# Supplementary material for: Re-expressing coefficients from regression models for inclusion in a meta-analysis
Source: BMC Med Res Methodol. 2024 Jan 8;24:6. doi: 10.1186/s12874-023-02132-y (PMC10773134; doi:10.1186/s12874-023-02132-y)
Supplement: Supplementary file 2 — Additional file 2. [file 12874_2023_2132_MOESM2_ESM.zip › Supp_Files_R1/simdata/simdata_scenario_119.csv]

ex_no	errsd	rsquare	beta	b_low_ci	b_hi_ci	lrsquare	lbeta	lb_low_ci	lb_hi_ci	x_median	x_25	x_75	rbl	rb	rbu	altl	alt	altu	dzl	dz	dzu	observed_beta	xlog	error	ylog	RelBias_rb	RelBias_rbl	RelBias_rbu	RelBias_alt	RelBias_altl	RelBias_altu	RelBias_dz	RelBias_dzl	RelBias_dzu	MC_SE_RelBias_rb	MC_SE_RelBias_alt	MC_SE_RelBias_dz
119	0.910992249055047	0.04	0.222897898940215	0.0535388812921724	0.392256916588257	0.0537404571630571	0.571834758810449	0.197197929082519	0.946471588538379	1.98	1.5	2.62	0.0804659181383759	0.233335152682384	0.386204387226391	0.0953410130609827	0.276469968331446	0.45759892360191	0.0976490692904633	0.283076995237934	0.46855466581128	0.222897898940215	2.14910303113574	0.076302533430837	0.763140818303191	-0.00675757278297544	0.0303309587343849	-0.0230539240871518	0.175803257116915	0.219717601551198	0.156507796927212	0.200459424510673	0.245470863533739	0.180910692561896	0.00209926996728323	0.00254148223656124	0.00260384412001153
119	0.910992249055047	0.05	0.204499959038717	0.0635336142586999	0.345466303818734	0.0460786670449779	0.51875179769327	0.150239994000231	0.887263601386309	2.01	1.44	2.65	0.060737373868647	0.209715276489431	0.358693179110216	0.0718204568730446	0.247983177595086	0.424145898317127	0.0733167127546255	0.253190540645301	0.433100529125965	0.204499959038717	2.23549122735719	0.00156347520814089	0.704718847467472	-0.00675757278297544	0.0303309587343849	-0.0230539240871518	0.175803257116915	0.219717601551198	0.156507796927212	0.200459424510673	0.245470863533739	0.180910692561896	0.00209926996728323	0.00254148223656124	0.00260384412001153
119	0.910992249055047	0.05	0.210816795624982	0.0735261660813839	0.34810742516858	0.0954897745514143	0.671396630288124	0.348775413222035	0.994017847354214	1.92	1.49	2.52	0.146534582747923	0.282080735476042	0.41762688820416	0.174749031952846	0.336393870529404	0.498038709105962	0.179366081624539	0.345247503546841	0.51107435909492	0.210816795624982	2.18836277456695	-0.0467691237451044	0.635621146309567	-0.00675757278297544	0.0303309587343849	-0.0230539240871518	0.175803257116915	0.219717601551198	0.156507796927212	0.200459424510673	0.245470863533739	0.180910692561896	0.00209926996728323	0.00254148223656124	0.00260384412001153
119	0.910992249055047	0.06	0.210367676473715	0.0765023741723181	0.344232978775111	0.089122383719953	0.614869946517578	0.307963969961744	0.921775923073412	1.97	1.51	2.61	0.126322959234171	0.252211942838332	0.378100926442492	0.149846500807508	0.299178212142168	0.448509923476827	0.153549924105573	0.306444063086917	0.459598869096476	0.210367676473715	2.21477746087754	0.0330036967484417	0.726302952445979	-0.00675757278297544	0.0303309587343849	-0.0230539240871518	0.175803257116915	0.219717601551198	0.156507796927212	0.200459424510673	0.245470863533739	0.180910692561896	0.00209926996728323	0.00254148223656124	0.00260384412001153
119	0.910992249055047	0.06	0.212519733166785	0.0802165458121346	0.344822920521436	0.0792623025146457	0.519087401379448	0.242863935516499	0.795310867242397	1.97	1.51	2.61	0.0996218078553768	0.212927560654048	0.326233313452719	0.118173665680247	0.252579539646288	0.386985413612328	0.121151754250999	0.258914058536413	0.396734578507574	0.212519733166785	2.14733145910096	-0.100845041020735	0.570582804120029	-0.00675757278297544	0.0303309587343849	-0.0230539240871518	0.175803257116915	0.219717601551198	0.156507796927212	0.200459424510673	0.245470863533739	0.180910692561896	0.00209926996728323	0.00254148223656124	0.00260384412001153
119	0.910992249055047	0.06	0.237330043597711	0.095286102352222	0.3793739848432	0.0756846646811398	0.585894916433157	0.26621796494141	0.905571867924905	2.18	1.53	2.82	0.100416180096907	0.220996841664546	0.341577503232184	0.117040185534703	0.257583103898595	0.398126022262487	0.119456702298294	0.262807178426317	0.406148551666172	0.237330043597711	2.28261448735793	-0.175108184912377	0.557778129829126	-0.00675757278297544	0.0303309587343849	-0.0230539240871518	0.175803257116915	0.219717601551198	0.156507796927212	0.200459424510673	0.245470863533739	0.180910692561896	0.00209926996728323	0.00254148223656124	0.00260384412001153
119	0.910992249055047	0.06	0.240061571949664	0.0884888654054074	0.391634278493921	0.0773710934764524	0.606838727059689	0.279661617402896	0.934015836716482	1.95	1.47	2.55	0.115752157580205	0.251171013786952	0.386589869993699	0.137579891168027	0.298535089658505	0.459490288148983	0.140929447722817	0.30581738680355	0.470563811645388	0.240061571949664	2.12372648693893	0.0232661443531846	0.684547997478322	-0.00675757278297544	0.0303309587343849	-0.0230539240871518	0.175803257116915	0.219717601551198	0.156507796927212	0.200459424510673	0.245470863533739	0.180910692561896	0.00209926996728323	0.00254148223656124	0.00260384412001153
119	0.910992249055047	0.06	0.241388620013213	0.0964092723739433	0.386367967652482	0.0851964195944835	0.664466125148933	0.324518851305782	1.00441339899208	2.01	1.49	2.63	0.130776002000406	0.267769416050965	0.404762830101523	0.154533457644554	0.316413815079698	0.478294172514842	0.158133215328189	0.323833818383679	0.489643453952773	0.241388620013213	2.20235860049143	0.0530091535355018	0.748943295393622	-0.00675757278297544	0.0303309587343849	-0.0230539240871518	0.175803257116915	0.219717601551198	0.156507796927212	0.200459424510673	0.245470863533739	0.180910692561896	0.00209926996728323	0.00254148223656124	0.00260384412001153
119	0.910992249055047	0.06	0.246401195695545	0.0895196976509974	0.403282693740093	0.0664072820151911	0.564794315095855	0.234160968213145	0.895427661978565	2.02	1.44	2.61	0.0940227491260338	0.226782091828943	0.359541434531852	0.111017282743303	0.267772766098798	0.424528249454293	0.113332431827075	0.273534905490396	0.433708095042277	0.246401195695545	2.10623954780115	0.122624341084772	0.773128351200439	-0.00675757278297544	0.0303309587343849	-0.0230539240871518	0.175803257116915	0.219717601551198	0.156507796927212	0.200459424510673	0.245470863533739	0.180910692561896	0.00209926996728323	0.00254148223656124	0.00260384412001153
119	0.910992249055047	0.06	0.253183352712547	0.102880288662808	0.403486416762286	0.0775144447898938	0.634012664302279	0.292527483722824	0.975497844881734	2.04	1.54	2.67	0.116544297753858	0.252593567577993	0.388642837402129	0.137380404873183	0.297752933871686	0.458125462870189	0.140743531595899	0.30519130905268	0.469418409374075	0.253183352712547	2.24486851347216	0.0648061795013847	0.789555664255139	-0.00675757278297544	0.0303309587343849	-0.0230539240871518	0.175803257116915	0.219717601551198	0.156507796927212	0.200459424510673	0.245470863533739	0.180910692561896	0.00209926996728323	0.00254148223656124	0.00260384412001153
119	0.910992249055047	0.06	0.266119598181941	0.106821907809763	0.425417288554119	0.0636334791522235	0.57036647383915	0.228765141768632	0.911967805909668	1.98	1.38	2.56	0.0936507327539496	0.233493782314728	0.373336831875507	0.111041944457139	0.276854252438147	0.442666560419155	0.113313695908917	0.28245078121537	0.451527052923666	0.266119598181941	2.0866461697121	0.0303012434784247	0.671899564087581	-0.00675757278297544	0.0303309587343849	-0.0230539240871518	0.175803257116915	0.219717601551198	0.156507796927212	0.200459424510673	0.245470863533739	0.180910692561896	0.00209926996728323	0.00254148223656124	0.00260384412001153
119	0.910992249055047	0.07	0.212250963694233	0.0958666244940168	0.328635302894449	0.13002852840229	0.732016165943674	0.4363924200834	1.02763991180395	1.92	1.36	2.73	0.183329366432872	0.30752151903882	0.431713671644769	0.218623993432529	0.366725658124837	0.514827322817145	0.221743726537244	0.371866177903986	0.522207450372801	0.212250963694233	2.27132751308509	0.0532769742590204	0.737778068916365	-0.00675757278297544	0.0303309587343849	-0.0230539240871518	0.175803257116915	0.219717601551198	0.156507796927212	0.200459424510673	0.245470863533739	0.180910692561896	0.00209926996728323	0.00254148223656124	0.00260384412001153
119	0.910992249055047	0.07	0.221845450550594	0.0958654880339041	0.347825413067284	0.071840723009119	0.499987110260271	0.21939840987295	0.780575810647593	1.98	1.46	2.54	0.0896955697418113	0.204407264137998	0.319118958534185	0.10632106847042	0.242295118798233	0.378269169126046	0.108892855728453	0.248145813455369	0.387351996134384	0.221845450550594	2.17674277850118	-0.0892092029770367	0.582855600925123	-0.00675757278297544	0.0303309587343849	-0.0230539240871518	0.175803257116915	0.219717601551198	0.156507796927212	0.200459424510673	0.245470863533739	0.180910692561896	0.00209926996728323	0.00254148223656124	0.00260384412001153
119	0.910992249055047	0.07	0.234839929754409	0.0974319516581371	0.372247907850682	0.107401436374052	0.716840126958442	0.394190760535548	1.03948949338134	1.96	1.54	2.83	0.162364453585793	0.295261500710598	0.428158547835404	0.192775104125057	0.350563594965263	0.508352085805469	0.196769728473373	0.357808006837899	0.518717300762887	0.234839929754409	2.25910905073131	-0.0694639447101206	0.637729803710088	-0.00675757278297544	0.0303309587343849	-0.0230539240871518	0.175803257116915	0.219717601551198	0.156507796927212	0.200459424510673	0.245470863533739	0.180910692561896	0.00209926996728323	0.00254148223656124	0.00260384412001153
119	0.910992249055047	0.07	0.240461300674602	0.0986968169964548	0.382225784352748	0.0849444356478879	0.708488576923186	0.345431773578535	1.07154538026784	2.2	1.71	2.9	0.129484365572527	0.265575436063423	0.40166650655432	0.150732540069206	0.309155934624436	0.467579329179666	0.154613902619695	0.317157966066907	0.479992441759856	0.240461300674602	2.38769814049064	0.0566956239441291	0.839432780323258	-0.00675757278297544	0.0303309587343849	-0.0230539240871518	0.175803257116915	0.219717601551198	0.156507796927212	0.200459424510673	0.245470863533739	0.180910692561896	0.00209926996728323	0.00254148223656124	0.00260384412001153
119	0.910992249055047	0.07	0.249212065802618	0.104738332087261	0.393685799517975	0.0759743086986769	0.588735424186915	0.268171774292177	0.909299074081652	1.95	1.45	2.61	0.111032294604266	0.243756619184944	0.376480943765621	0.131979402388156	0.289743205279577	0.447507008170998	0.134874855442379	0.296122996294474	0.45718474522364	0.249212065802618	2.12130294711688	-0.0499748275296692	0.610381568886597	-0.00675757278297544	0.0303309587343849	-0.0230539240871518	0.175803257116915	0.219717601551198	0.156507796927212	0.200459424510673	0.245470863533739	0.180910692561896	0.00209926996728323	0.00254148223656124	0.00260384412001153
119	0.910992249055047	0.07	0.252406589787629	0.107552111238972	0.397261068336285	0.112645074071655	0.712600961130445	0.400335144514286	1.0248667777466	2.01	1.42	2.68	0.161736479146791	0.287892712066763	0.414048944986735	0.191222250246275	0.340377708982678	0.489533167719082	0.194785082875387	0.346631755914209	0.49875452162307	0.252406589787629	2.16022300184159	0.0881563766026975	0.759060388495206	-0.00675757278297544	0.0303309587343849	-0.0230539240871518	0.175803257116915	0.219717601551198	0.156507796927212	0.200459424510673	0.245470863533739	0.180910692561896	0.00209926996728323	0.00254148223656124	0.00260384412001153
119	0.910992249055047	0.07	0.25670569092263	0.106661124150517	0.406750257694742	0.0898574031485886	0.639531955868403	0.321752731821766	0.957311179915039	1.98	1.48	2.68	0.13160544712467	0.261585623612356	0.391565800100042	0.156015934353719	0.310105139057969	0.464194343762219	0.159425183754554	0.317007338279563	0.474350886891626	0.25670569092263	2.14978777076262	-0.0923602097283021	0.583635989605493	-0.00675757278297544	0.0303309587343849	-0.0230539240871518	0.175803257116915	0.219717601551198	0.156507796927212	0.200459424510673	0.245470863533739	0.180910692561896	0.00209926996728323	0.00254148223656124	0.00260384412001153
119	0.910992249055047	0.07	0.257827110159618	0.111220295625162	0.404433924694074	0.095398170042005	0.66351455349056	0.34451165904314	0.982517447937981	2.15	1.61	2.79	0.131794555527857	0.253830613182826	0.375866670837795	0.154051540922929	0.296696604329465	0.439341667736001	0.157860339547649	0.303985396596545	0.450277273261443	0.257827110159618	2.26970124236541	-0.0376252587430102	0.693857374311906	-0.00675757278297544	0.0303309587343849	-0.0230539240871518	0.175803257116915	0.219717601551198	0.156507796927212	0.200459424510673	0.245470863533739	0.180910692561896	0.00209926996728323	0.00254148223656124	0.00260384412001153
119	0.910992249055047	0.07	0.262725453096634	0.111184476377965	0.414266429815302	0.0887093855400387	0.660731356280049	0.33009238404441	0.991370328515688	1.87	1.46	2.55	0.141629350585647	0.283493220155382	0.425357089725118	0.16970764613874	0.339696305108507	0.509684964078274	0.173719748417263	0.347740891563479	0.521749096688561	0.262725453096634	2.10980030260149	0.0109855853473153	0.666435967491993	-0.00675757278297544	0.0303309587343849	-0.0230539240871518	0.175803257116915	0.219717601551198	0.156507796927212	0.200459424510673	0.245470863533739	0.180910692561896	0.00209926996728323	0.00254148223656124	0.00260384412001153
119	0.910992249055047	0.07	0.264061426924466	0.117130481927657	0.410992371921274	0.0921619157841931	0.716222671843326	0.365259151373723	1.06718619231293	2.02	1.49	2.79	0.146859259244987	0.287970693261987	0.429082127278988	0.173453739939705	0.340118791257123	0.50678384257454	0.176850398824217	0.346572822238112	0.516449353725113	0.264061426924466	2.22315933482346	0.0709455152340139	0.778631993703248	-0.00675757278297544	0.0303309587343849	-0.0230539240871518	0.175803257116915	0.219717601551198	0.156507796927212	0.200459424510673	0.245470863533739	0.180910692561896	0.00209926996728323	0.00254148223656124	0.00260384412001153
119	0.910992249055047	0.07	0.267400261415196	0.11925485947137	0.415545663359021	0.090843571723328	0.687674966785646	0.348017721527374	1.02733221204392	1.94	1.44	2.56	0.144765669535758	0.2860536140309	0.427341558526041	0.172255166090436	0.340372223288002	0.508489280485567	0.176194784029949	0.348289139900686	0.520248799542996	0.267400261415196	2.14009305461603	0.101278809287515	0.767514251906368	-0.00675757278297544	0.0303309587343849	-0.0230539240871518	0.175803257116915	0.219717601551198	0.156507796927212	0.200459424510673	0.245470863533739	0.180910692561896	0.00209926996728323	0.00254148223656124	0.00260384412001153
119	0.910992249055047	0.07	0.267537000719655	0.119477874229624	0.415596127209685	0.0967767900154513	0.732746496712874	0.383243301614378	1.08224969181137	1.78	1.48	2.46	0.170608669348762	0.326197233578629	0.481785797808497	0.206206212067495	0.394258370221755	0.582310528376014	0.21187134116949	0.404851354925526	0.598077368332496	0.267537000719655	2.11599819866685	-0.0607236373383975	0.581560752887894	-0.00675757278297544	0.0303309587343849	-0.0230539240871518	0.175803257116915	0.219717601551198	0.156507796927212	0.200459424510673	0.245470863533739	0.180910692561896	0.00209926996728323	0.00254148223656124	0.00260384412001153
119	0.910992249055047	0.07	0.269824397749835	0.114320921964455	0.425327873535216	0.0895813519705151	0.680364024009332	0.341723779729357	1.01900426828931	1.99	1.56	2.71	0.139051023911349	0.276847324601963	0.414643625292577	0.164656403295964	0.327827033910456	0.490997664524949	0.168700096961584	0.33585791540563	0.503111691308799	0.269824397749835	2.18892812426338	0.0914062557071461	0.791139333438014	-0.00675757278297544	0.0303309587343849	-0.0230539240871518	0.175803257116915	0.219717601551198	0.156507796927212	0.200459424510673	0.245470863533739	0.180910692561896	0.00209926996728323	0.00254148223656124	0.00260384412001153
119	0.910992249055047	0.07	0.274261090170749	0.113295706373121	0.435226473968378	0.0839991190912353	0.648324700947701	0.314061467618234	0.982587934277168	1.99	1.49	2.52	0.127606692767849	0.26342158926738	0.399236485766911	0.151056332296667	0.311829248602821	0.472602164908975	0.155007356276455	0.320087960742967	0.484978543767363	0.274261090170749	2.09802858170609	-0.174309171233019	0.48887183182159	-0.00675757278297544	0.0303309587343849	-0.0230539240871518	0.175803257116915	0.219717601551198	0.156507796927212	0.200459424510673	0.245470863533739	0.180910692561896	0.00209926996728323	0.00254148223656124	0.00260384412001153
119	0.910992249055047	0.07	0.275794011817707	0.116462908743875	0.435125114891538	0.0731368031726645	0.669836314195441	0.29753550315944	1.04213712523144	1.91	1.51	2.66	0.125440129162397	0.282401101307612	0.439362073452827	0.149709595932413	0.337038514309061	0.524367432685709	0.153245311229669	0.344841802859673	0.53662796885162	0.275794011817707	2.16446883729891	-0.0932810015308123	0.59658952057661	-0.00675757278297544	0.0303309587343849	-0.0230539240871518	0.175803257116915	0.219717601551198	0.156507796927212	0.200459424510673	0.245470863533739	0.180910692561896	0.00209926996728323	0.00254148223656124	0.00260384412001153
119	0.910992249055047	0.07	0.28299882180548	0.116159249357992	0.449838394252969	0.0721893338579298	0.642993025011147	0.283090505722664	1.00289554429963	1.99	1.52	2.75	0.115302494268466	0.261890448751549	0.408478403234632	0.136563046661398	0.310180259325175	0.483797471988952	0.139526946291775	0.316640512784943	0.494197207726301	0.28299882180548	2.16835633923605	0.156732072540498	0.85607811244761	-0.00675757278297544	0.0303309587343849	-0.0230539240871518	0.175803257116915	0.219717601551198	0.156507796927212	0.200459424510673	0.245470863533739	0.180910692561896	0.00209926996728323	0.00254148223656124	0.00260384412001153
119	0.910992249055047	0.07	0.28849595918465	0.120386036617646	0.456605881751653	0.0792976416149358	0.667859150175494	0.312555364958055	1.02316293539293	2.09	1.57	2.73	0.12241233649499	0.261567095588047	0.400721854681105	0.143779149005719	0.307223074800849	0.470667000595979	0.14727969070866	0.314752422120209	0.482143585701193	0.28849595918465	2.18561473366344	-0.00755260110713712	0.701871730317356	-0.00675757278297544	0.0303309587343849	-0.0230539240871518	0.175803257116915	0.219717601551198	0.156507796927212	0.200459424510673	0.245470863533739	0.180910692561896	0.00209926996728323	0.00254148223656124	0.00260384412001153
119	0.910992249055047	0.07	0.311718284024148	0.134926619308971	0.488509948739326	0.0896780524245143	0.779359369763638	0.39167557717307	1.16704316235421	1.96	1.53	2.59	0.161506011490897	0.321366025007389	0.481226038523882	0.191802320328505	0.381649876076841	0.571497431825177	0.196815969360253	0.391543886402587	0.586528098491862	0.311718284024148	2.12539112455223	-0.11617681591606	0.553962339925923	-0.00675757278297544	0.0303309587343849	-0.0230539240871518	0.175803257116915	0.219717601551198	0.156507796927212	0.200459424510673	0.245470863533739	0.180910692561896	0.00209926996728323	0.00254148223656124	0.00260384412001153
119	0.910992249055047	0.07	0.315232124461391	0.140177435544544	0.490286813378238	0.069630419006666	0.676979871389902	0.290622267072464	1.06333747570734	1.88	1.4	2.64	0.124119213347971	0.289125158700844	0.454131104053717	0.148568553016916	0.346077817529712	0.543587082042508	0.151293858004647	0.35258424002738	0.553852821435459	0.315232124461391	2.13115786704464	0.0197970040990282	0.68499607670324	-0.00675757278297544	0.0303309587343849	-0.0230539240871518	0.175803257116915	0.219717601551198	0.156507796927212	0.200459424510673	0.245470863533739	0.180910692561896	0.00209926996728323	0.00254148223656124	0.00260384412001153
119	0.910992249055047	0.08	0.241405914751304	0.116470044605498	0.36634178489711	0.0858807837441006	0.587988337290439	0.288480912352629	0.887495762228248	2.04	1.46	2.62	0.114888686449028	0.234168725992074	0.35344876553512	0.135417927939279	0.276011891528557	0.416605855117835	0.138398126867196	0.282052694835029	0.425920581280405	0.241405914751304	2.24849468320863	0.0284197978502887	0.733494613632552	-0.00675757278297544	0.0303309587343849	-0.0230539240871518	0.175803257116915	0.219717601551198	0.156507796927212	0.200459424510673	0.245470863533739	0.180910692561896	0.00209926996728323	0.00254148223656124	0.00260384412001153
119	0.910992249055047	0.08	0.245085535097507	0.111100682715689	0.379070387479326	0.0984306437610938	0.703330010870927	0.370992763262412	1.03566725847944	2.03	1.54	2.72	0.14845018970796	0.281432642035768	0.414415094363576	0.175152798330361	0.332055586395983	0.488958374461604	0.179260987189154	0.339768661832124	0.500465851663074	0.245085535097507	2.26901555976228	0.0379729254367313	0.762130631093894	-0.00675757278297544	0.0303309587343849	-0.0230539240871518	0.175803257116915	0.219717601551198	0.156507796927212	0.200459424510673	0.245470863533739	0.180910692561896	0.00209926996728323	0.00254148223656124	0.00260384412001153
119	0.910992249055047	0.08	0.246563982628306	0.116574744307877	0.376553220948734	0.0999455065858011	0.634294373609521	0.337107867614325	0.931480879604716	1.93	1.38	2.73	0.140652561832806	0.26464861005968	0.388644658286555	0.167473885253136	0.315114992403923	0.46275609955471	0.170084669818351	0.3199989897449	0.469811128826177	0.246563982628306	2.14874255223201	0.104414329038244	0.757297970937417	-0.00675757278297544	0.0303309587343849	-0.0230539240871518	0.175803257116915	0.219717601551198	0.156507796927212	0.200459424510673	0.245470863533739	0.180910692561896	0.00209926996728323	0.00254148223656124	0.00260384412001153
119	0.910992249055047	0.08	0.249092122644064	0.117865026111545	0.380319219176584	0.0915665520881422	0.618767066655243	0.314474894949147	0.92305923836134	1.92	1.42	2.69	0.132000037593895	0.259725902996371	0.387451768398847	0.157382869627248	0.309669668851577	0.461956468075906	0.160306374636396	0.315413111454064	0.470470562748051	0.249092122644064	2.19057983418398	0.116234053777413	0.783729624328646	-0.00675757278297544	0.0303309587343849	-0.0230539240871518	0.175803257116915	0.219717601551198	0.156507796927212	0.200459424510673	0.245470863533739	0.180910692561896	0.00209926996728323	0.00254148223656124	0.00260384412001153
119	0.910992249055047	0.08	0.250385856232524	0.115333129291984	0.385438583173065	0.0884455079098023	0.634664645035248	0.316550342820622	0.952778947249874	1.94	1.47	2.74	0.131483303649022	0.263616218181621	0.39574913271422	0.156399686010409	0.313572085630842	0.470744485251274	0.159477443975058	0.319590341878165	0.479973398255368	0.250385856232524	2.23214267242714	-0.0202901257147299	0.687431739197378	-0.00675757278297544	0.0303309587343849	-0.0230539240871518	0.175803257116915	0.219717601551198	0.156507796927212	0.200459424510673	0.245470863533739	0.180910692561896	0.00209926996728323	0.00254148223656124	0.00260384412001153
119	0.910992249055047	0.08	0.255230347508924	0.117392748368625	0.393067946649224	0.0828265012803227	0.666565564478365	0.320252061075323	1.01287906788141	2.14	1.62	2.89	0.122578526455761	0.255132236793609	0.387685947131458	0.14329451204917	0.29825003152202	0.453205550994871	0.146611284106075	0.304669613041915	0.463441472462433	0.255230347508924	2.36439771281328	0.0102960381692913	0.783742545192666	-0.00675757278297544	0.0303309587343849	-0.0230539240871518	0.175803257116915	0.219717601551198	0.156507796927212	0.200459424510673	0.245470863533739	0.180910692561896	0.00209926996728323	0.00254148223656124	0.00260384412001153
119	0.910992249055047	0.08	0.256176104383675	0.12140400875277	0.39094820001458	0.105472799719523	0.746193512388007	0.406909442798806	1.08547758197721	1.96	1.54	2.61	0.167752053361204	0.307624942412039	0.447497831462873	0.199210725362527	0.365314085220495	0.531417445078462	0.204338689363795	0.374785768449647	0.545126901843596	0.256176104383675	2.20917010272439	0.00774414592154292	0.705059636939494	-0.00675757278297544	0.0303309587343849	-0.0230539240871518	0.175803257116915	0.219717601551198	0.156507796927212	0.200459424510673	0.245470863533739	0.180910692561896	0.00209926996728323	0.00254148223656124	0.00260384412001153
119	0.910992249055047	0.08	0.259264692765166	0.125295689502918	0.393233696027413	0.0938610014373305	0.629225862043167	0.323982066452421	0.934469657633913	1.94	1.43	2.69	0.134654150067485	0.261520258147826	0.388386366228167	0.160193609978014	0.311122042759814	0.462050475541614	0.163271548220673	0.317180865231029	0.471017040865172	0.259264692765166	2.18727882227643	-0.178652748784632	0.49699607050741	-0.00675757278297544	0.0303309587343849	-0.0230539240871518	0.175803257116915	0.219717601551198	0.156507796927212	0.200459424510673	0.245470863533739	0.180910692561896	0.00209926996728323	0.00254148223656124	0.00260384412001153
119	0.910992249055047	0.08	0.265274105391787	0.121797680629535	0.40875053015404	0.0886337248689662	0.692114245162221	0.345608670678073	1.03861981964637	2.01	1.55	2.61	0.139763911069623	0.279890529427648	0.420017147785674	0.165278893254085	0.330986708815392	0.496694524376699	0.169623173295098	0.339726816832876	0.509596354683555	0.265274105391787	2.19546445563091	-0.0641445980503803	0.637420286522018	-0.00675757278297544	0.0303309587343849	-0.0230539240871518	0.175803257116915	0.219717601551198	0.156507796927212	0.200459424510673	0.245470863533739	0.180910692561896	0.00209926996728323	0.00254148223656124	0.00260384412001153
119	0.910992249055047	0.08	0.275145520639293	0.130823646509858	0.419467394768728	0.126809938601057	0.767670473407152	0.45315787674848	1.08218307006582	2.15	1.55	2.83	0.17316247292241	0.293345265271603	0.413528057620796	0.202359161357928	0.342805810444154	0.48325245953038	0.206594329650398	0.350123022517073	0.493115502302772	0.275145520639293	2.26604120387232	-0.133346391361693	0.59431891255687	-0.00675757278297544	0.0303309587343849	-0.0230539240871518	0.175803257116915	0.219717601551198	0.156507796927212	0.200459424510673	0.245470863533739	0.180910692561896	0.00209926996728323	0.00254148223656124	0.00260384412001153
119	0.910992249055047	0.08	0.27680579555652	0.13051707074624	0.4230945203668	0.102431227703032	0.725128426858955	0.389994750542369	1.06026210317554	2	1.55	2.68	0.158444622284177	0.29460063126851	0.430756640252842	0.187557441419437	0.348730931001061	0.509904420582686	0.192269582151994	0.357642142120994	0.522694663821903	0.27680579555652	2.22574605994625	-0.000947169697450047	0.712022780259699	-0.00675757278297544	0.0303309587343849	-0.0230539240871518	0.175803257116915	0.219717601551198	0.156507796927212	0.200459424510673	0.245470863533739	0.180910692561896	0.00209926996728323	0.00254148223656124	0.00260384412001153
119	0.910992249055047	0.08	0.277704748600412	0.131659231424225	0.423750265776599	0.10858233254883	0.733856559530104	0.405566541894824	1.06214657716538	2.06	1.51	2.78	0.160807407355391	0.290974620730392	0.421141834105393	0.189364717175206	0.342647939332793	0.495931161490379	0.193294419447272	0.349753161177411	0.506110672490661	0.277704748600412	2.25096564503996	0.112927382106505	0.829058259140084	-0.00675757278297544	0.0303309587343849	-0.0230539240871518	0.175803257116915	0.219717601551198	0.156507796927212	0.200459424510673	0.245470863533739	0.180910692561896	0.00209926996728323	0.00254148223656124	0.00260384412001153
119	0.910992249055047	0.08	0.278511757497131	0.135732449574021	0.421291065420242	0.0797453378003152	0.687382934935876	0.322809038577504	1.05195683129425	2.07	1.56	2.61	0.127257555444397	0.27097962417534	0.414701692906282	0.149674783613087	0.318714409296671	0.487754034980256	0.153677056292975	0.327204559530674	0.500608232564514	0.278511757497131	2.27195546157979	0.0599764547479014	0.783249982438615	-0.00675757278297544	0.0303309587343849	-0.0230539240871518	0.175803257116915	0.219717601551198	0.156507796927212	0.200459424510673	0.245470863533739	0.180910692561896	0.00209926996728323	0.00254148223656124	0.00260384412001153
119	0.910992249055047	0.08	0.279325178692003	0.126861138729644	0.431789218654361	0.0959547186148909	0.676422920788345	0.352258235565827	1.00058760601086	1.88	1.44	2.51	0.150203400057602	0.288427671296608	0.426651942535615	0.179725470925238	0.345117347754932	0.510509224584627	0.184209121508866	0.353608182106802	0.523290721097942	0.279325178692003	2.07252842180577	-0.0843458564353492	0.557752355491906	-0.00675757278297544	0.0303309587343849	-0.0230539240871518	0.175803257116915	0.219717601551198	0.156507796927212	0.200459424510673	0.245470863533739	0.180910692561896	0.00209926996728323	0.00254148223656124	0.00260384412001153
119	0.910992249055047	0.08	0.283269051604979	0.13093317145067	0.435604931759288	0.0806287575493451	0.615249138022735	0.290881925109275	0.939616350936195	1.95	1.52	2.38	0.120453485570027	0.254773145979946	0.389092806389865	0.143182817513736	0.302848329341532	0.462513841169329	0.14756363942591	0.312022753585848	0.476700996408113	0.283269051604979	2.05804569618811	-0.0261311322559161	0.611775003452607	-0.00675757278297544	0.0303309587343849	-0.0230539240871518	0.175803257116915	0.219717601551198	0.156507796927212	0.200459424510673	0.245470863533739	0.180910692561896	0.00209926996728323	0.00254148223656124	0.00260384412001153
119	0.910992249055047	0.08	0.285346663162688	0.13620892426484	0.434484402060536	0.0651536102504436	0.569697112283769	0.232774340839966	0.906619883727571	2.02	1.55	2.77	0.0934864782786217	0.228800891544683	0.364115304810744	0.110389267174958	0.270169153995934	0.42994904081691	0.112883086983378	0.276284413293206	0.439760696086364	0.285346663162688	2.24349274443374	-0.0294288095881765	0.677435969260348	-0.00675757278297544	0.0303309587343849	-0.0230539240871518	0.175803257116915	0.219717601551198	0.156507796927212	0.200459424510673	0.245470863533739	0.180910692561896	0.00209926996728323	0.00254148223656124	0.00260384412001153
119	0.910992249055047	0.08	0.294433264183993	0.137807742654389	0.451058785713597	0.107233831783305	0.739023770200009	0.406098455791927	1.07194908460809	2.04	1.47	2.75	0.161840118859884	0.294518959881814	0.427197800903744	0.190786513910017	0.347196023038658	0.503605532167298	0.194533453279578	0.353954429973442	0.513382682104395	0.294433264183993	2.17525693024548	0.105365549106234	0.796527284727532	-0.00675757278297544	0.0303309587343849	-0.0230539240871518	0.175803257116915	0.219717601551198	0.156507796927212	0.200459424510673	0.245470863533739	0.180910692561896	0.00209926996728323	0.00254148223656124	0.00260384412001153
119	0.910992249055047	0.08	0.296682934454412	0.139463274706971	0.453902594201853	0.0993697356754397	0.693980383387292	0.367784213699893	1.02017655307469	2.09	1.63	2.61	0.143875877638553	0.271482660224399	0.399089442810245	0.168948285974583	0.318792356783804	0.468636427593024	0.173915520323198	0.328131925249823	0.482547574455027	0.296682934454412	2.18178359226126	-0.0845987844778048	0.609801514276117	-0.00675757278297544	0.0303309587343849	-0.0230539240871518	0.175803257116915	0.219717601551198	0.156507796927212	0.200459424510673	0.245470863533739	0.180910692561896	0.00209926996728323	0.00254148223656124	0.00260384412001153
119	0.910992249055047	0.08	0.301507856942422	0.13982710776219	0.463188606122655	0.0867177109548743	0.67400438716998	0.332499596796371	1.01550917754359	1.92	1.51	2.52	0.139125720234848	0.282019427120985	0.424913134007121	0.165761385108611	0.336012139151548	0.506262893194486	0.170180710350962	0.345071065655748	0.519980241587392	0.301507856942422	2.10378279647616	0.0327187707589217	0.691701596603619	-0.00675757278297544	0.0303309587343849	-0.0230539240871518	0.175803257116915	0.219717601551198	0.156507796927212	0.200459424510673	0.245470863533739	0.180910692561896	0.00209926996728323	0.00254148223656124	0.00260384412001153
119	0.910992249055047	0.08	0.305544394870756	0.14244935995131	0.468639429790202	0.0801844723045012	0.586565207412899	0.276390064445404	0.896740350380395	1.94	1.47	2.68	0.115082078492733	0.244231439274226	0.37338080005572	0.136964508468709	0.290671140727722	0.444377772986735	0.13993346004786	0.296961274027285	0.453735904243016	0.305544394870756	2.08281188157896	-0.0242388578051592	0.615002663722355	-0.00675757278297544	0.0303309587343849	-0.0230539240871518	0.175803257116915	0.219717601551198	0.156507796927212	0.200459424510673	0.245470863533739	0.180910692561896	0.00209926996728323	0.00254148223656124	0.00260384412001153
119	0.910992249055047	0.08	0.306419511075842	0.144496573042078	0.468342449109607	0.0972385289441932	0.749684952910346	0.393043702840046	1.10632620298065	2.01	1.52	2.53	0.159008925135549	0.303290951340037	0.447572977544526	0.188053143461823	0.358689405229305	0.529325666996786	0.193161085931809	0.36841474086968	0.543717281458976	0.306419511075842	2.1358301978112	-0.126250151455593	0.558138650153415	-0.00675757278297544	0.0303309587343849	-0.0230539240871518	0.175803257116915	0.219717601551198	0.156507796927212	0.200459424510673	0.245470863533739	0.180910692561896	0.00209926996728323	0.00254148223656124	0.00260384412001153
119	0.910992249055047	0.08	0.327538362688839	0.155632307093139	0.49944441828454	0.10876650646025	0.877560628341875	0.485357772224995	1.26976348445876	2.03	1.62	2.6	0.194197564502623	0.351122710873954	0.508047857245286	0.229125248145812	0.414274393526384	0.599423538906955	0.235789066608686	0.426459763487492	0.61676566801245	0.327538362688839	2.20856662658253	-0.0413800621160145	0.66823339157292	-0.00675757278297544	0.0303309587343849	-0.0230539240871518	0.175803257116915	0.219717601551198	0.156507796927212	0.200459424510673	0.245470863533739	0.180910692561896	0.00209926996728323	0.00254148223656124	0.00260384412001153
119	0.910992249055047	0.08	0.330636619244373	0.153148703518423	0.508124534970323	0.0780529324883684	0.70952147212389	0.328798233653033	1.09024471059475	2.04	1.47	2.61	0.131321406915248	0.283381564799435	0.435441722683622	0.154881426613891	0.334222287616363	0.513563148618834	0.158448600064844	0.342083898340324	0.525524144029047	0.330636619244373	2.16348594637419	-0.0661196184937004	0.626258522288983	-0.00675757278297544	0.0303309587343849	-0.0230539240871518	0.175803257116915	0.219717601551198	0.156507796927212	0.200459424510673	0.245470863533739	0.180910692561896	0.00209926996728323	0.00254148223656124	0.00260384412001153
119	0.910992249055047	0.08	0.335978883518557	0.155332118332961	0.516625648704153	0.0625699164044906	0.658354768733432	0.26049309696997	1.05621644049689	2.03	1.47	2.68	0.104433700189916	0.263939525984578	0.42344535177924	0.123269060780267	0.311542896706148	0.499816732632028	0.125926415545585	0.31831325880496	0.510499453747149	0.335978883518557	2.17730101221352	-0.101267445281957	0.595087233834733	-0.00675757278297544	0.0303309587343849	-0.0230539240871518	0.175803257116915	0.219717601551198	0.156507796927212	0.200459424510673	0.245470863533739	0.180910692561896	0.00209926996728323	0.00254148223656124	0.00260384412001153
119	0.910992249055047	0.08	0.33934422347905	0.160239356728146	0.518449090229954	0.083058785211301	0.697192586846008	0.335519509308126	1.05886566438389	1.9	1.55	2.78	0.141608984166978	0.294256313725539	0.4469036432841	0.169048466203068	0.351274170904413	0.533499875605757	0.172799942088568	0.359162415489842	0.545389863341366	0.33934422347905	2.10984344127984	-0.0234445575764335	0.648349465621389	-0.00675757278297544	0.0303309587343849	-0.0230539240871518	0.175803257116915	0.219717601551198	0.156507796927212	0.200459424510673	0.245470863533739	0.180910692561896	0.00209926996728323	0.00254148223656124	0.00260384412001153
119	0.910992249055047	0.09	0.233831823960794	0.116219575840453	0.351444072081135	0.0925798416543735	0.603725459787117	0.308624279102408	0.898826640471826	2.08	1.59	2.77	0.121357204080358	0.237396856932249	0.353436509784141	0.142659073529087	0.279067204335449	0.41547533514181	0.146114122341146	0.285711577621259	0.425442820594617	0.233831823960794	2.32654078925002	-0.0312755592561977	0.709960364749964	-0.00675757278297544	0.0303309587343849	-0.0230539240871518	0.175803257116915	0.219717601551198	0.156507796927212	0.200459424510673	0.245470863533739	0.180910692561896	0.00209926996728323	0.00254148223656124	0.00260384412001153
119	0.910992249055047	0.09	0.234952190924133	0.119429999714379	0.350474382133888	0.146793725118258	0.774941479606438	0.483247380338019	1.06663557887486	2.01	1.42	2.65	0.194864026345362	0.312486364214776	0.430108702084191	0.23029529864726	0.369304390962828	0.508313483278397	0.234841247952136	0.376585586272264	0.518509681166939	0.234952190924133	2.32770714687863	-0.00406967415830085	0.713293215124375	-0.00675757278297544	0.0303309587343849	-0.0230539240871518	0.175803257116915	0.219717601551198	0.156507796927212	0.200459424510673	0.245470863533739	0.180910692561896	0.00209926996728323	0.00254148223656124	0.00260384412001153
119	0.910992249055047	0.09	0.251834194315254	0.126324390303069	0.377343998327439	0.108758532800919	0.647316339970956	0.35800326993405	0.936629410007861	1.92	1.4	2.51	0.149808081464509	0.270872439264426	0.391936797064342	0.178491825875347	0.322736369032739	0.466980912190131	0.182540965375701	0.329985162524817	0.477566246612631	0.251834194315254	2.13636178296337	-0.113094274332025	0.535890503242952	-0.00675757278297544	0.0303309587343849	-0.0230539240871518	0.175803257116915	0.219717601551198	0.156507796927212	0.200459424510673	0.245470863533739	0.180910692561896	0.00209926996728323	0.00254148223656124	0.00260384412001153
119	0.910992249055047	0.09	0.252486240340955	0.125269240757471	0.379703239924438	0.10367038567609	0.684369658474132	0.370186628243947	0.998552688704317	2.11	1.48	2.87	0.143761346931938	0.265773791906813	0.387786236881688	0.168558009511938	0.311615759731729	0.45467350995152	0.171337808224416	0.316920186283598	0.462328501288869	0.252486240340955	2.302434761083	0.0475751089865144	0.76446819669369	-0.00675757278297544	0.0303309587343849	-0.0230539240871518	0.175803257116915	0.219717601551198	0.156507796927212	0.200459424510673	0.245470863533739	0.180910692561896	0.00209926996728323	0.00254148223656124	0.00260384412001153
119	0.910992249055047	0.09	0.257098010940546	0.126451961393809	0.387744060487284	0.112118139996582	0.674457463057703	0.378124696524886	0.970790229590519	2	1.41	2.65	0.153092660909565	0.273069938670411	0.393047216431257	0.181086722956935	0.323002683721636	0.464918644486338	0.184694020856114	0.329292205869024	0.473907001553107	0.257098010940546	2.19639830066827	-0.0354441098045335	0.629770856028603	-0.00675757278297544	0.0303309587343849	-0.0230539240871518	0.175803257116915	0.219717601551198	0.156507796927212	0.200459424510673	0.245470863533739	0.180910692561896	0.00209926996728323	0.00254148223656124	0.00260384412001153
119	0.910992249055047	0.09	0.26307357341598	0.131053791367128	0.395093355464831	0.0939238278344913	0.594002107860309	0.305952087321026	0.882052128399592	1.87	1.46	2.52	0.131255458638561	0.254830812831387	0.378406167024214	0.157272631951721	0.305342825754406	0.453413019557091	0.161156452160465	0.312764985815193	0.464718201249252	0.26307357341598	2.13404335718646	0.040735485946972	0.691217902672975	-0.00675757278297544	0.0303309587343849	-0.0230539240871518	0.175803257116915	0.219717601551198	0.156507796927212	0.200459424510673	0.245470863533739	0.180910692561896	0.00209926996728323	0.00254148223656124	0.00260384412001153
119	0.910992249055047	0.09	0.264151467536938	0.13128565210224	0.397017282971637	0.111694049453123	0.769708742679454	0.430803608267438	1.10861387709147	2.07	1.63	2.8	0.169929554973432	0.303609954959993	0.437290354946554	0.199888064238353	0.357136262670346	0.514384461102339	0.205005296914805	0.366166786255417	0.527393008337219	0.264151467536938	2.33501822935944	-0.0228215683403836	0.731233701494732	-0.00675757278297544	0.0303309587343849	-0.0230539240871518	0.175803257116915	0.219717601551198	0.156507796927212	0.200459424510673	0.245470863533739	0.180910692561896	0.00209926996728323	0.00254148223656124	0.00260384412001153
119	0.910992249055047	0.09	0.26952469446503	0.136136173479963	0.402913215450097	0.104352935768453	0.703660505114542	0.381802174183892	1.02551883604519	2.1	1.54	2.78	0.148820072535283	0.274275042134577	0.399730011733871	0.174622624509212	0.321829084470842	0.469035544432472	0.178438425462002	0.328835114025327	0.479309188921325	0.26952469446503	2.31623195941425	-0.0108189748193128	0.725657545672766	-0.00675757278297544	0.0303309587343849	-0.0230539240871518	0.175803257116915	0.219717601551198	0.156507796927212	0.200459424510673	0.245470863533739	0.180910692561896	0.00209926996728323	0.00254148223656124	0.00260384412001153
119	0.910992249055047	0.09	0.270242715255643	0.139315614762023	0.401169815749262	0.117399630268395	0.709165372914433	0.405579421002256	1.01275132482661	1.92	1.41	2.62	0.169772738008676	0.296851715905866	0.423930693803055	0.202294104395896	0.353716107261538	0.505138110127181	0.206316872267644	0.360689702097079	0.515354822124374	0.270242715255643	2.14580615638302	0.0105744896053784	0.661826021183493	-0.00675757278297544	0.0303309587343849	-0.0230539240871518	0.175803257116915	0.219717601551198	0.156507796927212	0.200459424510673	0.245470863533739	0.180910692561896	0.00209926996728323	0.00254148223656124	0.00260384412001153
119	0.910992249055047	0.09	0.271516746056693	0.132512402421416	0.41052108969197	0.088188761401086	0.593914230584267	0.29575034332369	0.892078117844844	1.95	1.44	2.71	0.122550458696604	0.246101020768325	0.369651582840046	0.14569680187667	0.292582598595548	0.439468395314426	0.148438238825925	0.298064814177346	0.44766119549013	0.271516746056693	2.12218882704193	-0.108126049005212	0.538037375689553	-0.00675757278297544	0.0303309587343849	-0.0230539240871518	0.175803257116915	0.219717601551198	0.156507796927212	0.200459424510673	0.245470863533739	0.180910692561896	0.00209926996728323	0.00254148223656124	0.00260384412001153
119	0.910992249055047	0.09	0.272685772768388	0.133145995599237	0.41222554993754	0.107865104351413	0.705240939838471	0.388577622856011	1.02190425682093	1.98	1.46	2.79	0.158951619505114	0.288485962482128	0.418020305459141	0.188437707953717	0.34200113038298	0.495564552812242	0.191788956107769	0.347932968139474	0.504331619555802	0.272685772768388	2.25532019886488	0.00113715694104184	0.71051600524303	-0.00675757278297544	0.0303309587343849	-0.0230539240871518	0.175803257116915	0.219717601551198	0.156507796927212	0.200459424510673	0.245470863533739	0.180910692561896	0.00209926996728323	0.00254148223656124	0.00260384412001153
119	0.910992249055047	0.09	0.280793710892523	0.141493391924691	0.420094029860355	0.109890132413288	0.70372937719585	0.391025258108659	1.01643349628304	2.1	1.58	2.9	0.152584092696069	0.274606067757292	0.396628042818514	0.179080461235036	0.322291664897662	0.465502868560288	0.18276615251948	0.328984034244769	0.475201760955674	0.280793710892523	2.30753049560934	-0.0258877249010346	0.712011452740698	-0.00675757278297544	0.0303309587343849	-0.0230539240871518	0.175803257116915	0.219717601551198	0.156507796927212	0.200459424510673	0.245470863533739	0.180910692561896	0.00209926996728323	0.00254148223656124	0.00260384412001153
119	0.910992249055047	0.09	0.281365093549855	0.144814376113972	0.417915810985738	0.131839725088483	0.758981174122237	0.454897379813743	1.06306496843073	1.9	1.41	2.62	0.192636666249621	0.321407881463278	0.450179096676934	0.230137813035766	0.383977299713901	0.537816786392035	0.234693553797479	0.391561940801261	0.548376985817373	0.281365093549855	2.17249083574319	0.0490652807863138	0.715861844480098	-0.00675757278297544	0.0303309587343849	-0.0230539240871518	0.175803257116915	0.219717601551198	0.156507796927212	0.200459424510673	0.245470863533739	0.180910692561896	0.00209926996728323	0.00254148223656124	0.00260384412001153
119	0.910992249055047	0.09	0.286257451150873	0.14110423695049	0.431410665351256	0.0910695762674903	0.692517335321132	0.350935495755996	1.03409917488627	2.14	1.67	2.84	0.134734916078533	0.26587867624054	0.397022436402547	0.157603758132982	0.311006825866186	0.464409893599389	0.161624740195862	0.319155869708993	0.476393734633012	0.286257451150873	2.28807095429515	0.118303781693691	0.865951672301482	-0.00675757278297544	0.0303309587343849	-0.0230539240871518	0.175803257116915	0.219717601551198	0.156507796927212	0.200459424510673	0.245470863533739	0.180910692561896	0.00209926996728323	0.00254148223656124	0.00260384412001153
119	0.910992249055047	0.09	0.286792488900486	0.144047126353426	0.429537851447546	0.106399815412799	0.764268778796044	0.418462584999118	1.11007497259297	2.02	1.68	2.79	0.168035932684517	0.306896295320932	0.445756657957347	0.198410937960665	0.362372385706346	0.526333833452027	0.203811406657877	0.372253725668088	0.540288586709313	0.286792488900486	2.3076688018049	-0.065235156287693	0.688332471386744	-0.00675757278297544	0.0303309587343849	-0.0230539240871518	0.175803257116915	0.219717601551198	0.156507796927212	0.200459424510673	0.245470863533739	0.180910692561896	0.00209926996728323	0.00254148223656124	0.00260384412001153
119	0.910992249055047	0.09	0.290039011280373	0.147010729817345	0.433067292743401	0.13275393481331	0.806743886082033	0.484808576630278	1.12867919553379	1.94	1.54	2.54	0.201175300371627	0.334765000927978	0.468354701484328	0.239246703181468	0.398117575391257	0.556988447601045	0.245903087972602	0.408975652932713	0.572406873803462	0.290039011280373	2.1714399672119	-0.0267416443798522	0.655466008823493	-0.00675757278297544	0.0303309587343849	-0.0230539240871518	0.175803257116915	0.219717601551198	0.156507796927212	0.200459424510673	0.245470863533739	0.180910692561896	0.00209926996728323	0.00254148223656124	0.00260384412001153
119	0.910992249055047	0.09	0.291478109020565	0.144838376150724	0.438117841890406	0.0901435908752301	0.68013830569971	0.342772005061782	1.01750460633764	1.87	1.39	2.86	0.146557505947712	0.290803718830205	0.435049931712698	0.175472339403396	0.348177382798455	0.520882426193514	0.177615908244535	0.35232709231832	0.527203158976096	0.291478109020565	2.16454309722637	-0.0805071893097673	0.58734084540921	-0.00675757278297544	0.0303309587343849	-0.0230539240871518	0.175803257116915	0.219717601551198	0.156507796927212	0.200459424510673	0.245470863533739	0.180910692561896	0.00209926996728323	0.00254148223656124	0.00260384412001153
119	0.910992249055047	0.09	0.293447482136048	0.15176542886946	0.435129535402635	0.126561573723166	0.750322871250286	0.44257230525018	1.05807343725039	2	1.4	2.75	0.179259311373793	0.303910478836449	0.428561646299105	0.212056927066243	0.359514503048067	0.506972079029891	0.215522496416997	0.365248057610533	0.515185975584373	0.293447482136048	2.20235960345229	0.0562557377699172	0.744368640388355	-0.00675757278297544	0.0303309587343849	-0.0230539240871518	0.175803257116915	0.219717601551198	0.156507796927212	0.200459424510673	0.245470863533739	0.180910692561896	0.00209926996728323	0.00254148223656124	0.00260384412001153
119	0.910992249055047	0.09	0.293891496520637	0.145050423560965	0.442732569480309	0.116902839373094	0.789963889514681	0.450975818684078	1.12895196034528	1.88	1.38	2.55	0.192528211962828	0.337247206751026	0.481966201539224	0.230432437547856	0.40364316021825	0.576853882888643	0.235083480026606	0.411938494018568	0.588477985224273	0.293891496520637	2.07387875017141	-0.0855272917696265	0.53980894135831	-0.00675757278297544	0.0303309587343849	-0.0230539240871518	0.175803257116915	0.219717601551198	0.156507796927212	0.200459424510673	0.245470863533739	0.180910692561896	0.00209926996728323	0.00254148223656124	0.00260384412001153
119	0.910992249055047	0.09	0.298944841745586	0.154384832480362	0.44350485101081	0.102912362642485	0.712292013482826	0.383949439893049	1.0406345870726	1.97	1.47	2.6	0.157521208767153	0.2922288387509	0.426936468734646	0.186862197444471	0.34666140129967	0.506460605154869	0.191211548777454	0.354599659802682	0.518109680649855	0.298944841745586	2.20718312571793	-0.203890509920308	0.484826127218297	-0.00675757278297544	0.0303309587343849	-0.0230539240871518	0.175803257116915	0.219717601551198	0.156507796927212	0.200459424510673	0.245470863533739	0.180910692561896	0.00209926996728323	0.00254148223656124	0.00260384412001153
119	0.910992249055047	0.09	0.304176346983448	0.154751998700574	0.453600695266322	0.122284753322878	0.847075781371499	0.492753558440352	1.20139800430265	2.02	1.52	2.65	0.19793501366222	0.340263309085772	0.482591604509323	0.233731709311496	0.401800183692227	0.569868658072957	0.239476800136038	0.411611292554199	0.583655610398811	0.304176346983448	2.21612352080525	-0.00784292727451962	0.691980837244711	-0.00675757278297544	0.0303309587343849	-0.0230539240871518	0.175803257116915	0.219717601551198	0.156507796927212	0.200459424510673	0.245470863533739	0.180910692561896	0.00209926996728323	0.00254148223656124	0.00260384412001153
119	0.910992249055047	0.09	0.304245563412807	0.154032185236356	0.454458941589258	0.101771906222845	0.747629118259557	0.400851522026878	1.09440671449223	2.16	1.62	2.97	0.152515434632472	0.284456896505441	0.416398358378409	0.178075003682032	0.332128108965837	0.486181214249643	0.181828495285272	0.338902302354836	0.49644618790478	0.304245563412807	2.34509401053322	0.0300047581268861	0.790126255757665	-0.00675757278297544	0.0303309587343849	-0.0230539240871518	0.175803257116915	0.219717601551198	0.156507796927212	0.200459424510673	0.245470863533739	0.180910692561896	0.00209926996728323	0.00254148223656124	0.00260384412001153
119	0.910992249055047	0.09	0.305799440426949	0.153089625765127	0.458509255088771	0.109696360165848	0.765250320554869	0.424871955861634	1.10562868524811	2.03	1.5	2.61	0.169866158933802	0.305951312582866	0.44203646623193	0.20038491170946	0.360919603669871	0.521454295630282	0.205298929772062	0.369620809565276	0.534029470134835	0.305799440426949	2.18425059234771	0.022639234162875	0.721907456050525	-0.00675757278297544	0.0303309587343849	-0.0230539240871518	0.175803257116915	0.219717601551198	0.156507796927212	0.200459424510673	0.245470863533739	0.180910692561896	0.00209926996728323	0.00254148223656124	0.00260384412001153
119	0.910992249055047	0.09	0.307032244664707	0.150747300098584	0.46331718923083	0.0999744883022333	0.727731779527941	0.386821876477208	1.06864168257867	1.92	1.46	2.57	0.162456201212759	0.305630440244443	0.448804679276127	0.193719333772327	0.364446077297826	0.535172820823325	0.198250636554633	0.373067455509961	0.547791956367081	0.307032244664707	2.14097901564329	-0.0602164627559304	0.605964159393757	-0.00675757278297544	0.0303309587343849	-0.0230539240871518	0.175803257116915	0.219717601551198	0.156507796927212	0.200459424510673	0.245470863533739	0.180910692561896	0.00209926996728323	0.00254148223656124	0.00260384412001153
119	0.910992249055047	0.09	0.307492043508944	0.150029084024958	0.464955002992931	0.0991749591389791	0.725099067783915	0.383904570573484	1.06629356499435	2.09	1.5	2.71	0.150330548459519	0.283936553254911	0.417542558050303	0.176564127949603	0.333485179374365	0.490406230799127	0.180444940105622	0.340862808407599	0.501277214052834	0.307492043508944	2.19911894321562	-0.00638860695816577	0.696742266401295	-0.00675757278297544	0.0303309587343849	-0.0230539240871518	0.175803257116915	0.219717601551198	0.156507796927212	0.200459424510673	0.245470863533739	0.180910692561896	0.00209926996728323	0.00254148223656124	0.00260384412001153
119	0.910992249055047	0.09	0.308418365891936	0.155000426729547	0.461836305054325	0.0962184700460434	0.690500961878196	0.360091666510625	1.02091025724577	2.02	1.52	2.7	0.144890538327738	0.277837743516346	0.410784948704955	0.171156131645305	0.328203856194899	0.485251580744492	0.175084227801966	0.335791044741336	0.496467231368765	0.308418365891936	2.18784725106954	-0.0504790295643377	0.645714640593247	-0.00675757278297544	0.0303309587343849	-0.0230539240871518	0.175803257116915	0.219717601551198	0.156507796927212	0.200459424510673	0.245470863533739	0.180910692561896	0.00209926996728323	0.00254148223656124	0.00260384412001153
119	0.910992249055047	0.09	0.308792607159651	0.157628124147046	0.459957090172256	0.120552011754893	0.787181842710382	0.45522748183178	1.11913620358899	1.9	1.47	2.5	0.192599092627334	0.333043400694242	0.47348770876115	0.230044953429927	0.397794987285305	0.565545021140683	0.235957313401877	0.407920036408208	0.579821542236695	0.308792607159651	2.08632506655406	-0.0213247636040506	0.623260248828198	-0.00675757278297544	0.0303309587343849	-0.0230539240871518	0.175803257116915	0.219717601551198	0.156507796927212	0.200459424510673	0.245470863533739	0.180910692561896	0.00209926996728323	0.00254148223656124	0.00260384412001153
119	0.910992249055047	0.09	0.309058275881995	0.158892941669913	0.459223610094077	0.120217681783762	0.807531181282199	0.466457504855355	1.14860485770904	2.02	1.5	2.74	0.187350393051576	0.324340979917426	0.461331566783276	0.221227359061243	0.382988779760472	0.5447502004597	0.225887626857994	0.391026729757107	0.555954592057105	0.309058275881995	2.23424451257813	0.072375042785074	0.774284199479404	-0.00675757278297544	0.0303309587343849	-0.0230539240871518	0.175803257116915	0.219717601551198	0.156507796927212	0.200459424510673	0.245470863533739	0.180910692561896	0.00209926996728323	0.00254148223656124	0.00260384412001153
119	0.910992249055047	0.09	0.309452647482633	0.157080104257534	0.461825190707732	0.0870255714906804	0.666191298360531	0.329299621105628	1.00308297561543	1.97	1.55	2.63	0.135002615035599	0.273117737246906	0.411232859458214	0.160123770946903	0.323939221391587	0.487754671836271	0.164289094967755	0.33242182224028	0.500404432193173	0.309452647482633	2.17296975302733	0.0230941917974529	0.708901515125185	-0.00675757278297544	0.0303309587343849	-0.0230539240871518	0.175803257116915	0.219717601551198	0.156507796927212	0.200459424510673	0.245470863533739	0.180910692561896	0.00209926996728323	0.00254148223656124	0.00260384412001153
119	0.910992249055047	0.09	0.311760205134526	0.158871913625971	0.464648496643081	0.0815609057230069	0.67682700689287	0.3222200087818	1.03143400500394	2	1.54	2.74	0.130417488739857	0.273943504886615	0.417469521033373	0.154254801813559	0.324014067919116	0.493773334024673	0.15780776891209	0.331354801801327	0.505207775119704	0.311760205134526	2.19646663590523	0.00202093478469607	0.704951603054979	-0.00675757278297544	0.0303309587343849	-0.0230539240871518	0.175803257116915	0.219717601551198	0.156507796927212	0.200459424510673	0.245470863533739	0.180910692561896	0.00209926996728323	0.00254148223656124	0.00260384412001153
119	0.910992249055047	0.09	0.314297902277203	0.154132089950375	0.474463714604031	0.10893025496533	0.732872924973422	0.405610813533193	1.06013503641365	1.99	1.62	2.53	0.165341120716968	0.298744576612014	0.43214803250706	0.195863376996352	0.353893341117106	0.511923305237859	0.201909265768421	0.36477450357709	0.527719122486594	0.314297902277203	2.12589677897373	-0.0987000393818881	0.580306231959939	-0.00675757278297544	0.0303309587343849	-0.0230539240871518	0.175803257116915	0.219717601551198	0.156507796927212	0.200459424510673	0.245470863533739	0.180910692561896	0.00209926996728323	0.00254148223656124	0.00260384412001153
119	0.910992249055047	0.09	0.316426248050722	0.162276315928136	0.470576180173308	0.118269921929708	0.780094378824381	0.44753953116784	1.11264922648092	2.07	1.5	2.63	0.176141404685571	0.307027446971859	0.437913489258146	0.207098990318143	0.36098879977331	0.514878609228478	0.211989222621121	0.369507241309839	0.527241908388157	0.316426248050722	2.18560582298874	-0.114815962689647	0.568563639860736	-0.00675757278297544	0.0303309587343849	-0.0230539240871518	0.175803257116915	0.219717601551198	0.156507796927212	0.200459424510673	0.245470863533739	0.180910692561896	0.00209926996728323	0.00254148223656124	0.00260384412001153
119	0.910992249055047	0.09	0.320410413535817	0.165637685935019	0.475183141136615	0.106187072702451	0.799839538458723	0.437533291878503	1.16214578503894	2	1.52	2.69	0.177206926098107	0.323945877063357	0.470684828028606	0.209626122549999	0.383210293300017	0.556794464050036	0.214519673309653	0.392184700202734	0.569771651215762	0.320410413535817	2.19860358377906	0.0660268939957854	0.76609777796968	-0.00675757278297544	0.0303309587343849	-0.0230539240871518	0.175803257116915	0.219717601551198	0.156507796927212	0.200459424510673	0.245470863533739	0.180910692561896	0.00209926996728323	0.00254148223656124	0.00260384412001153
119	0.910992249055047	0.09	0.321389022275248	0.16370208333292	0.479075961217577	0.113260930785551	0.818141581021322	0.460727395072837	1.17555576696981	1.95	1.5	2.64	0.190642431035024	0.33853532827603	0.486428225517036	0.22657852287223	0.402349226268294	0.578119929664357	0.231898051889482	0.411770046106733	0.591743576647809	0.321389022275248	2.1784519501556	-0.0516048853861905	0.643294114952533	-0.00675757278297544	0.0303309587343849	-0.0230539240871518	0.175803257116915	0.219717601551198	0.156507796927212	0.200459424510673	0.245470863533739	0.180910692561896	0.00209926996728323	0.00254148223656124	0.00260384412001153
119	0.910992249055047	0.09	0.32335665312862	0.161593518953846	0.485119787303395	0.125594259432776	0.867781226078855	0.510288411540878	1.22527404061683	2.03	1.49	2.58	0.204060269478724	0.347018797286646	0.489977325094568	0.240733559888929	0.409384299219987	0.578035038551045	0.246704554549728	0.41934810557028	0.592105220995061	0.32335665312862	2.17001523925842	0.127724795445349	0.815174771960618	-0.00675757278297544	0.0303309587343849	-0.0230539240871518	0.175803257116915	0.219717601551198	0.156507796927212	0.200459424510673	0.245470863533739	0.180910692561896	0.00209926996728323	0.00254148223656124	0.00260384412001153
119	0.910992249055047	0.09	0.329211403671786	0.167080629096255	0.491342178247318	0.115938900225493	0.839656016781283	0.477651975928514	1.20166005763405	2.02	1.6	2.82	0.192333412128544	0.338099526141131	0.483865640153719	0.227234918554844	0.399452271115351	0.571669623675857	0.232562500025534	0.408751518181453	0.585239215612616	0.329211403671786	2.22108606924938	0.00972038500221497	0.722472259192956	-0.00675757278297544	0.0303309587343849	-0.0230539240871518	0.175803257116915	0.219717601551198	0.156507796927212	0.200459424510673	0.245470863533739	0.180910692561896	0.00209926996728323	0.00254148223656124	0.00260384412001153
119	0.910992249055047	0.09	0.331179034240771	0.167900552049455	0.494457516432087	0.10403097365737	0.776474577471461	0.420697577081263	1.13225157786166	1.87	1.44	2.53	0.180535142451523	0.333210734006006	0.48588632556049	0.216335057588905	0.399286046758388	0.582237035927871	0.221470159864927	0.409006598747716	0.596289459093909	0.331179034240771	2.07635918032513	0.143050477940941	0.781238330309593	-0.00675757278297544	0.0303309587343849	-0.0230539240871518	0.175803257116915	0.219717601551198	0.156507796927212	0.200459424510673	0.245470863533739	0.180910692561896	0.00209926996728323	0.00254148223656124	0.00260384412001153
119	0.910992249055047	0.09	0.341582446680786	0.176187986569369	0.506976906792204	0.112350102138107	0.815258284871936	0.457479322340941	1.17303724740293	1.95	1.57	2.59	0.189576794659819	0.337838334801721	0.486099874943623	0.225385293098371	0.401651437591746	0.577917582085121	0.231645221557511	0.412782304645635	0.593839899379247	0.341582446680786	2.13956482781727	-0.0288676432834321	0.647937885609571	-0.00675757278297544	0.0303309587343849	-0.0230539240871518	0.175803257116915	0.219717601551198	0.156507796927212	0.200459424510673	0.245470863533739	0.180910692561896	0.00209926996728323	0.00254148223656124	0.00260384412001153
119	0.910992249055047	0.09	0.342411633181969	0.176336258184031	0.508487008179907	0.104383262119279	0.762146730242733	0.413593011614267	1.1107004488712	2.1	1.46	2.77	0.160963371140905	0.296614554789196	0.432265738437486	0.188810998631527	0.347930649696499	0.507050300761471	0.192344216093659	0.35449307973272	0.516499485720578	0.342411633181969	2.18849961113586	-0.0992874929075224	0.588918681469133	-0.00675757278297544	0.0303309587343849	-0.0230539240871518	0.175803257116915	0.219717601551198	0.156507796927212	0.200459424510673	0.245470863533739	0.180910692561896	0.00209926996728323	0.00254148223656124	0.00260384412001153
119	0.910992249055047	0.09	0.350007583084244	0.180665568214393	0.519349597954095	0.111698065063959	0.8615607340107	0.482220560758943	1.24090090726246	1.95	1.5	2.65	0.199621946314958	0.356655117154438	0.513688287993918	0.237273275298933	0.423924970984101	0.610576666669269	0.242877055854115	0.433749722782523	0.624825302939234	0.350007583084244	2.1974128249487	0.0604349706340643	0.756881091989093	-0.00675757278297544	0.0303309587343849	-0.0230539240871518	0.175803257116915	0.219717601551198	0.156507796927212	0.200459424510673	0.245470863533739	0.180910692561896	0.00209926996728323	0.00254148223656124	0.00260384412001153
119	0.910992249055047	0.09	0.358552198931567	0.184607934081431	0.532496463781704	0.124773449684942	0.949283122871169	0.556746328191249	1.34181991755109	2.03	1.62	2.67	0.223295443443718	0.380731017236885	0.538166591030052	0.263591474994268	0.449437968199446	0.635284461404623	0.27084200603349	0.461873854359579	0.65273637313278	0.358552198931567	2.22164188677949	-0.0677429231895507	0.657204510139682	-0.00675757278297544	0.0303309587343849	-0.0230539240871518	0.175803257116915	0.219717601551198	0.156507796927212	0.200459424510673	0.245470863533739	0.180910692561896	0.00209926996728323	0.00254148223656124	0.00260384412001153
119	0.910992249055047	0.09	0.36105883773928	0.183761403646642	0.538356271831919	0.100466919310511	0.831600854528774	0.443095136222977	1.22010657283457	1.95	1.54	2.54	0.183687752044331	0.344745132769106	0.505802513493881	0.218402771779703	0.409898274198288	0.601393776616873	0.224344683333038	0.421187272394821	0.617875815591469	0.36105883773928	2.13156840493112	0.114842275291276	0.784842920290999	-0.00675757278297544	0.0303309587343849	-0.0230539240871518	0.175803257116915	0.219717601551198	0.156507796927212	0.200459424510673	0.245470863533739	0.180910692561896	0.00209926996728323	0.00254148223656124	0.00260384412001153
119	0.910992249055047	0.09	0.39190678372535	0.196419194017226	0.587394373433473	0.0640146723335953	0.681944700297056	0.274818195132281	1.08907120546183	1.91	1.52	2.39	0.115735147697297	0.287189756749108	0.45864436580092	0.138092686392049	0.342668634402148	0.547244582412246	0.142222985756554	0.352868194023176	0.564020945633281	0.39190678372535	2.06591050111103	-0.0754301929839803	0.573267517525411	-0.00675757278297544	0.0303309587343849	-0.0230539240871518	0.175803257116915	0.219717601551198	0.156507796927212	0.200459424510673	0.245470863533739	0.180910692561896	0.00209926996728323	0.00254148223656124	0.00260384412001153
119	0.910992249055047	0.1	0.236706809768144	0.125395320435273	0.348018299101014	0.117139366009829	0.726257465695806	0.414963492224568	1.03755143916704	1.99	1.49	2.88	0.168761649604117	0.295361905913885	0.421962162223652	0.199814563551297	0.349709844969554	0.499605126387812	0.203224011360719	0.355719918540455	0.508075088341103	0.236706809768144	2.29388403950288	-0.07721649664471	0.636710249515796	-0.00675757278297544	0.0303309587343849	-0.0230539240871518	0.175803257116915	0.219717601551198	0.156507796927212	0.200459424510673	0.245470863533739	0.180910692561896	0.00209926996728323	0.00254148223656124	0.00260384412001153
119	0.910992249055047	0.1	0.244716996963789	0.12968375660429	0.359750237323288	0.132072458044712	0.72448763660199	0.43451832012205	1.01445695308193	1.83	1.39	2.75	0.189213553211257	0.315482394253443	0.441751235295629	0.227504002212718	0.37932540297562	0.531146803738522	0.231051169434659	0.385231646785816	0.539351642412057	0.244716996963789	2.17244336810107	0.0367248828293291	0.701675562014738	-0.00675757278297544	0.0303309587343849	-0.0230539240871518	0.175803257116915	0.219717601551198	0.156507796927212	0.200459424510673	0.245470863533739	0.180910692561896	0.00209926996728323	0.00254148223656124	0.00260384412001153
119	0.910992249055047	0.1	0.25921938579244	0.135886941976216	0.382551829608664	0.137213781405827	0.759152267822004	0.46193975570642	1.05636477993759	2.12	1.63	2.98	0.178381192278664	0.293151834156495	0.407922476034327	0.208905471669792	0.343315466182431	0.47772546069507	0.213306262918478	0.350583084229936	0.487792743605607	0.25921938579244	2.43831222673929	0.0411359114402288	0.820022524600149	-0.00675757278297544	0.0303309587343849	-0.0230539240871518	0.175803257116915	0.219717601551198	0.156507796927212	0.200459424510673	0.245470863533739	0.180910692561896	0.00209926996728323	0.00254148223656124	0.00260384412001153
119	0.910992249055047	0.1	0.26052207249761	0.138310954516393	0.382733190478827	0.108663253479593	0.669745092384939	0.370260451052695	0.969229733717182	2.04	1.46	2.98	0.14770796084132	0.267181335728405	0.386654710615491	0.174164359640362	0.315036955218577	0.455909550796792	0.176369395226789	0.319068100010295	0.461811652491565	0.26052207249761	2.34436370689051	0.210185457378011	0.95765301108691	-0.00675757278297544	0.0303309587343849	-0.0230539240871518	0.175803257116915	0.219717601551198	0.156507796927212	0.200459424510673	0.245470863533739	0.180910692561896	0.00209926996728323	0.00254148223656124	0.00260384412001153
119	0.910992249055047	0.1	0.275350083316616	0.145458787031709	0.405241379601523	0.117416404166061	0.7185355999246	0.410963251096646	1.02610794875255	1.94	1.48	2.67	0.170916646621919	0.298833764064954	0.426750881507989	0.203363316112299	0.355564109334542	0.507764902556785	0.207890858864753	0.363390392830021	0.518985334669927	0.275350083316616	2.20120322780546	-0.00625086309885301	0.679218941594863	-0.00675757278297544	0.0303309587343849	-0.0230539240871518	0.175803257116915	0.219717601551198	0.156507796927212	0.200459424510673	0.245470863533739	0.180910692561896	0.00209926996728323	0.00254148223656124	0.00260384412001153
119	0.910992249055047	0.1	0.276458947861103	0.148038765439802	0.404879130282404	0.135991951246741	0.802602436043687	0.486747093911842	1.11845777817553	2.17	1.6	2.79	0.184501932922786	0.304227190404997	0.423952447887208	0.215258588527714	0.354942165433781	0.494625742339847	0.220403011500104	0.36342380590504	0.506592304327834	0.276458947861103	2.34027304405194	0.0548401578556442	0.801212039671345	-0.00675757278297544	0.0303309587343849	-0.0230539240871518	0.175803257116915	0.219717601551198	0.156507796927212	0.200459424510673	0.245470863533739	0.180910692561896	0.00209926996728323	0.00254148223656124	0.00260384412001153
119	0.910992249055047	0.1	0.280021145559372	0.145711294105463	0.414330997013281	0.128736844474944	0.767472135245323	0.455747358583003	1.07919691190764	1.94	1.53	2.56	0.189135249794158	0.318501097759502	0.447866945724846	0.224933183319827	0.378784313806516	0.532635444293205	0.230929106679997	0.388728227559829	0.546718567025414	0.280021145559372	2.19099952512888	0.0765089404387535	0.759068175425807	-0.00675757278297544	0.0303309587343849	-0.0230539240871518	0.175803257116915	0.219717601551198	0.156507796927212	0.200459424510673	0.245470863533739	0.180910692561896	0.00209926996728323	0.00254148223656124	0.00260384412001153
119	0.910992249055047	0.1	0.282922161783708	0.147432446286574	0.418411877280841	0.130977321098411	0.780586269403942	0.466662736913797	1.09450980189409	2.01	1.54	2.69	0.18834309026654	0.315041289071953	0.441739487877366	0.222631098499546	0.372394804394172	0.522158510288798	0.227960904326199	0.381357240699435	0.534777928732946	0.282922161783708	2.22821518432352	-0.0932062251255668	0.610108217385468	-0.00675757278297544	0.0303309587343849	-0.0230539240871518	0.175803257116915	0.219717601551198	0.156507796927212	0.200459424510673	0.245470863533739	0.180910692561896	0.00209926996728323	0.00254148223656124	0.00260384412001153
119	0.910992249055047	0.1	0.286411110182122	0.150891236758939	0.421930983605305	0.113810052094584	0.730700539587829	0.412355572463718	1.04904550671194	2.11	1.57	2.92	0.159901402341017	0.283347791987733	0.406794181634448	0.187424834240568	0.332119744844221	0.476814655447874	0.191140560293957	0.338683064278758	0.486381501804339	0.286411110182122	2.34361887739909	0.0361587864800175	0.780028663480742	-0.00675757278297544	0.0303309587343849	-0.0230539240871518	0.175803257116915	0.219717601551198	0.156507796927212	0.200459424510673	0.245470863533739	0.180910692561896	0.00209926996728323	0.00254148223656124	0.00260384412001153
119	0.910992249055047	0.1	0.287043332346569	0.152212877593184	0.421873787099954	0.157578151763437	0.901818180845988	0.576265513657959	1.22737084803402	2.12	1.55	2.88	0.22246239636153	0.348139232417216	0.473816068472901	0.260513785573105	0.407687190405576	0.554860595238046	0.265610366637305	0.415777634083588	0.565720598278317	0.287043332346569	2.36400125999472	0.0537279354260849	0.811098660422423	-0.00675757278297544	0.0303309587343849	-0.0230539240871518	0.175803257116915	0.219717601551198	0.156507796927212	0.200459424510673	0.245470863533739	0.180910692561896	0.00209926996728323	0.00254148223656124	0.00260384412001153
119	0.910992249055047	0.1	0.292957886540295	0.157728934603826	0.428186838476764	0.124352729155183	0.687697738309753	0.402779666726917	0.972615809892588	1.91	1.43	2.58	0.169596189201595	0.289565053488575	0.409533917775555	0.202351043959048	0.345490020402649	0.48862899684625	0.206842037796696	0.353101037397121	0.49955183253569	0.292957886540295	2.08421876595701	0.0506039520062566	0.673905082703988	-0.00675757278297544	0.0303309587343849	-0.0230539240871518	0.175803257116915	0.219717601551198	0.156507796927212	0.200459424510673	0.245470863533739	0.180910692561896	0.00209926996728323	0.00254148223656124	0.00260384412001153
119	0.910992249055047	0.1	0.293663174909128	0.154808666763527	0.432517683054729	0.0950361252244714	0.696912607375826	0.361147901092545	1.03267731365911	1.94	1.39	2.61	0.150264569596245	0.289967829459129	0.429671089322013	0.178808072176211	0.345048661291362	0.511289250406514	0.182250549865876	0.351721164647688	0.521025498201879	0.293663174909128	2.16271269486645	0.0500991491827773	0.721184972567294	-0.00675757278297544	0.0303309587343849	-0.0230539240871518	0.175803257116915	0.219717601551198	0.156507796927212	0.200459424510673	0.245470863533739	0.180910692561896	0.00209926996728323	0.00254148223656124	0.00260384412001153
119	0.910992249055047	0.1	0.296057326006862	0.153470387688973	0.438644264324751	0.113423668248818	0.779166293583062	0.439054383339544	1.11927820382658	2.06	1.58	2.68	0.173735133430432	0.308318434155026	0.442901734879619	0.204501287232868	0.36291747913828	0.521333671043692	0.209765031606486	0.372291692521276	0.534650395213202	0.296057326006862	2.29899705435037	0.067944482314058	0.807440739334516	-0.00675757278297544	0.0303309587343849	-0.0230539240871518	0.175803257116915	0.219717601551198	0.156507796927212	0.200459424510673	0.245470863533739	0.180910692561896	0.00209926996728323	0.00254148223656124	0.00260384412001153
119	0.910992249055047	0.1	0.297941034330725	0.159570881272854	0.436311187388596	0.137950476527546	0.814184078618935	0.496414313780072	1.1319538434578	2	1.42	2.81	0.201043576219984	0.32973762907941	0.458431681938836	0.237820775778285	0.390057022588732	0.542293269399178	0.241618515471055	0.396050629486217	0.550583425861902	0.297941034330725	2.2474776912099	0.155531394102396	0.850548532183348	-0.00675757278297544	0.0303309587343849	-0.0230539240871518	0.175803257116915	0.219717601551198	0.156507796927212	0.200459424510673	0.245470863533739	0.180910692561896	0.00209926996728323	0.00254148223656124	0.00260384412001153
119	0.910992249055047	0.1	0.298715092938615	0.157279354867937	0.440150831009293	0.127005381496103	0.814553565394053	0.481127281526712	1.14797984926139	1.83	1.37	2.51	0.21020841507272	0.355885065236756	0.501561715400792	0.252944419186343	0.428237571232644	0.603530723278945	0.258252725775447	0.437227175324847	0.616337864508618	0.298715092938615	2.07702683216515	-0.0493488777194382	0.578176935400876	-0.00675757278297544	0.0303309587343849	-0.0230539240871518	0.175803257116915	0.219717601551198	0.156507796927212	0.200459424510673	0.245470863533739	0.180910692561896	0.00209926996728323	0.00254148223656124	0.00260384412001153
119	0.910992249055047	0.1	0.303046020361678	0.164271156179954	0.441820884543403	0.106743886909812	0.697620132337357	0.382540043800008	1.01270022087471	1.84	1.46	2.47	0.16588159513587	0.302510396562607	0.439139197989343	0.199255517094527	0.363372834968106	0.527490152841685	0.204380647341827	0.372861097839425	0.541159513215819	0.303046020361678	2.08533987986596	-0.0333160995242641	0.596539051513288	-0.00675757278297544	0.0303309587343849	-0.0230539240871518	0.175803257116915	0.219717601551198	0.156507796927212	0.200459424510673	0.245470863533739	0.180910692561896	0.00209926996728323	0.00254148223656124	0.00260384412001153
119	0.910992249055047	0.1	0.3088731388332	0.162461006782541	0.455285270883858	0.111952217752554	0.722330111265548	0.40469902687818	1.03996119565292	2.11	1.49	2.71	0.156705211984302	0.279696479830145	0.402687747675988	0.183623626670081	0.327742015360735	0.47186040405139	0.18762278407371	0.334759952459126	0.481923800023347	0.3088731388332	2.20328469760423	0.0214227163144602	0.72473927808731	-0.00675757278297544	0.0303309587343849	-0.0230539240871518	0.175803257116915	0.219717601551198	0.156507796927212	0.200459424510673	0.245470863533739	0.180910692561896	0.00209926996728323	0.00254148223656124	0.00260384412001153
119	0.910992249055047	0.1	0.311504021132112	0.162607620813122	0.460400421451102	0.115514447963146	0.773334474745646	0.439231724385515	1.10743722510578	1.93	1.4	2.83	0.183453602331386	0.322998060756236	0.462542519181086	0.218487693743306	0.38468092466624	0.550874155589174	0.221499028948574	0.390039446270573	0.558815780130613	0.311504021132112	2.20030659090338	0.15305832794028	0.838166758779156	-0.00675757278297544	0.0303309587343849	-0.0230539240871518	0.175803257116915	0.219717601551198	0.156507796927212	0.200459424510673	0.245470863533739	0.180910692561896	0.00209926996728323	0.00254148223656124	0.00260384412001153
119	0.910992249055047	0.1	0.316121691085014	0.170376090267817	0.461867291902212	0.148897550351084	0.875891754989992	0.548940473743633	1.20284303623635	1.99	1.5	2.68	0.223782630927102	0.357068517834518	0.490354404741934	0.265097245697928	0.422990292907081	0.580883340116234	0.271105552425981	0.432682761397348	0.593952584790707	0.316121691085014	2.16526820759865	-0.023603774532342	0.663744247795114	-0.00675757278297544	0.0303309587343849	-0.0230539240871518	0.175803257116915	0.219717601551198	0.156507796927212	0.200459424510673	0.245470863533739	0.180910692561896	0.00209926996728323	0.00254148223656124	0.00260384412001153
119	0.910992249055047	0.1	0.3179802342818	0.171944883266877	0.464015585296723	0.111791302786046	0.772409045279015	0.432481534122792	1.11233655643524	2	1.53	2.69	0.175038444921186	0.312617458692027	0.450196472462868	0.207029644299109	0.369753520741365	0.532477397183621	0.211151298748125	0.378545942444025	0.544959726392833	0.3179802342818	2.26136539410956	-0.0107822354946808	0.70363936398502	-0.00675757278297544	0.0303309587343849	-0.0230539240871518	0.175803257116915	0.219717601551198	0.156507796927212	0.200459424510673	0.245470863533739	0.180910692561896	0.00209926996728323	0.00254148223656124	0.00260384412001153
119	0.910992249055047	0.1	0.32130810145997	0.167847401994967	0.474768800924973	0.117344283910271	0.785990925312442	0.44942690020266	1.12255495042222	2.04	1.47	2.78	0.179432356130904	0.313804544326842	0.44817673252278	0.211606780587496	0.370073551897659	0.528540323207821	0.215530265375673	0.37709920680627	0.538519961451914	0.32130810145997	2.18269699381202	-0.111339822835648	0.576861474851285	-0.00675757278297544	0.0303309587343849	-0.0230539240871518	0.175803257116915	0.219717601551198	0.156507796927212	0.200459424510673	0.245470863533739	0.180910692561896	0.00209926996728323	0.00254148223656124	0.00260384412001153
119	0.910992249055047	0.1	0.324594766130321	0.175853469635371	0.473336062625271	0.122893707687329	0.780549677768237	0.454977488337148	1.10612186719933	2.08	1.55	2.72	0.178470743714667	0.306180602487991	0.433890461261314	0.20969084643268	0.359741145022743	0.509791443612805	0.214631432846193	0.368231428508989	0.521931941923845	0.324594766130321	2.24569860163286	0.0378030692181647	0.760741575830692	-0.00675757278297544	0.0303309587343849	-0.0230539240871518	0.175803257116915	0.219717601551198	0.156507796927212	0.200459424510673	0.245470863533739	0.180910692561896	0.00209926996728323	0.00254148223656124	0.00260384412001153
119	0.910992249055047	0.1	0.327084047140062	0.173919077112553	0.480249017167571	0.115782887891374	0.781695099000548	0.444423229826369	1.11896696817473	1.97	1.41	2.64	0.182784174697413	0.321498706518221	0.460213238339029	0.216948812593335	0.381590817393713	0.546232822194091	0.221180950947928	0.389167872402413	0.556806441995014	0.327084047140062	2.16571336040487	0.00539890106320769	0.677673243053341	-0.00675757278297544	0.0303309587343849	-0.0230539240871518	0.175803257116915	0.219717601551198	0.156507796927212	0.200459424510673	0.245470863533739	0.180910692561896	0.00209926996728323	0.00254148223656124	0.00260384412001153
119	0.910992249055047	0.1	0.327350647774744	0.17722131045481	0.477479985094678	0.126877610265242	0.793460862224682	0.46848130779409	1.11844041665528	2.01	1.43	2.67	0.189129633963585	0.320326467545945	0.451523301128304	0.223574219948605	0.378664826921125	0.533755433893645	0.227955294320032	0.386021729608274	0.544242648484522	0.327350647774744	2.14021216485705	-0.0169773310140936	0.651745702192609	-0.00675757278297544	0.0303309587343849	-0.0230539240871518	0.175803257116915	0.219717601551198	0.156507796927212	0.200459424510673	0.245470863533739	0.180910692561896	0.00209926996728323	0.00254148223656124	0.00260384412001153
119	0.910992249055047	0.1	0.334583598829492	0.174470076039784	0.494697121619201	0.0801908004525123	0.622676670237588	0.293419943747244	0.951933396727932	2.01	1.44	2.66	0.118402149458118	0.251265320386888	0.384128491315658	0.13995203841342	0.29699708942518	0.454042140436939	0.142833338650502	0.3031168399384	0.463195313964549	0.334583598829492	2.11995218539739	-0.146635615746292	0.516894061571109	-0.00675757278297544	0.0303309587343849	-0.0230539240871518	0.175803257116915	0.219717601551198	0.156507796927212	0.200459424510673	0.245470863533739	0.180910692561896	0.00209926996728323	0.00254148223656124	0.00260384412001153
119	0.910992249055047	0.1	0.335357948885979	0.177264340238714	0.493451557533244	0.124872997689802	0.838857077088209	0.492140419104959	1.18557373507146	2.15	1.49	2.73	0.188122807865255	0.320656752856179	0.453190697847102	0.219857182345988	0.374748234853419	0.529639287360849	0.224448867996762	0.382525825087567	0.540848081856163	0.335357948885979	2.23696853353185	0.00170331770711501	0.724584852116812	-0.00675757278297544	0.0303309587343849	-0.0230539240871518	0.175803257116915	0.219717601551198	0.156507796927212	0.200459424510673	0.245470863533739	0.180910692561896	0.00209926996728323	0.00254148223656124	0.00260384412001153
119	0.910992249055047	0.1	0.34083716535386	0.177881255474845	0.503793075232875	0.137978598076395	0.822452596027134	0.501493640886681	1.14341155116759	1.97	1.43	2.74	0.205622186961918	0.337221626915543	0.468821066869169	0.2438907545885	0.39998230865634	0.55607386272418	0.248177923017647	0.406969002467542	0.565795278328006	0.34083716535386	2.10828853233669	0.0763589675219536	0.72281969804299	-0.00675757278297544	0.0303309587343849	-0.0230539240871518	0.175803257116915	0.219717601551198	0.156507796927212	0.200459424510673	0.245470863533739	0.180910692561896	0.00209926996728323	0.00254148223656124	0.00260384412001153
119	0.910992249055047	0.1	0.346868006880422	0.183141693914052	0.510594319846792	0.097123539992112	0.741746516094675	0.388650441002698	1.09484259118665	2	1.48	2.72	0.157593141316738	0.300769409216481	0.443945677116224	0.186471304736346	0.35588391533268	0.525296525929015	0.190335721653491	0.363395472605797	0.536277609395428	0.346868006880422	2.14679543513578	-0.0785596230565573	0.586386520175341	-0.00675757278297544	0.0303309587343849	-0.0230539240871518	0.175803257116915	0.219717601551198	0.156507796927212	0.200459424510673	0.245470863533739	0.180910692561896	0.00209926996728323	0.00254148223656124	0.00260384412001153
119	0.910992249055047	0.1	0.347135511102163	0.181092899027943	0.513178123176383	0.0757032878320345	0.686201467676867	0.311844916613309	1.06055801874042	1.9	1.54	2.59	0.132148000767629	0.290786051804574	0.449424102841519	0.157898071843238	0.347447987348572	0.536997902853906	0.162030231870449	0.356645068972932	0.55106548346497	0.347135511102163	2.15797561148824	0.0257886167042871	0.711215154887637	-0.00675757278297544	0.0303309587343849	-0.0230539240871518	0.175803257116915	0.219717601551198	0.156507796927212	0.200459424510673	0.245470863533739	0.180910692561896	0.00209926996728323	0.00254148223656124	0.00260384412001153
119	0.910992249055047	0.1	0.351750160222067	0.188492265930127	0.515008054514007	0.116038948575888	0.783234080998972	0.445720144186488	1.12074801781146	1.99	1.42	2.7	0.181576458471199	0.319072118316095	0.45656777816099	0.215066256990183	0.37792149254335	0.540776728096516	0.21905239331245	0.384796106161957	0.550600666538344	0.351750160222067	2.11493389900472	-0.0535446228908753	0.6107258642834	-0.00675757278297544	0.0303309587343849	-0.0230539240871518	0.175803257116915	0.219717601551198	0.156507796927212	0.200459424510673	0.245470863533739	0.180910692561896	0.00209926996728323	0.00254148223656124	0.00260384412001153
119	0.910992249055047	0.1	0.361628612122109	0.188603618036096	0.534653606208123	0.102730056545772	0.757935845110076	0.408207603209891	1.10766408701026	1.87	1.48	2.62	0.175224759609339	0.325347017582195	0.475469275555051	0.209985264024325	0.38988827571422	0.569791287404115	0.214859436034203	0.398836069101808	0.582848009937124	0.361628612122109	2.06978666879056	-0.048107411747894	0.591026744924654	-0.00675757278297544	0.0303309587343849	-0.0230539240871518	0.175803257116915	0.219717601551198	0.156507796927212	0.200459424510673	0.245470863533739	0.180910692561896	0.00209926996728323	0.00254148223656124	0.00260384412001153
119	0.910992249055047	0.1	0.366717045673939	0.199458071195387	0.533976020152491	0.136984877785264	0.900606392452936	0.547672491534803	1.25354029337107	2.07	1.47	2.75	0.216276884537413	0.355651137796505	0.495025391055597	0.254467956951729	0.418453495925863	0.582439034899997	0.259427603239504	0.426524277928365	0.593635033713686	0.366717045673939	2.16714129365361	-0.128756203724956	0.556477806031835	-0.00675757278297544	0.0303309587343849	-0.0230539240871518	0.175803257116915	0.219717601551198	0.156507796927212	0.200459424510673	0.245470863533739	0.180910692561896	0.00209926996728323	0.00254148223656124	0.00260384412001153
119	0.910992249055047	0.1	0.399820784197147	0.215408957526448	0.584232610867845	0.131713644688193	0.925726550505766	0.554632248668574	1.29682085234296	1.89	1.42	2.53	0.235500216288286	0.393069107307155	0.550637998326025	0.281516441204928	0.46987394738207	0.658231453559213	0.28797951162793	0.48060540426477	0.673226940751914	0.399820784197147	2.02553129666057	0.0502881735394578	0.669236919610155	-0.00675757278297544	0.0303309587343849	-0.0230539240871518	0.175803257116915	0.219717601551198	0.156507796927212	0.200459424510673	0.245470863533739	0.180910692561896	0.00209926996728323	0.00254148223656124	0.00260384412001153
119	0.910992249055047	0.11	0.278043442814211	0.151349480079619	0.404737405548803	0.137036527369572	0.771236304956137	0.469066571762989	1.07340603814928	2.01	1.5	2.65	0.189751251702795	0.311987813742587	0.434224375782379	0.224407393908037	0.368969224628355	0.513531055348673	0.229661146020089	0.377486468131065	0.5251919989616	0.278043442814211	2.19060234112014	0.107475225140997	0.792620121026477	-0.00675757278297544	0.0303309587343849	-0.0230539240871518	0.175803257116915	0.219717601551198	0.156507796927212	0.200459424510673	0.245470863533739	0.180910692561896	0.00209926996728323	0.00254148223656124	0.00260384412001153
119	0.910992249055047	0.11	0.282648479340741	0.154916739724972	0.410380218956511	0.14789857427618	0.908639675301334	0.568121098232578	1.24915825237009	2.03	1.58	2.54	0.227425780841325	0.363739506069559	0.500053231297794	0.268358386854978	0.429206164416153	0.590053941977328	0.276287363941265	0.441686946417978	0.607152976236776	0.282648479340741	2.24027598087335	-0.0486105318499472	0.671449556663372	-0.00675757278297544	0.0303309587343849	-0.0230539240871518	0.175803257116915	0.219717601551198	0.156507796927212	0.200459424510673	0.245470863533739	0.180910692561896	0.00209926996728323	0.00254148223656124	0.00260384412001153
119	0.910992249055047	0.11	0.283510414905725	0.156828285248812	0.410192544562638	0.14726357660886	0.860411927891966	0.537152188314672	1.18367166746926	2.13	1.49	2.83	0.206443879438888	0.330682402815519	0.45492092619215	0.241535372964336	0.386892058577272	0.532248744190207	0.24596070922283	0.39401786805829	0.542063321749375	0.283510414905725	2.31210553725831	-0.0518328204033814	0.680398041395423	-0.00675757278297544	0.0303309587343849	-0.0230539240871518	0.175803257116915	0.219717601551198	0.156507796927212	0.200459424510673	0.245470863533739	0.180910692561896	0.00209926996728323	0.00254148223656124	0.00260384412001153
119	0.910992249055047	0.11	0.284737158753033	0.155148569304624	0.414325748201442	0.114516640798442	0.715116291701281	0.404647439784809	1.02558514361775	1.98	1.43	2.53	0.165497856082851	0.292477355570121	0.419456855057391	0.196191230291289	0.346720456565423	0.497249682839557	0.200849657915205	0.354857416765542	0.50902453593407	0.284737158753033	2.14205335883534	-0.0940602685050732	0.564815444444457	-0.00675757278297544	0.0303309587343849	-0.0230539240871518	0.175803257116915	0.219717601551198	0.156507796927212	0.200459424510673	0.245470863533739	0.180910692561896	0.00209926996728323	0.00254148223656124	0.00260384412001153
119	0.910992249055047	0.11	0.286160952674039	0.156097256626501	0.416224648721577	0.119603157103522	0.662499992065221	0.381866658362582	0.943133325767859	2	1.43	2.91	0.155001690070958	0.268912239896584	0.38282278972221	0.183445819694536	0.318259925108813	0.45307403052309	0.185820909819267	0.322455287491311	0.458993399621659	0.286160952674039	2.2159735010519	0.0236451116856842	0.708343605211954	-0.00675757278297544	0.0303309587343849	-0.0230539240871518	0.175803257116915	0.219717601551198	0.156507796927212	0.200459424510673	0.245470863533739	0.180910692561896	0.00209926996728323	0.00254148223656124	0.00260384412001153
119	0.910992249055047	0.11	0.287770781904087	0.162224083229391	0.413317480578783	0.144955731092916	0.76595703006386	0.47551031235942	1.0564037477683	2.03	1.54	2.71	0.190350743400698	0.306618986583494	0.422887229766291	0.224610043396654	0.361804228616973	0.498998413837292	0.229870742572045	0.370194484588592	0.510798947113199	0.287770781904087	2.2517824286619	-0.00535251058485822	0.70205420691923	-0.00675757278297544	0.0303309587343849	-0.0230539240871518	0.175803257116915	0.219717601551198	0.156507796927212	0.200459424510673	0.245470863533739	0.180910692561896	0.00209926996728323	0.00254148223656124	0.00260384412001153
119	0.910992249055047	0.11	0.291777226091655	0.163581538020468	0.419972914162842	0.138861419630386	0.762442416779562	0.466001441253311	1.05888339230581	1.89	1.47	2.6	0.198065404994203	0.324062229631849	0.450059054269494	0.236820906849092	0.387471558191594	0.538122209534096	0.242374436231205	0.39656001551264	0.55067897235432	0.291777226091655	2.14502766750276	-0.127507431912743	0.529764718056598	-0.00675757278297544	0.0303309587343849	-0.0230539240871518	0.175803257116915	0.219717601551198	0.156507796927212	0.200459424510673	0.245470863533739	0.180910692561896	0.00209926996728323	0.00254148223656124	0.00260384412001153
119	0.910992249055047	0.11	0.296181863969855	0.162627350666494	0.429736377273217	0.130967621519386	0.77486108424869	0.463226735529347	1.08649543296803	2.05	1.51	2.86	0.184269702590762	0.308236573134099	0.432203443677435	0.217143470275818	0.363226066006684	0.50930866173755	0.22120048034061	0.369960629902653	0.51870351694532	0.296181863969855	2.29332307640366	0.0675394795305835	0.791717312251382	-0.00675757278297544	0.0303309587343849	-0.0230539240871518	0.175803257116915	0.219717601551198	0.156507796927212	0.200459424510673	0.245470863533739	0.180910692561896	0.00209926996728323	0.00254148223656124	0.00260384412001153
119	0.910992249055047	0.11	0.297908712851572	0.165602456984291	0.430214968718854	0.124216365562843	0.771593834732748	0.45171668762559	1.09147098183991	2.06	1.55	2.92	0.178536710215453	0.304965100137927	0.431393490060402	0.210101368287516	0.358881849797701	0.507662331307886	0.214042045813309	0.365595050900447	0.517343875186263	0.297908712851572	2.33793897667279	-0.031931446225345	0.713976744273627	-0.00675757278297544	0.0303309587343849	-0.0230539240871518	0.175803257116915	0.219717601551198	0.156507796927212	0.200459424510673	0.245470863533739	0.180910692561896	0.00209926996728323	0.00254148223656124	0.00260384412001153
119	0.910992249055047	0.11	0.300198838081652	0.164522178074345	0.435875498088958	0.12700758317687	0.741397988428718	0.437919945608111	1.04487603124932	1.97	1.5	2.55	0.179509072068494	0.303908662464499	0.428308252860504	0.212905584454848	0.360448921368201	0.507992258281554	0.218379654162015	0.369735069013845	0.52131513164411	0.300198838081652	2.15732634920537	-0.124340965757989	0.543809850786786	-0.00675757278297544	0.0303309587343849	-0.0230539240871518	0.175803257116915	0.219717601551198	0.156507796927212	0.200459424510673	0.245470863533739	0.180910692561896	0.00209926996728323	0.00254148223656124	0.00260384412001153
119	0.910992249055047	0.11	0.302373494750067	0.166406520613105	0.438340468887028	0.145999427646195	0.799970905443365	0.497897036526288	1.10204477436044	2.08	1.5	2.66	0.195082655596288	0.313439199643476	0.431795743690664	0.229153828405503	0.368181334989097	0.50720884157269	0.234400109461884	0.376849363239307	0.518869061172271	0.302373494750067	2.20778372640653	-0.0638186381992772	0.63598521774175	-0.00675757278297544	0.0303309587343849	-0.0230539240871518	0.175803257116915	0.219717601551198	0.156507796927212	0.200459424510673	0.245470863533739	0.180910692561896	0.00209926996728323	0.00254148223656124	0.00260384412001153
119	0.910992249055047	0.11	0.302587159935641	0.168256811340192	0.436917508531089	0.182312628831588	0.989664480563558	0.662430260162298	1.31689870096482	2	1.51	2.76	0.269119034680176	0.402061266949473	0.53500349921877	0.3185650083266	0.475933079225618	0.633301150124637	0.325390003280154	0.485996399913863	0.646878021150769	0.302587159935641	2.24787954422536	-0.107482225592291	0.590564781530471	-0.00675757278297544	0.0303309587343849	-0.0230539240871518	0.175803257116915	0.219717601551198	0.156507796927212	0.200459424510673	0.245470863533739	0.180910692561896	0.00209926996728323	0.00254148223656124	0.00260384412001153
119	0.910992249055047	0.11	0.302842561585352	0.166761477965298	0.438923645205407	0.120034977961606	0.74047957107349	0.427455785592528	1.05350335655445	2.04	1.54	2.95	0.170270366264488	0.294958524431441	0.419646682598393	0.200704259594649	0.347679009306796	0.494653759018942	0.204204940937189	0.289207359604193	0.503331488259414	0.302842561585352	2.33302854807399	0.00590980255752849	0.733059672971913	-0.00675757278297544	0.0303309587343849	-0.0230539240871518	0.175803257116915	0.219717601551198	0.156507796927212	0.200459424510673	0.245470863533739	0.180910692561896	0.00209926996728323	0.00254148223656124	0.00260384412001153
119	0.910992249055047	0.11	0.303405022101456	0.169618212883416	0.437191831319496	0.149747901017124	0.81345531649825	0.510824849531582	1.11608578346492	2.09	1.54	2.84	0.199400443681005	0.317532224936122	0.435664006191239	0.234043273561908	0.372698676159093	0.511354078756278	0.238809589757164	0.38030031952535	0.521789023582409	0.303405022101456	2.29877410696891	0.00659930330795975	0.737727039362922	-0.00675757278297544	0.0303309587343849	-0.0230539240871518	0.175803257116915	0.219717601551198	0.156507796927212	0.200459424510673	0.245470863533739	0.180910692561896	0.00209926996728323	0.00254148223656124	0.00260384412001153
119	0.910992249055047	0.11	0.303441734937149	0.169185023811856	0.437698446062442	0.152495303128273	0.859990114748358	0.543455110443768	1.17652511905295	2.07	1.4	2.86	0.214430334391297	0.33932511505526	0.464219895719222	0.252250543977855	0.399173676154614	0.546096808331374	0.255424288645316	0.404242013737514	0.552993405637262	0.303441734937149	2.23595466775704	-0.0511109141161651	0.648155312938473	-0.00675757278297544	0.0303309587343849	-0.0230539240871518	0.175803257116915	0.219717601551198	0.156507796927212	0.200459424510673	0.245470863533739	0.180910692561896	0.00209926996728323	0.00254148223656124	0.00260384412001153
119	0.910992249055047	0.11	0.306647457367473	0.167434337496353	0.445860577238593	0.124878039547774	0.760622229513486	0.446248874235073	1.0749955847919	1.93	1.45	2.65	0.186117957125774	0.317234314023005	0.448350670920236	0.221590094035622	0.377695857838044	0.533801621640467	0.226223912280636	0.385727503627428	0.545076729424789	0.306647457367473	2.16858222413325	0.117512458453336	0.797270968228271	-0.00675757278297544	0.0303309587343849	-0.0230539240871518	0.175803257116915	0.219717601551198	0.156507796927212	0.200459424510673	0.245470863533739	0.180910692561896	0.00209926996728323	0.00254148223656124	0.00260384412001153
119	0.910992249055047	0.11	0.312957782654466	0.177059310369511	0.44885625493942	0.144480349668164	0.869594088251092	0.539214929665331	1.19997324683685	2.2	1.57	2.93	0.201774295377891	0.325402218611688	0.449030141845484	0.234804333718794	0.378669894441403	0.522535455164013	0.239392324670917	0.38609202401758	0.532877864774264	0.312957782654466	2.37592624317969	-0.0169870496528083	0.744472111850604	-0.00675757278297544	0.0303309587343849	-0.0230539240871518	0.175803257116915	0.219717601551198	0.156507796927212	0.200459424510673	0.245470863533739	0.180910692561896	0.00209926996728323	0.00254148223656124	0.00260384412001153
119	0.910992249055047	0.11	0.317433203810012	0.17628289246155	0.458583515158475	0.113188665383102	0.737153891479606	0.415004161120228	1.05930362183898	2.05	1.49	2.59	0.164582065157459	0.292339983943976	0.420097902730494	0.193817828214945	0.344270201824269	0.494722575433593	0.198637016484372	0.352865587108207	0.506904284286543	0.317433203810012	2.19881623420432	0.00795339296730663	0.706331000457489	-0.00675757278297544	0.0303309587343849	-0.0230539240871518	0.175803257116915	0.219717601551198	0.156507796927212	0.200459424510673	0.245470863533739	0.180910692561896	0.00209926996728323	0.00254148223656124	0.00260384412001153
119	0.910992249055047	0.11	0.318110886817091	0.174326522111338	0.461895251522844	0.108087142708551	0.711785229080241	0.39255160597983	1.03101885218065	2.04	1.56	2.72	0.156626053547712	0.283998612427331	0.41137117130695	0.184686190092521	0.334878013796016	0.485069837499511	0.18918551840834	0.343199743634236	0.496841115012057	0.318110886817091	2.20085572927846	0.0871738710172022	0.7824868804352	-0.00675757278297544	0.0303309587343849	-0.0230539240871518	0.175803257116915	0.219717601551198	0.156507796927212	0.200459424510673	0.245470863533739	0.180910692561896	0.00209926996728323	0.00254148223656124	0.00260384412001153
119	0.910992249055047	0.11	0.319385458999402	0.175044092659883	0.463726825338921	0.126039412417171	0.811342149996527	0.477775795081557	1.1449085049115	2.05	1.49	2.79	0.189796503429638	0.322305785976746	0.454815068523854	0.223591197993048	0.379694754668374	0.535798311343699	0.227887740089165	0.387072339284475	0.545993019777597	0.319385458999402	2.25881814949197	-0.117004848638845	0.592899141313958	-0.00675757278297544	0.0303309587343849	-0.0230539240871518	0.175803257116915	0.219717601551198	0.156507796927212	0.200459424510673	0.245470863533739	0.180910692561896	0.00209926996728323	0.00254148223656124	0.00260384412001153
119	0.910992249055047	0.11	0.319594384201669	0.178306260639038	0.460882507764301	0.168075180969903	0.935029628940021	0.610240801666022	1.25981845621402	1.94	1.45	2.58	0.253859973138936	0.388972018650322	0.524084064161708	0.302069793332252	0.462840580312463	0.623611367292674	0.308915033292428	0.47344420446957	0.638110881554831	0.319594384201669	2.13605585122331	-0.0615723578514007	0.605969942479958	-0.00675757278297544	0.0303309587343849	-0.0230539240871518	0.175803257116915	0.219717601551198	0.156507796927212	0.200459424510673	0.245470863533739	0.180910692561896	0.00209926996728323	0.00254148223656124	0.00260384412001153
119	0.910992249055047	0.11	0.32410139684094	0.178193230983394	0.470009562698485	0.122699914028442	0.761532624063157	0.443606707850072	1.07945854027624	2.03	1.46	2.76	0.177629150572298	0.304933155319079	0.432237160065861	0.209611339663605	0.359836473846488	0.51006160802937	0.213474851735009	0.366666583676852	0.519740568394017	0.32410139684094	2.19788893769551	-0.0499630663646252	0.635683582537704	-0.00675757278297544	0.0303309587343849	-0.0230539240871518	0.175803257116915	0.219717601551198	0.156507796927212	0.200459424510673	0.245470863533739	0.180910692561896	0.00209926996728323	0.00254148223656124	0.00260384412001153
119	0.910992249055047	0.11	0.330657452465729	0.18260799883492	0.478706906096539	0.114465909825271	0.729284803045614	0.412585443295443	1.04598416279578	1.93	1.42	2.54	0.172087222479743	0.304180862878718	0.436274503277693	0.204887728759866	0.362158940270959	0.519430151782053	0.209521106964244	0.370361318900086	0.531110250270104	0.330657452465729	2.08807083489685	-0.0382662221937495	0.604036727640222	-0.00675757278297544	0.0303309587343849	-0.0230539240871518	0.175803257116915	0.219717601551198	0.156507796927212	0.200459424510673	0.245470863533739	0.180910692561896	0.00209926996728323	0.00254148223656124	0.00260384412001153
119	0.910992249055047	0.11	0.332140068117742	0.181123595328906	0.483156540906578	0.12325204713717	0.804948883749301	0.469756552821252	1.14014121467735	1.99	1.39	2.7	0.191635393298059	0.328375825724409	0.46511625815076	0.227049348958473	0.389059224192816	0.55106909942716	0.230933509195575	0.395604509075452	0.560412454350513	0.332140068117742	2.17803126561357	0.158077865801219	0.833455638432843	-0.00675757278297544	0.0303309587343849	-0.0230539240871518	0.175803257116915	0.219717601551198	0.156507796927212	0.200459424510673	0.245470863533739	0.180910692561896	0.00209926996728323	0.00254148223656124	0.00260384412001153
119	0.910992249055047	0.11	0.333174381975083	0.187855855332028	0.478492908618137	0.119786907794599	0.778728399045318	0.44914850521151	1.10830829287913	1.89	1.48	2.67	0.190596426565644	0.330453844109596	0.470311261653548	0.227807393683947	0.394969781521695	0.562132169359444	0.232778661885641	0.403558347017328	0.574281432414046	0.333174381975083	2.1881692416694	0.0579958910835011	0.737112484454101	-0.00675757278297544	0.0303309587343849	-0.0230539240871518	0.175803257116915	0.219717601551198	0.156507796927212	0.200459424510673	0.245470863533739	0.180910692561896	0.00209926996728323	0.00254148223656124	0.00260384412001153
119	0.910992249055047	0.11	0.333796329755114	0.189153549226342	0.478439110283886	0.13648173203765	0.83769573118495	0.508715148099465	1.16667631427043	2.17	1.43	2.89	0.192954576637452	0.317736214000431	0.44251785136341	0.225149848728228	0.370751820269556	0.516353791810884	0.228172259135897	0.375701909299839	0.523309986738965	0.333796329755114	2.26312437600179	0.11943213070699	0.841708162271002	-0.00675757278297544	0.0303309587343849	-0.0230539240871518	0.175803257116915	0.219717601551198	0.156507796927212	0.200459424510673	0.245470863533739	0.180910692561896	0.00209926996728323	0.00254148223656124	0.00260384412001153
119	0.910992249055047	0.11	0.333828127130635	0.181870118203209	0.485786136058062	0.122925879434857	0.764386196686589	0.445603467942899	1.08316892543028	1.94	1.49	2.51	0.18530516002886	0.31787164304343	0.450438126058001	0.220478544553706	0.37820790960271	0.535937274651714	0.226271932653034	0.388223008727072	0.550346011636612	0.333828127130635	2.06457484875517	0.0760165262914927	0.713269099015489	-0.00675757278297544	0.0303309587343849	-0.0230539240871518	0.175803257116915	0.219717601551198	0.156507796927212	0.200459424510673	0.245470863533739	0.180910692561896	0.00209926996728323	0.00254148223656124	0.00260384412001153
119	0.910992249055047	0.11	0.33555384674405	0.18805046989109	0.483057223597011	0.116509872821964	0.787632812494948	0.449000225687061	1.12626539930283	1.98	1.46	2.83	0.183493721659454	0.321883303832748	0.460272886006042	0.217487350002105	0.381514670515159	0.545541991028213	0.221058546244558	0.387875949863337	0.554759509316333	0.33555384674405	2.19130567610821	-0.0298100745556525	0.663341887767489	-0.00675757278297544	0.0303309587343849	-0.0230539240871518	0.175803257116915	0.219717601551198	0.156507796927212	0.200459424510673	0.245470863533739	0.180910692561896	0.00209926996728323	0.00254148223656124	0.00260384412001153
119	0.910992249055047	0.11	0.335831672462911	0.184616784092023	0.4870465608338	0.12303588096686	0.79542612808781	0.463867499393969	1.12698475678165	1.96	1.46	2.64	0.190916827634418	0.327378471633504	0.46384011563259	0.226636930931112	0.38863023748756	0.550623544044008	0.231551872989187	0.39703086848383	0.562841289750373	0.335831672462911	2.16271705166874	0.016173841564093	0.694204123885054	-0.00675757278297544	0.0303309587343849	-0.0230539240871518	0.175803257116915	0.219717601551198	0.156507796927212	0.200459424510673	0.245470863533739	0.180910692561896	0.00209926996728323	0.00254148223656124	0.00260384412001153
119	0.910992249055047	0.11	0.336011795553136	0.18864471150669	0.483378879599581	0.150193380590894	0.854625707759381	0.537233637138058	1.17201777838071	2.01	1.41	2.57	0.217331759927866	0.345729113568542	0.474126467209218	0.257026458732925	0.408875029452159	0.560723600171392	0.262598706982101	0.417544138659287	0.572909887417535	0.336011795553136	2.12386334878961	0.0856236353435504	0.734670485746251	-0.00675757278297544	0.0303309587343849	-0.0230539240871518	0.175803257116915	0.219717601551198	0.156507796927212	0.200459424510673	0.245470863533739	0.180910692561896	0.00209926996728323	0.00254148223656124	0.00260384412001153
119	0.910992249055047	0.11	0.340159622431376	0.188243870261094	0.492075374601658	0.139774321649355	0.883232735900372	0.541132697141059	1.22533277465968	1.89	1.46	2.78	0.230036015557917	0.375463061925967	0.520890108294018	0.275057401672434	0.448946631191024	0.622835860709614	0.280098087286825	0.456996139563129	0.634244725457387	0.340159622431376	2.15643743769118	0.0388552967033471	0.712063634631212	-0.00675757278297544	0.0303309587343849	-0.0230539240871518	0.175803257116915	0.219717601551198	0.156507796927212	0.200459424510673	0.245470863533739	0.180910692561896	0.00209926996728323	0.00254148223656124	0.00260384412001153
119	0.910992249055047	0.11	0.345512869374397	0.19130150841706	0.499724230331733	0.127036421233778	0.814750038894786	0.481290006184008	1.14821007160556	2.1	1.47	2.75	0.187778362621449	0.317879919141584	0.447981475661719	0.220379317748307	0.373068327619484	0.525757337490662	0.224651496127581	0.37992892153561	0.535844721905414	0.345512869374397	2.23385133777955	0.0330206025105044	0.736445396754414	-0.00675757278297544	0.0303309587343849	-0.0230539240871518	0.175803257116915	0.219717601551198	0.156507796927212	0.200459424510673	0.245470863533739	0.180910692561896	0.00209926996728323	0.00254148223656124	0.00260384412001153
119	0.910992249055047	0.11	0.345620792259444	0.189307337018668	0.501934247500221	0.140206089518512	0.897042738931041	0.550216184933359	1.24386929292872	2.05	1.54	2.59	0.218164751262173	0.355684022697609	0.493203294133046	0.256908892924559	0.418850377861387	0.580791862798215	0.263594205825222	0.429850730717589	0.596079776361236	0.345620792259444	2.1726067888325	0.0873775027041955	0.788203221157875	-0.00675757278297544	0.0303309587343849	-0.0230539240871518	0.175803257116915	0.219717601551198	0.156507796927212	0.200459424510673	0.245470863533739	0.180910692561896	0.00209926996728323	0.00254148223656124	0.00260384412001153
119	0.910992249055047	0.11	0.345933256723477	0.194381705875028	0.497484807571926	0.112727810372105	0.74856419107371	0.420674767276851	1.07645361487057	1.94	1.35	2.68	0.174872782919269	0.31117507744557	0.447477371971871	0.208048587749661	0.370209327745012	0.532370067740364	0.21117548024564	0.375746785736101	0.540517493221311	0.345933256723477	2.13071937582375	-0.105919218523526	0.55645746515044	-0.00675757278297544	0.0303309587343849	-0.0230539240871518	0.175803257116915	0.219717601551198	0.156507796927212	0.200459424510673	0.245470863533739	0.180910692561896	0.00209926996728323	0.00254148223656124	0.00260384412001153
119	0.910992249055047	0.11	0.347283293979314	0.195089766337204	0.499476821621425	0.122414348442687	0.843077188613137	0.490640270853032	1.19551410637324	2.14	1.65	2.94	0.188364314850109	0.323670245662405	0.4589761764747	0.22033398330517	0.378604379289729	0.536874775274288	0.225424081466554	0.387479442091841	0.549164194989529	0.347283293979314	2.35775296782823	-0.0323779750961973	0.741687332910891	-0.00675757278297544	0.0303309587343849	-0.0230539240871518	0.175803257116915	0.219717601551198	0.156507796927212	0.200459424510673	0.245470863533739	0.180910692561896	0.00209926996728323	0.00254148223656124	0.00260384412001153
119	0.910992249055047	0.11	0.348800885534246	0.197546880887911	0.500054890180581	0.118967243645093	0.811483511936837	0.466699205633259	1.15626781824041	1.88	1.36	2.6	0.199197360935419	0.346358793992565	0.493520227049711	0.238402712852245	0.414527962219488	0.590653211586732	0.242724866136496	0.421907172009742	0.601248324372409	0.348800885534246	2.09478429060611	0.00312576945808525	0.656453808669942	-0.00675757278297544	0.0303309587343849	-0.0230539240871518	0.175803257116915	0.219717601551198	0.156507796927212	0.200459424510673	0.245470863533739	0.180910692561896	0.00209926996728323	0.00254148223656124	0.00260384412001153
119	0.910992249055047	0.11	0.349125098392938	0.191405269148826	0.506844927637049	0.11803549769955	0.798357151660837	0.457633786274106	1.13908051704757	1.95	1.55	2.61	0.189560570006188	0.330694632425368	0.471828694844549	0.225344888641807	0.393121550098236	0.560898211554666	0.231382782988453	0.403834248118073	0.575909195915108	0.349125098392938	2.13501427818587	0.126456247588947	0.816973233899294	-0.00675757278297544	0.0303309587343849	-0.0230539240871518	0.175803257116915	0.219717601551198	0.156507796927212	0.200459424510673	0.245470863533739	0.180910692561896	0.00209926996728323	0.00254148223656124	0.00260384412001153
119	0.910992249055047	0.11	0.350205932784104	0.192604433883609	0.507807431684599	0.117618538821336	0.866368756912104	0.495877007117033	1.23686050670717	2.08	1.67	2.82	0.194706944355054	0.340181155653442	0.48565536695183	0.228814654782026	0.399772252356096	0.570729849930166	0.23479693324552	0.410268038594631	0.585566483846705	0.350205932784104	2.3230524999879	0.0226818931921216	0.78357644319998	-0.00675757278297544	0.0303309587343849	-0.0230539240871518	0.175803257116915	0.219717601551198	0.156507796927212	0.200459424510673	0.245470863533739	0.180910692561896	0.00209926996728323	0.00254148223656124	0.00260384412001153
119	0.910992249055047	0.11	0.351287632231707	0.195144777241179	0.507430487222234	0.145317874491356	0.899676602954625	0.559021671702746	1.2403315342065	1.96	1.52	2.58	0.230063691081462	0.370259205559804	0.510454720038146	0.273103821447288	0.439527000062842	0.605950178678396	0.280166026158778	0.450968209363293	0.621335409429614	0.351287632231707	2.17184453081025	0.1215885234635	0.808597731153894	-0.00675757278297544	0.0303309587343849	-0.0230539240871518	0.175803257116915	0.219717601551198	0.156507796927212	0.200459424510673	0.245470863533739	0.180910692561896	0.00209926996728323	0.00254148223656124	0.00260384412001153
119	0.910992249055047	0.11	0.355389346433136	0.197778149981448	0.513000542884823	0.1345866676101	0.834472877480109	0.504096902457883	1.16484885250234	1.91	1.49	2.51	0.212698778750355	0.352097703982904	0.491496629215452	0.253897171399971	0.42029677661012	0.586696381820269	0.260560192278172	0.431281325148421	0.602100253645431	0.355389346433136	2.09134503447841	-0.078778303295772	0.561129323583752	-0.00675757278297544	0.0303309587343849	-0.0230539240871518	0.175803257116915	0.219717601551198	0.156507796927212	0.200459424510673	0.245470863533739	0.180910692561896	0.00209926996728323	0.00254148223656124	0.00260384412001153
119	0.910992249055047	0.11	0.356437710121804	0.194500230373565	0.518375189870043	0.130462849602757	0.867580806474635	0.517880479982353	1.21728113296692	1.98	1.41	2.8	0.211874514046999	0.354943406584045	0.498012299121092	0.251185821282246	0.420799790350219	0.590413759418191	0.254991566843819	0.427211598057142	0.59935830798423	0.356437710121804	2.18017378553066	-0.0738160836498204	0.610243851589013	-0.00675757278297544	0.0303309587343849	-0.0230539240871518	0.175803257116915	0.219717601551198	0.156507796927212	0.200459424510673	0.245470863533739	0.180910692561896	0.00209926996728323	0.00254148223656124	0.00260384412001153
119	0.910992249055047	0.11	0.357402204538721	0.200689133141215	0.514115275936227	0.129529002213397	0.775195395723913	0.46144066045654	1.08895013099129	2	1.42	2.6	0.186755389934532	0.313738971898659	0.440722553862787	0.220887112801047	0.371078423493735	0.521269734186422	0.225541489078128	0.378810989425437	0.532270492090754	0.357402204538721	2.12817997846775	-0.0570622382712954	0.605202129006258	-0.00675757278297544	0.0303309587343849	-0.0230539240871518	0.175803257116915	0.219717601551198	0.156507796927212	0.200459424510673	0.245470863533739	0.180910692561896	0.00209926996728323	0.00254148223656124	0.00260384412001153
119	0.910992249055047	0.11	0.361429089248987	0.203123049520914	0.51973512897706	0.143208868275005	0.971213779234788	0.600317205085864	1.34211035338371	2.07	1.54	2.68	0.236279275401125	0.382260721620266	0.528242167839407	0.277808325564077	0.44944784438651	0.621087363208942	0.284689204988535	0.46064557368561	0.636357025833028	0.361429089248987	2.24702239928902	-0.0635580826420728	0.658102988973547	-0.00675757278297544	0.0303309587343849	-0.0230539240871518	0.175803257116915	0.219717601551198	0.156507796927212	0.200459424510673	0.245470863533739	0.180910692561896	0.00209926996728323	0.00254148223656124	0.00260384412001153
119	0.910992249055047	0.11	0.362618902403083	0.203744653006137	0.521493151800029	0.142913665703084	0.864712278861927	0.534089711961132	1.19533484576272	1.92	1.5	2.68	0.22434073792344	0.363216490388905	0.502092242854371	0.267522456518318	0.433129393511947	0.598736330505576	0.273649165622214	0.443125593156037	0.612460087380964	0.362618902403083	2.12100633084477	0.103763798330142	0.758486986293152	-0.00675757278297544	0.0303309587343849	-0.0230539240871518	0.175803257116915	0.219717601551198	0.156507796927212	0.200459424510673	0.245470863533739	0.180910692561896	0.00209926996728323	0.00254148223656124	0.00260384412001153
119	0.910992249055047	0.11	0.365135043680015	0.201159320839539	0.529110766520491	0.123956168860335	0.855978014648214	0.500692977812888	1.21126305148354	2.2	1.66	2.84	0.187644135580573	0.320793903154487	0.453943670728401	0.218427066572967	0.373419990045144	0.52841291351732	0.223919961994869	0.382846347063582	0.541658842384186	0.365135043680015	2.28728271226014	0.0483285945218028	0.796839244042289	-0.00675757278297544	0.0303309587343849	-0.0230539240871518	0.175803257116915	0.219717601551198	0.156507796927212	0.200459424510673	0.245470863533739	0.180910692561896	0.00209926996728323	0.00254148223656124	0.00260384412001153
119	0.910992249055047	0.11	0.368470117907122	0.207744854521051	0.529195381293193	0.128941757692207	0.914853669675276	0.543605859814656	1.2861014795359	1.98	1.49	2.49	0.222061226413187	0.373714749774704	0.52536827313622	0.263175185514325	0.442906896399796	0.622638607285267	0.270107316984302	0.45477166688184	0.639313714514756	0.368470117907122	2.10416826592515	-0.109043068840053	0.555494513887326	-0.00675757278297544	0.0303309587343849	-0.0230539240871518	0.175803257116915	0.219717601551198	0.156507796927212	0.200459424510673	0.245470863533739	0.180910692561896	0.00209926996728323	0.00254148223656124	0.00260384412001153
119	0.910992249055047	0.11	0.371362437477839	0.210386507703954	0.532338367251725	0.150313977036607	0.915927088412086	0.575929435270479	1.25592474155369	2.06	1.48	2.76	0.227741955888476	0.362188514411043	0.496635072933609	0.268033537420124	0.426266070965291	0.584498604510457	0.273282126881156	0.434596252998085	0.596099775864556	0.371362437477839	2.20916551847839	-0.127333218560941	0.576035273902658	-0.00675757278297544	0.0303309587343849	-0.0230539240871518	0.175803257116915	0.219717601551198	0.156507796927212	0.200459424510673	0.245470863533739	0.180910692561896	0.00209926996728323	0.00254148223656124	0.00260384412001153
119	0.910992249055047	0.11	0.371899482230685	0.206811829112751	0.53698713534862	0.117253854495347	0.834979897626092	0.477282457408381	1.1926773378438	2.02	1.43	2.67	0.192014811313573	0.335919548277294	0.479824285241016	0.226815451354933	0.396801389644019	0.566787327933105	0.231339815804495	0.404620592527498	0.578026786400186	0.371899482230685	2.13850165518861	-0.0775672242995584	0.592178810627557	-0.00675757278297544	0.0303309587343849	-0.0230539240871518	0.175803257116915	0.219717601551198	0.156507796927212	0.200459424510673	0.245470863533739	0.180910692561896	0.00209926996728323	0.00254148223656124	0.00260384412001153
119	0.910992249055047	0.11	0.390781815104353	0.214127794537789	0.567435835670916	0.121949573599761	0.883351861879776	0.513277689731333	1.25342603402822	2.04	1.53	2.53	0.204518090828163	0.351976015976303	0.499433941124442	0.241088876223675	0.414914405888477	0.588739935553279	0.247603943535068	0.426445633241212	0.604680840330775	0.390781815104353	2.1331660781387	-0.0252316837566895	0.652328334184437	-0.00675757278297544	0.0303309587343849	-0.0230539240871518	0.175803257116915	0.219717601551198	0.156507796927212	0.200459424510673	0.245470863533739	0.180910692561896	0.00209926996728323	0.00254148223656124	0.00260384412001153
119	0.910992249055047	0.11	0.402804614397302	0.222795222010707	0.582814006783898	0.127401680532676	0.892010884428052	0.527529608252943	1.25649216060316	1.96	1.47	2.75	0.217142388230153	0.367170620836745	0.517198853443337	0.257775433962454	0.435877890521021	0.613980347079588	0.262805916091656	0.444571546806128	0.626159936321015	0.402804614397302	2.13673170997578	0.108425866115907	0.782488871715388	-0.00675757278297544	0.0303309587343849	-0.0230539240871518	0.175803257116915	0.219717601551198	0.156507796927212	0.200459424510673	0.245470863533739	0.180910692561896	0.00209926996728323	0.00254148223656124	0.00260384412001153
119	0.910992249055047	0.11	0.406606228533524	0.22751389271425	0.585698564352798	0.112567548167627	0.829202657432784	0.465700329583258	1.19270498528231	1.92	1.43	2.68	0.1956270648752	0.348323743308175	0.50102042174115	0.233285332338622	0.415376166232006	0.597467000125391	0.237864447062202	0.423651341762399	0.609100994361847	0.406606228533524	2.10483260920263	0.0813743169785163	0.734432619570838	-0.00675757278297544	0.0303309587343849	-0.0230539240871518	0.175803257116915	0.219717601551198	0.156507796927212	0.200459424510673	0.245470863533739	0.180910692561896	0.00209926996728323	0.00254148223656124	0.00260384412001153
119	0.910992249055047	0.12	0.252604326481756	0.146271746610182	0.35893690635333	0.15079705606404	0.788325909449854	0.496246746031945	1.08040507286776	1.87	1.42	2.79	0.212477048717396	0.337536042315086	0.462595035912776	0.254479484924661	0.404260124612785	0.55404076430091	0.258524862752377	0.410817287628015	0.562875973416363	0.252604326481756	2.19584194524935	-0.0318326427802476	0.637229443976316	-0.00675757278297544	0.0303309587343849	-0.0230539240871518	0.175803257116915	0.219717601551198	0.156507796927212	0.200459424510673	0.245470863533739	0.180910692561896	0.00209926996728323	0.00254148223656124	0.00260384412001153
119	0.910992249055047	0.12	0.2640359441048	0.152351254115425	0.375720634094176	0.174741464978872	0.905942514838507	0.598557190627978	1.21332783904904	1.99	1.55	2.6	0.244166080083003	0.369556052608078	0.494946025133152	0.289284268706989	0.437844406514725	0.58640454432246	0.297001352905278	0.449541210403731	0.601988282590141	0.2640359441048	2.25630671841434	-0.0886935620075924	0.614179971359446	-0.00675757278297544	0.0303309587343849	-0.0230539240871518	0.175803257116915	0.219717601551198	0.156507796927212	0.200459424510673	0.245470863533739	0.180910692561896	0.00209926996728323	0.00254148223656124	0.00260384412001153
119	0.910992249055047	0.12	0.268948604787006	0.153857802380031	0.384039407193982	0.159314197276709	0.762386036228131	0.488953612852083	1.03581845960418	2.23	1.49	2.94	0.18129099701535	0.282672468278072	0.384053939540793	0.210584457956733	0.328347405506238	0.446110353055743	0.213936865924552	0.33363140753936	0.453204821544508	0.268948604787006	2.39595090783427	0.138127011965636	0.8984004162979	-0.00675757278297544	0.0303309587343849	-0.0230539240871518	0.175803257116915	0.219717601551198	0.156507796927212	0.200459424510673	0.245470863533739	0.180910692561896	0.00209926996728323	0.00254148223656124	0.00260384412001153
119	0.910992249055047	0.12	0.286891350086045	0.166970337240157	0.406812362931932	0.158040911936094	0.876310135850714	0.560516024392123	1.19210424730931	2.03	1.54	2.71	0.224557051467634	0.351072247205148	0.477587442942662	0.265017628179135	0.414328268320879	0.563638908462623	0.27124061879199	0.424017665477004	0.576947788338928	0.286891350086045	2.30613314991398	-0.0546014233968879	0.673849380984381	-0.00675757278297544	0.0303309587343849	-0.0230539240871518	0.175803257116915	0.219717601551198	0.156507796927212	0.200459424510673	0.245470863533739	0.180910692561896	0.00209926996728323	0.00254148223656124	0.00260384412001153
119	0.910992249055047	0.12	0.286976702183352	0.166843319567295	0.407110084799409	0.155384840180029	0.779471942995293	0.495738150949071	1.06320573504151	2.08	1.5	2.84	0.194245753005447	0.305421550114457	0.416597347223466	0.228172961401936	0.358766863559849	0.489360765717762	0.23240147673707	0.365445455878307	0.498388377243646	0.286976702183352	2.31410551792492	0.100112023487327	0.825475261970761	-0.00675757278297544	0.0303309587343849	-0.0230539240871518	0.175803257116915	0.219717601551198	0.156507796927212	0.200459424510673	0.245470863533739	0.180910692561896	0.00209926996728323	0.00254148223656124	0.00260384412001153
119	0.910992249055047	0.12	0.287413677302131	0.164731941807032	0.41009541279723	0.14820559067068	0.78783499035206	0.492947855224035	1.08272212548008	2.04	1.46	2.77	0.19644084977387	0.313954048782727	0.431467247791584	0.231573139281804	0.370102882117137	0.508632624952469	0.235842351368774	0.376861304495833	0.518073254936472	0.287413677302131	2.28341908118657	0.0327392984639602	0.738761895673218	-0.00675757278297544	0.0303309587343849	-0.0230539240871518	0.175803257116915	0.219717601551198	0.156507796927212	0.200459424510673	0.245470863533739	0.180910692561896	0.00209926996728323	0.00254148223656124	0.00260384412001153
119	0.910992249055047	0.12	0.289676835159392	0.164465759535548	0.414887910783236	0.178347120635689	0.840362132174731	0.55874240364996	1.1219818606995	1.96	1.41	2.65	0.23064734246231	0.346899199391157	0.463151056320005	0.273979608724066	0.412071979244297	0.550164349764528	0.279313986781183	0.420012967673307	0.560682398268233	0.289676835159392	2.1662165899574	-0.00791988882254002	0.643074837810435	-0.00675757278297544	0.0303309587343849	-0.0230539240871518	0.175803257116915	0.219717601551198	0.156507796927212	0.200459424510673	0.245470863533739	0.180910692561896	0.00209926996728323	0.00254148223656124	0.00260384412001153
119	0.910992249055047	0.12	0.290370505602737	0.167404806261207	0.413336204944267	0.175717516481557	0.889445972470584	0.588675262015924	1.19021668292524	1.9	1.44	2.57	0.249212757818074	0.376542549062605	0.503872340307136	0.297707384374396	0.449814441156855	0.601921497939315	0.304510114065715	0.459901505407892	0.615643280160565	0.290370505602737	2.17912611389372	-0.0287661726506307	0.644103008787647	-0.00675757278297544	0.0303309587343849	-0.0230539240871518	0.175803257116915	0.219717601551198	0.156507796927212	0.200459424510673	0.245470863533739	0.180910692561896	0.00209926996728323	0.00254148223656124	0.00260384412001153
119	0.910992249055047	0.12	0.292465583478537	0.170792576527399	0.414138590429674	0.139935846931436	0.76250396975521	0.467363676987307	1.05764426252311	1.89	1.5	2.59	0.198481391199597	0.323822445269618	0.449163499339639	0.237273985593141	0.387112573875364	0.536951162157586	0.243135999620267	0.396845210019001	0.550047745063535	0.292465583478537	2.14117609242418	0.0325962934811147	0.683167934642766	-0.00675757278297544	0.0303309587343849	-0.0230539240871518	0.175803257116915	0.219717601551198	0.156507796927212	0.200459424510673	0.245470863533739	0.180910692561896	0.00209926996728323	0.00254148223656124	0.00260384412001153
119	0.910992249055047	0.12	0.293033343043617	0.171833762913004	0.414232923174229	0.18339248356877	0.857057907604066	0.574692462384035	1.1394233528241	1.9	1.49	2.73	0.24295334827899	0.362324376863408	0.481695405447826	0.290138112220141	0.432692578468897	0.575247044717653	0.296084194308862	0.441694355383269	0.587205183703537	0.293033343043617	2.19604325568313	0.00631056350682781	0.674692143819595	-0.00675757278297544	0.0303309587343849	-0.0230539240871518	0.175803257116915	0.219717601551198	0.156507796927212	0.200459424510673	0.245470863533739	0.180910692561896	0.00209926996728323	0.00254148223656124	0.00260384412001153
119	0.910992249055047	0.12	0.293490708546088	0.169202346420601	0.417779070671574	0.144979978393266	0.814080981520836	0.505416116263557	1.12274584677811	1.99	1.45	2.87	0.205840917632283	0.331550915910753	0.457260914189224	0.243792035180562	0.392679324818484	0.541566614456406	0.24744788150906	0.398505701874194	0.549684659973239	0.293490708546088	2.24012554059495	0.011115128869056	0.70390832238684	-0.00675757278297544	0.0303309587343849	-0.0230539240871518	0.175803257116915	0.219717601551198	0.156507796927212	0.200459424510673	0.245470863533739	0.180910692561896	0.00209926996728323	0.00254148223656124	0.00260384412001153
119	0.910992249055047	0.12	0.297660099586494	0.171651719973531	0.423668479199457	0.213032794246742	1.07194486496354	0.750273060521958	1.39361666940512	1.95	1.51	2.64	0.310331088145677	0.44338232822178	0.576433568297883	0.368796646929875	0.526914389831915	0.685032132733954	0.377728592152463	0.539481537451197	0.701543635611188	0.297660099586494	2.22827632432275	-0.0132967754972067	0.686800119250081	-0.00675757278297544	0.0303309587343849	-0.0230539240871518	0.175803257116915	0.219717601551198	0.156507796927212	0.200459424510673	0.245470863533739	0.180910692561896	0.00209926996728323	0.00254148223656124	0.00260384412001153
119	0.910992249055047	0.12	0.300808027503983	0.172843611927412	0.428772443080553	0.115312384032491	0.695088307496912	0.394492829480395	0.99568378551343	1.96	1.5	2.64	0.162766024678774	0.286790410768651	0.410814796858527	0.193324438156655	0.340633711119909	0.487942984083164	0.197806800682156	0.348776072296004	0.499511122361283	0.300808027503983	2.19736579454078	-0.0200421459698062	0.667597343513132	-0.00675757278297544	0.0303309587343849	-0.0230539240871518	0.175803257116915	0.219717601551198	0.156507796927212	0.200459424510673	0.245470863533739	0.180910692561896	0.00209926996728323	0.00254148223656124	0.00260384412001153
119	0.910992249055047	0.12	0.301462365419677	0.175804713485264	0.427120017354089	0.139734177434841	0.845232757029568	0.517796479349462	1.17266903470967	2.09	1.54	2.9	0.20237172542664	0.330344485234993	0.458317245043346	0.237591821002033	0.387836530224242	0.538081239446452	0.242069563543919	0.395110666824458	0.548274716099729	0.301462365419677	2.35990656812866	0.0816407008905647	0.833987270475453	-0.00675757278297544	0.0303309587343849	-0.0230539240871518	0.175803257116915	0.219717601551198	0.156507796927212	0.200459424510673	0.245470863533739	0.180910692561896	0.00209926996728323	0.00254148223656124	0.00260384412001153
119	0.910992249055047	0.12	0.303605852275046	0.17525624669957	0.431955457850522	0.150880668826434	0.796534568794005	0.501510360323575	1.09155877726443	2.09	1.51	2.81	0.196426227754076	0.311978162371317	0.427530096988558	0.230714371609045	0.366437041072533	0.50215971053602	0.235412935965232	0.373841067588316	0.512313544842575	0.303605852275046	2.29161070803629	-0.117551910778141	0.6085311469673	-0.00675757278297544	0.0303309587343849	-0.0230539240871518	0.175803257116915	0.219717601551198	0.156507796927212	0.200459424510673	0.245470863533739	0.180910692561896	0.00209926996728323	0.00254148223656124	0.00260384412001153
119	0.910992249055047	0.12	0.303645649323387	0.175123563483979	0.432167735162796	0.129749561912177	0.750985640303441	0.44732656189693	1.05464471870995	1.98	1.46	2.72	0.183200188834466	0.307562132085649	0.431924075336832	0.21724066951254	0.364710341818275	0.51218001412401	0.221482060008984	0.371720804074829	0.522176456401817	0.303645649323387	2.22696646590022	-0.00235552657988073	0.688510444240128	-0.00675757278297544	0.0303309587343849	-0.0230539240871518	0.175803257116915	0.219717601551198	0.156507796927212	0.200459424510673	0.245470863533739	0.180910692561896	0.00209926996728323	0.00254148223656124	0.00260384412001153
119	0.910992249055047	0.12	0.304172707421199	0.175168266981563	0.433177147860835	0.155906745103372	0.84063145590129	0.535242124558246	1.14602078724433	1.87	1.36	2.51	0.229029406115794	0.359705102183856	0.490380798251917	0.274264329015644	0.430749396625866	0.587234464236088	0.279797217166197	0.439354090928987	0.599079641895213	0.304172707421199	2.10701073264288	-0.0166349688432498	0.610361186295756	-0.00675757278297544	0.0303309587343849	-0.0230539240871518	0.175803257116915	0.219717601551198	0.156507796927212	0.200459424510673	0.245470863533739	0.180910692561896	0.00209926996728323	0.00254148223656124	0.00260384412001153
119	0.910992249055047	0.12	0.304651671874213	0.176665461431578	0.432637882316849	0.160021016427234	0.86037726467651	0.552611658078584	1.16814287127444	1.89	1.39	2.74	0.234306331254169	0.364798384966722	0.495290438679275	0.279998153682184	0.435937320644243	0.591876487606301	0.284350405840818	0.442672923200303	0.601162531623223	0.304651671874213	2.20343002943565	-0.0489921576429522	0.626022380355991	-0.00675757278297544	0.0303309587343849	-0.0230539240871518	0.175803257116915	0.219717601551198	0.156507796927212	0.200459424510673	0.245470863533739	0.180910692561896	0.00209926996728323	0.00254148223656124	0.00260384412001153
119	0.910992249055047	0.12	0.306197557030789	0.176796784328217	0.435598329733362	0.168527886490553	0.851237681923616	0.556032308206004	1.14644305564123	1.91	1.44	2.76	0.234183188028017	0.358514336632029	0.482845485236041	0.279427542119758	0.427779554729601	0.576131567339443	0.284398250257891	0.435338746550423	0.586472484860952	0.306197557030789	2.16572698362594	0.0346826626801873	0.700138276529572	-0.00675757278297544	0.0303309587343849	-0.0230539240871518	0.175803257116915	0.219717601551198	0.156507796927212	0.200459424510673	0.245470863533739	0.180910692561896	0.00209926996728323	0.00254148223656124	0.00260384412001153
119	0.910992249055047	0.12	0.307340073335322	0.175097993843961	0.439582152826683	0.136104663217101	0.830645024497697	0.503910526293863	1.15737952270153	2.12	1.72	3.04	0.194426936492386	0.320492942692666	0.446558948892945	0.22765809645421	0.375271115086863	0.522884133719517	0.232822140550434	0.384035481013689	0.535061113700453	0.307340073335322	2.39578765729082	-0.0605514442835411	0.717229987530075	-0.00675757278297544	0.0303309587343849	-0.0230539240871518	0.175803257116915	0.219717601551198	0.156507796927212	0.200459424510673	0.245470863533739	0.180910692561896	0.00209926996728323	0.00254148223656124	0.00260384412001153
119	0.910992249055047	0.12	0.307365424671621	0.178287766423604	0.436443082919639	0.155913587067398	0.808685448340962	0.514909279378643	1.10246161730328	1.84	1.33	2.56	0.2230173656136	0.350257619199813	0.477497872786025	0.267812960599917	0.420610878047516	0.573408795495114	0.272540951490903	0.427917871079978	0.583681607184232	0.307365424671621	2.09295220707927	-0.00211053286163615	0.623368307882534	-0.00675757278297544	0.0303309587343849	-0.0230539240871518	0.175803257116915	0.219717601551198	0.156507796927212	0.200459424510673	0.245470863533739	0.180910692561896	0.00209926996728323	0.00254148223656124	0.00260384412001153
119	0.910992249055047	0.12	0.307894165715155	0.180687274303282	0.435101057127029	0.188273976995773	0.977139741541147	0.660364139602091	1.2939153434802	2.1	1.54	2.72	0.256747573640966	0.379908966437851	0.503070359234735	0.301104557998402	0.445543923927647	0.589983289856892	0.308260160613092	0.45614667973864	0.604060052812383	0.307894165715155	2.31485985019087	0.0436785012219376	0.774479788464657	-0.00675757278297544	0.0303309587343849	-0.0230539240871518	0.175803257116915	0.219717601551198	0.156507796927212	0.200459424510673	0.245470863533739	0.180910692561896	0.00209926996728323	0.00254148223656124	0.00260384412001153
119	0.910992249055047	0.12	0.308414864709966	0.180059580504515	0.436770148915417	0.147983621349703	0.826828258583599	0.517073548460553	1.13658296870665	2	1.44	2.58	0.209418428158954	0.334871266931947	0.460324105704939	0.247729706798252	0.396133050474638	0.544536394151024	0.25325137778218	0.404908531554827	0.556610856624076	0.308414864709966	2.22198060996343	-0.0146086345529593	0.675099934275872	-0.00675757278297544	0.0303309587343849	-0.0230539240871518	0.175803257116915	0.219717601551198	0.156507796927212	0.200459424510673	0.245470863533739	0.180910692561896	0.00209926996728323	0.00254148223656124	0.00260384412001153
119	0.910992249055047	0.12	0.311338194224115	0.179603718255197	0.443072670193033	0.166615598263001	0.878064548813824	0.571461294553133	1.18466780307451	2.05	1.54	2.62	0.227231333882789	0.349146618614261	0.471061903345732	0.267746082580583	0.411398541666114	0.555051000751645	0.274706052293058	0.422127263797574	0.569432807010935	0.311338194224115	2.22645350775206	-0.0884373712082717	0.613218703808896	-0.00675757278297544	0.0303309587343849	-0.0230539240871518	0.175803257116915	0.219717601551198	0.156507796927212	0.200459424510673	0.245470863533739	0.180910692561896	0.00209926996728323	0.00254148223656124	0.00260384412001153
119	0.910992249055047	0.12	0.312619292886554	0.177767881258272	0.447470704514837	0.150378847624569	0.876742742184588	0.551373180084984	1.20211230428419	2.21	1.53	2.88	0.206198297203077	0.327877501215699	0.449556705228321	0.239923503406993	0.38150421146556	0.523084919524127	0.244371736719157	0.388743848848389	0.533075899333562	0.312619292886554	2.34367691018632	0.100725833919129	0.846333609841034	-0.00675757278297544	0.0303309587343849	-0.0230539240871518	0.175803257116915	0.219717601551198	0.156507796927212	0.200459424510673	0.245470863533739	0.180910692561896	0.00209926996728323	0.00254148223656124	0.00260384412001153
119	0.910992249055047	0.12	0.314115152287172	0.178120977799794	0.450109326774549	0.12746477676923	0.793692176379396	0.469476544694162	1.11790780806463	2.13	1.63	2.81	0.180460170709465	0.305084092611058	0.42970801451265	0.211141175498118	0.356953081039597	0.502764986581076	0.216389415603783	0.365745616774075	0.515055294565215	0.314115152287172	2.30038122488663	-0.0136355538858402	0.725453984691107	-0.00675757278297544	0.0303309587343849	-0.0230539240871518	0.175803257116915	0.219717601551198	0.156507796927212	0.200459424510673	0.245470863533739	0.180910692561896	0.00209926996728323	0.00254148223656124	0.00260384412001153
119	0.910992249055047	0.12	0.315443890600408	0.185081015987105	0.445806765213711	0.139517183725859	0.794962713614572	0.486722376301447	1.1032030509277	2.05	1.49	2.97	0.1930754057557	0.315349685909497	0.437623966063295	0.227385415570533	0.37138815842396	0.515390901277387	0.230861639945078	0.377050566329308	0.522968591397714	0.315443890600408	2.32472669934638	0.0178869616336748	0.755319167621009	-0.00675757278297544	0.0303309587343849	-0.0230539240871518	0.175803257116915	0.219717601551198	0.156507796927212	0.200459424510673	0.245470863533739	0.180910692561896	0.00209926996728323	0.00254148223656124	0.00260384412001153
119	0.910992249055047	0.12	0.317031221183186	0.182545688412482	0.45151675395389	0.161730407442319	0.807406400716331	0.52041184015618	1.09440096127648	2.05	1.36	2.69	0.206802959608873	0.320849797009181	0.434896634409489	0.24364306987332	0.378006338300946	0.512369606728572	0.247390101029049	0.383733699542546	0.520222350254364	0.317031221183186	2.19207965053875	-0.0491149381869205	0.614687894583192	-0.00675757278297544	0.0303309587343849	-0.0230539240871518	0.175803257116915	0.219717601551198	0.156507796927212	0.200459424510673	0.245470863533739	0.180910692561896	0.00209926996728323	0.00254148223656124	0.00260384412001153
119	0.910992249055047	0.12	0.317774309049522	0.183265647172394	0.45228297092665	0.143390473858878	0.786003189014307	0.486058573865803	1.08594780416281	1.89	1.41	2.6	0.206259467941525	0.333541281407769	0.460823094874013	0.246528461692076	0.398660094670529	0.550791727648982	0.251506062354861	0.406905394810599	0.562113303050324	0.317774309049522	2.1310880323998	0.0528023192651647	0.71403006079916	-0.00675757278297544	0.0303309587343849	-0.0230539240871518	0.175803257116915	0.219717601551198	0.156507796927212	0.200459424510673	0.245470863533739	0.180910692561896	0.00209926996728323	0.00254148223656124	0.00260384412001153
119	0.910992249055047	0.12	0.317810214042926	0.182308061844985	0.453312366240868	0.134780234300538	0.845522676753035	0.511049855123796	1.17999549838227	2.1	1.62	2.71	0.19887705264849	0.329038461148515	0.45919986964854	0.233280361729452	0.38595810938176	0.538635857034067	0.239515214439241	0.396323195743568	0.553213936631316	0.317810214042926	2.32174404451213	-0.0436980532481299	0.702250222932512	-0.00675757278297544	0.0303309587343849	-0.0230539240871518	0.175803257116915	0.219717601551198	0.156507796927212	0.200459424510673	0.245470863533739	0.180910692561896	0.00209926996728323	0.00254148223656124	0.00260384412001153
119	0.910992249055047	0.12	0.318014860590576	0.180886118600842	0.45514360258031	0.139417687672342	0.831476639411616	0.508944658600667	1.15400862022256	2.07	1.5	2.92	0.200637188237644	0.327786395235023	0.454935602232401	0.235981045982692	0.385528610552687	0.535076175122682	0.239798882572791	0.391900969649396	0.543888726121035	0.318014860590576	2.32529971802531	0.02650343959756	0.773208520716882	-0.00675757278297544	0.0303309587343849	-0.0230539240871518	0.175803257116915	0.219717601551198	0.156507796927212	0.200459424510673	0.245470863533739	0.180910692561896	0.00209926996728323	0.00254148223656124	0.00260384412001153
119	0.910992249055047	0.12	0.318244104928923	0.18220943265832	0.454278777199526	0.166135147408599	0.860105890155674	0.559252813508269	1.16095896680308	2	1.33	2.62	0.226637872831724	0.348558942657937	0.470480012484149	0.26813423428815	0.41237849625983	0.556622758231511	0.272358405507224	0.418942232980044	0.565192135568941	0.318244104928923	2.1810096799078	0.0514876162522353	0.724539754190305	-0.00675757278297544	0.0303309587343849	-0.0230539240871518	0.175803257116915	0.219717601551198	0.156507796927212	0.200459424510673	0.245470863533739	0.180910692561896	0.00209926996728323	0.00254148223656124	0.00260384412001153
119	0.910992249055047	0.12	0.319096459455221	0.183679878669573	0.454513040240869	0.12091430087582	0.697048465346606	0.403604481645322	0.99049244904789	1.88	1.46	2.45	0.17182065417514	0.296744284947954	0.421667915720769	0.205516045735639	0.35493819023055	0.504360334725461	0.211028251877906	0.364437954805885	0.517658640405976	0.319096459455221	2.09478854585741	0.0327469176518595	0.666148455813799	-0.00675757278297544	0.0303309587343849	-0.0230539240871518	0.175803257116915	0.219717601551198	0.156507796927212	0.200459424510673	0.245470863533739	0.180910692561896	0.00209926996728323	0.00254148223656124	0.00260384412001153
119	0.910992249055047	0.12	0.319300985098429	0.181546246042248	0.457055724154611	0.0913686821544219	0.663900786041728	0.337024199072982	0.990777373010474	2.01	1.37	2.72	0.135939724338967	0.267786378815464	0.39963303329196	0.16066685029458	0.316496110649675	0.472325371004769	0.16297588003921	0.321097195496714	0.479197812975182	0.319300985098429	2.21061648001923	0.00306327244706719	0.68978886896606	-0.00675757278297544	0.0303309587343849	-0.0230539240871518	0.175803257116915	0.219717601551198	0.156507796927212	0.200459424510673	0.245470863533739	0.180910692561896	0.00209926996728323	0.00254148223656124	0.00260384412001153
119	0.910992249055047	0.12	0.319979950573129	0.184573269671555	0.455386631474703	0.12939966499466	0.753872478437343	0.448572910722909	1.05917204615178	1.82	1.38	2.68	0.196426994388234	0.330115576646864	0.463804158905495	0.236486095338896	0.397438977137053	0.558391858935209	0.240468673800202	0.404036234864452	0.567739884002176	0.319979950573129	2.13925727241767	-0.0885275653580922	0.56050608442534	-0.00675757278297544	0.0303309587343849	-0.0230539240871518	0.175803257116915	0.219717601551198	0.156507796927212	0.200459424510673	0.245470863533739	0.180910692561896	0.00209926996728323	0.00254148223656124	0.00260384412001153
119	0.910992249055047	0.12	0.320674725377255	0.187372465042263	0.453976985712246	0.170480034489742	0.966093839208401	0.633371903823762	1.29881577459304	2.03	1.62	2.75	0.253842881331531	0.387191225725003	0.520539570118475	0.299604860700711	0.456992816341263	0.614380771981814	0.307459134990392	0.468969561357628	0.630463018151931	0.320674725377255	2.30726075767772	-0.0378557784798448	0.701472775081134	-0.00675757278297544	0.0303309587343849	-0.0230539240871518	0.175803257116915	0.219717601551198	0.156507796927212	0.200459424510673	0.245470863533739	0.180910692561896	0.00209926996728323	0.00254148223656124	0.00260384412001153
119	0.910992249055047	0.12	0.321557360212923	0.182456168836958	0.460658551588887	0.160899484938567	0.856566662208871	0.551161554572351	1.16197176984539	1.97	1.51	2.67	0.225807414150168	0.350929961344455	0.476052508538743	0.267786073395772	0.416169490001185	0.564552906606599	0.273941182217358	0.425763521783734	0.578022478709681	0.321557360212923	2.18360364085206	-0.100506732084164	0.579305885368844	-0.00675757278297544	0.0303309587343849	-0.0230539240871518	0.175803257116915	0.219717601551198	0.156507796927212	0.200459424510673	0.245470863533739	0.180910692561896	0.00209926996728323	0.00254148223656124	0.00260384412001153
119	0.910992249055047	0.12	0.321770740889149	0.188375080911652	0.455166400866646	0.151722007482027	0.951322733749998	0.600119790755902	1.30252567674409	2.04	1.61	2.72	0.239056310943876	0.378957179467225	0.518858047990573	0.281786893551519	0.446694613371595	0.611602333191672	0.289194341894381	0.45853932062269	0.62762585448163	0.321770740889149	2.32407410366776	0.0699707625143379	0.823415906914071	-0.00675757278297544	0.0303309587343849	-0.0230539240871518	0.175803257116915	0.219717601551198	0.156507796927212	0.200459424510673	0.245470863533739	0.180910692561896	0.00209926996728323	0.00254148223656124	0.00260384412001153
119	0.910992249055047	0.12	0.322401381727396	0.183940066105111	0.460862697349681	0.135946260274282	0.751148549601131	0.45548482807662	1.04681227112564	2.01	1.39	2.58	0.18381977025121	0.303140621379781	0.422461472508353	0.217281259528141	0.358322589227089	0.499363918926038	0.221663005507753	0.365514488177554	0.509291101552614	0.322401381727396	2.10489542915269	0.137041711594028	0.779432752835755	-0.00675757278297544	0.0303309587343849	-0.0230539240871518	0.175803257116915	0.219717601551198	0.156507796927212	0.200459424510673	0.245470863533739	0.180910692561896	0.00209926996728323	0.00254148223656124	0.00260384412001153
119	0.910992249055047	0.12	0.324435648074095	0.188642241746066	0.460229054402125	0.119063586474693	0.684197236297741	0.393628036153115	0.974766436442366	2.06	1.37	2.62	0.155873267893642	0.270936135921078	0.385999003948513	0.183504514622439	0.318964276477484	0.454424038332529	0.186751439204636	0.32449947976288	0.462563997698534	0.324435648074095	2.1525802790237	-0.0253215152651616	0.643585098356013	-0.00675757278297544	0.0303309587343849	-0.0230539240871518	0.175803257116915	0.219717601551198	0.156507796927212	0.200459424510673	0.245470863533739	0.180910692561896	0.00209926996728323	0.00254148223656124	0.00260384412001153
119	0.910992249055047	0.12	0.324679529985108	0.184612472724067	0.464746587246149	0.123901985283159	0.80585284409055	0.471289450976846	1.14041623720425	2.12	1.6	2.89	0.182102823296399	0.311375690175445	0.44064855705449	0.21329071452495	0.364703535294027	0.516116356063104	0.217988071234059	0.372728859498829	0.527592860609471	0.324679529985108	2.33098420940382	-0.0410324682447778	0.716346650079107	-0.00675757278297544	0.0303309587343849	-0.0230539240871518	0.175803257116915	0.219717601551198	0.156507796927212	0.200459424510673	0.245470863533739	0.180910692561896	0.00209926996728323	0.00254148223656124	0.00260384412001153
119	0.910992249055047	0.12	0.32593112566376	0.191141042538323	0.460721208789198	0.140772316479159	0.820515229430617	0.50401967817904	1.13701078068219	2.09	1.52	2.7	0.197400650640197	0.321356977042984	0.445313303445771	0.231856831800178	0.377449670669407	0.523042509538635	0.237134439874836	0.385987386472856	0.535047069446022	0.32593112566376	2.24579388123151	-0.136485828878935	0.570341891485036	-0.00675757278297544	0.0303309587343849	-0.0230539240871518	0.175803257116915	0.219717601551198	0.156507796927212	0.200459424510673	0.245470863533739	0.180910692561896	0.00209926996728323	0.00254148223656124	0.00260384412001153
119	0.910992249055047	0.12	0.326014304712162	0.187093595488281	0.464935013936044	0.127258686278374	0.755768577552555	0.4467580022172	1.06477915288791	1.88	1.3	2.42	0.190439394185135	0.322161235700253	0.453883077215371	0.227853673084308	0.385453971820143	0.543054270555978	0.232418540004107	0.393208924752338	0.55407401381293	0.326014304712162	2.0955395319102	0.0409333999245168	0.666434766669589	-0.00675757278297544	0.0303309587343849	-0.0230539240871518	0.175803257116915	0.219717601551198	0.156507796927212	0.200459424510673	0.245470863533739	0.180910692561896	0.00209926996728323	0.00254148223656124	0.00260384412001153
119	0.910992249055047	0.12	0.326186885600614	0.185964222024813	0.466409549176416	0.157678952006237	0.93791136435191	0.599457697441022	1.2763650312628	2.02	1.42	2.78	0.241307090819947	0.377549014292195	0.513790937764442	0.285076979846733	0.446031371779452	0.606985763712172	0.28969032947363	0.453314650480127	0.616990201441245	0.326186885600614	2.22106154486686	-0.0184804450341834	0.683329086663494	-0.00675757278297544	0.0303309587343849	-0.0230539240871518	0.175803257116915	0.219717601551198	0.156507796927212	0.200459424510673	0.245470863533739	0.180910692561896	0.00209926996728323	0.00254148223656124	0.00260384412001153
119	0.910992249055047	0.12	0.326284662554022	0.186564167322954	0.46600515778509	0.141978714608822	0.912209405683781	0.562089003799319	1.26232980756824	1.96	1.57	2.6	0.231878510138456	0.376313638043986	0.520748765949516	0.27540273008481	0.446948719929147	0.618494709773485	0.28305469394375	0.459032902408398	0.635585613799628	0.326284662554022	2.24913158242237	0.0939306332152991	0.807870781632213	-0.00675757278297544	0.0303309587343849	-0.0230539240871518	0.175803257116915	0.219717601551198	0.156507796927212	0.200459424510673	0.245470863533739	0.180910692561896	0.00209926996728323	0.00254148223656124	0.00260384412001153
119	0.910992249055047	0.12	0.327369424210323	0.189421504425727	0.465317343994919	0.143300747954833	0.78284723531313	0.483997793516226	1.08169667711003	2.07	1.55	2.74	0.190378321179343	0.307929383966928	0.425480446754512	0.223810456916118	0.362004537578698	0.500198618241278	0.229118786319805	0.370598600455196	0.511773816216009	0.327369424210323	2.21634868163364	0.0601089270812202	0.758140354803386	-0.00675757278297544	0.0303309587343849	-0.0230539240871518	0.175803257116915	0.219717601551198	0.156507796927212	0.200459424510673	0.245470863533739	0.180910692561896	0.00209926996728323	0.00254148223656124	0.00260384412001153
119	0.910992249055047	0.12	0.327435426846266	0.191637836551259	0.463233017141274	0.137546795979737	0.734045157271896	0.44706572628449	1.0210245882593	1.93	1.32	2.79	0.186827384940283	0.306755201972066	0.426683019003848	0.222532849893966	0.365380639120236	0.508228428346506	0.224737882109741	0.368918732873794	0.513262151289647	0.327435426846266	2.16936251145713	-0.110758329222598	0.545879707360508	-0.00675757278297544	0.0303309587343849	-0.0230539240871518	0.175803257116915	0.219717601551198	0.156507796927212	0.200459424510673	0.245470863533739	0.180910692561896	0.00209926996728323	0.00254148223656124	0.00260384412001153
119	0.910992249055047	0.12	0.327915726547584	0.190522885798508	0.465308567296661	0.133638521032086	0.83964624422053	0.505862218820068	1.17343026962099	2.12	1.63	2.8	0.195653684332557	0.324752225222367	0.453850766112176	0.229208703516045	0.380447916230643	0.531687128945241	0.23491385102543	0.389928539688915	0.544969246202623	0.327915726547584	2.31867093299031	0.0217395967069203	0.776293023283103	-0.00675757278297544	0.0303309587343849	-0.0230539240871518	0.175803257116915	0.219717601551198	0.156507796927212	0.200459424510673	0.245470863533739	0.180910692561896	0.00209926996728323	0.00254148223656124	0.00260384412001153
119	0.910992249055047	0.12	0.32810301067249	0.188230271899053	0.467975749445926	0.136137444589809	0.762105334619752	0.462372727774308	1.0618379414652	1.98	1.46	2.68	0.188967732160011	0.311465854492258	0.433963976824504	0.223977803065015	0.369171164947208	0.514364526829402	0.228599198312259	0.376870362867476	0.52503686442619	0.32810301067249	2.15975013760319	-0.0483147677805391	0.624994908744346	-0.00675757278297544	0.0303309587343849	-0.0230539240871518	0.175803257116915	0.219717601551198	0.156507796927212	0.200459424510673	0.245470863533739	0.180910692561896	0.00209926996728323	0.00254148223656124	0.00260384412001153
119	0.910992249055047	0.12	0.328436460716249	0.188428967701	0.468443953731498	0.153599870737592	0.869483129934165	0.550814687976944	1.18815157189139	1.84	1.39	2.72	0.239507563822252	0.378072318659366	0.51663707349648	0.287878316614617	0.454427496640636	0.620976676666654	0.292587490357061	0.461758077241876	0.630918985519448	0.328436460716249	2.17219113121419	-0.108081055713354	0.559695365031527	-0.00675757278297544	0.0303309587343849	-0.0230539240871518	0.175803257116915	0.219717601551198	0.156507796927212	0.200459424510673	0.245470863533739	0.180910692561896	0.00209926996728323	0.00254148223656124	0.00260384412001153
119	0.910992249055047	0.12	0.328704395676513	0.18828356298013	0.469125228372896	0.150346668850659	0.915196895325495	0.575513766703117	1.25488002394787	2.13	1.61	2.62	0.221296853518561	0.351911987172263	0.482527120825964	0.258939263341868	0.411771922061764	0.56460458078166	0.266289499504373	0.423533718787622	0.580887566365877	0.328704395676513	2.27966199204249	-0.0265252977450814	0.707730533308012	-0.00675757278297544	0.0303309587343849	-0.0230539240871518	0.175803257116915	0.219717601551198	0.156507796927212	0.200459424510673	0.245470863533739	0.180910692561896	0.00209926996728323	0.00254148223656124	0.00260384412001153
119	0.910992249055047	0.12	0.328728225806172	0.189493386365956	0.467963065246387	0.155669983482362	0.908262187514633	0.578006450601709	1.23851792442756	2.05	1.55	2.6	0.229990926011941	0.361400917499559	0.492810908987178	0.271036950799016	0.425899423049245	0.580761895299475	0.27821820089016	0.437380060540772	0.596084422230041	0.328728225806172	2.22470936984655	-0.00451352718859986	0.699087464518859	-0.00675757278297544	0.0303309587343849	-0.0230539240871518	0.175803257116915	0.219717601551198	0.156507796927212	0.200459424510673	0.245470863533739	0.180910692561896	0.00209926996728323	0.00254148223656124	0.00260384412001153
119	0.910992249055047	0.12	0.328843721898161	0.189901427650653	0.467786016145668	0.126948291148687	0.755100371494815	0.445930831894517	1.06426991109511	1.98	1.51	2.72	0.182097890111053	0.30834868243379	0.434599474756527	0.215796375711766	0.365410758379078	0.515025141046391	0.220508711882917	0.373379500435027	0.526380116946899	0.328843721898161	2.18175459008491	0.0455426108979389	0.723926100004778	-0.00675757278297544	0.0303309587343849	-0.0230539240871518	0.175803257116915	0.219717601551198	0.156507796927212	0.200459424510673	0.245470863533739	0.180910692561896	0.00209926996728323	0.00254148223656124	0.00260384412001153
119	0.910992249055047	0.12	0.329217563023848	0.188121575936091	0.470313550111606	0.136800847991404	0.800331246749151	0.486449296476175	1.11421319702213	1.99	1.4	2.66	0.198410200230494	0.326434602883627	0.45445900553676	0.235067117796822	0.386744437331661	0.538421756866499	0.239404906406708	0.393799282878126	0.548170147030192	0.329217563023848	2.18126928287032	-0.0141286584561772	0.667154226446375	-0.00675757278297544	0.0303309587343849	-0.0230539240871518	0.175803257116915	0.219717601551198	0.156507796927212	0.200459424510673	0.245470863533739	0.180910692561896	0.00209926996728323	0.00254148223656124	0.00260384412001153
119	0.910992249055047	0.12	0.329290908802316	0.189734902797149	0.468846914807483	0.124152853307376	0.807138196396625	0.47242782571275	1.1418485670805	1.84	1.45	2.76	0.204712071266216	0.349748518163908	0.4947849650616	0.245857129357526	0.420044436759199	0.594231744160872	0.250359068947626	0.427910461034298	0.605195767853597	0.329290908802316	2.1899088865022	0.00685992443204801	0.703206961393465	-0.00675757278297544	0.0303309587343849	-0.0230539240871518	0.175803257116915	0.219717601551198	0.156507796927212	0.200459424510673	0.245470863533739	0.180910692561896	0.00209926996728323	0.00254148223656124	0.00260384412001153
119	0.910992249055047	0.12	0.330499479069611	0.192124960208805	0.468873997930417	0.13386002516902	0.851289520204313	0.513200288182501	1.18937875222613	2.15	1.65	3.11	0.196027272512335	0.325167320842661	0.454307369172988	0.22906044987759	0.379962297302403	0.530864144727215	0.233458468429717	0.38713124118658	0.540873260154633	0.330499479069611	2.44816716826455	-0.0161738158778389	0.773705490911626	-0.00675757278297544	0.0303309587343849	-0.0230539240871518	0.175803257116915	0.219717601551198	0.156507796927212	0.200459424510673	0.245470863533739	0.180910692561896	0.00209926996728323	0.00254148223656124	0.00260384412001153
119	0.910992249055047	0.12	0.334852069250086	0.19172704182147	0.477977096678702	0.127875071021703	0.846520295839821	0.501361263369345	1.1916793283103	1.79	1.36	2.48	0.222520304337537	0.375713018976121	0.528905733614705	0.268756023799872	0.453779430917462	0.638802838035053	0.274573865351488	0.463566042074569	0.652650358569861	0.334852069250086	2.09333203164812	-0.0667928840463243	0.578324675309537	-0.00675757278297544	0.0303309587343849	-0.0230539240871518	0.175803257116915	0.219717601551198	0.156507796927212	0.200459424510673	0.245470863533739	0.180910692561896	0.00209926996728323	0.00254148223656124	0.00260384412001153
119	0.910992249055047	0.12	0.339121051197527	0.195291944638297	0.482950157756757	0.138105744083459	0.822731770231291	0.501835365159764	1.14362817530282	1.91	1.53	2.7	0.211291820408672	0.346401440609663	0.481511060810654	0.252095987628919	0.413297652117675	0.57449931660643	0.25797176172076	0.423062895260821	0.587916793938515	0.339121051197527	2.193922948137	0.00147010543777826	0.69223955552937	-0.00675757278297544	0.0303309587343849	-0.0230539240871518	0.175803257116915	0.219717601551198	0.156507796927212	0.200459424510673	0.245470863533739	0.180910692561896	0.00209926996728323	0.00254148223656124	0.00260384412001153
119	0.910992249055047	0.12	0.339189370098449	0.198001151023448	0.480377589173449	0.145575873673949	0.891631229385064	0.554372824454722	1.22888963431541	1.98	1.53	2.85	0.226368401320365	0.36408194460422	0.501795487888074	0.268256283516366	0.431452750407142	0.594649217297919	0.273461079006228	0.439882252663677	0.606553754492	0.339189370098449	2.27412917561547	-0.063259588804651	0.653561763940384	-0.00675757278297544	0.0303309587343849	-0.0230539240871518	0.175803257116915	0.219717601551198	0.156507796927212	0.200459424510673	0.245470863533739	0.180910692561896	0.00209926996728323	0.00254148223656124	0.00260384412001153
119	0.910992249055047	0.12	0.342529733343271	0.200409171748574	0.484650294937968	0.141901866235493	0.913410716457178	0.562718611136252	1.26410282177811	1.96	1.46	2.66	0.231732518643881	0.376150640288104	0.520568761932327	0.275123338295657	0.446583071136205	0.618042803976753	0.281084770400437	0.456038408466429	0.631273269249926	0.342529733343271	2.23564108803073	0.0412170975466938	0.738693185741368	-0.00675757278297544	0.0303309587343849	-0.0230539240871518	0.175803257116915	0.219717601551198	0.156507796927212	0.200459424510673	0.245470863533739	0.180910692561896	0.00209926996728323	0.00254148223656124	0.00260384412001153
119	0.910992249055047	0.12	0.344321430671123	0.198656630866447	0.4899862304758	0.152350124326773	0.908139380245348	0.573694297468402	1.24258446302229	2.08	1.47	2.65	0.225197617070505	0.356480490222061	0.487763363373618	0.264630691517598	0.418901762226294	0.57317283293499	0.270364830398831	0.428281817763127	0.585874985435432	0.344321430671123	2.21185697486057	0.00876289427907933	0.710775941367398	-0.00675757278297544	0.0303309587343849	-0.0230539240871518	0.175803257116915	0.219717601551198	0.156507796927212	0.200459424510673	0.245470863533739	0.180910692561896	0.00209926996728323	0.00254148223656124	0.00260384412001153
119	0.910992249055047	0.12	0.345046865998284	0.201948849626966	0.488144882369602	0.135146113625745	0.852209249841641	0.51561918302441	1.18879931665887	2.01	1.42	2.67	0.207946295126365	0.343691162026837	0.47943602892731	0.245763558796783	0.406195085396393	0.566626611996003	0.250456387675376	0.413913653761438	0.577456357625036	0.345046865998284	2.25118012959493	-0.0361322270831381	0.676797077201321	-0.00675757278297544	0.0303309587343849	-0.0230539240871518	0.175803257116915	0.219717601551198	0.156507796927212	0.200459424510673	0.245470863533739	0.180910692561896	0.00209926996728323	0.00254148223656124	0.00260384412001153
119	0.910992249055047	0.12	0.345495817862581	0.196767224189775	0.494224411535387	0.14177212842495	0.862983978324739	0.531475933572767	1.19449202307671	1.9	1.48	2.65	0.224939493203305	0.365245472964319	0.505551452725333	0.268695003962392	0.436293477894044	0.603891951825696	0.27476036986169	0.44596300979972	0.617570003658624	0.345495817862581	2.11844076246885	-0.0321688005143173	0.625096070397434	-0.00675757278297544	0.0303309587343849	-0.0230539240871518	0.175803257116915	0.219717601551198	0.156507796927212	0.200459424510673	0.245470863533739	0.180910692561896	0.00209926996728323	0.00254148223656124	0.00260384412001153
119	0.910992249055047	0.12	0.347945119318682	0.203912005626886	0.491978233010478	0.143497021220954	0.913091719006315	0.56480023034404	1.26138320766859	2.2	1.54	2.86	0.211884948402683	0.342546587933791	0.473208227464899	0.246694544992757	0.398821979976366	0.550949414959974	0.251775952112303	0.406839945463435	0.562254721915815	0.347945119318682	2.35771247870022	0.017796189507659	0.77881114177804	-0.00675757278297544	0.0303309587343849	-0.0230539240871518	0.175803257116915	0.219717601551198	0.156507796927212	0.200459424510673	0.245470863533739	0.180910692561896	0.00209926996728323	0.00254148223656124	0.00260384412001153
119	0.910992249055047	0.12	0.348760702566358	0.20041873258917	0.497102672543545	0.135254888413295	0.898190637337929	0.543604659109006	1.25277661556685	2.02	1.45	2.63	0.21900889350952	0.361865437221252	0.504721980932984	0.258781168057417	0.427580629366784	0.596380090676151	0.264359850899318	0.436787503140658	0.609428331055875	0.348760702566358	2.21756087772646	-0.0256810020820696	0.682400904464542	-0.00675757278297544	0.0303309587343849	-0.0230539240871518	0.175803257116915	0.219717601551198	0.156507796927212	0.200459424510673	0.245470863533739	0.180910692561896	0.00209926996728323	0.00254148223656124	0.00260384412001153
119	0.910992249055047	0.12	0.350103815502611	0.202220078537322	0.4979875524679	0.134918064520206	0.892444438825454	0.539618732512739	1.24527014513817	2.03	1.53	2.71	0.216448811524333	0.3579722617037	0.499495711883068	0.255515045877191	0.422581663663699	0.589648281450207	0.261433292474339	0.432485412886538	0.603169841734842	0.350103815502611	2.28156376202044	0.0251902751037436	0.749597890093038	-0.00675757278297544	0.0303309587343849	-0.0230539240871518	0.175803257116915	0.219717601551198	0.156507796927212	0.200459424510673	0.245470863533739	0.180910692561896	0.00209926996728323	0.00254148223656124	0.00260384412001153
119	0.910992249055047	0.12	0.350924644724204	0.19951880995803	0.502330479490379	0.136023416259576	0.850855923257456	0.516055780061457	1.18565606645346	1.94	1.47	2.54	0.214979594111146	0.354451336650408	0.493923079189671	0.255885411539629	0.421895513034923	0.587905614530216	0.262348176049272	0.432417225069659	0.602559454961135	0.350924644724204	2.10805530741797	-0.000239498615271636	0.647628421802782	-0.00675757278297544	0.0303309587343849	-0.0230539240871518	0.175803257116915	0.219717601551198	0.156507796927212	0.200459424510673	0.245470863533739	0.180910692561896	0.00209926996728323	0.00254148223656124	0.00260384412001153
119	0.910992249055047	0.12	0.351203099730398	0.202954699739408	0.499451499721388	0.120500177764792	0.82713680813694	0.478248156425196	1.17602545984868	2.06	1.51	2.68	0.188919917466478	0.326739612954804	0.464559308443129	0.22229475284437	0.384461852833177	0.546628952821984	0.227486410539859	0.393372617335194	0.559222623838153	0.351203099730398	2.2468165153566	0.088493581513667	0.803683172957179	-0.00675757278297544	0.0303309587343849	-0.0230539240871518	0.175803257116915	0.219717601551198	0.156507796927212	0.200459424510673	0.245470863533739	0.180910692561896	0.00209926996728323	0.00254148223656124	0.00260384412001153
119	0.910992249055047	0.12	0.351459512018415	0.205084465174437	0.497834558862393	0.160993911614222	0.875850319509239	0.563678867630623	1.18802177138785	1.97	1.34	2.71	0.231691373426827	0.360004561278672	0.488317749130517	0.274960701303575	0.427236910799061	0.579513120294548	0.278694838172222	0.433172728108929	0.587358938696348	0.351459512018415	2.12099945997485	0.0240492137913771	0.669946600678609	-0.00675757278297544	0.0303309587343849	-0.0230539240871518	0.175803257116915	0.219717601551198	0.156507796927212	0.200459424510673	0.245470863533739	0.180910692561896	0.00209926996728323	0.00254148223656124	0.00260384412001153
119	0.910992249055047	0.12	0.351980722024024	0.201591866591386	0.502369577456662	0.121607155353201	0.763530691738864	0.44314228658553	1.0839190968922	2.07	1.46	2.7	0.174968884775082	0.301470019154471	0.42797115353386	0.205858483197792	0.354692555493655	0.503526627789518	0.210070508483881	0.361761114246838	0.513826653944456	0.351980722024024	2.17310205494861	-0.00656864011215313	0.677315866092636	-0.00675757278297544	0.0303309587343849	-0.0230539240871518	0.175803257116915	0.219717601551198	0.156507796927212	0.200459424510673	0.245470863533739	0.180910692561896	0.00209926996728323	0.00254148223656124	0.00260384412001153
119	0.910992249055047	0.12	0.352373179232534	0.200236148952397	0.504510209512671	0.118843273808552	0.792899167599529	0.455811627089659	1.1299867081094	1.92	1.44	2.48	0.191318913899617	0.332805480513145	0.474292047126673	0.228106581863453	0.39679882682749	0.565491071791527	0.233890747480848	0.406816817638633	0.579760632697194	0.352373179232534	2.1169368943867	0.0260687658957478	0.675323525938013	-0.00675757278297544	0.0303309587343849	-0.0230539240871518	0.175803257116915	0.219717601551198	0.156507796927212	0.200459424510673	0.245470863533739	0.180910692561896	0.00209926996728323	0.00254148223656124	0.00260384412001153
119	0.910992249055047	0.12	0.354112757116768	0.206853729171789	0.501371785061747	0.153843976935989	0.873654434381728	0.553757466875192	1.19355140188826	2.01	1.5	2.65	0.22394596823115	0.353316027160948	0.482686086090747	0.264830777467876	0.41781934680028	0.570807916132684	0.271060499662656	0.42763214917726	0.583946085439635	0.354112757116768	2.16877480978195	-0.177858529997038	0.502869910751106	-0.00675757278297544	0.0303309587343849	-0.0230539240871518	0.175803257116915	0.219717601551198	0.156507796927212	0.200459424510673	0.245470863533739	0.180910692561896	0.00209926996728323	0.00254148223656124	0.00260384412001153
119	0.910992249055047	0.12	0.354539473944993	0.206524959506735	0.502553988383251	0.179591197672132	0.931391226334225	0.620584623517574	1.24219782915088	2	1.43	2.71	0.252086446643246	0.378338579113443	0.50459071158364	0.298394668106116	0.447839287869624	0.597283907633132	0.303941168170195	0.455958088549232	0.608134498514621	0.354539473944993	2.19191921605509	-0.0541670218559799	0.625860660115705	-0.00675757278297544	0.0303309587343849	-0.0230539240871518	0.175803257116915	0.219717601551198	0.156507796927212	0.200459424510673	0.245470863533739	0.180910692561896	0.00209926996728323	0.00254148223656124	0.00260384412001153
119	0.910992249055047	0.12	0.354611599191105	0.205920599736019	0.50330259864619	0.141390736503453	0.83536604073811	0.513963293661262	1.15676878781496	1.75	1.32	2.6	0.231814695549226	0.376778121695002	0.521741547840777	0.281066763342925	0.456829567738742	0.632592372134558	0.285451449735924	0.463879093822146	0.642452013788333	0.354611599191105	2.04063901808321	0.0121098737298848	0.621748941018737	-0.00675757278297544	0.0303309587343849	-0.0230539240871518	0.175803257116915	0.219717601551198	0.156507796927212	0.200459424510673	0.245470863533739	0.180910692561896	0.00209926996728323	0.00254148223656124	0.00260384412001153
119	0.910992249055047	0.12	0.355979397287418	0.203828616419113	0.508130178155723	0.132099174584623	0.853322552050781	0.511828075373402	1.19481702872816	1.81	1.35	2.38	0.225316272328574	0.375648515141963	0.525980757955352	0.271605659853987	0.452822433878711	0.634039207903434	0.278001620579557	0.463434304152815	0.648802152773163	0.355979397287418	2.03844483355627	-0.129436113910574	0.49240456312879	-0.00675757278297544	0.0303309587343849	-0.0230539240871518	0.175803257116915	0.219717601551198	0.156507796927212	0.200459424510673	0.245470863533739	0.180910692561896	0.00209926996728323	0.00254148223656124	0.00260384412001153
119	0.910992249055047	0.12	0.357988759543894	0.20943061904463	0.506546900043158	0.114752349057219	0.743326738126113	0.420984797813499	1.06566867843873	1.99	1.39	2.78	0.171404957092242	0.302647241220493	0.433889525348744	0.202994310103174	0.358424102653701	0.513853895204228	0.206034801906321	0.363703782532025	0.521566275609484	0.357988759543894	2.14644636729116	-0.00746359717540004	0.659821960232219	-0.00675757278297544	0.0303309587343849	-0.0230539240871518	0.175803257116915	0.219717601551198	0.156507796927212	0.200459424510673	0.245470863533739	0.180910692561896	0.00209926996728323	0.00254148223656124	0.00260384412001153
119	0.910992249055047	0.12	0.360174841127267	0.209163889316171	0.511185792938364	0.144448098032971	0.772134198103451	0.478744056909637	1.06552433929727	1.92	1.41	2.64	0.200643699701367	0.323604773651877	0.446565847602387	0.239144028680875	0.385699373499667	0.53225471831846	0.243859099229758	0.393219351971783	0.542576292307627	0.360174841127267	2.07993623757687	0.0157726001004065	0.641399093391194	-0.00675757278297544	0.0303309587343849	-0.0230539240871518	0.175803257116915	0.219717601551198	0.156507796927212	0.200459424510673	0.245470863533739	0.180910692561896	0.00209926996728323	0.00254148223656124	0.00260384412001153
119	0.910992249055047	0.12	0.360891492355695	0.205991796039905	0.515791188671485	0.147937825084018	0.928337950797952	0.580491485266228	1.27618441632968	1.96	1.53	2.74	0.23897535765411	0.38217596544776	0.525376573241409	0.283702472302653	0.453704797500981	0.623707122699309	0.289978579796275	0.463888208647768	0.637748736205353	0.360891492355695	2.22195168527001	0.0192202872780567	0.724846218032743	-0.00675757278297544	0.0303309587343849	-0.0230539240871518	0.175803257116915	0.219717601551198	0.156507796927212	0.200459424510673	0.245470863533739	0.180910692561896	0.00209926996728323	0.00254148223656124	0.00260384412001153
119	0.910992249055047	0.12	0.361104739288508	0.209932874833421	0.512276603743595	0.122084148572957	0.801263331746273	0.46579035985884	1.13673630363371	2.07	1.56	2.7	0.183748939019598	0.316089167513697	0.448429396007796	0.216148481367828	0.371823608339962	0.527498735312095	0.221553964097984	0.381185965999202	0.540499465758845	0.361104739288508	2.20485863935831	0.00120938651009675	0.701250725645319	-0.00675757278297544	0.0303309587343849	-0.0230539240871518	0.175803257116915	0.219717601551198	0.156507796927212	0.200459424510673	0.245470863533739	0.180910692561896	0.00209926996728323	0.00254148223656124	0.00260384412001153
119	0.910992249055047	0.12	0.361927410037019	0.209900900070046	0.513953920003993	0.147057097377924	0.902504442427976	0.563151362654617	1.24185752220133	1.99	1.51	2.76	0.22902771998984	0.367039038591033	0.505050357192227	0.271169735663741	0.434575688381387	0.597981641099032	0.27692528486748	0.443929953260459	0.610869034678083	0.361927410037019	2.20271720577277	0.0926499775967637	0.788047499749346	-0.00675757278297544	0.0303309587343849	-0.0230539240871518	0.175803257116915	0.219717601551198	0.156507796927212	0.200459424510673	0.245470863533739	0.180910692561896	0.00209926996728323	0.00254148223656124	0.00260384412001153
119	0.910992249055047	0.12	0.363635147358373	0.208695942778882	0.518574351937864	0.129232152702333	0.843632176603736	0.501727925974762	1.18553642723271	2.04	1.53	2.54	0.200218877094666	0.336658731427729	0.473098585760793	0.236096867129694	0.396985903304026	0.557874939478359	0.242569088797947	0.407816893437564	0.572978687276918	0.363635147358373	2.1693910309858	0.0186464091295605	0.712107173219983	-0.00675757278297544	0.0303309587343849	-0.0230539240871518	0.175803257116915	0.219717601551198	0.156507796927212	0.200459424510673	0.245470863533739	0.180910692561896	0.00209926996728323	0.00254148223656124	0.00260384412001153
119	0.910992249055047	0.12	0.365144947617831	0.2114138111974	0.518876084038261	0.151607082665395	0.912651374667928	0.575574354872826	1.24972839446303	2	1.48	2.62	0.233415111045709	0.370111385541494	0.50680766003728	0.276194072369777	0.437943243456538	0.599692414543299	0.282658492994801	0.447976089111671	0.613601982181625	0.365144947617831	2.15625602772349	0.0833318913170895	0.762336149108114	-0.00675757278297544	0.0303309587343849	-0.0230539240871518	0.175803257116915	0.219717601551198	0.156507796927212	0.200459424510673	0.245470863533739	0.180910692561896	0.00209926996728323	0.00254148223656124	0.00260384412001153
119	0.910992249055047	0.12	0.36653482320728	0.212132564407813	0.520937082006746	0.149893126665531	0.893767627276941	0.561448004527117	1.22608725002676	2.11	1.66	2.83	0.21775281363944	0.346640141224334	0.475527468809227	0.255243021342721	0.406320705969244	0.557398390595766	0.261947853502102	0.416973921112913	0.571898255788415	0.36653482320728	2.31927434212762	0.0818416973758644	0.83016233009981	-0.00675757278297544	0.0303309587343849	-0.0230539240871518	0.175803257116915	0.219717601551198	0.156507796927212	0.200459424510673	0.245470863533739	0.180910692561896	0.00209926996728323	0.00254148223656124	0.00260384412001153
119	0.910992249055047	0.12	0.367358782707546	0.215251387273306	0.519466178141786	0.143815544088519	0.927705181209827	0.574297325639571	1.28111303678008	2.12	1.55	2.74	0.222164541860594	0.358878907081191	0.495593272301789	0.260276364977159	0.420443769378285	0.580611173779412	0.266279207847448	0.430226156546997	0.593923961357893	0.367358782707546	2.2556241635484	-0.0503071832540782	0.658880796372257	-0.00675757278297544	0.0303309587343849	-0.0230539240871518	0.175803257116915	0.219717601551198	0.156507796927212	0.200459424510673	0.245470863533739	0.180910692561896	0.00209926996728323	0.00254148223656124	0.00260384412001153
119	0.910992249055047	0.12	0.369432458849739	0.213015891495216	0.525849026204262	0.134905906807721	0.85650080593327	0.517867688994028	1.19513392287251	2.09	1.49	2.68	0.202356386198706	0.334677006402179	0.466997626605651	0.237563266837737	0.392905627887143	0.548247988936549	0.242830241567276	0.401681328474271	0.560559304463169	0.369432458849739	2.24084801721989	0.122194797734032	0.828876911376428	-0.00675757278297544	0.0303309587343849	-0.0230539240871518	0.175803257116915	0.219717601551198	0.156507796927212	0.200459424510673	0.245470863533739	0.180910692561896	0.00209926996728323	0.00254148223656124	0.00260384412001153
119	0.910992249055047	0.12	0.372677604875651	0.218332891838329	0.527022317912974	0.11610525017374	0.837766895898657	0.476870117951104	1.19866367384621	1.96	1.46	2.63	0.196772516634745	0.345690564901699	0.494608613168654	0.233720167877928	0.410600312708379	0.58748045753883	0.238886901567958	0.419505778347866	0.600553711317116	0.372677604875651	2.14764748089574	0.0722522795486905	0.751488137313033	-0.00675757278297544	0.0303309587343849	-0.0230539240871518	0.175803257116915	0.219717601551198	0.156507796927212	0.200459424510673	0.245470863533739	0.180910692561896	0.00209926996728323	0.00254148223656124	0.00260384412001153
119	0.910992249055047	0.12	0.373512178035158	0.218350940108758	0.528673415961558	0.159067198891202	0.925826232609724	0.593468893538483	1.25818357168096	1.93	1.48	2.64	0.247492732974667	0.38609481821706	0.524696903459453	0.294655202718397	0.459669443877833	0.62468368503727	0.301333608273478	0.470047284951465	0.638979880640411	0.373512178035158	2.14373500504121	0.0210388584508662	0.695170736601181	-0.00675757278297544	0.0303309587343849	-0.0230539240871518	0.175803257116915	0.219717601551198	0.156507796927212	0.200459424510673	0.245470863533739	0.180910692561896	0.00209926996728323	0.00254148223656124	0.00260384412001153
119	0.910992249055047	0.12	0.374791191278711	0.218065625654022	0.5315167569034	0.160709783122263	0.96037553202398	0.617717062151751	1.30303400189621	1.98	1.47	2.71	0.252896179530283	0.393182118229335	0.533468056928388	0.299864461766976	0.466204528981906	0.632544596196835	0.306119928073406	0.47572000814765	0.645591852601545	0.374791191278711	2.16191849948109	-0.14503087762222	0.537125097046555	-0.00675757278297544	0.0303309587343849	-0.0230539240871518	0.175803257116915	0.219717601551198	0.156507796927212	0.200459424510673	0.245470863533739	0.180910692561896	0.00209926996728323	0.00254148223656124	0.00260384412001153
119	0.910992249055047	0.12	0.375339841886471	0.213508469719427	0.537171214053515	0.155051242762191	0.962294456663042	0.61156599887886	1.31302291444722	2.11	1.54	2.71	0.23751126060469	0.373722165545402	0.509933070486114	0.27848094868366	0.438187658725012	0.597894368766364	0.285154316085794	0.448430262493957	0.611953025857684	0.375339841886471	2.21699292429508	-0.0116338236381932	0.701215672758484	-0.00675757278297544	0.0303309587343849	-0.0230539240871518	0.175803257116915	0.219717601551198	0.156507796927212	0.200459424510673	0.245470863533739	0.180910692561896	0.00209926996728323	0.00254148223656124	0.00260384412001153
119	0.910992249055047	0.12	0.376015974861576	0.216753077541514	0.535278872181638	0.112692878951592	0.791315436029334	0.444639381269125	1.13799149078954	2.03	1.51	2.54	0.178006925801171	0.316795214370222	0.455583502939272	0.21004813259636	0.373818282038388	0.537588431480417	0.215503372758667	0.383489712455776	0.551707807042999	0.376015974861576	2.13062562231447	0.0654040094773953	0.742265881287282	-0.00675757278297544	0.0303309587343849	-0.0230539240871518	0.175803257116915	0.219717601551198	0.156507796927212	0.200459424510673	0.245470863533739	0.180910692561896	0.00209926996728323	0.00254148223656124	0.00260384412001153
119	0.910992249055047	0.12	0.376172858914697	0.213637772796634	0.53870794503276	0.111135929322707	0.814298208075059	0.454748141296762	1.17384827485336	2.12	1.57	2.81	0.175535740042619	0.314324404190483	0.453113068338346	0.205556667789898	0.368081606143303	0.530606544496708	0.210255153014538	0.376362410227662	0.542692841273721	0.376172858914697	2.25414986311286	-0.0678157504253738	0.673100600368643	-0.00675757278297544	0.0303309587343849	-0.0230539240871518	0.175803257116915	0.219717601551198	0.156507796927212	0.200459424510673	0.245470863533739	0.180910692561896	0.00209926996728323	0.00254148223656124	0.00260384412001153
119	0.910992249055047	0.12	0.377014768318982	0.217204131451731	0.536825405186233	0.132760532715045	0.852416483931087	0.512265035351849	1.19256793251033	1.88	1.41	2.42	0.218751805290479	0.364006191816727	0.509260578342975	0.261834795576511	0.435696915489937	0.609559035403364	0.268475694873027	0.446793834660093	0.62499659165245	0.377014768318982	2.04871320718821	-0.0250734016971907	0.602740816091143	-0.00675757278297544	0.0303309587343849	-0.0230539240871518	0.175803257116915	0.219717601551198	0.156507796927212	0.200459424510673	0.245470863533739	0.180910692561896	0.00209926996728323	0.00254148223656124	0.00260384412001153
119	0.910992249055047	0.12	0.38083469074374	0.220108383349914	0.541560998137565	0.12170760872769	0.798457962320047	0.463571020871416	1.13334490376868	2.05	1.43	2.78	0.184480967304303	0.317751305859739	0.451021644415175	0.21741100161062	0.37447022681801	0.5315294520254	0.221010585013028	0.380728811393135	0.540454640003179	0.38083469074374	2.16911757761451	-0.0788876418302365	0.59925116478332	-0.00675757278297544	0.0303309587343849	-0.0230539240871518	0.175803257116915	0.219717601551198	0.156507796927212	0.200459424510673	0.245470863533739	0.180910692561896	0.00209926996728323	0.00254148223656124	0.00260384412001153
119	0.910992249055047	0.12	0.381721678520649	0.223860873916434	0.539582483124864	0.150413504391516	0.991429879084093	0.62354846243163	1.35931129573656	1.89	1.45	2.48	0.265214004746813	0.421685088649178	0.578156172551543	0.317159160381345	0.50427687176242	0.691394583143495	0.325308237924105	0.516937566100292	0.708867485923656	0.381721678520649	2.08198689980802	0.0228157488948889	0.667132960199712	-0.00675757278297544	0.0303309587343849	-0.0230539240871518	0.175803257116915	0.219717601551198	0.156507796927212	0.200459424510673	0.245470863533739	0.180910692561896	0.00209926996728323	0.00254148223656124	0.00260384412001153
119	0.910992249055047	0.12	0.382636928491672	0.220088350510665	0.545185506472679	0.142273421966331	0.936560309276708	0.577527815646553	1.29559280290686	2.03	1.54	2.48	0.231467072952297	0.375363519398429	0.519259965844561	0.273196574039692	0.44303505553149	0.612873537023288	0.281156570946041	0.455936973216012	0.630892383462726	0.382636928491672	2.12494237565824	-0.000643327577484353	0.676976429368292	-0.00675757278297544	0.0303309587343849	-0.0230539240871518	0.175803257116915	0.219717601551198	0.156507796927212	0.200459424510673	0.245470863533739	0.180910692561896	0.00209926996728323	0.00254148223656124	0.00260384412001153
119	0.910992249055047	0.12	0.383750140723962	0.222587052749919	0.544913228698005	0.113778681403253	0.827583688232414	0.466973467296059	1.18819390916877	1.99	1.47	2.7	0.190019308209481	0.336757633862898	0.483495959516314	0.225010915215774	0.398770757116189	0.572530599016604	0.229618872490369	0.406984183122972	0.584362692812692	0.383750140723962	2.15003359673081	0.205885315796464	0.881066461752025	-0.00675757278297544	0.0303309587343849	-0.0230539240871518	0.175803257116915	0.219717601551198	0.156507796927212	0.200459424510673	0.245470863533739	0.180910692561896	0.00209926996728323	0.00254148223656124	0.00260384412001153
119	0.910992249055047	0.12	0.386136908528629	0.224318833351423	0.547954983705835	0.12365800377143	0.844085980472999	0.493255074296524	1.19491688664947	2.07	1.52	2.59	0.19433002599847	0.332548531333817	0.470767036669164	0.228532714756656	0.391078106759758	0.553623498762861	0.234544284714423	0.400987644837005	0.567901786973528	0.386136908528629	2.16552651292813	-0.0326541290796012	0.65768587957355	-0.00675757278297544	0.0303309587343849	-0.0230539240871518	0.175803257116915	0.219717601551198	0.156507796927212	0.200459424510673	0.245470863533739	0.180910692561896	0.00209926996728323	0.00254148223656124	0.00260384412001153
119	0.910992249055047	0.12	0.391979966438214	0.227958342245162	0.556001590631267	0.167745224478928	1.04407507791347	0.680980088229121	1.40717006759781	1.99	1.6	2.53	0.276977163027862	0.424659924815991	0.572342686604121	0.327949713767521	0.502810770640798	0.677671827514076	0.337853139810216	0.518074651829727	0.69796041420259	0.391979966438214	2.14930117942875	-0.0291346226141455	0.65732204179788	-0.00675757278297544	0.0303309587343849	-0.0230539240871518	0.175803257116915	0.219717601551198	0.156507796927212	0.200459424510673	0.245470863533739	0.180910692561896	0.00209926996728323	0.00254148223656124	0.00260384412001153
119	0.910992249055047	0.12	0.393105295235264	0.230299909866506	0.555910680604022	0.134470450341522	0.867354598532563	0.523789003259718	1.21092019380541	1.99	1.38	2.62	0.213346992090856	0.353286330032666	0.493225667974477	0.252688025169961	0.418432077155699	0.584176129141438	0.257312979190169	0.426074964396761	0.595036740131781	0.393105295235264	2.12320391418145	0.00575868482831834	0.661127582364836	-0.00675757278297544	0.0303309587343849	-0.0230539240871518	0.175803257116915	0.219717601551198	0.156507796927212	0.200459424510673	0.245470863533739	0.180910692561896	0.00209926996728323	0.00254148223656124	0.00260384412001153
119	0.910992249055047	0.12	0.397777428600378	0.23185721353296	0.563697643667796	0.114132086157044	0.845360807898536	0.477648489409961	1.21307312638711	2.02	1.49	2.63	0.192472776658376	0.340645779442103	0.488818782225829	0.227435327646201	0.402523857159405	0.577612386672608	0.232788643083978	0.411874873872526	0.591075732228318	0.397777428600378	2.18216885024249	0.0495651792283105	0.748696048495673	-0.00675757278297544	0.0303309587343849	-0.0230539240871518	0.175803257116915	0.219717601551198	0.156507796927212	0.200459424510673	0.245470863533739	0.180910692561896	0.00209926996728323	0.00254148223656124	0.00260384412001153
119	0.910992249055047	0.12	0.410408808180703	0.236486536537372	0.584331079824034	0.151972900083742	0.984826855610146	0.621609046498948	1.34804466472134	2.08	1.42	2.66	0.243685269271564	0.386075136529778	0.528465003787991	0.286276918511589	0.453553884196902	0.620830849882215	0.291810007440398	0.462360962533938	0.633005494593374	0.410408808180703	2.15777691172853	-0.0493225020953231	0.644064648252617	-0.00675757278297544	0.0303309587343849	-0.0230539240871518	0.175803257116915	0.219717601551198	0.156507796927212	0.200459424510673	0.245470863533739	0.180910692561896	0.00209926996728323	0.00254148223656124	0.00260384412001153
119	0.910992249055047	0.12	0.421308204545334	0.240946302134201	0.601670106956468	0.0982224372305667	0.789459073886975	0.415985874664439	1.16293227310951	2	1.54	2.6	0.168355924404034	0.319506310810693	0.470656697217352	0.199124191449781	0.377898407962156	0.556672624474532	0.204308242295042	0.387592285016945	0.571167865649823	0.421308204545334	2.13593820712602	0.0583936507671392	0.743334756367739	-0.00675757278297544	0.0303309587343849	-0.0230539240871518	0.175803257116915	0.219717601551198	0.156507796927212	0.200459424510673	0.245470863533739	0.180910692561896	0.00209926996728323	0.00254148223656124	0.00260384412001153
119	0.910992249055047	0.12	0.439595049376561	0.252131174623196	0.627058924129927	0.138185999423271	0.972376002919218	0.593240508595654	1.35151149724278	1.96	1.58	2.51	0.244711047132159	0.401104015037399	0.557496982942638	0.290639155214759	0.476384427470326	0.662129699725893	0.299178832586682	0.490457761429146	0.681895170696111	0.439595049376561	2.07514768484591	-0.0370633870161059	0.61017050853599	-0.00675757278297544	0.0303309587343849	-0.0230539240871518	0.175803257116915	0.219717601551198	0.156507796927212	0.200459424510673	0.245470863533739	0.180910692561896	0.00209926996728323	0.00254148223656124	0.00260384412001153
119	0.910992249055047	0.13	0.263319399604401	0.15546560597978	0.371173193229021	0.142083538523839	0.77714167853082	0.478990671291195	1.07529268577044	2.08	1.56	2.84	0.18806631158773	0.305129468739771	0.422192625891812	0.221008248889644	0.358576339385198	0.496144429880752	0.2257286305359	0.366315878101159	0.506764799565349	0.263319399604401	2.30203268909389	-0.0141505104136409	0.708911543348433	-0.00675757278297544	0.0303309587343849	-0.0230539240871518	0.175803257116915	0.219717601551198	0.156507796927212	0.200459424510673	0.245470863533739	0.180910692561896	0.00209926996728323	0.00254148223656124	0.00260384412001153
119	0.910992249055047	0.13	0.279644934623374	0.166007780496366	0.393282088750382	0.145953993790038	0.728492120561063	0.453358944388395	1.00362529673373	1.94	1.45	2.75	0.188142549376575	0.302321960247211	0.416501371117847	0.223752195090855	0.359542285642621	0.495332376194388	0.227897615622351	0.366073236717018	0.504284858301324	0.279644934623374	2.24765103619182	-0.012914199940694	0.687255849272598	-0.00675757278297544	0.0303309587343849	-0.0230539240871518	0.175803257116915	0.219717601551198	0.156507796927212	0.200459424510673	0.245470863533739	0.180910692561896	0.00209926996728323	0.00254148223656124	0.00260384412001153
119	0.910992249055047	0.13	0.287833567703761	0.172626375392656	0.403040760014867	0.136497472680234	0.762531280728602	0.463089341258763	1.06197322019844	2.01	1.52	2.74	0.187228749687193	0.308294243828029	0.429359737968865	0.221397512392026	0.364557146177295	0.507716779962564	0.226233133407368	0.372510280896495	0.519006760309813	0.287833567703761	2.28338515591028	0.10314169820758	0.826259109171041	-0.00675757278297544	0.0303309587343849	-0.0230539240871518	0.175803257116915	0.219717601551198	0.156507796927212	0.200459424510673	0.245470863533739	0.180910692561896	0.00209926996728323	0.00254148223656124	0.00260384412001153
119	0.910992249055047	0.13	0.294074750003098	0.173564571071343	0.414584928934853	0.141717223181844	0.787167634197161	0.484715556480928	1.08961971191339	1.84	1.47	2.5	0.210846506152641	0.342410189249708	0.473973872346774	0.25345144563025	0.411599694239366	0.569747942848483	0.259964380016754	0.422353724613157	0.584384084239001	0.294074750003098	2.14249864396722	-0.0221006983065437	0.634427167402155	-0.00675757278297544	0.0303309587343849	-0.0230539240871518	0.175803257116915	0.219717601551198	0.156507796927212	0.200459424510673	0.245470863533739	0.180910692561896	0.00209926996728323	0.00254148223656124	0.00260384412001153
119	0.910992249055047	0.13	0.295514537950744	0.177559357182349	0.413469718719138	0.188917418871542	0.933312302360733	0.631380410912507	1.23524419380896	2.02	1.64	2.67	0.253892661879786	0.37530645664006	0.496720251400333	0.299878340965295	0.443282908365716	0.586687475766136	0.308400405570865	0.455850017699413	0.603258965138151	0.295514537950744	2.29415156048634	0.0519955075688622	0.784075338912347	-0.00675757278297544	0.0303309587343849	-0.0230539240871518	0.175803257116915	0.219717601551198	0.156507796927212	0.200459424510673	0.245470863533739	0.180910692561896	0.00209926996728323	0.00254148223656124	0.00260384412001153
119	0.910992249055047	0.13	0.296186706259986	0.178821583806358	0.413551828713614	0.181456819194695	0.880909541665693	0.588796513933639	1.17302256939775	2.09	1.52	2.79	0.230538128496361	0.34491243121233	0.459286733928299	0.270762374515228	0.405092682429514	0.539422990343799	0.276438013801412	0.413731551209048	0.550568651642806	0.296186706259986	2.27370561153118	-0.0870585634979036	0.625569194052121	-0.00675757278297544	0.0303309587343849	-0.0230539240871518	0.175803257116915	0.219717601551198	0.156507796927212	0.200459424510673	0.245470863533739	0.180910692561896	0.00209926996728323	0.00254148223656124	0.00260384412001153
119	0.910992249055047	0.13	0.299337970161549	0.180693222049428	0.41798271827367	0.162450554193922	0.801414617873729	0.5173040746918	1.08552516105566	1.96	1.45	2.73	0.213141189912353	0.330201275465554	0.447261361018754	0.253079823024432	0.392074757542773	0.531069692061114	0.257915742022066	0.39938257621352	0.541087062432257	0.299337970161549	2.25301465101282	-0.0171326870209904	0.68473423918524	-0.00675757278297544	0.0303309587343849	-0.0230539240871518	0.175803257116915	0.219717601551198	0.156507796927212	0.200459424510673	0.245470863533739	0.180910692561896	0.00209926996728323	0.00254148223656124	0.00260384412001153
119	0.910992249055047	0.13	0.300854067340625	0.18144429908768	0.420263835593571	0.138072709168179	0.73970966173456	0.451154966368977	1.02826435710014	1.96	1.37	2.69	0.186341912668452	0.30552453915407	0.424707165639688	0.221378299158862	0.362969886166002	0.504561473173142	0.22487567786975	0.368898655278438	0.512603891828963	0.300854067340625	2.20622496752532	0.023999836669734	0.692942986177884	-0.00675757278297544	0.0303309587343849	-0.0230539240871518	0.175803257116915	0.219717601551198	0.156507796927212	0.200459424510673	0.245470863533739	0.180910692561896	0.00209926996728323	0.00254148223656124	0.00260384412001153
119	0.910992249055047	0.13	0.306531813653921	0.182387441023655	0.430676186284188	0.149953969830381	0.801514080902751	0.5035671913881	1.0994609704174	2.05	1.53	2.72	0.199944782424905	0.31824662380176	0.436548465178616	0.235522182769953	0.374874195705056	0.51422620864016	0.240936399200131	0.38341611300898	0.525922439090392	0.306531813653921	2.24812767637851	0.00828648335614537	0.716740199205499	-0.00675757278297544	0.0303309587343849	-0.0230539240871518	0.175803257116915	0.219717601551198	0.156507796927212	0.200459424510673	0.245470863533739	0.180910692561896	0.00209926996728323	0.00254148223656124	0.00260384412001153
119	0.910992249055047	0.13	0.307147875507349	0.184032530174653	0.430263220840045	0.176425512909043	0.892042185634859	0.591128733834502	1.19295563743521	2.05	1.43	2.63	0.23519103642202	0.354914782793089	0.474638529164159	0.277159792099188	0.418247688807971	0.559335585516754	0.282966440289081	0.426844343437108	0.570816732401158	0.307147875507349	2.23482605991992	-0.0319111775787007	0.666504990077246	-0.00675757278297544	0.0303309587343849	-0.0230539240871518	0.175803257116915	0.219717601551198	0.156507796927212	0.200459424510673	0.245470863533739	0.180910692561896	0.00209926996728323	0.00254148223656124	0.00260384412001153
119	0.910992249055047	0.13	0.309441279736016	0.182755796506359	0.436126762965673	0.149889858911921	0.783869752516912	0.492408490464966	1.07533101456886	2.01	1.45	2.7	0.198531853941972	0.316044743804615	0.433557633667257	0.234623349027253	0.373499137602232	0.512374926177211	0.23926997486703	0.380992739849171	0.522625552461282	0.309441279736016	2.21740903284673	-0.0083458502237631	0.676502235910564	-0.00675757278297544	0.0303309587343849	-0.0230539240871518	0.175803257116915	0.219717601551198	0.156507796927212	0.200459424510673	0.245470863533739	0.180910692561896	0.00209926996728323	0.00254148223656124	0.00260384412001153
119	0.910992249055047	0.13	0.309532877955256	0.183624456527895	0.435441299382617	0.143776730563466	0.801802307200477	0.496308806960523	1.10729580744043	1.86	1.38	2.61	0.213613187352185	0.3450987451066	0.476584302861014	0.256146780533712	0.413813087202059	0.571479393870406	0.260992854015922	0.421668943106624	0.582354091423833	0.309532877955256	2.14910280517563	0.0981384182053659	0.738134429937984	-0.00675757278297544	0.0303309587343849	-0.0230539240871518	0.175803257116915	0.219717601551198	0.156507796927212	0.200459424510673	0.245470863533739	0.180910692561896	0.00209926996728323	0.00254148223656124	0.00260384412001153
119	0.910992249055047	0.13	0.3115321710091	0.186873725282971	0.436190616735229	0.192532679396568	0.987436770822371	0.671714653027514	1.30315888861723	1.95	1.5	2.63	0.278397908981144	0.409251653226598	0.540105397472053	0.330994901277735	0.486570502821782	0.642146104365829	0.338912591871849	0.498320678177813	0.657522049093372	0.3115321710091	2.2277223659069	0.136458211940888	0.823854204697321	-0.00675757278297544	0.0303309587343849	-0.0230539240871518	0.175803257116915	0.219717601551198	0.156507796927212	0.200459424510673	0.245470863533739	0.180910692561896	0.00209926996728323	0.00254148223656124	0.00260384412001153
119	0.910992249055047	0.13	0.311609080140053	0.183932100372359	0.439286059907746	0.170292876697967	0.918852777872702	0.602191060676506	1.2355144950689	2.09	1.49	2.81	0.235222932445957	0.358914734892482	0.482606537339007	0.276127880168697	0.421329518668171	0.566531157167645	0.281406705913832	0.429622117691907	0.577444183575133	0.311609080140053	2.28802483742548	0.0583460458910665	0.780561202393151	-0.00675757278297544	0.0303309587343849	-0.0230539240871518	0.175803257116915	0.219717601551198	0.156507796927212	0.200459424510673	0.245470863533739	0.180910692561896	0.00209926996728323	0.00254148223656124	0.00260384412001153
119	0.910992249055047	0.13	0.316535777367668	0.187593733389121	0.445477821346214	0.164404268439229	0.899740143397961	0.583043018168174	1.21643726862775	1.93	1.44	2.72	0.243035393865632	0.375047283499706	0.507059173133781	0.289319425811525	0.446471861519474	0.603624297227423	0.294668978754119	0.454776973752633	0.614726170217669	0.316535777367668	2.22478536956044	-0.0810289335346971	0.603781592670422	-0.00675757278297544	0.0303309587343849	-0.0230539240871518	0.175803257116915	0.219717601551198	0.156507796927212	0.200459424510673	0.245470863533739	0.180910692561896	0.00209926996728323	0.00254148223656124	0.00260384412001153
119	0.910992249055047	0.13	0.316917388208751	0.190067309795248	0.443767466622254	0.159035754530001	0.880959629610064	0.56467153303825	1.19724772618188	2.09	1.49	2.93	0.221048936986864	0.34486454205662	0.468680147126377	0.259606917494718	0.405019910690035	0.550432903885352	0.263677043086102	0.411298388318368	0.558931646152679	0.316917388208751	2.34493972456183	-0.0908319337587708	0.651774414193261	-0.00675757278297544	0.0303309587343849	-0.0230539240871518	0.175803257116915	0.219717601551198	0.156507796927212	0.200459424510673	0.245470863533739	0.180910692561896	0.00209926996728323	0.00254148223656124	0.00260384412001153
119	0.910992249055047	0.13	0.317017300702989	0.19086572813634	0.443168873269637	0.148740966845797	0.786005044593894	0.492425115297311	1.07958497389048	2.02	1.46	2.8	0.198323538767438	0.316562452016286	0.434801365265135	0.234322572233802	0.374023822336488	0.513725072439173	0.23841791536999	0.380692810813344	0.522840851068336	0.317017300702989	2.2581134200757	0.0416266964784876	0.740502603784428	-0.00675757278297544	0.0303309587343849	-0.0230539240871518	0.175803257116915	0.219717601551198	0.156507796927212	0.200459424510673	0.245470863533739	0.180910692561896	0.00209926996728323	0.00254148223656124	0.00260384412001153
119	0.910992249055047	0.13	0.317225499177669	0.189890159914024	0.444560838441314	0.164414898180975	0.853506388547268	0.553094581404653	1.15391819568988	1.88	1.44	2.52	0.235401133247093	0.36325861408262	0.491116094918146	0.28154887328951	0.434471372745328	0.587393872201146	0.288330167319395	0.444881696637481	0.601332679129513	0.317225499177669	2.16954589541955	0.0687173375826911	0.730934823819536	-0.00675757278297544	0.0303309587343849	-0.0230539240871518	0.175803257116915	0.219717601551198	0.156507796927212	0.200459424510673	0.245470863533739	0.180910692561896	0.00209926996728323	0.00254148223656124	0.00260384412001153
119	0.910992249055047	0.13	0.317232178717546	0.189400463106905	0.445063894328188	0.137838908485464	0.756393691626539	0.461040507774565	1.05174687547851	2.1	1.48	2.79	0.179766369575424	0.294928852498884	0.410091335422345	0.210949160843928	0.346088059130543	0.481226957417158	0.214855657709995	0.352601409074623	0.490350063758188	0.317232178717546	2.24317223245966	-0.0439281005421285	0.670700407328319	-0.00675757278297544	0.0303309587343849	-0.0230539240871518	0.175803257116915	0.219717601551198	0.156507796927212	0.200459424510673	0.245470863533739	0.180910692561896	0.00209926996728323	0.00254148223656124	0.00260384412001153
119	0.910992249055047	0.13	0.317350468692266	0.190735297536417	0.443965639848114	0.131996811220862	0.792569052127212	0.475246080810473	1.10989202344395	1.94	1.46	2.53	0.197637006298561	0.329599719118522	0.461562431938483	0.235152435864363	0.392164292824014	0.549176149783665	0.240886318964681	0.401758603805001	0.562535462828964	0.317350468692266	2.14663298670924	0.180850960036979	0.846655182258112	-0.00675757278297544	0.0303309587343849	-0.0230539240871518	0.175803257116915	0.219717601551198	0.156507796927212	0.200459424510673	0.245470863533739	0.180910692561896	0.00209926996728323	0.00254148223656124	0.00260384412001153
119	0.910992249055047	0.13	0.318193237952069	0.190963027066747	0.44542344883739	0.149457419245692	0.894935456216839	0.561611546635165	1.22825936579851	1.94	1.49	2.63	0.233058553372946	0.371381899175137	0.509705244977329	0.27716718944152	0.441669596391548	0.606172003341575	0.283682060165283	0.451920066888852	0.620292233352534	0.318193237952069	2.24541298700049	0.00891230886586747	0.71044778915585	-0.00675757278297544	0.0303309587343849	-0.0230539240871518	0.175803257116915	0.219717601551198	0.156507796927212	0.200459424510673	0.245470863533739	0.180910692561896	0.00209926996728323	0.00254148223656124	0.00260384412001153
119	0.910992249055047	0.13	0.318733719425225	0.187979445998584	0.449487992851866	0.162022836996432	0.887674566227223	0.572488352213303	1.20286078024114	2.07	1.47	2.61	0.225964881834235	0.350370933643127	0.47477698545202	0.265839030560168	0.412197986607838	0.558556942655509	0.271912449093208	0.421732864109458	0.571271088316508	0.318733719425225	2.16444881825965	-0.0653141450007894	0.604544661506065	-0.00675757278297544	0.0303309587343849	-0.0230539240871518	0.175803257116915	0.219717601551198	0.156507796927212	0.200459424510673	0.245470863533739	0.180910692561896	0.00209926996728323	0.00254148223656124	0.00260384412001153
119	0.910992249055047	0.13	0.318823656829094	0.190685373469116	0.446961940189072	0.153573124437486	0.839053427458463	0.531505935605562	1.14660091931136	1.99	1.41	2.79	0.216609970017607	0.341947898583442	0.467285827149278	0.256583555862807	0.405051566791788	0.553519577720769	0.260525079243211	0.411240381450305	0.562079420707339	0.318823656829094	2.26380690677641	0.180164160251709	0.881275940283026	-0.00675757278297544	0.0303309587343849	-0.0230539240871518	0.175803257116915	0.219717601551198	0.156507796927212	0.200459424510673	0.245470863533739	0.180910692561896	0.00209926996728323	0.00254148223656124	0.00260384412001153
119	0.910992249055047	0.13	0.318960953110057	0.187692225198509	0.450229681021605	0.133335862445159	0.819309183803266	0.493183344134749	1.14543502347178	2.13	1.52	2.95	0.190021888181037	0.315677080262109	0.441332272343181	0.222436276569094	0.369526031994844	0.516615787420594	0.226246731270749	0.375843646813747	0.525704823432897	0.318960953110057	2.3590117659306	-0.0335239396676325	0.726177363748501	-0.00675757278297544	0.0303309587343849	-0.0230539240871518	0.175803257116915	0.219717601551198	0.156507796927212	0.200459424510673	0.245470863533739	0.180910692561896	0.00209926996728323	0.00254148223656124	0.00260384412001153
119	0.910992249055047	0.13	0.321997132861449	0.192281884868756	0.451712380854141	0.132892554786093	0.790415096960515	0.475185620605216	1.10564457331581	2.05	1.47	2.85	0.188749771932437	0.313962929040734	0.43917608614903	0.222353652378051	0.36985901105357	0.517364369729089	0.226204583321675	0.376250202743177	0.526168974300845	0.321997132861449	2.28532739094767	-0.0827304066914055	0.635524015780727	-0.00675757278297544	0.0303309587343849	-0.0230539240871518	0.175803257116915	0.219717601551198	0.156507796927212	0.200459424510673	0.245470863533739	0.180910692561896	0.00209926996728323	0.00254148223656124	0.00260384412001153
119	0.910992249055047	0.13	0.322333437256111	0.194214119002155	0.450452755510068	0.130145697310523	0.822036126651238	0.490229758850656	1.15384249445182	2.07	1.49	2.83	0.192975918418872	0.323589446886966	0.454202975355061	0.226900280008389	0.380475122015183	0.534049964021977	0.231138208764594	0.387448431043868	0.543750156373526	0.322333437256111	2.31402839145199	0.0910453969448265	0.82709310250792	-0.00675757278297544	0.0303309587343849	-0.0230539240871518	0.175803257116915	0.219717601551198	0.156507796927212	0.200459424510673	0.245470863533739	0.180910692561896	0.00209926996728323	0.00254148223656124	0.00260384412001153
119	0.910992249055047	0.13	0.323749617338844	0.192605915478301	0.454893319199386	0.171255934479805	0.970504728202683	0.637177709542212	1.30383174686315	2.02	1.56	2.69	0.255862265235384	0.389711589813766	0.523560914392148	0.302113212910321	0.460157813418528	0.618202413926736	0.309656074257788	0.471758369674262	0.633523847090509	0.323749617338844	2.26595192147635	-0.0660017260584356	0.662373511042293	-0.00675757278297544	0.0303309587343849	-0.0230539240871518	0.175803257116915	0.219717601551198	0.156507796927212	0.200459424510673	0.245470863533739	0.180910692561896	0.00209926996728323	0.00254148223656124	0.00260384412001153
119	0.910992249055047	0.13	0.324094525144489	0.194505133337653	0.453683916951324	0.180573970672259	0.934342675503782	0.623587084777064	1.2450982662305	1.98	1.48	2.71	0.255111990419366	0.382243355419623	0.50937472041988	0.30244325571743	0.453161471161841	0.603879686606252	0.30890144345671	0.462579060557619	0.616750016154105	0.324094525144489	2.19083627434528	0.132060359038064	0.809846794324944	-0.00675757278297544	0.0303309587343849	-0.0230539240871518	0.175803257116915	0.219717601551198	0.156507796927212	0.200459424510673	0.245470863533739	0.180910692561896	0.00209926996728323	0.00254148223656124	0.00260384412001153
119	0.910992249055047	0.13	0.324131713989536	0.193736960915478	0.454526467063594	0.139590959941097	0.810993848290129	0.496634154602735	1.12535354197752	2.03	1.56	2.76	0.199088480072768	0.325107588972814	0.45112669787286	0.234991466023561	0.38373646189967	0.532481457775778	0.24032377710655	0.392670911071832	0.544821511660666	0.324131713989536	2.29456822197745	-0.151816882477614	0.580672556166016	-0.00675757278297544	0.0303309587343849	-0.0230539240871518	0.175803257116915	0.219717601551198	0.156507796927212	0.200459424510673	0.245470863533739	0.180910692561896	0.00209926996728323	0.00254148223656124	0.00260384412001153
119	0.910992249055047	0.13	0.326153527953371	0.193050556028426	0.459256499878316	0.127390795585022	0.786032449663627	0.464838906109775	1.10722599321748	2.08	1.53	2.59	0.182595114279409	0.308764354891927	0.434933595504445	0.214599663485349	0.362883349412546	0.511167035339742	0.220097189161581	0.372222427753045	0.524179900587887	0.326153527953371	2.25722361522828	0.0608857556273941	0.77502593534941	-0.00675757278297544	0.0303309587343849	-0.0230539240871518	0.175803257116915	0.219717601551198	0.156507796927212	0.200459424510673	0.245470863533739	0.180910692561896	0.00209926996728323	0.00254148223656124	0.00260384412001153
119	0.910992249055047	0.13	0.326305752419299	0.191647734637796	0.460963770200801	0.146159214732874	0.829778683262421	0.516649833483974	1.14290753304087	2	1.48	2.59	0.209607770653832	0.336645922755539	0.463684074857247	0.248046155418152	0.398380874030737	0.548715592643321	0.253983617956322	0.407980651934361	0.561792364205621	0.326305752419299	2.18891134453557	0.00568693383407207	0.68106919915115	-0.00675757278297544	0.0303309587343849	-0.0230539240871518	0.175803257116915	0.219717601551198	0.156507796927212	0.200459424510673	0.245470863533739	0.180910692561896	0.00209926996728323	0.00254148223656124	0.00260384412001153
119	0.910992249055047	0.13	0.330263074526874	0.195966923572528	0.464559225481221	0.157655399052805	0.835016185372732	0.533666439629002	1.13636593111646	1.99	1.43	2.91	0.217139770517901	0.339753841363186	0.462367912208471	0.257120911273039	0.402311456309733	0.547502001346426	0.260503107172178	0.407790531778164	0.55480657540229	0.330263074526874	2.25661839187666	-0.0453568081377702	0.658303972228073	-0.00675757278297544	0.0303309587343849	-0.0230539240871518	0.175803257116915	0.219717601551198	0.156507796927212	0.200459424510673	0.245470863533739	0.180910692561896	0.00209926996728323	0.00254148223656124	0.00260384412001153
119	0.910992249055047	0.13	0.334734375050694	0.198440171867044	0.471028578234345	0.14885457333223	0.820301146824043	0.514048695126994	1.12655359852109	2.11	1.52	2.77	0.199503623169471	0.318360988818459	0.437218354467447	0.233884395307539	0.373224637108795	0.512564878910052	0.238842130912883	0.381091354817699	0.523421905801939	0.334734375050694	2.26832879720087	0.0452204705651917	0.767680502188878	-0.00675757278297544	0.0303309587343849	-0.0230539240871518	0.175803257116915	0.219717601551198	0.156507796927212	0.200459424510673	0.245470863533739	0.180910692561896	0.00209926996728323	0.00254148223656124	0.00260384412001153
119	0.910992249055047	0.13	0.335041677338373	0.200628372687035	0.469454981989711	0.165180748824954	0.813767514067667	0.528138498790872	1.09939652934446	1.93	1.42	2.65	0.220131169941911	0.339182989580482	0.458234809219054	0.262048551760465	0.403770221294899	0.545491890829333	0.26716855317718	0.411542726187145	0.556152775712639	0.335041677338373	2.14824100619954	0.0938897751351382	0.754016254024376	-0.00675757278297544	0.0303309587343849	-0.0230539240871518	0.175803257116915	0.219717601551198	0.156507796927212	0.200459424510673	0.245470863533739	0.180910692561896	0.00209926996728323	0.00254148223656124	0.00260384412001153
119	0.910992249055047	0.13	0.33536939193484	0.198862996448972	0.471875787420708	0.132653469275963	0.793807238379716	0.47689607856306	1.11071839819637	1.9	1.51	2.44	0.201470614009068	0.335353631346868	0.469236648684669	0.240561370063119	0.400421319055561	0.560281268048004	0.247540068813942	0.412122403417084	0.576287649595178	0.33536939193484	2.12614256733925	0.0622119232900482	0.722738456220302	-0.00675757278297544	0.0303309587343849	-0.0230539240871518	0.175803257116915	0.219717601551198	0.156507796927212	0.200459424510673	0.245470863533739	0.180910692561896	0.00209926996728323	0.00254148223656124	0.00260384412001153
119	0.910992249055047	0.13	0.33652409879092	0.198045851128482	0.475002346453359	0.178547792333551	0.994867746133269	0.661698642106515	1.32803685016002	2.02	1.54	2.83	0.2660022130753	0.399935870120897	0.533869527166494	0.314160409073163	0.472341997112051	0.630523585150938	0.3205999332484	0.482146782578162	0.643644605472933	0.33652409879092	2.28768740299209	-0.0211609160418986	0.703093818830015	-0.00675757278297544	0.0303309587343849	-0.0230539240871518	0.175803257116915	0.219717601551198	0.156507796927212	0.200459424510673	0.245470863533739	0.180910692561896	0.00209926996728323	0.00254148223656124	0.00260384412001153
119	0.910992249055047	0.13	0.339828371427999	0.203261850982279	0.476394891873719	0.161133885229559	0.844495451971211	0.543655394447381	1.14533550949504	1.95	1.47	2.74	0.224774696491488	0.349157225043674	0.473539753595859	0.26709689179351	0.414899056753675	0.562701221713841	0.272367974888948	0.422833665335201	0.573639370747697	0.339828371427999	2.1717461136682	0.039346515073332	0.720095846333562	-0.00675757278297544	0.0303309587343849	-0.0230539240871518	0.175803257116915	0.219717601551198	0.156507796927212	0.200459424510673	0.245470863533739	0.180910692561896	0.00209926996728323	0.00254148223656124	0.00260384412001153
119	0.910992249055047	0.13	0.33998789023895	0.201569480804706	0.478406299673195	0.137523151701687	0.811984881996289	0.494502800109739	1.12946696388284	1.83	1.41	2.51	0.215601419757715	0.354022451119286	0.492443482480857	0.259307022191886	0.425788047648187	0.592269073104488	0.26522301181958	0.435589384931016	0.605975448459534	0.33998789023895	2.11696443327361	-0.0261944189409933	0.619085008262752	-0.00675757278297544	0.0303309587343849	-0.0230539240871518	0.175803257116915	0.219717601551198	0.156507796927212	0.200459424510673	0.245470863533739	0.180910692561896	0.00209926996728323	0.00254148223656124	0.00260384412001153
119	0.910992249055047	0.13	0.340772432800976	0.201460930971344	0.480083934630607	0.156328686721047	0.918095026277814	0.585097967480975	1.25109208507465	2.11	1.54	2.76	0.226594070391315	0.355555651485109	0.484517232578902	0.265526464240793	0.416645655451764	0.567764846662736	0.271416320483867	0.426065868809565	0.580646903102034	0.340772432800976	2.28881280630885	-0.0728304699329961	0.65024445835525	-0.00675757278297544	0.0303309587343849	-0.0230539240871518	0.175803257116915	0.219717601551198	0.156507796927212	0.200459424510673	0.245470863533739	0.180910692561896	0.00209926996728323	0.00254148223656124	0.00260384412001153
119	0.910992249055047	0.13	0.34096820887587	0.201553186114045	0.480383231637695	0.124672949367083	0.738013183268226	0.43269783323304	1.04332853330341	2.03	1.44	2.76	0.173611531576765	0.296113336444729	0.418615141312693	0.204958874588301	0.349579637003912	0.494200399419523	0.208652533860595	0.35586537970689	0.502961116861844	0.34096820887587	2.19463209327328	-0.0299263515495771	0.664595533894448	-0.00675757278297544	0.0303309587343849	-0.0230539240871518	0.175803257116915	0.219717601551198	0.156507796927212	0.200459424510673	0.245470863533739	0.180910692561896	0.00209926996728323	0.00254148223656124	0.00260384412001153
119	0.910992249055047	0.13	0.341552315104216	0.204960008066468	0.478144622141963	0.156767600177836	0.87175930374347	0.556093497789025	1.18742510969791	1.82	1.4	2.58	0.2439319894148	0.382399690157288	0.520867390899776	0.293798908109821	0.460573505341684	0.627348102573547	0.299883267478577	0.470043708996519	0.640258731277574	0.341552315104216	2.1258536371962	-0.0104315334105168	0.621812091177492	-0.00675757278297544	0.0303309587343849	-0.0230539240871518	0.175803257116915	0.219717601551198	0.156507796927212	0.200459424510673	0.245470863533739	0.180910692561896	0.00209926996728323	0.00254148223656124	0.00260384412001153
119	0.910992249055047	0.13	0.343359473662438	0.205930777391957	0.480788169932919	0.164309475633419	0.881743710127542	0.571273978706436	1.19221344154865	1.9	1.46	2.39	0.241541672158906	0.37281209734436	0.504082522529815	0.288461321846004	0.445231124877638	0.602000927909272	0.296556546284501	0.45779103594058	0.618743467566446	0.343359473662438	2.07106721411893	-0.0533841594178091	0.585111954586468	-0.00675757278297544	0.0303309587343849	-0.0230539240871518	0.175803257116915	0.219717601551198	0.156507796927212	0.200459424510673	0.245470863533739	0.180910692561896	0.00209926996728323	0.00254148223656124	0.00260384412001153
119	0.910992249055047	0.13	0.343572830982403	0.20522645041129	0.481919211553515	0.152594553494916	0.86273709149957	0.545312886440734	1.1801612965584	2.04	1.47	2.84	0.217498550777694	0.34410348951787	0.470708428258047	0.256444547201256	0.405719777185902	0.554995007170548	0.260788848213896	0.412780956335532	0.564653677635658	0.343572830982403	2.29891517030236	-0.00248703543806708	0.723131666078551	-0.00675757278297544	0.0303309587343849	-0.0230539240871518	0.175803257116915	0.219717601551198	0.156507796927212	0.200459424510673	0.245470863533739	0.180910692561896	0.00209926996728323	0.00254148223656124	0.00260384412001153
119	0.910992249055047	0.13	0.345267122307961	0.207045859994365	0.483488384621558	0.158847670079514	0.954678576793862	0.611682193961012	1.29767495962671	2.02	1.6	2.82	0.246295889608912	0.384404535040302	0.522513180471692	0.290987916593175	0.454157294130897	0.617326671668618	0.297900955111737	0.465042259080881	0.631738981724597	0.345267122307961	2.28303330933863	-0.135318024234585	0.591623985483503	-0.00675757278297544	0.0303309587343849	-0.0230539240871518	0.175803257116915	0.219717601551198	0.156507796927212	0.200459424510673	0.245470863533739	0.180910692561896	0.00209926996728323	0.00254148223656124	0.00260384412001153
119	0.910992249055047	0.13	0.346164635735532	0.205296099244019	0.487033172227044	0.132107948006626	0.816581762193791	0.489803228473178	1.1433602959144	1.89	1.42	2.58	0.20756413420926	0.346043220272706	0.484522306336152	0.248010760574806	0.413474334467944	0.578937908361082	0.253356499735128	0.422551365347317	0.591552261891412	0.346164635735532	2.14226936657855	0.00226309275296663	0.667635159268556	-0.00675757278297544	0.0303309587343849	-0.0230539240871518	0.175803257116915	0.219717601551198	0.156507796927212	0.200459424510673	0.245470863533739	0.180910692561896	0.00209926996728323	0.00254148223656124	0.00260384412001153
119	0.910992249055047	0.13	0.347551716390539	0.209849678825201	0.485253753955878	0.131388556283556	0.860803910628245	0.515243727118491	1.206364094138	2.13	1.61	2.73	0.198214378736842	0.331151459744377	0.464088540751912	0.231952652143837	0.387517090528479	0.543081528913122	0.237999188707818	0.397441387352592	0.55728483321542	0.347551716390539	2.29604130790885	0.00156465300653557	0.746942769747156	-0.00675757278297544	0.0303309587343849	-0.0230539240871518	0.175803257116915	0.219717601551198	0.156507796927212	0.200459424510673	0.245470863533739	0.180910692561896	0.00209926996728323	0.00254148223656124	0.00260384412001153
119	0.910992249055047	0.13	0.350328086785381	0.20891150668446	0.491744666886303	0.14647260457837	0.819464271765113	0.510615402795473	1.12831314073475	1.89	1.37	2.55	0.216581775666761	0.347582595634013	0.478583415601265	0.258839339277721	0.415399906669758	0.571960474061796	0.263963090443917	0.423754217675014	0.583293155910144	0.350328086785381	2.09925635582891	-0.0158911504852072	0.621679549862956	-0.00675757278297544	0.0303309587343849	-0.0230539240871518	0.175803257116915	0.219717601551198	0.156507796927212	0.200459424510673	0.245470863533739	0.180910692561896	0.00209926996728323	0.00254148223656124	0.00260384412001153
119	0.910992249055047	0.13	0.351850345757494	0.211650354021504	0.492050337493485	0.141332367550876	0.871011265819881	0.535813617563919	1.20620891407584	1.96	1.51	2.76	0.221294924315801	0.359733992995851	0.498173061675901	0.262899626942788	0.427366026806318	0.591832426669849	0.268497761203933	0.436479723897856	0.604264802110744	0.351850345757494	2.27405689647488	0.0414119398948546	0.756133902050312	-0.00675757278297544	0.0303309587343849	-0.0230539240871518	0.175803257116915	0.219717601551198	0.156507796927212	0.200459424510673	0.245470863533739	0.180910692561896	0.00209926996728323	0.00254148223656124	0.00260384412001153
119	0.910992249055047	0.13	0.35217118124561	0.206750471979619	0.497591890511601	0.145655866704815	0.923993033010459	0.574606156644059	1.27337990937686	2.09	1.59	2.69	0.224268382971619	0.360633837619428	0.496999292267237	0.263224548202158	0.423277136598418	0.583329724994678	0.270132545052717	0.434329932141191	0.598245198893574	0.35217118124561	2.28126188847366	-0.101765930662039	0.628878985624796	-0.00675757278297544	0.0303309587343849	-0.0230539240871518	0.175803257116915	0.219717601551198	0.156507796927212	0.200459424510673	0.245470863533739	0.180910692561896	0.00209926996728323	0.00254148223656124	0.00260384412001153
119	0.910992249055047	0.13	0.352761154919653	0.213226483560068	0.492295826279238	0.133870999116008	0.795345933629493	0.479489618516228	1.11120224874276	2.04	1.41	2.91	0.191591079802088	0.317798718378545	0.444006356955001	0.225984980112666	0.374849064616124	0.523713149119583	0.228743709095306	0.37942041733113	0.530197228381303	0.352761154919653	2.25941981015992	-0.0219714264923624	0.674416591398919	-0.00675757278297544	0.0303309587343849	-0.0230539240871518	0.175803257116915	0.219717601551198	0.156507796927212	0.200459424510673	0.245470863533739	0.180910692561896	0.00209926996728323	0.00254148223656124	0.00260384412001153
119	0.910992249055047	0.13	0.353510340268117	0.21046405950492	0.496556621031313	0.142942550324676	0.8400482656076	0.518893844533206	1.16120268668199	2.08	1.53	2.57	0.203859757213167	0.330032890693018	0.456206024172869	0.239599142773838	0.387892141039553	0.536185139305267	0.245908215979665	0.397994625185675	0.550263083860227	0.353510340268117	2.16738296438221	0.0950272196561166	0.785922166312332	-0.00675757278297544	0.0303309587343849	-0.0230539240871518	0.175803257116915	0.219717601551198	0.156507796927212	0.200459424510673	0.245470863533739	0.180910692561896	0.00209926996728323	0.00254148223656124	0.00260384412001153
119	0.910992249055047	0.13	0.354093364185855	0.210169998798175	0.498016729573536	0.12910890679468	0.808414921738511	0.480603859391404	1.13622598408562	2.04	1.45	2.84	0.191646139622649	0.322364450341121	0.453082761059593	0.225952101979418	0.380069879317349	0.53418765665528	0.229572766015815	0.386176381530095	0.542868134603061	0.354093364185855	2.2579359988474	-0.0443177795572292	0.66687194884415	-0.00675757278297544	0.0303309587343849	-0.0230539240871518	0.175803257116915	0.219717601551198	0.156507796927212	0.200459424510673	0.245470863533739	0.180910692561896	0.00209926996728323	0.00254148223656124	0.00260384412001153
119	0.910992249055047	0.13	0.355508334884386	0.210943566240808	0.500073103527964	0.139664159037675	0.866030618693828	0.53043967615118	1.20162156123648	2.08	1.53	2.67	0.208456680941821	0.340340054644507	0.472223428347193	0.245016945823065	0.400030741895605	0.555044537968146	0.251056024028196	0.409663432926027	0.568469020161637	0.355508334884386	2.21468897887353	-0.122524333878636	0.577566842706582	-0.00675757278297544	0.0303309587343849	-0.0230539240871518	0.175803257116915	0.219717601551198	0.156507796927212	0.200459424510673	0.245470863533739	0.180910692561896	0.00209926996728323	0.00254148223656124	0.00260384412001153
119	0.910992249055047	0.13	0.35563011142136	0.213815869487165	0.497444353355555	0.158003107269329	0.89171282379882	0.570322420697589	1.21310322690005	2.04	1.5	2.68	0.227468930905763	0.355653145209296	0.483837359512829	0.268199078625901	0.4193357109286	0.5704723432313	0.274161719738072	0.428797423056858	0.583136277984426	0.35563011142136	2.21758680311324	-0.00628766455293545	0.688102189419679	-0.00675757278297544	0.0303309587343849	-0.0230539240871518	0.175803257116915	0.219717601551198	0.156507796927212	0.200459424510673	0.245470863533739	0.180910692561896	0.00209926996728323	0.00254148223656124	0.00260384412001153
119	0.910992249055047	0.13	0.35619557396124	0.211367555584866	0.501023592337614	0.140571384106961	0.803851126361572	0.493525578580205	1.11417667414294	1.92	1.41	2.59	0.207014581423329	0.337183950888917	0.467353320354504	0.246784415002852	0.401960786995531	0.55713715898821	0.251969365250045	0.410339370035217	0.568642678148899	0.35619557396124	2.10338456316409	0.0298151408052537	0.672171898527062	-0.00675757278297544	0.0303309587343849	-0.0230539240871518	0.175803257116915	0.219717601551198	0.156507796927212	0.200459424510673	0.245470863533739	0.180910692561896	0.00209926996728323	0.00254148223656124	0.00260384412001153
119	0.910992249055047	0.13	0.356873325229434	0.209968894367016	0.503777756091853	0.149148210356453	0.900776058770716	0.564868148317308	1.23668396922412	1.98	1.48	2.73	0.230961986117409	0.368307238070413	0.505652490023418	0.27377957778551	0.436586997840441	0.599394417895372	0.279337708066311	0.445621160262817	0.611700448950618	0.356873325229434	2.22368020067876	0.0171581860790149	0.719279325234976	-0.00675757278297544	0.0303309587343849	-0.0230539240871518	0.175803257116915	0.219717601551198	0.156507796927212	0.200459424510673	0.245470863533739	0.180910692561896	0.00209926996728323	0.00254148223656124	0.00260384412001153
119	0.910992249055047	0.13	0.357352699127822	0.215069663652209	0.499635734603434	0.150481132516555	0.868859970553594	0.5465448055623	1.19117513554489	2.07	1.48	2.78	0.215488770169201	0.342569473899245	0.469650177629289	0.253455963355101	0.402927150008827	0.552398336662553	0.258230440416439	0.410774282137709	0.563057821407094	0.357352699127822	2.24318705780069	0.0200001395775796	0.736943374223174	-0.00675757278297544	0.0303309587343849	-0.0230539240871518	0.175803257116915	0.219717601551198	0.156507796927212	0.200459424510673	0.245470863533739	0.180910692561896	0.00209926996728323	0.00254148223656124	0.00260384412001153
119	0.910992249055047	0.13	0.357862967173317	0.210778948432241	0.504946985914393	0.137395343830601	0.873315163655384	0.531669152948759	1.21496117436201	2.08	1.46	2.72	0.209113495580013	0.343488023712011	0.477862551844009	0.245831720811273	0.40380106369021	0.561770406569146	0.250830746944894	0.411883713264074	0.572878975015919	0.357862967173317	2.19988775475101	-0.0933579312806798	0.594150208219023	-0.00675757278297544	0.0303309587343849	-0.0230539240871518	0.175803257116915	0.219717601551198	0.156507796927212	0.200459424510673	0.245470863533739	0.180910692561896	0.00209926996728323	0.00254148223656124	0.00260384412001153
119	0.910992249055047	0.13	0.35865187681672	0.21460860450905	0.50269514912439	0.142324140913478	0.854032198126733	0.526705059859826	1.18135933639364	1.96	1.46	2.71	0.216970755642942	0.351809818231621	0.486648880820299	0.257615517115108	0.417713751244241	0.577811985373375	0.262733340121758	0.42607125558634	0.589614409381556	0.35865187681672	2.17596542024226	-0.0279436629796394	0.654243133923243	-0.00675757278297544	0.0303309587343849	-0.0230539240871518	0.175803257116915	0.219717601551198	0.156507796927212	0.200459424510673	0.245470863533739	0.180910692561896	0.00209926996728323	0.00254148223656124	0.00260384412001153
119	0.910992249055047	0.13	0.359068504968993	0.216326226319116	0.501810783618871	0.164127036444456	0.958272090812514	0.620631713857215	1.29591246776781	2.01	1.45	2.72	0.251052734591985	0.387632187511785	0.524211640431585	0.296902141677888	0.458424907589945	0.619947673502003	0.30253673517987	0.467102871591688	0.631964888323391	0.359068504968993	2.24926184788602	-0.0872272304748705	0.623836309311329	-0.00675757278297544	0.0303309587343849	-0.0230539240871518	0.175803257116915	0.219717601551198	0.156507796927212	0.200459424510673	0.245470863533739	0.180910692561896	0.00209926996728323	0.00254148223656124	0.00260384412001153
119	0.910992249055047	0.13	0.360166272844432	0.215126113491098	0.505206432197765	0.1528705684483	0.83237713128058	0.526449611029486	1.13830465153167	1.97	1.47	2.6	0.215769204479502	0.341155825136096	0.46654244579269	0.255904068581435	0.404613642077348	0.553323215573261	0.261848374349938	0.414216076120283	0.566279650026581	0.360166272844432	2.14808601853271	-0.0397684266375982	0.633270315081564	-0.00675757278297544	0.0303309587343849	-0.0230539240871518	0.175803257116915	0.219717601551198	0.156507796927212	0.200459424510673	0.245470863533739	0.180910692561896	0.00209926996728323	0.00254148223656124	0.00260384412001153
119	0.910992249055047	0.13	0.361209411037069	0.212153560551535	0.510265261522604	0.151298325384778	0.940170427396295	0.592512195549013	1.28782865924358	2.06	1.47	2.7	0.234430528917689	0.371983314812719	0.509536100707748	0.275937992067465	0.437845401133999	0.599752810200533	0.281782747075966	0.446989402677537	0.612406149140722	0.361209411037069	2.19676057717	0.105354897422144	0.806974553132028	-0.00675757278297544	0.0303309587343849	-0.0230539240871518	0.175803257116915	0.219717601551198	0.156507796927212	0.200459424510673	0.245470863533739	0.180910692561896	0.00209926996728323	0.00254148223656124	0.00260384412001153
119	0.910992249055047	0.13	0.362225984667831	0.215439396508113	0.50901257282755	0.149592194423441	0.856537594630139	0.537684201176367	1.17539098808391	2.09	1.57	2.78	0.21022394606519	0.334889350853868	0.459554755642545	0.246830036622621	0.393203306678265	0.539576576733908	0.252623235814156	0.402321765218924	0.552009266706337	0.362225984667831	2.23812837710832	0.00158615497050765	0.720673281703846	-0.00675757278297544	0.0303309587343849	-0.0230539240871518	0.175803257116915	0.219717601551198	0.156507796927212	0.200459424510673	0.245470863533739	0.180910692561896	0.00209926996728323	0.00254148223656124	0.00260384412001153
119	0.910992249055047	0.13	0.362657658396988	0.213293453302873	0.512021863491102	0.104666918214508	0.740578040961905	0.402401179426468	1.07875490249734	1.93	1.43	2.48	0.167656178902406	0.308553977658983	0.449451776415559	0.199563519611259	0.36727616109827	0.53498880258528	0.204662887263112	0.376311490885831	0.548216227093397	0.362657658396988	2.10715988625396	-0.104841841365249	0.541803741858983	-0.00675757278297544	0.0303309587343849	-0.0230539240871518	0.175803257116915	0.219717601551198	0.156507796927212	0.200459424510673	0.245470863533739	0.180910692561896	0.00209926996728323	0.00254148223656124	0.00260384412001153
119	0.910992249055047	0.13	0.363667731801439	0.217687483474819	0.509647980128059	0.141670821343627	0.82043316622519	0.505139386808313	1.13572694564207	1.95	1.41	2.73	0.209315995188549	0.339965144589458	0.470614293990366	0.248850104181863	0.404175331049506	0.559500557917149	0.253055009179758	0.411012780285648	0.568874434728787	0.363667731801439	2.1748291561558	-0.0107339244028786	0.672211659912608	-0.00675757278297544	0.0303309587343849	-0.0230539240871518	0.175803257116915	0.219717601551198	0.156507796927212	0.200459424510673	0.245470863533739	0.180910692561896	0.00209926996728323	0.00254148223656124	0.00260384412001153
119	0.910992249055047	0.13	0.363849856665967	0.218137758183297	0.509561955148636	0.17251032937606	0.926531877934834	0.609706788535935	1.24335696733373	1.99	1.48	2.66	0.248106915196848	0.377031993719397	0.505957072241946	0.293797027008253	0.446464294450913	0.599131561893573	0.300281331937208	0.456383082910975	0.612611940089069	0.363849856665967	2.19616724344967	0.0424381852039403	0.733402707967607	-0.00675757278297544	0.0303309587343849	-0.0230539240871518	0.175803257116915	0.219717601551198	0.156507796927212	0.200459424510673	0.245470863533739	0.180910692561896	0.00209926996728323	0.00254148223656124	0.00260384412001153
119	0.910992249055047	0.13	0.363905202131922	0.214199943942391	0.513610460321454	0.136165638922735	0.815728541462407	0.494944619329958	1.13651246359486	1.92	1.47	2.5	0.207605418382944	0.342158816407525	0.476712214432106	0.247487583023739	0.407889443072063	0.568291303120387	0.253768178683117	0.418540585431038	0.582726788158496	0.363905202131922	2.06077081995652	0.0396928951488626	0.665568436584423	-0.00675757278297544	0.0303309587343849	-0.0230539240871518	0.175803257116915	0.219717601551198	0.156507796927212	0.200459424510673	0.245470863533739	0.180910692561896	0.00209926996728323	0.00254148223656124	0.00260384412001153
119	0.910992249055047	0.13	0.363906184706609	0.216422013375453	0.511390356037765	0.163873332760448	0.97673169527132	0.632268649888715	1.32119474065393	2.06	1.5	2.76	0.250678710806719	0.387249695549148	0.523820680291576	0.295191958705838	0.456013978089792	0.616835997473746	0.301227010060465	0.465466469083944	0.62948018643679	0.363906184706609	2.25159247256987	0.127107219606122	0.837105287939084	-0.00675757278297544	0.0303309587343849	-0.0230539240871518	0.175803257116915	0.219717601551198	0.156507796927212	0.200459424510673	0.245470863533739	0.180910692561896	0.00209926996728323	0.00254148223656124	0.00260384412001153
119	0.910992249055047	0.13	0.364005157128101	0.217490176436492	0.51052013781971	0.139765086826862	0.889533213322948	0.544979596644725	1.23408683000117	2.06	1.47	2.74	0.216062990532144	0.352664957425033	0.489266924317922	0.254427554277682	0.415284831410056	0.57614210854243	0.259558371306521	0.423465797533219	0.587509528250203	0.364005157128101	2.24992470750471	-0.13031750316825	0.590477507547849	-0.00675757278297544	0.0303309587343849	-0.0230539240871518	0.175803257116915	0.219717601551198	0.156507796927212	0.200459424510673	0.245470863533739	0.180910692561896	0.00209926996728323	0.00254148223656124	0.00260384412001153
119	0.910992249055047	0.13	0.364021308818429	0.216461677469838	0.511580940167021	0.117674968244078	0.829264767820101	0.47473644904757	1.18379308659263	2.08	1.54	2.83	0.186730017043395	0.326178081626545	0.465626146209695	0.219520148654043	0.3834555477479	0.547390946841757	0.22408141207161	0.391508346262841	0.558780938247803	0.364021308818429	2.29206064373152	-0.00625709491851691	0.740286825511399	-0.00675757278297544	0.0303309587343849	-0.0230539240871518	0.175803257116915	0.219717601551198	0.156507796927212	0.200459424510673	0.245470863533739	0.180910692561896	0.00209926996728323	0.00254148223656124	0.00260384412001153
119	0.910992249055047	0.13	0.36677001738749	0.22108087123025	0.512459163544729	0.124638210953325	0.809204830490859	0.474384271306085	1.14402538967563	2.02	1.42	2.63	0.191058210974998	0.325907152866278	0.460756094757557	0.225738617785268	0.385065001074427	0.544391384363586	0.230253249253266	0.392723105157893	0.555425084471738	0.36677001738749	2.1597520413701	0.184926523574976	0.860705106833755	-0.00675757278297544	0.0303309587343849	-0.0230539240871518	0.175803257116915	0.219717601551198	0.156507796927212	0.200459424510673	0.245470863533739	0.180910692561896	0.00209926996728323	0.00254148223656124	0.00260384412001153
119	0.910992249055047	0.13	0.368118981584397	0.219600077034772	0.516637886134022	0.15811862811847	0.911123613666811	0.582879690099993	1.23936753723363	2.01	1.58	2.56	0.235118490048793	0.367523542047572	0.49992859404635	0.277889114092566	0.434380092720767	0.590871071348969	0.28593408326451	0.446715084855817	0.60787332976825	0.368118981584397	2.17055347858079	0.0256339758018469	0.710459438430544	-0.00675757278297544	0.0303309587343849	-0.0230539240871518	0.175803257116915	0.219717601551198	0.156507796927212	0.200459424510673	0.245470863533739	0.180910692561896	0.00209926996728323	0.00254148223656124	0.00260384412001153
119	0.910992249055047	0.13	0.370391375567122	0.220895426279918	0.519887324854326	0.112120041784086	0.743623255996281	0.416904605980908	1.07034190601165	1.96	1.4	2.87	0.171858081801702	0.306539348631014	0.441220615460326	0.204082950786192	0.364018113927738	0.523953277069284	0.206625886969607	0.368612845426095	0.530403540492512	0.370391375567122	2.19367341440008	0.0243613541476776	0.704845769755954	-0.00675757278297544	0.0303309587343849	-0.0230539240871518	0.175803257116915	0.219717601551198	0.156507796927212	0.200459424510673	0.245470863533739	0.180910692561896	0.00209926996728323	0.00254148223656124	0.00260384412001153
119	0.910992249055047	0.13	0.373415883137676	0.223937666488078	0.522894099787274	0.139051451182163	0.859947989196018	0.525861830370372	1.19403414802166	1.78	1.37	2.68	0.234212087323171	0.383009760181884	0.531807433040598	0.283113407512246	0.462978659875569	0.642843912238892	0.287897874930809	0.470539683527917	0.653290851180522	0.373415883137676	2.09089987503937	-0.0421217795874297	0.580782801676266	-0.00675757278297544	0.0303309587343849	-0.0230539240871518	0.175803257116915	0.219717601551198	0.156507796927212	0.200459424510673	0.245470863533739	0.180910692561896	0.00209926996728323	0.00254148223656124	0.00260384412001153
119	0.910992249055047	0.13	0.373899375857566	0.225530506200995	0.522268245514137	0.162157187814175	0.931525262808516	0.60093255401154	1.26211797160549	1.84	1.4	2.35	0.260339263329637	0.403560431322312	0.546781599314987	0.312649102190979	0.484647628325533	0.656646154460087	0.320950487045633	0.497544815589572	0.674102488757433	0.373899375857566	2.00951687917382	0.0385531814332001	0.643527796918577	-0.00675757278297544	0.0303309587343849	-0.0230539240871518	0.175803257116915	0.219717601551198	0.156507796927212	0.200459424510673	0.245470863533739	0.180910692561896	0.00209926996728323	0.00254148223656124	0.00260384412001153
119	0.910992249055047	0.13	0.374704543457668	0.221194955436983	0.528214131478353	0.154364411627209	0.933946755493377	0.592655143829928	1.27523836715683	1.95	1.44	2.62	0.245784528027278	0.387324171385949	0.528863814744619	0.292260415555026	0.460564072898846	0.628867730242666	0.298592286373475	0.47049383613321	0.642499668044293	0.374704543457668	2.14534047761516	0.0297754934609669	0.693410912542421	-0.00675757278297544	0.0303309587343849	-0.0230539240871518	0.175803257116915	0.219717601551198	0.156507796927212	0.200459424510673	0.245470863533739	0.180910692561896	0.00209926996728323	0.00254148223656124	0.00260384412001153
119	0.910992249055047	0.13	0.375162502683257	0.226706808288728	0.523618197077786	0.169224572572602	0.978274356193073	0.639854186205476	1.31669452618067	1.94	1.41	2.43	0.266213101862732	0.407013748521907	0.547814395181082	0.316777859621661	0.484322308673751	0.651866757725841	0.32456255609759	0.496466040543151	0.668212005846867	0.375162502683257	2.11378168349415	0.128562680273209	0.780195454913938	-0.00675757278297544	0.0303309587343849	-0.0230539240871518	0.175803257116915	0.219717601551198	0.156507796927212	0.200459424510673	0.245470863533739	0.180910692561896	0.00209926996728323	0.00254148223656124	0.00260384412001153
119	0.910992249055047	0.13	0.377149814859386	0.226653704114898	0.527645925603874	0.130670868103688	0.858623091005937	0.512850349032222	1.20439583297965	2.22	1.58	2.92	0.190799957570997	0.319440650947317	0.448081344323636	0.221778772984177	0.371305929572867	0.520833086161556	0.226385845073491	0.379083583119791	0.531407980230483	0.377149814859386	2.32032437150726	-0.0355362765129185	0.718704115884624	-0.00675757278297544	0.0303309587343849	-0.0230539240871518	0.175803257116915	0.219717601551198	0.156507796927212	0.200459424510673	0.245470863533739	0.180910692561896	0.00209926996728323	0.00254148223656124	0.00260384412001153
119	0.910992249055047	0.13	0.378241123623942	0.228061636407297	0.528420610840588	0.167373620121947	0.952906600981972	0.621075280434107	1.28473792152984	2.03	1.46	2.89	0.24914190297817	0.382254730478354	0.515367557978538	0.29411379703238	0.451254441226729	0.608395085421077	0.298764300221956	0.458130510366954	0.617709750581302	0.378241123623942	2.2538947351792	0.169133323395961	0.880559018615502	-0.00675757278297544	0.0303309587343849	-0.0230539240871518	0.175803257116915	0.219717601551198	0.156507796927212	0.200459424510673	0.245470863533739	0.180910692561896	0.00209926996728323	0.00254148223656124	0.00260384412001153
119	0.910992249055047	0.13	0.378298187547273	0.224686997895719	0.531909377198827	0.158819160366689	1.02822747312697	0.658767067119809	1.39768787913414	2.09	1.59	2.61	0.25767939795309	0.402195327390279	0.546711256827468	0.302576847266043	0.472272890706765	0.641968934147487	0.310867925584682	0.485328817490818	0.659990617925359	0.378298187547273	2.20537383415699	-0.0618981122514777	0.65415825511799	-0.00675757278297544	0.0303309587343849	-0.0230539240871518	0.175803257116915	0.219717601551198	0.156507796927212	0.200459424510673	0.245470863533739	0.180910692561896	0.00209926996728323	0.00254148223656124	0.00260384412001153
119	0.910992249055047	0.13	0.379868921189326	0.224499363611616	0.535238478767036	0.145815944891273	0.867798664689087	0.539871298446429	1.19572603093174	2.05	1.38	2.69	0.214821496099214	0.34530786874181	0.475794241384406	0.253161435060691	0.406936164098082	0.560710893135474	0.257376304152436	0.413568266310666	0.570013908292481	0.379868921189326	2.15150767437524	0.0215119178489104	0.695161041040958	-0.00675757278297544	0.0303309587343849	-0.0230539240871518	0.175803257116915	0.219717601551198	0.156507796927212	0.200459424510673	0.245470863533739	0.180910692561896	0.00209926996728323	0.00254148223656124	0.00260384412001153
119	0.910992249055047	0.13	0.380512875189481	0.229071410059498	0.531954340319464	0.158362371989378	0.978814401466487	0.626506498865441	1.33112230406753	2.1	1.48	2.62	0.244083646583424	0.381340957948507	0.518598269313589	0.286374346845842	0.447413291659202	0.608452236472562	0.293141042357206	0.457914183999607	0.62211005166173	0.380512875189481	2.1961265988872	-0.0165126229006101	0.684916432861112	-0.00675757278297544	0.0303309587343849	-0.0230539240871518	0.175803257116915	0.219717601551198	0.156507796927212	0.200459424510673	0.245470863533739	0.180910692561896	0.00209926996728323	0.00254148223656124	0.00260384412001153
119	0.910992249055047	0.13	0.380974670182366	0.226505991326151	0.535443349038581	0.135169979797707	0.847915858667957	0.513055704095935	1.18277601323998	2.09	1.53	2.67	0.200342844681171	0.331102205510325	0.461861566339478	0.235166873302702	0.388655110380439	0.542143347458175	0.240842521252284	0.397955360522757	0.555365453713344	0.380974670182366	2.2145304123676	-0.0155593985027846	0.685117758252876	-0.00675757278297544	0.0303309587343849	-0.0230539240871518	0.175803257116915	0.219717601551198	0.156507796927212	0.200459424510673	0.245470863533739	0.180910692561896	0.00209926996728323	0.00254148223656124	0.00260384412001153
119	0.910992249055047	0.13	0.381895351392945	0.225697871366916	0.538092831418974	0.130053268088036	0.832359576938942	0.49624903213346	1.16847012174442	2.05	1.56	2.55	0.197137254765954	0.330658744603384	0.464180234440814	0.232239587867739	0.38953596397963	0.546832340091521	0.238698495807147	0.400493848949475	0.562367338028899	0.381895351392945	2.15931711353059	-0.075682803666201	0.608936343511997	-0.00675757278297544	0.0303309587343849	-0.0230539240871518	0.175803257116915	0.219717601551198	0.156507796927212	0.200459424510673	0.245470863533739	0.180910692561896	0.00209926996728323	0.00254148223656124	0.00260384412001153
119	0.910992249055047	0.13	0.382865272518841	0.225131386873491	0.540599158164191	0.120980146532073	0.890308183939458	0.515621623244175	1.26499474463474	1.99	1.51	2.83	0.21029588870808	0.36311151884521	0.51592714898234	0.249145382822058	0.430191759456459	0.611238136090861	0.253993491111298	0.438453086313768	0.623245929449794	0.382865272518841	2.23715177396605	0.129783619960494	0.832637251409979	-0.00675757278297544	0.0303309587343849	-0.0230539240871518	0.175803257116915	0.219717601551198	0.156507796927212	0.200459424510673	0.245470863533739	0.180910692561896	0.00209926996728323	0.00254148223656124	0.00260384412001153
119	0.910992249055047	0.13	0.38393490356267	0.232080339499518	0.535789467625822	0.202972799571579	1.01361907393107	0.700017750763338	1.32722039709881	1.92	1.46	2.6	0.293275564896922	0.42466024064857	0.556044916400218	0.349522460988833	0.506105213531058	0.662687966073283	0.357502827737659	0.517500443955971	0.677826599567789	0.38393490356267	2.13285288041874	-0.0135527214333406	0.655293937454932	-0.00675757278297544	0.0303309587343849	-0.0230539240871518	0.175803257116915	0.219717601551198	0.156507796927212	0.200459424510673	0.245470863533739	0.180910692561896	0.00209926996728323	0.00254148223656124	0.00260384412001153
119	0.910992249055047	0.13	0.38714725739081	0.23374880252029	0.540545712261331	0.136289138740199	0.857381559441835	0.520394544242634	1.19436857464104	1.98	1.5	2.64	0.213040194189209	0.350996635031154	0.488953075873098	0.252603325520845	0.41617929232993	0.579755259139015	0.258664606842609	0.426041774155829	0.593435732611124	0.38714725739081	2.1658474240803	0.103390700165353	0.793178185985072	-0.00675757278297544	0.0303309587343849	-0.0230539240871518	0.175803257116915	0.219717601551198	0.156507796927212	0.200459424510673	0.245470863533739	0.180910692561896	0.00209926996728323	0.00254148223656124	0.00260384412001153
119	0.910992249055047	0.13	0.38914656840043	0.231231850935664	0.547061285865196	0.142878020412178	0.898086639564267	0.554653420184233	1.2415198589443	1.96	1.48	2.69	0.228945131794363	0.370704581591694	0.512464031389024	0.2719538561795	0.44034367394988	0.608733491720259	0.277838973902318	0.449861027065026	0.622007851421543	0.38914656840043	2.12847812905147	-0.00910640541926274	0.656379668727748	-0.00675757278297544	0.0303309587343849	-0.0230539240871518	0.175803257116915	0.219717601551198	0.156507796927212	0.200459424510673	0.245470863533739	0.180910692561896	0.00209926996728323	0.00254148223656124	0.00260384412001153
119	0.910992249055047	0.13	0.39187506427877	0.230882379184247	0.552867749373294	0.124183829963916	0.82609158293787	0.483570259495831	1.16861290637991	2.07	1.43	2.62	0.190778480957919	0.325910235855537	0.461041990753156	0.224421359061834	0.383382956482371	0.542344553902908	0.229133995436973	0.3914205143677	0.553730537771108	0.39187506427877	2.14707076538348	0.00803393752720222	0.687818343787111	-0.00675757278297544	0.0303309587343849	-0.0230539240871518	0.175803257116915	0.219717601551198	0.156507796927212	0.200459424510673	0.245470863533739	0.180910692561896	0.00209926996728323	0.00254148223656124	0.00260384412001153
119	0.910992249055047	0.13	0.394149731484443	0.23514703271313	0.553152430255756	0.141851343671011	0.995984386548408	0.613509848934795	1.37845892416202	2.05	1.54	2.72	0.243955080161601	0.396041646734744	0.548128213307887	0.287452601045406	0.466656408223989	0.645860215402571	0.294253568628285	0.477666478576241	0.661025437175067	0.394149731484443	2.23655436631734	-0.0682443504390922	0.648540273635094	-0.00675757278297544	0.0303309587343849	-0.0230539240871518	0.175803257116915	0.219717601551198	0.156507796927212	0.200459424510673	0.245470863533739	0.180910692561896	0.00209926996728323	0.00254148223656124	0.00260384412001153
119	0.910992249055047	0.13	0.395433062830181	0.232777954188112	0.55808817147225	0.123506575080208	0.839165751235087	0.490135954569572	1.1881955479006	1.89	1.45	2.69	0.208498560353232	0.356972079683289	0.505445599013347	0.249343234025557	0.426902577429141	0.604461920832725	0.254491442946323	0.435785040896371	0.61664712243911	0.395433062830181	2.13547445263184	0.0946891141423681	0.766510574320067	-0.00675757278297544	0.0303309587343849	-0.0230539240871518	0.175803257116915	0.219717601551198	0.156507796927212	0.200459424510673	0.245470863533739	0.180910692561896	0.00209926996728323	0.00254148223656124	0.00260384412001153
119	0.910992249055047	0.13	0.396587568939066	0.23568122122069	0.557493916657441	0.124151923505422	0.822359004625495	0.481335292307385	1.16338271694361	1.86	1.41	2.46	0.206723588874053	0.35318624562961	0.499648902385167	0.247762634016866	0.423301254551233	0.5988398750856	0.253810388216789	0.433663102245487	0.613473345489657	0.396587568939066	2.05549314455817	0.0248134758803877	0.658670919394191	-0.00675757278297544	0.0303309587343849	-0.0230539240871518	0.175803257116915	0.219717601551198	0.156507796927212	0.200459424510673	0.245470863533739	0.180910692561896	0.00209926996728323	0.00254148223656124	0.00260384412001153
119	0.910992249055047	0.13	0.398975332840135	0.238831951795674	0.559118713884596	0.137701662216833	0.883668045412402	0.53841795954309	1.22891813128171	2.12	1.41	2.67	0.208265422822285	0.341811590513313	0.475357758204341	0.243988220947395	0.400440940883916	0.556893660820438	0.248699029359261	0.407763399107364	0.567273959372596	0.398975332840135	2.20089684970657	-0.109698353371091	0.582861991361376	-0.00675757278297544	0.0303309587343849	-0.0230539240871518	0.175803257116915	0.219717601551198	0.156507796927212	0.200459424510673	0.245470863533739	0.180910692561896	0.00209926996728323	0.00254148223656124	0.00260384412001153
119	0.910992249055047	0.13	0.400580904177336	0.239365698211755	0.561796110142916	0.145972625342652	0.941694385292013	0.586066646087009	1.29732212449702	1.89	1.38	2.45	0.248718154425597	0.399641390798417	0.550564627171238	0.29728202711258	0.477674028456113	0.658066029799646	0.304039773841463	0.488474262853742	0.673051067161535	0.400580904177336	2.08495484983752	0.180809803756066	0.815864680516403	-0.00675757278297544	0.0303309587343849	-0.0230539240871518	0.175803257116915	0.219717601551198	0.156507796927212	0.200459424510673	0.245470863533739	0.180910692561896	0.00209926996728323	0.00254148223656124	0.00260384412001153
119	0.910992249055047	0.13	0.401744065750156	0.241314454989091	0.562173676511221	0.155112747530936	0.864810567932478	0.549686130732116	1.17993500513284	1.91	1.44	2.4	0.231641659359026	0.364437346673256	0.497233033987485	0.276430306606678	0.43490245993995	0.593374613273222	0.283931684795672	0.446619441021278	0.609605011682583	0.401744065750156	2.00069138553463	0.104111872853681	0.720582665051743	-0.00675757278297544	0.0303309587343849	-0.0230539240871518	0.175803257116915	0.219717601551198	0.156507796927212	0.200459424510673	0.245470863533739	0.180910692561896	0.00209926996728323	0.00254148223656124	0.00260384412001153
119	0.910992249055047	0.13	0.402715766683805	0.241161549500329	0.564269983867281	0.138050647365213	0.868064654992877	0.52940833478065	1.2067209752051	1.88	1.43	2.51	0.226002513564915	0.37057367834327	0.515144843121625	0.27049438088796	0.443526472850689	0.616558564813419	0.276809101047547	0.454023270299876	0.631005159433489	0.402715766683805	2.08292467205598	0.131833431671996	0.767791500976632	-0.00675757278297544	0.0303309587343849	-0.0230539240871518	0.175803257116915	0.219717601551198	0.156507796927212	0.200459424510673	0.245470863533739	0.180910692561896	0.00209926996728323	0.00254148223656124	0.00260384412001153
119	0.910992249055047	0.13	0.402740720219959	0.239833123409636	0.565648317030281	0.128137095633408	0.806087063467406	0.477799768919169	1.13437435801564	1.94	1.49	2.52	0.198242620160619	0.334451420729741	0.470660221298863	0.23575261497705	0.39773383218978	0.55971504940251	0.241971310475901	0.408390903216787	0.574295192286717	0.402740720219959	2.07261745606613	0.0975207217824978	0.749051902164156	-0.00675757278297544	0.0303309587343849	-0.0230539240871518	0.175803257116915	0.219717601551198	0.156507796927212	0.200459424510673	0.245470863533739	0.180910692561896	0.00209926996728323	0.00254148223656124	0.00260384412001153
119	0.910992249055047	0.13	0.404054151520333	0.243560703558848	0.564547599481819	0.162219651751133	1.00941810812526	0.651264026398583	1.36757218985194	1.95	1.45	2.54	0.269925990641404	0.418368237401046	0.566810484160687	0.320923464033695	0.497411100240378	0.673898736447061	0.328697452487518	0.509284940259746	0.690172103942473	0.404054151520333	2.11392755777242	0.113996591733182	0.768795126371375	-0.00675757278297544	0.0303309587343849	-0.0230539240871518	0.175803257116915	0.219717601551198	0.156507796927212	0.200459424510673	0.245470863533739	0.180910692561896	0.00209926996728323	0.00254148223656124	0.00260384412001153
119	0.910992249055047	0.13	0.404177300037578	0.240529143582976	0.56782545649218	0.131237782040337	0.863695113663267	0.516745070543436	1.2106451567831	1.87	1.48	2.65	0.221267778027245	0.369830134020012	0.518392490012779	0.265011809743073	0.442944535295594	0.620877260848115	0.271083880344662	0.452907130966196	0.635054407668287	0.404177300037578	2.10370003714333	0.137015040967997	0.797703533884668	-0.00675757278297544	0.0303309587343849	-0.0230539240871518	0.175803257116915	0.219717601551198	0.156507796927212	0.200459424510673	0.245470863533739	0.180910692561896	0.00209926996728323	0.00254148223656124	0.00260384412001153
119	0.910992249055047	0.13	0.405292274790873	0.239671632589154	0.570912916992592	0.129268686596635	0.911869821484535	0.542370438310877	1.28136920465819	2.05	1.57	2.7	0.215539777365731	0.362380034799481	0.509220292233231	0.253938978927438	0.426939366576986	0.599939754226534	0.260384955906114	0.437622301183191	0.61502044219557	0.405292274790873	2.23000827315452	-0.0376967094199251	0.687790328143856	-0.00675757278297544	0.0303309587343849	-0.0230539240871518	0.175803257116915	0.219717601551198	0.156507796927212	0.200459424510673	0.245470863533739	0.180910692561896	0.00209926996728323	0.00254148223656124	0.00260384412001153
119	0.910992249055047	0.13	0.407501238591206	0.244621595398581	0.570380881783831	0.152062408332506	0.908832875806198	0.573759051352686	1.24390670025971	1.87	1.39	2.6	0.245879907227927	0.389473146719138	0.533066386210349	0.294544402981488	0.466557584029707	0.638570765077926	0.300352589267841	0.475829346305227	0.651248990853714	0.407501238591206	2.08347759042679	0.00376807598298752	0.641137580706193	-0.00675757278297544	0.0303309587343849	-0.0230539240871518	0.175803257116915	0.219717601551198	0.156507796927212	0.200459424510673	0.245470863533739	0.180910692561896	0.00209926996728323	0.00254148223656124	0.00260384412001153
119	0.910992249055047	0.13	0.408382279092729	0.245568816874241	0.571195741311217	0.166482459736569	0.989402344055517	0.643756351294046	1.33504833681699	1.96	1.54	2.74	0.265210645800215	0.407607682775862	0.55000471975151	0.314897802833662	0.483972893836736	0.653047984839809	0.322145406204447	0.495111926421201	0.667994324346626	0.408382279092729	2.19193783924595	0.0910330530298511	0.789685131204061	-0.00675757278297544	0.0303309587343849	-0.0230539240871518	0.175803257116915	0.219717601551198	0.156507796927212	0.200459424510673	0.245470863533739	0.180910692561896	0.00209926996728323	0.00254148223656124	0.00260384412001153
119	0.910992249055047	0.13	0.410966001916452	0.246914582855981	0.575017420976922	0.147017067277682	0.974775156061534	0.608188876292994	1.34136143583007	2.05	1.52	2.77	0.241760332002681	0.387481544867769	0.533202757732857	0.284846821790589	0.456538447162901	0.628230072535214	0.290886918945034	0.466418335365313	0.641581523169965	0.410966001916452	2.22922557634735	0.042430318918588	0.748290473216753	-0.00675757278297544	0.0303309587343849	-0.0230539240871518	0.175803257116915	0.219717601551198	0.156507796927212	0.200459424510673	0.245470863533739	0.180910692561896	0.00209926996728323	0.00254148223656124	0.00260384412001153
119	0.910992249055047	0.13	0.41307841093915	0.248031448972863	0.578125372905437	0.133234297238636	0.938964487126238	0.565045541946501	1.31288343230598	2.01	1.57	2.81	0.227726552969621	0.378424622690664	0.529122692411707	0.269102162738862	0.447180546456874	0.625258930174886	0.275298723667674	0.457297588602433	0.639599864322917	0.41307841093915	2.23897480181847	0.103582609731728	0.811057002184519	-0.00675757278297544	0.0303309587343849	-0.0230539240871518	0.175803257116915	0.219717601551198	0.156507796927212	0.200459424510673	0.245470863533739	0.180910692561896	0.00209926996728323	0.00254148223656124	0.00260384412001153
119	0.910992249055047	0.13	0.413393040713609	0.248828805228121	0.577957276199098	0.126725203098677	0.858025239990847	0.506359961810655	1.20969051817104	2.11	1.58	2.77	0.196209356414063	0.332476089783297	0.468742823152531	0.229947423460658	0.389645130105854	0.54934283675105	0.235428549316202	0.399224268819671	0.562796467667311	0.413393040713609	2.22964329681303	0.0586562513741697	0.776107083565352	-0.00675757278297544	0.0303309587343849	-0.0230539240871518	0.175803257116915	0.219717601551198	0.156507796927212	0.200459424510673	0.245470863533739	0.180910692561896	0.00209926996728323	0.00254148223656124	0.00260384412001153
119	0.910992249055047	0.13	0.413556821097972	0.24990320088746	0.577210441308484	0.159735142920481	1.01499655431819	0.651535491497459	1.37845761713893	1.96	1.6	2.63	0.268050216675061	0.417582848302122	0.567115479929183	0.318174071504703	0.495668448557454	0.673162825610205	0.326695919950543	0.509406172085933	0.691912496503755	0.413556821097972	2.18241063160969	0.0296734602228092	0.727003315446486	-0.00675757278297544	0.0303309587343849	-0.0230539240871518	0.175803257116915	0.219717601551198	0.156507796927212	0.200459424510673	0.245470863533739	0.180910692561896	0.00209926996728323	0.00254148223656124	0.00260384412001153
119	0.910992249055047	0.13	0.422622774128239	0.248464712936656	0.596780835319822	0.150382441447701	0.985409703462818	0.619717694779388	1.35110171214625	1.98	1.48	2.58	0.252975806528481	0.402255440815257	0.551535075102032	0.299767824940436	0.476659172346863	0.653550519753289	0.307027425208071	0.488319934259406	0.669152418673598	0.422622774128239	2.10369716423786	-0.0922582174600093	0.573830506421384	-0.00675757278297544	0.0303309587343849	-0.0230539240871518	0.175803257116915	0.219717601551198	0.156507796927212	0.200459424510673	0.245470863533739	0.180910692561896	0.00209926996728323	0.00254148223656124	0.00260384412001153
119	0.910992249055047	0.13	0.426031824951119	0.252561628508019	0.599502021394219	0.141831657446122	0.953301369119073	0.587188214115941	1.31941452412221	1.96	1.47	2.7	0.241740412974373	0.39246609710456	0.543191781234748	0.286987172019718	0.465924310858168	0.644861449696618	0.292887268512993	0.475178352743388	0.658092812636194	0.426031824951119	2.14392845592739	0.0639889784660813	0.744888051880623	-0.00675757278297544	0.0303309587343849	-0.0230539240871518	0.175803257116915	0.219717601551198	0.156507796927212	0.200459424510673	0.245470863533739	0.180910692561896	0.00209926996728323	0.00254148223656124	0.00260384412001153
119	0.910992249055047	0.13	0.426546986445673	0.254178865523485	0.598915107367862	0.116213825392304	0.811199831997383	0.461932459706919	1.16046720428785	1.87	1.37	2.54	0.197865393734478	0.347471520527788	0.497077647321098	0.237001554703129	0.416198553096435	0.595395551489741	0.241782622505929	0.424716069977694	0.60760618731384	0.426546986445673	2.03467993939348	0.0315504377162	0.656595650401228	-0.00675757278297544	0.0303309587343849	-0.0230539240871518	0.175803257116915	0.219717601551198	0.156507796927212	0.200459424510673	0.245470863533739	0.180910692561896	0.00209926996728323	0.00254148223656124	0.00260384412001153
119	0.910992249055047	0.13	0.436000401044594	0.262837981068658	0.609162821020529	0.128751215470059	0.872094524368346	0.517897877876207	1.22629117086049	1.89	1.38	2.53	0.219723608300958	0.369995251688449	0.52026689507594	0.262608538815703	0.442209706849368	0.621810874883032	0.267979155346703	0.45144785959892	0.634601196941548	0.436000401044594	2.01847266938604	0.0532615370030371	0.671130099476625	-0.00675757278297544	0.0303309587343849	-0.0230539240871518	0.175803257116915	0.219717601551198	0.156507796927212	0.200459424510673	0.245470863533739	0.180910692561896	0.00209926996728323	0.00254148223656124	0.00260384412001153
119	0.910992249055047	0.13	0.442205862040981	0.262933956038689	0.621477768043273	0.160083289060747	1.10089834924502	0.707187127237153	1.49460957125288	1.91	1.52	2.42	0.297265951221528	0.46276237558943	0.628258799957332	0.354542656624414	0.551926654745044	0.749310652865674	0.365013228199097	0.568183485797636	0.771227135227946	0.442205862040981	2.0550080220174	-0.173428797727226	0.468792700320027	-0.00675757278297544	0.0303309587343849	-0.0230539240871518	0.175803257116915	0.219717601551198	0.156507796927212	0.200459424510673	0.245470863533739	0.180910692561896	0.00209926996728323	0.00254148223656124	0.00260384412001153
119	0.910992249055047	0.13	0.449076683378375	0.268738280438974	0.629415086317775	0.155864845686335	1.13232590903852	0.720902675916321	1.54374914216071	2.03	1.53	2.64	0.288719245709989	0.4534929516525	0.618266657595011	0.340717143729147	0.535166344066804	0.729615544404461	0.349140625267416	0.548717135562037	0.747556053107836	0.449076683378375	2.20650837358	0.0349885273630286	0.742046607074898	-0.00675757278297544	0.0303309587343849	-0.0230539240871518	0.175803257116915	0.219717601551198	0.156507796927212	0.200459424510673	0.245470863533739	0.180910692561896	0.00209926996728323	0.00254148223656124	0.00260384412001153
119	0.910992249055047	0.13	0.451762956305299	0.265489735435226	0.638036177175372	0.163286558927377	1.02750376384563	0.664357117918796	1.39065040977247	1.89	1.43	2.53	0.282299106930479	0.436607642302376	0.590916177674273	0.337516576736073	0.522007732893737	0.706498889051401	0.345305640105663	0.533914406708547	0.7229360547135	0.451762956305299	2.01363939076061	-0.101662152725631	0.510210962546835	-0.00675757278297544	0.0303309587343849	-0.0230539240871518	0.175803257116915	0.219717601551198	0.156507796927212	0.200459424510673	0.245470863533739	0.180910692561896	0.00209926996728323	0.00254148223656124	0.00260384412001153
119	0.910992249055047	0.14	0.285142112702763	0.176622755512082	0.393661469893443	0.141423007804923	0.717270102785496	0.441340828439145	0.993199377131847	2.04	1.4	2.7	0.1761976826128	0.286357666851743	0.396517651090687	0.207790500518041	0.337702528432571	0.467614556347101	0.211459512592251	0.34364665931248	0.475802058249851	0.285142112702763	2.24583689507891	-0.00293953238722972	0.693102360656321	-0.00675757278297544	0.0303309587343849	-0.0230539240871518	0.175803257116915	0.219717601551198	0.156507796927212	0.200459424510673	0.245470863533739	0.180910692561896	0.00209926996728323	0.00254148223656124	0.00260384412001153
119	0.910992249055047	0.14	0.291793871803446	0.178744885606421	0.404842858000471	0.176578813475603	0.814974280920013	0.540203159376748	1.08974540246328	2.1	1.47	2.96	0.210123445701831	0.317001485631548	0.423879525561265	0.246448265152426	0.371802708277956	0.497157151403485	0.2498392340251	0.376994869428972	0.503998684447843	0.291793871803446	2.37425396203639	0.0459708041177019	0.783906262880503	-0.00675757278297544	0.0303309587343849	-0.0230539240871518	0.175803257116915	0.219717601551198	0.156507796927212	0.200459424510673	0.245470863533739	0.180910692561896	0.00209926996728323	0.00254148223656124	0.00260384412001153
119	0.910992249055047	0.14	0.292807554716869	0.180632485529019	0.404982623904719	0.205074147574277	0.91978607299357	0.637050701547707	1.20252144443943	2.02	1.34	2.59	0.256471172408031	0.37029801855979	0.484124864711548	0.302999566894786	0.437476610693344	0.571953654491902	0.308286083748805	0.445137155056727	0.581793125147047	0.292807554716869	2.26836488470687	-0.00345891126269705	0.686464424222005	-0.00675757278297544	0.0303309587343849	-0.0230539240871518	0.175803257116915	0.219717601551198	0.156507796927212	0.200459424510673	0.245470863533739	0.180910692561896	0.00209926996728323	0.00254148223656124	0.00260384412001153
119	0.910992249055047	0.14	0.296250265309237	0.180926256983884	0.41157427363459	0.1510104611567	0.766580812949412	0.482794752565565	1.05036687333326	2.19	1.5	2.96	0.181808307886407	0.288674969476997	0.395541631067587	0.211837000959859	0.336354485100832	0.460871969241804	0.215102806896095	0.341587356980131	0.467802691688668	0.296250265309237	2.37390917943222	-0.0832015546464875	0.671265766053452	-0.00675757278297544	0.0303309587343849	-0.0230539240871518	0.175803257116915	0.219717601551198	0.156507796927212	0.200459424510673	0.245470863533739	0.180910692561896	0.00209926996728323	0.00254148223656124	0.00260384412001153
119	0.910992249055047	0.14	0.299183870228967	0.184757002645799	0.413610737812136	0.168960784056422	0.809332567746612	0.529092467661887	1.08957266783134	2.11	1.56	2.83	0.205088595903504	0.313716202900476	0.422343809897449	0.240370517683301	0.36768561296459	0.495000708245879	0.245566930845825	0.375644165325411	0.505624574999365	0.299183870228967	2.32949543099774	0.0299676563380438	0.760629814767515	-0.00675757278297544	0.0303309587343849	-0.0230539240871518	0.175803257116915	0.219717601551198	0.156507796927212	0.200459424510673	0.245470863533739	0.180910692561896	0.00209926996728323	0.00254148223656124	0.00260384412001153
119	0.910992249055047	0.14	0.299286032711363	0.181936481486618	0.416635583936108	0.13388914191468	0.769353061993785	0.463843216449973	1.0748629075376	2.04	1.51	2.8	0.185218537415707	0.307212531832194	0.429206526248681	0.218438155896121	0.36231221700551	0.5061862781149	0.222922698564548	0.369546873091019	0.516536029683105	0.299286032711363	2.28664079942047	-0.128710637980552	0.589161639492839	-0.00675757278297544	0.0303309587343849	-0.0230539240871518	0.175803257116915	0.219717601551198	0.156507796927212	0.200459424510673	0.245470863533739	0.180910692561896	0.00209926996728323	0.00254148223656124	0.00260384412001153
119	0.910992249055047	0.14	0.302750319376115	0.186514070806272	0.418986567945957	0.174730050142153	0.835818428260337	0.552214906936612	1.11942194958406	2.04	1.48	2.68	0.22071443656567	0.334067753599886	0.447421070634102	0.260352645167489	0.394063137274725	0.527773629381962	0.266135327973563	0.402624545173968	0.539391375569907	0.302750319376115	2.26176920740073	0.110870215134031	0.820888339054435	-0.00675757278297544	0.0303309587343849	-0.0230539240871518	0.175803257116915	0.219717601551198	0.156507796927212	0.200459424510673	0.245470863533739	0.180910692561896	0.00209926996728323	0.00254148223656124	0.00260384412001153
119	0.910992249055047	0.14	0.30376333029286	0.186416153667655	0.421110506918066	0.163572815215697	0.77973979955803	0.504447749967298	1.05503184914876	1.95	1.43	2.74	0.20884913140347	0.32282427638733	0.436799421371191	0.248247648039229	0.383723728246205	0.51919980845318	0.252720189781759	0.390598967884716	0.52843260696576	0.30376333029286	2.25377342251942	0.049880851723573	0.736480827375652	-0.00675757278297544	0.0303309587343849	-0.0230539240871518	0.175803257116915	0.219717601551198	0.156507796927212	0.200459424510673	0.245470863533739	0.180910692561896	0.00209926996728323	0.00254148223656124	0.00260384412001153
119	0.910992249055047	0.14	0.304749042206986	0.187991432222245	0.421506652191727	0.141315272917016	0.706816233906595	0.434787803520764	0.978844664292425	2.02	1.55	2.83	0.174686258180319	0.283980098159197	0.393273938138074	0.206287409802935	0.335352760400726	0.464418110998517	0.210695188572618	0.342738508493637	0.474371860938168	0.304749042206986	2.29990716473301	-0.138019808298559	0.584206009758118	-0.00675757278297544	0.0303309587343849	-0.0230539240871518	0.175803257116915	0.219717601551198	0.156507796927212	0.200459424510673	0.245470863533739	0.180910692561896	0.00209926996728323	0.00254148223656124	0.00260384412001153
119	0.910992249055047	0.14	0.306233659612341	0.189419540687537	0.423047778537146	0.167262298225133	0.825970894183886	0.538227548348564	1.11371424001921	2.08	1.57	2.69	0.21108762286468	0.323937771568277	0.436787920271874	0.24800385886886	0.38058990049745	0.51317594212604	0.254328191608997	0.390241431614609	0.525550714140627	0.306233659612341	2.28105451652731	-0.0263993415931222	0.695727616332455	-0.00675757278297544	0.0303309587343849	-0.0230539240871518	0.175803257116915	0.219717601551198	0.156507796927212	0.200459424510673	0.245470863533739	0.180910692561896	0.00209926996728323	0.00254148223656124	0.00260384412001153
119	0.910992249055047	0.14	0.313968396714961	0.192142888259906	0.435793905170016	0.154263756002244	0.799076210353374	0.506957628573705	1.09119479213304	1.97	1.48	2.65	0.208236436978358	0.328226213670565	0.448215990362772	0.247088862004935	0.389466141434591	0.531843420864247	0.25266922570658	0.398216448264429	0.543994020469857	0.313968396714961	2.22838803271103	0.0341180631301996	0.725651481017827	-0.00675757278297544	0.0303309587343849	-0.0230539240871518	0.175803257116915	0.219717601551198	0.156507796927212	0.200459424510673	0.245470863533739	0.180910692561896	0.00209926996728323	0.00254148223656124	0.00260384412001153
119	0.910992249055047	0.14	0.317239371341423	0.192658238262033	0.441820504420813	0.193701537327861	0.921901424096529	0.628237005221684	1.21556584297137	2.24	1.55	2.81	0.231649594824259	0.339932365627699	0.448215136431139	0.268788407124724	0.39443142197821	0.520074436831695	0.274649113593909	0.402941642040366	0.531509244758854	0.317239371341423	2.33757910915878	-0.0581413826690128	0.682379270552531	-0.00675757278297544	0.0303309587343849	-0.0230539240871518	0.175803257116915	0.219717601551198	0.156507796927212	0.200459424510673	0.245470863533739	0.180910692561896	0.00209926996728323	0.00254148223656124	0.00260384412001153
119	0.910992249055047	0.14	0.318432780019052	0.194951925637138	0.441913634400966	0.174283767385711	0.855183801332531	0.564559538195602	1.14580806446946	2.02	1.44	2.73	0.227447798213953	0.344533498279027	0.461619198344102	0.268751710982838	0.407099861508841	0.545448012034845	0.273696072445546	0.414673417973711	0.555556253401565	0.318432780019052	2.21750924271519	0.0291015460681765	0.709890685139359	-0.00675757278297544	0.0303309587343849	-0.0230539240871518	0.175803257116915	0.219717601551198	0.156507796927212	0.200459424510673	0.245470863533739	0.180910692561896	0.00209926996728323	0.00254148223656124	0.00260384412001153
119	0.910992249055047	0.14	0.318930018145257	0.195729677186822	0.442130359103691	0.152736443953593	0.839683799914676	0.530910910727173	1.14845668910218	1.98	1.43	2.64	0.216889100849857	0.343029801576771	0.469170502303685	0.25704900349955	0.406546333220301	0.556043662941052	0.262444089983091	0.415051926473097	0.567391531683205	0.318930018145257	2.23745615745272	-0.0541503740103185	0.642689320756991	-0.00675757278297544	0.0303309587343849	-0.0230539240871518	0.175803257116915	0.219717601551198	0.156507796927212	0.200459424510673	0.245470863533739	0.180910692561896	0.00209926996728323	0.00254148223656124	0.00260384412001153
119	0.910992249055047	0.14	0.322699591811599	0.195502640126766	0.449896543496433	0.14691392585312	0.890262105805854	0.555321120421247	1.22520309119046	2.13	1.55	2.67	0.213651628537094	0.342515243407273	0.471378858277453	0.250022154811463	0.40082259048913	0.551623026166797	0.256227799085386	0.410916456364191	0.565334935383229	0.322699591811599	2.26999186143684	-0.0137953298427029	0.707472563563688	-0.00675757278297544	0.0303309587343849	-0.0230539240871518	0.175803257116915	0.219717601551198	0.156507796927212	0.200459424510673	0.245470863533739	0.180910692561896	0.00209926996728323	0.00254148223656124	0.00260384412001153
119	0.910992249055047	0.14	0.323357872194637	0.198743361234754	0.44797238315452	0.130665041388292	0.789141534845588	0.471341287647352	1.10694178204382	2.01	1.47	2.83	0.19058557368356	0.319087243315287	0.447588912947014	0.22537218642165	0.377328610425808	0.529285034429966	0.22932523716953	0.383934498589497	0.538773393892916	0.323357872194637	2.3434900825052	0.042962676819775	0.774904641375973	-0.00675757278297544	0.0303309587343849	-0.0230539240871518	0.175803257116915	0.219717601551198	0.156507796927212	0.200459424510673	0.245470863533739	0.180910692561896	0.00209926996728323	0.00254148223656124	0.00260384412001153
119	0.910992249055047	0.14	0.327507099923287	0.199900743580096	0.455113456266478	0.186644323208265	0.873028224274385	0.588486077208259	1.15757037134051	1.93	1.35	2.84	0.245851127485164	0.364723961325377	0.48359679516559	0.292816841120962	0.434398326047399	0.575979810973837	0.29572181382797	0.438785758048708	0.581742115224591	0.327507099923287	2.21733062299911	-0.02641691921914	0.645889023072552	-0.00675757278297544	0.0303309587343849	-0.0230539240871518	0.175803257116915	0.219717601551198	0.156507796927212	0.200459424510673	0.245470863533739	0.180910692561896	0.00209926996728323	0.00254148223656124	0.00260384412001153
119	0.910992249055047	0.14	0.32915072188175	0.202177822430033	0.456123621333467	0.135916200696006	0.789841481336795	0.478907836105567	1.10077512656802	2.06	1.52	2.83	0.189411373936029	0.312387789241964	0.435364204547899	0.222930287852225	0.367669049276583	0.512407810700941	0.227281886163614	0.375272353738546	0.522468729385651	0.32915072188175	2.33657879077403	-0.0702821928929516	0.664984371874192	-0.00675757278297544	0.0303309587343849	-0.0230539240871518	0.175803257116915	0.219717601551198	0.156507796927212	0.200459424510673	0.245470863533739	0.180910692561896	0.00209926996728323	0.00254148223656124	0.00260384412001153
119	0.910992249055047	0.14	0.329694246753713	0.202592000891155	0.456796492616271	0.146614559985333	0.796663423144041	0.496578343002446	1.09674850328564	1.99	1.52	2.64	0.202131266355554	0.32428032524661	0.446429384137665	0.239370048875555	0.384022713077556	0.528675377279556	0.245280537928037	0.393485870927043	0.541587426113951	0.329694246753713	2.21793789158618	-0.0747975622014803	0.626332417588582	-0.00675757278297544	0.0303309587343849	-0.0230539240871518	0.175803257116915	0.219717601551198	0.156507796927212	0.200459424510673	0.245470863533739	0.180910692561896	0.00209926996728323	0.00254148223656124	0.00260384412001153
119	0.910992249055047	0.14	0.330223698074681	0.200750632181018	0.459696763968344	0.160685750644628	0.897678215651375	0.57736138196084	1.21799504934191	2.07	1.55	2.76	0.227404342004798	0.353566986536151	0.479729631067505	0.267413052058807	0.415772302953092	0.564131553847377	0.273540804271084	0.425334649084221	0.577278037844305	0.330223698074681	2.28800448860639	0.0472187195099067	0.764571469687508	-0.00675757278297544	0.0303309587343849	-0.0230539240871518	0.175803257116915	0.219717601551198	0.156507796927212	0.200459424510673	0.245470863533739	0.180910692561896	0.00209926996728323	0.00254148223656124	0.00260384412001153
119	0.910992249055047	0.14	0.330778927036135	0.205369725309055	0.456188128763215	0.166306566712531	0.874656077627352	0.568902694498479	1.18040946075622	2.09	1.56	2.65	0.222226879624912	0.341661399665969	0.461095919707025	0.260873485853204	0.401078395479366	0.541283305105528	0.267498814970691	0.411356253703752	0.555196295646684	0.330778927036135	2.24850990157767	0.0125593436140605	0.726896849119807	-0.00675757278297544	0.0303309587343849	-0.0230539240871518	0.175803257116915	0.219717601551198	0.156507796927212	0.200459424510673	0.245470863533739	0.180910692561896	0.00209926996728323	0.00254148223656124	0.00260384412001153
119	0.910992249055047	0.14	0.33271592113987	0.204089237639578	0.461342604640162	0.158168471217877	0.874089817736071	0.559246733730784	1.18893290174136	2.12	1.62	2.94	0.216326517227405	0.338113384683274	0.459900252139143	0.253433038487777	0.396110026324657	0.538787014161537	0.258952490321535	0.404580739728794	0.550338966741369	0.33271592113987	2.32077257987405	-0.00175942336889953	0.74882726760931	-0.00675757278297544	0.0303309587343849	-0.0230539240871518	0.175803257116915	0.219717601551198	0.156507796927212	0.200459424510673	0.245470863533739	0.180910692561896	0.00209926996728323	0.00254148223656124	0.00260384412001153
119	0.910992249055047	0.14	0.334460866765004	0.20543869275964	0.463483040770369	0.129572126213689	0.779134403919999	0.463845675056026	1.09442313278397	2.07	1.44	2.85	0.182637226487619	0.306780798540043	0.430924370592467	0.214755740318537	0.36073115417379	0.506706568029044	0.217973587292363	0.366158658580321	0.514460473305755	0.334460866765004	2.24220897085536	-0.142517653347665	0.552362960662418	-0.00675757278297544	0.0303309587343849	-0.0230539240871518	0.175803257116915	0.219717601551198	0.156507796927212	0.200459424510673	0.245470863533739	0.180910692561896	0.00209926996728323	0.00254148223656124	0.00260384412001153
119	0.910992249055047	0.14	0.33553788393509	0.207846594928019	0.463229172942161	0.150828250055182	0.828723008880144	0.521713885820302	1.13573213193999	2	1.39	2.68	0.211197012531959	0.335478561044601	0.459760109557244	0.249807913453458	0.396810534099003	0.543813154744548	0.254108218999863	0.403421712125055	0.553182480927524	0.33553788393509	2.20656877161	0.0264352098885016	0.706455813783464	-0.00675757278297544	0.0303309587343849	-0.0230539240871518	0.175803257116915	0.219717601551198	0.156507796927212	0.200459424510673	0.245470863533739	0.180910692561896	0.00209926996728323	0.00254148223656124	0.00260384412001153
119	0.910992249055047	0.14	0.335815090663822	0.20765751866181	0.463972662665834	0.187816326569553	0.867562372468176	0.58588846030399	1.14923628463236	1.92	1.38	2.65	0.245338877843776	0.363288907943996	0.481238938044217	0.292359583635637	0.43291546288715	0.573471342138663	0.297432772547921	0.440367643797072	0.583527175790914	0.335815090663822	2.14151628989618	-0.0315868702022918	0.615636631863159	-0.00675757278297544	0.0303309587343849	-0.0230539240871518	0.175803257116915	0.219717601551198	0.156507796927212	0.200459424510673	0.245470863533739	0.180910692561896	0.00209926996728323	0.00254148223656124	0.00260384412001153
119	0.910992249055047	0.14	0.336993218290807	0.20857570646088	0.465410730120733	0.195908654886566	0.939937411603073	0.642626889353286	1.23724793385286	1.9	1.34	2.63	0.271163736590587	0.396617298333209	0.52207086007583	0.323690077151779	0.473444884302655	0.623199691453532	0.328929298893979	0.481082135420706	0.633161074787515	0.336993218290807	2.14828925796796	-0.0127806201893051	0.632229027075063	-0.00675757278297544	0.0303309587343849	-0.0230539240871518	0.175803257116915	0.219717601551198	0.156507796927212	0.200459424510673	0.245470863533739	0.180910692561896	0.00209926996728323	0.00254148223656124	0.00260384412001153
119	0.910992249055047	0.14	0.337891186925636	0.206155496865539	0.469626876985733	0.177169900343069	1.02089349215298	0.677394069466483	1.36439291483948	1.95	1.58	2.78	0.279992537503666	0.421973814465223	0.56395509142678	0.332691466009642	0.501395816487707	0.670100166965774	0.340528393955225	0.513444640544592	0.685927067804732	0.337891186925636	2.24846138056831	-0.0170803759363351	0.708622726050031	-0.00675757278297544	0.0303309587343849	-0.0230539240871518	0.175803257116915	0.219717601551198	0.156507796927212	0.200459424510673	0.245470863533739	0.180910692561896	0.00209926996728323	0.00254148223656124	0.00260384412001153
119	0.910992249055047	0.14	0.340032311736138	0.207331397725104	0.472733225747171	0.159477820582716	0.860723644417682	0.552210524360397	1.16923676447497	2.02	1.36	2.71	0.221643541111934	0.345473018082135	0.469302495052335	0.261683745548549	0.407883184432784	0.55408262331702	0.265673483046043	0.414113317282188	0.562319551886526	0.340032311736138	2.21449462114313	0.029537830335102	0.71308578875606	-0.00675757278297544	0.0303309587343849	-0.0230539240871518	0.175803257116915	0.219717601551198	0.156507796927212	0.200459424510673	0.245470863533739	0.180910692561896	0.00209926996728323	0.00254148223656124	0.00260384412001153
119	0.910992249055047	0.14	0.340623638456677	0.208063496513788	0.473183780399567	0.180843709594181	0.866394379107392	0.578500275986984	1.1542884822278	1.85	1.3	2.7	0.25050196730225	0.375165761253493	0.499829555204737	0.300802019319163	0.450497933328798	0.600193847338434	0.304168404517806	0.455641783137139	0.606972822627383	0.340623638456677	2.11690796569187	-0.0405224588756466	0.590502917452259	-0.00675757278297544	0.0303309587343849	-0.0230539240871518	0.175803257116915	0.219717601551198	0.156507796927212	0.200459424510673	0.245470863533739	0.180910692561896	0.00209926996728323	0.00254148223656124	0.00260384412001153
119	0.910992249055047	0.14	0.340880764245951	0.209446378218772	0.47231515027313	0.133057363426528	0.753247491806116	0.45305565366193	1.0534393299503	2.06	1.52	2.79	0.179441711441077	0.29833866540654	0.417235619372004	0.211259727263371	0.351239099202417	0.491218471141462	0.215700305747419	0.358617305363623	0.501563671574695	0.340880764245951	2.2417459287847	0.15331713181796	0.861669277749662	-0.00675757278297544	0.0303309587343849	-0.0230539240871518	0.175803257116915	0.219717601551198	0.156507796927212	0.200459424510673	0.245470863533739	0.180910692561896	0.00209926996728323	0.00254148223656124	0.00260384412001153
119	0.910992249055047	0.14	0.343791522509933	0.213333273631861	0.474249771388006	0.156583472120397	0.844001394973111	0.538173764295577	1.14982902565064	2.13	1.56	2.91	0.207036328025193	0.324688718135659	0.442341108246125	0.242276376219429	0.379954604003926	0.517632831788423	0.24697340055211	0.387295652827334	0.527853249911277	0.343791522509933	2.33572630646845	0.0165498055068968	0.766554999033877	-0.00675757278297544	0.0303309587343849	-0.0230539240871518	0.175803257116915	0.219717601551198	0.156507796927212	0.200459424510673	0.245470863533739	0.180910692561896	0.00209926996728323	0.00254148223656124	0.00260384412001153
119	0.910992249055047	0.14	0.344155189010719	0.210714772968323	0.477595605053114	0.172697457618204	0.850287545667703	0.559724427896387	1.14085066343902	1.89	1.45	2.54	0.237640576198119	0.36100411598252	0.484367655766922	0.284069097670497	0.431534526313364	0.578999954956231	0.29094231062495	0.441909195019025	0.5928729693326	0.344155189010719	2.12526249177328	0.0390075335188592	0.690862496141612	-0.00675757278297544	0.0303309587343849	-0.0230539240871518	0.175803257116915	0.219717601551198	0.156507796927212	0.200459424510673	0.245470863533739	0.180910692561896	0.00209926996728323	0.00254148223656124	0.00260384412001153
119	0.910992249055047	0.14	0.345827048216364	0.21119991203912	0.480454184393608	0.158237970379456	0.937088103056321	0.599641391959677	1.27453481415296	2.04	1.54	2.59	0.239246578483323	0.373881999141128	0.508517419798932	0.282106675282932	0.440861509470623	0.599616343658313	0.289520667357863	0.452513119944343	0.61583120879707	0.345827048216364	2.25929805838967	0.0125065863147779	0.730147289218921	-0.00675757278297544	0.0303309587343849	-0.0230539240871518	0.175803257116915	0.219717601551198	0.156507796927212	0.200459424510673	0.245470863533739	0.180910692561896	0.00209926996728323	0.00254148223656124	0.00260384412001153
119	0.910992249055047	0.14	0.346598607472936	0.213449422444609	0.479747792501263	0.184198874245212	0.941959987849847	0.632455763279934	1.25146421241976	1.86	1.47	2.52	0.271686484490184	0.40464141919135	0.537596353892517	0.32563853536796	0.484995929561763	0.644353323755565	0.33384440910326	0.497251552412058	0.660741576272064	0.346598607472936	2.12676471601409	-0.0919795177716815	0.554622882740211	-0.00675757278297544	0.0303309587343849	-0.0230539240871518	0.175803257116915	0.219717601551198	0.156507796927212	0.200459424510673	0.245470863533739	0.180910692561896	0.00209926996728323	0.00254148223656124	0.00260384412001153
119	0.910992249055047	0.14	0.347318504079751	0.210919770848546	0.483717237310955	0.127798834562001	0.777312161660955	0.460263584283771	1.09436073903814	2.04	1.47	2.79	0.183234296010025	0.309453651310727	0.43567300661143	0.215959192247252	0.364720808441729	0.513482424636207	0.220050632191851	0.371458745368728	0.522816568985391	0.347318504079751	2.21408669789543	0.0562874860270705	0.751211460066729	-0.00675757278297544	0.0303309587343849	-0.0230539240871518	0.175803257116915	0.219717601551198	0.156507796927212	0.200459424510673	0.245470863533739	0.180910692561896	0.00209926996728323	0.00254148223656124	0.00260384412001153
119	0.910992249055047	0.14	0.347622807179266	0.210369745364074	0.484875868994459	0.225241227973112	0.996247663205749	0.707770070588467	1.28472525582303	1.98	1.58	2.52	0.289889504065352	0.408044579750115	0.526199655434878	0.343760721168235	0.483872982762656	0.623985244357076	0.353945088529079	0.498057430505969	0.642429381777166	0.347622807179266	2.17712494753176	-0.0214560200009071	0.652653083756998	-0.00675757278297544	0.0303309587343849	-0.0230539240871518	0.175803257116915	0.219717601551198	0.156507796927212	0.200459424510673	0.245470863533739	0.180910692561896	0.00209926996728323	0.00254148223656124	0.00260384412001153
119	0.910992249055047	0.14	0.347861075155341	0.211322140786179	0.484400009524503	0.191655121725477	1.06285337868312	0.72205544757582	1.40365130979042	1.9	1.53	2.51	0.305105317462317	0.449109855216428	0.593114392970539	0.364321322551743	0.536274810889454	0.708228299227164	0.374436736520977	0.551323916072171	0.728257274077351	0.347861075155341	2.16896233667754	0.0198512824152851	0.696676740908916	-0.00675757278297544	0.0303309587343849	-0.0230539240871518	0.175803257116915	0.219717601551198	0.156507796927212	0.200459424510673	0.245470863533739	0.180910692561896	0.00209926996728323	0.00254148223656124	0.00260384412001153
119	0.910992249055047	0.14	0.348829108408875	0.21353917395244	0.48411904286531	0.195214080573212	0.901895463853833	0.615987482633203	1.18780344507446	1.92	1.35	2.76	0.258117771573238	0.377922042062962	0.497726312552686	0.307634375420332	0.450421567871888	0.593208760323444	0.311602421913595	0.4562864089894	0.600794467672403	0.348829108408875	2.199078550303	0.0845835278893345	0.752552614303543	-0.00675757278297544	0.0303309587343849	-0.0230539240871518	0.175803257116915	0.219717601551198	0.156507796927212	0.200459424510673	0.245470863533739	0.180910692561896	0.00209926996728323	0.00254148223656124	0.00260384412001153
119	0.910992249055047	0.14	0.350230435774452	0.21233438091846	0.488126490630443	0.169971848707827	0.934054900908762	0.611787944788651	1.25632185702887	1.98	1.48	2.71	0.249768013623611	0.381336440514492	0.512904867405373	0.295974246096026	0.451882384188322	0.607790522280618	0.302169129847857	0.461479642285985	0.620559248744974	0.350230435774452	2.21213043466583	-0.121988520970472	0.584918677245086	-0.00675757278297544	0.0303309587343849	-0.0230539240871518	0.175803257116915	0.219717601551198	0.156507796927212	0.200459424510673	0.245470863533739	0.180910692561896	0.00209926996728323	0.00254148223656124	0.00260384412001153
119	0.910992249055047	0.14	0.3505329649318	0.214361068128772	0.486704861734829	0.16171901324448	0.939818144002662	0.605743469965248	1.27389281804007	1.88	1.47	2.64	0.25790291433416	0.400139415941724	0.542375917549289	0.308487509817637	0.478622012947903	0.648756516078168	0.315236461995684	0.488928563989612	0.663158213025617	0.3505329649318	2.20190110978432	-0.0849924048268972	0.59679469682366	-0.00675757278297544	0.0303309587343849	-0.0230539240871518	0.175803257116915	0.219717601551198	0.156507796927212	0.200459424510673	0.245470863533739	0.180910692561896	0.00209926996728323	0.00254148223656124	0.00260384412001153
119	0.910992249055047	0.14	0.351437488365334	0.217777935460363	0.485097041270306	0.144021924459571	0.808368277682595	0.500679441145361	1.11605711421983	2.17	1.61	3.1	0.189905072022859	0.306609825326817	0.423314578630775	0.221591150388424	0.357768348105968	0.493945545823512	0.225394277147188	0.36401514875015	0.502338182083989	0.351437488365334	2.40888683805078	-0.0894799376958185	0.689501041602496	-0.00675757278297544	0.0303309587343849	-0.0230539240871518	0.175803257116915	0.219717601551198	0.156507796927212	0.200459424510673	0.245470863533739	0.180910692561896	0.00209926996728323	0.00254148223656124	0.00260384412001153
119	0.910992249055047	0.14	0.351545891391622	0.213184202310308	0.489907580472936	0.142297072733016	0.818403984064563	0.504697381374293	1.13211058675483	2.08	1.4	2.81	0.197868072767168	0.320857656583981	0.443847240400793	0.232455385716219	0.376943532517223	0.521431679318226	0.23573151166054	0.382347073178243	0.528765543069391	0.351545891391622	2.2579009344508	0.0391635358698273	0.731742528259786	-0.00675757278297544	0.0303309587343849	-0.0230539240871518	0.175803257116915	0.219717601551198	0.156507796927212	0.200459424510673	0.245470863533739	0.180910692561896	0.00209926996728323	0.00254148223656124	0.00260384412001153
119	0.910992249055047	0.14	0.351574212704466	0.216993751908572	0.48615467350036	0.135429080866459	0.834625930821088	0.505379040855043	1.16387282078713	1.91	1.43	2.54	0.212807756464504	0.351448828437029	0.490089900409553	0.253911105127652	0.419330394280759	0.584749683433867	0.259713973631501	0.429080737942235	0.598219759857738	0.351574212704466	2.16141796676436	0.00588687849294717	0.68270812203334	-0.00675757278297544	0.0303309587343849	-0.0230539240871518	0.175803257116915	0.219717601551198	0.156507796927212	0.200459424510673	0.245470863533739	0.180910692561896	0.00209926996728323	0.00254148223656124	0.00260384412001153
119	0.910992249055047	0.14	0.352104323818088	0.216675171267495	0.487533476368681	0.158196673142835	0.886270926035323	0.567074066404931	1.20546778566572	1.94	1.53	2.65	0.235315689009727	0.36777110075136	0.500226512492993	0.279848949022223	0.437371415646492	0.59489388227076	0.286878865681174	0.448270392381526	0.609608188517501	0.352104323818088	2.20805366422093	-0.0189257238696114	0.669528386778319	-0.00675757278297544	0.0303309587343849	-0.0230539240871518	0.175803257116915	0.219717601551198	0.156507796927212	0.200459424510673	0.245470863533739	0.180910692561896	0.00209926996728323	0.00254148223656124	0.00260384412001153
119	0.910992249055047	0.14	0.352365983261997	0.21370263582304	0.491029330700955	0.159704942077527	0.871459557651596	0.559362678625049	1.18355643667814	1.98	1.52	2.82	0.228356253927899	0.355767818697068	0.483179383466236	0.270599145294646	0.421580166984012	0.572561188673377	0.275957095743174	0.430063682517372	0.583771463360335	0.352365983261997	2.24589387680015	0.0146943506064019	0.715348914988527	-0.00675757278297544	0.0303309587343849	-0.0230539240871518	0.175803257116915	0.219717601551198	0.156507796927212	0.200459424510673	0.245470863533739	0.180910692561896	0.00209926996728323	0.00254148223656124	0.00260384412001153
119	0.910992249055047	0.14	0.355125503600295	0.219155587184832	0.491095420015757	0.164247733936817	0.923742594308523	0.598411540939483	1.24907364767756	2.09	1.51	2.83	0.234376299523908	0.36179678391019	0.489217268296472	0.275288232882367	0.424950805638094	0.57461337839382	0.280613569383422	0.433074820519505	0.58546280964332	0.355125503600295	2.31233045567098	0.0066817774080947	0.742791703130367	-0.00675757278297544	0.0303309587343849	-0.0230539240871518	0.175803257116915	0.219717601551198	0.156507796927212	0.200459424510673	0.245470863533739	0.180910692561896	0.00209926996728323	0.00254148223656124	0.00260384412001153
119	0.910992249055047	0.14	0.355710758612571	0.21652282015018	0.494898697074962	0.163030025170511	0.876460298717313	0.566405218562679	1.18651537887195	2	1.48	2.71	0.229432761314351	0.355026224912618	0.480619688510885	0.271414351085277	0.419988897404629	0.568563443723981	0.277240159047574	0.42895397875074	0.580715468620003	0.355710758612571	2.19985794742926	-0.103196103307529	0.584233408301437	-0.00675757278297544	0.0303309587343849	-0.0230539240871518	0.175803257116915	0.219717601551198	0.156507796927212	0.200459424510673	0.245470863533739	0.180910692561896	0.00209926996728323	0.00254148223656124	0.00260384412001153
119	0.910992249055047	0.14	0.356910810076872	0.220367880715017	0.493453739438728	0.168463030365325	0.927766294158435	0.605946665817044	1.24958592249983	2.06	1.56	2.85	0.239832172180173	0.367207574784724	0.494582977389276	0.28231743892759	0.432256861644708	0.582196284361826	0.288363582913007	0.441283964178729	0.594473452946266	0.356910810076872	2.3291282864573	-0.00293970626773375	0.737921931749774	-0.00675757278297544	0.0303309587343849	-0.0230539240871518	0.175803257116915	0.219717601551198	0.156507796927212	0.200459424510673	0.245470863533739	0.180910692561896	0.00209926996728323	0.00254148223656124	0.00260384412001153
119	0.910992249055047	0.14	0.357176017563047	0.218461969259335	0.495890065866758	0.163432353916394	0.93982912823585	0.607846104030087	1.27181215244161	1.94	1.51	2.64	0.252275383517086	0.390058852387564	0.527842321258042	0.300028996692545	0.463893720034559	0.627758443376574	0.30732685061209	0.475150836650528	0.64284956798266	0.357176017563047	2.19681924271462	-0.0296142806226638	0.647206244379506	-0.00675757278297544	0.0303309587343849	-0.0230539240871518	0.175803257116915	0.219717601551198	0.156507796927212	0.200459424510673	0.245470863533739	0.180910692561896	0.00209926996728323	0.00254148223656124	0.00260384412001153
119	0.910992249055047	0.14	0.357377995045879	0.221247725026011	0.493508265065747	0.149146926317184	0.846662599272625	0.53093251226387	1.16239268628138	2.03	1.43	2.93	0.212885654424278	0.33948254695153	0.466079439478783	0.251288844964554	0.400722995355324	0.550157145746094	0.254349595945808	0.405758723866893	0.557079759656886	0.357377995045879	2.28515118418395	0.0451266229072787	0.761259632393537	-0.00675757278297544	0.0303309587343849	-0.0230539240871518	0.175803257116915	0.219717601551198	0.156507796927212	0.200459424510673	0.245470863533739	0.180910692561896	0.00209926996728323	0.00254148223656124	0.00260384412001153
119	0.910992249055047	0.14	0.357883032028989	0.21942048456378	0.496345579494198	0.162728983928875	0.766840295109825	0.495264562646931	1.03841602757272	2.06	1.3	2.67	0.195773130184969	0.303124302137159	0.410475474089348	0.230391208573451	0.356725022741276	0.483058836909101	0.233255439164714	0.361218864731631	0.489059867431232	0.357883032028989	2.11007096150614	-0.170670507525369	0.466108209850155	-0.00675757278297544	0.0303309587343849	-0.0230539240871518	0.175803257116915	0.219717601551198	0.156507796927212	0.200459424510673	0.245470863533739	0.180910692561896	0.00209926996728323	0.00254148223656124	0.00260384412001153
119	0.910992249055047	0.14	0.359962251861451	0.219340489309337	0.500584014413564	0.147361977276967	0.892440985516971	0.55727912199914	1.2276028490348	2.14	1.62	2.84	0.213373237077326	0.341701338634625	0.470029440191925	0.249450609573972	0.399476562207095	0.549502514840218	0.255423427949941	0.409128877948206	0.562633999378977	0.359962251861451	2.30961050056262	0.0683260359414195	0.812033514450326	-0.00675757278297544	0.0303309587343849	-0.0230539240871518	0.175803257116915	0.219717601551198	0.156507796927212	0.200459424510673	0.245470863533739	0.180910692561896	0.00209926996728323	0.00254148223656124	0.00260384412001153
119	0.910992249055047	0.14	0.360100318910088	0.219616483720558	0.500584154099619	0.167305638598854	0.919889407286205	0.599477533038111	1.2403012815343	1.98	1.61	2.64	0.245371663795123	0.376519188683216	0.50766671357131	0.290927664546181	0.446424197994977	0.601920731443773	0.299134709909046	0.458907163919503	0.618921963828927	0.360100318910088	2.18834958405822	-0.0875222096391006	0.611335640538382	-0.00675757278297544	0.0303309587343849	-0.0230539240871518	0.175803257116915	0.219717601551198	0.156507796927212	0.200459424510673	0.245470863533739	0.180910692561896	0.00209926996728323	0.00254148223656124	0.00260384412001153
119	0.910992249055047	0.14	0.360226512130231	0.221109017261008	0.499344006999454	0.158726055142747	0.911421359502309	0.583817302274673	1.23902541672995	1.98	1.51	2.83	0.238388384020149	0.37215797511767	0.505927566215191	0.282499665098222	0.441021922131441	0.59954417916466	0.2879455540604	0.449444623388035	0.611341959712353	0.360226512130231	2.25871597457073	0.0135532916267493	0.732015101319304	-0.00675757278297544	0.0303309587343849	-0.0230539240871518	0.175803257116915	0.219717601551198	0.156507796927212	0.200459424510673	0.245470863533739	0.180910692561896	0.00209926996728323	0.00254148223656124	0.00260384412001153
119	0.910992249055047	0.14	0.360865772684123	0.22101389772044	0.500717647647806	0.162130506131313	0.973072810556555	0.627701213177833	1.31844440793528	2.11	1.59	2.91	0.243853983816633	0.378026482052756	0.51219898028888	0.285936279278076	0.44326315303516	0.600590026792244	0.291969261920179	0.452545826955304	0.613089106515689	0.360865772684123	2.36225757093265	0.0387320625562703	0.795970812717132	-0.00675757278297544	0.0303309587343849	-0.0230539240871518	0.175803257116915	0.219717601551198	0.156507796927212	0.200459424510673	0.245470863533739	0.180910692561896	0.00209926996728323	0.00254148223656124	0.00260384412001153
119	0.910992249055047	0.14	0.361463841842646	0.222137768544149	0.500789915141143	0.170302682079944	0.99111618581617	0.649562379591668	1.33266999204067	1.94	1.52	2.46	0.270208338586942	0.412289668136824	0.554370997686705	0.32152034329168	0.490582623497801	0.659644903703922	0.330916269697093	0.504835870983876	0.678794958698495	0.361463841842646	2.17943192923692	-0.226911520060152	0.4593950728815	-0.00675757278297544	0.0303309587343849	-0.0230539240871518	0.175803257116915	0.219717601551198	0.156507796927212	0.200459424510673	0.245470863533739	0.180910692561896	0.00209926996728323	0.00254148223656124	0.00260384412001153
119	0.910992249055047	0.14	0.361467592716726	0.219073759043085	0.503861426390367	0.191356375320776	0.977272982367452	0.663613465279348	1.29093249945556	1.94	1.46	2.85	0.275835266669888	0.406209891457114	0.53658451624434	0.328158152245462	0.483263394901302	0.638368637557142	0.333465677835238	0.491077293433733	0.648691617674446	0.361467592716726	2.22168466595543	-0.121468188757296	0.567241443389324	-0.00675757278297544	0.0303309587343849	-0.0230539240871518	0.175803257116915	0.219717601551198	0.156507796927212	0.200459424510673	0.245470863533739	0.180910692561896	0.00209926996728323	0.00254148223656124	0.00260384412001153
119	0.910992249055047	0.14	0.362331564759758	0.221166767179474	0.503496362340042	0.145418942473684	0.843042414716634	0.523961354250321	1.16212347518295	1.96	1.51	2.89	0.215891932212184	0.347365419937148	0.478838907662112	0.256348038545572	0.41245841448086	0.568568790416149	0.26085742731143	0.419835955609801	0.578318868419956	0.362331564759758	2.23362888031671	0.0271417815978183	0.737883480022277	-0.00675757278297544	0.0303309587343849	-0.0230539240871518	0.175803257116915	0.219717601551198	0.156507796927212	0.200459424510673	0.245470863533739	0.180910692561896	0.00209926996728323	0.00254148223656124	0.00260384412001153
119	0.910992249055047	0.14	0.363739890638314	0.222067943047054	0.505411838229575	0.130411825924535	0.854072143539618	0.50973938380735	1.19840490327189	2.05	1.56	2.87	0.202804934799924	0.339801182500834	0.476797430201743	0.238993563482906	0.400435500061658	0.561877436640409	0.243880199575869	0.408644122316089	0.573490395077937	0.363739890638314	2.28977531475629	-0.000107684376364983	0.729292416691181	-0.00675757278297544	0.0303309587343849	-0.0230539240871518	0.175803257116915	0.219717601551198	0.156507796927212	0.200459424510673	0.245470863533739	0.180910692561896	0.00209926996728323	0.00254148223656124	0.00260384412001153
119	0.910992249055047	0.14	0.364461475096495	0.221165845270527	0.507757104922463	0.170457732750221	1.01471557951919	0.665220797737446	1.36421036130094	1.79	1.36	2.71	0.294641330692806	0.449440470955116	0.604239611217427	0.355688767814337	0.542561109617688	0.729433451421038	0.361057857828519	0.55071884760362	0.740489012736758	0.364461475096495	2.15034064789838	0.0857957055660321	0.736688403757456	-0.00675757278297544	0.0303309587343849	-0.0230539240871518	0.175803257116915	0.219717601551198	0.156507796927212	0.200459424510673	0.245470863533739	0.180910692561896	0.00209926996728323	0.00254148223656124	0.00260384412001153
119	0.910992249055047	0.14	0.366057676171027	0.223280980479107	0.508834371862947	0.161251261948404	0.891684412192354	0.574171775080837	1.20919704930387	2.03	1.4	2.7	0.230143137668913	0.357410547398497	0.484677957128082	0.271639287516553	0.421853753405844	0.572068219295136	0.276333068442969	0.429150898909643	0.582457943709596	0.366057676171027	2.22082222614482	0.0842297306907298	0.780863683486291	-0.00675757278297544	0.0303309587343849	-0.0230539240871518	0.175803257116915	0.219717601551198	0.156507796927212	0.200459424510673	0.245470863533739	0.180910692561896	0.00209926996728323	0.00254148223656124	0.00260384412001153
119	0.910992249055047	0.14	0.366204747586585	0.222534162801215	0.509875332371956	0.158351683103093	0.883974719207914	0.565790018156474	1.20215942025935	2.04	1.41	2.59	0.225616644983609	0.352497223347727	0.479377801711845	0.266003953899814	0.415597240868524	0.565190527837234	0.271571638755813	0.424203942984036	0.576729737318999	0.366204747586585	2.14413556156692	-0.0451087526872846	0.624365876044307	-0.00675757278297544	0.0303309587343849	-0.0230539240871518	0.175803257116915	0.219717601551198	0.156507796927212	0.200459424510673	0.245470863533739	0.180910692561896	0.00209926996728323	0.00254148223656124	0.00260384412001153
119	0.910992249055047	0.14	0.367085612715255	0.222727557960605	0.511443667469904	0.142001638580888	0.839768858768065	0.517482607820463	1.16205510971567	1.97	1.46	2.63	0.212824772478427	0.345371252291032	0.477917732103636	0.252602401529599	0.409922241344544	0.567242081159489	0.258184023763328	0.418956156860664	0.579797237267757	0.367085612715255	2.14526479608492	-0.147844478465775	0.526888735558315	-0.00675757278297544	0.0303309587343849	-0.0230539240871518	0.175803257116915	0.219717601551198	0.156507796927212	0.200459424510673	0.245470863533739	0.180910692561896	0.00209926996728323	0.00254148223656124	0.00260384412001153
119	0.910992249055047	0.14	0.367397908341511	0.224773335205651	0.510022481477372	0.157809281015813	0.939530606452243	0.600658869353548	1.27840234355094	2.05	1.65	2.73	0.239034813569261	0.373890297495529	0.508745781421797	0.28170248449508	0.44062964787586	0.59955681125664	0.289535982443067	0.452876340770945	0.61602126974371	0.367397908341511	2.25053892012772	0.100256228345054	0.833973538200861	-0.00675757278297544	0.0303309587343849	-0.0230539240871518	0.175803257116915	0.219717601551198	0.156507796927212	0.200459424510673	0.245470863533739	0.180910692561896	0.00209926996728323	0.00254148223656124	0.00260384412001153
119	0.910992249055047	0.14	0.367909021260931	0.22416134906349	0.511656693458372	0.158403517402217	0.875969117772274	0.560727315098916	1.19121092044563	2.19	1.49	2.86	0.211038007165817	0.329683915827871	0.448329824489926	0.245867046119078	0.384093896763725	0.522320747408372	0.250081305460753	0.390731187265191	0.531356228908649	0.367909021260931	2.26249820449196	0.0960222813189369	0.805866141906058	-0.00675757278297544	0.0303309587343849	-0.0230539240871518	0.175803257116915	0.219717601551198	0.156507796927212	0.200459424510673	0.245470863533739	0.180910692561896	0.00209926996728323	0.00254148223656124	0.00260384412001153
119	0.910992249055047	0.14	0.368554232324052	0.227937864093895	0.509170600554209	0.171879124874821	0.881515597838077	0.579415572223574	1.18361562345258	1.78	1.41	2.65	0.258260566391751	0.392914392526854	0.527568218661957	0.312239797558359	0.475037719054073	0.637835640549787	0.318270361076418	0.484165490767752	0.650254324472803	0.368554232324052	2.07441671712037	0.0423169738640717	0.670913347481108	-0.00675757278297544	0.0303309587343849	-0.0230539240871518	0.175803257116915	0.219717601551198	0.156507796927212	0.200459424510673	0.245470863533739	0.180910692561896	0.00209926996728323	0.00254148223656124	0.00260384412001153
119	0.910992249055047	0.14	0.36860130837079	0.224181193118339	0.513021423623242	0.15696175628919	0.908319716566444	0.579656639935314	1.23698279319757	1.93	1.48	2.73	0.241552923311586	0.378512498127617	0.515472072943647	0.287535829465172	0.450567534517759	0.613599239570346	0.293542710534189	0.459858358010103	0.626489738740202	0.36860130837079	2.17899981743812	-0.0657928281599967	0.617047634749539	-0.00675757278297544	0.0303309587343849	-0.0230539240871518	0.175803257116915	0.219717601551198	0.156507796927212	0.200459424510673	0.245470863533739	0.180910692561896	0.00209926996728323	0.00254148223656124	0.00260384412001153
119	0.910992249055047	0.14	0.369009287446964	0.223438688526433	0.514579886367495	0.143356592752138	0.818067853249215	0.505844062804144	1.13029164369429	1.9	1.34	2.55	0.214070954511193	0.346202672082736	0.47833438965428	0.255706833294128	0.413537600924806	0.571368368555483	0.260277278313205	0.421090689607445	0.5817390628979	0.369009287446964	2.07995442793656	-0.00755884467367971	0.625809099012346	-0.00675757278297544	0.0303309587343849	-0.0230539240871518	0.175803257116915	0.219717601551198	0.156507796927212	0.200459424510673	0.245470863533739	0.180910692561896	0.00209926996728323	0.00254148223656124	0.00260384412001153
119	0.910992249055047	0.14	0.369024169771844	0.228174157496174	0.509874182047515	0.160304063001716	0.901196231179809	0.579168264920564	1.22322419743905	1.97	1.49	2.6	0.238068230694459	0.370438446407139	0.502808662119818	0.282531116611151	0.439623496145657	0.596715875680163	0.289403627247418	0.450359812104588	0.611248076932657	0.369024169771844	2.18781647979694	0.0132414739784807	0.693631452707874	-0.00675757278297544	0.0303309587343849	-0.0230539240871518	0.175803257116915	0.219717601551198	0.156507796927212	0.200459424510673	0.245470863533739	0.180910692561896	0.00209926996728323	0.00254148223656124	0.00260384412001153
119	0.910992249055047	0.14	0.369329475011941	0.228501863469466	0.510157086554417	0.181681529710545	0.93761850453938	0.62693555516965	1.24830145390911	2.03	1.54	2.55	0.251525507434101	0.376170992678909	0.500816477923718	0.296935939046459	0.444084928374174	0.59123391770189	0.304970013795413	0.456168113391323	0.607571927318196	0.369329475011941	2.191255438562	0.115192598455955	0.800478790706483	-0.00675757278297544	0.0303309587343849	-0.0230539240871518	0.175803257116915	0.219717601551198	0.156507796927212	0.200459424510673	0.245470863533739	0.180910692561896	0.00209926996728323	0.00254148223656124	0.00260384412001153
119	0.910992249055047	0.14	0.369453097274884	0.224176782638323	0.514729411911446	0.164384543279135	0.918365642598158	0.595089368536888	1.24164191665943	2.12	1.56	2.68	0.229891390100338	0.354777560077001	0.479663730053664	0.269252530364964	0.415521241251133	0.561789952137301	0.276035255246454	0.426026534345875	0.575843740478012	0.369453097274884	2.22733732070243	-0.127233265267903	0.591815768950831	-0.00675757278297544	0.0303309587343849	-0.0230539240871518	0.175803257116915	0.219717601551198	0.156507796927212	0.200459424510673	0.245470863533739	0.180910692561896	0.00209926996728323	0.00254148223656124	0.00260384412001153
119	0.910992249055047	0.14	0.369879609778647	0.22652717997951	0.513232039577784	0.134505279222582	0.819738169936604	0.495082370075668	1.14439396979754	2.07	1.55	2.64	0.194890407750163	0.322691971768051	0.450493535785939	0.229152386098245	0.379421625512683	0.529690864927121	0.235051839238216	0.389343208592619	0.543230086587317	0.369879609778647	2.2080396977481	-0.135484185055331	0.563042347082644	-0.00675757278297544	0.0303309587343849	-0.0230539240871518	0.175803257116915	0.219717601551198	0.156507796927212	0.200459424510673	0.245470863533739	0.180910692561896	0.00209926996728323	0.00254148223656124	0.00260384412001153
119	0.910992249055047	0.14	0.370383298509421	0.228231446157119	0.512535150861722	0.183964745802689	0.968224516473311	0.649842378196335	1.28660665475029	1.95	1.51	2.62	0.269502213825219	0.401541449779954	0.533580685734689	0.320463224393755	0.477470169531445	0.634477114669135	0.328375989834677	0.489251567198578	0.649987699377939	0.370383298509421	2.15055657823289	0.0936517798706621	0.760997771092137	-0.00675757278297544	0.0303309587343849	-0.0230539240871518	0.175803257116915	0.219717601551198	0.156507796927212	0.200459424510673	0.245470863533739	0.180910692561896	0.00209926996728323	0.00254148223656124	0.00260384412001153
119	0.910992249055047	0.14	0.370782916683485	0.227487261595833	0.514078571771137	0.168011574068016	0.956315728922439	0.624057456652996	1.28857400119188	2.17	1.52	2.7	0.236866655130905	0.362978289168791	0.489089923206678	0.276427211749102	0.423601525275631	0.57077583880216	0.282753461748234	0.433287591986765	0.583735802670708	0.370782916683485	2.26872793699513	-0.0277791383366279	0.696064092012358	-0.00675757278297544	0.0303309587343849	-0.0230539240871518	0.175803257116915	0.219717601551198	0.156507796927212	0.200459424510673	0.245470863533739	0.180910692561896	0.00209926996728323	0.00254148223656124	0.00260384412001153
119	0.910992249055047	0.14	0.372231957773559	0.227922113085913	0.516541802461205	0.152209420233169	0.878945095330738	0.555075084344358	1.20281510631712	2.05	1.59	2.67	0.220161816841895	0.348619771541102	0.477077726240309	0.259278164191965	0.410559358851542	0.56184055351112	0.266278064719619	0.421549981801763	0.576606382257068	0.372231957773559	2.23942882006888	-0.209586485714341	0.508825272316962	-0.00675757278297544	0.0303309587343849	-0.0230539240871518	0.175803257116915	0.219717601551198	0.156507796927212	0.200459424510673	0.245470863533739	0.180910692561896	0.00209926996728323	0.00254148223656124	0.00260384412001153
119	0.910992249055047	0.14	0.372237178176527	0.227280157642063	0.517194198710992	0.158745988474223	0.832462024625465	0.533261681788879	1.13166236746205	1.8	1.3	2.51	0.235195988292705	0.367158817676773	0.49912164706084	0.283641849272479	0.442786489593229	0.601931129913978	0.288524993871423	0.450520559224424	0.612494095843061	0.372237178176527	2.00715852243557	-0.0246898435965502	0.563937894784573	-0.00675757278297544	0.0303309587343849	-0.0230539240871518	0.175803257116915	0.219717601551198	0.156507796927212	0.200459424510673	0.245470863533739	0.180910692561896	0.00209926996728323	0.00254148223656124	0.00260384412001153
119	0.910992249055047	0.14	0.374271159755897	0.227175730545452	0.521366588966341	0.133543599383669	0.809504595814913	0.487570778963126	1.1314384126667	1.86	1.33	2.58	0.209604835615871	0.348002967070569	0.486401098525268	0.251271971098148	0.417182128584465	0.583092286070782	0.255557404445051	0.424244007707857	0.593040030970448	0.374271159755897	2.09634933366397	0.0330784156493143	0.668016206628156	-0.00675757278297544	0.0303309587343849	-0.0230539240871518	0.175803257116915	0.219717601551198	0.156507796927212	0.200459424510673	0.245470863533739	0.180910692561896	0.00209926996728323	0.00254148223656124	0.00260384412001153
119	0.910992249055047	0.14	0.374773060837365	0.23023341471898	0.51931270695575	0.172570634429549	0.974705011701256	0.641477632243518	1.30793239115899	2.03	1.49	2.69	0.256687186152051	0.390028076126151	0.52336896610025	0.302860113979515	0.460186382349467	0.61751265071942	0.309511620653939	0.470144145420542	0.630983528587967	0.374773060837365	2.23149289044258	-0.0257369440691989	0.680386226514268	-0.00675757278297544	0.0303309587343849	-0.0230539240871518	0.175803257116915	0.219717601551198	0.156507796927212	0.200459424510673	0.245470863533739	0.180910692561896	0.00209926996728323	0.00254148223656124	0.00260384412001153
119	0.910992249055047	0.14	0.378588040804833	0.229840942430028	0.527335139179638	0.151896018033106	1.00719162575233	0.635614539887317	1.37876871161735	2.06	1.64	2.76	0.251413636478362	0.398388792845801	0.54536394921324	0.295910565255507	0.468898403975816	0.641886242696125	0.303660231602043	0.481351967967734	0.658608266145166	0.378588040804833	2.29392248884804	-0.0602256167284209	0.681061028554749	-0.00675757278297544	0.0303309587343849	-0.0230539240871518	0.175803257116915	0.219717601551198	0.156507796927212	0.200459424510673	0.245470863533739	0.180910692561896	0.00209926996728323	0.00254148223656124	0.00260384412001153
119	0.910992249055047	0.14	0.380436878577367	0.232672556543886	0.528201200610848	0.153777501038188	0.873507210445432	0.553582459731353	1.19343196115951	2.07	1.53	2.65	0.21839934089648	0.344616047123648	0.470832753350816	0.256912926725536	0.405387291462055	0.553861656198573	0.263189832238368	0.41521355703444	0.567342005545179	0.380436878577367	2.20266815539768	-0.0646743627449771	0.630313267862046	-0.00675757278297544	0.0303309587343849	-0.0230539240871518	0.175803257116915	0.219717601551198	0.156507796927212	0.200459424510673	0.245470863533739	0.180910692561896	0.00209926996728323	0.00254148223656124	0.00260384412001153
119	0.910992249055047	0.14	0.381263977263671	0.232760983975086	0.529766970552256	0.145412780547996	0.836413090890155	0.519833298277023	1.15299288350329	2.08	1.44	2.82	0.204291522334309	0.328705575815645	0.45311962929698	0.240122023544833	0.386356942830742	0.532591862116652	0.24408813847258	0.392565704789013	0.541176547523353	0.381263977263671	2.19598331213793	-0.0498315564162769	0.642920606896956	-0.00675757278297544	0.0303309587343849	-0.0230539240871518	0.175803257116915	0.219717601551198	0.156507796927212	0.200459424510673	0.245470863533739	0.180910692561896	0.00209926996728323	0.00254148223656124	0.00260384412001153
119	0.910992249055047	0.14	0.381964039062027	0.236163710600913	0.52776436752314	0.138710227225368	0.82173923878304	0.502041260021058	1.14143721754502	1.96	1.45	2.61	0.206954832537133	0.33874288847176	0.470530944406387	0.245761004947494	0.402260684947763	0.558760364948032	0.251213401695713	0.411288384221453	0.571294626670624	0.381964039062027	2.10824479858412	-0.00125294323376551	0.652939082450253	-0.00675757278297544	0.0303309587343849	-0.0230539240871518	0.175803257116915	0.219717601551198	0.156507796927212	0.200459424510673	0.245470863533739	0.180910692561896	0.00209926996728323	0.00254148223656124	0.00260384412001153
119	0.910992249055047	0.14	0.383960211546321	0.236461931778927	0.531458491313714	0.170467017370823	1.03232118123512	0.676774239103558	1.38786812336667	1.98	1.43	2.55	0.277188988705201	0.42281169659257	0.568434404479938	0.328698674990234	0.501382270232088	0.674065865473942	0.336243091722497	0.512765981312373	0.689250750340943	0.383960211546321	2.14992113236665	-0.133403011673844	0.527981936873665	-0.00675757278297544	0.0303309587343849	-0.0230539240871518	0.175803257116915	0.219717601551198	0.156507796927212	0.200459424510673	0.245470863533739	0.180910692561896	0.00209926996728323	0.00254148223656124	0.00260384412001153
119	0.910992249055047	0.14	0.384495210059008	0.232911172897322	0.536079247220693	0.149151969720784	0.892007130221715	0.559374163077761	1.22464009736567	1.89	1.4	2.79	0.237387810327876	0.378550947500141	0.519714084672407	0.283738694783928	0.452464478292114	0.621190261800299	0.287979032298631	0.459054264136012	0.63035711351689	0.384495210059008	2.17815296074786	0.0121849901507644	0.697531584313901	-0.00675757278297544	0.0303309587343849	-0.0230539240871518	0.175803257116915	0.219717601551198	0.156507796927212	0.200459424510673	0.245470863533739	0.180910692561896	0.00209926996728323	0.00254148223656124	0.00260384412001153
119	0.910992249055047	0.14	0.38473606004874	0.233273101107963	0.536199018989516	0.136820432411702	0.911676755855992	0.554155851548645	1.26919766016334	2.27	1.53	2.83	0.20224911855013	0.332732785838554	0.463216453126978	0.234206506130151	0.385307900498384	0.536409294866617	0.239040344440764	0.393259459244837	0.54740648905281	0.38473606004874	2.32435433404766	-0.0198588790853849	0.734600492913974	-0.00675757278297544	0.0303309587343849	-0.0230539240871518	0.175803257116915	0.219717601551198	0.156507796927212	0.200459424510673	0.245470863533739	0.180910692561896	0.00209926996728323	0.00254148223656124	0.00260384412001153
119	0.910992249055047	0.14	0.385191529764643	0.235723899186303	0.534659160342984	0.154195319176179	0.924583096357725	0.586494238915439	1.26267195380001	2.03	1.57	2.66	0.235176552621952	0.370745781946702	0.506315011271451	0.277604046917469	0.437630913024868	0.597657779132267	0.284763106163986	0.448694325599354	0.613328362218502	0.385191529764643	2.20992977145886	-0.0102487080636669	0.698827849163916	-0.00675757278297544	0.0303309587343849	-0.0230539240871518	0.175803257116915	0.219717601551198	0.156507796927212	0.200459424510673	0.245470863533739	0.180910692561896	0.00209926996728323	0.00254148223656124	0.00260384412001153
119	0.910992249055047	0.14	0.386100202458145	0.238464780377645	0.533735624538645	0.160810995701147	0.937151633642524	0.602904762922263	1.27139850436278	1.91	1.47	2.64	0.254193823609895	0.395117391183338	0.53604095875678	0.303376775493143	0.471567083637816	0.639757391782489	0.310191814791369	0.481868396591199	0.653862923149031	0.386100202458145	2.16453716220468	-0.000371798660706306	0.672677222306151	-0.00675757278297544	0.0303309587343849	-0.0230539240871518	0.175803257116915	0.219717601551198	0.156507796927212	0.200459424510673	0.245470863533739	0.180910692561896	0.00209926996728323	0.00254148223656124	0.00260384412001153
119	0.910992249055047	0.14	0.386287450846764	0.234972082864929	0.537602818828598	0.119683861652306	0.771702344237132	0.444936378640946	1.09846830983332	1.87	1.38	2.46	0.190628863478641	0.330628709828289	0.470628556177938	0.228345686458141	0.396045165096258	0.563744643734374	0.233586696331759	0.405101210458521	0.576612229089605	0.386287450846764	2.03972455786569	-0.00367085917126716	0.617681317354666	-0.00675757278297544	0.0303309587343849	-0.0230539240871518	0.175803257116915	0.219717601551198	0.156507796927212	0.200459424510673	0.245470863533739	0.180910692561896	0.00209926996728323	0.00254148223656124	0.00260384412001153
119	0.910992249055047	0.14	0.386771401551146	0.237658306915999	0.535884496186293	0.143826706080717	0.885084868689138	0.547928436823701	1.22224130055457	1.99	1.43	2.59	0.223401843765911	0.360867548143123	0.498333252520335	0.264654353484712	0.427503936572274	0.590353519659837	0.270493723450922	0.436812382261633	0.603356747892441	0.386771401551146	2.14763843230807	-0.0213341374613417	0.65467302478423	-0.00675757278297544	0.0303309587343849	-0.0230539240871518	0.175803257116915	0.219717601551198	0.156507796927212	0.200459424510673	0.245470863533739	0.180910692561896	0.00209926996728323	0.00254148223656124	0.00260384412001153
119	0.910992249055047	0.14	0.387068713582892	0.238259447570398	0.535877979595385	0.137812570964987	0.868121046310042	0.529103502928304	1.20713858969178	2.06	1.56	2.62	0.208993600657459	0.342904067485339	0.47681453431322	0.245910854153514	0.403475665583852	0.56104047701419	0.252343276476324	0.414192273624576	0.575775048293155	0.387068713582892	2.2198754274799	-0.00683672913291303	0.709577077624586	-0.00675757278297544	0.0303309587343849	-0.0230539240871518	0.175803257116915	0.219717601551198	0.156507796927212	0.200459424510673	0.245470863533739	0.180910692561896	0.00209926996728323	0.00254148223656124	0.00260384412001153
119	0.910992249055047	0.14	0.387729632118778	0.235261899519786	0.540197364717771	0.126537653811922	0.871128727292141	0.51379006907002	1.22846738551426	2.1	1.47	2.89	0.200236109678334	0.339499414026714	0.478762718375094	0.234945762008927	0.39834947182217	0.561753181635413	0.238713645339703	0.404572075228634	0.570424935839253	0.387729632118778	2.27528301350315	-0.0885490455078602	0.647230918271781	-0.00675757278297544	0.0303309587343849	-0.0230539240871518	0.175803257116915	0.219717601551198	0.156507796927212	0.200459424510673	0.245470863533739	0.180910692561896	0.00209926996728323	0.00254148223656124	0.00260384412001153
119	0.910992249055047	0.14	0.388481269005288	0.240611058771344	0.536351479239232	0.152608676877626	0.892122274506965	0.563904393473713	1.22034015554022	2.05	1.59	2.9	0.224138086508402	0.354596598029229	0.485055109550057	0.264079254130456	0.4177853330663	0.571491412002144	0.269669191700086	0.426788556665269	0.583809208359525	0.388481269005288	2.30698221199087	-0.00200576112342602	0.736183063860173	-0.00675757278297544	0.0303309587343849	-0.0230539240871518	0.175803257116915	0.219717601551198	0.156507796927212	0.200459424510673	0.245470863533739	0.180910692561896	0.00209926996728323	0.00254148223656124	0.00260384412001153
119	0.910992249055047	0.14	0.388501975064244	0.240331075830683	0.536672874297805	0.170755083720061	0.909663607728241	0.596680520710025	1.22264669474646	1.99	1.48	2.63	0.242688053202195	0.369987761232346	0.497287469262496	0.287349891560776	0.438076541742052	0.588803191923328	0.293889822795626	0.448290739479864	0.602403268778008	0.388501975064244	2.15702134697374	-0.0405858683955174	0.628860115528221	-0.00675757278297544	0.0303309587343849	-0.0230539240871518	0.175803257116915	0.219717601551198	0.156507796927212	0.200459424510673	0.245470863533739	0.180910692561896	0.00209926996728323	0.00254148223656124	0.00260384412001153
119	0.910992249055047	0.14	0.388563806909099	0.235402414885409	0.54172519893279	0.152346815840311	0.925504449412645	0.584659878645304	1.26634902017999	2.08	1.47	2.99	0.22965133523669	0.363533295747245	0.4974152562578	0.269900982115097	0.42724765110812	0.584594320101144	0.273485722572791	0.433064502361959	0.592281991846579	0.388563806909099	2.25142285243787	-0.0194710029848639	0.694704663019082	-0.00675757278297544	0.0303309587343849	-0.0230539240871518	0.175803257116915	0.219717601551198	0.156507796927212	0.200459424510673	0.245470863533739	0.180910692561896	0.00209926996728323	0.00254148223656124	0.00260384412001153
119	0.910992249055047	0.14	0.388663587461738	0.240180913734343	0.537146261189133	0.147971468601188	0.888910948399993	0.555882147440549	1.22193974935944	1.97	1.44	2.6	0.228238885281287	0.364976721974768	0.501714558668248	0.270798968027128	0.433034535473147	0.595270102919166	0.276760528653506	0.442521962222327	0.608206808980154	0.388663587461738	2.16069494956511	-0.0246580080722917	0.643848520614245	-0.00675757278297544	0.0303309587343849	-0.0230539240871518	0.175803257116915	0.219717601551198	0.156507796927212	0.200459424510673	0.245470863533739	0.180910692561896	0.00209926996728323	0.00254148223656124	0.00260384412001153
119	0.910992249055047	0.14	0.390318881767906	0.240948873358993	0.539688890176818	0.192738344028196	1.07014062195829	0.72820101190924	1.41208023200735	1.9	1.47	2.42	0.307663635418685	0.452132513930009	0.596601392441334	0.367365776130139	0.53986884627276	0.712371916415382	0.377531040194753	0.554998124000576	0.732467195649672	0.390318881767906	2.10647316741211	-0.0170168274874624	0.634456187834724	-0.00675757278297544	0.0303309587343849	-0.0230539240871518	0.175803257116915	0.219717601551198	0.156507796927212	0.200459424510673	0.245470863533739	0.180910692561896	0.00209926996728323	0.00254148223656124	0.00260384412001153
119	0.910992249055047	0.14	0.390400220472918	0.241009736905164	0.539790704040671	0.158267187748847	0.866341976018497	0.554405253536493	1.1782786985005	2.03	1.41	2.69	0.222077480781839	0.347029618320679	0.471981755859518	0.262083363530702	0.40954485476898	0.557006346007258	0.266829591075271	0.416954309794122	0.567170707130348	0.390400220472918	2.1295842127147	0.00718827293581808	0.6629857222459	-0.00675757278297544	0.0303309587343849	-0.0230539240871518	0.175803257116915	0.219717601551198	0.156507796927212	0.200459424510673	0.245470863533739	0.180910692561896	0.00209926996728323	0.00254148223656124	0.00260384412001153
119	0.910992249055047	0.14	0.39075936814109	0.240532244913945	0.540986491368235	0.174478272178631	1.02304580955397	0.675610366153867	1.37048125295407	2.12	1.56	2.79	0.261044773991624	0.395288135761482	0.52953149753134	0.305751195260471	0.46298502028328	0.62021884530609	0.312735121871947	0.473454936707411	0.633984913461634	0.39075936814109	2.28017832366773	-0.0779408199220873	0.65608792026981	-0.00675757278297544	0.0303309587343849	-0.0230539240871518	0.175803257116915	0.219717601551198	0.156507796927212	0.200459424510673	0.245470863533739	0.180910692561896	0.00209926996728323	0.00254148223656124	0.00260384412001153
119	0.910992249055047	0.14	0.391867047504681	0.239510626645256	0.544223468364107	0.155988127930356	0.909007103769754	0.578879953094809	1.2391342544447	1.94	1.45	2.71	0.240894762636698	0.378273680625841	0.515652598614983	0.286663810055308	0.450144176423571	0.613624542791834	0.292244563057239	0.458856518832545	0.625268894390842	0.391867047504681	2.16221822151901	0.00698861933282761	0.68204276554569	-0.00675757278297544	0.0303309587343849	-0.0230539240871518	0.175803257116915	0.219717601551198	0.156507796927212	0.200459424510673	0.245470863533739	0.180910692561896	0.00209926996728323	0.00254148223656124	0.00260384412001153
119	0.910992249055047	0.14	0.395117036476906	0.242712679214743	0.54752139373907	0.184034652693163	0.972831195701038	0.653008702224356	1.29265368917772	1.96	1.46	2.51	0.26976070710195	0.401880756487963	0.534000805873976	0.320493867428101	0.477461374102497	0.634428880776893	0.328522872236954	0.489581559492661	0.65036686254855	0.395117036476906	2.15109311695845	0.100500790100791	0.768940190586459	-0.00675757278297544	0.0303309587343849	-0.0230539240871518	0.175803257116915	0.219717601551198	0.156507796927212	0.200459424510673	0.245470863533739	0.180910692561896	0.00209926996728323	0.00254148223656124	0.00260384412001153
119	0.910992249055047	0.14	0.395315111108639	0.242569179069204	0.548061043148075	0.159470900201304	0.977857631955485	0.627350592056811	1.32836467185416	1.95	1.53	2.67	0.259894357542232	0.405099930154883	0.550305502767535	0.308964861217302	0.481586614203827	0.654208367190352	0.316373424192983	0.493008148346926	0.670267807487562	0.395315111108639	2.17577824636518	0.0292021516170825	0.715404545651043	-0.00675757278297544	0.0303309587343849	-0.0230539240871518	0.175803257116915	0.219717601551198	0.156507796927212	0.200459424510673	0.245470863533739	0.180910692561896	0.00209926996728323	0.00254148223656124	0.00260384412001153
119	0.910992249055047	0.14	0.396037816271157	0.244930404304702	0.547145228237611	0.160853439457354	0.937838802385113	0.60339943557515	1.27227816919508	2.14	1.47	2.75	0.231735775939562	0.360177338200172	0.488618900460783	0.271086031956066	0.421337814661157	0.571589597366248	0.27637291324304	0.4295678593319	0.582587503246212	0.396037816271157	2.22239595615318	-0.102674967807316	0.599638599366941	-0.00675757278297544	0.0303309587343849	-0.0230539240871518	0.175803257116915	0.219717601551198	0.156507796927212	0.200459424510673	0.245470863533739	0.180910692561896	0.00209926996728323	0.00254148223656124	0.00260384412001153
119	0.910992249055047	0.14	0.396900389470889	0.245090834476424	0.548709944465355	0.159495101997444	0.93955459565462	0.60280744345399	1.27630174785525	2.15	1.59	2.76	0.230037599019796	0.358543819721264	0.487050040422732	0.268750528881686	0.418883006899483	0.569015484917281	0.275415402530234	0.429432402817808	0.583359561368888	0.396900389470889	2.26440529495469	0.0738638923921529	0.800700494704867	-0.00675757278297544	0.0303309587343849	-0.0230539240871518	0.175803257116915	0.219717601551198	0.156507796927212	0.200459424510673	0.245470863533739	0.180910692561896	0.00209926996728323	0.00254148223656124	0.00260384412001153
119	0.910992249055047	0.14	0.396912981528522	0.24113256990064	0.552693393156404	0.163542185115502	0.995331437237582	0.643884060237616	1.34677881423755	1.89	1.51	2.5	0.273108286706764	0.422177345761629	0.571246404816493	0.326394678813148	0.504548729859691	0.682702780906233	0.335380315631653	0.51843010771203	0.701367642049727	0.396912981528522	2.12473888007197	0.0894059869394742	0.756987022918569	-0.00675757278297544	0.0303309587343849	-0.0230539240871518	0.175803257116915	0.219717601551198	0.156507796927212	0.200459424510673	0.245470863533739	0.180910692561896	0.00209926996728323	0.00254148223656124	0.00260384412001153
119	0.910992249055047	0.14	0.399564710148146	0.24494860931133	0.554180810984962	0.151391939642046	0.890991592019747	0.561638862546726	1.22034432149277	2.05	1.49	2.68	0.222996238684892	0.353764290489668	0.484532342294445	0.262673756369225	0.416709248551603	0.57074474073398	0.26841902642235	0.426027118023193	0.583229124722064	0.399564710148146	2.16529411557273	0.135971096191274	0.821344543348681	-0.00675757278297544	0.0303309587343849	-0.0230539240871518	0.175803257116915	0.219717601551198	0.156507796927212	0.200459424510673	0.245470863533739	0.180910692561896	0.00209926996728323	0.00254148223656124	0.00260384412001153
119	0.910992249055047	0.14	0.401235004468048	0.248983735421228	0.553486273514867	0.139316320038874	0.869813274506684	0.532267807796677	1.20735874121669	2	1.42	2.64	0.215712769003539	0.35251019733199	0.489307625660441	0.255211506681528	0.417057641034796	0.578903775388064	0.260301823584086	0.425449572711695	0.590582729610378	0.401235004468048	2.12462559294741	-0.0236791983955082	0.635682166873662	-0.00675757278297544	0.0303309587343849	-0.0230539240871518	0.175803257116915	0.219717601551198	0.156507796927212	0.200459424510673	0.245470863533739	0.180910692561896	0.00209926996728323	0.00254148223656124	0.00260384412001153
119	0.910992249055047	0.14	0.40226798640074	0.248605429804344	0.555930542997136	0.155549327234623	0.880969926622414	0.560490895259763	1.20144895798506	2.08	1.38	2.69	0.219942226088808	0.345701399286473	0.471460572484137	0.258437244513348	0.406207205613759	0.553977166714171	0.262656591421046	0.412592785839115	0.562692989640163	0.40226798640074	2.16637566950407	0.00530242506710841	0.682124230675009	-0.00675757278297544	0.0303309587343849	-0.0230539240871518	0.175803257116915	0.219717601551198	0.156507796927212	0.200459424510673	0.245470863533739	0.180910692561896	0.00209926996728323	0.00254148223656124	0.00260384412001153
119	0.910992249055047	0.14	0.404028519412751	0.250591594281288	0.557465444544213	0.150952848040742	0.962506386329519	0.606109147728009	1.31890362493103	1.98	1.51	2.81	0.247971609600763	0.393780986087756	0.539590362574749	0.293980678274119	0.466843771220065	0.63970686416601	0.29990680467879	0.47628746518726	0.65256703577902	0.404028519412751	2.245824775056	0.0805998312081814	0.797004107542211	-0.00675757278297544	0.0303309587343849	-0.0230539240871518	0.175803257116915	0.219717601551198	0.156507796927212	0.200459424510673	0.245470863533739	0.180910692561896	0.00209926996728323	0.00254148223656124	0.00260384412001153
119	0.910992249055047	0.14	0.404196858330323	0.248016794976345	0.560376921684301	0.130046824446227	0.842689776148239	0.502398159991614	1.18298139230486	1.9	1.41	2.56	0.2120347819656	0.355653259066901	0.499271736168202	0.253118788074571	0.424564880701462	0.596010973328353	0.258522852552687	0.433668426080936	0.60905117536763	0.404196858330323	2.09800324939165	-0.0303868253295543	0.617242773224816	-0.00675757278297544	0.0303309587343849	-0.0230539240871518	0.175803257116915	0.219717601551198	0.156507796927212	0.200459424510673	0.245470863533739	0.180910692561896	0.00209926996728323	0.00254148223656124	0.00260384412001153
119	0.910992249055047	0.14	0.405100639715603	0.245198852942104	0.565002426489102	0.158125286976462	0.977563158108563	0.625392347935697	1.32973396828143	1.95	1.47	2.82	0.25931521991487	0.405340753148552	0.551366286382234	0.308337530699544	0.481968497486371	0.655599464273199	0.313724858325375	0.490375220572402	0.667040007975601	0.405100639715603	2.16031673894836	-0.0462952388710573	0.634250374102826	-0.00675757278297544	0.0303309587343849	-0.0230539240871518	0.175803257116915	0.219717601551198	0.156507796927212	0.200459424510673	0.245470863533739	0.180910692561896	0.00209926996728323	0.00254148223656124	0.00260384412001153
119	0.910992249055047	0.14	0.408042055215879	0.251433719958529	0.564650390473229	0.156380702239393	0.919516945961844	0.586069901627479	1.25296399029621	1.86	1.42	2.71	0.252269067240307	0.395798660919621	0.539328254598935	0.30250581132811	0.474617821177479	0.646729831026849	0.307975807406212	0.483234546579104	0.658430812948357	0.408042055215879	2.1199468500305	-0.0325520813020665	0.623925481200912	-0.00675757278297544	0.0303309587343849	-0.0230539240871518	0.175803257116915	0.219717601551198	0.156507796927212	0.200459424510673	0.245470863533739	0.180910692561896	0.00209926996728323	0.00254148223656124	0.00260384412001153
119	0.910992249055047	0.14	0.409334861398256	0.252349437128509	0.566320285668003	0.151804051792997	0.894791545122845	0.564563656058937	1.22501943418675	2.02	1.43	2.69	0.227053660055378	0.359863220252243	0.492672780449109	0.268185681697075	0.425054425537619	0.581923169378163	0.273235643784403	0.433218357518641	0.592791076350675	0.409334861398256	2.13078897870693	0.0238620582600764	0.693868682161102	-0.00675757278297544	0.0303309587343849	-0.0230539240871518	0.175803257116915	0.219717601551198	0.156507796927212	0.200459424510673	0.245470863533739	0.180910692561896	0.00209926996728323	0.00254148223656124	0.00260384412001153
119	0.910992249055047	0.14	0.411584153572994	0.252353766059255	0.570814541086734	0.156646224731082	0.975771627361041	0.622280450838281	1.3292628038838	2	1.51	2.72	0.252083103470969	0.39528084125531	0.538478579039651	0.298213614321396	0.467616142135934	0.637018669950472	0.304744549309953	0.47788167759892	0.651251853007124	0.411584153572994	2.18374179816932	0.064694746232247	0.757880482962222	-0.00675757278297544	0.0303309587343849	-0.0230539240871518	0.175803257116915	0.219717601551198	0.156507796927212	0.200459424510673	0.245470863533739	0.180910692561896	0.00209926996728323	0.00254148223656124	0.00260384412001153
119	0.910992249055047	0.14	0.413188341349162	0.254735237519311	0.571641445179012	0.157807661344444	0.986018774360679	0.630377426879331	1.34166012184203	1.93	1.53	2.68	0.262847832150935	0.411139241745783	0.559430651340632	0.312926627045556	0.489471094788019	0.666015562530482	0.320481399288019	0.501431787657203	0.682424986106344	0.413188341349162	2.16506855085747	-0.0147523564131614	0.679189141420455	-0.00675757278297544	0.0303309587343849	-0.0230539240871518	0.175803257116915	0.219717601551198	0.156507796927212	0.200459424510673	0.245470863533739	0.180910692561896	0.00209926996728323	0.00254148223656124	0.00260384412001153
119	0.910992249055047	0.14	0.413867981497256	0.252807382171463	0.574928580823048	0.147722787936225	0.902026740719519	0.563750446276818	1.24030303516222	2.07	1.53	2.84	0.22245659294699	0.355940818872561	0.489425044798132	0.261696975988026	0.418727243349662	0.575757510711298	0.266982290551846	0.427090975010469	0.587427294223354	0.413867981497256	2.22087684077751	-0.0612349250192569	0.637411903065417	-0.00675757278297544	0.0303309587343849	-0.0230539240871518	0.175803257116915	0.219717601551198	0.156507796927212	0.200459424510673	0.245470863533739	0.180910692561896	0.00209926996728323	0.00254148223656124	0.00260384412001153
119	0.910992249055047	0.14	0.417882668311847	0.258647561314965	0.577117775308728	0.192604632060892	1.069821629686	0.727836991021795	1.4118062683502	2.04	1.6	2.73	0.29033278631311	0.426749805844187	0.563166825375264	0.342329325138598	0.50317766344211	0.664026001745623	0.351203677141677	0.515987554025924	0.681345469292751	0.417882668311847	2.25414306256546	0.0385512997426975	0.758853199944467	-0.00675757278297544	0.0303309587343849	-0.0230539240871518	0.175803257116915	0.219717601551198	0.156507796927212	0.200459424510673	0.245470863533739	0.180910692561896	0.00209926996728323	0.00254148223656124	0.00260384412001153
119	0.910992249055047	0.14	0.418270201908259	0.259073661131151	0.577466742685368	0.167898726168287	1.00357867214128	0.654758752610766	1.35239859167179	1.92	1.48	2.54	0.274538159249278	0.420797187075238	0.567056214901197	0.327251321359018	0.50159306040037	0.675934799441721	0.335579154024907	0.514155506819674	0.693031187844553	0.418270201908259	2.13261151671169	-0.0682407497169873	0.604549516434562	-0.00675757278297544	0.0303309587343849	-0.0230539240871518	0.175803257116915	0.219717601551198	0.156507796927212	0.200459424510673	0.245470863533739	0.180910692561896	0.00209926996728323	0.00254148223656124	0.00260384412001153
119	0.910992249055047	0.14	0.42263201574041	0.256181020264065	0.589083011216755	0.166439241890664	0.972838845209026	0.632926348818635	1.31275134159942	1.99	1.48	2.64	0.258080950302519	0.39668308031634	0.535285210330162	0.305743276668359	0.469942413931168	0.634141551193978	0.31266468223469	0.48065928897482	0.648447314066336	0.42263201574041	2.10840739770652	-0.0366494604061797	0.613692864455014	-0.00675757278297544	0.0303309587343849	-0.0230539240871518	0.175803257116915	0.219717601551198	0.156507796927212	0.200459424510673	0.245470863533739	0.180910692561896	0.00209926996728323	0.00254148223656124	0.00260384412001153
119	0.910992249055047	0.14	0.424386084686813	0.261777490789325	0.586994678584302	0.147562716021922	0.973881196681002	0.608425832815723	1.33933656054628	1.96	1.52	2.53	0.251011543834614	0.401783437693776	0.552555331552937	0.298131721358103	0.47720668963235	0.656281657906597	0.306252282675001	0.489945889025688	0.673812762568041	0.424386084686813	2.16196498394526	-0.00529503880340252	0.676085789047323	-0.00675757278297544	0.0303309587343849	-0.0230539240871518	0.175803257116915	0.219717601551198	0.156507796927212	0.200459424510673	0.245470863533739	0.180910692561896	0.00209926996728323	0.00254148223656124	0.00260384412001153
119	0.910992249055047	0.14	0.429491982199894	0.26396906503837	0.595014899361418	0.16698638434904	1.00214584922859	0.652682276239738	1.35160942221743	1.88	1.44	2.56	0.278157388504983	0.427090304839443	0.576023221173904	0.33278827045639	0.510972024292156	0.689155778127922	0.340441835246793	0.522516948022681	0.704820076577825	0.429491982199894	2.06401196678327	0.0857611068316321	0.727398877580934	-0.00675757278297544	0.0303309587343849	-0.0230539240871518	0.175803257116915	0.219717601551198	0.156507796927212	0.200459424510673	0.245470863533739	0.180910692561896	0.00209926996728323	0.00254148223656124	0.00260384412001153
119	0.910992249055047	0.14	0.434877594777427	0.269654869611826	0.600100319943029	0.172921907024835	0.986711406294771	0.649793680262555	1.32362913232699	1.97	1.57	2.5	0.26664737840142	0.404903922151058	0.543160465900696	0.316330418343683	0.480347595580787	0.644364772817891	0.325657929471504	0.494532957256667	0.663591857141	0.434877594777427	2.10350701929529	-0.0106091111358626	0.655123733620847	-0.00675757278297544	0.0303309587343849	-0.0230539240871518	0.175803257116915	0.219717601551198	0.156507796927212	0.200459424510673	0.245470863533739	0.180910692561896	0.00209926996728323	0.00254148223656124	0.00260384412001153
119	0.910992249055047	0.14	0.444491773630524	0.272663277597972	0.616320269663076	0.18255884710233	1.07403260512332	0.719194922747089	1.42887028749955	2.03	1.58	2.44	0.287761122052418	0.429737221156459	0.571713320260499	0.33951743423532	0.507029155578145	0.67454087692097	0.350164093645106	0.522964602572074	0.695485425778359	0.444491773630524	2.11875407103683	0.0121993185148655	0.684620025093783	-0.00675757278297544	0.0303309587343849	-0.0230539240871518	0.175803257116915	0.219717601551198	0.156507796927212	0.200459424510673	0.245470863533739	0.180910692561896	0.00209926996728323	0.00254148223656124	0.00260384412001153
119	0.910992249055047	0.14	0.451269605182165	0.278489719183175	0.624049491181155	0.148166995489376	0.990753537474496	0.619857163557554	1.36164991139144	2.01	1.54	2.62	0.250339496284284	0.400132088640786	0.549924680997289	0.295956740291658	0.473044766798368	0.650132793305078	0.303771821670798	0.485171737261556	0.666985614797613	0.451269605182165	2.16866914592088	-0.113404708909641	0.578503893582442	-0.00675757278297544	0.0303309587343849	-0.0230539240871518	0.175803257116915	0.219717601551198	0.156507796927212	0.200459424510673	0.245470863533739	0.180910692561896	0.00209926996728323	0.00254148223656124	0.00260384412001153
119	0.910992249055047	0.14	0.455525193238385	0.276175850531917	0.634874535944852	0.166686961883597	1.04836152201699	0.682387880680246	1.41433516335373	2.08	1.59	2.54	0.268140310007228	0.411947502984754	0.555754695962279	0.315160768426353	0.484185654847987	0.653210541269622	0.324578586228182	0.498382620457016	0.672403926955848	0.455525193238385	2.1268483255573	-0.0410254633858845	0.639980208499288	-0.00675757278297544	0.0303309587343849	-0.0230539240871518	0.175803257116915	0.219717601551198	0.156507796927212	0.200459424510673	0.245470863533739	0.180910692561896	0.00209926996728323	0.00254148223656124	0.00260384412001153
119	0.910992249055047	0.14	0.455563057615742	0.280046050234853	0.63108006499663	0.149805782369489	0.955361888701111	0.60001856608354	1.31070521131868	1.96	1.48	2.58	0.24757333979734	0.394191358185237	0.540809376573134	0.294056024588015	0.468202043926808	0.642348063265602	0.301106773253007	0.47940993921983	0.657684121933237	0.455563057615742	2.0822912397911	0.0618198596799383	0.719501628868356	-0.00675757278297544	0.0303309587343849	-0.0230539240871518	0.175803257116915	0.219717601551198	0.156507796927212	0.200459424510673	0.245470863533739	0.180910692561896	0.00209926996728323	0.00254148223656124	0.00260384412001153
119	0.910992249055047	0.15	0.265821828078109	0.165411832173597	0.366231823982621	0.156891361113004	0.804926987311717	0.513597661150456	1.09625631347298	2.08	1.54	2.64	0.201695989066892	0.316104525220784	0.430513061374677	0.237035622994417	0.371489950859724	0.50594427872503	0.243069175908817	0.380855452490505	0.518607622135653	0.265821828078109	2.31760760481296	0.109124837500467	0.829075773018888	-0.00675757278297544	0.0303309587343849	-0.0230539240871518	0.175803257116915	0.219717601551198	0.156507796927212	0.200459424510673	0.245470863533739	0.180910692561896	0.00209926996728323	0.00254148223656124	0.00260384412001153
119	0.910992249055047	0.15	0.305637189890411	0.192258750738809	0.419015629042013	0.177540771672691	0.884803530131962	0.587472356174572	1.18213470408935	1.97	1.49	2.8	0.241034583114202	0.363026868893142	0.485019154672083	0.285935234492846	0.430652612347261	0.575369990201677	0.291476960310065	0.438924869104818	0.586491478088544	0.305637189890411	2.34638430440998	0.0984611345050294	0.825144721767804	-0.00675757278297544	0.0303309587343849	-0.0230539240871518	0.175803257116915	0.219717601551198	0.156507796927212	0.200459424510673	0.245470863533739	0.180910692561896	0.00209926996728323	0.00254148223656124	0.00260384412001153
119	0.910992249055047	0.15	0.306347103606405	0.193096621526981	0.419597585685829	0.165710182866193	0.803673854291741	0.522127975602074	1.08521973298141	1.92	1.45	2.9	0.218696580780478	0.336623839765718	0.454551098750959	0.260626394868076	0.401163371972662	0.541700349077248	0.264345055152626	0.407235664036125	0.549525372777285	0.306347103606405	2.27869216089169	-0.124891860120717	0.579733494289826	-0.00675757278297544	0.0303309587343849	-0.0230539240871518	0.175803257116915	0.219717601551198	0.156507796927212	0.200459424510673	0.245470863533739	0.180910692561896	0.00209926996728323	0.00254148223656124	0.00260384412001153
119	0.910992249055047	0.15	0.307914482353307	0.191785446968124	0.424043517738489	0.198752966858095	0.879772642869408	0.603980225326847	1.15556506041197	1.94	1.43	2.66	0.250804725328305	0.365328411086327	0.479852096844349	0.298315276860303	0.434533464054527	0.57075165124875	0.304245567173157	0.443035454634288	0.582111209340578	0.307914482353307	2.21674339458298	0.0163760113397871	0.701138495769282	-0.00675757278297544	0.0303309587343849	-0.0230539240871518	0.175803257116915	0.219717601551198	0.156507796927212	0.200459424510673	0.245470863533739	0.180910692561896	0.00209926996728323	0.00254148223656124	0.00260384412001153
119	0.910992249055047	0.15	0.307990014346957	0.193539157547801	0.422440871146113	0.187889414838926	0.861564815529065	0.581905142732029	1.1412244883261	1.98	1.41	2.66	0.238327310056257	0.352865802079215	0.467404294102172	0.282613878715519	0.418436195869158	0.554258513022797	0.287975156648236	0.426388718216913	0.564615936175392	0.307990014346957	2.23250865270901	0.0903410726442659	0.78011549996489	-0.00675757278297544	0.0303309587343849	-0.0230539240871518	0.175803257116915	0.219717601551198	0.156507796927212	0.200459424510673	0.245470863533739	0.180910692561896	0.00209926996728323	0.00254148223656124	0.00260384412001153
119	0.910992249055047	0.15	0.314004064945286	0.198151167161441	0.429856962729132	0.172962494971949	0.817992212499926	0.538724156231745	1.09726026876811	2.05	1.51	2.76	0.213798935118749	0.32462970510029	0.435460475081831	0.251815289282894	0.382353275306286	0.512891261329678	0.257133728036359	0.390388304027806	0.523823223637077	0.314004064945286	2.27238847666567	0.0407143820443243	0.758519338359827	-0.00675757278297544	0.0303309587343849	-0.0230539240871518	0.175803257116915	0.219717601551198	0.156507796927212	0.200459424510673	0.245470863533739	0.180910692561896	0.00209926996728323	0.00254148223656124	0.00260384412001153
119	0.910992249055047	0.15	0.316373969099803	0.196700901138456	0.436047037061149	0.153163885334829	0.844521652520219	0.534481638028516	1.15456166701192	2.01	1.56	2.76	0.215429867279675	0.34039558063833	0.465361293996985	0.254576701464812	0.402250557020518	0.549924412576224	0.260629170070791	0.411581381150352	0.562892897136043	0.316373969099803	2.28232478652844	-0.0614707626122538	0.669077164429359	-0.00675757278297544	0.0303309587343849	-0.0230539240871518	0.175803257116915	0.219717601551198	0.156507796927212	0.200459424510673	0.245470863533739	0.180910692561896	0.00209926996728323	0.00254148223656124	0.00260384412001153
119	0.910992249055047	0.15	0.319173971058549	0.20065361793686	0.437694324180238	0.185886686661692	0.943248921863674	0.635050745763931	1.25144709796342	2.01	1.56	2.81	0.256687583662811	0.38126132149405	0.505835059325289	0.303515621761798	0.450815600021391	0.598115578280984	0.310181304770958	0.460855378342968	0.611553477470119	0.319173971058549	2.33634404993346	0.135553770800189	0.864720011679595	-0.00675757278297544	0.0303309587343849	-0.0230539240871518	0.175803257116915	0.219717601551198	0.156507796927212	0.200459424510673	0.245470863533739	0.180910692561896	0.00209926996728323	0.00254148223656124	0.00260384412001153
119	0.910992249055047	0.15	0.322354480778389	0.200275548172727	0.44443341338405	0.176204983442514	0.829060390737882	0.549180229781664	1.1089405516941	2.03	1.46	2.52	0.220046047189831	0.332188691381073	0.444331335572314	0.259701501154427	0.392053858362496	0.524406215570566	0.266262298808711	0.401776858274394	0.53734482411436	0.322354480778389	2.18776460005774	0.11306806223277	0.789613182313573	-0.00675757278297544	0.0303309587343849	-0.0230539240871518	0.175803257116915	0.219717601551198	0.156507796927212	0.200459424510673	0.245470863533739	0.180910692561896	0.00209926996728323	0.00254148223656124	0.00260384412001153
119	0.910992249055047	0.15	0.326680231064722	0.203942529178515	0.449417932950929	0.163228354028671	0.744195842102701	0.481121569660284	1.00727011454512	1.87	1.36	2.45	0.20635356395463	0.319186405229228	0.432019246503826	0.247242550238882	0.382433234096245	0.517623917953608	0.252768822733197	0.391054132309868	0.528936991105002	0.326680231064722	2.06003158193696	0.120225485667251	0.73587327486984	-0.00675757278297544	0.0303309587343849	-0.0230539240871518	0.175803257116915	0.219717601551198	0.156507796927212	0.200459424510673	0.245470863533739	0.180910692561896	0.00209926996728323	0.00254148223656124	0.00260384412001153
119	0.910992249055047	0.15	0.329935890630268	0.205005287621076	0.45486649363946	0.147983362879514	0.85462547780317	0.534456765943023	1.17479418966332	2.11	1.6	2.65	0.207470866606632	0.331757215555268	0.456043564503904	0.243235987282504	0.388947591454754	0.534659195627004	0.249906402602519	0.399450142529531	0.549195294083324	0.329935890630268	2.29177906299939	-0.0162118403158147	0.720405156092194	-0.00675757278297544	0.0303309587343849	-0.0230539240871518	0.175803257116915	0.219717601551198	0.156507796927212	0.200459424510673	0.245470863533739	0.180910692561896	0.00209926996728323	0.00254148223656124	0.00260384412001153
119	0.910992249055047	0.15	0.330653538016878	0.208103947769304	0.453203128264452	0.134770269210166	0.747395026317801	0.451727019174688	1.04306303346091	2.12	1.6	2.85	0.174410307155016	0.288566746227349	0.402723185299683	0.204248559392181	0.337934971658756	0.47162138392533	0.208888258289335	0.345751897254376	0.482567257044661	0.330653538016878	2.33181857436291	0.0215908041584756	0.770832240841652	-0.00675757278297544	0.0303309587343849	-0.0230539240871518	0.175803257116915	0.219717601551198	0.156507796927212	0.200459424510673	0.245470863533739	0.180910692561896	0.00209926996728323	0.00254148223656124	0.00260384412001153
119	0.910992249055047	0.15	0.335578526808333	0.213144199424652	0.458012854192013	0.167336149637057	0.944631967521137	0.615637897972517	1.27362603706976	1.96	1.48	2.7	0.254311902581417	0.390215017123999	0.52611813166658	0.302136825615064	0.463597359716295	0.625057893817526	0.308402403126434	0.473317081038658	0.638119764577645	0.335578526808333	2.27745544957554	0.0546633885924823	0.76606613861286	-0.00675757278297544	0.0303309587343849	-0.0230539240871518	0.175803257116915	0.219717601551198	0.156507796927212	0.200459424510673	0.245470863533739	0.180910692561896	0.00209926996728323	0.00254148223656124	0.00260384412001153
119	0.910992249055047	0.15	0.336739883334271	0.213207672353606	0.460272094314936	0.184333404950414	0.98916801219029	0.664297838377615	1.31403818600297	2.09	1.48	2.81	0.259517815042356	0.386433172596735	0.513348530151113	0.304656215826905	0.453646190008543	0.602636164190181	0.310184475454493	0.461814830924602	0.613852938744774	0.336739883334271	2.3036483192545	-0.113306809569397	0.61080144775822	-0.00675757278297544	0.0303309587343849	-0.0230539240871518	0.175803257116915	0.219717601551198	0.156507796927212	0.200459424510673	0.245470863533739	0.180910692561896	0.00209926996728323	0.00254148223656124	0.00260384412001153
119	0.910992249055047	0.15	0.337816730705463	0.213183446793983	0.462450014616943	0.14217983004676	0.839738941994068	0.517699632661858	1.16177825132628	2.03	1.56	2.77	0.207281475589278	0.336222620269852	0.465163764950426	0.244598547191296	0.396753082816776	0.548907618442256	0.250320521015874	0.405943826586008	0.561711125372062	0.337816730705463	2.27229927077324	-0.024321581274817	0.704573651860734	-0.00675757278297544	0.0303309587343849	-0.0230539240871518	0.175803257116915	0.219717601551198	0.156507796927212	0.200459424510673	0.245470863533739	0.180910692561896	0.00209926996728323	0.00254148223656124	0.00260384412001153
119	0.910992249055047	0.15	0.337885132563796	0.211656291757983	0.464113973369608	0.155669544830042	0.834927658083727	0.531336786524503	1.13851852964295	2.05	1.54	2.74	0.211391777894627	0.332175084676877	0.452958391459127	0.249111173091371	0.391446279697927	0.533781386304484	0.254810800727466	0.400467407605175	0.546178549986894	0.337885132563796	2.2674404782982	-0.0831983206516689	0.639208069038129	-0.00675757278297544	0.0303309587343849	-0.0230539240871518	0.175803257116915	0.219717601551198	0.156507796927212	0.200459424510673	0.245470863533739	0.180910692561896	0.00209926996728323	0.00254148223656124	0.00260384412001153
119	0.910992249055047	0.15	0.341475658376765	0.21355725569809	0.469394061055439	0.179776627214567	0.884988669078689	0.589852369410434	1.18012496874694	2.1	1.55	2.71	0.23002021457664	0.345112258789164	0.460204303001688	0.26992706141414	0.404986744510305	0.54004642760647	0.276494351752033	0.414847689669795	0.553198417439398	0.341475658376765	2.27946302350293	0.0766904047551142	0.802565690467082	-0.00675757278297544	0.0303309587343849	-0.0230539240871518	0.175803257116915	0.219717601551198	0.156507796927212	0.200459424510673	0.245470863533739	0.180910692561896	0.00209926996728323	0.00254148223656124	0.00260384412001153
119	0.910992249055047	0.15	0.342632279944631	0.214889400964632	0.47037515892463	0.141559919265369	0.779832155702302	0.480004671464336	1.07965963994027	1.96	1.55	2.59	0.197498273777536	0.320862511853413	0.44422674992929	0.234434036041203	0.380869625994017	0.527305215946831	0.240799145586516	0.391058588370385	0.541380592229672	0.342632279944631	2.2125117271033	-0.0136153125819728	0.686252616456298	-0.00675757278297544	0.0303309587343849	-0.0230539240871518	0.175803257116915	0.219717601551198	0.156507796927212	0.200459424510673	0.245470863533739	0.180910692561896	0.00209926996728323	0.00254148223656124	0.00260384412001153
119	0.910992249055047	0.15	0.344604274870004	0.21747967614525	0.471728873594758	0.14180718630119	0.812458465519827	0.500404327067994	1.12451260397166	1.93	1.5	2.54	0.208993815822276	0.339323194707363	0.46965257359245	0.248902734885213	0.404119475211993	0.559336215538774	0.255493068152737	0.414666275012678	0.573887947600957	0.344604274870004	2.17683806565692	-0.138620818937177	0.537600114612925	-0.00675757278297544	0.0303309587343849	-0.0230539240871518	0.175803257116915	0.219717601551198	0.156507796927212	0.200459424510673	0.245470863533739	0.180910692561896	0.00209926996728323	0.00254148223656124	0.00260384412001153
119	0.910992249055047	0.15	0.344854934940592	0.217007196370859	0.472702673510326	0.173666575044929	0.82913364938767	0.546756504523414	1.11151079425193	2.09	1.58	2.83	0.213648116877882	0.323988542186929	0.434328967495975	0.250820426472159	0.380358813880242	0.509897201288324	0.256392530853191	0.388759858165312	0.521386840807531	0.344854934940592	2.26136285260469	0.101911286381794	0.81551109935245	-0.00675757278297544	0.0303309587343849	-0.0230539240871518	0.175803257116915	0.219717601551198	0.156507796927212	0.200459424510673	0.245470863533739	0.180910692561896	0.00209926996728323	0.00254148223656124	0.00260384412001153
119	0.910992249055047	0.15	0.349430189195667	0.220961680476805	0.477898697914529	0.184311404048189	0.906752667623186	0.60892818570358	1.20457714954279	2.01	1.51	2.67	0.245399664361279	0.365423715830003	0.485447767298727	0.289983093557554	0.431812732309511	0.573642371061468	0.296899186784486	0.441908216058528	0.587055369686913	0.349430189195667	2.23827164544839	0.0696326561076035	0.771535606331495	-0.00675757278297544	0.0303309587343849	-0.0230539240871518	0.175803257116915	0.219717601551198	0.156507796927212	0.200459424510673	0.245470863533739	0.180910692561896	0.00209926996728323	0.00254148223656124	0.00260384412001153
119	0.910992249055047	0.15	0.350136927009035	0.22203225526874	0.478241598749331	0.186099493240196	0.921993345429716	0.620951884976087	1.22303480588334	1.95	1.52	2.59	0.256815066542182	0.381320659598448	0.505826252654714	0.305191609953265	0.4531504618409	0.601109313728535	0.313074930098264	0.464619157521531	0.616346216038406	0.350136927009035	2.20673852498364	0.102838614875037	0.787588118896131	-0.00675757278297544	0.0303309587343849	-0.0230539240871518	0.175803257116915	0.219717601551198	0.156507796927212	0.200459424510673	0.245470863533739	0.180910692561896	0.00209926996728323	0.00254148223656124	0.00260384412001153
119	0.910992249055047	0.15	0.35104373714627	0.22189399568848	0.480193478604059	0.178992150503828	0.911042848398915	0.60640705722955	1.21567863956828	2.02	1.5	2.68	0.244119720676137	0.366756163246541	0.489392605816945	0.288403644286949	0.433286642111667	0.578169639936385	0.295043517267186	0.443003265804066	0.591132908282517	0.35104373714627	2.25255128807393	0.00322241842997615	0.707379366425838	-0.00675757278297544	0.0303309587343849	-0.0230539240871518	0.175803257116915	0.219717601551198	0.156507796927212	0.200459424510673	0.245470863533739	0.180910692561896	0.00209926996728323	0.00254148223656124	0.00260384412001153
119	0.910992249055047	0.15	0.352203009488273	0.222658224395335	0.481747794581211	0.182742891239622	0.934071346769478	0.625664068154351	1.24247862538461	2.04	1.6	2.86	0.249723716126025	0.372819504451021	0.495915292776017	0.294484474817458	0.439644090169465	0.584803705521472	0.301200783529738	0.449469275190495	0.59813421856644	0.352203009488273	2.33476449237625	-0.0589785293303446	0.688301996698094	-0.00675757278297544	0.0303309587343849	-0.0230539240871518	0.175803257116915	0.219717601551198	0.156507796927212	0.200459424510673	0.245470863533739	0.180910692561896	0.00209926996728323	0.00254148223656124	0.00260384412001153
119	0.910992249055047	0.15	0.352665543043862	0.221212810356328	0.484118275731396	0.161760207567842	0.951635692033002	0.613411651956916	1.28985973210909	1.97	1.49	2.76	0.251494273397951	0.390163646458098	0.528833019518246	0.298295863531471	0.462770783073243	0.627245702615015	0.304361634349397	0.472235062238179	0.640244454121501	0.352665543043862	2.22411951239401	0.0303545202053823	0.734836583966518	-0.00675757278297544	0.0303309587343849	-0.0230539240871518	0.175803257116915	0.219717601551198	0.156507796927212	0.200459424510673	0.245470863533739	0.180910692561896	0.00209926996728323	0.00254148223656124	0.00260384412001153
119	0.910992249055047	0.15	0.353140069970737	0.224068301543109	0.482211838398365	0.198158716285813	0.891936629043555	0.611808270027352	1.17206498805976	1.97	1.5	2.73	0.250907436404137	0.365790303910506	0.480673171416875	0.297618145141052	0.433888422442275	0.570158699743499	0.304012800811757	0.443405180056743	0.582479765047816	0.353140069970737	2.20441063600594	0.0448212277557907	0.732941853570654	-0.00675757278297544	0.0303309587343849	-0.0230539240871518	0.175803257116915	0.219717601551198	0.156507796927212	0.200459424510673	0.245470863533739	0.180910692561896	0.00209926996728323	0.00254148223656124	0.00260384412001153
119	0.910992249055047	0.15	0.353866541519653	0.221043800184919	0.486689282854387	0.19141210268844	0.954840331270922	0.648435832429572	1.26124483011227	2.05	1.51	2.65	0.257561819212177	0.379267154095787	0.500972488979397	0.303415302956429	0.44678772192783	0.59016014089923	0.310606146007376	0.457263856763791	0.604266647516448	0.353866541519653	2.23731469599937	0.0456285582129963	0.745149821776844	-0.00675757278297544	0.0303309587343849	-0.0230539240871518	0.175803257116915	0.219717601551198	0.156507796927212	0.200459424510673	0.245470863533739	0.180910692561896	0.00209926996728323	0.00254148223656124	0.00260384412001153
119	0.910992249055047	0.15	0.354004721639658	0.221110832725208	0.486898610554108	0.180115480223219	0.929234158230183	0.619697955486842	1.23877036097352	2.03	1.39	2.74	0.248241036803861	0.372236262569889	0.496231488335917	0.292962475048226	0.439295848056497	0.585629221064768	0.297475613987171	0.445985523617366	0.594537827320914	0.354004721639658	2.2471466297635	-0.086406860391081	0.618096987185402	-0.00675757278297544	0.0303309587343849	-0.0230539240871518	0.175803257116915	0.219717601551198	0.156507796927212	0.200459424510673	0.245470863533739	0.180910692561896	0.00209926996728323	0.00254148223656124	0.00260384412001153
119	0.910992249055047	0.15	0.354706852587634	0.223328258413051	0.486085446762216	0.136014703133014	0.861013561582353	0.522203966990068	1.19982315617464	1.96	1.52	2.56	0.215135600190712	0.354717085760639	0.494298571330566	0.255441556447187	0.421173828993366	0.586906101539544	0.262060670964413	0.43211072040811	0.602244454940986	0.354706852587634	2.23070887954942	-0.0658331120220755	0.633981079559086	-0.00675757278297544	0.0303309587343849	-0.0230539240871518	0.175803257116915	0.219717601551198	0.156507796927212	0.200459424510673	0.245470863533739	0.180910692561896	0.00209926996728323	0.00254148223656124	0.00260384412001153
119	0.910992249055047	0.15	0.35471497478756	0.22479303162976	0.48463691794536	0.148291950194681	0.833861152578663	0.521853108601651	1.14586919655568	2.12	1.61	2.84	0.201285690838245	0.321631346816587	0.441977002794929	0.235673725331912	0.37657946460138	0.517485203870848	0.241282519854212	0.385433856487907	0.5296398053546	0.35471497478756	2.35789597795248	-0.0507201430710587	0.714149574105566	-0.00675757278297544	0.0303309587343849	-0.0230539240871518	0.175803257116915	0.219717601551198	0.156507796927212	0.200459424510673	0.245470863533739	0.180910692561896	0.00209926996728323	0.00254148223656124	0.00260384412001153
119	0.910992249055047	0.15	0.35576809210427	0.223986663068419	0.487549521140122	0.183481638773173	0.906069783074503	0.607645759787835	1.20449380636117	2.06	1.45	2.7	0.240268887232549	0.358268571824413	0.476268256416277	0.282773040758475	0.421647158023135	0.560521275287795	0.288413877848325	0.429942516631672	0.571518792908229	0.35576809210427	2.20613870505993	0.0169939449283736	0.703023527875617	-0.00675757278297544	0.0303309587343849	-0.0230539240871518	0.175803257116915	0.219717601551198	0.156507796927212	0.200459424510673	0.245470863533739	0.180910692561896	0.00209926996728323	0.00254148223656124	0.00260384412001153
119	0.910992249055047	0.15	0.356340773923962	0.224634841386852	0.488046706461072	0.160261012978944	0.897297125954684	0.576611159677801	1.21798309223157	2.11	1.43	2.64	0.223785702735489	0.348245545588309	0.472705388441129	0.262351389016649	0.408259783744732	0.554168178472815	0.267689530203007	0.416546909460385	0.565269974418348	0.356340773923962	2.26767637591799	-0.0416037061767815	0.661938687415518	-0.00675757278297544	0.0303309587343849	-0.0230539240871518	0.175803257116915	0.219717601551198	0.156507796927212	0.200459424510673	0.245470863533739	0.180910692561896	0.00209926996728323	0.00254148223656124	0.00260384412001153
119	0.910992249055047	0.15	0.357453344892474	0.223143426386033	0.491763263398916	0.169391690399197	0.953632858438013	0.623933005764099	1.28333271111193	1.9	1.45	2.54	0.264010373172449	0.403519231231245	0.54302808929004	0.315349706752249	0.481987392042917	0.648625077333585	0.322967119262239	0.493705015042343	0.664186066427149	0.357453344892474	2.17298457752493	0.0823079650882014	0.754824527498806	-0.00675757278297544	0.0303309587343849	-0.0230539240871518	0.175803257116915	0.219717601551198	0.156507796927212	0.200459424510673	0.245470863533739	0.180910692561896	0.00209926996728323	0.00254148223656124	0.00260384412001153
119	0.910992249055047	0.15	0.359048891153007	0.224837930776988	0.493259851529027	0.159361542099625	0.91714457666929	0.588265587287306	1.24602356605127	2.12	1.6	2.79	0.22727035448505	0.35432936679988	0.481388379114709	0.26618636347872	0.415001973468483	0.563817583458247	0.272674422785167	0.424853849692591	0.57709666677398	0.359048891153007	2.31956377181712	-0.0354412023532322	0.711288711105167	-0.00675757278297544	0.0303309587343849	-0.0230539240871518	0.175803257116915	0.219717601551198	0.156507796927212	0.200459424510673	0.245470863533739	0.180910692561896	0.00209926996728323	0.00254148223656124	0.00260384412001153
119	0.910992249055047	0.15	0.359331111448896	0.22481028255307	0.493851940344721	0.175755672323003	1.00037971879095	0.662140744679553	1.33861869290234	2.2	1.67	2.89	0.248330367966896	0.375184076301182	0.502037784635469	0.289110737610724	0.43679613543557	0.584481533260416	0.296293475861512	0.447455607448448	0.599034503403107	0.359331111448896	2.45057744015595	0.0221596212812504	0.818500547090644	-0.00675757278297544	0.0303309587343849	-0.0230539240871518	0.175803257116915	0.219717601551198	0.156507796927212	0.200459424510673	0.245470863533739	0.180910692561896	0.00209926996728323	0.00254148223656124	0.00260384412001153
119	0.910992249055047	0.15	0.360623648787068	0.227777353780557	0.493469943793579	0.21889217550799	1.03151835736743	0.727287824490165	1.33574889024469	1.97	1.48	2.69	0.298312581347424	0.423099209875049	0.547885838402673	0.353860537420041	0.501883336975361	0.649906136530682	0.361329692976756	0.512498423215608	0.663772078154283	0.360623648787068	2.21636861671208	-0.160021357203613	0.536053867531316	-0.00675757278297544	0.0303309587343849	-0.0230539240871518	0.175803257116915	0.219717601551198	0.156507796927212	0.200459424510673	0.245470863533739	0.180910692561896	0.00209926996728323	0.00254148223656124	0.00260384412001153
119	0.910992249055047	0.15	0.36073265637754	0.226171673953139	0.495293638801941	0.150438889694157	0.792357721819318	0.498373509492172	1.08634193414646	1.86	1.42	2.49	0.214031759531163	0.34028637989186	0.466541000252557	0.25651904282657	0.40783637273266	0.55915370263875	0.262582009466882	0.41756368878643	0.572072857216632	0.36073265637754	2.08081603744172	-0.136329206895525	0.499967016196391	-0.00675757278297544	0.0303309587343849	-0.0230539240871518	0.175803257116915	0.219717601551198	0.156507796927212	0.200459424510673	0.245470863533739	0.180910692561896	0.00209926996728323	0.00254148223656124	0.00260384412001153
119	0.910992249055047	0.15	0.361401250025801	0.226934852155197	0.495867647896405	0.159640528733883	0.850478488398093	0.545822467412055	1.15513450938413	1.88	1.41	2.65	0.232818628768578	0.362768569063934	0.49271850935929	0.278600135325344	0.434103460567386	0.589606785809429	0.283976121163215	0.442384985755603	0.60093158644493	0.361401250025801	2.15069726013185	0.152746702488786	0.809155647913749	-0.00675757278297544	0.0303309587343849	-0.0230539240871518	0.175803257116915	0.219717601551198	0.156507796927212	0.200459424510673	0.245470863533739	0.180910692561896	0.00209926996728323	0.00254148223656124	0.00260384412001153
119	0.910992249055047	0.15	0.362520029582162	0.226070914275101	0.498969144889222	0.17057451024048	0.894118402450214	0.586287569505002	1.20194923539543	2.02	1.53	2.65	0.235506633071283	0.359159609517063	0.482812585962844	0.278098129532448	0.424113810756521	0.570129491980594	0.284976862118179	0.434656841658011	0.584018809119584	0.362520029582162	2.2460002252757	0.09014718147412	0.794194040140751	-0.00675757278297544	0.0303309587343849	-0.0230539240871518	0.175803257116915	0.219717601551198	0.156507796927212	0.200459424510673	0.245470863533739	0.180910692561896	0.00209926996728323	0.00254148223656124	0.00260384412001153
119	0.910992249055047	0.15	0.362867649916522	0.227583748988736	0.498151550844308	0.163168489379657	0.950477410559136	0.614408663106792	1.28654615801148	2.01	1.53	2.92	0.247764660953448	0.383286772325609	0.518808883697771	0.292817505888395	0.452982585492631	0.613147665096868	0.298225933475203	0.461347933083744	0.624517595232864	0.362867649916522	2.29538421771008	-0.024491803089862	0.702453260064639	-0.00675757278297544	0.0303309587343849	-0.0230539240871518	0.175803257116915	0.219717601551198	0.156507796927212	0.200459424510673	0.245470863533739	0.180910692561896	0.00209926996728323	0.00254148223656124	0.00260384412001153
119	0.910992249055047	0.15	0.363209676167657	0.227564024168055	0.498855328167258	0.17460473280334	0.877442934780022	0.579586268554499	1.17529960100554	1.97	1.51	2.72	0.237528355910178	0.359597162684855	0.481665969459532	0.281705594481439	0.426477639268815	0.571249684056192	0.287904453379701	0.436031459481201	0.584120081534826	0.363209676167657	2.20850220427242	0.0561815418781663	0.738102868919562	-0.00675757278297544	0.0303309587343849	-0.0230539240871518	0.175803257116915	0.219717601551198	0.156507796927212	0.200459424510673	0.245470863533739	0.180910692561896	0.00209926996728323	0.00254148223656124	0.00260384412001153
119	0.910992249055047	0.15	0.365166571566068	0.229908055552751	0.500425087579385	0.145917833920654	0.821004162815952	0.510886529894089	1.13112179573782	1.94	1.49	2.69	0.212444474491324	0.341402224796928	0.470359975102532	0.252766937923935	0.406201174066603	0.559635410209272	0.258257617108575	0.41518614207543	0.572120507085243	0.365166571566068	2.21025216697171	0.113196554505745	0.797614285534542	-0.00675757278297544	0.0303309587343849	-0.0230539240871518	0.175803257116915	0.219717601551198	0.156507796927212	0.200459424510673	0.245470863533739	0.180910692561896	0.00209926996728323	0.00254148223656124	0.00260384412001153
119	0.910992249055047	0.15	0.366555505828007	0.231126700607683	0.501984311048332	0.156074778812463	0.898761559939777	0.572462689828984	1.22506043005057	1.91	1.48	2.75	0.241473613186845	0.379111521376069	0.516749429565293	0.288226260235473	0.452512780076949	0.616799299918425	0.293912286955269	0.461601938534383	0.629279881341608	0.366555505828007	2.22198509540498	0.10967206907403	0.809548147421412	-0.00675757278297544	0.0303309587343849	-0.0230539240871518	0.175803257116915	0.219717601551198	0.156507796927212	0.200459424510673	0.245470863533739	0.180910692561896	0.00209926996728323	0.00254148223656124	0.00260384412001153
119	0.910992249055047	0.15	0.36708086045487	0.230464977405425	0.503696743504315	0.177310375123134	0.924496109402878	0.613581245214232	1.23541097359152	2.03	1.44	2.74	0.246147200883409	0.370875301896927	0.495603402910444	0.290581434627922	0.437825321216303	0.585069207804684	0.295897643435228	0.445938182369537	0.595892247994143	0.36708086045487	2.24858119769128	-0.120382582747949	0.580167966481936	-0.00675757278297544	0.0303309587343849	-0.0230539240871518	0.175803257116915	0.219717601551198	0.156507796927212	0.200459424510673	0.245470863533739	0.180910692561896	0.00209926996728323	0.00254148223656124	0.00260384412001153
119	0.910992249055047	0.15	0.367334600686314	0.230817287446211	0.503851913926417	0.191935050925942	0.985373809630062	0.669704424115234	1.30104319514489	2.04	1.44	2.66	0.267139567019356	0.393057479356736	0.518975391694116	0.314981299536113	0.46344971290308	0.611918126270046	0.321426550963922	0.472960756401813	0.624484294786816	0.367334600686314	2.19197971598344	0.0420222883879341	0.727603933617254	-0.00675757278297544	0.0303309587343849	-0.0230539240871518	0.175803257116915	0.219717601551198	0.156507796927212	0.200459424510673	0.245470863533739	0.180910692561896	0.00209926996728323	0.00254148223656124	0.00260384412001153
119	0.910992249055047	0.15	0.368471857699011	0.231194076235644	0.505749639162378	0.171114450776784	0.949365444773526	0.623136251668326	1.27559463787873	2.23	1.5	2.97	0.23063096668122	0.35137270488703	0.47211444309284	0.267803044088461	0.408005400716232	0.548207757344003	0.271799457700035	0.414226894006272	0.556514188861865	0.368471857699011	2.38325439995743	0.00878264082628431	0.774569860375527	-0.00675757278297544	0.0303309587343849	-0.0230539240871518	0.175803257116915	0.219717601551198	0.156507796927212	0.200459424510673	0.245470863533739	0.180910692561896	0.00209926996728323	0.00254148223656124	0.00260384412001153
119	0.910992249055047	0.15	0.375035795410821	0.233269814071457	0.516801776750185	0.193413218065375	1.02605845923369	0.698913644092041	1.35320327437534	1.88	1.47	2.62	0.298677638689509	0.438481521074663	0.578285403459817	0.357562645353377	0.52492919557669	0.692295745800003	0.365794487428329	0.537210590666729	0.708017597625399	0.375035795410821	2.18633074756125	-0.0398181280013965	0.636634169068974	-0.00675757278297544	0.0303309587343849	-0.0230539240871518	0.175803257116915	0.219717601551198	0.156507796927212	0.200459424510673	0.245470863533739	0.180910692561896	0.00209926996728323	0.00254148223656124	0.00260384412001153
119	0.910992249055047	0.15	0.375228991941893	0.235329979024706	0.51512800485908	0.161720223585288	0.852532511246891	0.549486383411028	1.15557863908275	1.91	1.56	2.62	0.230897223453293	0.35823888579114	0.485580548128988	0.275364867175031	0.42723079007818	0.579096712981329	0.28277102937136	0.438630730024371	0.59432694663013	0.375228991941893	2.16189579711331	0.0151760955653726	0.68542962200701	-0.00675757278297544	0.0303309587343849	-0.0230539240871518	0.175803257116915	0.219717601551198	0.156507796927212	0.200459424510673	0.245470863533739	0.180910692561896	0.00209926996728323	0.00254148223656124	0.00260384412001153
119	0.910992249055047	0.15	0.375255073603283	0.235755446357051	0.514754700849516	0.192982866649312	1.04686061301345	0.712622229162898	1.381098996864	1.92	1.47	2.45	0.298415915352917	0.438380751111699	0.578345586870481	0.355611213203499	0.522402133155424	0.689193053107349	0.365124650664737	0.536156860032378	0.707817964138678	0.375255073603283	2.11771312885437	0.0682689568835955	0.717281266984277	-0.00675757278297544	0.0303309587343849	-0.0230539240871518	0.175803257116915	0.219717601551198	0.156507796927212	0.200459424510673	0.245470863533739	0.180910692561896	0.00209926996728323	0.00254148223656124	0.00260384412001153
119	0.910992249055047	0.15	0.375428651007879	0.237693485789764	0.513163816225994	0.145852260839236	0.834392617736516	0.51913482561911	1.14965040985392	2.05	1.6	2.78	0.206611866236806	0.332082163278412	0.457552460320018	0.243497022863613	0.391366766958697	0.539236511053782	0.249515376315185	0.400987154576433	0.55246450744653	0.375428651007879	2.29923158933151	-0.0591045095034527	0.686477238766044	-0.00675757278297544	0.0303309587343849	-0.0230539240871518	0.175803257116915	0.219717601551198	0.156507796927212	0.200459424510673	0.245470863533739	0.180910692561896	0.00209926996728323	0.00254148223656124	0.00260384412001153
119	0.910992249055047	0.15	0.375955722850989	0.236494649060042	0.515416796641937	0.161485470685831	0.951583428117395	0.613034922621702	1.29013193361309	2.08	1.5	2.89	0.240688359479847	0.37360849401906	0.506528628558273	0.282845724684957	0.439047262059736	0.595248799434515	0.287826523940339	0.446708692245237	0.605559710698435	0.375955722850989	2.28043083656105	-0.102282498919644	0.621696197676773	-0.00675757278297544	0.0303309587343849	-0.0230539240871518	0.175803257116915	0.219717601551198	0.156507796927212	0.200459424510673	0.245470863533739	0.180910692561896	0.00209926996728323	0.00254148223656124	0.00260384412001153
119	0.910992249055047	0.15	0.376475475117613	0.233913369735623	0.519037580499603	0.193390031566544	1.0328580084979	0.703520774929376	1.36219524206642	1.98	1.49	2.62	0.287711104875162	0.422396508239464	0.557081911603766	0.341064099742852	0.500725492954909	0.660386886166966	0.3490736535777	0.512730444237264	0.675970254135109	0.376475475117613	2.18407870621082	0.0835813521330691	0.769522251856459	-0.00675757278297544	0.0303309587343849	-0.0230539240871518	0.175803257116915	0.219717601551198	0.156507796927212	0.200459424510673	0.245470863533739	0.180910692561896	0.00209926996728323	0.00254148223656124	0.00260384412001153
119	0.910992249055047	0.15	0.376626143626927	0.234787151084407	0.518465136169447	0.168112098636543	0.95874531107586	0.625762639263826	1.29172798288789	1.86	1.31	2.64	0.269408852061615	0.412767489571241	0.556126127080867	0.32307384254176	0.494988853972764	0.666903865403768	0.327624479363457	0.502089505979756	0.676337677219154	0.376626143626927	2.17667013252534	-0.092188928356503	0.560281896810286	-0.00675757278297544	0.0303309587343849	-0.0230539240871518	0.175803257116915	0.219717601551198	0.156507796927212	0.200459424510673	0.245470863533739	0.180910692561896	0.00209926996728323	0.00254148223656124	0.00260384412001153
119	0.910992249055047	0.15	0.377054086098909	0.234779484464892	0.519328687732926	0.16076145099623	0.867800347706032	0.55823165386383	1.17736904154823	1.89	1.45	2.62	0.237261913536019	0.3688360730511	0.500410232566181	0.283685846180445	0.441004508165569	0.598323170150693	0.289918381477288	0.45064804810689	0.611476935123911	0.377054086098909	2.12376403342959	-0.00146673012778625	0.649156751946626	-0.00675757278297544	0.0303309587343849	-0.0230539240871518	0.175803257116915	0.219717601551198	0.156507796927212	0.200459424510673	0.245470863533739	0.180910692561896	0.00209926996728323	0.00254148223656124	0.00260384412001153
119	0.910992249055047	0.15	0.377809544878955	0.238105584935851	0.517513504822059	0.156354875181776	0.955603603044925	0.609036427375289	1.30217077871456	2.03	1.61	2.7	0.243879317045728	0.38265683890436	0.521434360762992	0.287792073929175	0.451557789342257	0.615323504755338	0.295599156536219	0.463655143585514	0.631750970948996	0.377809544878955	2.27896022775503	-0.0692831653851709	0.655687647388143	-0.00675757278297544	0.0303309587343849	-0.0230539240871518	0.175803257116915	0.219717601551198	0.156507796927212	0.200459424510673	0.245470863533739	0.180910692561896	0.00209926996728323	0.00254148223656124	0.00260384412001153
119	0.910992249055047	0.15	0.378034738290392	0.238374143926393	0.517695332654391	0.18824484095911	1.01859199762767	0.688346649524106	1.34883734573123	2.14	1.62	2.81	0.263474186586572	0.389880154460087	0.516286122333602	0.308002999065498	0.455772379091753	0.603541759118008	0.315646744801947	0.467014156844158	0.618133577235495	0.378034738290392	2.32563961675414	0.087005062951541	0.839465779792665	-0.00675757278297544	0.0303309587343849	-0.0230539240871518	0.175803257116915	0.219717601551198	0.156507796927212	0.200459424510673	0.245470863533739	0.180910692561896	0.00209926996728323	0.00254148223656124	0.00260384412001153
119	0.910992249055047	0.15	0.378655388229628	0.24017982640204	0.517130950057217	0.175770677895976	0.975197721832327	0.645490123370515	1.30490532029414	1.89	1.49	2.61	0.27448327640398	0.414685610420388	0.554887944436797	0.328226724669602	0.495880482990057	0.663534241310513	0.336191689895065	0.507854934812986	0.679510570120692	0.378655388229628	2.20892261791757	-0.132923980770174	0.545588816576136	-0.00675757278297544	0.0303309587343849	-0.0230539240871518	0.175803257116915	0.219717601551198	0.156507796927212	0.200459424510673	0.245470863533739	0.180910692561896	0.00209926996728323	0.00254148223656124	0.00260384412001153
119	0.910992249055047	0.15	0.379055791035059	0.238151803565002	0.519959778505115	0.159551289153133	0.928353186550267	0.59569045988648	1.26101591321405	1.93	1.49	2.72	0.248729980722413	0.387632983476422	0.526535986230432	0.296210840856288	0.461629481278033	0.627048121699779	0.30252990340762	0.471567973518825	0.640338013644339	0.379055791035059	2.23001262996871	0.0656667283248702	0.765451286075671	-0.00675757278297544	0.0303309587343849	-0.0230539240871518	0.175803257116915	0.219717601551198	0.156507796927212	0.200459424510673	0.245470863533739	0.180910692561896	0.00209926996728323	0.00254148223656124	0.00260384412001153
119	0.910992249055047	0.15	0.380012544101037	0.240770645918761	0.519254442283313	0.199192003068307	0.997844168818593	0.685469048408967	1.31021928922822	1.89	1.41	2.48	0.291680835335549	0.42460271746955	0.55752459960355	0.348845271029096	0.507817559850848	0.666789848672601	0.357380113119143	0.519891667874258	0.682823505494903	0.380012544101037	2.09233343888714	0.0652394558678798	0.70267292758227	-0.00675757278297544	0.0303309587343849	-0.0230539240871518	0.175803257116915	0.219717601551198	0.156507796927212	0.200459424510673	0.245470863533739	0.180910692561896	0.00209926996728323	0.00254148223656124	0.00260384412001153
119	0.910992249055047	0.15	0.380285247015197	0.239090038613336	0.521480455417057	0.159213664178481	0.824509197680722	0.528685051251297	1.12033334411015	1.94	1.44	2.56	0.219354529114547	0.342093702819488	0.46483287652443	0.260858960120058	0.406821814627369	0.55278466913468	0.266901554604203	0.416187516608909	0.565491172151444	0.380285247015197	2.10410254562771	0.0826634111299778	0.729858201741751	-0.00675757278297544	0.0303309587343849	-0.0230539240871518	0.175803257116915	0.219717601551198	0.156507796927212	0.200459424510673	0.245470863533739	0.180910692561896	0.00209926996728323	0.00254148223656124	0.00260384412001153
119	0.910992249055047	0.15	0.380308657735834	0.236483880146974	0.524133435324695	0.190255750210838	1.01604395478784	0.688776364801686	1.34331154477399	2.08	1.45	2.79	0.269864681231321	0.398089121502851	0.526313561774381	0.316994808190529	0.467612820387429	0.61823083258433	0.322546364226449	0.475849636972185	0.629041979751113	0.380308657735834	2.24395865320919	0.0654843909187894	0.773817617477125	-0.00675757278297544	0.0303309587343849	-0.0230539240871518	0.175803257116915	0.219717601551198	0.156507796927212	0.200459424510673	0.245470863533739	0.180910692561896	0.00209926996728323	0.00254148223656124	0.00260384412001153
119	0.910992249055047	0.15	0.382059827577073	0.23956132306771	0.524558332086436	0.153144097159887	0.935223761601063	0.591859079207306	1.27858844399482	2.12	1.5	2.69	0.228910157836245	0.361711472208946	0.494512786581647	0.268167584035284	0.423743937521153	0.579320291007021	0.274147275922951	0.433375274405397	0.592483042647882	0.382059827577073	2.26016422477551	-0.00367163622440441	0.721503054511655	-0.00675757278297544	0.0303309587343849	-0.0230539240871518	0.175803257116915	0.219717601551198	0.156507796927212	0.200459424510673	0.245470863533739	0.180910692561896	0.00209926996728323	0.00254148223656124	0.00260384412001153
119	0.910992249055047	0.15	0.38221217233853	0.242827117549984	0.521597227127076	0.150696929708805	0.883416530050217	0.555977739252143	1.21085532084829	1.86	1.54	2.5	0.239505233056174	0.380559988246936	0.521614743437699	0.287252532451403	0.456427690446202	0.625602848441	0.29552054219248	0.469401739632641	0.64365812684864	0.38221217233853	2.17006182836468	0.0280729719588342	0.709776693599156	-0.00675757278297544	0.0303309587343849	-0.0230539240871518	0.175803257116915	0.219717601551198	0.156507796927212	0.200459424510673	0.245470863533739	0.180910692561896	0.00209926996728323	0.00254148223656124	0.00260384412001153
119	0.910992249055047	0.15	0.382304498524393	0.239126508934464	0.525482488114322	0.158463507121021	0.856586759838673	0.548389577497134	1.16478394218021	1.92	1.42	2.63	0.229676416487455	0.358755500621043	0.487834584754631	0.273706011390358	0.4275299076895	0.581353803988642	0.279446086782264	0.436417447612712	0.59311679972958	0.382304498524393	2.14699688414073	-0.0501836848000504	0.610412127720159	-0.00675757278297544	0.0303309587343849	-0.0230539240871518	0.175803257116915	0.219717601551198	0.156507796927212	0.200459424510673	0.245470863533739	0.180910692561896	0.00209926996728323	0.00254148223656124	0.00260384412001153
119	0.910992249055047	0.15	0.383005161131267	0.23909591647576	0.526914405786773	0.174685790460929	0.961678166084401	0.635318793896194	1.28803753827261	2.07	1.56	2.77	0.250351798300549	0.378955983324714	0.50756016834888	0.2944273953524	0.445672944556031	0.596918493759663	0.301136129609404	0.456039019767094	0.610769600721687	0.383005161131267	2.29236702516766	-0.0394602200251695	0.692355593466524	-0.00675757278297544	0.0303309587343849	-0.0230539240871518	0.175803257116915	0.219717601551198	0.156507796927212	0.200459424510673	0.245470863533739	0.180910692561896	0.00209926996728323	0.00254148223656124	0.00260384412001153
119	0.910992249055047	0.15	0.383363237139916	0.241357210638032	0.5253692636418	0.152284503970703	0.84704453759711	0.535019882241642	1.15906919295258	1.91	1.45	2.44	0.225701824528935	0.357331575776075	0.488961327023215	0.269406806186536	0.426525389328844	0.583643972471152	0.276612689438514	0.43781081366657	0.599145472460939	0.383363237139916	2.08890006172307	0.0815127161902637	0.725060484565912	-0.00675757278297544	0.0303309587343849	-0.0230539240871518	0.175803257116915	0.219717601551198	0.156507796927212	0.200459424510673	0.245470863533739	0.180910692561896	0.00209926996728323	0.00254148223656124	0.00260384412001153
119	0.910992249055047	0.15	0.383397068813627	0.24078824792392	0.526005889703335	0.169170227578596	0.90475596478944	0.591707934755794	1.21780399482309	2.09	1.53	2.67	0.231356478849333	0.353757558309583	0.476158637769833	0.271644878497672	0.415360872635087	0.559076866772501	0.278237706773666	0.425393776073247	0.572703222939739	0.383397068813627	2.24145638935838	0.0190582928325465	0.721742427824644	-0.00675757278297544	0.0303309587343849	-0.0230539240871518	0.175803257116915	0.219717601551198	0.156507796927212	0.200459424510673	0.245470863533739	0.180910692561896	0.00209926996728323	0.00254148223656124	0.00260384412001153
119	0.910992249055047	0.15	0.385737369526577	0.243483254079082	0.527991484974072	0.194033947381237	0.989503927456786	0.674640296612161	1.30436755830141	1.96	1.43	2.79	0.278664455186569	0.408720875753191	0.538777296319814	0.331063634839711	0.485575451921661	0.64008726900361	0.336461446486857	0.493528754940238	0.650591290999787	0.385737369526577	2.17629279151845	-0.00904379289261353	0.6689979099696	-0.00675757278297544	0.0303309587343849	-0.0230539240871518	0.175803257116915	0.219717601551198	0.156507796927212	0.200459424510673	0.245470863533739	0.180910692561896	0.00209926996728323	0.00254148223656124	0.00260384412001153
119	0.910992249055047	0.15	0.386573727463517	0.241547679383552	0.531599775543481	0.179858407190383	1.04594720724114	0.697229280990829	1.39466513349146	2.08	1.58	2.78	0.273572030729809	0.410398572352694	0.54722511397558	0.321446712709416	0.48221768735453	0.642988661999644	0.329119033626349	0.493526252485197	0.658403841797551	0.386573727463517	2.29507832982833	0.0235463078603711	0.757043651320676	-0.00675757278297544	0.0303309587343849	-0.0230539240871518	0.175803257116915	0.219717601551198	0.156507796927212	0.200459424510673	0.245470863533739	0.180910692561896	0.00209926996728323	0.00254148223656124	0.00260384412001153
119	0.910992249055047	0.15	0.388348133421438	0.24252446093873	0.534171805904146	0.152530742582206	0.981586333023969	0.620345156074621	1.34282750997332	1.9	1.54	2.8	0.262089544472059	0.414710282433969	0.567331020395879	0.312946631829874	0.495182615294149	0.677418598758425	0.319654830624851	0.505743437477747	0.691918776275587	0.388348133421438	2.23045423786785	-0.0954688266040971	0.612560273465077	-0.00675757278297544	0.0303309587343849	-0.0230539240871518	0.175803257116915	0.219717601551198	0.156507796927212	0.200459424510673	0.245470863533739	0.180910692561896	0.00209926996728323	0.00254148223656124	0.00260384412001153
119	0.910992249055047	0.15	0.389078454762188	0.245532663453423	0.532624246070952	0.17942644585172	0.945090467227811	0.629535969313814	1.26064496514181	2.01	1.47	2.7	0.254429320067863	0.381961852380711	0.509494384693559	0.300837935269173	0.451632755969919	0.602427576670666	0.307111711955778	0.461133349443299	0.614885701884861	0.389078454762188	2.20275812236162	-0.0447119725512294	0.641097722398142	-0.00675757278297544	0.0303309587343849	-0.0230539240871518	0.175803257116915	0.219717601551198	0.156507796927212	0.200459424510673	0.245470863533739	0.180910692561896	0.00209926996728323	0.00254148223656124	0.00260384412001153
119	0.910992249055047	0.15	0.389536487602399	0.242151574377616	0.536921400827182	0.145405645492263	0.842265420290333	0.523461386531093	1.16106945404957	2.14	1.5	2.64	0.200970392272836	0.323367522932924	0.445764653593012	0.235080921492772	0.378252410278952	0.521423899065133	0.24071537513023	0.3873246317502	0.533878529127679	0.389536487602399	2.19546173595269	0.172783009696005	0.874267149954985	-0.00675757278297544	0.0303309587343849	-0.0230539240871518	0.175803257116915	0.219717601551198	0.156507796927212	0.200459424510673	0.245470863533739	0.180910692561896	0.00209926996728323	0.00254148223656124	0.00260384412001153
119	0.910992249055047	0.15	0.390275534483105	0.247522050758424	0.533029018207786	0.164443754440394	0.84248351027707	0.545982604863748	1.13898441569039	1.97	1.48	2.6	0.2240916719253	0.345786727829174	0.467481783733048	0.265856940468446	0.41023301189838	0.554609083328314	0.272071674701371	0.419983695419636	0.567571498055159	0.390275534483105	2.12015152227549	-0.0182209536080261	0.628111022903797	-0.00675757278297544	0.0303309587343849	-0.0230539240871518	0.175803257116915	0.219717601551198	0.156507796927212	0.200459424510673	0.245470863533739	0.180910692561896	0.00209926996728323	0.00254148223656124	0.00260384412001153
119	0.910992249055047	0.15	0.391959872006801	0.244279283218748	0.539640460794853	0.129986368561452	0.835426286315392	0.497977616394577	1.17287495623621	2.03	1.53	2.7	0.199610041869488	0.334873437078651	0.470136832287815	0.235602795322272	0.395256256228295	0.554909717134319	0.241225146221368	0.404661879541554	0.568242769420931	0.391959872006801	2.20862193740715	0.077341371194459	0.785074387114708	-0.00675757278297544	0.0303309587343849	-0.0230539240871518	0.175803257116915	0.219717601551198	0.156507796927212	0.200459424510673	0.245470863533739	0.180910692561896	0.00209926996728323	0.00254148223656124	0.00260384412001153
119	0.910992249055047	0.15	0.392077251175472	0.24884391021852	0.535310592132424	0.152462425360049	0.857545424220606	0.541870079066881	1.17322076937433	2.02	1.51	2.75	0.217674042361004	0.34448364323737	0.471293244113736	0.25704291683082	0.406787504370362	0.556532091909904	0.262494343963475	0.415393643949807	0.568172868587362	0.392077251175472	2.18886068849197	0.0203581150712914	0.719328547915706	-0.00675757278297544	0.0303309587343849	-0.0230539240871518	0.175803257116915	0.219717601551198	0.156507796927212	0.200459424510673	0.245470863533739	0.180910692561896	0.00209926996728323	0.00254148223656124	0.00260384412001153
119	0.910992249055047	0.15	0.392332839318021	0.244674615148994	0.539991063487047	0.179688815761879	0.943205866200651	0.628560929179877	1.25785080322142	1.96	1.56	2.76	0.259390517148855	0.389236183882511	0.519081850616168	0.308102476207784	0.462332368207005	0.616562260206227	0.31528396523949	0.473054130953073	0.631103169198249	0.392332839318021	2.15570592245559	0.0405098721721851	0.726601766949727	-0.00675757278297544	0.0303309587343849	-0.0230539240871518	0.175803257116915	0.219717601551198	0.156507796927212	0.200459424510673	0.245470863533739	0.180910692561896	0.00209926996728323	0.00254148223656124	0.00260384412001153
119	0.910992249055047	0.15	0.39257464697259	0.248358193935584	0.536791100009597	0.155578395192622	0.923986147155133	0.58789587208426	1.26007642222601	2.01	1.55	2.56	0.237453897151952	0.373202333907453	0.508950770662954	0.280728838602316	0.44121683837629	0.601704838150264	0.288523982919597	0.453179752969482	0.618030340935416	0.39257464697259	2.17209465066815	0.0965972472333881	0.784224363084538	-0.00675757278297544	0.0303309587343849	-0.0230539240871518	0.175803257116915	0.219717601551198	0.156507796927212	0.200459424510673	0.245470863533739	0.180910692561896	0.00209926996728323	0.00254148223656124	0.00260384412001153
119	0.910992249055047	0.15	0.392870716665611	0.244566907539714	0.541174525791509	0.183607169668526	0.94215072646691	0.631972990327375	1.25232846260645	1.95	1.44	2.56	0.261999946018253	0.390591755112063	0.519183564205874	0.311518226457024	0.464414030118805	0.617309833780586	0.318605658209162	0.475001675757448	0.631464677832011	0.392870716665611	2.09492346735519	-0.00295701181909745	0.646083984103838	-0.00675757278297544	0.0303309587343849	-0.0230539240871518	0.175803257116915	0.219717601551198	0.156507796927212	0.200459424510673	0.245470863533739	0.180910692561896	0.00209926996728323	0.00254148223656124	0.00260384412001153
119	0.910992249055047	0.15	0.394977877105978	0.248624792327207	0.541330961884748	0.117083260626003	0.764446049080277	0.436694484848718	1.09219761331183	2.01	1.49	2.63	0.176234096151397	0.308502770679232	0.440771445207066	0.208314105690194	0.364659734866416	0.521005364042638	0.213196494982091	0.373130032388508	0.533078923138697	0.394977877105978	2.13814767084552	0.202393909202587	0.879070603654734	-0.00675757278297544	0.0303309587343849	-0.0230539240871518	0.175803257116915	0.219717601551198	0.156507796927212	0.200459424510673	0.245470863533739	0.180910692561896	0.00209926996728323	0.00254148223656124	0.00260384412001153
119	0.910992249055047	0.15	0.395215848705962	0.247041396326082	0.543390301085842	0.150520623558543	0.979708592137677	0.616328781886118	1.34308840238924	2.13	1.62	2.72	0.237502527231637	0.377531073384532	0.517559619537427	0.27802422404801	0.441943860367331	0.605863496686653	0.285340813801258	0.453586856547361	0.622055810689926	0.395215848705962	2.344003293834	0.0588836183070435	0.829382934445352	-0.00675757278297544	0.0303309587343849	-0.0230539240871518	0.175803257116915	0.219717601551198	0.156507796927212	0.200459424510673	0.245470863533739	0.180910692561896	0.00209926996728323	0.00254148223656124	0.00260384412001153
119	0.910992249055047	0.15	0.395884578440156	0.247597040816262	0.54417211606405	0.167896837240329	0.980047543125875	0.639404177845141	1.32069090840661	2.07	1.45	2.82	0.25223880832081	0.386619344917198	0.520999881513586	0.296715131291789	0.454790483870154	0.612865836448518	0.30164830131508	0.462360938196332	0.622783603041899	0.395884578440156	2.24634272321696	0.0317699653517215	0.743676416163639	-0.00675757278297544	0.0303309587343849	-0.0230539240871518	0.175803257116915	0.219717601551198	0.156507796927212	0.200459424510673	0.245470863533739	0.180910692561896	0.00209926996728323	0.00254148223656124	0.00260384412001153
119	0.910992249055047	0.15	0.3967196922092	0.251675806755502	0.541763577662899	0.121111472303853	0.789345263107248	0.45735394657936	1.12133657963514	1.98	1.58	2.61	0.18714340765349	0.322990024373603	0.458836641093716	0.221874232427969	0.382931809558977	0.543989386689984	0.227956285514401	0.393462626794939	0.558865452515636	0.3967196922092	2.15947943469366	-0.0867437653642606	0.599052340074689	-0.00675757278297544	0.0303309587343849	-0.0230539240871518	0.175803257116915	0.219717601551198	0.156507796927212	0.200459424510673	0.245470863533739	0.180910692561896	0.00209926996728323	0.00254148223656124	0.00260384412001153
119	0.910992249055047	0.15	0.396836354215854	0.24716156666155	0.546511141770158	0.159750692994303	1.02767133334547	0.65969286298009	1.39564980371086	2.04	1.63	2.85	0.263144147353367	0.409926667314657	0.556709187275946	0.310269870468387	0.483339246753073	0.656408623037759	0.317216541072825	0.49499934129999	0.672415382795109	0.396836354215854	2.32089573504375	-0.0538029161853393	0.695899611191887	-0.00675757278297544	0.0303309587343849	-0.0230539240871518	0.175803257116915	0.219717601551198	0.156507796927212	0.200459424510673	0.245470863533739	0.180910692561896	0.00209926996728323	0.00254148223656124	0.00260384412001153
119	0.910992249055047	0.15	0.396883680659595	0.247347134233391	0.546420227085798	0.157770329418354	0.915127626779072	0.585009227704472	1.24524602585367	1.93	1.45	2.65	0.243948181119289	0.381607177241898	0.519266173364507	0.290430780568531	0.454319724166022	0.618208667763513	0.29664549509191	0.46407296791831	0.631419244778673	0.396883680659595	2.11285607650882	0.0223229072111564	0.68608922840778	-0.00675757278297544	0.0303309587343849	-0.0230539240871518	0.175803257116915	0.219717601551198	0.156507796927212	0.200459424510673	0.245470863533739	0.180910692561896	0.00209926996728323	0.00254148223656124	0.00260384412001153
119	0.910992249055047	0.15	0.396961003173548	0.251203894361355	0.54271811198574	0.178443399914792	1.00865001212508	0.670745135582178	1.34655488866797	2.1	1.52	2.78	0.261572653960644	0.393346513590433	0.525120373220222	0.306955401478515	0.461591971374392	0.616228541270269	0.313342952370647	0.471345392669296	0.629174855233577	0.396961003173548	2.2273664373897	-0.0438403124570496	0.66189635435327	-0.00675757278297544	0.0303309587343849	-0.0230539240871518	0.175803257116915	0.219717601551198	0.156507796927212	0.200459424510673	0.245470863533739	0.180910692561896	0.00209926996728323	0.00254148223656124	0.00260384412001153
119	0.910992249055047	0.15	0.398406680195496	0.2515009830443	0.545312377346692	0.153763094011898	0.929901648215353	0.58930340364459	1.27049989278612	1.91	1.5	2.44	0.247804268134651	0.391027093935107	0.534249919735563	0.295575117253086	0.466407943692884	0.637240770132683	0.303971545050917	0.479783610693278	0.655521808350022	0.398406680195496	2.08680490423796	0.0480822596149934	0.702252348545645	-0.00675757278297544	0.0303309587343849	-0.0230539240871518	0.175803257116915	0.219717601551198	0.156507796927212	0.200459424510673	0.245470863533739	0.180910692561896	0.00209926996728323	0.00254148223656124	0.00260384412001153
119	0.910992249055047	0.15	0.398493476959118	0.247438942751848	0.549548011166388	0.166729836423766	0.943621082999364	0.614262222915175	1.27297994308355	1.99	1.33	2.77	0.249762057388991	0.383680998592183	0.517599939795376	0.295705934344457	0.454259343332574	0.612812752320692	0.299172226740583	0.459434646086265	0.619764068163158	0.398493476959118	2.18333920470197	0.0752506930526952	0.748202634803778	-0.00675757278297544	0.0303309587343849	-0.0230539240871518	0.175803257116915	0.219717601551198	0.156507796927212	0.200459424510673	0.245470863533739	0.180910692561896	0.00209926996728323	0.00254148223656124	0.00260384412001153
119	0.910992249055047	0.15	0.398651513644532	0.25281352407984	0.544489503209224	0.179716362034913	0.972086746472191	0.647837706741326	1.29633578620306	1.95	1.48	2.44	0.268361655117254	0.40267925976866	0.536996864420066	0.319025611579066	0.47870101658813	0.638376421597193	0.327907361088182	0.491784592953496	0.655731932462834	0.398651513644532	2.12871686298497	-0.0421260209560169	0.62014252164307	-0.00675757278297544	0.0303309587343849	-0.0230539240871518	0.175803257116915	0.219717601551198	0.156507796927212	0.200459424510673	0.245470863533739	0.180910692561896	0.00209926996728323	0.00254148223656124	0.00260384412001153
119	0.910992249055047	0.15	0.3994809142873	0.249621592527461	0.54934023604714	0.144019405167366	0.847958264605245	0.525197012088747	1.17071951712174	2.03	1.43	2.57	0.210425221232316	0.339742613377965	0.469060005523613	0.248344037985295	0.400964542120215	0.553585046255136	0.253888481026615	0.409980052647871	0.566137673280877	0.3994809142873	2.17156271205217	0.0420939307730112	0.712502439764881	-0.00675757278297544	0.0303309587343849	-0.0230539240871518	0.175803257116915	0.219717601551198	0.156507796927212	0.200459424510673	0.245470863533739	0.180910692561896	0.00209926996728323	0.00254148223656124	0.00260384412001153
119	0.910992249055047	0.15	0.39959011091469	0.248964728380256	0.550215493449123	0.163311867731543	0.933010306037859	0.603290653013482	1.26272995906224	1.98	1.41	2.66	0.246902602489177	0.381843596547189	0.516784590605202	0.292735115677594	0.452725197219782	0.612715278761971	0.298326703653432	0.461300809067143	0.624381482144767	0.39959011091469	2.18040029280205	0.0119410712521572	0.693483413785293	-0.00675757278297544	0.0303309587343849	-0.0230539240871518	0.175803257116915	0.219717601551198	0.156507796927212	0.200459424510673	0.245470863533739	0.180910692561896	0.00209926996728323	0.00254148223656124	0.00260384412001153
119	0.910992249055047	0.15	0.400112417944823	0.248936454552571	0.551288381337074	0.143027220867348	0.897842840214869	0.554711845798835	1.2409738346309	1.94	1.45	2.66	0.23027672249651	0.372720193605918	0.515163664715326	0.273880354886948	0.443295951894867	0.612711548902787	0.279642745530733	0.452513783930106	0.625395652939887	0.400112417944823	2.12672956676059	0.139180371634121	0.809957019095489	-0.00675757278297544	0.0303309587343849	-0.0230539240871518	0.175803257116915	0.219717601551198	0.156507796927212	0.200459424510673	0.245470863533739	0.180910692561896	0.00209926996728323	0.00254148223656124	0.00260384412001153
119	0.910992249055047	0.15	0.400889623186995	0.250292448442247	0.551486797931742	0.157383164121278	0.940905715010042	0.60099293150577	1.28081849851431	2.01	1.55	2.8	0.24296840300469	0.380387766593526	0.517807130182362	0.287305609751266	0.449801446902401	0.612297284053536	0.293810970594495	0.459734229667084	0.626058277042137	0.400889623186995	2.2356762059803	0.0131407317932304	0.725484294057046	-0.00675757278297544	0.0303309587343849	-0.0230539240871518	0.175803257116915	0.219717601551198	0.156507796927212	0.200459424510673	0.245470863533739	0.180910692561896	0.00209926996728323	0.00254148223656124	0.00260384412001153
119	0.910992249055047	0.15	0.404605567779151	0.252112872407693	0.557098263150608	0.148338720197106	0.95109886126049	0.595289548617699	1.30690817390328	1.98	1.63	2.69	0.243513749568669	0.389063860526086	0.534613971483503	0.288687583010153	0.461238454628627	0.6337893262471	0.296635737102428	0.473805455957336	0.651349828298424	0.404605567779151	2.22006112153791	0.165978723455647	0.884067052578617	-0.00675757278297544	0.0303309587343849	-0.0230539240871518	0.175803257116915	0.219717601551198	0.156507796927212	0.200459424510673	0.245470863533739	0.180910692561896	0.00209926996728323	0.00254148223656124	0.00260384412001153
119	0.910992249055047	0.15	0.404682533079383	0.25198662306783	0.557378443090936	0.176766892525166	1.03626988741294	0.687114063747873	1.38542571107801	2.01	1.53	2.71	0.277007601282923	0.417768535006022	0.558529468729121	0.327358576603474	0.493705271392929	0.660051966182384	0.334908850704596	0.504192791379581	0.675641802351644	0.404682533079383	2.22445208388206	-0.090816502439539	0.616834204331063	-0.00675757278297544	0.0303309587343849	-0.0230539240871518	0.175803257116915	0.219717601551198	0.156507796927212	0.200459424510673	0.245470863533739	0.180910692561896	0.00209926996728323	0.00254148223656124	0.00260384412001153
119	0.910992249055047	0.15	0.405669413459432	0.256286973564746	0.555051853354119	0.158930918516233	0.865233325316765	0.554469586855917	1.17599706377761	2.01	1.47	2.71	0.224167415960646	0.349806595956178	0.475445775951709	0.265075678490243	0.413642724862941	0.562209771235639	0.270504786196774	0.422052543449849	0.573692956666806	0.405669413459432	2.16723499533651	0.161250983922226	0.846025341444113	-0.00675757278297544	0.0303309587343849	-0.0230539240871518	0.175803257116915	0.219717601551198	0.156507796927212	0.200459424510673	0.245470863533739	0.180910692561896	0.00209926996728323	0.00254148223656124	0.00260384412001153
119	0.910992249055047	0.15	0.405740283433516	0.257224345269557	0.554256221597474	0.183833925696045	0.970367751265746	0.651141752089109	1.28959375044238	1.98	1.39	2.55	0.265944964779454	0.396326017500058	0.526707070220663	0.315172408715705	0.469687499726809	0.624202590737913	0.321745208387688	0.479676601110947	0.63714421018105	0.405740283433516	2.11551317817639	-0.0612793767807218	0.59804746246273	-0.00675757278297544	0.0303309587343849	-0.0230539240871518	0.175803257116915	0.219717601551198	0.156507796927212	0.200459424510673	0.245470863533739	0.180910692561896	0.00209926996728323	0.00254148223656124	0.00260384412001153
119	0.910992249055047	0.15	0.406902457634589	0.25741502650683	0.556389888762347	0.190672826954059	1.01599423651497	0.689184968616933	1.34280350441302	2.02	1.44	2.79	0.276769474896116	0.408012658636532	0.539255842376948	0.326805634221696	0.48177580177959	0.636745969337483	0.332059516164008	0.489900167433092	0.647511824098183	0.406902457634589	2.19001331798824	-0.0203627963744929	0.667444867146076	-0.00675757278297544	0.0303309587343849	-0.0230539240871518	0.175803257116915	0.219717601551198	0.156507796927212	0.200459424510673	0.245470863533739	0.180910692561896	0.00209926996728323	0.00254148223656124	0.00260384412001153
119	0.910992249055047	0.15	0.407319921693305	0.256722743100409	0.557917100286201	0.166408408196704	0.94994361271112	0.6179938840191	1.28189334140314	2.05	1.49	2.74	0.245126921501868	0.37679459199477	0.508462262487671	0.288681169336846	0.443743603315399	0.598806037293952	0.294677684597923	0.45300034491511	0.611130446652583	0.407319921693305	2.19662280612805	0.00376818040713864	0.696195807677416	-0.00675757278297544	0.0303309587343849	-0.0230539240871518	0.175803257116915	0.219717601551198	0.156507796927212	0.200459424510673	0.245470863533739	0.180910692561896	0.00209926996728323	0.00254148223656124	0.00260384412001153
119	0.910992249055047	0.15	0.409283376118655	0.255368918743954	0.563197833493357	0.16643853923975	0.996977692612625	0.648630136206139	1.34532524901911	2	1.47	2.59	0.263270244889842	0.404659830977109	0.546049417064375	0.311579461549384	0.478913567688853	0.646247673828323	0.318898879152039	0.490362825642732	0.661363337300122	0.409283376118655	2.12871629675354	0.0187465908732202	0.68215708736417	-0.00675757278297544	0.0303309587343849	-0.0230539240871518	0.175803257116915	0.219717601551198	0.156507796927212	0.200459424510673	0.245470863533739	0.180910692561896	0.00209926996728323	0.00254148223656124	0.00260384412001153
119	0.910992249055047	0.15	0.409554153366207	0.255869091014484	0.563239215717931	0.138124250330907	0.868697555794122	0.52989909797798	1.20749601361026	1.95	1.41	2.52	0.219733850572173	0.360223785331315	0.500713720090458	0.261277270153169	0.428328575822657	0.595379881492145	0.267212473985216	0.437979399913489	0.60869858212463	0.409554153366207	2.09801679613895	0.0284251979741683	0.679984177870987	-0.00675757278297544	0.0303309587343849	-0.0230539240871518	0.175803257116915	0.219717601551198	0.156507796927212	0.200459424510673	0.245470863533739	0.180910692561896	0.00209926996728323	0.00254148223656124	0.00260384412001153
119	0.910992249055047	0.15	0.412856298593807	0.256553160841863	0.569159436345751	0.158530346755785	0.929319318600307	0.595036965072345	1.26360167212827	1.96	1.45	2.63	0.245039792978956	0.382699272159465	0.520358751339975	0.29092189009422	0.454357205582015	0.61779252106981	0.297105523718505	0.464143764479922	0.631238291322882	0.412856298593807	2.14153989908992	0.105910162512396	0.78246837161901	-0.00675757278297544	0.0303309587343849	-0.0230539240871518	0.175803257116915	0.219717601551198	0.156507796927212	0.200459424510673	0.245470863533739	0.180910692561896	0.00209926996728323	0.00254148223656124	0.00260384412001153
119	0.910992249055047	0.15	0.412895083989175	0.260962966076393	0.564827201901958	0.156849899517524	0.939208818583999	0.599225233734314	1.27919240343368	2	1.48	2.5	0.242764310747212	0.380501969301817	0.518239627856422	0.287194822073043	0.450141106144172	0.613087390215301	0.294728514378974	0.461920525203096	0.629073306813129	0.412895083989175	2.13776550312175	0.0431127825138979	0.7103743554248	-0.00675757278297544	0.0303309587343849	-0.0230539240871518	0.175803257116915	0.219717601551198	0.156507796927212	0.200459424510673	0.245470863533739	0.180910692561896	0.00209926996728323	0.00254148223656124	0.00260384412001153
119	0.910992249055047	0.15	0.41356903924152	0.258420682288424	0.568717396194616	0.181693540847117	1.00664336953869	0.673102279150202	1.34018445992718	1.92	1.44	2.57	0.282371898218437	0.422295107133657	0.562218316048878	0.33662726740935	0.503435536084307	0.670243804759263	0.344280248742075	0.51472588220111	0.685146733179907	0.41356903924152	2.12567548465845	-0.01117530880848	0.643194817272959	-0.00675757278297544	0.0303309587343849	-0.0230539240871518	0.175803257116915	0.219717601551198	0.156507796927212	0.200459424510673	0.245470863533739	0.180910692561896	0.00209926996728323	0.00254148223656124	0.00260384412001153
119	0.910992249055047	0.15	0.413996907352435	0.261528380925199	0.566465433779672	0.176116265109295	0.944576027992982	0.625601787303203	1.26355026868276	2.14	1.42	2.75	0.239769662440378	0.362020505659752	0.484271348879127	0.280366599303608	0.423316515596447	0.566266431889287	0.285201777647455	0.43060541483448	0.576215743429813	0.413996907352435	2.21149047822507	-0.0768662596970874	0.610858010880518	-0.00675757278297544	0.0303309587343849	-0.0230539240871518	0.175803257116915	0.219717601551198	0.156507796927212	0.200459424510673	0.245470863533739	0.180910692561896	0.00209926996728323	0.00254148223656124	0.00260384412001153
119	0.910992249055047	0.15	0.416518643761401	0.262632557737324	0.570404729785478	0.161755578051277	1.00175625147229	0.645712616760486	1.35779988618409	1.97	1.46	2.79	0.264539409582545	0.410405496859605	0.556271584136664	0.313717236975287	0.486699802942178	0.659682368909069	0.31941243068718	0.495482663000594	0.671478113537887	0.416518643761401	2.22226321827151	-0.106843660876411	0.595884723171265	-0.00675757278297544	0.0303309587343849	-0.0230539240871518	0.175803257116915	0.219717601551198	0.156507796927212	0.200459424510673	0.245470863533739	0.180910692561896	0.00209926996728323	0.00254148223656124	0.00260384412001153
119	0.910992249055047	0.15	0.416855066361	0.258848914275228	0.574861218446771	0.165751986930911	1.00466112720513	0.652757876122749	1.35656437828751	2.07	1.53	2.84	0.256908210133881	0.395408008731284	0.533907807328686	0.302060287258509	0.464901673011716	0.627743058764922	0.30798773961028	0.47404735863004	0.640316428829101	0.416855066361	2.2349787019617	0.0790003917555973	0.798352926273117	-0.00675757278297544	0.0303309587343849	-0.0230539240871518	0.175803257116915	0.219717601551198	0.156507796927212	0.200459424510673	0.245470863533739	0.180910692561896	0.00209926996728323	0.00254148223656124	0.00260384412001153
119	0.910992249055047	0.15	0.417105889426129	0.265040972790018	0.56917080606224	0.170934185097305	1.00262847283416	0.657877471477663	1.34737947419065	1.97	1.43	2.62	0.269992196148876	0.411477630771978	0.552963065395079	0.3203056300913	0.488157078881713	0.656008527672125	0.327037758229153	0.498452263941759	0.669893104879607	0.417105889426129	2.17119341439393	0.00998046450918284	0.683894607829378	-0.00675757278297544	0.0303309587343849	-0.0230539240871518	0.175803257116915	0.219717601551198	0.156507796927212	0.200459424510673	0.245470863533739	0.180910692561896	0.00209926996728323	0.00254148223656124	0.00260384412001153
[truncated: 1,370 more rows]
