# Supplementary material for: Re-expressing coefficients from regression models for inclusion in a meta-analysis
Source: BMC Med Res Methodol. 2024 Jan 8;24:6. doi: 10.1186/s12874-023-02132-y (PMC10773134; doi:10.1186/s12874-023-02132-y)
Supplement: Supplementary file 2 — Additional file 2. [file 12874_2023_2132_MOESM2_ESM.zip › Supp_Files_R1/simdata/simdata_scenario_12.csv]

ex_no	errsd	rsquare	beta	b_low_ci	b_hi_ci	lrsquare	lbeta	lb_low_ci	lb_hi_ci	x_median	x_25	x_75	rbl	rb	rbu	altl	alt	altu	dzl	dz	dzu	observed_beta	xlog	error	ylog	RelBias_rb	RelBias_rbl	RelBias_rbu	RelBias_alt	RelBias_altl	RelBias_altu	RelBias_dz	RelBias_dzl	RelBias_dzu	MC_SE_RelBias_rb	MC_SE_RelBias_alt	MC_SE_RelBias_dz
12	14.8022833995669	0.04	-1.55795274008887	-1.71181157614413	-1.4040939040336	0.0473995972943331	-13.422018907272	-14.7034730474201	-12.140564767124	7.97	6.74	9.44	-1.73727941532853	-1.58587002435084	-1.43446063337315	-1.76942436704319	-1.61521344194314	-1.46100251684308	-1.83226273702969	-1.67235691685872	-1.51468803145035	-1.55795274008887	8.23742615636568	0.138378439169486	-31.0248014697128	-0.00320605323331451	-0.00188891754191247	-0.00477121678456504	-0.0215780622470434	-0.0202368027914248	-0.023171892337182	-0.0593139696317359	-0.0645279206876696	-0.0628421957188636	0.000205657182603281	0.000210608505091075	0.000872105944237665
12	14.8022833995669	0.04	-1.54950589081688	-1.70160033168759	-1.39741144994616	0.0458510392531908	-13.1137040325127	-14.3877234420919	-11.8396846229336	7.98	6.75	9.47	-1.69801784822693	-1.54765996116023	-1.39730207409354	-1.72931657438557	-1.57618721448777	-1.42305785458997	-1.79257502406996	-1.63305553806861	-1.47457163642014	-1.54950589081688	8.24666058742901	-0.204323119945591	-31.3818187355101	-0.00320605323331451	-0.00188891754191247	-0.00477121678456504	-0.0215780622470434	-0.0202368027914248	-0.023171892337182	-0.0593139696317359	-0.0645279206876696	-0.0628421957188636	0.000205657182603281	0.000210608505091075	0.000872105944237665
12	14.8022833995669	0.04	-1.51670843305219	-1.66584898984363	-1.36756787626076	0.04649034255728	-13.0604727717707	-14.3201440899665	-11.8008014535749	7.96	6.75	9.49	-1.69492171961246	-1.54582794909106	-1.39673417856965	-1.7264632829752	-1.57459495917769	-1.42272663538019	-1.78536503256837	-1.63247275414761	-1.47394243247254	-1.51670843305219	8.26234761183612	-0.356278178410465	-31.5626208302824	-0.00320605323331451	-0.00188891754191247	-0.00477121678456504	-0.0215780622470434	-0.0202368027914248	-0.023171892337182	-0.0593139696317359	-0.0645279206876696	-0.0628421957188636	0.000205657182603281	0.000210608505091075	0.000872105944237665
12	14.8022833995669	0.04	-1.48149458899723	-1.63328238567009	-1.32970679232437	0.0440494886658087	-12.8044247882378	-14.0747780603665	-11.5340715161092	8.02	6.78	9.47	-1.65333046590581	-1.50410510986359	-1.35487975382137	-1.68333263985059	-1.53139936474362	-1.37946608963666	-1.74310647936172	-1.58571672432761	-1.42724242752657	-1.48149458899723	8.25980577775305	0.0772996928671682	-31.1326011137169	-0.00320605323331451	-0.00188891754191247	-0.00477121678456504	-0.0215780622470434	-0.0202368027914248	-0.023171892337182	-0.0593139696317359	-0.0645279206876696	-0.0628421957188636	0.000205657182603281	0.000210608505091075	0.000872105944237665
12	14.8022833995669	0.05	-1.76700302655831	-1.92439207811807	-1.60961397499856	0.0562189054795189	-14.9205457845005	-16.2225018259739	-13.6185897430271	7.98	6.75	9.45	-1.9151433339001	-1.76144124401243	-1.60773915412475	-1.95048024930702	-1.79394215354339	-1.63740405777977	-2.0187400322919	-1.8538533949937	-1.6958890931799	-1.76700302655831	8.21497351494969	-0.023669256589862	-31.1604694964434	-0.00320605323331451	-0.00188891754191247	-0.00477121678456504	-0.0215780622470434	-0.0202368027914248	-0.023171892337182	-0.0593139696317359	-0.0645279206876696	-0.0628421957188636	0.000205657182603281	0.000210608505091075	0.000872105944237665
12	14.8022833995669	0.05	-1.74563873439074	-1.90009936934369	-1.59117809943779	0.0570785692763345	-14.8821463874673	-16.1703483425744	-13.5939444323602	7.99	6.75	9.44	-1.90774547044232	-1.75576597112627	-1.60378647181023	-1.94286987109256	-1.78809220561268	-1.6333145401328	-2.01174053462351	-1.84952741408359	-1.69173906105415	-1.74563873439074	8.23407716140595	-0.240905454783987	-31.4070082752089	-0.00320605323331451	-0.00188891754191247	-0.00477121678456504	-0.0215780622470434	-0.0202368027914248	-0.023171892337182	-0.0593139696317359	-0.0645279206876696	-0.0628421957188636	0.000205657182603281	0.000210608505091075	0.000872105944237665
12	14.8022833995669	0.05	-1.74466070784345	-1.9004171467757	-1.58890426891121	0.0545826073792346	-14.6605055637882	-15.9599292229394	-13.3610819046369	7.98	6.77	9.44	-1.88371036599927	-1.73034265475342	-1.57697494350758	-1.91844064149012	-1.76224526471824	-1.60604988794636	-1.98692884523777	-1.82568206298444	-1.66167538830141	-1.74466070784345	8.23065970297641	-0.014865152647607	-31.1872908081415	-0.00320605323331451	-0.00188891754191247	-0.00477121678456504	-0.0215780622470434	-0.0202368027914248	-0.023171892337182	-0.0593139696317359	-0.0645279206876696	-0.0628421957188636	0.000205657182603281	0.000210608505091075	0.000872105944237665
12	14.8022833995669	0.05	-1.74412558385607	-1.89839610966667	-1.58985505804547	0.0567567060920746	-14.8314418287374	-16.1191095592038	-13.543774098271	8	6.8	9.45	-1.89801144841624	-1.74638966774623	-1.59476788707623	-1.93273111519898	-1.77833576975082	-1.62394042430266	-2.00399731592249	-1.84217430134379	-1.68151491681439	-1.74412558385607	8.25791143839733	0.109705082370626	-31.1080007278397	-0.00320605323331451	-0.00188891754191247	-0.00477121678456504	-0.0215780622470434	-0.0202368027914248	-0.023171892337182	-0.0593139696317359	-0.0645279206876696	-0.0628421957188636	0.000205657182603281	0.000210608505091075	0.000872105944237665
12	14.8022833995669	0.05	-1.74370509594844	-1.89808290131642	-1.58932729058045	0.0565948952111554	-14.6896914207602	-15.9669838017258	-13.4123990397946	7.95	6.71	9.41	-1.89074669481048	-1.73949481295185	-1.58824293109322	-1.92598818759549	-1.7719171326991	-1.61784607780271	-1.99450368415632	-1.83609638686579	-1.67336009233845	-1.74370509594844	8.19087247301064	-0.212028691352922	-31.2933198427115	-0.00320605323331451	-0.00188891754191247	-0.00477121678456504	-0.0215780622470434	-0.0202368027914248	-0.023171892337182	-0.0593139696317359	-0.0645279206876696	-0.0628421957188636	0.000205657182603281	0.000210608505091075	0.000872105944237665
12	14.8022833995669	0.05	-1.74104246783057	-1.89501418738877	-1.58707074827237	0.0569177564934842	-14.75371665394	-16.0327135889711	-13.4747197189088	7.98	6.73	9.44	-1.89367189082558	-1.74260572658083	-1.59153956233608	-1.92866991004044	-1.77481180673562	-1.6209537034308	-1.99846608520617	-1.83647788214782	-1.67809285560745	-1.74104246783057	8.21890031084367	-0.170188065377419	-31.3049448087079	-0.00320605323331451	-0.00188891754191247	-0.00477121678456504	-0.0215780622470434	-0.0202368027914248	-0.023171892337182	-0.0593139696317359	-0.0645279206876696	-0.0628421957188636	0.000205657182603281	0.000210608505091075	0.000872105944237665
12	14.8022833995669	0.05	-1.73979781567912	-1.89472138218718	-1.58487424917106	0.0566333222096314	-14.8526622682315	-16.1436607161631	-13.5616638202999	7.97	6.74	9.38	-1.9081562997528	-1.75556223421193	-1.60296816867106	-1.94350672179203	-1.78808570511605	-1.63266468844007	-2.01260447084751	-1.85453890993271	-1.69113055456647	-1.73979781567912	8.20904639507598	-0.135596949684329	-31.2515983820714	-0.00320605323331451	-0.00188891754191247	-0.00477121678456504	-0.0215780622470434	-0.0202368027914248	-0.023171892337182	-0.0593139696317359	-0.0645279206876696	-0.0628421957188636	0.000205657182603281	0.000210608505091075	0.000872105944237665
12	14.8022833995669	0.05	-1.73905199623952	-1.89292415494096	-1.58517983753807	0.0580372531581117	-14.9069176434638	-16.1859115015589	-13.6279237853686	8.01	6.8	9.42	-1.90445231531478	-1.7539644781554	-1.60347664099602	-1.93920276291074	-1.78596898159882	-1.63273520028689	-2.01212377503733	-1.85142507724816	-1.68829756151359	-1.73905199623952	8.24130404031598	-0.257220570183525	-31.4408548339047	-0.00320605323331451	-0.00188891754191247	-0.00477121678456504	-0.0215780622470434	-0.0202368027914248	-0.023171892337182	-0.0593139696317359	-0.0645279206876696	-0.0628421957188636	0.000205657182603281	0.000210608505091075	0.000872105944237665
12	14.8022833995669	0.05	-1.73791459916382	-1.89146906207887	-1.58436013624877	0.0569181067020157	-14.9061442255625	-16.1983508629227	-13.6139375882022	8.04	6.81	9.48	-1.89930061296246	-1.74778587672902	-1.59627114049558	-1.93355446102792	-1.77930715959696	-1.625059858166	-2.0022232127419	-1.84406874906619	-1.68307779358178	-1.73791459916382	8.27608251275842	-0.051662479512508	-31.299809442664	-0.00320605323331451	-0.00188891754191247	-0.00477121678456504	-0.0215780622470434	-0.0202368027914248	-0.023171892337182	-0.0593139696317359	-0.0645279206876696	-0.0628421957188636	0.000205657182603281	0.000210608505091075	0.000872105944237665
12	14.8022833995669	0.05	-1.73653592401882	-1.88999441013094	-1.58307743790669	0.0577328102451006	-14.8341575796819	-16.1104663144417	-13.5578488449222	8	6.78	9.45	-1.89759711342146	-1.74726504210558	-1.59693297078971	-1.93234609762253	-1.77926113069245	-1.62617616376236	-2.00488895755514	-1.84209909087397	-1.68491715714122	-1.73653592401882	8.23772305142426	0.182910749296662	-30.9957208539309	-0.00320605323331451	-0.00188891754191247	-0.00477121678456504	-0.0215780622470434	-0.0202368027914248	-0.023171892337182	-0.0593139696317359	-0.0645279206876696	-0.0628421957188636	0.000205657182603281	0.000210608505091075	0.000872105944237665
12	14.8022833995669	0.05	-1.73497318731593	-1.88861020532378	-1.58133616930808	0.0551613936869783	-14.597914796159	-15.8845907726434	-13.3112388196746	8	6.8	9.48	-1.87102288598796	-1.71946719070375	-1.56791149541953	-1.90528712897871	-1.75095597797519	-1.59662482697168	-1.97043791445281	-1.81443434197506	-1.65561979183286	-1.73497318731593	8.26452021259686	-0.164860899307207	-31.3924697488122	-0.00320605323331451	-0.00188891754191247	-0.00477121678456504	-0.0215780622470434	-0.0202368027914248	-0.023171892337182	-0.0593139696317359	-0.0645279206876696	-0.0628421957188636	0.000205657182603281	0.000210608505091075	0.000872105944237665
12	14.8022833995669	0.05	-1.73321297637578	-1.88647582432643	-1.57995012842512	0.0557958715600309	-14.6865868282084	-15.9732650780337	-13.3999085783831	7.99	6.78	9.46	-1.88306126434034	-1.73137693680437	-1.57969260926841	-1.91764349931612	-1.76317350401866	-1.6087035087212	-1.98570360989378	-1.8245821297433	-1.66434308249487	-1.73321297637578	8.25653940397261	-0.0153603707110952	-31.2233412104612	-0.00320605323331451	-0.00188891754191247	-0.00477121678456504	-0.0215780622470434	-0.0202368027914248	-0.023171892337182	-0.0593139696317359	-0.0645279206876696	-0.0628421957188636	0.000205657182603281	0.000210608505091075	0.000872105944237665
12	14.8022833995669	0.05	-1.73221504463933	-1.88607653366967	-1.57835355560898	0.0558540308423013	-14.715504022783	-16.0040046107446	-13.4270034348214	8.03	6.78	9.47	-1.87940438804155	-1.72809140620303	-1.57677842436451	-1.9134756309499	-1.75941953464798	-1.60536343834607	-1.98274548794991	-1.82144472752794	-1.66025259891182	-1.73221504463933	8.25901208680591	0.264255823313728	-30.9445762660548	-0.00320605323331451	-0.00188891754191247	-0.00477121678456504	-0.0215780622470434	-0.0202368027914248	-0.023171892337182	-0.0593139696317359	-0.0645279206876696	-0.0628421957188636	0.000205657182603281	0.000210608505091075	0.000872105944237665
12	14.8022833995669	0.05	-1.73213149168752	-1.88543751705626	-1.57882546631878	0.0549248675545364	-14.4776849063426	-15.7566684217843	-13.1987013909009	8.05	6.85	9.51	-1.84563589272046	-1.69582390080004	-1.54601190887963	-1.87880784949426	-1.72630325881167	-1.57379866812907	-1.94382845587531	-1.78793064820642	-1.63110771897814	-1.73213149168752	8.29021538494224	-0.119823679200234	-31.3992776731294	-0.00320605323331451	-0.00188891754191247	-0.00477121678456504	-0.0215780622470434	-0.0202368027914248	-0.023171892337182	-0.0593139696317359	-0.0645279206876696	-0.0628421957188636	0.000205657182603281	0.000210608505091075	0.000872105944237665
12	14.8022833995669	0.05	-1.73015769591444	-1.88305427284279	-1.57726111898609	0.0573140504696001	-14.8583626391514	-16.1417007387156	-13.5750245395872	8.01	6.74	9.49	-1.89908294201371	-1.74809727246322	-1.59711160291272	-1.93372518607328	-1.77998530168658	-1.62624541729989	-2.00235850997581	-1.84389207700135	-1.68579235713894	-1.73015769591444	8.25641224301357	0.206368064759258	-30.9992630831372	-0.00320605323331451	-0.00188891754191247	-0.00477121678456504	-0.0215780622470434	-0.0202368027914248	-0.023171892337182	-0.0593139696317359	-0.0645279206876696	-0.0628421957188636	0.000205657182603281	0.000210608505091075	0.000872105944237665
12	14.8022833995669	0.05	-1.72986272897558	-1.88636049929162	-1.57336495865953	0.0543947386019558	-14.6700079863415	-15.972646790271	-13.367369182412	7.99	6.77	9.39	-1.8838637260784	-1.73022644710222	-1.57658916812603	-1.91851430061076	-1.76205111660099	-1.60558793259121	-1.98592538621332	-1.82650714944955	-1.66217221120552	-1.72986272897558	8.21884732687215	0.165187807195817	-30.9801196575663	-0.00320605323331451	-0.00188891754191247	-0.00477121678456504	-0.0215780622470434	-0.0202368027914248	-0.023171892337182	-0.0593139696317359	-0.0645279206876696	-0.0628421957188636	0.000205657182603281	0.000210608505091075	0.000872105944237665
12	14.8022833995669	0.05	-1.72835894225164	-1.88123908924532	-1.57547879525795	0.058083334934976	-14.9110462103487	-16.1898554114491	-13.6322370092483	8	6.76	9.48	-1.90673961802282	-1.75612949176401	-1.6055193655052	-1.94164327457364	-1.78827616772328	-1.63490906087293	-2.01051967347517	-1.84938961752169	-1.69364330542391	-1.72835894225164	8.25352506161328	-0.054118067878288	-31.2489990767548	-0.00320605323331451	-0.00188891754191247	-0.00477121678456504	-0.0215780622470434	-0.0202368027914248	-0.023171892337182	-0.0593139696317359	-0.0645279206876696	-0.0628421957188636	0.000205657182603281	0.000210608505091075	0.000872105944237665
12	14.8022833995669	0.05	-1.72833975913177	-1.8821231436393	-1.57455637462425	0.0559798825000914	-14.8138649918489	-16.1094329054943	-13.5182970782035	8.03	6.8	9.49	-1.88982473285711	-1.73783947672385	-1.58585422059059	-1.9239655206117	-1.76923456204305	-1.61450360347439	-1.99503834478938	-1.83259237984161	-1.67074200825948	-1.72833975913177	8.28195894707238	-0.0403078568124289	-31.2992299472678	-0.00320605323331451	-0.00188891754191247	-0.00477121678456504	-0.0215780622470434	-0.0202368027914248	-0.023171892337182	-0.0593139696317359	-0.0645279206876696	-0.0628421957188636	0.000205657182603281	0.000210608505091075	0.000872105944237665
12	14.8022833995669	0.05	-1.72831235514351	-1.88221203276005	-1.57441267752697	0.054546351096377	-14.4741571678736	-15.7575148699034	-13.1907994658438	7.99	6.77	9.46	-1.858489512566	-1.70712637886218	-1.55576324515836	-1.89267331601015	-1.73852611084602	-1.58437890568189	-1.96020101754407	-1.79974003965669	-1.64204654576803	-1.72831235514351	8.23523628082083	-0.125533798447569	-31.2992295616533	-0.00320605323331451	-0.00188891754191247	-0.00477121678456504	-0.0215780622470434	-0.0202368027914248	-0.023171892337182	-0.0593139696317359	-0.0645279206876696	-0.0628421957188636	0.000205657182603281	0.000210608505091075	0.000872105944237665
12	14.8022833995669	0.05	-1.72782258624473	-1.88038514566182	-1.57526002682764	0.0561575124792899	-14.5531818473414	-15.8238172585706	-13.2825464361121	8.02	6.76	9.47	-1.85981214879453	-1.71047124477134	-1.56113034074816	-1.89362384990265	-1.74156790285035	-1.58951195579805	-1.96363934169283	-1.80411096290328	-1.64462151725675	-1.72782258624473	8.24836655882778	0.114209326438356	-31.070983015755	-0.00320605323331451	-0.00188891754191247	-0.00477121678456504	-0.0215780622470434	-0.0202368027914248	-0.023171892337182	-0.0593139696317359	-0.0645279206876696	-0.0628421957188636	0.000205657182603281	0.000210608505091075	0.000872105944237665
12	14.8022833995669	0.05	-1.72666223105856	-1.88167687448164	-1.57164758763549	0.0558718068602429	-14.7390884491759	-16.0294366422558	-13.448740256096	8.01	6.8	9.45	-1.88668970370266	-1.73481370803245	-1.58293771236224	-1.92115565488336	-1.76650519627841	-1.61185473767345	-1.98887271101976	-1.83201826785515	-1.67639712581004	-1.72666223105856	8.24983009981438	0.0494144123464037	-31.1525200108367	-0.00320605323331451	-0.00188891754191247	-0.00477121678456504	-0.0215780622470434	-0.0202368027914248	-0.023171892337182	-0.0593139696317359	-0.0645279206876696	-0.0628421957188636	0.000205657182603281	0.000210608505091075	0.000872105944237665
12	14.8022833995669	0.05	-1.72641798615866	-1.87898392291128	-1.57385204940605	0.0583100545001068	-14.9336188425403	-16.2117177787226	-13.655519906358	8	6.79	9.46	-1.9093595567554	-1.75882952338154	-1.60829949000769	-1.94431393152548	-1.791028166167	-1.63774240080852	-2.01340144740864	-1.85674204701863	-1.6945009964092	-1.72641798615866	8.25617976972916	0.037847055520562	-31.1719654654395	-0.00320605323331451	-0.00188891754191247	-0.00477121678456504	-0.0215780622470434	-0.0202368027914248	-0.023171892337182	-0.0593139696317359	-0.0645279206876696	-0.0628421957188636	0.000205657182603281	0.000210608505091075	0.000872105944237665
12	14.8022833995669	0.05	-1.72617430346265	-1.87876873465784	-1.57357987226747	0.0554712659399593	-14.5163361012634	-15.7920336805621	-13.2406385219647	7.93	6.73	9.43	-1.87560795229518	-1.72409431112296	-1.57258066995074	-1.91091140492344	-1.75654591262363	-1.60218042032382	-1.97862441051766	-1.81945272010191	-1.65854829946751	-1.72617430346265	8.20784149876644	-0.244195566194529	-31.353608505929	-0.00320605323331451	-0.00188891754191247	-0.00477121678456504	-0.0215780622470434	-0.0202368027914248	-0.023171892337182	-0.0593139696317359	-0.0645279206876696	-0.0628421957188636	0.000205657182603281	0.000210608505091075	0.000872105944237665
12	14.8022833995669	0.05	-1.72468496217178	-1.87809488424741	-1.57127504009615	0.0555431675066156	-14.4815220371409	-15.7532877503902	-13.2097563238916	8.01	6.73	9.46	-1.85329292710186	-1.70367626049605	-1.55405959389023	-1.88709421374693	-1.73474876327707	-1.58240331280721	-1.95473126700173	-1.79472446058792	-1.63733610623899	-1.72468496217178	8.22650692142359	-0.0076990850017417	-31.1488451172342	-0.00320605323331451	-0.00188891754191247	-0.00477121678456504	-0.0215780622470434	-0.0202368027914248	-0.023171892337182	-0.0593139696317359	-0.0645279206876696	-0.0628421957188636	0.000205657182603281	0.000210608505091075	0.000872105944237665
12	14.8022833995669	0.05	-1.72425700988887	-1.87786801469076	-1.57064600508698	0.0559936940664921	-14.8043317019418	-16.0988967064692	-13.5097666974145	8.02	6.76	9.46	-1.89251470893412	-1.74033140361762	-1.58814809830112	-1.92694363474145	-1.77199178675359	-1.61703993876573	-1.99414985541898	-1.83288900546112	-1.67129248211478	-1.72425700988887	8.26637494310742	0.058194342521556	-31.1629611681616	-0.00320605323331451	-0.00188891754191247	-0.00477121678456504	-0.0215780622470434	-0.0202368027914248	-0.023171892337182	-0.0593139696317359	-0.0645279206876696	-0.0628421957188636	0.000205657182603281	0.000210608505091075	0.000872105944237665
12	14.8022833995669	0.05	-1.72391719740859	-1.87787766318005	-1.56995673163714	0.0560914586413281	-14.8063314397725	-16.0998754991066	-13.5127873804385	8.02	6.78	9.48	-1.8911741905544	-1.73922785162195	-1.5872815126895	-1.92548998183415	-1.77078654158413	-1.61608310133412	-1.99354065884515	-1.83732136571693	-1.67471671827107	-1.72391719740859	8.27134035316723	-0.212682814637634	-31.4513030698923	-0.00320605323331451	-0.00188891754191247	-0.00477121678456504	-0.0215780622470434	-0.0202368027914248	-0.023171892337182	-0.0593139696317359	-0.0645279206876696	-0.0628421957188636	0.000205657182603281	0.000210608505091075	0.000872105944237665
12	14.8022833995669	0.05	-1.72310505888029	-1.87841788317512	-1.56779223458546	0.055341962927207	-14.6784263080535	-15.9699628462683	-13.3868897698387	8.02	6.79	9.46	-1.87668613817178	-1.72491316652855	-1.57314019488532	-1.91078613791604	-1.75625540183423	-1.60172466575242	-1.98129559988167	-1.81786702611974	-1.66029028826522	-1.72310505888029	8.24397074276739	-0.264500331807447	-31.4534660607512	-0.00320605323331451	-0.00188891754191247	-0.00477121678456504	-0.0215780622470434	-0.0202368027914248	-0.023171892337182	-0.0593139696317359	-0.0645279206876696	-0.0628421957188636	0.000205657182603281	0.000210608505091075	0.000872105944237665
12	14.8022833995669	0.05	-1.72298278188446	-1.87750137708439	-1.56846418668453	0.0550056589252425	-14.7108389351075	-16.0094094168231	-13.4122684533919	8.02	6.79	9.52	-1.88031861030336	-1.72780041428579	-1.57528221826822	-1.91442346640575	-1.75913892478076	-1.60385438315576	-1.98137250570014	-1.81804268618493	-1.66179247990634	-1.72298278188446	8.28483921024807	0.196262006894312	-31.0655682006628	-0.00320605323331451	-0.00188891754191247	-0.00477121678456504	-0.0215780622470434	-0.0202368027914248	-0.023171892337182	-0.0593139696317359	-0.0645279206876696	-0.0628421957188636	0.000205657182603281	0.000210608505091075	0.000872105944237665
12	14.8022833995669	0.05	-1.72288951256981	-1.87547038463984	-1.57030864049978	0.0555700839305623	-14.4527704178924	-15.7216856573478	-13.1838551784371	7.96	6.74	9.42	-1.8597718062524	-1.70966749566531	-1.55956318507822	-1.89431753384281	-1.74142499805182	-1.58853246226084	-1.96944137246996	-1.80177068568654	-1.64592298396461	-1.72288951256981	8.21807384336991	-0.145016876620868	-31.2719828407164	-0.00320605323331451	-0.00188891754191247	-0.00477121678456504	-0.0215780622470434	-0.0202368027914248	-0.023171892337182	-0.0593139696317359	-0.0645279206876696	-0.0628421957188636	0.000205657182603281	0.000210608505091075	0.000872105944237665
12	14.8022833995669	0.05	-1.72266857110139	-1.87624108644283	-1.56909605575995	0.0561085400586557	-14.7046495805422	-15.9891030953004	-13.420196065784	7.98	6.78	9.44	-1.887702363064	-1.73605746337181	-1.58441256367962	-1.92253987490089	-1.7680963714185	-1.61365286793612	-1.98919309949228	-1.82913286539407	-1.67024316789308	-1.72266857110139	8.24725641192226	-0.122269078855542	-31.3137134428293	-0.00320605323331451	-0.00188891754191247	-0.00477121678456504	-0.0215780622470434	-0.0202368027914248	-0.023171892337182	-0.0593139696317359	-0.0645279206876696	-0.0628421957188636	0.000205657182603281	0.000210608505091075	0.000872105944237665
12	14.8022833995669	0.05	-1.72233358404979	-1.87441995876707	-1.57024720933251	0.0565118014233575	-14.637601370371	-15.9113559074896	-13.3638468332523	8.01	6.78	9.46	-1.8727977736383	-1.72287436829516	-1.57295096295202	-1.9070103361505	-1.75434810660031	-1.60168587705012	-1.97427651939891	-1.81860192822041	-1.66030922093715	-1.72233358404979	8.25281277727284	-0.482344939111638	-31.685396628165	-0.00320605323331451	-0.00188891754191247	-0.00477121678456504	-0.0215780622470434	-0.0202368027914248	-0.023171892337182	-0.0593139696317359	-0.0645279206876696	-0.0628421957188636	0.000205657182603281	0.000210608505091075	0.000872105944237665
12	14.8022833995669	0.05	-1.72175416922057	-1.87389642930341	-1.56961190913774	0.0566244801020115	-14.4732781100261	-15.7314044726393	-13.2151517474128	7.96	6.7	9.46	-1.86175670094773	-1.71286184605362	-1.5639669911595	-1.89639063253624	-1.74472591291401	-1.59306119329179	-1.96019998291172	-1.80961011739833	-1.65154687812228	-1.72175416922057	8.1977570819884	0.092171155158575	-30.9959500583103	-0.00320605323331451	-0.00188891754191247	-0.00477121678456504	-0.0215780622470434	-0.0202368027914248	-0.023171892337182	-0.0593139696317359	-0.0645279206876696	-0.0628421957188636	0.000205657182603281	0.000210608505091075	0.000872105944237665
12	14.8022833995669	0.05	-1.72050448910836	-1.87378513464629	-1.56722384357043	0.0558152706377166	-14.6285116933754	-15.9098661380824	-13.3471572486685	8.04	6.78	9.5	-1.86534884847963	-1.71511672099446	-1.56488459350929	-1.89898270166506	-1.74604175897694	-1.59310081628882	-1.96530774251526	-1.80776843498017	-1.64880853659626	-1.72050448910836	8.27125349231544	-0.0340439866236471	-31.2687724080806	-0.00320605323331451	-0.00188891754191247	-0.00477121678456504	-0.0215780622470434	-0.0202368027914248	-0.023171892337182	-0.0593139696317359	-0.0645279206876696	-0.0628421957188636	0.000205657182603281	0.000210608505091075	0.000872105944237665
12	14.8022833995669	0.05	-1.72033497239275	-1.87327797766409	-1.5673919671214	0.0547529577222887	-14.3584483227915	-15.6290035540177	-13.0878930915654	7.97	6.76	9.47	-1.84727358717142	-1.69710002610116	-1.5469264650309	-1.88149296756178	-1.72853755206209	-1.5755821365624	-1.9502182100985	-1.78903817945927	-1.63136161490571	-1.72033497239275	8.23246641513384	0.0194988522504376	-31.1447404424927	-0.00320605323331451	-0.00188891754191247	-0.00477121678456504	-0.0215780622470434	-0.0202368027914248	-0.023171892337182	-0.0593139696317359	-0.0645279206876696	-0.0628421957188636	0.000205657182603281	0.000210608505091075	0.000872105944237665
12	14.8022833995669	0.05	-1.71889723015361	-1.87172774762501	-1.56606671268221	0.0557205365783225	-14.7367465998843	-16.0287433196098	-13.4447498801588	8.05	6.8	9.51	-1.87792113171563	-1.72655131477487	-1.57518149783411	-1.91169865575871	-1.75760620177811	-1.6035137477975	-1.9806293522748	-1.82099095898886	-1.65916121155095	-1.71889723015361	8.29915407506891	-0.177074236728695	-31.4627667656703	-0.00320605323331451	-0.00188891754191247	-0.00477121678456504	-0.0215780622470434	-0.0202368027914248	-0.023171892337182	-0.0593139696317359	-0.0645279206876696	-0.0628421957188636	0.000205657182603281	0.000210608505091075	0.000872105944237665
12	14.8022833995669	0.05	-1.71835942160431	-1.87160480639916	-1.56511403680945	0.055014879547207	-14.5008723358827	-15.7807949101029	-13.2209497616625	7.98	6.74	9.46	-1.86261847774715	-1.71154830349997	-1.56047812925279	-1.89696299715562	-1.7431072645166	-1.58925153187759	-1.96640101424012	-1.80394530168762	-1.64435633075347	-1.71835942160431	8.23795817896245	-0.00701502234764259	-31.1707850824326	-0.00320605323331451	-0.00188891754191247	-0.00477121678456504	-0.0215780622470434	-0.0202368027914248	-0.023171892337182	-0.0593139696317359	-0.0645279206876696	-0.0628421957188636	0.000205657182603281	0.000210608505091075	0.000872105944237665
12	14.8022833995669	0.05	-1.71822808275229	-1.87249394375223	-1.56396222175235	0.0556028378394395	-14.6226124164998	-15.9060388938777	-13.3391859391219	8.03	6.78	9.46	-1.86652099427524	-1.71591514698559	-1.56530929969594	-1.90027469373569	-1.7469453279204	-1.59361596210511	-1.9675732536972	-1.80747872765329	-1.65189180009954	-1.71822808275229	8.24413914028544	-0.175094515449518	-31.3606318564693	-0.00320605323331451	-0.00188891754191247	-0.00477121678456504	-0.0215780622470434	-0.0202368027914248	-0.023171892337182	-0.0593139696317359	-0.0645279206876696	-0.0628421957188636	0.000205657182603281	0.000210608505091075	0.000872105944237665
12	14.8022833995669	0.05	-1.71814090130557	-1.87015244725006	-1.56612935536108	0.0549564034249077	-14.4318891723953	-15.7064398945751	-13.1573384502155	7.97	6.73	9.47	-1.85753862611914	-1.70680254504103	-1.55606646396292	-1.89201648005315	-1.7384825801233	-1.58494868019345	-1.96208362526832	-1.79809314937603	-1.63905285478777	-1.71814090130557	8.23764272078116	0.264426338480294	-30.9014232367662	-0.00320605323331451	-0.00188891754191247	-0.00477121678456504	-0.0215780622470434	-0.0202368027914248	-0.023171892337182	-0.0593139696317359	-0.0645279206876696	-0.0628421957188636	0.000205657182603281	0.000210608505091075	0.000872105944237665
12	14.8022833995669	0.05	-1.71795707827678	-1.8712868279436	-1.56462732860996	0.056132857179822	-14.689865624183	-15.9727332654032	-13.4069979829628	7.98	6.76	9.43	-1.88687279334775	-1.73532652950776	-1.58378026566777	-1.9217626588817	-1.76741417711467	-1.61306569534765	-1.98906554297372	-1.83124882119576	-1.67202660139291	-1.71795707827678	8.22910034811654	0.123822478344014	-31.0326976586271	-0.00320605323331451	-0.00188891754191247	-0.00477121678456504	-0.0215780622470434	-0.0202368027914248	-0.023171892337182	-0.0593139696317359	-0.0645279206876696	-0.0628421957188636	0.000205657182603281	0.000210608505091075	0.000872105944237665
12	14.8022833995669	0.05	-1.71769567684347	-1.87243667255303	-1.56295468113392	0.055103954777555	-14.6432602530264	-15.9346447848085	-13.3518757212444	7.99	6.78	9.44	-1.87847602242576	-1.72623950184785	-1.57400298126994	-1.91297206925653	-1.75793990046139	-1.60290773166625	-1.98517437275417	-1.81873303164354	-1.66027996990129	-1.71769567684347	8.24040823608354	0.00398688461491961	-31.180300643109	-0.00320605323331451	-0.00188891754191247	-0.00477121678456504	-0.0215780622470434	-0.0202368027914248	-0.023171892337182	-0.0593139696317359	-0.0645279206876696	-0.0628421957188636	0.000205657182603281	0.000210608505091075	0.000872105944237665
12	14.8022833995669	0.05	-1.71724389737164	-1.86919525989645	-1.56529253484682	0.0568073203036793	-14.5805431639256	-15.8458298255356	-13.3152565023156	8	6.74	9.49	-1.86684191542318	-1.71777492423835	-1.56870793305352	-1.90105311667429	-1.74925436722263	-1.59745561777097	-1.97003218772018	-1.8109716773863	-1.65553588132931	-1.71724389737164	8.23556636121284	0.174079513326515	-30.985809367016	-0.00320605323331451	-0.00188891754191247	-0.00477121678456504	-0.0215780622470434	-0.0202368027914248	-0.023171892337182	-0.0593139696317359	-0.0645279206876696	-0.0628421957188636	0.000205657182603281	0.000210608505091075	0.000872105944237665
12	14.8022833995669	0.05	-1.71662224503624	-1.87063980239064	-1.56260468768184	0.0578613392851216	-14.8889687870881	-16.1684825426099	-13.6094550315663	8	6.74	9.44	-1.90440209672201	-1.75369477633009	-1.60298745593816	-1.9392739486004	-1.785806999156	-1.63234004971161	-4.20278747383789	-1.84784592232329	-1.69189438641783	-1.71662224503624	8.23100308219383	-0.375715257455548	-31.5313201693513	-0.00320605323331451	-0.00188891754191247	-0.00477121678456504	-0.0215780622470434	-0.0202368027914248	-0.023171892337182	-0.0593139696317359	-0.0645279206876696	-0.0628421957188636	0.000205657182603281	0.000210608505091075	0.000872105944237665
12	14.8022833995669	0.05	-1.71617820111086	-1.86873583712895	-1.56362056509276	0.0540198996630971	-14.3409517815988	-15.6190353670358	-13.0628681961618	8.05	6.8	9.45	-1.8296605451808	-1.6799420091275	-1.5302234730742	-1.86255425599369	-1.71014407408223	-1.55773389217078	-1.92876102316726	-1.77098429584644	-1.61536281761025	-1.71617820111086	8.26527122484552	-0.046794439141106	-31.2689794958597	-0.00320605323331451	-0.00188891754191247	-0.00477121678456504	-0.0215780622470434	-0.0202368027914248	-0.023171892337182	-0.0593139696317359	-0.0645279206876696	-0.0628421957188636	0.000205657182603281	0.000210608505091075	0.000872105944237665
12	14.8022833995669	0.05	-1.7157646555165	-1.86846422878008	-1.56306508225293	0.0541643822583761	-14.3653691338246	-15.6438225059158	-13.0869157617335	8.01	6.75	9.5	-1.83971838875129	-1.68937187485369	-1.53902536095609	-1.87322957698163	-1.72014444267462	-1.56705930836761	-1.94848015339312	-1.78640120749983	-1.62101510764606	-1.7157646555165	8.25477782166576	0.474064693537528	-30.7157328854856	-0.00320605323331451	-0.00188891754191247	-0.00477121678456504	-0.0215780622470434	-0.0202368027914248	-0.023171892337182	-0.0593139696317359	-0.0645279206876696	-0.0628421957188636	0.000205657182603281	0.000210608505091075	0.000872105944237665
12	14.8022833995669	0.05	-1.7152050066411	-1.86913559667369	-1.5612744166085	0.0554093253612866	-14.6120847260054	-15.8969563716295	-13.3272130803812	8	6.77	9.44	-1.87215534579864	-1.72083837267583	-1.56952139955302	-1.90642051460385	-1.75233405889575	-1.59824760318765	-1.97668247731395	-1.81505918961066	-1.65463501616994	-1.7152050066411	8.23607057230459	-0.0169120358431381	-31.1856598543572	-0.00320605323331451	-0.00188891754191247	-0.00477121678456504	-0.0215780622470434	-0.0202368027914248	-0.023171892337182	-0.0593139696317359	-0.0645279206876696	-0.0628421957188636	0.000205657182603281	0.000210608505091075	0.000872105944237665
12	14.8022833995669	0.05	-1.7151039924468	-1.86764048540805	-1.56256749948556	0.0571851573574889	-14.7965226615773	-16.0760464858807	-13.5169988372738	7.97	6.79	9.42	-1.89929744407178	-1.74812866440553	-1.59695988473928	-1.93443055912974	-1.78046546646588	-1.62650037380202	-2.00219164194764	-1.84351008913084	-1.6862558503696	-1.7151039924468	8.24054702402421	-0.0070791800691414	-31.192062621353	-0.00320605323331451	-0.00188891754191247	-0.00477121678456504	-0.0215780622470434	-0.0202368027914248	-0.023171892337182	-0.0593139696317359	-0.0645279206876696	-0.0628421957188636	0.000205657182603281	0.000210608505091075	0.000872105944237665
12	14.8022833995669	0.05	-1.71467685332444	-1.8666574675138	-1.56269623913508	0.0549568227584652	-14.3389445684778	-15.6052817858705	-13.0726073510851	7.95	6.71	9.43	-1.84796380128086	-1.69800525711184	-1.54804671294283	-1.88241084476065	-1.72965699232446	-1.57690313988827	-1.95078714970165	-1.78699142107421	-1.63186180912557	-1.71467685332444	8.20678758506353	-0.19677148987219	-31.303379873487	-0.00320605323331451	-0.00188891754191247	-0.00477121678456504	-0.0215780622470434	-0.0202368027914248	-0.023171892337182	-0.0593139696317359	-0.0645279206876696	-0.0628421957188636	0.000205657182603281	0.000210608505091075	0.000872105944237665
12	14.8022833995669	0.05	-1.71447608233464	-1.86656247525842	-1.56238968941085	0.0558676176452725	-14.5185874665425	-15.7896821547764	-13.2474927783085	7.95	6.71	9.44	-1.8701147196581	-1.71956749120572	-1.56902026275335	-1.90499400753183	-1.75163894057383	-1.59828387361584	-1.97456805880594	-1.81583802451535	-1.65464638736142	-1.71447608233464	8.21745767849294	-0.189995192873811	-31.3104700864768	-0.00320605323331451	-0.00188891754191247	-0.00477121678456504	-0.0215780622470434	-0.0202368027914248	-0.023171892337182	-0.0593139696317359	-0.0645279206876696	-0.0628421957188636	0.000205657182603281	0.000210608505091075	0.000872105944237665
12	14.8022833995669	0.05	-1.7142492887268	-1.86661642947266	-1.56188214798094	0.0566733996709124	-14.504876210619	-15.7651723398178	-13.2445800814201	7.92	6.71	9.37	-1.87492533054697	-1.72504043961831	-1.57515554868964	-1.91037087327759	-1.757652402142	-1.60493393100642	-1.97847426876342	-1.82216824586654	-1.66395910187062	-1.7142492887268	8.18356116543545	0.0571204046167585	-31.0032612961384	-0.00320605323331451	-0.00188891754191247	-0.00477121678456504	-0.0215780622470434	-0.0202368027914248	-0.023171892337182	-0.0593139696317359	-0.0645279206876696	-0.0628421957188636	0.000205657182603281	0.000210608505091075	0.000872105944237665
12	14.8022833995669	0.05	-1.71379699197742	-1.86629444444127	-1.56129953951356	0.0547101454135037	-14.4647570420113	-15.7452490585665	-13.1842650254562	7.97	6.76	9.43	-1.86070651288523	-1.70938341688089	-1.55806032087655	-1.89515590464309	-1.74103119076932	-1.58690647689554	-1.96137291067681	-1.8031494453353	-1.64139591014046	-1.71379699197742	8.23803411914546	-0.0182680780219755	-31.1904262496686	-0.00320605323331451	-0.00188891754191247	-0.00477121678456504	-0.0215780622470434	-0.0202368027914248	-0.023171892337182	-0.0593139696317359	-0.0645279206876696	-0.0628421957188636	0.000205657182603281	0.000210608505091075	0.000872105944237665
12	14.8022833995669	0.05	-1.71289264766512	-1.86564635158948	-1.56013894374076	0.0559103263323911	-14.6107634597453	-15.8894105298693	-13.3321163896212	7.99	6.77	9.45	-1.87419975497522	-1.72337980976571	-1.5725598645562	-1.90868195721772	-1.75508717232578	-1.60149238743383	-1.98067901654092	-1.81545865572859	-1.6561508693322	-1.71289264766512	8.24952054033382	0.271074811584601	-30.9185030734901	-0.00320605323331451	-0.00188891754191247	-0.00477121678456504	-0.0215780622470434	-0.0202368027914248	-0.023171892337182	-0.0593139696317359	-0.0645279206876696	-0.0628421957188636	0.000205657182603281	0.000210608505091075	0.000872105944237665
12	14.8022833995669	0.05	-1.71267909562798	-1.86430248751488	-1.56105570374109	0.0556242194922749	-14.5514178141301	-15.8283355932666	-13.2745000349937	8.03	6.81	9.47	-1.85829744169828	-1.70838319277133	-1.55846894384438	-1.89195694345418	-1.73932728481306	-1.58669762617195	-1.96260911467961	-1.80067393612179	-1.64572492994743	-1.71267909562798	8.28239307903491	-0.0384782641135908	-31.2926094965854	-0.00320605323331451	-0.00188891754191247	-0.00477121678456504	-0.0215780622470434	-0.0202368027914248	-0.023171892337182	-0.0593139696317359	-0.0645279206876696	-0.0628421957188636	0.000205657182603281	0.000210608505091075	0.000872105944237665
12	14.8022833995669	0.05	-1.71198452954467	-1.86319040629479	-1.56077865279455	0.057696121795902	-14.5739378197291	-15.8282806693919	-13.3195949700663	8	6.76	9.48	-1.86494613710935	-1.71715485762989	-1.56936357815043	-1.89913310193664	-1.74863261001784	-1.59813211809905	-1.9637928480568	-1.80919168245483	-1.65568558321878	-1.71198452954467	8.24373560150833	-0.114966653617096	-31.2905340267521	-0.00320605323331451	-0.00188891754191247	-0.00477121678456504	-0.0215780622470434	-0.0202368027914248	-0.023171892337182	-0.0593139696317359	-0.0645279206876696	-0.0628421957188636	0.000205657182603281	0.000210608505091075	0.000872105944237665
12	14.8022833995669	0.05	-1.71177781854729	-1.8635988359145	-1.55995680118008	0.0549764526701021	-14.3645732949741	-15.6329342246611	-13.0962123652871	8.01	6.75	9.49	-1.83994282160498	-1.69066108381705	-1.54137934602912	-1.87355004179546	-1.72154161914899	-1.56953319650251	-1.93868986362998	-1.78258199984099	-1.62406309554437	-1.71177781854729	8.25916610239979	-0.0350898194118189	-31.2311450879132	-0.00320605323331451	-0.00188891754191247	-0.00477121678456504	-0.0215780622470434	-0.0202368027914248	-0.023171892337182	-0.0593139696317359	-0.0645279206876696	-0.0628421957188636	0.000205657182603281	0.000210608505091075	0.000872105944237665
12	14.8022833995669	0.05	-1.71169663935306	-1.86438535860065	-1.55900792010548	0.055968393180836	-14.6746152223069	-15.9581443790813	-13.3910860655324	8.02	6.79	9.43	-1.87523732898931	-1.7244101569539	-1.57358298491848	-1.90930734500306	-1.75573988826494	-1.60217243152683	-1.97584927139811	-1.82047796425526	-1.65412837998654	-1.71169663935306	8.26072512919801	-0.0417869665260286	-31.2529538236126	-0.00320605323331451	-0.00188891754191247	-0.00477121678456504	-0.0215780622470434	-0.0202368027914248	-0.023171892337182	-0.0593139696317359	-0.0645279206876696	-0.0628421957188636	0.000205657182603281	0.000210608505091075	0.000872105944237665
12	14.8022833995669	0.05	-1.71138466046684	-1.86498308996039	-1.55778623097329	0.0544335628945191	-14.4208000207756	-15.7008271246674	-13.1407729168837	7.99	6.76	9.42	-1.85190764141365	-1.70092884545012	-1.54995004948659	-1.88597675468677	-1.73222043700104	-1.57846411931532	-1.95462920554111	-1.79296760758601	-1.63640116349964	-1.71138466046684	8.22107682824131	0.0513492274576334	-31.0909648204003	-0.00320605323331451	-0.00188891754191247	-0.00477121678456504	-0.0215780622470434	-0.0202368027914248	-0.023171892337182	-0.0593139696317359	-0.0645279206876696	-0.0628421957188636	0.000205657182603281	0.000210608505091075	0.000872105944237665
12	14.8022833995669	0.05	-1.71124311690483	-1.86380359359245	-1.55868264021722	0.0560140011590579	-14.4829051381149	-15.7491197835412	-13.2166904926886	7.99	6.74	9.43	-1.85791919550973	-1.70854421279916	-1.55916923008859	-1.89211822357737	-1.73999367068168	-1.587869117786	-1.95623772447529	-1.80057396165782	-1.64477953089093	-1.71124311690483	8.21351312518176	-0.110790178072313	-31.2304445900272	-0.00320605323331451	-0.00188891754191247	-0.00477121678456504	-0.0215780622470434	-0.0202368027914248	-0.023171892337182	-0.0593139696317359	-0.0645279206876696	-0.0628421957188636	0.000205657182603281	0.000210608505091075	0.000872105944237665
12	14.8022833995669	0.05	-1.71103242133688	-1.86300020948086	-1.5590646331929	0.0565054595319419	-14.6225030461809	-15.8950194179095	-13.3499866744522	8	6.76	9.5	-1.87227211934737	-1.72238259348015	-1.57249306761294	-1.90656051518479	-1.75392594422412	-1.60129137326346	-1.97337786538349	-1.81556572518128	-1.65733263152545	-1.71103242133688	8.26204415950329	-0.0943188709499663	-31.3003945709862	-0.00320605323331451	-0.00188891754191247	-0.00477121678456504	-0.0215780622470434	-0.0202368027914248	-0.023171892337182	-0.0593139696317359	-0.0645279206876696	-0.0628421957188636	0.000205657182603281	0.000210608505091075	0.000872105944237665
12	14.8022833995669	0.05	-1.71096209476572	-1.86348842345807	-1.55843576607337	0.0545584360985268	-14.3465816936561	-15.6184788390447	-13.0746845482675	8.06	6.8	9.53	-1.82685882187005	-1.67808783434239	-1.52931684681474	-1.85953607270693	-1.70810400003219	-1.55667192735745	-1.92403367673389	-1.76735233085591	-1.61294504844996	-1.71096209476572	8.27180135006233	-0.0813660808596173	-31.3176233755219	-0.00320605323331451	-0.00188891754191247	-0.00477121678456504	-0.0215780622470434	-0.0202368027914248	-0.023171892337182	-0.0593139696317359	-0.0645279206876696	-0.0628421957188636	0.000205657182603281	0.000210608505091075	0.000872105944237665
12	14.8022833995669	0.05	-1.7109033922939	-1.86204417643201	-1.55976260815578	0.0552817636172699	-14.371734363581	-15.6370141032101	-13.1064546239519	8	6.8	9.46	-1.84089089480089	-1.69193394325724	-1.5429769917136	-1.8745440264809	-1.72286400866586	-1.57118399085081	-1.94158641820257	-1.78615165026843	-1.62616386015895	-1.7109033922939	8.2611916341941	-0.0123010255971897	-31.2147519961017	-0.00320605323331451	-0.00188891754191247	-0.00477121678456504	-0.0215780622470434	-0.0202368027914248	-0.023171892337182	-0.0593139696317359	-0.0645279206876696	-0.0628421957188636	0.000205657182603281	0.000210608505091075	0.000872105944237665
12	14.8022833995669	0.05	-1.71054415074393	-1.86334480359788	-1.55774349788999	0.0550597870823861	-14.4183237797579	-15.6904108651202	-13.1462366943955	8	6.74	9.45	-1.84832645583459	-1.69847491694166	-1.54862337804872	-1.8821858041612	-1.72958914660341	-1.57699248904562	-1.94774093790099	-1.78892269047717	-1.63039557789381	-1.71054415074393	8.22828270925001	-0.0353721058440935	-31.1877753458762	-0.00320605323331451	-0.00188891754191247	-0.00477121678456504	-0.0215780622470434	-0.0202368027914248	-0.023171892337182	-0.0593139696317359	-0.0645279206876696	-0.0628421957188636	0.000205657182603281	0.000210608505091075	0.000872105944237665
12	14.8022833995669	0.05	-1.71005097581139	-1.8616952520762	-1.55840669954659	0.0561749571959017	-14.5838136068164	-15.8569139817463	-13.3107132318864	8.03	6.76	9.51	-1.8602574618454	-1.71090340248253	-1.56154934311967	-1.89386751823148	-1.74181501606721	-1.58976251390294	-1.95973913994032	-1.80430368623005	-1.64526250681113	-1.71005097581139	8.2717368165053	-0.0344383493447255	-31.2569765997589	-0.00320605323331451	-0.00188891754191247	-0.00477121678456504	-0.0215780622470434	-0.0202368027914248	-0.023171892337182	-0.0593139696317359	-0.0645279206876696	-0.0628421957188636	0.000205657182603281	0.000210608505091075	0.000872105944237665
12	14.8022833995669	0.05	-1.70952240984719	-1.86413815822677	-1.55490666146761	0.0551561918689511	-14.6239380004643	-15.912972019034	-13.3349039818946	8.01	6.78	9.43	-1.87311927303165	-1.72138680841799	-1.56965434380433	-1.90734573071203	-1.75284074389243	-1.59833575707284	-1.9742164077228	-1.81600004622319	-1.65532692681277	-1.70952240984719	8.24389368551901	-0.0815741518097735	-31.2615116395512	-0.00320605323331451	-0.00188891754191247	-0.00477121678456504	-0.0215780622470434	-0.0202368027914248	-0.023171892337182	-0.0593139696317359	-0.0645279206876696	-0.0628421957188636	0.000205657182603281	0.000210608505091075	0.000872105944237665
12	14.8022833995669	0.05	-1.70934404733706	-1.86077321822718	-1.55791487644695	0.0565554330075029	-14.5904542325912	-15.8595868577497	-13.3213216074327	7.98	6.75	9.48	-1.87176089228717	-1.72197686347203	-1.57219283465689	-1.90626433829696	-1.75371923825063	-1.60117413820431	-1.97187814199058	-1.81732373303579	-1.65778756188509	-1.70934404733706	8.25018154245786	-0.119273957350161	-31.30018505229	-0.00320605323331451	-0.00188891754191247	-0.00477121678456504	-0.0215780622470434	-0.0202368027914248	-0.023171892337182	-0.0593139696317359	-0.0645279206876696	-0.0628421957188636	0.000205657182603281	0.000210608505091075	0.000872105944237665
12	14.8022833995669	0.05	-1.70904310341992	-1.86204690332319	-1.55603930351664	0.0545459179786272	-14.3339814342715	-15.6049157283412	-13.0630471402018	7.97	6.73	9.39	-1.84439657447361	-1.69418064898124	-1.54396472348888	-1.87856082229239	-1.72556240729865	-1.57256399230491	-1.9463333528834	-1.78556363286082	-1.6269943045146	-1.70904310341992	8.19669259953366	-0.201958204853551	-31.2963561088778	-0.00320605323331451	-0.00188891754191247	-0.00477121678456504	-0.0215780622470434	-0.0202368027914248	-0.023171892337182	-0.0593139696317359	-0.0645279206876696	-0.0628421957188636	0.000205657182603281	0.000210608505091075	0.000872105944237665
12	14.8022833995669	0.05	-1.70883505427344	-1.8611643067122	-1.55650580183468	0.0552272803133865	-14.5603010122213	-15.8428511899796	-13.2777508344631	7.99	6.8	9.49	-1.86809204743317	-1.71686158021654	-1.5656311129999	-1.9024241715932	-1.74841436425551	-1.59440455691782	-1.96866521526842	-1.81338848738407	-1.65242842340433	-1.70883505427344	8.27954791885277	0.0698030406145801	-31.1800096797867	-0.00320605323331451	-0.00188891754191247	-0.00477121678456504	-0.0215780622470434	-0.0202368027914248	-0.023171892337182	-0.0593139696317359	-0.0645279206876696	-0.0628421957188636	0.000205657182603281	0.000210608505091075	0.000872105944237665
12	14.8022833995669	0.05	-1.70883143305931	-1.86312857095728	-1.55453429516134	0.0551469026923974	-14.6072863778152	-15.8949673979406	-13.3196053576899	8.03	6.78	9.47	-1.86492836625003	-1.71384703333552	-1.56276570042101	-1.8986353976858	-1.74482339514876	-1.59101139261173	-1.96643444848535	-1.80938369240056	-1.64672674189087	-1.70883143305931	8.26388748535785	-0.231833263335668	-31.4557533262293	-0.00320605323331451	-0.00188891754191247	-0.00477121678456504	-0.0215780622470434	-0.0202368027914248	-0.023171892337182	-0.0593139696317359	-0.0645279206876696	-0.0628421957188636	0.000205657182603281	0.000210608505091075	0.000872105944237665
12	14.8022833995669	0.05	-1.70879835910258	-1.86001077726495	-1.5575859409402	0.0557698971953551	-14.5418516011765	-15.8161639018136	-13.2675393005394	8.06	6.77	9.5	-1.85075679549535	-1.70164085533258	-1.5525249151698	-1.88390857934514	-1.73212159162557	-1.580334603906	-1.95293674175083	-1.7976544616045	-1.63563039611398	-1.70879835910258	8.29499980777037	0.0565084832944857	-31.207355033483	-0.00320605323331451	-0.00188891754191247	-0.00477121678456504	-0.0215780622470434	-0.0202368027914248	-0.023171892337182	-0.0593139696317359	-0.0645279206876696	-0.0628421957188636	0.000205657182603281	0.000210608505091075	0.000872105944237665
12	14.8022833995669	0.05	-1.70875612884331	-1.86003571421688	-1.55747654346974	0.0570087447228048	-14.5113109178448	-15.7682288108563	-13.2543930248333	8.01	6.73	9.47	-1.85584913354746	-1.70791558878055	-1.55998204401364	-1.88974582532093	-1.73911030565785	-1.58847478599478	-1.95611169336434	-1.80066472102722	-1.64631971530865	-1.70875612884331	8.24206630788914	-0.0940829681433302	-31.2680003612133	-0.00320605323331451	-0.00188891754191247	-0.00477121678456504	-0.0215780622470434	-0.0202368027914248	-0.023171892337182	-0.0593139696317359	-0.0645279206876696	-0.0628421957188636	0.000205657182603281	0.000210608505091075	0.000872105944237665
12	14.8022833995669	0.05	-1.70866523780903	-1.86101518256345	-1.55631529305461	0.055196503433569	-14.287332413832	-15.5462093575968	-13.0284554700672	7.99	6.73	9.49	-1.83322464069345	-1.68477660555987	-1.53632857042629	-1.86692274806889	-1.71574595961367	-1.56456917115845	-1.93219721498985	-1.77837681735969	-1.61716929122025	-1.70866523780903	8.23579878266332	0.0154786694504108	-31.1429458070998	-0.00320605323331451	-0.00188891754191247	-0.00477121678456504	-0.0215780622470434	-0.0202368027914248	-0.023171892337182	-0.0593139696317359	-0.0645279206876696	-0.0628421957188636	0.000205657182603281	0.000210608505091075	0.000872105944237665
12	14.8022833995669	0.05	-1.70824694911064	-1.85997978774209	-1.55651411047919	0.0556512740173019	-14.3982663860096	-15.6614195551721	-13.1351132168471	7.97	6.75	9.4	-1.85107910682941	-1.70178252283042	-1.55248593883143	-1.8853673921929	-1.73330532731465	-1.58124326243639	-1.95519137090824	-1.79450881293213	-1.63686287377009	-1.70824694911064	8.21615648605185	0.15724545384696	-30.9728673109869	-0.00320605323331451	-0.00188891754191247	-0.00477121678456504	-0.0215780622470434	-0.0202368027914248	-0.023171892337182	-0.0593139696317359	-0.0645279206876696	-0.0628421957188636	0.000205657182603281	0.000210608505091075	0.000872105944237665
12	14.8022833995669	0.05	-1.70823546072798	-1.86040414451415	-1.55606677694182	0.0563354992145477	-14.5805903391827	-15.8514863347244	-13.3096943436409	8.01	6.8	9.44	-1.86452769197814	-1.71503882214763	-1.56554995231712	-1.89851448002635	-1.74630071286321	-1.59408694570006	-1.96824787918698	-1.80937683756992	-1.65060948232425	-1.70823546072798	8.26190635835272	-0.338460771068658	-31.5528497361139	-0.00320605323331451	-0.00188891754191247	-0.00477121678456504	-0.0215780622470434	-0.0202368027914248	-0.023171892337182	-0.0593139696317359	-0.0645279206876696	-0.0628421957188636	0.000205657182603281	0.000210608505091075	0.000872105944237665
12	14.8022833995669	0.05	-1.70794021623907	-1.86137356063125	-1.55450687184688	0.0556407109253928	-14.6184898793536	-15.9010920553263	-13.335887703381	7.97	6.76	9.44	-1.8802216848485	-1.72856062811688	-1.57689957138525	-1.91509982418163	-1.7606254526634	-1.60615108114516	-1.98206779314849	-1.82129897864537	-1.66667458981669	-1.70794021623907	8.23500785114911	0.090561410064398	-31.0808116697505	-0.00320605323331451	-0.00188891754191247	-0.00477121678456504	-0.0215780622470434	-0.0202368027914248	-0.023171892337182	-0.0593139696317359	-0.0645279206876696	-0.0628421957188636	0.000205657182603281	0.000210608505091075	0.000872105944237665
12	14.8022833995669	0.05	-1.7076631954793	-1.8602269934505	-1.55509939750809	0.0549925309189872	-14.4310198653861	-15.7050507586822	-13.1569889720901	8.03	6.78	9.45	-1.84345498114057	-1.69390954938989	-1.5443641176392	-1.87682319517161	-1.72457085491214	-1.57231851465266	-1.94280607576687	-1.78682729618804	-1.62954694547792	-1.7076631954793	8.25058752077826	-0.120625237395533	-31.3168156092084	-0.00320605323331451	-0.00188891754191247	-0.00477121678456504	-0.0215780622470434	-0.0202368027914248	-0.023171892337182	-0.0593139696317359	-0.0645279206876696	-0.0628421957188636	0.000205657182603281	0.000210608505091075	0.000872105944237665
12	14.8022833995669	0.05	-1.70717024789417	-1.85965056892199	-1.55468992686634	0.0571502198999308	-14.6613825896568	-15.9296311963413	-13.3931339829722	8.01	6.77	9.42	-1.87473058587022	-1.72547261347065	-1.57621464107108	-1.90896512505883	-1.75698154614074	-1.60499796722264	-1.97506384374681	-1.81934850132779	-1.66152978122678	-1.70717024789417	8.23438858670732	0.259251332081157	-30.906359627485	-0.00320605323331451	-0.00188891754191247	-0.00477121678456504	-0.0215780622470434	-0.0202368027914248	-0.023171892337182	-0.0593139696317359	-0.0645279206876696	-0.0628421957188636	0.000205657182603281	0.000210608505091075	0.000872105944237665
12	14.8022833995669	0.05	-1.70677675803579	-1.85787032049007	-1.5556831955815	0.0559792988520734	-14.5882431785484	-15.8640860567337	-13.312400300363	8	6.77	9.51	-1.86934043530152	-1.7190018231209	-1.56866321094028	-1.90361869446826	-1.75052330999845	-1.59742792552864	-1.96927218968297	-1.81392097707819	-1.65351014607917	-1.70677675803579	8.28173924842197	0.144554217719937	-31.0960082710088	-0.00320605323331451	-0.00188891754191247	-0.00477121678456504	-0.0215780622470434	-0.0202368027914248	-0.023171892337182	-0.0593139696317359	-0.0645279206876696	-0.0628421957188636	0.000205657182603281	0.000210608505091075	0.000872105944237665
12	14.8022833995669	0.05	-1.70630449806457	-1.86297168859437	-1.54963730753478	0.052382501673303	-14.312667798526	-15.609133934003	-13.0162016630491	7.97	6.76	9.36	-1.84595037391925	-1.69262910973662	-1.53930784555399	-1.88020820863127	-1.72404155131109	-1.56787489399091	-1.94724992748638	-1.78335653306792	-1.62184543558705	-1.70630449806457	8.19099303273739	0.0738235117561456	-31.0104869121751	-0.00320605323331451	-0.00188891754191247	-0.00477121678456504	-0.0215780622470434	-0.0202368027914248	-0.023171892337182	-0.0593139696317359	-0.0645279206876696	-0.0628421957188636	0.000205657182603281	0.000210608505091075	0.000872105944237665
12	14.8022833995669	0.05	-1.70622815787906	-1.85755271064357	-1.55490360511455	0.0553044230783774	-14.4343338983717	-15.7048492676393	-13.1638185291041	7.99	6.74	9.44	-1.85129405954966	-1.70152518780771	-1.55175631606577	-1.88528529672965	-1.73276654891302	-1.58024780109639	-1.95102922542671	-1.79135050908783	-1.63766099603806	-1.70622815787906	8.24161165894114	0.0558257762325875	-31.1116617533015	-0.00320605323331451	-0.00188891754191247	-0.00477121678456504	-0.0215780622470434	-0.0202368027914248	-0.023171892337182	-0.0593139696317359	-0.0645279206876696	-0.0628421957188636	0.000205657182603281	0.000210608505091075	0.000872105944237665
12	14.8022833995669	0.05	-1.70565579407512	-1.85766592308406	-1.55364566506618	0.055756966775147	-14.4644959777596	-15.7321851989282	-13.1968067565911	8.05	6.81	9.48	-1.8420015297703	-1.69357424804565	-1.54514696632099	-1.87506159208732	-1.72397035210635	-1.57287911212539	-1.94404592008793	-1.78291486776564	-1.62719007751265	-1.70565579407512	8.26537372529002	0.0208812460753082	-31.2004518653001	-0.00320605323331451	-0.00188891754191247	-0.00477121678456504	-0.0215780622470434	-0.0202368027914248	-0.023171892337182	-0.0593139696317359	-0.0645279206876696	-0.0628421957188636	0.000205657182603281	0.000210608505091075	0.000872105944237665
12	14.8022833995669	0.05	-1.70448214841313	-1.85563050032491	-1.55333379650136	0.0573388764386348	-14.6634508066451	-15.9296632100166	-13.3972384032737	8	6.74	9.5	-1.87625150781807	-1.7271125775267	-1.57797364723533	-1.91060658718717	-1.75873685040966	-1.60686711363215	-1.97979935756386	-1.81963152913499	-1.6639523342658	-1.70448214841313	8.260485301206	-0.385205903124846	-31.5801437742863	-0.00320605323331451	-0.00188891754191247	-0.00477121678456504	-0.0215780622470434	-0.0202368027914248	-0.023171892337182	-0.0593139696317359	-0.0645279206876696	-0.0628421957188636	0.000205657182603281	0.000210608505091075	0.000872105944237665
12	14.8022833995669	0.05	-1.70397486443965	-1.85743482774384	-1.55051490113545	0.0541043400190832	-14.4881407094322	-15.7782763934831	-13.1980050253812	8.05	6.8	9.48	-1.84765657119134	-1.69658001409986	-1.54550345700839	-1.88083383474153	-1.72704448630721	-1.57325513787289	-1.94772325596799	-1.79024055359735	-1.62891018842366	-1.70397486443965	8.28491020873697	0.00375880277920233	-31.2498506406019	-0.00320605323331451	-0.00188891754191247	-0.00477121678456504	-0.0215780622470434	-0.0202368027914248	-0.023171892337182	-0.0593139696317359	-0.0645279206876696	-0.0628421957188636	0.000205657182603281	0.000210608505091075	0.000872105944237665
12	14.8022833995669	0.05	-1.70389884221519	-1.85816669014905	-1.54963099428133	0.0534684062413276	-14.4029257827942	-15.6935114225964	-13.1123401429921	7.98	6.74	9.45	-1.85381609267994	-1.70136401464456	-1.54891193660917	-1.88809029662629	-1.73281961450431	-1.57754893238233	-1.95256170159762	-1.79703906285099	-1.63559536785248	-1.70389884221519	8.23712346621338	-0.164627441756023	-31.3379451028122	-0.00320605323331451	-0.00188891754191247	-0.00477121678456504	-0.0215780622470434	-0.0202368027914248	-0.023171892337182	-0.0593139696317359	-0.0645279206876696	-0.0628421957188636	0.000205657182603281	0.000210608505091075	0.000872105944237665
12	14.8022833995669	0.05	-1.70372295635589	-1.85434432302006	-1.55310158969172	0.0554052962985834	-14.3646976771305	-15.6278646740854	-13.1015306801755	7.99	6.77	9.47	-1.84288515412502	-1.6939286745025	-1.54497219487998	-1.87676277680212	-1.72506804113545	-1.57337330546877	-1.94231612097443	-1.78740550055802	-1.63230574395441	-1.70372295635589	8.25052627477476	-0.0116883179797301	-31.203093617532	-0.00320605323331451	-0.00188891754191247	-0.00477121678456504	-0.0215780622470434	-0.0202368027914248	-0.023171892337182	-0.0593139696317359	-0.0645279206876696	-0.0628421957188636	0.000205657182603281	0.000210608505091075	0.000872105944237665
12	14.8022833995669	0.05	-1.70361949263975	-1.85621039441198	-1.55102859086751	0.0562781752239031	-14.7272266634057	-16.0115966093617	-13.4428567174497	8	6.77	9.52	-1.88529126469518	-1.73406265840291	-1.58283405211063	-1.91977453979142	-1.76577985818184	-1.61178517657226	-1.98564930331746	-1.82696909257379	-1.67117973737023	-1.70361949263975	8.27911905689556	0.0488115628624237	-31.190502858761	-0.00320605323331451	-0.00188891754191247	-0.00477121678456504	-0.0215780622470434	-0.0202368027914248	-0.023171892337182	-0.0593139696317359	-0.0645279206876696	-0.0628421957188636	0.000205657182603281	0.000210608505091075	0.000872105944237665
12	14.8022833995669	0.05	-1.70337132486274	-1.85387881037755	-1.55286383934794	0.0554806259802076	-14.333651037293	-15.5931817270165	-13.0741203475694	8.01	6.74	9.48	-1.83402857916558	-1.68588592799087	-1.53774327681617	-1.86745233880125	-1.71660990179937	-1.5657674647975	-1.93367256887213	-1.77711113740093	-1.61958415268926	-1.70337132486274	8.25433388350962	0.248296111439158	-30.9406772757172	-0.00320605323331451	-0.00188891754191247	-0.00477121678456504	-0.0215780622470434	-0.0202368027914248	-0.023171892337182	-0.0593139696317359	-0.0645279206876696	-0.0628421957188636	0.000205657182603281	0.000210608505091075	0.000872105944237665
12	14.8022833995669	0.05	-1.70196947197524	-1.85396040181015	-1.54997854214032	0.0545796324622287	-14.2917575889366	-15.5585340442347	-13.0249811336384	8.01	6.79	9.47	-1.8306391223442	-1.68158841282748	-1.53253770331075	-1.8640429934579	-1.7122725394381	-1.56050208541831	-1.93090788545898	-1.77419624108365	-1.61425211708052	-1.70196947197524	8.26024609045594	0.144448850548764	-31.0637270495419	-0.00320605323331451	-0.00188891754191247	-0.00477121678456504	-0.0215780622470434	-0.0202368027914248	-0.023171892337182	-0.0593139696317359	-0.0645279206876696	-0.0628421957188636	0.000205657182603281	0.000210608505091075	0.000872105944237665
12	14.8022833995669	0.05	-1.70180335895794	-1.85296662205462	-1.55064009586125	0.055736440142524	-14.4050580544403	-15.6677842272161	-13.1423318816645	8.01	6.78	9.47	-1.84406195616232	-1.69544200694056	-1.54682205771881	-1.87774547748085	-1.72641084548435	-1.57507621348784	-1.94514931278412	-1.78705680829217	-1.6303806163404	-1.70180335895794	8.26160968754659	-0.189921630674554	-31.3937021934223	-0.00320605323331451	-0.00188891754191247	-0.00477121678456504	-0.0215780622470434	-0.0202368027914248	-0.023171892337182	-0.0593139696317359	-0.0645279206876696	-0.0628421957188636	0.000205657182603281	0.000210608505091075	0.000872105944237665
12	14.8022833995669	0.05	-1.70135824105785	-1.85350275449209	-1.5492137276236	0.0558234279790162	-14.5256614965097	-15.7979085277763	-13.253414465243	8.05	6.8	9.46	-1.84971246723797	-1.70075026815935	-1.55178806908073	-1.88291188023275	-1.73127604530239	-1.57964021037203	-1.94746569046118	-1.79222808699703	-1.63373434035316	-1.70135824105785	8.26132917087809	-0.124542901120919	-31.3382282728267	-0.00320605323331451	-0.00188891754191247	-0.00477121678456504	-0.0215780622470434	-0.0202368027914248	-0.023171892337182	-0.0593139696317359	-0.0645279206876696	-0.0628421957188636	0.000205657182603281	0.000210608505091075	0.000872105944237665
12	14.8022833995669	0.05	-1.70089197601877	-1.85430354274617	-1.54748040929136	0.0550568999294218	-14.4149559457303	-15.6867811853085	-13.1431307061521	8.02	6.76	9.44	-1.84353450095406	-1.6940676549103	-1.54460080886655	-1.87703981243211	-1.72485648170649	-1.57267315098087	-1.941263399463	-1.7875495499134	-1.62757050227563	-1.70089197601877	8.23136117674956	0.00255811981416517	-31.1560934258067	-0.00320605323331451	-0.00188891754191247	-0.00477121678456504	-0.0215780622470434	-0.0202368027914248	-0.023171892337182	-0.0593139696317359	-0.0645279206876696	-0.0628421957188636	0.000205657182603281	0.000210608505091075	0.000872105944237665
12	14.8022833995669	0.05	-1.70058385782381	-1.85227193680306	-1.54889577884455	0.0549929065149138	-14.3621197329507	-15.6300632519351	-13.0941762139664	7.97	6.75	9.47	-1.8466209484639	-1.69681918337279	-1.54701741828168	-1.88078051492055	-1.7282076541402	-1.57563479335985	-1.94643609515127	-1.78772373295395	-1.63390489364168	-1.70058385782381	8.23912042349944	0.0979996894084317	-31.0698434042918	-0.00320605323331451	-0.00188891754191247	-0.00477121678456504	-0.0215780622470434	-0.0202368027914248	-0.023171892337182	-0.0593139696317359	-0.0645279206876696	-0.0628421957188636	0.000205657182603281	0.000210608505091075	0.000872105944237665
12	14.8022833995669	0.05	-1.70007238633811	-1.85151749302372	-1.54862727965249	0.0549917136991137	-14.2686775276112	-15.5283860638872	-13.0089689913352	8.01	6.75	9.48	-1.82776725590401	-1.67949337830235	-1.53121950070069	-1.86115999138052	-1.71017719646084	-1.55919440154117	-1.92679383605925	-1.77334491387705	-1.6132600657688	-1.70007238633811	8.23885854304903	0.057601418950531	-31.1044250626545	-0.00320605323331451	-0.00188891754191247	-0.00477121678456504	-0.0215780622470434	-0.0202368027914248	-0.023171892337182	-0.0593139696317359	-0.0645279206876696	-0.0628421957188636	0.000205657182603281	0.000210608505091075	0.000872105944237665
12	14.8022833995669	0.05	-1.69979251301045	-1.85100385065868	-1.54858117536222	0.0565333990227696	-14.524500355229	-15.7881570011648	-13.2608437092931	8.05	6.83	9.53	-1.84894346531742	-1.70095724388982	-1.55297102246222	-1.88215172850551	-1.7315075754096	-1.5808634223137	-1.95235347262913	-1.79471096606187	-1.6396473831047	-1.69979251301045	8.29838767601505	0.142933284850997	-31.1288197321318	-0.00320605323331451	-0.00188891754191247	-0.00477121678456504	-0.0215780622470434	-0.0202368027914248	-0.023171892337182	-0.0593139696317359	-0.0645279206876696	-0.0628421957188636	0.000205657182603281	0.000210608505091075	0.000872105944237665
12	14.8022833995669	0.05	-1.69964917580978	-1.8504696251966	-1.54882872642297	0.0559452461486182	-14.4691322755908	-15.7349659710636	-13.203298580118	7.97	6.79	9.44	-1.86046461062023	-1.71079547261963	-1.56112633461904	-1.89496928523973	-1.74252434334703	-1.59007940145432	-1.96119749924604	-1.80599023104045	-1.64313885657675	-1.69964917580978	8.24396670468518	-0.0896729936069419	-31.2704815707819	-0.00320605323331451	-0.00188891754191247	-0.00477121678456504	-0.0215780622470434	-0.0202368027914248	-0.023171892337182	-0.0593139696317359	-0.0645279206876696	-0.0628421957188636	0.000205657182603281	0.000210608505091075	0.000872105944237665
12	14.8022833995669	0.05	-1.69892890792625	-1.85115568481174	-1.54670213104075	0.0561197663840765	-14.5431434588181	-15.8133547661752	-13.2729321514611	7.96	6.75	9.43	-1.87041530387954	-1.72017377046859	-1.56993223705765	-1.90514643016732	-1.75211511116184	-1.59908379215636	-1.97041536522645	-1.81406037639018	-1.6561282174892	-1.69892890792625	8.22124157576197	-0.0849832257963362	-31.2216449713906	-0.00320605323331451	-0.00188891754191247	-0.00477121678456504	-0.0215780622470434	-0.0202368027914248	-0.023171892337182	-0.0593139696317359	-0.0645279206876696	-0.0628421957188636	0.000205657182603281	0.000210608505091075	0.000872105944237665
12	14.8022833995669	0.05	-1.698452044848	-1.85129055799819	-1.54561353169781	0.0543653813962277	-14.4025225332327	-15.6817747938238	-13.1232702726416	8.07	6.77	9.52	-1.83132405087603	-1.68193245057829	-1.53254085028056	-1.86390313901095	-1.71185387574506	-1.55980461247917	-1.92889585551687	-1.77142232478516	-1.61130771594428	-1.698452044848	8.29103467089731	0.0260628680821683	-31.2358763407616	-0.00320605323331451	-0.00188891754191247	-0.00477121678456504	-0.0215780622470434	-0.0202368027914248	-0.023171892337182	-0.0593139696317359	-0.0645279206876696	-0.0628421957188636	0.000205657182603281	0.000210608505091075	0.000872105944237665
12	14.8022833995669	0.05	-1.69818981275341	-1.85279045559928	-1.54358916990754	0.0537691168074759	-14.429849092106	-15.7190216874031	-13.1406764968089	8.01	6.76	9.43	-1.8482896366772	-1.6967048628178	-1.54512008895841	-1.88194033983137	-1.72759575272268	-1.573251165614	-1.94705995634033	-1.78688938918626	-1.63138450953147	-1.69818981275341	8.24229504101485	0.0905146331684163	-31.0946473464848	-0.00320605323331451	-0.00188891754191247	-0.00477121678456504	-0.0215780622470434	-0.0202368027914248	-0.023171892337182	-0.0593139696317359	-0.0645279206876696	-0.0628421957188636	0.000205657182603281	0.000210608505091075	0.000872105944237665
12	14.8022833995669	0.05	-1.69791472457167	-1.84836880013445	-1.54746064900889	0.0561288993902094	-14.3563290188557	-15.6101157003241	-13.1025423373872	8.04	6.79	9.49	-1.83059886332601	-1.68356725138851	-1.53653563945102	-1.86363013425351	-1.71394548832473	-1.56426084239595	-1.92708323165614	-1.77461252877873	-1.62165147164457	-1.69791472457167	8.27221466768201	-0.0507600119019823	-31.277325121601	-0.00320605323331451	-0.00188891754191247	-0.00477121678456504	-0.0215780622470434	-0.0202368027914248	-0.023171892337182	-0.0593139696317359	-0.0645279206876696	-0.0628421957188636	0.000205657182603281	0.000210608505091075	0.000872105944237665
12	14.8022833995669	0.05	-1.69786249963055	-1.84952688919688	-1.54619811006421	0.0556853520501773	-14.5936743990933	-15.8735557135813	-13.3137930846054	8.01	6.78	9.46	-1.86844527545174	-1.71779294283367	-1.5671406102156	-1.90258423214503	-1.74917928293895	-1.59577433373287	-1.97072251429081	-1.81169427663551	-1.65048334045171	-1.69786249963055	8.2771565891335	0.139476123312372	-31.1027590175259	-0.00320605323331451	-0.00188891754191247	-0.00477121678456504	-0.0215780622470434	-0.0202368027914248	-0.023171892337182	-0.0593139696317359	-0.0645279206876696	-0.0628421957188636	0.000205657182603281	0.000210608505091075	0.000872105944237665
12	14.8022833995669	0.05	-1.69744642588787	-1.84779273594283	-1.54710011583292	0.0553747528348706	-14.2968830943832	-15.5544537875767	-13.0393124011896	7.97	6.7	9.43	-1.83765570898792	-1.68908205957769	-1.54050841016746	-1.87164744960601	-1.72032558303587	-1.56900371646574	-1.93741936526971	-1.7789699682762	-1.62036068254367	-1.69744642588787	8.21870776783655	0.0723932474479666	-31.0514238151796	-0.00320605323331451	-0.00188891754191247	-0.00477121678456504	-0.0215780622470434	-0.0202368027914248	-0.023171892337182	-0.0593139696317359	-0.0645279206876696	-0.0628421957188636	0.000205657182603281	0.000210608505091075	0.000872105944237665
12	14.8022833995669	0.05	-1.69644967391241	-1.84669994745638	-1.54619940036843	0.0567178056953328	-14.4951907455946	-15.7541225656422	-13.236258925547	7.97	6.75	9.43	-1.86226081467857	-1.71344520231691	-1.56462958995525	-1.89677002307645	-1.74519673631206	-1.59362344954767	-1.96826977214147	-1.80691318231284	-1.64821576552109	-1.69644967391241	8.22979030234053	-0.114920244723253	-31.2611430798069	-0.00320605323331451	-0.00188891754191247	-0.00477121678456504	-0.0215780622470434	-0.0202368027914248	-0.023171892337182	-0.0593139696317359	-0.0645279206876696	-0.0628421957188636	0.000205657182603281	0.000210608505091075	0.000872105944237665
12	14.8022833995669	0.05	-1.69619232262108	-1.84937963040152	-1.54300501484063	0.0544019645903048	-14.428701916155	-15.7098237066981	-13.1475801256118	7.96	6.72	9.42	-1.85856104719609	-1.70699708944128	-1.55543313168647	-1.89309610752673	-1.73871584710975	-1.58433558669278	-1.96046243835808	-1.80230257360461	-1.63863150891515	-1.69619232262108	8.21598997883016	-0.158707883511649	-31.2865057405889	-0.00320605323331451	-0.00188891754191247	-0.00477121678456504	-0.0215780622470434	-0.0202368027914248	-0.023171892337182	-0.0593139696317359	-0.0645279206876696	-0.0628421957188636	0.000205657182603281	0.000210608505091075	0.000872105944237665
12	14.8022833995669	0.05	-1.69616717838137	-1.8476030867167	-1.54473127004605	0.0560220971492507	-14.5738138907363	-15.8478789926517	-13.2997487888209	8.02	6.83	9.51	-1.86140684877402	-1.71176199676644	-1.56211714475887	-1.89517235224339	-1.74281297612575	-1.59045360000811	-1.96610580460399	-1.80640875048216	-1.64545321954407	-1.69616717838137	8.29176255804777	-0.119679225003469	-31.3859971947847	-0.00320605323331451	-0.00188891754191247	-0.00477121678456504	-0.0215780622470434	-0.0202368027914248	-0.023171892337182	-0.0593139696317359	-0.0645279206876696	-0.0628421957188636	0.000205657182603281	0.000210608505091075	0.000872105944237665
12	14.8022833995669	0.05	-1.6960738780872	-1.84752818046559	-1.54461957570881	0.0543081953912739	-14.2343241537568	-15.4993405259934	-12.9693077815201	8.04	6.76	9.45	-1.81696618905183	-1.66867007457546	-1.52037396009909	-1.84971241101058	-1.69874363398852	-1.54777485696646	-1.91564645507867	-1.76103159172467	-1.5997103026002	-1.6960738780872	8.25432105349188	-0.166838040652791	-31.3674720183529	-0.00320605323331451	-0.00188891754191247	-0.00477121678456504	-0.0215780622470434	-0.0202368027914248	-0.023171892337182	-0.0593139696317359	-0.0645279206876696	-0.0628421957188636	0.000205657182603281	0.000210608505091075	0.000872105944237665
12	14.8022833995669	0.05	-1.69564289106139	-1.84573160930313	-1.54555417281966	0.0554390126542121	-14.3321290521629	-15.5920263268611	-13.0722317774646	8.02	6.75	9.51	-1.8331000937085	-1.6849783702136	-1.53685664671871	-1.86645856336283	-1.71564134384167	-1.5648241243205	-1.93251581326191	-1.77441257896307	-1.62076206004888	-1.69564289106139	8.27455140235645	0.0381195030593783	-31.1818253549706	-0.00320605323331451	-0.00188891754191247	-0.00477121678456504	-0.0215780622470434	-0.0202368027914248	-0.023171892337182	-0.0593139696317359	-0.0645279206876696	-0.0628421957188636	0.000205657182603281	0.000210608505091075	0.000872105944237665
12	14.8022833995669	0.05	-1.69555307837335	-1.84760603670423	-1.54350012004246	0.0546058328374775	-14.2856366810845	-15.5515492451919	-13.0197241169772	8.03	6.77	9.47	-1.8244763442563	-1.6759620393021	-1.5274477343479	-1.85744253498687	-1.70624474722471	-1.55504695946255	-1.92316141447868	-1.76806164011595	-1.60815961411523	-1.69555307837335	8.25048655589253	-0.243127039930374	-31.4390152369248	-0.00320605323331451	-0.00188891754191247	-0.00477121678456504	-0.0215780622470434	-0.0202368027914248	-0.023171892337182	-0.0593139696317359	-0.0645279206876696	-0.0628421957188636	0.000205657182603281	0.000210608505091075	0.000872105944237665
12	14.8022833995669	0.05	-1.69553184296646	-1.84634955792083	-1.5447141280121	0.0554867612498783	-14.3226640535682	-15.5811556217093	-13.0641724854271	8.04	6.77	9.52	-1.8270215996771	-1.67945287410699	-1.53188414853687	-1.85997730119437	-1.7097467401681	-1.55951617914184	-1.92721546921701	-1.7720288036175	-1.61328579295045	-1.69553184296646	8.27241705634508	0.327582319808272	-30.9030118390308	-0.00320605323331451	-0.00188891754191247	-0.00477121678456504	-0.0215780622470434	-0.0202368027914248	-0.023171892337182	-0.0593139696317359	-0.0645279206876696	-0.0628421957188636	0.000205657182603281	0.000210608505091075	0.000872105944237665
12	14.8022833995669	0.05	-1.69544853167871	-1.84548797654299	-1.54540908681442	0.0569710496294701	-14.558547209323	-15.819998859571	-13.2970955590749	7.98	6.78	9.49	-1.86879373556047	-1.71978026453422	-1.57076679350797	-1.90334707067579	-1.75157839328135	-1.5998097158869	-1.96977004769847	-1.81279094007512	-1.65500192429292	-1.69544853167871	8.25858399036921	-0.0936657024538839	-31.2952892850383	-0.00320605323331451	-0.00188891754191247	-0.00477121678456504	-0.0215780622470434	-0.0202368027914248	-0.023171892337182	-0.0593139696317359	-0.0645279206876696	-0.0628421957188636	0.000205657182603281	0.000210608505091075	0.000872105944237665
12	14.8022833995669	0.05	-1.69544013573695	-1.84535294695375	-1.54552732452015	0.0577375003378369	-14.6260215110693	-15.8843682862247	-13.3676747359138	7.98	6.75	9.51	-1.87514421446053	-1.72659681032711	-1.5780494061937	-1.9097381376393	-1.75845023096353	-1.60716232428777	-1.97934054202076	-1.81772649057624	-1.66675886372183	-1.69544013573695	8.25958755453699	-0.020806634626442	-31.2242427268476	-0.00320605323331451	-0.00188891754191247	-0.00477121678456504	-0.0215780622470434	-0.0202368027914248	-0.023171892337182	-0.0593139696317359	-0.0645279206876696	-0.0628421957188636	0.000205657182603281	0.000210608505091075	0.000872105944237665
12	14.8022833995669	0.05	-1.69516425254388	-1.84815035314471	-1.54217815194305	0.0539083877073131	-14.2596060192433	-15.5318286564459	-12.9873833820407	7.98	6.77	9.43	-1.83422480646244	-1.68398220643661	-1.53373960641078	-1.8681066086837	-1.71508872721944	-1.56207084575518	-1.9358531425985	-1.77896243374308	-1.61518149542049	-1.69516425254388	8.22640245362573	-0.139466529634728	-31.2905645938641	-0.00320605323331451	-0.00188891754191247	-0.00477121678456504	-0.0215780622470434	-0.0202368027914248	-0.023171892337182	-0.0593139696317359	-0.0645279206876696	-0.0628421957188636	0.000205657182603281	0.000210608505091075	0.000872105944237665
12	14.8022833995669	0.05	-1.69510011779152	-1.84786543523095	-1.54233480035208	0.0542131990661073	-14.356261442438	-15.6332959516486	-13.0792269332275	8.03	6.8	9.51	-1.835246242059	-1.68533078013357	-1.53541531820814	-1.86847889827069	-1.71584876575076	-1.56321863323083	-1.93298106334196	-1.7720296755113	-1.61767966746707	-1.69510011779152	8.27928738413354	0.0684485888801838	-31.1767625858122	-0.00320605323331451	-0.00188891754191247	-0.00477121678456504	-0.0215780622470434	-0.0202368027914248	-0.023171892337182	-0.0593139696317359	-0.0645279206876696	-0.0628421957188636	0.000205657182603281	0.000210608505091075	0.000872105944237665
12	14.8022833995669	0.05	-1.69466572120921	-1.84666512721456	-1.54266631520386	0.0561944855308941	-14.6539664810129	-15.9329553568659	-13.37497760516	8	6.79	9.48	-1.87739191007834	-1.7266877051882	-1.57598350029806	-1.91181391178606	-1.7583465436106	-1.60487917543514	-1.97864766413801	-1.82176548741228	-1.66432198044849	-1.69466572120921	8.2630646480454	-0.0143448281681869	-31.2284824672148	-0.00320605323331451	-0.00188891754191247	-0.00477121678456504	-0.0215780622470434	-0.0202368027914248	-0.023171892337182	-0.0593139696317359	-0.0645279206876696	-0.0628421957188636	0.000205657182603281	0.000210608505091075	0.000872105944237665
12	14.8022833995669	0.05	-1.69460258935619	-1.8448391089987	-1.54436606971368	0.0563083874485055	-14.4883567348198	-15.7515354554957	-13.225178014144	8.02	6.78	9.53	-1.85025269727322	-1.70187352232408	-1.55349434737494	-1.88382573426941	-1.73275420300733	-1.58168267174526	-1.95041295033528	-1.7945404829551	-1.63636287876995	-1.69460258935619	8.27806839952722	0.334059252597209	-30.8941898496674	-0.00320605323331451	-0.00188891754191247	-0.00477121678456504	-0.0215780622470434	-0.0202368027914248	-0.023171892337182	-0.0593139696317359	-0.0645279206876696	-0.0628421957188636	0.000205657182603281	0.000210608505091075	0.000872105944237665
12	14.8022833995669	0.05	-1.69460172407875	-1.84432151531853	-1.54488193283896	0.0560496616017266	-14.3268299336439	-15.578977025843	-13.0746828414448	8.01	6.76	9.49	-1.83381559766728	-1.68642422117065	-1.53903284467402	-1.86732455016525	-1.71723991997402	-1.56715528978278	-1.93512743902796	-1.77995760146511	-1.62148104067352	-1.69460172407875	8.24945765154924	0.0605326250180702	-31.1206860852611	-0.00320605323331451	-0.00188891754191247	-0.00477121678456504	-0.0215780622470434	-0.0202368027914248	-0.023171892337182	-0.0593139696317359	-0.0645279206876696	-0.0628421957188636	0.000205657182603281	0.000210608505091075	0.000872105944237665
12	14.8022833995669	0.05	-1.69444494809992	-1.84699310397011	-1.54189679222972	0.0553746553913939	-14.482944839471	-15.7568829297196	-13.2090067492224	7.92	6.72	9.42	-1.8731858900999	-1.72173951164052	-1.57029313318113	-1.90855200424242	-1.75424628868501	-1.5999405731276	-1.97256487947162	-1.81852413044302	-1.65861714365332	-1.69444494809992	8.19359537879944	0.00198706123068378	-31.080909007855	-0.00320605323331451	-0.00188891754191247	-0.00477121678456504	-0.0215780622470434	-0.0202368027914248	-0.023171892337182	-0.0593139696317359	-0.0645279206876696	-0.0628421957188636	0.000205657182603281	0.000210608505091075	0.000872105944237665
12	14.8022833995669	0.05	-1.69432570891716	-1.84540934771553	-1.54324207011879	0.0535811276394898	-14.1766276045512	-15.4455231434289	-12.9077320656735	8.01	6.8	9.49	-1.81801867986978	-1.66866305293108	-1.51930742599238	-1.85123360499051	-1.69914927343504	-1.54706494187957	-1.91968542808259	-1.75609573415615	-1.60226958189021	-1.69432570891716	8.26293494345041	-0.0879638289776489	-31.3103584013421	-0.00320605323331451	-0.00188891754191247	-0.00477121678456504	-0.0215780622470434	-0.0202368027914248	-0.023171892337182	-0.0593139696317359	-0.0645279206876696	-0.0628421957188636	0.000205657182603281	0.000210608505091075	0.000872105944237665
12	14.8022833995669	0.05	-1.69429866600317	-1.84578110583488	-1.54281622617146	0.0550190229681221	-14.3917692419653	-15.6620111906044	-13.1215272933262	7.98	6.76	9.42	-1.84819995222808	-1.69830470057602	-1.54840944892397	-1.88225420017398	-1.72959703412002	-1.57693986806605	-1.948653381885	-1.78901655799312	-1.63515102489732	-1.69429866600317	8.22973925315772	-0.0233839666896421	-31.1851869332544	-0.00320605323331451	-0.00188891754191247	-0.00477121678456504	-0.0215780622470434	-0.0202368027914248	-0.023171892337182	-0.0593139696317359	-0.0645279206876696	-0.0628421957188636	0.000205657182603281	0.000210608505091075	0.000872105944237665
12	14.8022833995669	0.05	-1.69409470606732	-1.84501087721318	-1.54317853492146	0.05705535819571	-14.5914921085945	-15.8548073997369	-13.328176817452	8.02	6.8	9.48	-1.86224561795193	-1.71386138938913	-1.56547716082633	-1.89602786033335	-1.74495185366858	-1.59387584700381	-1.96045218868558	-1.80828759242443	-1.65188468061611	-1.69409470606732	8.27937241022626	0.105587554290219	-31.1293914834898	-0.00320605323331451	-0.00188891754191247	-0.00477121678456504	-0.0215780622470434	-0.0202368027914248	-0.023171892337182	-0.0593139696317359	-0.0645279206876696	-0.0628421957188636	0.000205657182603281	0.000210608505091075	0.000872105944237665
12	14.8022833995669	0.05	-1.69390382193638	-1.84492104163627	-1.54288660223648	0.0552749577358098	-14.3846621762142	-15.6511625986873	-13.1181617537412	7.97	6.73	9.42	-1.85041605124108	-1.70067939775795	-1.55094274427483	-1.88472577626776	-1.73221276154199	-1.57969974681623	-1.95700227122525	-1.79556294355649	-1.634054376218	-1.69390382193638	8.22464552662226	-0.194837279156361	-31.3384049707967	-0.00320605323331451	-0.00188891754191247	-0.00477121678456504	-0.0215780622470434	-0.0202368027914248	-0.023171892337182	-0.0593139696317359	-0.0645279206876696	-0.0628421957188636	0.000205657182603281	0.000210608505091075	0.000872105944237665
12	14.8022833995669	0.05	-1.69388131145254	-1.84550825861604	-1.54225436428904	0.0559035224921693	-14.6643100129217	-15.9477258761708	-13.3808941496725	7.98	6.8	9.44	-1.88208099374426	-1.730617855862	-1.57915471797973	-1.91676964423903	-1.76251488799905	-1.60826013175907	-1.9853804565764	-1.82566996694905	-1.66816980487596	-1.69388131145254	8.2645979210385	-0.174297456405747	-31.3864617246849	-0.00320605323331451	-0.00188891754191247	-0.00477121678456504	-0.0215780622470434	-0.0202368027914248	-0.023171892337182	-0.0593139696317359	-0.0645279206876696	-0.0628421957188636	0.000205657182603281	0.000210608505091075	0.000872105944237665
12	14.8022833995669	0.05	-1.69374918906929	-1.84904342313404	-1.53845495500454	0.0538178998478495	-14.4630640592773	-15.7545850483337	-13.1715430702209	7.99	6.75	9.45	-1.85739782395341	-1.70513305358313	-1.55286828321286	-1.89151587592002	-1.73645419404206	-1.58139251216409	-1.96034557159468	-1.79935360889458	-1.63931858380881	-1.69374918906929	8.22281664259017	-0.412805218554407	-31.5593658631845	-0.00320605323331451	-0.00188891754191247	-0.00477121678456504	-0.0215780622470434	-0.0202368027914248	-0.023171892337182	-0.0593139696317359	-0.0645279206876696	-0.0628421957188636	0.000205657182603281	0.000210608505091075	0.000872105944237665
12	14.8022833995669	0.05	-1.69343070404657	-1.84533360194252	-1.54152780615062	0.0541603991703146	-14.3470955297721	-15.6239722713282	-13.0702187882161	8.08	6.78	9.54	-1.82388598346129	-1.67482801336968	-1.52577004327807	-1.85629109079831	-1.70458479753077	-1.55287850426323	-1.91896329253492	-1.76780429266414	-1.60785052441095	-1.69343070404657	8.31224083259651	0.131172676391483	-31.1737413952573	-0.00320605323331451	-0.00188891754191247	-0.00477121678456504	-0.0215780622470434	-0.0202368027914248	-0.023171892337182	-0.0593139696317359	-0.0645279206876696	-0.0628421957188636	0.000205657182603281	0.000210608505091075	0.000872105944237665
12	14.8022833995669	0.05	-1.69340215128865	-1.84462831240216	-1.54217599017514	0.0548062316098276	-14.268203906015	-15.5301242127745	-13.0062835992556	8	6.74	9.43	-1.83021208388553	-1.6814958365015	-1.53277958911747	-1.86378654542375	-1.71234216179154	-1.56089777815933	-1.9320547761837	-1.77437960140987	-1.61488980255253	-1.69340215128865	8.23438905617412	0.0371816485332054	-31.1178871973507	-0.00320605323331451	-0.00188891754191247	-0.00477121678456504	-0.0215780622470434	-0.0202368027914248	-0.023171892337182	-0.0593139696317359	-0.0645279206876696	-0.0628421957188636	0.000205657182603281	0.000210608505091075	0.000872105944237665
12	14.8022833995669	0.05	-1.69335652076414	-1.846638518778	-1.54007452275028	0.0537316379842427	-14.3831588906659	-15.6686336866335	-13.0976840946984	8	6.79	9.47	-1.8457660761306	-1.69433706083988	-1.54290804554916	-1.87957882479065	-1.72537576824949	-1.57117271170832	-1.94351482918705	-1.78722796674913	-1.62513585016814	-1.69335652076414	8.26950186702718	0.218678769055523	-31.0100237221744	-0.00320605323331451	-0.00188891754191247	-0.00477121678456504	-0.0215780622470434	-0.0202368027914248	-0.023171892337182	-0.0593139696317359	-0.0645279206876696	-0.0628421957188636	0.000205657182603281	0.000210608505091075	0.000872105944237665
12	14.8022833995669	0.05	-1.69333342954792	-1.84289852476731	-1.54376833432854	0.0566424275561567	-14.4483061873564	-15.7040508631995	-13.1925615115133	7.97	6.76	9.46	-1.856762001652	-1.70828954583832	-1.55981709002463	-1.89119510365503	-1.73996927007342	-1.58874343649181	-1.95643856335443	-1.80280580828392	-1.64420225554667	-1.69333342954792	8.25322019199824	0.076630771554489	-31.1091563341025	-0.00320605323331451	-0.00188891754191247	-0.00477121678456504	-0.0215780622470434	-0.0202368027914248	-0.023171892337182	-0.0593139696317359	-0.0645279206876696	-0.0628421957188636	0.000205657182603281	0.000210608505091075	0.000872105944237665
12	14.8022833995669	0.05	-1.69271986489043	-1.84327535320068	-1.54216437658019	0.0576968502515347	-14.5903132973711	-15.8460571312678	-13.3345694634744	8.01	6.76	9.51	-1.86321926565325	-1.71556574625348	-1.5679122268537	-1.89714132105281	-1.74679959905801	-1.59645787706321	-1.96550665310769	-1.807372832714	-1.65275267038241	-1.69271986489043	8.2598332152602	-0.121549122330535	-31.3206395558763	-0.00320605323331451	-0.00188891754191247	-0.00477121678456504	-0.0215780622470434	-0.0202368027914248	-0.023171892337182	-0.0593139696317359	-0.0645279206876696	-0.0628421957188636	0.000205657182603281	0.000210608505091075	0.000872105944237665
12	14.8022833995669	0.05	-1.69265890848484	-1.84379158198338	-1.54152623498629	0.0554778832667843	-14.4408825870479	-15.7098691675229	-13.1718960065728	8	6.76	9.5	-1.85047601195584	-1.70100123265485	-1.55152645335386	-1.88436601601121	-1.73215372439233	-1.57994143277346	-1.94964126216818	-1.79527826349691	-1.63577396755388	-1.69265890848484	8.26649709149001	-0.148936595594706	-31.3621780409006	-0.00320605323331451	-0.00188891754191247	-0.00477121678456504	-0.0215780622470434	-0.0202368027914248	-0.023171892337182	-0.0593139696317359	-0.0645279206876696	-0.0628421957188636	0.000205657182603281	0.000210608505091075	0.000872105944237665
12	14.8022833995669	0.05	-1.69265429767338	-1.84419334703555	-1.54111524831121	0.0561884658102922	-14.5749870451022	-15.8471548438321	-13.3028192463722	8.01	6.81	9.43	-1.86403497753095	-1.7143951653697	-1.56475535320846	-1.8980138086692	-1.74564626555319	-1.59327872243717	-4.1268066910895	-1.80966030958011	-1.65303740532209	-1.69265429767338	8.2663940779629	0.262754469189642	-30.9591209113671	-0.00320605323331451	-0.00188891754191247	-0.00477121678456504	-0.0215780622470434	-0.0202368027914248	-0.023171892337182	-0.0593139696317359	-0.0645279206876696	-0.0628421957188636	0.000205657182603281	0.000210608505091075	0.000872105944237665
12	14.8022833995669	0.05	-1.69252078255636	-1.84373845172881	-1.54130311338392	0.0565427774723534	-14.5277192461746	-15.791544834093	-13.2638936582562	7.94	6.73	9.41	-1.87269528958988	-1.72282013486479	-1.57294498013969	-1.90776806941852	-1.75508597737016	-1.60240388532179	-1.97445627330293	-1.82113518699441	-1.66069608962005	-1.69252078255636	8.20799558482436	0.0869505211787598	-31.0235692467711	-0.00320605323331451	-0.00188891754191247	-0.00477121678456504	-0.0215780622470434	-0.0202368027914248	-0.023171892337182	-0.0593139696317359	-0.0645279206876696	-0.0628421957188636	0.000205657182603281	0.000210608505091075	0.000872105944237665
12	14.8022833995669	0.05	-1.69250867887678	-1.8423995019312	-1.54261785582235	0.0581209781601548	-14.5979451142517	-15.8494714676927	-13.3464187608108	8.04	6.8	9.5	-1.85846528465722	-1.7117147582788	-1.56496423190038	-1.89198703320501	-1.74258951939824	-1.59319200559148	-1.97548635714567	-1.80365763376414	-1.6474498875879	-1.69250867887678	8.28281375691103	-0.168793910171232	-31.4244426090854	-0.00320605323331451	-0.00188891754191247	-0.00477121678456504	-0.0215780622470434	-0.0202368027914248	-0.023171892337182	-0.0593139696317359	-0.0645279206876696	-0.0628421957188636	0.000205657182603281	0.000210608505091075	0.000872105944237665
12	14.8022833995669	0.05	-1.69250204130208	-1.84350032419415	-1.54150375841002	0.0557984757478651	-14.344557609113	-15.6012399367067	-13.0878752815194	8	6.74	9.48	-1.83720988258905	-1.68922233795179	-1.54123479331452	-1.87082815675254	-1.72013265485055	-1.56943715294855	-1.93409396449263	-1.78066726434059	-1.62333870598958	-1.69250204130208	8.24769329460073	-0.129977301785599	-31.3057868365486	-0.00320605323331451	-0.00188891754191247	-0.00477121678456504	-0.0215780622470434	-0.0202368027914248	-0.023171892337182	-0.0593139696317359	-0.0645279206876696	-0.0628421957188636	0.000205657182603281	0.000210608505091075	0.000872105944237665
12	14.8022833995669	0.05	-1.69183232234492	-1.84323596206719	-1.54042868262264	0.0548491387371153	-14.3521478525413	-15.6209670137122	-13.0833286913704	7.96	6.78	9.47	-1.84953451956399	-1.69930535413461	-1.54907618870524	-1.88399321113229	-1.73096512498998	-1.57793703884767	-1.94777028248412	-1.79153085914551	-1.63276577497308	-1.69183232234492	8.24969335229556	-0.0459639374063646	-31.2315204082476	-0.00320605323331451	-0.00188891754191247	-0.00477121678456504	-0.0215780622470434	-0.0202368027914248	-0.023171892337182	-0.0593139696317359	-0.0645279206876696	-0.0628421957188636	0.000205657182603281	0.000210608505091075	0.000872105944237665
12	14.8022833995669	0.05	-1.69171193419765	-1.84343234823725	-1.53999152015804	0.0547854496907435	-14.3557371413517	-15.6256538849664	-13.0858203977369	7.97	6.74	9.47	-1.84716081152076	-1.69703970555181	-1.54691859958285	-1.88139548406396	-1.72849208276229	-1.57558868146062	-1.94824371294142	-1.78740802416088	-1.6354820592137	-1.69171193419765	8.23883072231822	0.0276114515340596	-31.1323446611389	-0.00320605323331451	-0.00188891754191247	-0.00477121678456504	-0.0215780622470434	-0.0202368027914248	-0.023171892337182	-0.0593139696317359	-0.0645279206876696	-0.0628421957188636	0.000205657182603281	0.000210608505091075	0.000872105944237665
12	14.8022833995669	0.05	-1.69138692028399	-1.84198328319369	-1.5407905573743	0.0538878525271925	-14.1986160552147	-15.4656523460813	-12.9315797643482	8	6.79	9.48	-1.82113088574065	-1.67193323982072	-1.52273559390079	-1.85444808283143	-1.70252089813231	-1.5505937134332	-1.92691454181109	-1.76133721097581	-1.60764674891478	-1.69138692028399	8.27004210065598	-0.55786793924082	-31.7835763723369	-0.00320605323331451	-0.00188891754191247	-0.00477121678456504	-0.0215780622470434	-0.0202368027914248	-0.023171892337182	-0.0593139696317359	-0.0645279206876696	-0.0628421957188636	0.000205657182603281	0.000210608505091075	0.000872105944237665
12	14.8022833995669	0.05	-1.6906130530206	-1.84079218849323	-1.54043391754798	0.0570246581317642	-14.5642068085792	-15.8255196813564	-13.3028939358021	7.99	6.76	9.47	-1.86579051028062	-1.71708477196008	-1.56837903363954	-1.90006454926749	-1.74862712898979	-1.59718970871209	-1.96891208218896	-1.81085895533234	-1.65392270947831	-1.6906130530206	8.26112706786501	-0.0213362225736473	-31.2254419658785	-0.00320605323331451	-0.00188891754191247	-0.00477121678456504	-0.0215780622470434	-0.0202368027914248	-0.023171892337182	-0.0593139696317359	-0.0645279206876696	-0.0628421957188636	0.000205657182603281	0.000210608505091075	0.000872105944237665
12	14.8022833995669	0.05	-1.69055340812089	-1.84140356998216	-1.53970324625962	0.0556237809955665	-14.366579211677	-15.6272822732568	-13.1058761500971	8.02	6.76	9.43	-1.83697277437758	-1.68877827963425	-1.54058378489092	-1.87038510758	-1.71949513258449	-1.56860515758897	-1.93870965622645	-1.78251931367074	-1.62405847406403	-1.69055340812089	8.23821151108305	0.0352083650971265	-31.1312359461043	-0.00320605323331451	-0.00188891754191247	-0.00477121678456504	-0.0215780622470434	-0.0202368027914248	-0.023171892337182	-0.0593139696317359	-0.0645279206876696	-0.0628421957188636	0.000205657182603281	0.000210608505091075	0.000872105944237665
12	14.8022833995669	0.05	-1.69053196535254	-1.84118145406462	-1.53988247664047	0.0553068016771546	-14.2197702117831	-15.4713711159891	-12.9681693075771	7.99	6.74	9.45	-1.82513559600649	-1.67748602150307	-1.52983644699966	-1.85873008872242	-1.70836279145582	-1.55799549418922	-1.92188305613179	-1.76752785243356	-1.61297412275231	-1.69053196535254	8.22894365927003	0.200814548735379	-30.9484484351848	-0.00320605323331451	-0.00188891754191247	-0.00477121678456504	-0.0215780622470434	-0.0202368027914248	-0.023171892337182	-0.0593139696317359	-0.0645279206876696	-0.0628421957188636	0.000205657182603281	0.000210608505091075	0.000872105944237665
12	14.8022833995669	0.05	-1.68986392651101	-1.8430299493626	-1.53669790365943	0.0554397075179452	-14.4866303612673	-15.7601009636656	-13.213159758869	7.97	6.73	9.48	-1.86270464169353	-1.71219167178195	-1.56167870187037	-1.89720594090282	-1.74390514682762	-1.59060435275242	-1.96632076748614	-1.80645944509236	-1.64842090948552	-1.68986392651101	8.22415758227922	-0.223796786704684	-31.3556212746134	-0.00320605323331451	-0.00188891754191247	-0.00477121678456504	-0.0215780622470434	-0.0202368027914248	-0.023171892337182	-0.0593139696317359	-0.0645279206876696	-0.0628421957188636	0.000205657182603281	0.000210608505091075	0.000872105944237665
12	14.8022833995669	0.05	-1.68966436386852	-1.84053182399346	-1.53879690374358	0.0566385192742992	-14.49802458629	-15.7581365183319	-13.2379126542481	8	6.78	9.43	-1.85546704045289	-1.70709314139032	-1.55871924232776	-1.88940600353015	-1.73831814826566	-1.58723029300116	-1.95911045005046	-1.80140426294228	-1.64602981077997	-1.68966436386852	8.24179276395716	-0.232006884819747	-31.4035316406273	-0.00320605323331451	-0.00188891754191247	-0.00477121678456504	-0.0215780622470434	-0.0202368027914248	-0.023171892337182	-0.0593139696317359	-0.0645279206876696	-0.0628421957188636	0.000205657182603281	0.000210608505091075	0.000872105944237665
12	14.8022833995669	0.05	-1.68966409385337	-1.84017777107121	-1.53915041663552	0.0571724781035215	-14.5479783991649	-15.806157400692	-13.2897993976378	8.02	6.77	9.46	-1.85689358620601	-1.70908381441843	-1.56127404263086	-1.89060082587143	-1.74010793888568	-1.58961505189994	-1.96072923796849	-1.80454685074223	-1.646449122133	-1.68966409385337	8.26242113422445	-0.316017845870479	-31.5310817341636	-0.00320605323331451	-0.00188891754191247	-0.00477121678456504	-0.0215780622470434	-0.0202368027914248	-0.023171892337182	-0.0593139696317359	-0.0645279206876696	-0.0628421957188636	0.000205657182603281	0.000210608505091075	0.000872105944237665
12	14.8022833995669	0.05	-1.68958698906293	-1.84266478821686	-1.53650918990899	0.0541170326003565	-14.4180789023321	-15.7018165590895	-13.1343412455747	7.96	6.76	9.48	-1.85731023904499	-1.70546162425762	-1.55361300947025	-1.89180341249179	-1.73713473000791	-1.58246604752404	-1.95750837718142	-1.79904102258614	-1.63928525322026	-1.68958698906293	8.26030148294085	0.057101510384197	-31.1482749325725	-0.00320605323331451	-0.00188891754191247	-0.00477121678456504	-0.0215780622470434	-0.0202368027914248	-0.023171892337182	-0.0593139696317359	-0.0645279206876696	-0.0628421957188636	0.000205657182603281	0.000210608505091075	0.000872105944237665
12	14.8022833995669	0.05	-1.68949489881966	-1.83999554224213	-1.53899425539719	0.056642136302149	-14.5377672141936	-15.8012906538777	-13.2742437745094	8	6.76	9.44	-1.86208506580202	-1.71318658789514	-1.56428810998825	-1.89623909939701	-1.74460955205078	-1.59298000470455	-1.96294124616386	-1.8065487497607	-1.65061671794	-1.68949489881966	8.24611555692391	0.0606248314728358	-31.1192020118575	-0.00320605323331451	-0.00188891754191247	-0.00477121678456504	-0.0215780622470434	-0.0202368027914248	-0.023171892337182	-0.0593139696317359	-0.0645279206876696	-0.0628421957188636	0.000205657182603281	0.000210608505091075	0.000872105944237665
12	14.8022833995669	0.05	-1.68947350180391	-1.84177047311779	-1.53717653049003	0.0547000634274909	-14.3686454766396	-15.640753221425	-13.0965377318542	8.02	6.81	9.5	-1.83847733273897	-1.6889486482517	-1.53941996376443	-1.8719122157297	-1.71966417540346	-1.56741613507723	-1.93614649235182	-1.78370709545856	-1.62393520119385	-1.68947350180391	8.27245459392515	-0.154682324504727	-31.3835771304234	-0.00320605323331451	-0.00188891754191247	-0.00477121678456504	-0.0215780622470434	-0.0202368027914248	-0.023171892337182	-0.0593139696317359	-0.0645279206876696	-0.0628421957188636	0.000205657182603281	0.000210608505091075	0.000872105944237665
12	14.8022833995669	0.05	-1.68943051034687	-1.84103501688196	-1.53782600381177	0.0549601773108617	-14.4727887202886	-15.7509050457991	-13.1946723947781	8.03	6.8	9.53	-1.84849913066099	-1.69850159656882	-1.54850406247664	-1.88193804792532	-1.72922709349707	-1.57651613906882	-1.94712673529433	-1.79060966540653	-1.63161101010642	-1.68943051034687	8.29896852365584	0.105159708947811	-31.1705061098566	-0.00320605323331451	-0.00188891754191247	-0.00477121678456504	-0.0215780622470434	-0.0202368027914248	-0.023171892337182	-0.0593139696317359	-0.0645279206876696	-0.0628421957188636	0.000205657182603281	0.000210608505091075	0.000872105944237665
12	14.8022833995669	0.05	-1.68933370762204	-1.83928430450555	-1.53938311073853	0.0553436816078953	-14.2213710704301	-15.4726713166385	-12.9700708242218	7.98	6.76	9.48	-1.82666086478349	-1.67893581181317	-1.53121075884285	-1.86036752721389	-1.70991656130101	-1.55946559538813	-1.92555984352358	-1.76786342930863	-1.61581752089194	-1.68933370762204	8.24147660895914	-0.164046130617028	-31.3390795039656	-0.00320605323331451	-0.00188891754191247	-0.00477121678456504	-0.0215780622470434	-0.0202368027914248	-0.023171892337182	-0.0593139696317359	-0.0645279206876696	-0.0628421957188636	0.000205657182603281	0.000210608505091075	0.000872105944237665
12	14.8022833995669	0.05	-1.68918758899232	-1.83994934665278	-1.53842583133185	0.0566474852990131	-14.4852723284379	-15.7441702613312	-13.2263743955447	8.01	6.73	9.47	-1.85325496704225	-1.7050693968656	-1.55688382668895	-1.8871187844172	-1.73622547613904	-1.58533216786088	-1.95492429324189	-1.80018803988721	-1.64146443392808	-1.68918758899232	8.24262970025568	0.25261307559481	-30.9084566602476	-0.00320605323331451	-0.00188891754191247	-0.00477121678456504	-0.0215780622470434	-0.0202368027914248	-0.023171892337182	-0.0593139696317359	-0.0645279206876696	-0.0628421957188636	0.000205657182603281	0.000210608505091075	0.000872105944237665
12	14.8022833995669	0.05	-1.68915371201032	-1.84326686345691	-1.53504056056374	0.0547400136509112	-14.5987019469035	-15.8906783932172	-13.3067255005898	8.05	6.83	9.47	-1.86129450856463	-1.70996373430738	-1.55863296005013	-1.89474556290565	-1.74069508258906	-1.58664460227248	-1.96400856052146	-1.8005408176879	-1.64526250681113	-1.68915371201032	8.28944110357693	0.0631666472618003	-31.20736390637	-0.00320605323331451	-0.00188891754191247	-0.00477121678456504	-0.0215780622470434	-0.0202368027914248	-0.023171892337182	-0.0593139696317359	-0.0645279206876696	-0.0628421957188636	0.000205657182603281	0.000210608505091075	0.000872105944237665
12	14.8022833995669	0.05	-1.68905114264577	-1.84079966742222	-1.53730261786932	0.0565667558938059	-14.5912514491057	-15.8603187701159	-13.3221841280955	8.04	6.8	9.46	-1.86019774495507	-1.71135356326135	-1.56250938156764	-1.89377877431711	-1.74224759827057	-1.59071642222403	-1.96388145671621	-1.80805991573278	-1.65003821958633	-1.68905114264577	8.27392415610046	-0.0117960394720116	-31.2481464762467	-0.00320605323331451	-0.00188891754191247	-0.00477121678456504	-0.0215780622470434	-0.0202368027914248	-0.023171892337182	-0.0593139696317359	-0.0645279206876696	-0.0628421957188636	0.000205657182603281	0.000210608505091075	0.000872105944237665
12	14.8022833995669	0.05	-1.68874533539452	-1.84015416265632	-1.53733650813272	0.0554246625622344	-14.385908101387	-15.650706251477	-13.1211099512971	7.98	6.75	9.44	-1.84670422325281	-1.69746443510504	-1.54822464695726	-1.88072100560229	-1.72873218091288	-1.57674335622348	-1.94717357508584	-1.79069774996527	-1.63238489138315	-1.68874533539452	8.24339236530711	-0.0605870805683245	-31.242929552065	-0.00320605323331451	-0.00188891754191247	-0.00477121678456504	-0.0215780622470434	-0.0202368027914248	-0.023171892337182	-0.0593139696317359	-0.0645279206876696	-0.0628421957188636	0.000205657182603281	0.000210608505091075	0.000872105944237665
12	14.8022833995669	0.05	-1.68854773729169	-1.83770274084668	-1.5393927337367	0.0582775856895743	-14.6418124900975	-15.8953077225914	-13.3883172576036	8.05	6.77	9.56	-1.86180557453797	-1.71498460999653	-1.56816364545508	-1.89526391900389	-1.74580444780331	-1.59634497660273	-1.95988661828204	-1.80523240156105	-3.39848375286228	-1.68854773729169	8.29846965411957	-0.116530507915715	-31.3851190578205	-0.00320605323331451	-0.00188891754191247	-0.00477121678456504	-0.0215780622470434	-0.0202368027914248	-0.023171892337182	-0.0593139696317359	-0.0645279206876696	-0.0628421957188636	0.000205657182603281	0.000210608505091075	0.000872105944237665
12	14.8022833995669	0.05	-1.68835065875081	-1.83970534035452	-1.5369959771471	0.0559148237486378	-14.512329107615	-15.7823076865562	-13.2423505286737	7.96	6.74	9.46	-1.86671939619327	-1.71650729203572	-1.56629518787816	-1.90138044253905	-1.74837921607714	-1.59537798961522	-1.9691434481731	-1.80965287636567	-1.65247594423735	-1.68835065875081	8.24580464580143	-0.0192625782751539	-31.1971100881439	-0.00320605323331451	-0.00188891754191247	-0.00477121678456504	-0.0215780622470434	-0.0202368027914248	-0.023171892337182	-0.0593139696317359	-0.0645279206876696	-0.0628421957188636	0.000205657182603281	0.000210608505091075	0.000872105944237665
12	14.8022833995669	0.05	-1.6881335778483	-1.83810431781486	-1.53816283788175	0.0567949283025154	-14.4864869897467	-15.7437569363491	-13.2292170431443	7.98	6.74	9.5	-1.85829934623994	-1.70989868626633	-1.56149802629271	-1.89256744267316	-1.74143019016023	-1.59029293764731	-1.96154185923476	-1.80241582761465	-1.64575461863964	-1.6881335778483	8.25939725957474	0.102797071445574	-31.0877960248196	-0.00320605323331451	-0.00188891754191247	-0.00477121678456504	-0.0215780622470434	-0.0202368027914248	-0.023171892337182	-0.0593139696317359	-0.0645279206876696	-0.0628421957188636	0.000205657182603281	0.000210608505091075	0.000872105944237665
12	14.8022833995669	0.05	-1.68805035481372	-1.83976495430313	-1.53633575532432	0.055713459412769	-14.5290554221239	-15.8029291622553	-13.2551816819925	7.99	6.76	9.45	-1.86434823590351	-1.71406316939507	-1.56377810288662	-1.89867057597687	-1.74561878645965	-1.59256699694243	-1.96769036778154	-1.80769713288378	-1.64764115446212	-1.68805035481372	8.25126922205893	0.0142149982134407	-31.1753266797165	-0.00320605323331451	-0.00188891754191247	-0.00477121678456504	-0.0215780622470434	-0.0202368027914248	-0.023171892337182	-0.0593139696317359	-0.0645279206876696	-0.0628421957188636	0.000205657182603281	0.000210608505091075	0.000872105944237665
12	14.8022833995669	0.05	-1.68804192663813	-1.83887750104063	-1.53720635223563	0.0567316217246113	-14.5727573284097	-15.8382625439194	-13.3072521129001	8	6.76	9.44	-1.86510564356068	-1.71608040087024	-1.56705515817979	-1.89923338291496	-1.74748127343426	-1.59572916395355	-1.96285099443767	-1.80768238405676	-1.65161724215233	-1.68804192663813	8.24241955364523	-0.238329531436801	-31.4097530106408	-0.00320605323331451	-0.00188891754191247	-0.00477121678456504	-0.0215780622470434	-0.0202368027914248	-0.023171892337182	-0.0593139696317359	-0.0645279206876696	-0.0628421957188636	0.000205657182603281	0.000210608505091075	0.000872105944237665
12	14.8022833995669	0.05	-1.68780499563038	-1.83953537016537	-1.53607462109538	0.0554421366010433	-14.4590219569972	-15.7300361194046	-13.1880077945898	7.99	6.77	9.44	-1.85486068164133	-1.70498472600061	-1.55510877035989	-1.8889539901656	-1.73632323614751	-1.58369248212942	-1.9606800098233	-1.79834933494745	-1.64219257106521	-1.68780499563038	8.24184960993484	0.0172163937635411	-31.154398393182	-0.00320605323331451	-0.00188891754191247	-0.00477121678456504	-0.0215780622470434	-0.0202368027914248	-0.023171892337182	-0.0593139696317359	-0.0645279206876696	-0.0628421957188636	0.000205657182603281	0.000210608505091075	0.000872105944237665
12	14.8022833995669	0.05	-1.68748520925811	-1.83814925696301	-1.5368211615532	0.0554303327561324	-14.4049170245227	-15.671317845881	-13.1385162031644	8.03	6.77	9.48	-1.83954857591606	-1.69089446460398	-1.5422403532919	-1.87284931884839	-1.72150417104429	-1.57015902324019	-1.94253206372907	-1.78197706498909	-1.62508619096692	-1.68748520925811	8.27231399301485	-0.137517810381482	-31.3621153468544	-0.00320605323331451	-0.00188891754191247	-0.00477121678456504	-0.0215780622470434	-0.0202368027914248	-0.023171892337182	-0.0593139696317359	-0.0645279206876696	-0.0628421957188636	0.000205657182603281	0.000210608505091075	0.000872105944237665
12	14.8022833995669	0.05	-1.68734253634382	-1.84160361602096	-1.53308145666667	0.0526815070649284	-14.1955117467378	-15.4775091154579	-12.9135143780177	7.95	6.71	9.4	-1.8345134708918	-1.68256127851894	-1.53060908614608	-1.86881324155804	-1.71402000962165	-1.55922677768526	-1.93236181022919	-1.77545276289676	-1.61437356605824	-1.68734253634382	8.19166327543429	-0.0930915307166359	-31.1849850795959	-0.00320605323331451	-0.00188891754191247	-0.00477121678456504	-0.0215780622470434	-0.0202368027914248	-0.023171892337182	-0.0593139696317359	-0.0645279206876696	-0.0628421957188636	0.000205657182603281	0.000210608505091075	0.000872105944237665
12	14.8022833995669	0.05	-1.68692250036193	-1.8363006627739	-1.53754433794997	0.0577048911241958	-14.6074512241838	-15.8645771070924	-13.3503253412751	8.03	6.78	9.55	-1.86159397176835	-1.71407929491444	-1.56656461806053	-1.89525481956228	-1.74507282149856	-1.59489082343484	-1.96045975785637	-1.80544385812502	-1.6486789583977	-1.68692250036193	8.29459687468604	0.0358887394090508	-31.223090584988	-0.00320605323331451	-0.00188891754191247	-0.00477121678456504	-0.0215780622470434	-0.0202368027914248	-0.023171892337182	-0.0593139696317359	-0.0645279206876696	-0.0628421957188636	0.000205657182603281	0.000210608505091075	0.000872105944237665
12	14.8022833995669	0.05	-1.68643723509484	-1.83870554917096	-1.53416892101871	0.0555406195208013	-14.5205566686762	-15.7957813693592	-13.2453319679932	7.99	6.77	9.46	-1.86360340993229	-1.71315101729328	-1.56269862465428	-1.89791806771014	-1.74469538481638	-1.59147270192262	-1.96590724205322	-1.80549215734637	-1.65047773428587	-1.68643723509484	8.24977320626996	-0.0872979743096057	-31.2759138775798	-0.00320605323331451	-0.00188891754191247	-0.00477121678456504	-0.0215780622470434	-0.0202368027914248	-0.023171892337182	-0.0593139696317359	-0.0645279206876696	-0.0628421957188636	0.000205657182603281	0.000210608505091075	0.000872105944237665
12	14.8022833995669	0.05	-1.68632675256895	-1.83770923091765	-1.53494427422024	0.0566265667071878	-14.5884656073909	-15.8565801678133	-13.3203510469686	7.99	6.78	9.45	-1.86915562083609	-1.71967171993236	-1.57018781902862	-1.90347330872376	-1.75124488414406	-1.59901645956436	-1.97120646350341	-1.81286071734871	-1.65430484671653	-1.68632675256895	8.25055409509396	0.0953137448591705	-31.092455395427	-0.00320605323331451	-0.00188891754191247	-0.00477121678456504	-0.0215780622470434	-0.0202368027914248	-0.023171892337182	-0.0593139696317359	-0.0645279206876696	-0.0628421957188636	0.000205657182603281	0.000210608505091075	0.000872105944237665
12	14.8022833995669	0.05	-1.68602909911655	-1.8355348701212	-1.5365233281119	0.0558284891823545	-14.3736684879476	-15.6325425934679	-13.1147943824274	8.03	6.79	9.51	-1.83415141345876	-1.6864489072157	-1.53874640097264	-1.86730296160915	-1.71693079204837	-1.56655862248759	-1.93210680126817	-1.77817938908666	-1.63012957836582	-1.68602909911655	8.29107962932459	0.0135560240374917	-31.2441579152242	-0.00320605323331451	-0.00188891754191247	-0.00477121678456504	-0.0215780622470434	-0.0202368027914248	-0.023171892337182	-0.0593139696317359	-0.0645279206876696	-0.0628421957188636	0.000205657182603281	0.000210608505091075	0.000872105944237665
12	14.8022833995669	0.05	-1.68592598625793	-1.8388394271803	-1.53301254533556	0.0542103600150046	-14.3617100703537	-15.6392646216306	-13.0841555190769	8.01	6.78	9.5	-1.83922488731855	-1.68898060266301	-1.53873631800747	-1.87272968111648	-1.71974842622342	-1.56676717133036	-1.93965331084282	-1.77995288376521	-1.62300267580712	-1.68592598625793	8.25728522502693	0.048666501148223	-31.157374668336	-0.00320605323331451	-0.00188891754191247	-0.00477121678456504	-0.0215780622470434	-0.0202368027914248	-0.023171892337182	-0.0593139696317359	-0.0645279206876696	-0.0628421957188636	0.000205657182603281	0.000210608505091075	0.000872105944237665
12	14.8022833995669	0.05	-1.68540937928154	-1.83720699496301	-1.53361176360006	0.0542015750500867	-14.2248828526055	-15.4903742758811	-12.9593914293299	7.98	6.72	9.48	-1.82924896742051	-1.67980784753028	-1.53036672764006	-1.86303393197443	-1.71083273785248	-1.55863154373052	-1.92476846438711	-1.77414552308117	-1.6135923750931	-1.68540937928154	8.23197983437045	-0.174679285934425	-31.3141673601182	-0.00320605323331451	-0.00188891754191247	-0.00477121678456504	-0.0215780622470434	-0.0202368027914248	-0.023171892337182	-0.0593139696317359	-0.0645279206876696	-0.0628421957188636	0.000205657182603281	0.000210608505091075	0.000872105944237665
12	14.8022833995669	0.05	-1.68516415409712	-1.83456927047812	-1.53575903771612	0.0561963153284223	-14.342631369099	-15.5944255206761	-13.0908372175218	8	6.77	9.47	-1.83601139494647	-1.68863127354502	-1.54125115214358	-1.86958353368358	-1.71950851294959	-1.5694334922156	-1.93861199664108	-1.78033543390027	-1.62567973494921	-1.68516415409712	8.26074447583854	-0.0404011456150914	-31.2452018952012	-0.00320605323331451	-0.00188891754191247	-0.00477121678456504	-0.0215780622470434	-0.0202368027914248	-0.023171892337182	-0.0593139696317359	-0.0645279206876696	-0.0628421957188636	0.000205657182603281	0.000210608505091075	0.000872105944237665
12	14.8022833995669	0.05	-1.68496859852572	-1.83507747545916	-1.53485972159229	0.0548520883143895	-14.1806280956784	-15.434248180072	-12.9270080112847	8	6.76	9.46	-1.81721141976882	-1.66961156865634	-1.52201171754386	-1.85044337104898	-1.7001443122341	-1.54984525341922	-1.91417659882983	-1.76277934787269	-1.60332459654332	-1.68496859852572	8.2541218807236	0.154141349872414	-31.0363902476633	-0.00320605323331451	-0.00188891754191247	-0.00477121678456504	-0.0215780622470434	-0.0202368027914248	-0.023171892337182	-0.0593139696317359	-0.0645279206876696	-0.0628421957188636	0.000205657182603281	0.000210608505091075	0.000872105944237665
12	14.8022833995669	0.05	-1.68493902887816	-1.83562244503501	-1.5342556127213	0.0546455949121106	-14.2329342125872	-15.4936911215205	-12.9721773036539	7.97	6.68	9.4	-1.8315855407882	-1.68254525679521	-1.53350497280222	-1.86553304971982	-1.7137303796633	-1.56192770960679	-1.93903750809849	-1.77099454794772	-1.61497267612046	-1.68493902887816	8.21287423257065	-0.0833782353985055	-31.1926841120731	-0.00320605323331451	-0.00188891754191247	-0.00477121678456504	-0.0215780622470434	-0.0202368027914248	-0.023171892337182	-0.0593139696317359	-0.0645279206876696	-0.0628421957188636	0.000205657182603281	0.000210608505091075	0.000872105944237665
12	14.8022833995669	0.05	-1.68475125099343	-1.83365781234493	-1.53584468964194	0.0569546972493595	-14.4547282280636	-15.7073749401274	-13.2020815159999	7.98	6.73	9.49	-1.85431470913717	-1.70643505181785	-1.55855539449853	-1.88852830922168	-1.73792015310373	-1.58731199698579	-1.95031742987836	-1.79789064582534	-1.64128986907875	-1.68475125099343	8.25935497947917	0.00132119151265476	-31.1953083164117	-0.00320605323331451	-0.00188891754191247	-0.00477121678456504	-0.0215780622470434	-0.0202368027914248	-0.023171892337182	-0.0593139696317359	-0.0645279206876696	-0.0628421957188636	0.000205657182603281	0.000210608505091075	0.000872105944237665
12	14.8022833995669	0.05	-1.684697083706	-1.83744922807306	-1.53194493933893	0.0544232587535831	-14.4346209874089	-15.7160031437584	-13.1532388310595	8.04	6.8	9.49	-1.84312328851558	-1.69284683003867	-1.54257037156176	-1.8763870621907	-1.72339848882998	-1.57040991546926	-1.9455415385895	-1.78388523103771	-1.62880695034454	-1.684697083706	8.28037680423894	-0.0392186937753346	-31.2880523007548	-0.00320605323331451	-0.00188891754191247	-0.00477121678456504	-0.0215780622470434	-0.0202368027914248	-0.023171892337182	-0.0593139696317359	-0.0645279206876696	-0.0628421957188636	0.000205657182603281	0.000210608505091075	0.000872105944237665
12	14.8022833995669	0.05	-1.68418177552955	-1.83483338523845	-1.53353016582064	0.054220142369468	-14.2627585346244	-15.5313897729606	-12.9941272962883	8.02	6.77	9.51	-1.82442371954021	-1.67540158073589	-1.52637944193156	-1.85752994131559	-1.70580362807861	-1.55407731484164	-1.92414745586909	-1.76780013061026	-1.60637604327988	-1.68418177552955	8.27791525950053	0.141710800154977	-31.0949494920034	-0.00320605323331451	-0.00188891754191247	-0.00477121678456504	-0.0215780622470434	-0.0202368027914248	-0.023171892337182	-0.0593139696317359	-0.0645279206876696	-0.0628421957188636	0.000205657182603281	0.000210608505091075	0.000872105944237665
12	14.8022833995669	0.05	-1.68316090072501	-1.83255724455897	-1.53376455689106	0.0551312773737511	-14.2524532263581	-15.509042942878	-12.9958635098382	8.04	6.79	9.49	-1.81791354717337	-1.67062067569742	-1.52332780422147	-1.85066528263204	-1.70071876617444	-1.55077224971684	-1.91585601802897	-1.76016260091078	-1.60488803322824	-1.68316090072501	8.27921439914401	0.0334708349051846	-31.2109460227407	-0.00320605323331451	-0.00188891754191247	-0.00477121678456504	-0.0215780622470434	-0.0202368027914248	-0.023171892337182	-0.0593139696317359	-0.0645279206876696	-0.0628421957188636	0.000205657182603281	0.000210608505091075	0.000872105944237665
12	14.8022833995669	0.05	-1.68298332722948	-1.83622515700663	-1.52974149745234	0.0537193998963272	-14.4260327595054	-15.7154945393787	-13.1365709796322	8.02	6.8	9.46	-1.84708338178205	-1.69552954941114	-1.54397571704024	-1.88066383453797	-1.72635471436679	-1.57204559419561	-1.94621168999619	-1.78790071191153	-1.62885255366094	-1.68298332722948	8.28100107040708	0.0289239655619942	-31.2269034202317	-0.00320605323331451	-0.00188891754191247	-0.00477121678456504	-0.0215780622470434	-0.0202368027914248	-0.023171892337182	-0.0593139696317359	-0.0645279206876696	-0.0628421957188636	0.000205657182603281	0.000210608505091075	0.000872105944237665
12	14.8022833995669	0.05	-1.68288812323113	-1.83257761634128	-1.53319863012099	0.0580878372034425	-14.5337250070831	-15.7801228986647	-13.2873271155014	7.99	6.71	9.45	-1.8599708447279	-1.71306047183921	-1.56615009895053	-1.89410936978785	-1.74450255493038	-1.59489574007292	-1.96305352546197	-1.8077157210482	-1.64896715057585	-1.68288812323113	8.23753368890346	-0.0701409267283496	-31.2267189991837	-0.00320605323331451	-0.00188891754191247	-0.00477121678456504	-0.0215780622470434	-0.0202368027914248	-0.023171892337182	-0.0593139696317359	-0.0645279206876696	-0.0628421957188636	0.000205657182603281	0.000210608505091075	0.000872105944237665
12	14.8022833995669	0.05	-1.68264231772176	-1.83268689000321	-1.53259774544031	0.0556761572642348	-14.3864085056094	-15.6482226955101	-13.1245943157087	7.99	6.76	9.46	-1.84461210598187	-1.69586948035076	-1.54712685471964	-1.878480241599	-1.72700661610044	-1.57553299060188	-1.9437482332069	-1.78765079517232	-1.63087638826797	-1.68264231772176	8.25773384354997	-0.00868483204013864	-31.2098842957439	-0.00320605323331451	-0.00188891754191247	-0.00477121678456504	-0.0215780622470434	-0.0202368027914248	-0.023171892337182	-0.0593139696317359	-0.0645279206876696	-0.0628421957188636	0.000205657182603281	0.000210608505091075	0.000872105944237665
12	14.8022833995669	0.05	-1.68257540870763	-1.83312352985401	-1.53202728756126	0.055326454662683	-14.2897534012179	-15.5472776206994	-13.0322291817365	7.99	6.74	9.41	-1.83378999643099	-1.68546593673293	-1.53714187703488	-1.8675254037709	-1.71647269325571	-1.56541998274052	-1.93502654987749	-1.78021401333814	-1.62235116485051	-1.68257540870763	8.22290704917323	-0.0541016822513861	-31.1849567082502	-0.00320605323331451	-0.00188891754191247	-0.00477121678456504	-0.0215780622470434	-0.0202368027914248	-0.023171892337182	-0.0593139696317359	-0.0645279206876696	-0.0628421957188636	0.000205657182603281	0.000210608505091075	0.000872105944237665
12	14.8022833995669	0.05	-1.6823252810322	-1.83515424199277	-1.52949632007162	0.0533422498423778	-14.1481503072057	-15.4174894295979	-12.8788111848136	8.01	6.77	9.46	-1.81395473864494	-1.66460981925811	-1.51526489987127	-1.84704873991525	-1.69497915444574	-1.54290956897623	-1.91056076359573	-1.75503351057845	-1.59712319825477	-1.6823252810322	8.24420656711926	0.023175941961135	-31.1571077511601	-0.00320605323331451	-0.00188891754191247	-0.00477121678456504	-0.0215780622470434	-0.0202368027914248	-0.023171892337182	-0.0593139696317359	-0.0645279206876696	-0.0628421957188636	0.000205657182603281	0.000210608505091075	0.000872105944237665
12	14.8022833995669	0.05	-1.68230898595608	-1.83496022217783	-1.52965774973434	0.0535445482490119	-14.2246685389397	-15.4983234730265	-12.9510136048529	7.96	6.75	9.46	-1.83346489831857	-1.68279043225244	-1.53211596618631	-1.86752905625659	-1.71405519173237	-1.56058132720816	-1.93326078318994	-1.77604610258745	-1.61527298860181	-1.68230898595608	8.23069851505169	-0.202972658898215	-31.3505408444994	-0.00320605323331451	-0.00188891754191247	-0.00477121678456504	-0.0215780622470434	-0.0202368027914248	-0.023171892337182	-0.0593139696317359	-0.0645279206876696	-0.0628421957188636	0.000205657182603281	0.000210608505091075	0.000872105944237665
12	14.8022833995669	0.05	-1.68216406744849	-1.8325224107535	-1.53180572414347	0.0557569491183246	-14.3545443053857	-15.6125974148838	-13.0964911958876	7.98	6.75	9.44	-1.84364976133588	-1.69508964328257	-1.54652952522925	-1.87769870806099	-1.72639494766781	-1.57509118727464	-1.94310888244871	-1.78602129348073	-1.63159043260578	-1.68216406744849	8.24368319959886	-0.0293691518302171	-31.1973431254685	-0.00320605323331451	-0.00188891754191247	-0.00477121678456504	-0.0215780622470434	-0.0202368027914248	-0.023171892337182	-0.0593139696317359	-0.0645279206876696	-0.0628421957188636	0.000205657182603281	0.000210608505091075	0.000872105944237665
12	14.8022833995669	0.05	-1.68216219501481	-1.83320797905736	-1.53111641097227	0.0536409583985787	-14.249340412705	-15.5239924168178	-12.9746884085922	8.02	6.79	9.51	-1.82497493180724	-1.67512894555415	-1.52528295930105	-1.85817781254922	-1.70560558697934	-1.55303336140947	-1.924632288563	-1.76785466172082	-1.60681852718923	-1.68216219501481	8.28624148116168	0.0726325362703441	-31.1825192555223	-0.00320605323331451	-0.00188891754191247	-0.00477121678456504	-0.0215780622470434	-0.0202368027914248	-0.023171892337182	-0.0593139696317359	-0.0645279206876696	-0.0628421957188636	0.000205657182603281	0.000210608505091075	0.000872105944237665
12	14.8022833995669	0.05	-1.682009639164	-1.83100423388303	-1.53301504444496	0.055986990750561	-14.3137140132563	-15.5654563194694	-13.0619717070433	7.95	6.76	9.46	-1.84349041645475	-1.69524067047792	-1.5469909245011	-1.877869003273	-1.72685460133845	-1.57584019940391	-1.9475038706054	-1.78586884289773	-1.63587188278635	-1.682009639164	8.2324315567991	-0.210050730472652	-31.3604545872067	-0.00320605323331451	-0.00188891754191247	-0.00477121678456504	-0.0215780622470434	-0.0202368027914248	-0.023171892337182	-0.0593139696317359	-0.0645279206876696	-0.0628421957188636	0.000205657182603281	0.000210608505091075	0.000872105944237665
12	14.8022833995669	0.05	-1.68169763425013	-1.83030417243083	-1.53309109606942	0.0569052562223956	-14.3395181837722	-15.5827530963725	-13.0962832711718	8	6.75	9.46	-1.83531154498024	-1.68888534069487	-1.5424591364095	-1.86891212200772	-1.71980517124669	-1.57069822048567	-1.93440110534116	-1.78362758512536	-1.62687291373435	-1.68169763425013	8.25295383911918	0.0517735301218386	-31.1376233941582	-0.00320605323331451	-0.00188891754191247	-0.00477121678456504	-0.0215780622470434	-0.0202368027914248	-0.023171892337182	-0.0593139696317359	-0.0645279206876696	-0.0628421957188636	0.000205657182603281	0.000210608505091075	0.000872105944237665
12	14.8022833995669	0.05	-1.68148824767271	-1.83095914616676	-1.53201734917867	0.0556858053085962	-14.2679779776056	-15.5192899643828	-13.0166659908284	8.04	6.79	9.54	-1.81934950484448	-1.6726563346818	-1.52596316451913	-1.85214139771926	-1.70280423490502	-1.55346707209078	-1.91760956267971	-1.76718462113936	-1.60668040108937	-1.68148824767271	8.28761422783539	0.11466317880394	-31.1403181042929	-0.00320605323331451	-0.00188891754191247	-0.00477121678456504	-0.0215780622470434	-0.0202368027914248	-0.023171892337182	-0.0593139696317359	-0.0645279206876696	-0.0628421957188636	0.000205657182603281	0.000210608505091075	0.000872105944237665
12	14.8022833995669	0.05	-1.68147126968469	-1.83057769845721	-1.53236484091217	0.0572343436208717	-14.5689802707716	-15.8282531393956	-13.3097074021475	8.02	6.78	9.49	-1.85910884121431	-1.71120083753617	-1.56329283385802	-1.89283309461006	-1.7422420382323	-1.59165098185454	-1.95905937346278	-1.80637666706895	-1.65190586754076	-1.68147126968469	8.28267478092609	0.329641710881957	-30.9115758110964	-0.00320605323331451	-0.00188891754191247	-0.00477121678456504	-0.0215780622470434	-0.0202368027914248	-0.023171892337182	-0.0593139696317359	-0.0645279206876696	-0.0628421957188636	0.000205657182603281	0.000210608505091075	0.000872105944237665
12	14.8022833995669	0.05	-1.68132737374209	-1.8318974476644	-1.53075729981979	0.0536676352226354	-14.1757881184719	-15.443527548468	-12.9080486884758	8.02	6.8	9.46	-1.81519595795119	-1.66618884271523	-1.51718172747927	-1.84820142168568	-1.69648493013332	-1.54476843858096	-1.91533981765225	-1.75596802688365	-1.59856275582795	-1.68132737374209	8.27300986053754	0.235178335647555	-30.9981235751779	-0.00320605323331451	-0.00188891754191247	-0.00477121678456504	-0.0215780622470434	-0.0202368027914248	-0.023171892337182	-0.0593139696317359	-0.0645279206876696	-0.0628421957188636	0.000205657182603281	0.000210608505091075	0.000872105944237665
12	14.8022833995669	0.05	-1.68124298399505	-1.83684550766944	-1.52564046032065	0.0527520359436626	-14.379376703443	-15.6770622171302	-13.0816911897558	8.01	6.78	9.48	-1.8446358040449	-1.69194411169949	-1.53925241935409	-1.8782981580336	-1.72282002850228	-1.56734189897095	-1.94310544225735	-1.78167485877173	-1.62383036557602	-1.68124298399505	8.2608897882388	-0.0130258003224106	-31.2313306903153	-0.00320605323331451	-0.00188891754191247	-0.00477121678456504	-0.0215780622470434	-0.0202368027914248	-0.023171892337182	-0.0593139696317359	-0.0645279206876696	-0.0628421957188636	0.000205657182603281	0.000210608505091075	0.000872105944237665
12	14.8022833995669	0.05	-1.68108417258987	-1.83123486641407	-1.53093347876567	0.0557131213080655	-14.3116009960036	-15.5664128706686	-13.0567891213386	8.01	6.75	9.46	-1.83078280801252	-1.683203013842	-1.53562321967148	-1.86414147638803	-1.71387263281683	-1.56360378924562	-1.93169598862364	-1.77691128021942	-1.6177224028207	-1.68108417258987	8.24881314776145	-0.0264176310683626	-31.210837090388	-0.00320605323331451	-0.00188891754191247	-0.00477121678456504	-0.0215780622470434	-0.0202368027914248	-0.023171892337182	-0.0593139696317359	-0.0645279206876696	-0.0628421957188636	0.000205657182603281	0.000210608505091075	0.000872105944237665
12	14.8022833995669	0.05	-1.68108093148116	-1.83042824471482	-1.53173361824749	0.0570815322874362	-14.4552869418009	-15.7065054052152	-13.2040684783866	8	6.74	9.48	-1.84899418004135	-1.70169880165342	-1.55440342326548	-1.8827906996642	-1.73280300823397	-1.58281531680375	-1.94774656345354	-1.79412126447829	-1.63851792574067	-1.68108093148116	8.25477488414119	-0.166286872092083	-31.3534896407833	-0.00320605323331451	-0.00188891754191247	-0.00477121678456504	-0.0215780622470434	-0.0202368027914248	-0.023171892337182	-0.0593139696317359	-0.0645279206876696	-0.0628421957188636	0.000205657182603281	0.000210608505091075	0.000872105944237665
12	14.8022833995669	0.05	-1.68095026580407	-1.83396119958006	-1.52793933202808	0.0540985638806366	-14.369222508176	-15.6488410134503	-13.0896040029017	8	6.78	9.46	-1.84249652474396	-1.69183407971436	-1.54117163468475	-1.87619204554177	-1.72277429026774	-1.56935653499371	-1.94348217703189	-1.78157515371161	-1.6285769320751	-1.68095026580407	8.24115376591022	-0.142769322632664	-31.3215171081299	-0.00320605323331451	-0.00188891754191247	-0.00477121678456504	-0.0215780622470434	-0.0202368027914248	-0.023171892337182	-0.0593139696317359	-0.0645279206876696	-0.0628421957188636	0.000205657182603281	0.000210608505091075	0.000872105944237665
12	14.8022833995669	0.05	-1.68076897971079	-1.83144204061064	-1.53009591881095	0.0554024493780759	-14.3095416762709	-15.5678927281421	-13.0511906243997	8.03	6.75	9.53	-1.82789150138269	-1.68014323296654	-1.53239496455039	-1.86101067166668	-1.71058538436996	-1.56016009707324	-1.92394170548698	-1.77013905975211	-1.61784125258145	-1.68076897971079	8.26998980285242	-0.0664872881332743	-31.2857712852657	-0.00320605323331451	-0.00188891754191247	-0.00477121678456504	-0.0215780622470434	-0.0202368027914248	-0.023171892337182	-0.0593139696317359	-0.0645279206876696	-0.0628421957188636	0.000205657182603281	0.000210608505091075	0.000872105944237665
12	14.8022833995669	0.05	-1.68049289251337	-1.83241327024171	-1.52857251478504	0.0545325952084353	-14.3972141032168	-15.6739198945515	-13.1205083118821	8.05	6.76	9.48	-1.83434736130141	-1.6849321597916	-1.53551695828179	-1.86721951138704	-1.71512673689802	-1.563033962409	-1.93360224544424	-1.77566744493082	-1.61888831392314	-1.68049289251337	8.27510154289269	0.433854508057612	-30.7992449614746	-0.00320605323331451	-0.00188891754191247	-0.00477121678456504	-0.0215780622470434	-0.0202368027914248	-0.023171892337182	-0.0593139696317359	-0.0645279206876696	-0.0628421957188636	0.000205657182603281	0.000210608505091075	0.000872105944237665
12	14.8022833995669	0.05	-1.68029755209299	-1.82928053985643	-1.53131456432955	0.0579326009336151	-14.6349655075409	-15.891829675521	-13.3781013395609	8.02	6.77	9.49	-1.86806855863109	-1.72032544266438	-1.57258232669768	-1.9020463940441	-1.7516160152066	-1.6011856363691	-1.97038019484552	-1.81170437008508	-1.6563513492068	-1.68029755209299	8.28188088921869	0.264633084488866	-30.9676097877414	-0.00320605323331451	-0.00188891754191247	-0.00477121678456504	-0.0215780622470434	-0.0202368027914248	-0.023171892337182	-0.0593139696317359	-0.0645279206876696	-0.0628421957188636	0.000205657182603281	0.000210608505091075	0.000872105944237665
12	14.8022833995669	0.05	-1.67967893093194	-1.83266666026258	-1.52669120160131	0.0537082184708914	-14.1896834422964	-15.4581588022025	-12.9212080823903	7.96	6.74	9.38	-1.82998448396376	-1.67981846117793	-1.5296524383921	-1.8640621279712	-1.71109974034657	-1.55813735272194	-1.92991743242318	-1.77429321801305	-1.61315269807636	-1.67967893093194	8.19487444040663	0.00150436014688114	-31.08851710057	-0.00320605323331451	-0.00188891754191247	-0.00477121678456504	-0.0215780622470434	-0.0202368027914248	-0.023171892337182	-0.0593139696317359	-0.0645279206876696	-0.0628421957188636	0.000205657182603281	0.000210608505091075	0.000872105944237665
12	14.8022833995669	0.05	-1.67867749860368	-1.83154926463387	-1.52580573257348	0.053585456173303	-14.3240808274572	-15.6061196231298	-13.0420420317846	7.98	6.78	9.46	-1.8427462201702	-1.69136508239295	-1.53998394461569	-1.87676998241122	-1.72259380113686	-1.5684176198625	-1.94530338758824	-1.7858506873404	-1.62596006627015	-1.67867749860368	8.24029754312281	0.117384988201237	-31.0580162985513	-0.00320605323331451	-0.00188891754191247	-0.00477121678456504	-0.0215780622470434	-0.0202368027914248	-0.023171892337182	-0.0593139696317359	-0.0645279206876696	-0.0628421957188636	0.000205657182603281	0.000210608505091075	0.000872105944237665
12	14.8022833995669	0.05	-1.67849194792949	-1.8281326944629	-1.52885120139607	0.0557278463488051	-14.3827680901699	-15.6436433032416	-13.1218928770982	7.97	6.73	9.43	-1.84908319931929	-1.70004738152831	-1.55101156373733	-1.88334096668934	-1.73154397818545	-1.57974698968156	-1.95215648388061	-1.79430552922226	-1.63695755126135	-1.67849194792949	8.22982142833892	-0.0505319672105768	-31.2086673987728	-0.00320605323331451	-0.00188891754191247	-0.00477121678456504	-0.0215780622470434	-0.0202368027914248	-0.023171892337182	-0.0593139696317359	-0.0645279206876696	-0.0628421957188636	0.000205657182603281	0.000210608505091075	0.000872105944237665
12	14.8022833995669	0.05	-1.678404229048	-1.82910623213814	-1.52770222595785	0.0547614180867166	-14.2997611180244	-15.5650198038621	-13.0345024321867	7.97	6.77	9.41	-1.84048893456544	-1.69087816374783	-1.54126739293023	-1.87463040236564	-1.7222443193913	-1.56985823641696	-1.94221604695492	-1.78452609700788	-1.62764654084522	-1.678404229048	8.24107589158734	0.118412404353027	-31.0548557985185	-0.00320605323331451	-0.00188891754191247	-0.00477121678456504	-0.0215780622470434	-0.0202368027914248	-0.023171892337182	-0.0593139696317359	-0.0645279206876696	-0.0628421957188636	0.000205657182603281	0.000210608505091075	0.000872105944237665
12	14.8022833995669	0.05	-1.67820925721947	-1.82991902023758	-1.52649949420136	0.0545850928882862	-14.342615851683	-15.613832964274	-13.0713987390921	8.02	6.79	9.48	-1.83534616214118	-1.68591946760818	-1.53649277307517	-1.86872612341756	-1.71658176320379	-1.56443740299002	-1.93432109410787	-1.77740380747126	-1.6206604110089	-1.67820925721947	8.26625447752738	0.072061418180906	-31.1442672115279	-0.00320605323331451	-0.00188891754191247	-0.00477121678456504	-0.0215780622470434	-0.0202368027914248	-0.023171892337182	-0.0593139696317359	-0.0645279206876696	-0.0628421957188636	0.000205657182603281	0.000210608505091075	0.000872105944237665
12	14.8022833995669	0.05	-1.67820544060299	-1.8298965743162	-1.52651430688978	0.0545406580923823	-14.319860054257	-15.5896070189454	-13.0501130895686	8	6.76	9.47	-1.83718531116732	-1.68754969369537	-1.53791407622343	-1.87088544382082	-1.71850500788781	-1.5661245719548	-1.93985233472627	-1.77926605501523	-1.62321913430346	-1.67820544060299	8.25512505327887	-0.120988227389559	-31.3169196863548	-0.00320605323331451	-0.00188891754191247	-0.00477121678456504	-0.0215780622470434	-0.0202368027914248	-0.023171892337182	-0.0593139696317359	-0.0645279206876696	-0.0628421957188636	0.000205657182603281	0.000210608505091075	0.000872105944237665
12	14.8022833995669	0.05	-1.67818804087816	-1.82867562986917	-1.52770045188715	0.0542186388970546	-14.2820705837409	-15.5524381960228	-13.0117029714591	8.03	6.75	9.54	-1.82548900865987	-1.6763778478278	-1.52726668699573	-1.85852883326235	-1.70671888510436	-1.55490893694638	-1.92004115013715	-1.76364951318736	-1.60809326376524	-1.67818804087816	8.28996080073392	-0.133425950278271	-31.3801553107408	-0.00320605323331451	-0.00188891754191247	-0.00477121678456504	-0.0215780622470434	-0.0202368027914248	-0.023171892337182	-0.0593139696317359	-0.0645279206876696	-0.0628421957188636	0.000205657182603281	0.000210608505091075	0.000872105944237665
12	14.8022833995669	0.05	-1.67813875879182	-1.82788653933411	-1.52839097824953	0.0544733601410932	-14.1867936804252	-15.4455632134675	-12.928024147383	8.03	6.79	9.49	-1.81224656797398	-1.66455361986983	-1.51686067176567	-1.8450042206768	-1.69464161691643	-1.54427901315606	-1.91221883610122	-1.7542085960253	-1.59696541043872	-1.67813875879182	8.28149653971724	0.0492949622827067	-31.1897681409587	-0.00320605323331451	-0.00188891754191247	-0.00477121678456504	-0.0215780622470434	-0.0202368027914248	-0.023171892337182	-0.0593139696317359	-0.0645279206876696	-0.0628421957188636	0.000205657182603281	0.000210608505091075	0.000872105944237665
12	14.8022833995669	0.05	-1.67792593734243	-1.82799396051747	-1.52785791416739	0.0551247619449109	-14.3061051994589	-15.5675041128697	-13.0447062860482	8.02	6.74	9.51	-1.83034056931793	-1.68203229918228	-1.53372402904664	-1.863656356722	-1.71264858525806	-1.56164081379412	-1.9316990101592	-1.77102223129801	-1.61912508152584	-1.67792593734243	8.27024931289601	0.0799875039553699	-31.1336878606292	-0.00320605323331451	-0.00188891754191247	-0.00477121678456504	-0.0215780622470434	-0.0202368027914248	-0.023171892337182	-0.0593139696317359	-0.0645279206876696	-0.0628421957188636	0.000205657182603281	0.000210608505091075	0.000872105944237665
12	14.8022833995669	0.05	-1.67792161949777	-1.82898119519796	-1.52686204379758	0.0558327339983522	-14.4204634109111	-15.6833850575658	-13.1575417642565	8.01	6.76	9.48	-1.84547721756193	-1.69686815657719	-1.54825909559245	-1.87916087825558	-1.72783940384272	-1.57651792942986	-1.94645782837361	-1.79224463341775	-1.62828534952255	-1.67792161949777	8.25088511586294	-0.0444008321710894	-31.2320219164062	-0.00320605323331451	-0.00188891754191247	-0.00477121678456504	-0.0215780622470434	-0.0202368027914248	-0.023171892337182	-0.0593139696317359	-0.0645279206876696	-0.0628421957188636	0.000205657182603281	0.000210608505091075	0.000872105944237665
12	14.8022833995669	0.05	-1.67784620678848	-1.82806471001499	-1.52762770356198	0.0550682604502244	-14.3329983974056	-15.5974545085445	-13.0685422862667	7.94	6.76	9.44	-1.85001270883484	-1.70003568059031	-1.55005865234577	-1.88468127381274	-1.73189373063279	-1.57910618745284	-1.95475014505485	-1.79407907228285	-1.63818642119518	-1.67784620678848	8.24421522761769	-0.131804000338497	-31.3073717530133	-0.00320605323331451	-0.00188891754191247	-0.00477121678456504	-0.0215780622470434	-0.0202368027914248	-0.023171892337182	-0.0593139696317359	-0.0645279206876696	-0.0628421957188636	0.000205657182603281	0.000210608505091075	0.000872105944237665
12	14.8022833995669	0.05	-1.67756483742056	-1.82960841020074	-1.52552126464037	0.0547402534924404	-14.2964937978207	-15.5617220702538	-13.0312655253875	8.03	6.78	9.45	-1.82694088318334	-1.67840351392355	-1.52986614466376	-1.86002905289873	-1.70880148729575	-1.55757392169278	-1.9286792399548	-1.77064091922822	-1.6156182861784	-1.67756483742056	8.249965063886	0.367721543164298	-30.8316785652514	-0.00320605323331451	-0.00188891754191247	-0.00477121678456504	-0.0215780622470434	-0.0202368027914248	-0.023171892337182	-0.0593139696317359	-0.0645279206876696	-0.0628421957188636	0.000205657182603281	0.000210608505091075	0.000872105944237665
12	14.8022833995669	0.05	-1.67711471685805	-1.82645526599891	-1.52777416771719	0.055092353351664	-14.2234648465842	-15.4779675201804	-12.968962172988	8	6.76	9.51	-1.82356797631612	-1.67576621237067	-1.52796444842523	-1.85699012509918	-1.70647946704661	-1.55596880899404	-1.92126620564017	-1.76809129354096	-1.60862822771405	-1.67711471685805	8.25986445426571	-0.00656564982465764	-31.2053329771784	-0.00320605323331451	-0.00188891754191247	-0.00477121678456504	-0.0215780622470434	-0.0202368027914248	-0.023171892337182	-0.0593139696317359	-0.0645279206876696	-0.0628421957188636	0.000205657182603281	0.000210608505091075	0.000872105944237665
12	14.8022833995669	0.05	-1.67666668985942	-1.82658549596347	-1.52674788375538	0.0564890774384916	-14.3553404770056	-15.6047991338275	-13.1058818201837	8.02	6.76	9.42	-1.83447779631051	-1.68759322934553	-1.54070866238055	-1.86785377349823	-1.71829682970421	-1.56873988591019	-1.93548508060665	-1.78230918965834	-1.62316839443808	-1.67666668985942	8.23255794292128	-0.0410152743566567	-31.1985993987983	-0.00320605323331451	-0.00188891754191247	-0.00477121678456504	-0.0215780622470434	-0.0202368027914248	-0.023171892337182	-0.0593139696317359	-0.0645279206876696	-0.0628421957188636	0.000205657182603281	0.000210608505091075	0.000872105944237665
12	14.8022833995669	0.05	-1.67624107938299	-1.82698137848265	-1.52550078028333	0.0550063929122358	-14.28851051313	-15.5497918759584	-13.0272291503016	7.99	6.77	9.44	-1.83430705904739	-1.68552196110289	-1.53673686315839	-1.86806548414577	-1.71654215840024	-1.56501883265471	-1.93339585337386	-1.77605933134422	-1.61995413913299	-1.67624107938299	8.24404675268779	-0.0328916015499442	-31.2116893220337	-0.00320605323331451	-0.00188891754191247	-0.00477121678456504	-0.0215780622470434	-0.0202368027914248	-0.023171892337182	-0.0593139696317359	-0.0645279206876696	-0.0628421957188636	0.000205657182603281	0.000210608505091075	0.000872105944237665
12	14.8022833995669	0.05	-1.6759577427136	-1.82754590482328	-1.52436958060391	0.0547664258069134	-14.3587014103598	-15.6291137472693	-13.0882890734504	8.03	6.81	9.5	-1.83443240901071	-1.68532059107152	-1.53620877313233	-1.86763065993737	-1.71582032254128	-1.56400998514519	-1.93452421754711	-1.77452847471285	-1.62120097029123	-1.6759577427136	8.2891520211137	-0.113829264631387	-31.3783395008934	-0.00320605323331451	-0.00188891754191247	-0.00477121678456504	-0.0215780622470434	-0.0202368027914248	-0.023171892337182	-0.0593139696317359	-0.0645279206876696	-0.0628421957188636	0.000205657182603281	0.000210608505091075	0.000872105944237665
12	14.8022833995669	0.05	-1.67594867026084	-1.82798790826872	-1.52390943225296	0.0534213983642856	-14.1579954954171	-15.4272235206483	-12.8887674701859	7.96	6.74	9.42	-1.82635408476121	-1.67609634167012	-1.52583859857904	-1.86036608023146	-1.70731010336959	-1.55425412650772	-1.92941808141121	-1.76850386004841	-1.60952523900501	-1.67594867026084	8.21425326963472	0.004894992123923	-31.1152941262751	-0.00320605323331451	-0.00188891754191247	-0.00477121678456504	-0.0215780622470434	-0.0202368027914248	-0.023171892337182	-0.0593139696317359	-0.0645279206876696	-0.0628421957188636	0.000205657182603281	0.000210608505091075	0.000872105944237665
12	14.8022833995669	0.05	-1.67549984427668	-1.8290711209572	-1.52192856759616	0.0533256939382084	-14.2725005878118	-15.5532060876748	-12.9917950879488	7.99	6.76	9.47	-1.83397365746201	-1.68295783882789	-1.53194202019377	-1.86768087760315	-1.71388948832613	-1.56009809904911	-1.93322348532745	-1.77662653349277	-1.61780075422629	-1.67549984427668	8.25856944753806	0.27844398959463	-30.9203665731684	-0.00320605323331451	-0.00188891754191247	-0.00477121678456504	-0.0215780622470434	-0.0202368027914248	-0.023171892337182	-0.0593139696317359	-0.0645279206876696	-0.0628421957188636	0.000205657182603281	0.000210608505091075	0.000872105944237665
12	14.8022833995669	0.05	-1.67533986110549	-1.82537630301212	-1.52530341919886	0.0572743489737806	-14.5752191438932	-15.8345644927558	-13.3158737950305	7.99	6.76	9.45	-1.86820104782089	-1.71962037158	-1.57103969533911	-1.90260170763931	-1.75128509818346	-1.59996848872762	-1.96879972841964	-1.81492541721968	-1.65616280279125	-1.67533986110549	8.25583341243845	-0.118177701464404	-31.3183340881569	-0.00320605323331451	-0.00188891754191247	-0.00477121678456504	-0.0215780622470434	-0.0202368027914248	-0.023171892337182	-0.0593139696317359	-0.0645279206876696	-0.0628421957188636	0.000205657182603281	0.000210608505091075	0.000872105944237665
12	14.8022833995669	0.05	-1.67521390868931	-1.82470873823223	-1.5257190791464	0.0558199762892529	-14.3172618530161	-15.5712970207304	-13.0632266853018	8	6.74	9.49	-1.83471069256157	-1.68695217713472	-1.53919366170788	-1.86834605058878	-1.71787870995691	-1.56741136932503	-1.93546999299983	-1.77728127802448	-1.62041960954886	-1.67521390868931	8.25153829929177	2.0019797398022e-05	-31.1840916333268	-0.00320605323331451	-0.00188891754191247	-0.00477121678456504	-0.0215780622470434	-0.0202368027914248	-0.023171892337182	-0.0593139696317359	-0.0645279206876696	-0.0628421957188636	0.000205657182603281	0.000210608505091075	0.000872105944237665
12	14.8022833995669	0.05	-1.67518211158027	-1.82747357819288	-1.52289064496767	0.0525587742604836	-14.1188534566519	-15.3954983822792	-12.8422085310246	8.03	6.8	9.48	-1.80697214241429	-1.6571321204103	-1.50729209840632	-1.83967098919348	-1.68711947219414	-1.5345679551948	-1.90730301960479	-1.74594633537459	-1.58952803246723	-1.67518211158027	8.26992653766725	0.127817906049298	-31.1016118981934	-0.00320605323331451	-0.00188891754191247	-0.00477121678456504	-0.0215780622470434	-0.0202368027914248	-0.023171892337182	-0.0593139696317359	-0.0645279206876696	-0.0628421957188636	0.000205657182603281	0.000210608505091075	0.000872105944237665
12	14.8022833995669	0.05	-1.67500113145954	-1.82338640503971	-1.52661585787936	0.0560296237831853	-14.3111472848642	-15.5621606478736	-13.0601339218548	8.02	6.75	9.5	-1.8292046564962	-1.68215827131006	-1.53511188612392	-1.86246879466354	-1.71274836682369	-1.56302793898384	-1.93097821317465	-1.77225295836164	-1.61562534519373	-1.67500113145954	8.27330215558567	0.193719344289993	-31.0279463493976	-0.00320605323331451	-0.00188891754191247	-0.00477121678456504	-0.0215780622470434	-0.0202368027914248	-0.023171892337182	-0.0593139696317359	-0.0645279206876696	-0.0628421957188636	0.000205657182603281	0.000210608505091075	0.000872105944237665
12	14.8022833995669	0.05	-1.67472178452563	-1.8235939791789	-1.52584958987237	0.0569840560486933	-14.2823331920079	-15.519702008348	-13.0449643756679	8.03	6.76	9.49	-1.82205556955602	-1.67678507775182	-1.53151458594762	-1.85505817446927	-1.7071564211785	-1.55925466788773	-1.92265664533771	-1.76818874482336	-1.61524801600595	-1.67472178452563	8.25752758920848	0.22319043776894	-30.9691330453255	-0.00320605323331451	-0.00188891754191247	-0.00477121678456504	-0.0215780622470434	-0.0202368027914248	-0.023171892337182	-0.0593139696317359	-0.0645279206876696	-0.0628421957188636	0.000205657182603281	0.000210608505091075	0.000872105944237665
12	14.8022833995669	0.05	-1.67466240055658	-1.82842833646033	-1.52089646465282	0.0515699819544268	-14.0175586742743	-15.297805495876	-12.7373118526727	7.97	6.74	9.43	-1.80731857667616	-1.65606721817019	-1.50481585966423	-1.84074818954848	-1.68669916469497	-1.53265013984145	-1.90754262684205	-1.74602194730325	-1.58602111169549	-1.67466240055658	8.21405928969507	0.251865516218505	-30.8737874156351	-0.00320605323331451	-0.00188891754191247	-0.00477121678456504	-0.0215780622470434	-0.0202368027914248	-0.023171892337182	-0.0593139696317359	-0.0645279206876696	-0.0628421957188636	0.000205657182603281	0.000210608505091075	0.000872105944237665
12	14.8022833995669	0.05	-1.67435947522175	-1.82464058112774	-1.52407836931577	0.0557407109461621	-14.3849580989897	-15.6458711798731	-13.1240450181063	7.98	6.75	9.48	-1.84684836025158	-1.69800939634365	-1.54917043243572	-1.88091159875445	-1.72932745162779	-1.57774330450112	-1.94798801888495	-1.79146256878685	-1.63584488670874	-1.67435947522175	8.25423858454567	-0.0118412602144574	-31.205223690114	-0.00320605323331451	-0.00188891754191247	-0.00477121678456504	-0.0215780622470434	-0.0202368027914248	-0.023171892337182	-0.0593139696317359	-0.0645279206876696	-0.0628421957188636	0.000205657182603281	0.000210608505091075	0.000872105944237665
12	14.8022833995669	0.05	-1.674003049646	-1.82440867572332	-1.52359742356868	0.0556005439751634	-14.288152220642	-15.5422505233835	-13.0340539179005	8	6.77	9.46	-1.8298498270161	-1.68219993816119	-1.53455004930628	-1.86330815392447	-1.71295852535521	-1.56260889678595	-1.93180399981434	-1.7767769254649	-1.62049812560078	-1.674003049646	8.24309748758896	-0.231388054764512	-31.409723593485	-0.00320605323331451	-0.00188891754191247	-0.00477121678456504	-0.0215780622470434	-0.0202368027914248	-0.023171892337182	-0.0593139696317359	-0.0645279206876696	-0.0628421957188636	0.000205657182603281	0.000210608505091075	0.000872105944237665
12	14.8022833995669	0.05	-1.6728357332021	-1.82215527328615	-1.52351619311805	0.0550410813916397	-14.1910766414315	-15.4433394964654	-12.9388137863976	8	6.78	9.45	-1.81811881331239	-1.67069197882037	-1.52326514432836	-1.85135739593894	-1.70123532558899	-1.55111325523904	-1.91928020664991	-1.7612650180694	-1.60838874944485	-1.6728357332021	8.26228067569472	0.149825018218696	-31.0608866731317	-0.00320605323331451	-0.00188891754191247	-0.00477121678456504	-0.0215780622470434	-0.0202368027914248	-0.023171892337182	-0.0593139696317359	-0.0645279206876696	-0.0628421957188636	0.000205657182603281	0.000210608505091075	0.000872105944237665
12	14.8022833995669	0.05	-1.6726252336592	-1.82383912773879	-1.52141133957962	0.0557407031309861	-14.4767650086805	-15.7457255157533	-13.2078045016077	8.05	6.79	9.51	-1.84297849230989	-1.69445139396908	-1.54592429562826	-1.87601913763605	-1.72482926748423	-1.57363939733241	-1.94183961087639	-1.78427520523979	-1.62857284692432	-1.6726252336592	8.29534738370304	0.00612133878260085	-31.2685876310833	-0.00320605323331451	-0.00188891754191247	-0.00477121678456504	-0.0215780622470434	-0.0202368027914248	-0.023171892337182	-0.0593139696317359	-0.0645279206876696	-0.0628421957188636	0.000205657182603281	0.000210608505091075	0.000872105944237665
12	14.8022833995669	0.05	-1.67254516029554	-1.82400921582243	-1.52108110476866	0.0544864504086105	-14.2620645612739	-15.5273519700972	-12.9967771524505	8	6.77	9.45	-1.82867395057018	-1.67965960936405	-1.53064526815792	-1.86214612695896	-1.71040421678858	-1.5586623066182	-1.92708309992676	-1.77447754941902	-1.61197494590668	-1.67254516029554	8.24964188404492	0.092591508955735	-31.1011558367068	-0.00320605323331451	-0.00188891754191247	-0.00477121678456504	-0.0215780622470434	-0.0202368027914248	-0.023171892337182	-0.0593139696317359	-0.0645279206876696	-0.0628421957188636	0.000205657182603281	0.000210608505091075	0.000872105944237665
12	14.8022833995669	0.05	-1.67207249967177	-1.82573669883521	-1.51840830050833	0.0518080050183568	-14.1651687663076	-15.4557597558909	-12.8745777767242	7.97	6.79	9.41	-1.82753414789692	-1.67493090213718	-1.52232765637744	-1.86143313340235	-1.70599924547812	-1.55056535755389	-1.92714260084542	-1.76788900549075	-1.60474011915278	-1.67207249967177	8.23884824406059	-0.150716922238233	-31.3286487962432	-0.00320605323331451	-0.00188891754191247	-0.00477121678456504	-0.0215780622470434	-0.0202368027914248	-0.023171892337182	-0.0593139696317359	-0.0645279206876696	-0.0628421957188636	0.000205657182603281	0.000210608505091075	0.000872105944237665
12	14.8022833995669	0.05	-1.67104960299601	-1.82393148643842	-1.51816771955361	0.0531371751655299	-14.2607555065138	-15.5428026738534	-12.9787083391741	8.03	6.78	9.47	-1.82508937800115	-1.67454698765451	-1.52400459730787	-1.85816654143925	-1.7048957832056	-1.55162502497195	-1.92454242118451	-1.76388315645888	-1.60573656312157	-1.67104960299601	8.27539567520488	0.0410729665895079	-31.2052837957769	-0.00320605323331451	-0.00188891754191247	-0.00477121678456504	-0.0215780622470434	-0.0202368027914248	-0.023171892337182	-0.0593139696317359	-0.0645279206876696	-0.0628421957188636	0.000205657182603281	0.000210608505091075	0.000872105944237665
12	14.8022833995669	0.05	-1.67079669583579	-1.82375330649001	-1.51784008518158	0.0530207223599835	-14.1957165452595	-15.4733959797632	-12.9180371107558	8.01	6.77	9.47	-1.82049898053699	-1.67017554080798	-1.51985210107897	-1.85371033097565	-1.70064454176479	-1.54757875255393	-1.92054296106599	-1.75760898716927	-1.60156484845739	-1.67079669583579	8.25329807695124	0.0665010146012489	-31.133772628993	-0.00320605323331451	-0.00188891754191247	-0.00477121678456504	-0.0215780622470434	-0.0202368027914248	-0.023171892337182	-0.0593139696317359	-0.0645279206876696	-0.0628421957188636	0.000205657182603281	0.000210608505091075	0.000872105944237665
12	14.8022833995669	0.05	-1.67067091140909	-1.81985425101099	-1.52148757180718	0.0561765124036665	-14.3275274381656	-15.5782368568014	-13.0768180195297	8.01	6.74	9.53	-1.83270147504921	-1.68556178154846	-1.5384220880477	-1.86612734988188	-1.71630403712025	-1.56648072435862	-1.93192340570203	-1.77456084451416	-1.62090072890398	-1.67067091140909	8.27193362089445	0.201339769871317	-31.0139818154479	-0.00320605323331451	-0.00188891754191247	-0.00477121678456504	-0.0215780622470434	-0.0202368027914248	-0.023171892337182	-0.0593139696317359	-0.0645279206876696	-0.0628421957188636	0.000205657182603281	0.000210608505091075	0.000872105944237665
12	14.8022833995669	0.05	-1.67064609714401	-1.82082129824965	-1.52047089603836	0.0555776250226501	-14.4338770655852	-15.701042482079	-13.1667116490914	7.97	6.77	9.41	-1.85534876819326	-1.70561133532712	-1.55587390246097	-1.88969076790235	-1.7371817359902	-1.58467270407805	-1.95671778519489	-1.80130353357887	-1.64134410642826	-1.67064609714401	8.24532431786039	-0.0310058888364522	-31.2061575635285	-0.00320605323331451	-0.00188891754191247	-0.00477121678456504	-0.0215780622470434	-0.0202368027914248	-0.023171892337182	-0.0593139696317359	-0.0645279206876696	-0.0628421957188636	0.000205657182603281	0.000210608505091075	0.000872105944237665
12	14.8022833995669	0.05	-1.67038827399341	-1.82176604681108	-1.51901050117574	0.0553708415011305	-14.4200703893373	-15.6885242069254	-13.1516165717492	8.03	6.78	9.52	-1.84139716502248	-1.69251590424477	-1.54363464346706	-1.87472094656798	-1.72314538023544	-1.5715698139029	-1.94261573084761	-1.78396943003662	-1.62779566256922	-1.67038827399341	8.28820076720917	0.20716689889354	-31.0540303441458	-0.00320605323331451	-0.00188891754191247	-0.00477121678456504	-0.0215780622470434	-0.0202368027914248	-0.023171892337182	-0.0593139696317359	-0.0645279206876696	-0.0628421957188636	0.000205657182603281	0.000210608505091075	0.000872105944237665
12	14.8022833995669	0.05	-1.67022851379756	-1.82176330871726	-1.51869371887786	0.0542105684213235	-14.2615745575365	-15.5302189157251	-12.992930199348	8.02	6.8	9.44	-1.82398814469904	-1.67498881109453	-1.52598947749002	-1.85706829428669	-1.70536668421266	-1.55366507413863	-1.92794789560155	-1.76773988268436	-1.60805232535536	-1.67022851379756	8.24931297423805	0.0734717575328608	-31.1249343189506	-0.00320605323331451	-0.00188891754191247	-0.00477121678456504	-0.0215780622470434	-0.0202368027914248	-0.023171892337182	-0.0593139696317359	-0.0645279206876696	-0.0628421957188636	0.000205657182603281	0.000210608505091075	0.000872105944237665
12	14.8022833995669	0.05	-1.66930819940418	-1.8189654629754	-1.51965093583296	0.056553092273418	-14.3524993962763	-15.6009611989966	-13.1040375935559	8.04	6.76	9.51	-1.82880820724698	-1.6824584303245	-1.53610865340203	-1.86176354264396	-1.71277652581593	-1.56378950898791	-1.92741650409209	-1.7715299866907	-1.62095897534398	-1.66930819940418	8.26455953648862	0.00541905632496514	-31.1988284235695	-0.00320605323331451	-0.00188891754191247	-0.00477121678456504	-0.0215780622470434	-0.0202368027914248	-0.023171892337182	-0.0593139696317359	-0.0645279206876696	-0.0628421957188636	0.000205657182603281	0.000210608505091075	0.000872105944237665
12	14.8022833995669	0.05	-1.66911049724509	-1.81799483151413	-1.52022616297606	0.0573954423255646	-14.4524620172449	-15.6998026462003	-13.2051213882895	7.94	6.68	9.44	-1.86145670073116	-1.71356499634561	-1.56567329196007	-1.8962968878702	-1.7456371499037	-1.59497741193721	-1.96066846682249	-1.80642775673356	-1.6523400185124	-1.66911049724509	8.20849602737006	-0.126446767675688	-31.230491790252	-0.00320605323331451	-0.00188891754191247	-0.00477121678456504	-0.0215780622470434	-0.0202368027914248	-0.023171892337182	-0.0593139696317359	-0.0645279206876696	-0.0628421957188636	0.000205657182603281	0.000210608505091075	0.000872105944237665
12	14.8022833995669	0.05	-1.66892814476982	-1.81767930341704	-1.5201769861226	0.0571004715429455	-14.4077513801972	-15.6546359066698	-13.1608668537245	7.98	6.73	9.47	-1.84716934487028	-1.70004315888776	-1.55291697290524	-1.88119478323886	-1.73135848679059	-1.58152219034231	-1.94316365266015	-1.79237964925402	-1.63886122367418	-1.66892814476982	8.25013857291954	-0.0293563127301322	-31.2017710725011	-0.00320605323331451	-0.00188891754191247	-0.00477121678456504	-0.0215780622470434	-0.0202368027914248	-0.023171892337182	-0.0593139696317359	-0.0645279206876696	-0.0628421957188636	0.000205657182603281	0.000210608505091075	0.000872105944237665
12	14.8022833995669	0.05	-1.66870373404368	-1.82091466965371	-1.51649279843366	0.0543485016958701	-14.1821413939755	-15.4420259387632	-12.9222568491878	7.98	6.73	9.44	-1.82364320954755	-1.67485574448129	-1.52606827941503	-1.85733099677631	-1.70579501136395	-1.5542590259516	-1.92515532520949	-1.76568141361804	-1.61087947051361	-1.66870373404368	8.21245641199697	-0.127541615343426	-31.2473581009483	-0.00320605323331451	-0.00188891754191247	-0.00477121678456504	-0.0215780622470434	-0.0202368027914248	-0.023171892337182	-0.0593139696317359	-0.0645279206876696	-0.0628421957188636	0.000205657182603281	0.000210608505091075	0.000872105944237665
12	14.8022833995669	0.05	-1.66868404816031	-1.81798911684649	-1.51937897947412	0.0540829928333169	-14.0458938203013	-15.296909369403	-12.7948782711996	7.98	6.76	9.48	-1.80497994990926	-1.65736464222691	-1.50974933454457	-1.83822950609949	-1.6878949751551	-1.53756044421071	-1.90537212794558	-1.74854513500651	-1.59270814835814	-1.66868404816031	8.26361133148798	-0.0693389645114556	-31.2758966740799	-0.00320605323331451	-0.00188891754191247	-0.00477121678456504	-0.0215780622470434	-0.0202368027914248	-0.023171892337182	-0.0593139696317359	-0.0645279206876696	-0.0628421957188636	0.000205657182603281	0.000210608505091075	0.000872105944237665
12	14.8022833995669	0.05	-1.66847477984386	-1.81711945448238	-1.51983010520534	0.0563256504993986	-14.3342305384012	-15.5837686878386	-13.0846923889637	8.01	6.76	9.53	-1.83420302576117	-1.68713291066823	-1.54006279557529	-1.86770826717608	-1.71795163393771	-1.56819500069934	-1.93152941809661	-1.77844900758011	-1.62294925073489	-1.66847477984386	8.28305380753291	0.13327287851679	-31.113724938002	-0.00320605323331451	-0.00188891754191247	-0.00477121678456504	-0.0215780622470434	-0.0202368027914248	-0.023171892337182	-0.0593139696317359	-0.0645279206876696	-0.0628421957188636	0.000205657182603281	0.000210608505091075	0.000872105944237665
12	14.8022833995669	0.05	-1.66840806589044	-1.81997468711301	-1.51684144466786	0.0534964694581039	-14.0279516174572	-15.2845890308159	-12.7713142040984	8	6.76	9.49	-1.79942386831283	-1.65148247774919	-1.50354108718555	-1.83232033561371	-1.68167432986583	-1.53102832411796	-1.89806484244543	-1.74202909709571	-1.58579594325419	-1.66840806589044	8.23721473357428	-0.277388149465688	-31.4381085629161	-0.00320605323331451	-0.00188891754191247	-0.00477121678456504	-0.0215780622470434	-0.0202368027914248	-0.023171892337182	-0.0593139696317359	-0.0645279206876696	-0.0628421957188636	0.000205657182603281	0.000210608505091075	0.000872105944237665
12	14.8022833995669	0.05	-1.66839220827242	-1.81790583535465	-1.51887858119019	0.0557941713240629	-14.3333506220673	-15.5891024391633	-13.0775988049713	8.01	6.75	9.44	-1.83356435557775	-1.68586491102893	-1.5381654664801	-1.86698060580022	-1.71658937594168	-1.56619814608313	-1.93361972167088	-1.7772789107488	-1.62450080957672	-1.66839220827242	8.25236846677619	0.0444860515859094	-31.1375556454469	-0.00320605323331451	-0.00188891754191247	-0.00477121678456504	-0.0215780622470434	-0.0202368027914248	-0.023171892337182	-0.0593139696317359	-0.0645279206876696	-0.0628421957188636	0.000205657182603281	0.000210608505091075	0.000872105944237665
12	14.8022833995669	0.05	-1.66837018103368	-1.82025467949247	-1.51648568257489	0.0549638206816016	-14.3642494094086	-15.6327359564868	-13.0957628623304	8.06	6.83	9.48	-1.82787234704299	-1.67955336510316	-1.53123438316334	-1.86052804430491	-1.70955928226405	-1.55859052022319	-1.92622627388635	-1.76974029942752	-1.61566449640222	-1.66837018103368	8.28006628532762	-0.232844511837648	-31.483108857532	-0.00320605323331451	-0.00188891754191247	-0.00477121678456504	-0.0215780622470434	-0.0202368027914248	-0.023171892337182	-0.0593139696317359	-0.0645279206876696	-0.0628421957188636	0.000205657182603281	0.000210608505091075	0.000872105944237665
12	14.8022833995669	0.05	-1.66823553979292	-1.81909551432563	-1.51737556526022	0.0537284774276089	-14.2012271246866	-15.4704814720753	-12.9319727772979	7.98	6.79	9.39	-1.8275096364911	-1.67757412509813	-1.52763861370516	-1.86129988169438	-1.70859209616754	-1.5558843106407	-1.92726010225886	-1.76805280656286	-1.61442208622355	-1.66823553979292	8.23907168662641	0.11211546718253	-31.0525425909888	-0.00320605323331451	-0.00188891754191247	-0.00477121678456504	-0.0215780622470434	-0.0202368027914248	-0.023171892337182	-0.0593139696317359	-0.0645279206876696	-0.0628421957188636	0.000205657182603281	0.000210608505091075	0.000872105944237665
12	14.8022833995669	0.05	-1.667658967591	-1.81879469534077	-1.51652323984123	0.0546620769438663	-14.3361899610043	-15.6058907528068	-13.0664891692018	8	6.78	9.42	-1.83741481501982	-1.68792209573491	-1.53842937645	-1.87101588947161	-1.71878937488385	-1.56656286029609	-1.93985119450581	-1.77832580884503	-1.62144815182388	-1.667658967591	8.26044232463541	0.366292486599499	-30.845720615646	-0.00320605323331451	-0.00188891754191247	-0.00477121678456504	-0.0215780622470434	-0.0202368027914248	-0.023171892337182	-0.0593139696317359	-0.0645279206876696	-0.0628421957188636	0.000205657182603281	0.000210608505091075	0.000872105944237665
12	14.8022833995669	0.05	-1.66761635235548	-1.81848736936885	-1.51674533534212	0.0543462064323217	-14.1596878868754	-15.4176058414122	-12.9017699323387	7.99	6.73	9.48	-1.8170559177946	-1.668802856528	-1.5205497952614	-1.85039540036451	-1.69942218045908	-1.54844896055365	-1.91304288931822	-1.76037492489177	-1.60436457755922	-1.66761635235548	8.23183434165663	-0.0606008284627819	-31.213852739804	-0.00320605323331451	-0.00188891754191247	-0.00477121678456504	-0.0215780622470434	-0.0202368027914248	-0.023171892337182	-0.0593139696317359	-0.0645279206876696	-0.0628421957188636	0.000205657182603281	0.000210608505091075	0.000872105944237665
12	14.8022833995669	0.05	-1.66678045980423	-1.8190749715764	-1.51448594803207	0.0527863959480334	-14.1239607057228	-15.3981578470479	-12.8497635643977	7.98	6.78	9.45	-1.81779548314977	-1.66737295656246	-1.51695042997516	-1.85133435556243	-1.69813648819892	-1.5449386208354	-1.91587357987318	-1.75823859914945	-1.5995368695913	-1.66678045980423	8.24580975756208	0.382934081757998	-30.7983767494502	-0.00320605323331451	-0.00188891754191247	-0.00477121678456504	-0.0215780622470434	-0.0202368027914248	-0.023171892337182	-0.0593139696317359	-0.0645279206876696	-0.0628421957188636	0.000205657182603281	0.000210608505091075	0.000872105944237665
12	14.8022833995669	0.05	-1.66593102421297	-1.81441438889019	-1.51744765953575	0.0555336562269965	-14.2381318779057	-15.4886364631047	-12.9876272927068	8.02	6.76	9.5	-1.81925735002243	-1.67237614048025	-1.52549493093806	-1.8522610267089	-1.70271520242654	-1.55316937814418	-1.91691620963163	-1.76528037072324	-1.60493287670607	-1.66593102421297	8.27746415418312	-0.139811046119718	-31.3698791501276	-0.00320605323331451	-0.00188891754191247	-0.00477121678456504	-0.0215780622470434	-0.0202368027914248	-0.023171892337182	-0.0593139696317359	-0.0645279206876696	-0.0628421957188636	0.000205657182603281	0.000210608505091075	0.000872105944237665
12	14.8022833995669	0.05	-1.66579618255863	-1.81467714906265	-1.51691521605461	0.0556451286144116	-14.2560040462234	-15.5067497362744	-13.0052583561723	8.01	6.75	9.45	-1.82477940579813	-1.67759608138057	-1.53041275696302	-1.85809060547365	-1.70822046143669	-1.55835031739974	-1.92363854522826	-1.77087173611707	-1.61454763181712	-1.66579618255863	8.26388082827833	0.109727934120119	-31.0985547282365	-0.00320605323331451	-0.00188891754191247	-0.00477121678456504	-0.0215780622470434	-0.0202368027914248	-0.023171892337182	-0.0593139696317359	-0.0645279206876696	-0.0628421957188636	0.000205657182603281	0.000210608505091075	0.000872105944237665
12	14.8022833995669	0.05	-1.66569439561036	-1.8162414214513	-1.51514736976942	0.0539767540011391	-14.0964447906693	-15.3532682682684	-12.8396213130702	7.97	6.72	9.44	-1.81420964731106	-1.66569786218581	-1.51718607706057	-1.84778749755577	-1.69652701881185	-1.54526654006792	-1.91163961422233	-1.75539303680995	-1.59896127935712	-1.66569439561036	8.22507566858935	-0.0204791279869277	-31.1583787076853	-0.00320605323331451	-0.00188891754191247	-0.00477121678456504	-0.0215780622470434	-0.0202368027914248	-0.023171892337182	-0.0593139696317359	-0.0645279206876696	-0.0628421957188636	0.000205657182603281	0.000210608505091075	0.000872105944237665
12	14.8022833995669	0.05	-1.66560515763407	-1.81726647236235	-1.51394384290579	0.0537064781470645	-14.1671698754467	-15.4336543370003	-12.900685413893	7.94	6.74	9.42	-1.83141869351498	-1.68113261950495	-1.53084654549493	-1.86579023982852	-1.71268363943018	-1.55957703903184	-1.93443957317808	-1.77265173609716	-1.61648104680796	-1.66560515763407	8.20819857537022	0.0917985880034648	-31.0217810851269	-0.00320605323331451	-0.00188891754191247	-0.00477121678456504	-0.0215780622470434	-0.0202368027914248	-0.023171892337182	-0.0593139696317359	-0.0645279206876696	-0.0628421957188636	0.000205657182603281	0.000210608505091075	0.000872105944237665
12	14.8022833995669	0.05	-1.6655765261818	-1.81430965253898	-1.51684339982462	0.0573031363286207	-14.4424666980163	-15.6900092780499	-13.1949241179828	8.01	6.8	9.49	-1.84673205782356	-1.6998948676588	-1.55305767749404	-1.88046766666632	-1.73094809386247	-1.58142852105861	-1.94892099171167	-1.79086515879023	-1.63449548967755	-1.6655765261818	8.27085678188388	0.278430080215254	-30.9444105551593	-0.00320605323331451	-0.00188891754191247	-0.00477121678456504	-0.0215780622470434	-0.0202368027914248	-0.023171892337182	-0.0593139696317359	-0.0645279206876696	-0.0628421957188636	0.000205657182603281	0.000210608505091075	0.000872105944237665
12	14.8022833995669	0.05	-1.66555835827571	-1.81709706045688	-1.51401965609454	0.0526634112199848	-14.0693519612341	-15.3401862505575	-12.7985176719107	7.98	6.75	9.39	-1.81201875511552	-1.66190483020706	-1.51179090529861	-1.8455164889794	-1.69262749549528	-1.53973850201115	-1.91386964262083	-1.75127963380905	-1.59464484810517	-1.66555835827571	8.23345303900814	-0.0535449322578478	-31.2172435037432	-0.00320605323331451	-0.00188891754191247	-0.00477121678456504	-0.0215780622470434	-0.0202368027914248	-0.023171892337182	-0.0593139696317359	-0.0645279206876696	-0.0628421957188636	0.000205657182603281	0.000210608505091075	0.000872105944237665
12	14.8022833995669	0.05	-1.6654782962759	-1.81563875490065	-1.51531783765116	0.0541155410469202	-14.1611501919869	-15.4220301435015	-12.9002702404723	7.96	6.73	9.41	-1.82523567558379	-1.67600739313859	-1.52677911069339	-1.85919588901246	-1.70719107508191	-1.55518626115137	-1.92594406417712	-1.7670814210852	-1.60981824994744	-1.6654782962759	8.22601184014752	-0.0514569042598285	-31.1923952895022	-0.00320605323331451	-0.00188891754191247	-0.00477121678456504	-0.0215780622470434	-0.0202368027914248	-0.023171892337182	-0.0593139696317359	-0.0645279206876696	-0.0628421957188636	0.000205657182603281	0.000210608505091075	0.000872105944237665
12	14.8022833995669	0.05	-1.66536221451657	-1.81769413533529	-1.51303029369785	0.05355367346859	-14.3384200485649	-15.6221445453387	-13.0546955517912	7.99	6.76	9.45	-1.84243643562787	-1.69103719723908	-1.53963795885028	-1.87631963697415	-1.7221361012393	-1.56795256550444	-1.94166134193675	-1.78542164087153	-1.62480183445077	-1.66536221451657	8.26120679421161	-0.0272528142129987	-31.2325599342766	-0.00320605323331451	-0.00188891754191247	-0.00477121678456504	-0.0215780622470434	-0.0202368027914248	-0.023171892337182	-0.0593139696317359	-0.0645279206876696	-0.0628421957188636	0.000205657182603281	0.000210608505091075	0.000872105944237665
12	14.8022833995669	0.05	-1.66508761857605	-1.81525533724633	-1.51491989990578	0.0548940350627779	-14.1435341012297	-15.393369394287	-12.8936988081723	7.94	6.71	9.41	-1.82496965386671	-1.67679472063814	-1.52861978740956	-1.85911740628864	-1.70816991137702	-1.5572224164654	-1.9251732487981	-1.77027418228951	-1.61365858090956	-1.66508761857605	8.20754001769262	-0.100334451482379	-31.2029978366097	-0.00320605323331451	-0.00188891754191247	-0.00477121678456504	-0.0215780622470434	-0.0202368027914248	-0.023171892337182	-0.0593139696317359	-0.0645279206876696	-0.0628421957188636	0.000205657182603281	0.000210608505091075	0.000872105944237665
12	14.8022833995669	0.05	-1.66503364539167	-1.81714567094987	-1.51292161983347	0.0542169804519345	-14.2875315291921	-15.5584054351327	-13.0166576232515	8.04	6.74	9.44	-1.82469015979276	-1.6756420378515	-1.52659391591025	-1.85762427028915	-1.70588595610296	-1.55414764191676	-1.92078813492141	-1.76514589167672	-1.60873285601494	-1.66503364539167	8.24806970522143	-0.093622924178895	-31.2833915491005	-0.00320605323331451	-0.00188891754191247	-0.00477121678456504	-0.0215780622470434	-0.0202368027914248	-0.023171892337182	-0.0593139696317359	-0.0645279206876696	-0.0628421957188636	0.000205657182603281	0.000210608505091075	0.000872105944237665
12	14.8022833995669	0.05	-1.66447795043411	-1.81515246201453	-1.51380343885369	0.0544253432739943	-14.1780466994292	-15.4366268954606	-12.9194665033977	8	6.75	9.54	-1.81913459437562	-1.67081677922715	-1.52249896407867	-1.85250223991051	-1.70146389143939	-1.55042554296827	-1.91950302593834	-1.76208926556448	-1.60731801065852	-1.66447795043411	8.26366425770239	-0.143758701815342	-31.3428487072221	-0.00320605323331451	-0.00188891754191247	-0.00477121678456504	-0.0215780622470434	-0.0202368027914248	-0.023171892337182	-0.0593139696317359	-0.0645279206876696	-0.0628421957188636	0.000205657182603281	0.000210608505091075	0.000872105944237665
12	14.8022833995669	0.05	-1.66394665162581	-1.81775006304172	-1.5101432402099	0.0523947450335328	-14.1129294203239	-15.3911452806361	-12.8347135600116	7.99	6.76	9.42	-1.81534208110909	-1.66458013340106	-1.51381818569304	-1.84873613734041	-1.6952008539555	-1.54166557057058	-1.91318575130782	-1.75453891877385	-1.59655173247829	-1.66394665162581	8.21628830212795	0.109273920330587	-31.0218983455813	-0.00320605323331451	-0.00188891754191247	-0.00477121678456504	-0.0215780622470434	-0.0202368027914248	-0.023171892337182	-0.0593139696317359	-0.0645279206876696	-0.0628421957188636	0.000205657182603281	0.000210608505091075	0.000872105944237665
12	14.8022833995669	0.05	-1.66215578852652	-1.8121439881598	-1.51216758889323	0.0561849070196324	-14.4604232312326	-15.7226337579863	-13.1982127044789	8.04	6.77	9.47	-1.84210029263296	-1.69421677537452	-1.54633325811607	-1.87523612379909	-1.72469246730733	-1.57414881081557	-1.94047729276205	-1.78752851784902	-1.62928863215593	-1.66215578852652	8.2839760280714	0.0396907120110797	-31.2038933855607	-0.00320605323331451	-0.00188891754191247	-0.00477121678456504	-0.0215780622470434	-0.0202368027914248	-0.023171892337182	-0.0593139696317359	-0.0645279206876696	-0.0628421957188636	0.000205657182603281	0.000210608505091075	0.000872105944237665
12	14.8022833995669	0.05	-1.66187225506002	-1.81610113043673	-1.50764337968332	0.0509068343110177	-13.9859788438483	-15.2720838018106	-12.6998738858859	8.01	6.75	9.45	-1.79736321359968	-1.6460022225085	-1.49464123141732	-1.83018605790292	-1.67606096314778	-1.52193586839264	-1.89609729319822	-1.73753163842058	-1.57578271438524	-1.66187225506002	8.24784947855894	-0.0645830549416508	-31.2585894525843	-0.00320605323331451	-0.00188891754191247	-0.00477121678456504	-0.0215780622470434	-0.0202368027914248	-0.023171892337182	-0.0593139696317359	-0.0645279206876696	-0.0628421957188636	0.000205657182603281	0.000210608505091075	0.000872105944237665
12	14.8022833995669	0.05	-1.66186696466195	-1.80902683330388	-1.51470709602002	0.0575530379368191	-14.3716748324485	-15.6102400607016	-13.1331096041954	7.92	6.7	9.4	-1.85523705803597	-1.70803675225498	-1.56083644647399	-1.89023244353113	-1.74025549450474	-1.59027854547835	-1.95514935680378	-1.8031587505717	-1.64736091325768	-1.66186696466195	8.20667282608697	-0.00978023629953777	-31.107444037913	-0.00320605323331451	-0.00188891754191247	-0.00477121678456504	-0.0215780622470434	-0.0202368027914248	-0.023171892337182	-0.0593139696317359	-0.0645279206876696	-0.0628421957188636	0.000205657182603281	0.000210608505091075	0.000872105944237665
12	14.8022833995669	0.05	-1.66184684421801	-1.81398096814167	-1.50971272029436	0.0537569220790911	-14.2249305540147	-15.4959479163529	-12.9539131916765	7.99	6.77	9.46	-1.82824994594462	-1.67829219979492	-1.52833445364522	-1.86191493736442	-1.70919590233917	-1.55647686731392	-1.93000481212398	-1.7681737152685	-1.61340860167475	-1.66184684421801	8.24125209598923	0.0646339252625124	-31.1081113497791	-0.00320605323331451	-0.00188891754191247	-0.00477121678456504	-0.0215780622470434	-0.0202368027914248	-0.023171892337182	-0.0593139696317359	-0.0645279206876696	-0.0628421957188636	0.000205657182603281	0.000210608505091075	0.000872105944237665
12	14.8022833995669	0.05	-1.66081315217835	-1.81219542170638	-1.50943088265032	0.0537656729962521	-14.2131129406272	-15.4829651570078	-12.9432607242467	8.04	6.8	9.53	-1.81610302677751	-1.66715336304433	-1.51820369931115	-1.84889800479326	-1.69725862529199	-1.54561924579073	-1.91587530674989	-1.7594566659317	-1.60091562501304	-1.66081315217835	8.29507948034449	0.0254667684001717	-31.2461946440826	-0.00320605323331451	-0.00188891754191247	-0.00477121678456504	-0.0215780622470434	-0.0202368027914248	-0.023171892337182	-0.0593139696317359	-0.0645279206876696	-0.0628421957188636	0.000205657182603281	0.000210608505091075	0.000872105944237665
12	14.8022833995669	0.05	-1.66074407467691	-1.80835808102551	-1.51313006832831	0.0557843600293894	-14.1466364028603	-15.3861455231206	-12.9071272826	7.97	6.73	9.48	-1.81802302419713	-1.67156294321392	-1.52510286223072	-1.85166706358424	-1.70249661608332	-1.55332616858239	-1.9219201664573	-1.76495413164637	-1.60715368643247	-1.66074407467691	8.24824967194724	0.217682468209788	-30.951643582133	-0.00320605323331451	-0.00188891754191247	-0.00477121678456504	-0.0215780622470434	-0.0202368027914248	-0.023171892337182	-0.0593139696317359	-0.0645279206876696	-0.0628421957188636	0.000205657182603281	0.000210608505091075	0.000872105944237665
12	14.8022833995669	0.05	-1.66066581574934	-1.81196267561389	-1.50936895588479	0.0531758033913515	-14.092778180814	-15.3592380366014	-12.8263183250266	8	6.8	9.48	-1.80842678191568	-1.65931131694476	-1.51019585197383	-1.8415009568201	-1.68965833086111	-1.53781570490212	-1.90647656366316	-1.74853762093069	-1.58888297057334	-1.66066581574934	8.26221694215703	0.0660539962845635	-31.1449487760291	-0.00320605323331451	-0.00188891754191247	-0.00477121678456504	-0.0215780622470434	-0.0202368027914248	-0.023171892337182	-0.0593139696317359	-0.0645279206876696	-0.0628421957188636	0.000205657182603281	0.000210608505091075	0.000872105944237665
12	14.8022833995669	0.05	-1.6606508764456	-1.80769825507548	-1.51360349781572	0.0568715962661713	-14.257744387116	-15.4942773425647	-13.0212114316674	7.98	6.75	9.48	-1.83029569335334	-1.68422751004867	-1.538159326744	-1.86413592347217	-1.71536709406205	-1.56659826465193	-1.92828892673345	-1.77385062211236	-1.62321803116114	-1.6606508764456	8.2547800153352	-0.0540178356703518	-31.2318638953428	-0.00320605323331451	-0.00188891754191247	-0.00477121678456504	-0.0215780622470434	-0.0202368027914248	-0.023171892337182	-0.0593139696317359	-0.0645279206876696	-0.0628421957188636	0.000205657182603281	0.000210608505091075	0.000872105944237665
12	14.8022833995669	0.05	-1.66042613017243	-1.81068537681933	-1.51016688352553	0.053965557380398	-14.1767229216038	-15.4408425063047	-12.912603336903	8.01	6.79	9.46	-1.81693371771478	-1.66818396550866	-1.51943421330254	-1.85009619996528	-1.69863148299781	-1.54716676603034	-1.91404924902445	-1.75929736702499	-1.60228281962497	-1.66042613017243	8.27351955953376	0.208114696174301	-31.0267770818973	-0.00320605323331451	-0.00188891754191247	-0.00477121678456504	-0.0215780622470434	-0.0202368027914248	-0.023171892337182	-0.0593139696317359	-0.0645279206876696	-0.0628421957188636	0.000205657182603281	0.000210608505091075	0.000872105944237665
12	14.8022833995669	0.05	-1.66033227938948	-1.81093367289782	-1.50973088588115	0.0541276641136623	-14.0949985303113	-15.34983988218	-12.8401571784425	7.95	6.7	9.42	-1.81810794684985	-1.66947857668183	-1.5208492065138	-1.85202265899245	-1.70062077891162	-1.5492188988308	-4.01893949696975	-1.76150630753186	-1.6036582763679	-1.66033227938948	8.21177961697715	-0.135684698746966	-31.252480531707	-0.00320605323331451	-0.00188891754191247	-0.00477121678456504	-0.0215780622470434	-0.0202368027914248	-0.023171892337182	-0.0593139696317359	-0.0645279206876696	-0.0628421957188636	0.000205657182603281	0.000210608505091075	0.000872105944237665
12	14.8022833995669	0.05	-1.66024718383335	-1.81056589039172	-1.50992847727498	0.0540666279241	-14.1755391055252	-15.4383036634039	-12.9127745476464	8.01	6.79	9.54	-1.81674670203977	-1.66814725769686	-1.51954781335395	-1.84991259632862	-1.69860037234674	-1.54728814836486	-1.91732366470335	-1.75885229378209	-1.60163721126197	-1.66024718383335	8.28543648671549	-0.108012234043183	-31.3540639397168	-0.00320605323331451	-0.00188891754191247	-0.00477121678456504	-0.0215780622470434	-0.0202368027914248	-0.023171892337182	-0.0593139696317359	-0.0645279206876696	-0.0628421957188636	0.000205657182603281	0.000210608505091075	0.000872105944237665
12	14.8022833995669	0.05	-1.65992301736754	-1.80824378237946	-1.51160225235563	0.0568850722117009	-14.3604134482695	-15.6056941685093	-13.1151327280297	7.95	6.73	9.43	-1.84958075543985	-1.70199057262545	-1.55440038981105	-1.88415446957408	-1.73380542328501	-1.58345637699593	-1.95322007049234	-1.79594860267439	-1.63889292473949	-1.65992301736754	8.22848560420113	0.039278082242205	-31.1000567939229	-0.00320605323331451	-0.00188891754191247	-0.00477121678456504	-0.0215780622470434	-0.0202368027914248	-0.023171892337182	-0.0593139696317359	-0.0645279206876696	-0.0628421957188636	0.000205657182603281	0.000210608505091075	0.000872105944237665
12	14.8022833995669	0.05	-1.65926235885447	-1.80851525825331	-1.51000945945563	0.0546290763966995	-14.1997051886834	-15.4577198048674	-12.9416905724994	8.06	6.83	9.51	-1.80734929791838	-1.66025956786548	-1.51316983781259	-1.83963475583308	-1.68991749866366	-1.54020024149425	-1.90368621125991	-1.75092349408566	-1.59448431649046	-1.65926235885447	8.32467795989594	0.113844744520611	-31.2034789786568	-0.00320605323331451	-0.00188891754191247	-0.00477121678456504	-0.0215780622470434	-0.0202368027914248	-0.023171892337182	-0.0593139696317359	-0.0645279206876696	-0.0628421957188636	0.000205657182603281	0.000210608505091075	0.000872105944237665
12	14.8022833995669	0.05	-1.65924320583921	-1.80844697372535	-1.51003943795308	0.0560763022388866	-14.2978120984426	-15.5471085716575	-13.0485156252277	7.98	6.73	9.46	-1.8354342748379	-1.68794694265621	-1.54045961047452	-1.86930194400336	-1.71909315661028	-1.5688843692172	-1.93292221015934	-1.7793907321268	-1.62345244316841	-1.65924320583921	8.24753835280801	0.1572738825123	-31.0202842533054	-0.00320605323331451	-0.00188891754191247	-0.00477121678456504	-0.0215780622470434	-0.0202368027914248	-0.023171892337182	-0.0593139696317359	-0.0645279206876696	-0.0628421957188636	0.000205657182603281	0.000210608505091075	0.000872105944237665
12	14.8022833995669	0.05	-1.65904322828437	-1.81290204140808	-1.50518441516067	0.0529089053644834	-14.2702509062576	-15.5560711688056	-12.9844306437097	8.01	6.78	9.43	-1.83086121186905	-1.67952747093997	-1.5281937300109	-1.86430040920019	-1.71020268004908	-1.55610495089797	-1.93313713206325	-1.77076478428549	-1.6127316804416	-1.65904322828437	8.24866233486744	-0.0617992289100488	-31.2545023899341	-0.00320605323331451	-0.00188891754191247	-0.00477121678456504	-0.0215780622470434	-0.0202368027914248	-0.023171892337182	-0.0593139696317359	-0.0645279206876696	-0.0628421957188636	0.000205657182603281	0.000210608505091075	0.000872105944237665
12	14.8022833995669	0.05	-1.65871454648239	-1.80643236576614	-1.51099672719865	0.0541850509143151	-13.984589081532	-15.2289037526128	-12.7402744104511	7.99	6.74	9.5	-1.79603718485695	-1.64928759242218	-1.50253799998741	-1.82906577230592	-1.67961749869255	-1.53016922507919	-1.89128973216859	-1.73979533657982	-1.58313783263521	-1.65871454648239	8.25847760469427	-0.292133903218873	-31.4889800349457	-0.00320605323331451	-0.00188891754191247	-0.00477121678456504	-0.0215780622470434	-0.0202368027914248	-0.023171892337182	-0.0593139696317359	-0.0645279206876696	-0.0628421957188636	0.000205657182603281	0.000210608505091075	0.000872105944237665
12	14.8022833995669	0.05	-1.658501831732	-1.80849856873415	-1.50850509472986	0.0549161721442528	-14.3508975765982	-15.6187866808184	-13.083008472378	7.97	6.79	9.44	-1.84681100844541	-1.69689209329449	-1.54697317814358	-1.88106756599172	-1.72836780000081	-1.5756680340099	-1.94488137348955	-1.79091928851989	-1.63157779863904	-1.658501831732	8.26001148751239	0.1317964614616	-31.0733397831797	-0.00320605323331451	-0.00188891754191247	-0.00477121678456504	-0.0215780622470434	-0.0202368027914248	-0.023171892337182	-0.0593139696317359	-0.0645279206876696	-0.0628421957188636	0.000205657182603281	0.000210608505091075	0.000872105944237665
12	14.8022833995669	0.05	-1.65840185627363	-1.80637936481342	-1.51042434773384	0.0556671868334575	-14.167015931627	-15.4096934834563	-12.9243383797977	8.01	6.73	9.51	-1.81200450035777	-1.66587976927044	-1.5197550381831	-1.84499986762968	-1.696214304757	-1.54742874188433	-1.91114170448243	-1.75764802230785	-1.60115073459903	-1.65840185627363	8.26074030110457	0.0648168720021378	-31.1227161294611	-0.00320605323331451	-0.00188891754191247	-0.00477121678456504	-0.0215780622470434	-0.0202368027914248	-0.023171892337182	-0.0593139696317359	-0.0645279206876696	-0.0628421957188636	0.000205657182603281	0.000210608505091075	0.000872105944237665
12	14.8022833995669	0.05	-1.65825871370426	-1.80701312789383	-1.50950429951469	0.0545407115237808	-14.1640399052838	-15.4199695925605	-12.9081102180071	7.98	6.75	9.43	-1.82031832605307	-1.67205656637444	-1.52379480669582	-1.85390055248286	-1.70290357890612	-1.55190660532939	-1.92199328163987	-1.76226667522876	-1.60536738908322	-1.65825871370426	8.25219739647185	0.154729149911488	-31.0304228984572	-0.00320605323331451	-0.00188891754191247	-0.00477121678456504	-0.0215780622470434	-0.0202368027914248	-0.023171892337182	-0.0593139696317359	-0.0645279206876696	-0.0628421957188636	0.000205657182603281	0.000210608505091075	0.000872105944237665
12	14.8022833995669	0.05	-1.65769476556443	-1.8082423079873	-1.50714722314156	0.055205550716873	-14.3476618051566	-15.6117448095779	-13.0835788007352	7.99	6.76	9.47	-1.8401911471395	-1.69119086675069	-1.54219058636189	-1.87397070985956	-1.72223529821848	-1.5704998865774	-1.93958989161157	-1.7860538934556	-1.62620950430485	-1.65769476556443	8.25864655672405	-0.0538202005916552	-31.252457796277	-0.00320605323331451	-0.00188891754191247	-0.00477121678456504	-0.0215780622470434	-0.0202368027914248	-0.023171892337182	-0.0593139696317359	-0.0645279206876696	-0.0628421957188636	0.000205657182603281	0.000210608505091075	0.000872105944237665
12	14.8022833995669	0.05	-1.65766111501732	-1.80727141049166	-1.50805081954299	0.0554238590668095	-14.3545868237712	-15.6166409156962	-13.0925327318462	8.01	6.76	9.48	-1.83815129904277	-1.68960166016349	-1.5410520212842	-1.87173350417447	-1.72046992958832	-1.56920635500217	-1.93757800181247	-1.78169932351256	-1.62703701912513	-1.65766111501732	8.26757870357621	-0.246749243762642	-31.4599215478925	-0.00320605323331451	-0.00188891754191247	-0.00477121678456504	-0.0215780622470434	-0.0202368027914248	-0.023171892337182	-0.0593139696317359	-0.0645279206876696	-0.0628421957188636	0.000205657182603281	0.000210608505091075	0.000872105944237665
12	14.8022833995669	0.05	-1.65764324654349	-1.8102613909419	-1.50502510214507	0.0528722245762325	-14.1161014320816	-15.388497835627	-12.8437050285363	7.94	6.73	9.43	-1.82521396773467	-1.67429633346958	-1.52337869920448	-1.85941692562354	-1.70567122320824	-1.55192552079294	-1.92497823568122	-1.76493508712342	-1.60678333578767	-1.65764324654349	8.21528989019873	0.17496262613001	-30.9570609551117	-0.00320605323331451	-0.00188891754191247	-0.00477121678456504	-0.0215780622470434	-0.0202368027914248	-0.023171892337182	-0.0593139696317359	-0.0645279206876696	-0.0628421957188636	0.000205657182603281	0.000210608505091075	0.000872105944237665
12	14.8022833995669	0.05	-1.65718888018307	-1.80619558790767	-1.50818217245846	0.0535997751703916	-13.963116726369	-15.2126719944979	-12.71356145824	7.98	6.73	9.47	-1.79500098164335	-1.64756120684769	-1.50012143205203	-1.82806430970784	-1.67790874272394	-1.52775317574004	-1.89092275861061	-1.73659411187009	-1.58191143268249	-1.65718888018307	8.24342391273005	-0.03686716169237	-31.2001968042449	-0.00320605323331451	-0.00188891754191247	-0.00477121678456504	-0.0215780622470434	-0.0202368027914248	-0.023171892337182	-0.0593139696317359	-0.0645279206876696	-0.0628421957188636	0.000205657182603281	0.000210608505091075	0.000872105944237665
12	14.8022833995669	0.05	-1.65692812729066	-1.80729015309029	-1.50656610149102	0.054473822984286	-14.1636009164884	-15.4203069494235	-12.9068948835532	7.98	6.75	9.45	-1.82025104804405	-1.67190636975481	-1.52356169146558	-1.85382546871289	-1.70274458179011	-1.55166369486734	-1.91777263534904	-1.76415998262475	-1.60509935876508	-1.65692812729066	8.2469739191576	-0.0893090359790613	-31.2640271898157	-0.00320605323331451	-0.00188891754191247	-0.00477121678456504	-0.0215780622470434	-0.0202368027914248	-0.023171892337182	-0.0593139696317359	-0.0645279206876696	-0.0628421957188636	0.000205657182603281	0.000210608505091075	0.000872105944237665
12	14.8022833995669	0.05	-1.65677943121566	-1.80768608730011	-1.5058727751312	0.0550195841012319	-14.2693332867913	-15.5287620341851	-13.0099045393975	7.97	6.71	9.43	-1.83470418194695	-1.68590422064798	-1.53710425934901	-1.86864646742508	-1.71709368590842	-1.56554090439176	-1.93659575772216	-1.77569803687488	-1.62356971819418	-1.65677943121566	8.21804050647932	0.205572114442973	-30.9124683305046	-0.00320605323331451	-0.00188891754191247	-0.00477121678456504	-0.0215780622470434	-0.0202368027914248	-0.023171892337182	-0.0593139696317359	-0.0645279206876696	-0.0628421957188636	0.000205657182603281	0.000210608505091075	0.000872105944237665
12	14.8022833995669	0.05	-1.65620253214339	-1.80579839837793	-1.50660666590886	0.0537067371367209	-14.0194884494496	-15.2727676290916	-12.7662092698076	7.95	6.77	9.44	-1.80980502135519	-1.66129291094008	-1.51278080052497	-1.84361568224755	-1.69232907814698	-1.54104247404642	-1.91118848624008	-1.74928481806388	-1.59516755085466	-1.65620253214339	8.23524268139729	0.256577111615846	-30.899656911593	-0.00320605323331451	-0.00188891754191247	-0.00477121678456504	-0.0215780622470434	-0.0202368027914248	-0.023171892337182	-0.0593139696317359	-0.0645279206876696	-0.0628421957188636	0.000205657182603281	0.000210608505091075	0.000872105944237665
12	14.8022833995669	0.05	-1.656145247556	-1.80764807107034	-1.50464242404166	0.0535008554198072	-14.0762647630738	-15.3371755055111	-12.8153540206364	7.96	6.73	9.44	-1.81529315944327	-1.66605299168275	-1.51681282392222	-1.84907454488148	-1.69705711791973	-1.54503969095798	-1.91361092333051	-1.7568586782109	-1.60210711934904	-1.656145247556	8.21746194942317	0.0019887844940823	-31.131811365882	-0.00320605323331451	-0.00188891754191247	-0.00477121678456504	-0.0215780622470434	-0.0202368027914248	-0.023171892337182	-0.0593139696317359	-0.0645279206876696	-0.0628421957188636	0.000205657182603281	0.000210608505091075	0.000872105944237665
12	14.8022833995669	0.05	-1.65612314186099	-1.80892041044336	-1.50332587327862	0.0519263661829418	-14.0283053609168	-15.3048895090225	-12.751721212811	7.98	6.76	9.44	-1.8059178800642	-1.65528587863017	-1.50465387719615	-1.83918448734816	-1.68577771099694	-1.53237093464573	-1.90661432858337	-1.74700626143373	-1.58607215394376	-1.65612314186099	8.23468512717577	0.105838802058189	-31.0587357593335	-0.00320605323331451	-0.00188891754191247	-0.00477121678456504	-0.0215780622470434	-0.0202368027914248	-0.023171892337182	-0.0593139696317359	-0.0645279206876696	-0.0628421957188636	0.000205657182603281	0.000210608505091075	0.000872105944237665
12	14.8022833995669	0.05	-1.65586049493168	-1.80354827954657	-1.50817271031679	0.0573602849079629	-14.3461150282476	-15.5846797147142	-13.107550341781	7.98	6.73	9.46	-1.83896323342973	-1.69281490299685	-1.54666657256398	-1.87284047627567	-1.72399981225417	-1.57515914823268	-1.9382903115196	-1.78338932781867	-1.63117919633128	-1.65586049493168	8.2477521533051	0.122825117395815	-31.0442837643894	-0.00320605323331451	-0.00188891754191247	-0.00477121678456504	-0.0215780622470434	-0.0202368027914248	-0.023171892337182	-0.0593139696317359	-0.0645279206876696	-0.0628421957188636	0.000205657182603281	0.000210608505091075	0.000872105944237665
12	14.8022833995669	0.05	-1.65549040818762	-1.80660553291243	-1.50437528346281	0.0528350875221662	-14.0199133898161	-15.284108434475	-12.7557183451571	8.03	6.79	9.46	-1.79310394523576	-1.64479087013271	-1.49647779502966	-1.82550346862332	-1.67451053050494	-1.52351759238656	-1.8914040607078	-1.73468323455322	-1.57850755857677	-1.65549040818762	8.26629231855458	0.152056948700834	-31.0701956639817	-0.00320605323331451	-0.00188891754191247	-0.00477121678456504	-0.0215780622470434	-0.0202368027914248	-0.023171892337182	-0.0593139696317359	-0.0645279206876696	-0.0628421957188636	0.000205657182603281	0.000210608505091075	0.000872105944237665
12	14.8022833995669	0.05	-1.65526092694211	-1.81151616697926	-1.49900568690495	0.0487011398336286	-13.9566590912119	-15.2703329673793	-12.6429852150445	8.04	6.82	9.42	-1.79117079788098	-1.63708022959038	-1.48298966129978	-1.82351609176143	-1.66664292746074	-1.50976976316006	-1.88843786080997	-1.72304515655906	-1.56522432566635	-1.65526092694211	8.27623400691577	-0.0113844388266905	-31.2605013287107	-0.00320605323331451	-0.00188891754191247	-0.00477121678456504	-0.0215780622470434	-0.0202368027914248	-0.023171892337182	-0.0593139696317359	-0.0645279206876696	-0.0628421957188636	0.000205657182603281	0.000210608505091075	0.000872105944237665
12	14.8022833995669	0.05	-1.65489836187635	-1.80336112439602	-1.50643559935669	0.0564097950516438	-14.3239791514337	-15.5716364146125	-13.0763218882549	7.99	6.72	9.43	-1.83634404416182	-1.68920934852742	-1.54207465289301	-1.87010690183333	-1.72026700081923	-1.57042709980512	-1.93398336353436	-1.77977972296739	-1.62519742888347	-1.65489836187635	8.23513607276316	-0.397451080266846	-31.5495991223279	-0.00320605323331451	-0.00188891754191247	-0.00477121678456504	-0.0215780622470434	-0.0202368027914248	-0.023171892337182	-0.0593139696317359	-0.0645279206876696	-0.0628421957188636	0.000205657182603281	0.000210608505091075	0.000872105944237665
12	14.8022833995669	0.05	-1.65472407362908	-1.80684883038123	-1.50259931687693	0.0528958577429575	-14.1814629333962	-15.4594493507926	-12.9034765159998	8.02	6.77	9.5	-1.81632519951199	-1.66617503039021	-1.51602486126842	-1.84930593604127	-1.69642934812127	-1.54355276020126	-1.91603934365354	-1.75509261495621	-1.59972383403922	-1.65472407362908	8.27169828268451	-0.138505922135955	-31.370260491699	-0.00320605323331451	-0.00188891754191247	-0.00477121678456504	-0.0215780622470434	-0.0202368027914248	-0.023171892337182	-0.0593139696317359	-0.0645279206876696	-0.0628421957188636	0.000205657182603281	0.000210608505091075	0.000872105944237665
12	14.8022833995669	0.05	-1.65446496384211	-1.80444949460929	-1.50448043307493	0.0531101417900327	-14.0542742170367	-15.3180982010768	-12.7904502329966	8.01	6.78	9.46	-1.80198422827941	-1.65331101462934	-1.50463780097926	-1.83484294918085	-1.68345871755616	-1.53207448593147	-1.89814272244581	-1.74325967650175	-1.58690772488083	-1.65446496384211	8.27332822303764	0.202511900293303	-31.0267013351259	-0.00320605323331451	-0.00188891754191247	-0.00477121678456504	-0.0215780622470434	-0.0202368027914248	-0.023171892337182	-0.0593139696317359	-0.0645279206876696	-0.0628421957188636	0.000205657182603281	0.000210608505091075	0.000872105944237665
12	14.8022833995669	0.05	-1.65430291474187	-1.80384000871253	-1.50476582077121	0.0536238399117535	-14.0147685524985	-15.2686487357794	-12.7608883692177	8.01	6.78	9.52	-1.7968024160516	-1.64924679526645	-1.50169117448131	-1.82960545723597	-1.67935601042835	-1.52910656362073	-1.89264391772895	-1.73692989009907	-1.5856243710715	-1.65430291474187	8.27412002140976	0.309684144016797	-30.916784662541	-0.00320605323331451	-0.00188891754191247	-0.00477121678456504	-0.0215780622470434	-0.0202368027914248	-0.023171892337182	-0.0593139696317359	-0.0645279206876696	-0.0628421957188636	0.000205657182603281	0.000210608505091075	0.000872105944237665
12	14.8022833995669	0.05	-1.65424538054044	-1.80478517338207	-1.50370558769881	0.0544379334591565	-14.059913949584	-15.3078548996285	-12.8119729995394	7.94	6.72	9.46	-1.81504648955542	-1.66707860931337	-1.51911072907133	-1.8490218103016	-1.69828416288263	-1.54754651546366	-1.91501566492197	-1.76120191334523	-1.60033723452246	-1.65424538054044	8.20785759467486	0.131598655748096	-30.969525062249	-0.00320605323331451	-0.00188891754191247	-0.00477121678456504	-0.0215780622470434	-0.0202368027914248	-0.023171892337182	-0.0593139696317359	-0.0645279206876696	-0.0628421957188636	0.000205657182603281	0.000210608505091075	0.000872105944237665
12	14.8022833995669	0.05	-1.65424167407002	-1.80349520006804	-1.504988148072	0.0558775010259961	-14.2846983074807	-15.5351989707437	-13.0341976442177	8	6.77	9.48	-1.82988215313757	-1.6825863991211	-1.53529064510462	-1.86339381435392	-1.71340055033728	-1.56340728632065	-1.92997234832651	-1.77553812912469	-1.61996438388469	-1.65424167407002	8.26139821983059	0.221312985510403	-30.9751249066837	-0.00320605323331451	-0.00188891754191247	-0.00477121678456504	-0.0215780622470434	-0.0202368027914248	-0.023171892337182	-0.0593139696317359	-0.0645279206876696	-0.0628421957188636	0.000205657182603281	0.000210608505091075	0.000872105944237665
12	14.8022833995669	0.05	-1.65366039775012	-1.80438475905846	-1.50293603644178	0.0522308371538506	-13.968807951027	-15.2360638108771	-12.701552091177	7.98	6.77	9.49	-1.79938232336327	-1.6497191412122	-1.50005595906112	-1.83262577332232	-1.6801975753978	-1.52776937747329	-1.89458270564144	-1.74076504197865	-1.57955070943587	-1.65366039775012	8.26026084504816	0.0446730003051841	-31.161489368896	-0.00320605323331451	-0.00188891754191247	-0.00477121678456504	-0.0215780622470434	-0.0202368027914248	-0.023171892337182	-0.0593139696317359	-0.0645279206876696	-0.0628421957188636	0.000205657182603281	0.000210608505091075	0.000872105944237665
12	14.8022833995669	0.05	-1.65361789946797	-1.80611435178211	-1.50112144715383	0.0518423757823591	-14.0226107040886	-15.2997664691213	-12.7454549390558	8	6.77	9.48	-1.80140729606446	-1.65103390847164	-1.50066052087882	-1.83435204162331	-1.68122857468759	-1.52810510775186	-1.89725447859277	-1.74200857895131	-1.58423168941473	-1.65361789946797	8.26124977036191	-0.0219285682598117	-31.2320177774253	-0.00320605323331451	-0.00188891754191247	-0.00477121678456504	-0.0215780622470434	-0.0202368027914248	-0.023171892337182	-0.0593139696317359	-0.0645279206876696	-0.0628421957188636	0.000205657182603281	0.000210608505091075	0.000872105944237665
12	14.8022833995669	0.05	-1.65296107701719	-1.80438588831487	-1.5015362657195	0.0536146682857016	-14.2619840348457	-15.5380975326925	-12.985870536999	8	6.8	9.47	-1.82963251385343	-1.67936838131628	-1.52910424877913	-1.86310347192235	-1.71009043519743	-1.55707739847251	-1.92780419337377	-1.77447754941902	-1.61175765573852	-1.65296107701719	8.27631941346162	-0.153932782193533	-31.3878717861258	-0.00320605323331451	-0.00188891754191247	-0.00477121678456504	-0.0215780622470434	-0.0202368027914248	-0.023171892337182	-0.0593139696317359	-0.0645279206876696	-0.0628421957188636	0.000205657182603281	0.000210608505091075	0.000872105944237665
12	14.8022833995669	0.05	-1.65253120021896	-1.80223409052161	-1.50282830991632	0.0543894923299126	-14.1613630395889	-15.4189003132605	-12.9038257659172	8.01	6.78	9.5	-1.81457632978115	-1.66658280726907	-1.51858928475699	-1.84770950421864	-1.6970137006746	-1.54631789713055	-1.91417222449706	-1.7545845503975	-1.60044678938684	-1.65253120021896	8.27030494584088	0.134289962262319	-31.0789247279441	-0.00320605323331451	-0.00188891754191247	-0.00477121678456504	-0.0215780622470434	-0.0202368027914248	-0.023171892337182	-0.0593139696317359	-0.0645279206876696	-0.0628421957188636	0.000205657182603281	0.000210608505091075	0.000872105944237665
12	14.8022833995669	0.05	-1.6520542724428	-1.80216389338481	-1.50194465150079	0.0540132092009502	-14.0991540755907	-15.3557706095529	-12.8425375416285	7.97	6.75	9.42	-1.81532798908257	-1.66677333665592	-1.51821868422927	-1.84897704017228	-1.69766876794845	-1.54636049572462	-1.91603832085549	-1.76133566929253	-1.60152325966556	-1.6520542724428	8.22902589252756	0.0522596928638819	-31.1001583927561	-0.00320605323331451	-0.00188891754191247	-0.00477121678456504	-0.0215780622470434	-0.0202368027914248	-0.023171892337182	-0.0593139696317359	-0.0645279206876696	-0.0628421957188636	0.000205657182603281	0.000210608505091075	0.000872105944237665
12	14.8022833995669	0.05	-1.65171188883803	-1.8019702144516	-1.50145356322447	0.0545153191018889	-14.2717142499212	-15.5375031371257	-13.0059253627166	8.01	6.78	9.52	-1.82713718368551	-1.67828637270925	-1.529435561733	-1.8604144382326	-1.70885263961369	-1.55729084099479	-1.92523902048236	-1.77117511505107	-1.61241751150066	-1.65171188883803	8.27462561955027	-0.105330257063417	-31.332077793031	-0.00320605323331451	-0.00188891754191247	-0.00477121678456504	-0.0215780622470434	-0.0202368027914248	-0.023171892337182	-0.0593139696317359	-0.0645279206876696	-0.0628421957188636	0.000205657182603281	0.000210608505091075	0.000872105944237665
12	14.8022833995669	0.05	-1.65135083660321	-1.80526382611967	-1.49743784708676	0.0512412351230312	-14.0003407259256	-15.2833325206259	-12.7173489312252	7.99	6.74	9.43	-1.8020788739835	-1.65079953712399	-1.49952020026448	-1.8351954605422	-1.68113608151806	-1.52707670249393	-1.89952185221759	-1.73945434214375	-1.57968719901838	-1.65135083660321	8.2250922104556	0.28437825794705	-30.8636728874102	-0.00320605323331451	-0.00188891754191247	-0.00477121678456504	-0.0215780622470434	-0.0202368027914248	-0.023171892337182	-0.0593139696317359	-0.0645279206876696	-0.0628421957188636	0.000205657182603281	0.000210608505091075	0.000872105944237665
12	14.8022833995669	0.05	-1.65102513115331	-1.80317175904729	-1.49887850325934	0.0526777642970774	-14.1836248023523	-15.4645966951959	-12.9026529095088	7.96	6.78	9.37	-1.82925343952703	-1.67773172272407	-1.5262100059211	-1.86322574248576	-1.70889001338858	-1.55455428429141	-1.9367992296633	-1.76995320622816	-1.6101189231403	-1.65102513115331	8.23640982194049	-0.000825338583091658	-31.167414971902	-0.00320605323331451	-0.00188891754191247	-0.00477121678456504	-0.0215780622470434	-0.0202368027914248	-0.023171892337182	-0.0593139696317359	-0.0645279206876696	-0.0628421957188636	0.000205657182603281	0.000210608505091075	0.000872105944237665
12	14.8022833995669	0.05	-1.65049932032133	-1.80471753957938	-1.49628110106328	0.0510663197081415	-14.0351679797778	-15.3236709778487	-12.7466649817069	8.06	6.8	9.47	-1.79183053994332	-1.64116305131808	-1.49049556269284	-1.82384815402	-1.67048843898318	-1.51712872394636	-1.88943818543315	-1.72998554755131	-1.56986196367566	-1.65049932032133	8.27272385945463	0.197707653731208	-31.0416655948412	-0.00320605323331451	-0.00188891754191247	-0.00477121678456504	-0.0215780622470434	-0.0202368027914248	-0.023171892337182	-0.0593139696317359	-0.0645279206876696	-0.0628421957188636	0.000205657182603281	0.000210608505091075	0.000872105944237665
12	14.8022833995669	0.05	-1.65010154178348	-1.79865895084766	-1.50154413271929	0.0557840173677381	-14.1776356481365	-15.4198649209574	-12.9354063753157	7.99	6.76	9.46	-1.81763517526177	-1.67120590149101	-1.52477662772025	-1.85100444196144	-1.70188692934298	-1.55276941672451	-1.91865169861439	-1.76022424911545	-1.60780293450011	-1.65010154178348	8.24779227082858	-0.145643668422098	-31.3224481975455	-0.00320605323331451	-0.00188891754191247	-0.00477121678456504	-0.0215780622470434	-0.0202368027914248	-0.023171892337182	-0.0593139696317359	-0.0645279206876696	-0.0628421957188636	0.000205657182603281	0.000210608505091075	0.000872105944237665
12	14.8022833995669	0.05	-1.64990898712381	-1.8024579767216	-1.49735999752603	0.0513945622792058	-13.9207227493049	-15.1944110831501	-12.6470344154597	7.99	6.75	9.46	-1.79105221377697	-1.64091527872161	-1.49077834366625	-1.8239330062083	-1.67103980231842	-1.51814659842854	-1.88625487070931	-1.729121002315	-1.57344394854758	-1.64990898712381	8.24765722946254	0.140365371871994	-31.0485508481265	-0.00320605323331451	-0.00188891754191247	-0.00477121678456504	-0.0215780622470434	-0.0202368027914248	-0.023171892337182	-0.0593139696317359	-0.0645279206876696	-0.0628421957188636	0.000205657182603281	0.000210608505091075	0.000872105944237665
12	14.8022833995669	0.05	-1.64982919440009	-1.79709578847703	-1.50256260032315	0.0548490936573741	-14.0878901636717	-15.3333478425974	-12.8424324847461	8.01	6.77	9.54	-1.80330086398816	-1.65682698682039	-1.51035310965262	-1.83615445522437	-1.6870120311805	-1.53786960713664	-1.90072871616113	-1.74785081706328	-1.58941177867418	-1.64982919440009	8.28248174950372	0.0284910508251469	-31.2027400145696	-0.00320605323331451	-0.00188891754191247	-0.00477121678456504	-0.0215780622470434	-0.0202368027914248	-0.023171892337182	-0.0593139696317359	-0.0645279206876696	-0.0628421957188636	0.000205657182603281	0.000210608505091075	0.000872105944237665
12	14.8022833995669	0.05	-1.64927280906941	-1.79903470159091	-1.49951091654792	0.0537997700783874	-14.1039183248526	-15.3635926192232	-12.8442440304821	8.01	6.73	9.51	-1.8079623453034	-1.65972594330983	-1.51148954131626	-1.8409683323695	-1.69002574084736	-1.53908314932521	-1.90265934596519	-1.75004152163373	-1.59431467812843	-1.64927280906941	8.27591721201229	-0.165686696115518	-31.3811532287226	-0.00320605323331451	-0.00188891754191247	-0.00477121678456504	-0.0215780622470434	-0.0202368027914248	-0.023171892337182	-0.0593139696317359	-0.0645279206876696	-0.0628421957188636	0.000205657182603281	0.000210608505091075	0.000872105944237665
12	14.8022833995669	0.05	-1.64920288658701	-1.79821696237657	-1.50018881079744	0.0543435044802302	-13.9658696686796	-15.2066018216491	-12.72513751571	7.98	6.74	9.46	-1.79473963871482	-1.64830382076683	-1.50186800281885	-1.82782602967299	-1.67869063758155	-1.52955524549012	-1.89618336885151	-1.73620026751906	-1.58079687917861	-1.64920288658701	8.24086491434007	-0.154247322367911	-31.3190826480514	-0.00320605323331451	-0.00188891754191247	-0.00477121678456504	-0.0215780622470434	-0.0202368027914248	-0.023171892337182	-0.0593139696317359	-0.0645279206876696	-0.0628421957188636	0.000205657182603281	0.000210608505091075	0.000872105944237665
12	14.8022833995669	0.05	-1.64862019529612	-1.79939423722086	-1.49784615337137	0.054275433460089	-14.1908611172673	-15.4524173182084	-12.9293049163262	8	6.79	9.43	-1.81931171025087	-1.67078064729496	-1.52224958433905	-1.85257969118843	-1.70133258537784	-1.55008547956726	-1.92088151695683	-1.76129903259619	-1.60478902051985	-1.64862019529612	8.24873018184548	0.193142947974864	-30.9842968570051	-0.00320605323331451	-0.00188891754191247	-0.00477121678456504	-0.0215780622470434	-0.0202368027914248	-0.023171892337182	-0.0593139696317359	-0.0645279206876696	-0.0628421957188636	0.000205657182603281	0.000210608505091075	0.000872105944237665
12	14.8022833995669	0.05	-1.64853898946437	-1.79875301912856	-1.49832495980018	0.052926033784541	-14.053077916083	-15.3191134537205	-12.7870423784455	7.99	6.75	9.48	-1.80740120589104	-1.65803001908314	-1.50865883227525	-1.84068318903707	-1.68856144009298	-1.53643969114889	-1.90553004263672	-1.74757554193195	-1.58933318899326	-1.64853898946437	8.26026442370584	-0.0228501797518645	-31.2233279044956	-0.00320605323331451	-0.00188891754191247	-0.00477121678456504	-0.0215780622470434	-0.0202368027914248	-0.023171892337182	-0.0593139696317359	-0.0645279206876696	-0.0628421957188636	0.000205657182603281	0.000210608505091075	0.000872105944237665
12	14.8022833995669	0.05	-1.6482962186739	-1.79692033664191	-1.49967210070589	0.0547015462453279	-14.1667223381864	-15.4209351196499	-12.9125095567229	7.98	6.76	9.46	-1.82036430103002	-1.67231075203593	-1.52425720304185	-1.85394320735771	-1.7031586246632	-1.55237404196869	-1.91898709676704	-1.76381952064878	-1.60872328119488	-1.6482962186739	8.25813552285216	-0.0751985698773277	-31.2772652248239	-0.00320605323331451	-0.00188891754191247	-0.00477121678456504	-0.0215780622470434	-0.0202368027914248	-0.023171892337182	-0.0593139696317359	-0.0645279206876696	-0.0628421957188636	0.000205657182603281	0.000210608505091075	0.000872105944237665
12	14.8022833995669	0.05	-1.64725320034171	-1.79606848818519	-1.49843791249822	0.0544510828805014	-14.0955671249039	-15.3465128352564	-12.8446214145513	8.03	6.79	9.52	-1.80153325679289	-1.65468424139539	-1.50783522599789	-1.8341526029342	-1.68464467527643	-1.53513674761867	-1.89916195540983	-1.74319368173874	-1.59403010154853	-1.64725320034171	8.28179721115345	-0.0210121035672985	-31.2609933192237	-0.00320605323331451	-0.00188891754191247	-0.00477121678456504	-0.0215780622470434	-0.0202368027914248	-0.023171892337182	-0.0593139696317359	-0.0645279206876696	-0.0628421957188636	0.000205657182603281	0.000210608505091075	0.000872105944237665
12	14.8022833995669	0.05	-1.64715185951485	-1.7994535069003	-1.4948502121294	0.0517091445999535	-13.9356857178541	-15.206647863833	-12.6647235718751	8.01	6.79	9.44	-1.78838210149688	-1.63891024064352	-1.48943837979017	-1.82096279356501	-1.6687678587851	-1.51657292400518	-1.88824268306852	-1.72988059951067	-1.57299239644894	-1.64715185951485	8.24358745058232	0.00249021395708847	-31.1836351991644	-0.00320605323331451	-0.00188891754191247	-0.00477121678456504	-0.0215780622470434	-0.0202368027914248	-0.023171892337182	-0.0593139696317359	-0.0645279206876696	-0.0628421957188636	0.000205657182603281	0.000210608505091075	0.000872105944237665
12	14.8022833995669	0.05	-1.64711100579419	-1.7963055692868	-1.49791644230157	0.0536282589813968	-13.9785654833985	-15.2291521842945	-12.7279787825026	8.03	6.75	9.48	-1.78835205892651	-1.64149626062936	-1.49464046233221	-1.82076905431286	-1.67125123893015	-1.52173342354744	-1.88452855015072	-1.73376622005271	-1.57739655054178	-1.64711100579419	8.26551091856546	0.214066906828026	-30.9958757976277	-0.00320605323331451	-0.00188891754191247	-0.00477121678456504	-0.0215780622470434	-0.0202368027914248	-0.023171892337182	-0.0593139696317359	-0.0645279206876696	-0.0628421957188636	0.000205657182603281	0.000210608505091075	0.000872105944237665
12	14.8022833995669	0.05	-1.64709619853688	-1.79601692221642	-1.49817547485734	0.0561897091531552	-14.2785499148825	-15.5248287912663	-13.0322710384987	8	6.77	9.47	-1.82781795919782	-1.68108713575037	-1.53435631230292	-1.86124031114672	-1.71182645835363	-1.56241260556054	-1.92818780365612	-1.7674580134834	-1.61524159572594	-1.64709619853688	8.26311451470279	0.113539510236309	-31.0888290885401	-0.00320605323331451	-0.00188891754191247	-0.00477121678456504	-0.0215780622470434	-0.0202368027914248	-0.023171892337182	-0.0593139696317359	-0.0645279206876696	-0.0628421957188636	0.000205657182603281	0.000210608505091075	0.000872105944237665
12	14.8022833995669	0.05	-1.64545024614003	-1.79544848163664	-1.49545201064343	0.0541556676591824	-14.0533140505437	-15.3041023073504	-12.802525793737	7.95	6.73	9.46	-1.81399176234322	-1.66573611501961	-1.517480467696	-1.84790979786967	-1.69688206501772	-1.54585433216577	-1.91668696704933	-1.75827091678961	-1.59882082884375	-1.64545024614003	8.21720397076069	-0.0096144911153075	-31.1301527142039	-0.00320605323331451	-0.00188891754191247	-0.00477121678456504	-0.0215780622470434	-0.0202368027914248	-0.023171892337182	-0.0593139696317359	-0.0645279206876696	-0.0628421957188636	0.000205657182603281	0.000210608505091075	0.000872105944237665
12	14.8022833995669	0.05	-1.6453737268257	-1.79528186879366	-1.49546558485773	0.0553961752749748	-14.2316056478162	-15.4831781950152	-12.9800331006172	8.01	6.77	9.45	-1.82175437775322	-1.67449405831379	-1.52723373887437	-1.85499501214499	-1.70504770784159	-1.55510040353819	-1.92194116268453	-1.76764521111332	-1.60939676774817	-1.6453737268257	8.25272646108706	-0.0105787135339627	-31.1952849166034	-0.00320605323331451	-0.00188891754191247	-0.00477121678456504	-0.0215780622470434	-0.0202368027914248	-0.023171892337182	-0.0593139696317359	-0.0645279206876696	-0.0628421957188636	0.000205657182603281	0.000210608505091075	0.000872105944237665
12	14.8022833995669	0.05	-1.64535251985008	-1.79736498046564	-1.49334005923452	0.0516126589539257	-13.8790571186057	-15.1461016781845	-12.6120125590269	7.97	6.75	9.39	-1.79053154909032	-1.6407449369156	-1.49095832474088	-1.82372036963496	-1.67115735232291	-1.51859433501085	-1.88664253450479	-1.72831365979049	-1.57372267385502	-1.64535251985008	8.21229892452795	0.227830814643545	-30.8881520520418	-0.00320605323331451	-0.00188891754191247	-0.00477121678456504	-0.0215780622470434	-0.0202368027914248	-0.023171892337182	-0.0593139696317359	-0.0645279206876696	-0.0628421957188636	0.000205657182603281	0.000210608505091075	0.000872105944237665
12	14.8022833995669	0.05	-1.64449772510143	-1.79875850018525	-1.49023695001761	0.0507319121912331	-13.9130402908565	-15.1947599192709	-12.631320662442	7.98	6.72	9.46	-1.79419280397139	-1.64284772538982	-1.49150264680826	-1.82732127751143	-1.67318172142438	-1.51904216533732	-1.89262032880181	-1.72905545004052	-1.57179081118591	-1.64449772510143	8.22411013822473	-0.0109441184960406	-31.1547839543008	-0.00320605323331451	-0.00188891754191247	-0.00477121678456504	-0.0215780622470434	-0.0202368027914248	-0.023171892337182	-0.0593139696317359	-0.0645279206876696	-0.0628421957188636	0.000205657182603281	0.000210608505091075	0.000872105944237665
12	14.8022833995669	0.05	-1.64432490651862	-1.79546930676585	-1.49318050627138	0.05158996224968	-13.830295484703	-15.0931813214063	-12.5674096479996	7.99	6.75	9.45	-1.78075930624067	-1.63175853174924	-1.48275775725781	-1.81355157677389	-1.66180698750094	-1.510062398228	-1.88064074940917	-1.71832299970489	-1.56647470206836	-1.64432490651862	8.24219833787148	-0.310872935750498	-31.4804696971642	-0.00320605323331451	-0.00188891754191247	-0.00477121678456504	-0.0215780622470434	-0.0202368027914248	-0.023171892337182	-0.0593139696317359	-0.0645279206876696	-0.0628421957188636	0.000205657182603281	0.000210608505091075	0.000872105944237665
12	14.8022833995669	0.05	-1.64408067901362	-1.79115991131576	-1.49700144671149	0.0558367437247302	-14.1505768367272	-15.3898151092726	-12.9113385641817	7.99	6.74	9.52	-1.81519502787634	-1.66902958438617	-1.522864140896	-1.84858698138762	-1.69973270853254	-1.55087843567747	-1.91183407621469	-1.75721713944587	-1.60734715128091	-1.64408067901362	8.27979321961305	-0.0673156190402167	-31.2843719093311	-0.00320605323331451	-0.00188891754191247	-0.00477121678456504	-0.0215780622470434	-0.0202368027914248	-0.023171892337182	-0.0593139696317359	-0.0645279206876696	-0.0628421957188636	0.000205657182603281	0.000210608505091075	0.000872105944237665
12	14.8022833995669	0.05	-1.64406875052683	-1.79032479065708	-1.49781271039659	0.0559770948015733	-14.1171289017142	-15.3517953218299	-12.8824624815985	8.04	6.8	9.5	-1.79995451235143	-1.65519337220152	-1.51043223205161	-1.83241147347592	-1.68503998586115	-1.53766849824638	-1.89800779964359	-1.74702636379023	-1.59003934777923	-1.64406875052683	8.29393461310224	-0.14017775167498	-31.3973333090886	-0.00320605323331451	-0.00188891754191247	-0.00477121678456504	-0.0215780622470434	-0.0202368027914248	-0.023171892337182	-0.0593139696317359	-0.0645279206876696	-0.0628421957188636	0.000205657182603281	0.000210608505091075	0.000872105944237665
12	14.8022833995669	0.05	-1.64376928041365	-1.79555146795347	-1.49198709287382	0.050495005932387	-13.7724886980987	-15.0443917382962	-12.5005856579011	8.02	6.78	9.51	-1.76728765824628	-1.61787526693602	-1.46846287562577	-1.79936135437497	-1.6472373458504	-1.49511333732583	-1.86165995341121	-1.70325773260227	-1.54683771443347	-1.64376928041365	8.2710837988504	-0.0924431980738373	-31.3243520182626	-0.00320605323331451	-0.00188891754191247	-0.00477121678456504	-0.0215780622470434	-0.0202368027914248	-0.023171892337182	-0.0593139696317359	-0.0645279206876696	-0.0628421957188636	0.000205657182603281	0.000210608505091075	0.000872105944237665
12	14.8022833995669	0.05	-1.64375437170365	-1.7963264537495	-1.49118228965779	0.0528177566716387	-14.0406258020383	-15.3069077951204	-12.7743438089563	7.97	6.77	9.4	-1.80989750098637	-1.66017159647979	-1.51044569197321	-1.84346713594916	-1.69096414381413	-1.53846115167909	-1.90777798030249	-1.75316269732805	-1.59532420262762	-1.64375437170365	8.21351650650733	0.0476638312388804	-31.0781867396177	-0.00320605323331451	-0.00188891754191247	-0.00477121678456504	-0.0215780622470434	-0.0202368027914248	-0.023171892337182	-0.0593139696317359	-0.0645279206876696	-0.0628421957188636	0.000205657182603281	0.000210608505091075	0.000872105944237665
12	14.8022833995669	0.05	-1.64362922650357	-1.79262108229426	-1.49463737071288	0.0545683742186494	-14.2082546992899	-15.4677671271215	-12.9487422714583	8.07	6.81	9.54	-1.80718896735172	-1.66003282353905	-1.51287667972637	-1.83939063085068	-1.68961236355758	-1.53983409626448	-1.9063065120854	-1.75135096747551	-1.5942440576217	-1.64362922650357	8.3213810371977	-0.121314452332513	-31.4370583440819	-0.00320605323331451	-0.00188891754191247	-0.00477121678456504	-0.0215780622470434	-0.0202368027914248	-0.023171892337182	-0.0593139696317359	-0.0645279206876696	-0.0628421957188636	0.000205657182603281	0.000210608505091075	0.000872105944237665
12	14.8022833995669	0.05	-1.6435209519512	-1.79473109567053	-1.49231080823187	0.0527891099595741	-14.0151259189002	-15.2794701848197	-12.7507816529806	7.99	6.76	9.46	-1.80265167814251	-1.65348601433735	-1.50432035053219	-1.83584177456786	-1.68392969955909	-1.53201762455033	-1.90212688788444	-1.74267145909922	-1.58853622127809	-1.6435209519512	8.24246885664079	0.105486447414551	-31.0730419632587	-0.00320605323331451	-0.00188891754191247	-0.00477121678456504	-0.0215780622470434	-0.0202368027914248	-0.023171892337182	-0.0593139696317359	-0.0645279206876696	-0.0628421957188636	0.000205657182603281	0.000210608505091075	0.000872105944237665
12	14.8022833995669	0.05	-1.64346906137134	-1.79340682814346	-1.49353129459922	0.0550585636963629	-14.087760535479	-15.330697593259	-12.844823477699	7.99	6.76	9.49	-1.8069956746726	-1.66049341189975	-1.5139911491269	-1.84016173336453	-1.69097053075982	-1.54177932815511	-1.90958103062368	-1.75055247479352	-1.59571178205505	-1.64346906137134	8.24411537723734	0.115290594887666	-31.0546830103347	-0.00320605323331451	-0.00188891754191247	-0.00477121678456504	-0.0215780622470434	-0.0202368027914248	-0.023171892337182	-0.0593139696317359	-0.0645279206876696	-0.0628421957188636	0.000205657182603281	0.000210608505091075	0.000872105944237665
12	14.8022833995669	0.05	-1.64332887821051	-1.79681134570919	-1.48984641071183	0.0505918335375917	-13.8978061823051	-15.1799882259265	-12.6156241386837	7.95	6.73	9.38	-1.79780097610795	-1.64594920288762	-1.4940974296673	-1.83132526356614	-1.67664185182513	-1.52195844008412	-1.89652148363897	-1.73330320683445	-1.5777306836033	-1.64332887821051	8.2139789295514	0.151107756602303	-30.9784885849551	-0.00320605323331451	-0.00188891754191247	-0.00477121678456504	-0.0215780622470434	-0.0202368027914248	-0.023171892337182	-0.0593139696317359	-0.0645279206876696	-0.0628421957188636	0.000205657182603281	0.000210608505091075	0.000872105944237665
12	14.8022833995669	0.05	-1.64300968767495	-1.79434832903675	-1.49167104631315	0.0528499344719692	-13.9747689285251	-15.2347063458773	-12.714831511173	7.96	6.79	9.44	-1.80202338762957	-1.65299283584394	-1.50396228405831	-1.83548770263002	-1.68368959224116	-1.5318914818523	-1.90270497440456	-1.74667379754624	-1.58313202976102	-1.64300968767495	8.23778375619172	-0.0493692134665053	-31.2186234286889	-0.00320605323331451	-0.00188891754191247	-0.00477121678456504	-0.0215780622470434	-0.0202368027914248	-0.023171892337182	-0.0593139696317359	-0.0645279206876696	-0.0628421957188636	0.000205657182603281	0.000210608505091075	0.000872105944237665
12	14.8022833995669	0.05	-1.64262928744908	-1.79047780926089	-1.49478076563727	0.0562383067976557	-14.2633476340539	-15.5077295456118	-13.018965722496	8.01	6.78	9.46	-1.82382366928672	-1.67747515467945	-1.53112664007218	-1.8570520354544	-1.70803718741076	-1.55902233936712	-1.92645412556971	-1.76417701335729	-1.61457237383932	-1.64262928744908	8.27661601075687	0.0914025989325876	-31.1386853210881	-0.00320605323331451	-0.00188891754191247	-0.00477121678456504	-0.0215780622470434	-0.0202368027914248	-0.023171892337182	-0.0593139696317359	-0.0645279206876696	-0.0628421957188636	0.000205657182603281	0.000210608505091075	0.000872105944237665
12	14.8022833995669	0.05	-1.64251202500053	-1.79313374482618	-1.49189030517488	0.0535519770631241	-14.0843851219019	-15.345386872275	-12.8233833715287	8.04	6.81	9.52	-1.79934355730975	-1.65148313553116	-1.50362271375257	-1.83179804626053	-1.68127068830659	-1.53074333035265	-1.8975589261987	-1.74179135032739	-1.58724221625709	-1.64251202500053	8.29737716839047	-0.272001655748335	-31.5505974117439	-0.00320605323331451	-0.00188891754191247	-0.00477121678456504	-0.0215780622470434	-0.0202368027914248	-0.023171892337182	-0.0593139696317359	-0.0645279206876696	-0.0628421957188636	0.000205657182603281	0.000210608505091075	0.000872105944237665
12	14.8022833995669	0.05	-1.64248264384622	-1.79446847882422	-1.49049680886823	0.0514701663839557	-13.8295308707671	-15.0938954695305	-12.5651662720038	8.03	6.78	9.45	-1.77131034957006	-1.6229336694784	-1.47455698938673	-1.80334786837126	-1.65228751363204	-1.50122715889282	-1.87114354265387	-1.71032625467604	-1.55127183243438	-1.64248264384622	8.24862919880211	-0.216368460986024	-31.4093075469057	-0.00320605323331451	-0.00188891754191247	-0.00477121678456504	-0.0215780622470434	-0.0202368027914248	-0.023171892337182	-0.0593139696317359	-0.0645279206876696	-0.0628421957188636	0.000205657182603281	0.000210608505091075	0.000872105944237665
12	14.8022833995669	0.05	-1.64241071708324	-1.79621620982067	-1.48860522434581	0.0509619818044729	-14.0288539477087	-15.3181659119976	-12.7395419834198	8.03	6.77	9.46	-1.79762135188529	-1.64631768214036	-1.49501401239544	-1.83013428298019	-1.67609403815862	-1.52205379333704	-1.89531741698786	-1.73637989036615	-1.570623409473	-1.64241071708324	8.26306466023011	-0.00320629105988819	-31.2203863972728	-0.00320605323331451	-0.00188891754191247	-0.00477121678456504	-0.0215780622470434	-0.0202368027914248	-0.023171892337182	-0.0593139696317359	-0.0645279206876696	-0.0628421957188636	0.000205657182603281	0.000210608505091075	0.000872105944237665
12	14.8022833995669	0.05	-1.6422220514068	-1.79356855193307	-1.49087555088054	0.0534193133650677	-14.1137011014026	-15.378984332951	-12.8484178698542	8.01	6.75	9.47	-1.81006058369215	-1.66114052141435	-1.51222045913656	-1.84312240915864	-1.69148223400073	-1.53984205884282	-1.90980338131064	-1.75229965065796	-1.59252469931943	-1.6422220514068	8.24504080711315	0.110815932577581	-31.067629741271	-0.00320605323331451	-0.00188891754191247	-0.00477121678456504	-0.0215780622470434	-0.0202368027914248	-0.023171892337182	-0.0593139696317359	-0.0645279206876696	-0.0628421957188636	0.000205657182603281	0.000210608505091075	0.000872105944237665
12	14.8022833995669	0.05	-1.6406592949328	-1.78904164753997	-1.49227694232563	0.0544929251579721	-13.9722730438358	-15.2117731337545	-12.7327729539172	8	6.73	9.45	-1.79094140145642	-1.64501021982326	-1.4990790381901	-1.82368829597066	-1.67508880089777	-1.52648930582488	-1.88664250933204	-1.73518644237111	-1.58279096622413	-1.6406592949328	8.23792322357345	0.04709941032367	-31.1146654676122	-0.00320605323331451	-0.00188891754191247	-0.00477121678456504	-0.0215780622470434	-0.0202368027914248	-0.023171892337182	-0.0593139696317359	-0.0645279206876696	-0.0628421957188636	0.000205657182603281	0.000210608505091075	0.000872105944237665
12	14.8022833995669	0.05	-1.6404789124431	-1.79068040035191	-1.49027742453428	0.0520498460005271	-13.8884442829882	-15.1507187428035	-12.6261698231728	8.04	6.81	9.51	-1.77516919019326	-1.6272718680483	-1.47937454590335	-1.80710566805	-1.65654757442487	-1.50598948079974	-1.88174400139635	-1.71436737926818	-1.55913022155358	-1.6404789124431	8.29202788762235	-0.00763206417955179	-31.2677007192517	-0.00320605323331451	-0.00188891754191247	-0.00477121678456504	-0.0215780622470434	-0.0202368027914248	-0.023171892337182	-0.0593139696317359	-0.0645279206876696	-0.0628421957188636	0.000205657182603281	0.000210608505091075	0.000872105944237665
12	14.8022833995669	0.05	-1.6402407382002	-1.78907880020731	-1.49140267619309	0.0538935513473769	-14.0234382797514	-15.2747723671913	-12.7721041923115	8.01	6.77	9.44	-1.79786463325281	-1.65058065113442	-1.50329666901603	-1.83070793821732	-1.68073337937161	-1.5307588205259	-1.89545080721587	-1.73840181721925	-1.58603286466642	-1.6402407382002	8.2706789339076	0.277310953524345	-30.9427364947328	-0.00320605323331451	-0.00188891754191247	-0.00477121678456504	-0.0215780622470434	-0.0202368027914248	-0.023171892337182	-0.0593139696317359	-0.0645279206876696	-0.0628421957188636	0.000205657182603281	0.000210608505091075	0.000872105944237665
12	14.8022833995669	0.05	-1.64005466846105	-1.78940682744384	-1.49070250947826	0.0528388269987252	-13.9283427754219	-15.1842338485162	-12.6724517023276	7.94	6.75	9.47	-1.80093878989719	-1.6519827759168	-1.5030267619364	-1.83468391685681	-1.68293683655513	-1.53118975625346	-1.90101984141177	-1.74113634921003	-1.58344165860991	-1.64005466846105	8.23727874268711	-0.0149714970211538	-31.1723279340485	-0.00320605323331451	-0.00188891754191247	-0.00477121678456504	-0.0215780622470434	-0.0202368027914248	-0.023171892337182	-0.0593139696317359	-0.0645279206876696	-0.0628421957188636	0.000205657182603281	0.000210608505091075	0.000872105944237665
12	14.8022833995669	0.05	-1.64000199371509	-1.78983005941936	-1.49017392801082	0.0546045681062606	-14.1514868654722	-15.4055271907755	-12.8974465401689	8	6.73	9.49	-1.81419383290768	-1.66651487351802	-1.51883591412837	-1.84739285308809	-1.69701142791773	-1.54663000274736	-1.90935788964402	-1.75525223395656	-1.60110162202976	-1.64000199371509	8.23805034737605	0.137011923341355	-31.0189944007531	-0.00320605323331451	-0.00188891754191247	-0.00477121678456504	-0.0215780622470434	-0.0202368027914248	-0.023171892337182	-0.0593139696317359	-0.0645279206876696	-0.0628421957188636	0.000205657182603281	0.000210608505091075	0.000872105944237665
12	14.8022833995669	0.05	-1.63993920841466	-1.78864511230518	-1.49123330452414	0.0541329507104709	-13.998652103726	-15.2448516429904	-12.7524525644616	8.02	6.74	9.49	-1.79170448824835	-1.64524053044528	-1.49877657264221	-1.8242742953457	-1.67514789913069	-1.52602150291568	-1.88941282784494	-1.7326759125243	-1.58067895892372	-1.63993920841466	8.26448515699409	0.00302556311563188	-31.1972570659828	-0.00320605323331451	-0.00188891754191247	-0.00477121678456504	-0.0215780622470434	-0.0202368027914248	-0.023171892337182	-0.0593139696317359	-0.0645279206876696	-0.0628421957188636	0.000205657182603281	0.000210608505091075	0.000872105944237665
12	14.8022833995669	0.05	-1.63984422436734	-1.78999663305248	-1.48969181568219	0.053575372824752	-14.1474997516503	-15.4138600258429	-12.8811394774577	8	6.78	9.5	-1.81565977923322	-1.6664901739549	-1.51732056867658	-1.84891526313414	-1.69701347891813	-1.54511169470211	-1.91533489064966	-1.75856765072242	-1.59896651223084	-1.63984422436734	8.27219188354847	0.100490059690859	-31.1255910452079	-0.00320605323331451	-0.00188891754191247	-0.00477121678456504	-0.0215780622470434	-0.0202368027914248	-0.023171892337182	-0.0593139696317359	-0.0645279206876696	-0.0628421957188636	0.000205657182603281	0.000210608505091075	0.000872105944237665
12	14.8022833995669	0.05	-1.63977186183679	-1.79026531069001	-1.48927841298357	0.0534375959739222	-14.1157365196116	-15.3809735106867	-12.8504995285365	8.01	6.76	9.52	-1.81031988531177	-1.66140319398635	-1.51248650266094	-1.84338798564213	-1.69175111644673	-1.54011424725133	-1.90652402332149	-1.75449171796629	-1.59218266434466	-1.63977186183679	8.28206365248977	0.291293726054183	-30.9408514535024	-0.00320605323331451	-0.00188891754191247	-0.00477121678456504	-0.0215780622470434	-0.0202368027914248	-0.023171892337182	-0.0593139696317359	-0.0645279206876696	-0.0628421957188636	0.000205657182603281	0.000210608505091075	0.000872105944237665
12	14.8022833995669	0.05	-1.63972453664606	-1.79117441213778	-1.48827466115435	0.0538198221450191	-14.2053345183176	-15.4738168626712	-12.936852173964	7.97	6.77	9.48	-1.83000454719347	-1.67998800771886	-1.52997146824426	-1.86396994750048	-1.71116905876088	-1.55836817002127	-1.9237322492007	-1.77067348625127	-1.61373688943935	-1.63972453664606	8.25006967376431	-0.1929766983264	-31.3737135982061	-0.00320605323331451	-0.00188891754191247	-0.00477121678456504	-0.0215780622470434	-0.0202368027914248	-0.023171892337182	-0.0593139696317359	-0.0645279206876696	-0.0628421957188636	0.000205657182603281	0.000210608505091075	0.000872105944237665
12	14.8022833995669	0.05	-1.63965349914811	-1.79092079836541	-1.48838619993082	0.0518849849741245	-13.9397066873016	-15.2087617560812	-12.6706516185219	8.02	6.81	9.49	-1.78630886364422	-1.63725502519434	-1.48820118674446	-1.81871023476083	-1.66695274923498	-1.51519526370913	-1.87872679819357	-1.729553506031	-1.57132835156327	-1.63965349914811	8.28232481834478	-0.175934195738458	-31.4302291901826	-0.00320605323331451	-0.00188891754191247	-0.00477121678456504	-0.0215780622470434	-0.0202368027914248	-0.023171892337182	-0.0593139696317359	-0.0645279206876696	-0.0628421957188636	0.000205657182603281	0.000210608505091075	0.000872105944237665
12	14.8022833995669	0.05	-1.63946953177682	-1.78802414448702	-1.49091491906662	0.0546695994822222	-14.0554341681194	-15.3001789070809	-12.8106894291579	7.99	6.73	9.42	-1.80358956269102	-1.65685868895159	-1.51012781521217	-1.83670479772002	-1.68727983688317	-1.53785487604632	-1.90311378479167	-1.74630111528866	-1.59215375915251	-1.63946953177682	8.23598895636615	-0.0858439438730664	-31.2361850348677	-0.00320605323331451	-0.00188891754191247	-0.00477121678456504	-0.0215780622470434	-0.0202368027914248	-0.023171892337182	-0.0593139696317359	-0.0645279206876696	-0.0628421957188636	0.000205657182603281	0.000210608505091075	0.000872105944237665
12	14.8022833995669	0.05	-1.6392911275266	-1.78695467509846	-1.49162757995474	0.0551618005377828	-14.0960965699543	-15.3385368966057	-12.853656243303	8	6.75	9.51	-1.80570282145815	-1.65943867524586	-1.51317452903357	-1.8387096648525	-1.68977192378791	-1.54083418272332	-1.90590702647199	-1.74917702019401	-1.59427116211064	-1.6392911275266	8.27165324894458	0.057858159771642	-31.1608918025534	-0.00320605323331451	-0.00188891754191247	-0.00477121678456504	-0.0215780622470434	-0.0202368027914248	-0.023171892337182	-0.0593139696317359	-0.0645279206876696	-0.0628421957188636	0.000205657182603281	0.000210608505091075	0.000872105944237665
12	14.8022833995669	0.05	-1.63911241988966	-1.78867911686159	-1.48954572291774	0.0522983514067846	-13.8849830837429	-15.1437761483127	-12.626190019173	8.03	6.78	9.47	-1.77771952750474	-1.62995050410811	-1.48218148071148	-1.80990681522855	-1.65946229437625	-1.50901777352395	-1.87312570415193	-1.71645988781732	-1.5649950878092	-1.63911241988966	8.26899770441245	-0.0154669092764602	-31.239287437314	-0.00320605323331451	-0.00188891754191247	-0.00477121678456504	-0.0215780622470434	-0.0202368027914248	-0.023171892337182	-0.0593139696317359	-0.0645279206876696	-0.0628421957188636	0.000205657182603281	0.000210608505091075	0.000872105944237665
12	14.8022833995669	0.05	-1.63905251413797	-1.7885726474391	-1.48953238083683	0.0532072533923361	-14.007519688495	-15.2659247316768	-12.7491146453133	8	6.81	9.52	-1.79766774705913	-1.64948188877501	-1.50129603049088	-1.8305590801111	-1.67966191411931	-1.52876474812753	-1.89687637843653	-1.74168306033957	-1.58354173265574	-1.63905251413797	8.28438159367734	0.31484633957982	-30.9447219662082	-0.00320605323331451	-0.00188891754191247	-0.00477121678456504	-0.0215780622470434	-0.0202368027914248	-0.023171892337182	-0.0593139696317359	-0.0645279206876696	-0.0628421957188636	0.000205657182603281	0.000210608505091075	0.000872105944237665
12	14.8022833995669	0.05	-1.63877537703775	-1.78889214109308	-1.48865861298242	0.0542780696153086	-14.1605897805291	-15.4194225589879	-12.9017570020703	8.02	6.77	9.46	-1.81232608323086	-1.66436882542181	-1.51641156761276	-1.84527712964174	-1.69462976737853	-1.54398240511532	-1.91321662262233	-1.75478582710565	-1.599915657471	-1.63877537703775	8.26507260899829	0.0206239912771322	-31.1988793047963	-0.00320605323331451	-0.00188891754191247	-0.00477121678456504	-0.0215780622470434	-0.0202368027914248	-0.023171892337182	-0.0593139696317359	-0.0645279206876696	-0.0628421957188636	0.000205657182603281	0.000210608505091075	0.000872105944237665
12	14.8022833995669	0.05	-1.63857356260746	-1.78964607201009	-1.48750105320482	0.0533995703296326	-14.1755602967344	-15.4466373218079	-12.9044832716609	8.02	6.79	9.47	-1.8156660146106	-1.66625800377319	-1.51684999293577	-1.84868640369299	-1.69656120224333	-1.54443600079366	-1.91573213864809	-1.75789176240014	-1.60160348454169	-1.63857356260746	8.27968040372454	0.179958770952562	-31.0658474448708	-0.00320605323331451	-0.00188891754191247	-0.00477121678456504	-0.0215780622470434	-0.0202368027914248	-0.023171892337182	-0.0593139696317359	-0.0645279206876696	-0.0628421957188636	0.000205657182603281	0.000210608505091075	0.000872105944237665
12	14.8022833995669	0.05	-1.63797066333181	-1.78960368083587	-1.48633764582775	0.0526406230351179	-14.0668051517018	-15.3376996754756	-12.795910627928	7.94	6.77	9.4	-1.81866627189209	-1.667970075303	-1.51727387871392	-1.85271434519656	-1.69919689699718	-1.5456794487978	-1.9123534870757	-1.76399540986389	-1.59968363724061	-1.63797066333181	8.21489679690679	-0.242705138895686	-31.3690731355388	-0.00320605323331451	-0.00188891754191247	-0.00477121678456504	-0.0215780622470434	-0.0202368027914248	-0.023171892337182	-0.0593139696317359	-0.0645279206876696	-0.0628421957188636	0.000205657182603281	0.000210608505091075	0.000872105944237665
12	14.8022833995669	0.05	-1.63753164924614	-1.78884000839101	-1.48622329010127	0.0518846544131557	-13.995417216363	-15.2695483893362	-12.7212860433897	8.04	6.79	9.48	-1.78951268072206	-1.64019104835923	-1.4908694159964	-1.82173278336182	-1.66972262111435	-1.51771245886688	-1.88426010501414	-1.73216738742305	-1.57110490141492	-1.63753164924614	8.27864753580448	0.105807497484654	-31.138290062002	-0.00320605323331451	-0.00188891754191247	-0.00477121678456504	-0.0215780622470434	-0.0202368027914248	-0.023171892337182	-0.0593139696317359	-0.0645279206876696	-0.0628421957188636	0.000205657182603281	0.000210608505091075	0.000872105944237665
12	14.8022833995669	0.05	-1.63743489373264	-1.78731077601288	-1.48755901145239	0.0558837300374274	-14.2167112331621	-15.4611867531063	-12.972235713218	7.96	6.75	9.44	-1.82889222351765	-1.68168414453066	-1.53447606554366	-1.86286040641348	-1.712918218283	-1.56297603015251	-1.93128977945321	-1.77179554780778	-1.61916932125088	-1.63743489373264	8.23052831309746	0.20072587091331	-30.9457015724077	-0.00320605323331451	-0.00188891754191247	-0.00477121678456504	-0.0215780622470434	-0.0202368027914248	-0.023171892337182	-0.0593139696317359	-0.0645279206876696	-0.0628421957188636	0.000205657182603281	0.000210608505091075	0.000872105944237665
12	14.8022833995669	0.05	-1.63681595913285	-1.78932423339448	-1.48430768487122	0.0524013163811538	-14.1096668932264	-15.3875027030933	-12.8318310833596	8.01	6.77	9.46	-1.80962391602496	-1.65934597379439	-1.50906803156382	-1.84258990170625	-1.68957434065449	-1.53655877960273	-1.90662545207408	-1.74736038018794	-1.59082525729206	-1.63681595913285	8.26799636586152	0.0186083931380503	-31.1991191050434	-0.00320605323331451	-0.00188891754191247	-0.00477121678456504	-0.0215780622470434	-0.0202368027914248	-0.023171892337182	-0.0593139696317359	-0.0645279206876696	-0.0628421957188636	0.000205657182603281	0.000210608505091075	0.000872105944237665
12	14.8022833995669	0.05	-1.63633597104171	-1.78561885378295	-1.48705308830046	0.0538969291778441	-14.1609516883103	-15.4245144671113	-12.8973889095094	8.06	6.78	9.52	-1.80465061578507	-1.65681521054698	-1.50897980530888	-1.83695972717592	-1.68647758769821	-1.53599544822049	-1.90429971217343	-1.74655718199241	-1.59282425875962	-1.63633597104171	8.30889252718078	0.190546298310048	-31.1004097126449	-0.00320605323331451	-0.00188891754191247	-0.00477121678456504	-0.0215780622470434	-0.0202368027914248	-0.023171892337182	-0.0593139696317359	-0.0645279206876696	-0.0628421957188636	0.000205657182603281	0.000210608505091075	0.000872105944237665
12	14.8022833995669	0.05	-1.63557655950224	-1.78845069236359	-1.48270242664088	0.0500609898382604	-13.8537999132163	-15.1390398850503	-12.5685599413824	8.01	6.72	9.46	-1.78056652195064	-1.62940401204932	-1.478241502148	-1.81301310109866	-1.65909601489746	-1.50517892869627	-1.87653480848114	-1.71698166052249	-1.56027200625493	-1.63557655950224	8.25087192241915	0.180296214302366	-31.0088960586125	-0.00320605323331451	-0.00188891754191247	-0.00477121678456504	-0.0215780622470434	-0.0202368027914248	-0.023171892337182	-0.0593139696317359	-0.0645279206876696	-0.0628421957188636	0.000205657182603281	0.000210608505091075	0.000872105944237665
12	14.8022833995669	0.05	-1.63496871589427	-1.785969204147	-1.48396822764154	0.0519352480068547	-13.9760885587165	-15.2478062324581	-12.7043708849749	8	6.77	9.45	-1.7964875102279	-1.64665448621232	-1.49682146219674	-1.82941556084463	-1.67683622806222	-1.5242568952798	-1.89491676429298	-1.73567651435904	-1.57668834034068	-1.63496871589427	8.25805286917224	-0.126359419990474	-31.3341923710106	-0.00320605323331451	-0.00188891754191247	-0.00477121678456504	-0.0215780622470434	-0.0202368027914248	-0.023171892337182	-0.0593139696317359	-0.0645279206876696	-0.0628421957188636	0.000205657182603281	0.000210608505091075	0.000872105944237665
12	14.8022833995669	0.05	-1.63446130865545	-1.78686267164123	-1.48205994566967	0.0497179272183686	-13.7178467311757	-14.9950878016494	-12.4406056607019	8	6.79	9.47	-1.766751379518	-1.61626426980009	-1.46577716008218	-1.79913677867024	-1.64589116814006	-1.49264555760988	-1.86233846881942	-1.70282601754523	-1.54720900660812	-1.63446130865545	8.25975725682799	-0.0562457069272995	-31.2652778852975	-0.00320605323331451	-0.00188891754191247	-0.00477121678456504	-0.0215780622470434	-0.0202368027914248	-0.023171892337182	-0.0593139696317359	-0.0645279206876696	-0.0628421957188636	0.000205657182603281	0.000210608505091075	0.000872105944237665
12	14.8022833995669	0.05	-1.63437453382169	-1.7854585679184	-1.48329049972498	0.051918126964338	-13.8128510261803	-15.0699338986614	-12.5557681536992	7.93	6.73	9.42	-1.79076103106896	-1.64138180777566	-1.49200258448237	-1.82452402777378	-1.67232840958674	-1.5201327913997	-1.88831679454675	-1.73321239963138	-1.57623130757595	-1.63437453382169	8.21153245669313	-0.256933843730636	-31.375345982445	-0.00320605323331451	-0.00188891754191247	-0.00477121678456504	-0.0215780622470434	-0.0202368027914248	-0.023171892337182	-0.0593139696317359	-0.0645279206876696	-0.0628421957188636	0.000205657182603281	0.000210608505091075	0.000872105944237665
12	14.8022833995669	0.05	-1.63390713503729	-1.78234049922317	-1.48547377085141	0.0534332605665057	-13.9517664062073	-15.2023598457685	-12.701172966646	8.02	6.78	9.52	-1.78557070657388	-1.63868410250921	-1.49179749844453	-1.81795952754647	-1.6684085182556	-1.51885750896474	-1.88305373762881	-1.72335635288481	-1.5711359794457	-1.63390713503729	8.29705755649162	-0.0740915816406954	-31.3318819028141	-0.00320605323331451	-0.00188891754191247	-0.00477121678456504	-0.0215780622470434	-0.0202368027914248	-0.023171892337182	-0.0593139696317359	-0.0645279206876696	-0.0628421957188636	0.000205657182603281	0.000210608505091075	0.000872105944237665
12	14.8022833995669	0.05	-1.63348104545367	-1.78577211203887	-1.48118997886848	0.0517153110693839	-13.9424066390114	-15.2139017994287	-12.670911478594	8	6.74	9.46	-1.7915604445948	-1.64183156735287	-1.49210269011094	-1.82434118095769	-1.67187266807266	-1.51940415518763	-1.88460303532868	-1.73237680781602	-1.5739493141518	-1.63348104545367	8.23816732191755	0.0486593671544767	-31.1240534700472	-0.00320605323331451	-0.00188891754191247	-0.00477121678456504	-0.0215780622470434	-0.0202368027914248	-0.023171892337182	-0.0593139696317359	-0.0645279206876696	-0.0628421957188636	0.000205657182603281	0.000210608505091075	0.000872105944237665
12	14.8022833995669	0.05	-1.63289811425937	-1.78624548870361	-1.47955073981514	0.0500288448369129	-13.7896548235438	-15.0693765252515	-12.509933121836	8.05	6.8	9.49	-1.76355984981432	-1.61379480755885	-1.46402976530337	-1.79516123412212	-1.64271253888107	-1.49026384364003	-1.85577795192891	-1.70267801514248	-1.54517371334071	-1.63289811425937	8.29052214737818	0.273745232176736	-30.9964184693771	-0.00320605323331451	-0.00188891754191247	-0.00477121678456504	-0.0215780622470434	-0.0202368027914248	-0.023171892337182	-0.0593139696317359	-0.0645279206876696	-0.0628421957188636	0.000205657182603281	0.000210608505091075	0.000872105944237665
12	14.8022833995669	0.05	-1.63257485406309	-1.78245801796477	-1.4826916901614	0.0519059465160016	-13.8705345145922	-15.1330232712269	-12.6080457579575	8.02	6.75	9.5	-1.77916145068092	-1.63073299144546	-1.48230453221	-1.81153986333018	-1.66041020016509	-1.50928053700001	-1.87812264921462	-1.71375083743761	-1.56373821278922	-1.63257485406309	8.27245012779875	0.332427844797839	-30.8921926185837	-0.00320605323331451	-0.00188891754191247	-0.00477121678456504	-0.0215780622470434	-0.0202368027914248	-0.023171892337182	-0.0593139696317359	-0.0645279206876696	-0.0628421957188636	0.000205657182603281	0.000210608505091075	0.000872105944237665
12	14.8022833995669	0.05	-1.63218560742729	-1.7778514516279	-1.48651976322668	0.0580829009436159	-14.2137562436859	-15.4327689209338	-12.994743566438	7.93	6.7	9.44	-1.83290797811563	-1.68812915890316	-1.54335033969068	-1.86740584079853	-1.71990208400914	-1.57239832721976	-1.93632442916348	-1.77841548091138	-1.62755076138518	-1.63218560742729	8.21992981299648	0.236408993839006	-30.8744131127061	-0.00320605323331451	-0.00188891754191247	-0.00477121678456504	-0.0215780622470434	-0.0202368027914248	-0.023171892337182	-0.0593139696317359	-0.0645279206876696	-0.0628421957188636	0.000205657182603281	0.000210608505091075	0.000872105944237665
12	14.8022833995669	0.05	-1.63214562157988	-1.78152470828892	-1.48276653487083	0.0538634158959383	-13.9455968847905	-15.190352938034	-12.7008408315469	8	6.74	9.49	-1.79011543377387	-1.64342647721805	-1.49673752066224	-1.82295098099985	-1.67357135317802	-1.52419172535618	-1.8797676997428	-1.73121987647089	-1.57650236902235	-1.63214562157988	8.25036483777006	0.212447837390508	-30.9716341060861	-0.00320605323331451	-0.00188891754191247	-0.00477121678456504	-0.0215780622470434	-0.0202368027914248	-0.023171892337182	-0.0593139696317359	-0.0645279206876696	-0.0628421957188636	0.000205657182603281	0.000210608505091075	0.000872105944237665
12	14.8022833995669	0.05	-1.63173690962414	-1.78215820771247	-1.4813156115358	0.0526033928258247	-14.0235443712664	-15.2910035920532	-12.7560851504795	8	6.81	9.51	-1.80026608896001	-1.65104345353351	-1.50182081810701	-1.83318327370322	-1.68123215881008	-1.52928104391695	-1.90102781767762	-1.73940821330513	-1.58454036612039	-1.63173690962414	8.28474114234062	0.0755062000726212	-31.1808609857713	-0.00320605323331451	-0.00188891754191247	-0.00477121678456504	-0.0215780622470434	-0.0202368027914248	-0.023171892337182	-0.0593139696317359	-0.0645279206876696	-0.0628421957188636	0.000205657182603281	0.000210608505091075	0.000872105944237665
12	14.8022833995669	0.05	-1.63161843130175	-1.78187882637007	-1.48135803623342	0.0531526592485856	-14.1003500873829	-15.3677817334362	-12.8329184413297	8.05	6.77	9.47	-1.79971132478311	-1.65128319596425	-1.5028550671454	-1.83203521233974	-1.68094122590244	-1.52984723946513	-1.90051356881053	-1.73920768940427	-1.58177279552875	-1.63161843130175	8.28381999517185	0.0309913927727606	-31.214745829606	-0.00320605323331451	-0.00188891754191247	-0.00477121678456504	-0.0215780622470434	-0.0202368027914248	-0.023171892337182	-0.0593139696317359	-0.0645279206876696	-0.0628421957188636	0.000205657182603281	0.000210608505091075	0.000872105944237665
12	14.8022833995669	0.05	-1.63134405706565	-1.78040231843585	-1.48228579569546	0.0528513362578023	-13.8397262999117	-15.0874710712584	-12.5919815285651	7.98	6.76	9.44	-1.78072916476872	-1.6334615747246	-1.48619398468048	-1.81356032046184	-1.66357757009298	-1.51359481972411	-1.87762780353964	-1.72133556870933	-1.56606039347557	-1.63134405706565	8.22964380229834	-0.00280059643309524	-31.1495216653458	-0.00320605323331451	-0.00188891754191247	-0.00477121678456504	-0.0215780622470434	-0.0202368027914248	-0.023171892337182	-0.0593139696317359	-0.0645279206876696	-0.0628421957188636	0.000205657182603281	0.000210608505091075	0.000872105944237665
12	14.8022833995669	0.05	-1.63114409099815	-1.78065198161396	-1.48163620038235	0.054166004059926	-14.1609472184491	-15.4211880101175	-12.9007064267807	7.99	6.77	9.45	-1.81915058759348	-1.67048708805189	-1.52182358851031	-1.85263093694829	-1.70123137699757	-1.54983181704686	-1.91933417453903	-1.7626180541664	-1.60561903446606	-1.63114409099815	8.2651207449801	0.0830097190024056	-31.126126038246	-0.00320605323331451	-0.00188891754191247	-0.00477121678456504	-0.0215780622470434	-0.0202368027914248	-0.023171892337182	-0.0593139696317359	-0.0645279206876696	-0.0628421957188636	0.000205657182603281	0.000210608505091075	0.000872105944237665
12	14.8022833995669	0.05	-1.63096855216339	-1.78104278924486	-1.48089431508193	0.0523031610397046	-13.8555193023822	-15.1115802787954	-12.599458325969	8.04	6.78	9.51	-1.77170795305194	-1.62444517971036	-1.47718240636877	-1.80365057860597	-1.65373276292583	-1.50381494724569	-1.86584855769404	-1.71313773076167	-1.55773442321682	-1.63096855216339	8.28316264036937	0.0381234742800884	-31.2040312062732	-0.00320605323331451	-0.00188891754191247	-0.00477121678456504	-0.0215780622470434	-0.0202368027914248	-0.023171892337182	-0.0593139696317359	-0.0645279206876696	-0.0628421957188636	0.000205657182603281	0.000210608505091075	0.000872105944237665
12	14.8022833995669	0.05	-1.63091554600571	-1.78354426144111	-1.47828683057031	0.0515038381497388	-13.9573434595284	-15.2329534888119	-12.6817334302448	8.02	6.76	9.46	-1.79070714732626	-1.64075303643654	-1.49079892554683	-1.82328329493662	-1.67060125209085	-1.51791920924508	-1.88944897345003	-1.72905640387558	-1.57061217043371	-1.63091554600571	8.24959042337324	-0.0348993445179367	-31.2207110305549	-0.00320605323331451	-0.00188891754191247	-0.00477121678456504	-0.0215780622470434	-0.0202368027914248	-0.023171892337182	-0.0593139696317359	-0.0645279206876696	-0.0628421957188636	0.000205657182603281	0.000210608505091075	0.000872105944237665
12	14.8022833995669	0.05	-1.6299839261363	-1.78062568288906	-1.47934216938354	0.0523203354943669	-13.9150733035803	-15.1763146139392	-12.6538319932214	7.97	6.77	9.49	-1.7937866241921	-1.64471236934486	-1.49563811449762	-1.82701634632276	-1.67518050545486	-1.52334466458697	-1.88996156592792	-1.73488065860312	-1.57930823185561	-1.6299839261363	8.25769686332355	0.120702020581529	-31.0758417149488	-0.00320605323331451	-0.00188891754191247	-0.00477121678456504	-0.0215780622470434	-0.0202368027914248	-0.023171892337182	-0.0593139696317359	-0.0645279206876696	-0.0628421957188636	0.000205657182603281	0.000210608505091075	0.000872105944237665
12	14.8022833995669	0.05	-1.62978541614692	-1.77942193154751	-1.48014890074633	0.0523238061805907	-13.7441872320244	-14.989896088215	-12.4984783758339	8.01	6.77	9.48	-1.7635051636731	-1.61695217975665	-1.47039919584021	-1.795670158169	-1.64644415915844	-1.49721816014789	-1.85781451072277	-1.70662110457409	-3.24274103072128	-1.62978541614692	8.25259213137057	-0.240919569847555	-31.428297955045	-0.00320605323331451	-0.00188891754191247	-0.00477121678456504	-0.0215780622470434	-0.0202368027914248	-0.023171892337182	-0.0593139696317359	-0.0645279206876696	-0.0628421957188636	0.000205657182603281	0.000210608505091075	0.000872105944237665
12	14.8022833995669	0.05	-1.62975217546609	-1.77944945692102	-1.48005489401116	0.0522703725210672	-13.9624314152043	-15.2286032592493	-12.6962595711593	8.04	6.82	9.47	-1.78515095424378	-1.63672579422389	-1.488300634204	-1.81731909794422	-1.66621933952976	-1.5151195811153	-1.88301998439787	-1.7236725143	-1.56808746341329	-1.62975217546609	8.29611792963773	-0.0195699193502451	-31.2935806089781	-0.00320605323331451	-0.00188891754191247	-0.00477121678456504	-0.0215780622470434	-0.0202368027914248	-0.023171892337182	-0.0593139696317359	-0.0645279206876696	-0.0628421957188636	0.000205657182603281	0.000210608505091075	0.000872105944237665
12	14.8022833995669	0.05	-1.62961563659433	-1.78000128506059	-1.47922998812807	0.0535394994998506	-14.0400441342219	-15.2972307080193	-12.7828575604245	8.02	6.77	9.41	-1.79856342364323	-1.65075040889004	-1.50293739413686	-1.83130081069034	-1.68079730873444	-1.53029380677854	-1.89888771467488	-1.74218866712672	-1.58652920307255	-1.62961563659433	8.24112668613986	-0.126910402672052	-31.2980286592236	-0.00320605323331451	-0.00188891754191247	-0.00477121678456504	-0.0215780622470434	-0.0202368027914248	-0.023171892337182	-0.0593139696317359	-0.0645279206876696	-0.0628421957188636	0.000205657182603281	0.000210608505091075	0.000872105944237665
12	14.8022833995669	0.05	-1.62938831483883	-1.78140941625412	-1.47736721342355	0.0506686725647656	-13.9123442838008	-15.1948420794033	-12.6298464881983	7.99	6.79	9.43	-1.79261389747882	-1.6413110172074	-1.49000813693599	-1.82561590490008	-1.67152753982093	-1.51743917474177	-1.8906216177692	-1.73088605682778	-1.57308171595555	-1.62938831483883	8.25523812003574	0.0535643196007055	-31.1386945121373	-0.00320605323331451	-0.00188891754191247	-0.00477121678456504	-0.0215780622470434	-0.0202368027914248	-0.023171892337182	-0.0593139696317359	-0.0645279206876696	-0.0628421957188636	0.000205657182603281	0.000210608505091075	0.000872105944237665
12	14.8022833995669	0.05	-1.62925707295262	-1.77973161756334	-1.47878252834191	0.0539128936010172	-14.0919796543547	-15.3491913610463	-12.8347679476631	7.99	6.74	9.47	-1.81030859939249	-1.66203100545639	-1.51375341152029	-1.84360484906376	-1.6926000472969	-1.54159524553004	-1.90947726187399	-1.75235671590989	-1.59860708255296	-1.62925707295262	8.24481745538261	-0.0232280338178195	-31.1975902385566	-0.00320605323331451	-0.00188891754191247	-0.00477121678456504	-0.0215780622470434	-0.0202368027914248	-0.023171892337182	-0.0593139696317359	-0.0645279206876696	-0.0628421957188636	0.000205657182603281	0.000210608505091075	0.000872105944237665
12	14.8022833995669	0.05	-1.62904303533008	-1.77745876520528	-1.48062730545489	0.0530813219387792	-13.7097006001016	-14.9428923623539	-12.4765088378492	8	6.72	9.48	-1.75973523161494	-1.61450959933776	-1.46928396706058	-1.79193905346382	-1.64405573706137	-1.49617242065891	-1.8571305911154	-1.70343899897959	-1.54893285805751	-1.62904303533008	8.22757959144556	0.0419899020368661	-31.0900385412412	-0.00320605323331451	-0.00188891754191247	-0.00477121678456504	-0.0215780622470434	-0.0202368027914248	-0.023171892337182	-0.0593139696317359	-0.0645279206876696	-0.0628421957188636	0.000205657182603281	0.000210608505091075	0.000872105944237665
12	14.8022833995669	0.05	-1.62749019916334	-1.77971091996879	-1.47526947835788	0.0499269288926649	-13.6369151183139	-14.9038210898638	-12.370009146764	7.99	6.75	9.49	-1.75714706600242	-1.60777999447175	-1.45841292294109	-1.78942673879246	-1.63731571925203	-1.48520469971161	-1.85494169036974	-1.69371426473661	-1.53662819109173	-1.62749019916334	8.23202685607721	0.0880454612855684	-31.0654244960158	-0.00320605323331451	-0.00188891754191247	-0.00477121678456504	-0.0215780622470434	-0.0202368027914248	-0.023171892337182	-0.0593139696317359	-0.0645279206876696	-0.0628421957188636	0.000205657182603281	0.000210608505091075	0.000872105944237665
12	14.8022833995669	0.05	-1.6272057252708	-1.77860110758161	-1.47581034296	0.0537885187251336	-14.0911049371251	-15.349773924025	-12.8324359502252	7.96	6.75	9.42	-1.81591864208322	-1.66701478924235	-1.51811093640149	-1.84965848224837	-1.69798798993457	-1.54631749762077	-1.91457779065312	-1.7568189757381	-1.60154631411083	-1.6272057252708	8.21564097129627	-0.319827183871386	-31.4432821826451	-0.00320605323331451	-0.00188891754191247	-0.00477121678456504	-0.0215780622470434	-0.0202368027914248	-0.023171892337182	-0.0593139696317359	-0.0645279206876696	-0.0628421957188636	0.000205657182603281	0.000210608505091075	0.000872105944237665
12	14.8022833995669	0.05	-1.62720391368141	-1.77537147478461	-1.47903635257822	0.0543635330168824	-14.0162351795105	-15.261199236095	-12.771271122926	7.97	6.75	9.48	-1.8041819835618	-1.65700208725592	-1.50982219095005	-1.83762652064921	-1.68771831669734	-1.53781011274547	-1.90358735992895	-1.75125832880884	-1.59320466769392	-1.62720391368141	8.26447974078645	-0.099126342650769	-31.3033038084527	-0.00320605323331451	-0.00188891754191247	-0.00477121678456504	-0.0215780622470434	-0.0202368027914248	-0.023171892337182	-0.0593139696317359	-0.0645279206876696	-0.0628421957188636	0.000205657182603281	0.000210608505091075	0.000872105944237665
12	14.8022833995669	0.05	-1.62695296009685	-1.77501514430199	-1.4788907758917	0.0544435786173136	-14.013223235349	-15.2569517762348	-12.7694946944632	7.93	6.72	9.38	-1.81193154461827	-1.66422504274131	-1.51651854086436	-1.84602873400725	-1.6955426698541	-1.54505660570095	-1.91511871632798	-1.75462866985918	-1.59885885720173	-1.62695296009685	8.19605667626876	0.11606554520046	-30.971451064233	-0.00320605323331451	-0.00188891754191247	-0.00477121678456504	-0.0215780622470434	-0.0202368027914248	-0.023171892337182	-0.0593139696317359	-0.0645279206876696	-0.0628421957188636	0.000205657182603281	0.000210608505091075	0.000872105944237665
12	14.8022833995669	0.05	-1.62657224873953	-1.77385196946657	-1.47929252801249	0.0515443250851966	-13.5291302396776	-14.7650922909095	-12.2931681884458	7.94	6.7	9.4	-1.75118686385708	-1.60459783713792	-1.45800881041875	-1.78399734256737	-1.63466180361722	-1.48532626466706	-1.84564151729807	-1.69330684877278	-1.53825925837423	-1.62657224873953	8.20494881804213	-0.325271912629911	-31.4167515315568	-0.00320605323331451	-0.00188891754191247	-0.00477121678456504	-0.0215780622470434	-0.0202368027914248	-0.023171892337182	-0.0593139696317359	-0.0645279206876696	-0.0628421957188636	0.000205657182603281	0.000210608505091075	0.000872105944237665
12	14.8022833995669	0.05	-1.62636304229126	-1.77428346331137	-1.47844262127116	0.0534861214134785	-13.8108172654212	-15.0481300125192	-12.5735045183231	8.03	6.72	9.51	-1.76635877714607	-1.62112224416203	-1.47588571117799	-1.79833227110263	-1.65046675952731	-1.50260124795198	-1.86003390961122	-1.7056708463397	-1.55713273451652	-1.62636304229126	8.2605387417914	-0.149586338507004	-31.3424469287422	-0.00320605323331451	-0.00188891754191247	-0.00477121678456504	-0.0215780622470434	-0.0202368027914248	-0.023171892337182	-0.0593139696317359	-0.0645279206876696	-0.0628421957188636	0.000205657182603281	0.000210608505091075	0.000872105944237665
12	14.8022833995669	0.05	-1.62581262579975	-1.77369725237655	-1.47792799922294	0.0532112686048296	-13.9453189102214	-15.1980860462351	-12.6925517742078	8.04	6.77	9.49	-1.78077765964324	-1.63398945738135	-1.48720125511946	-1.81281859885021	-1.66338928536396	-1.51395997187771	-1.87589105181869	-1.71904475135005	-1.56950849456458	-1.62581262579975	8.28929828605298	0.10709130853868	-31.1329750955016	-0.00320605323331451	-0.00188891754191247	-0.00477121678456504	-0.0215780622470434	-0.0202368027914248	-0.023171892337182	-0.0593139696317359	-0.0645279206876696	-0.0628421957188636	0.000205657182603281	0.000210608505091075	0.000872105944237665
12	14.8022833995669	0.05	-1.62521136400017	-1.77607242584548	-1.47435030215486	0.0514658908707121	-13.6784795087085	-14.9290890017573	-12.4278700156597	7.97	6.73	9.44	-1.76527000575421	-1.61739337197364	-1.46951673819306	-1.79801472391299	-1.64739506573408	-1.49677540755518	-1.86185048421132	-1.70627145193751	-1.54933710122261	-1.62521136400017	8.21003291601127	-0.0732795845968931	-31.1884991640054	-0.00320605323331451	-0.00188891754191247	-0.00477121678456504	-0.0215780622470434	-0.0202368027914248	-0.023171892337182	-0.0593139696317359	-0.0645279206876696	-0.0628421957188636	0.000205657182603281	0.000210608505091075	0.000872105944237665
12	14.8022833995669	0.05	-1.62515950142672	-1.77803102345346	-1.47228797939998	0.0498977064791569	-13.7697903775127	-15.0494350354878	-12.4901457195377	7.97	6.78	9.47	-1.77782597104378	-1.62665846865642	-1.47549096626906	-1.81070089198743	-1.65673805430226	-1.50277521661708	-1.8761846618497	-1.71466816658361	-1.55618257335679	-1.62515950142672	8.25249994081914	0.0505827611465029	-31.1469001436299	-0.00320605323331451	-0.00188891754191247	-0.00477121678456504	-0.0215780622470434	-0.0202368027914248	-0.023171892337182	-0.0593139696317359	-0.0645279206876696	-0.0628421957188636	0.000205657182603281	0.000210608505091075	0.000872105944237665
12	14.8022833995669	0.05	-1.62418875637585	-1.77721566520124	-1.47116184755046	0.0497455197473779	-13.7839770167881	-15.0670007344905	-12.5009532990857	7.99	6.75	9.45	-1.77730610690379	-1.6259603992239	-1.47461469154401	-1.81001247547035	-1.65588167158383	-1.50175086769732	-1.87758004631627	-1.71604990597398	-1.55479113965757	-1.62418875637585	8.24676610575235	-0.261203888029736	-31.4475081890496	-0.00320605323331451	-0.00188891754191247	-0.00477121678456504	-0.0215780622470434	-0.0202368027914248	-0.023171892337182	-0.0593139696317359	-0.0645279206876696	-0.0628421957188636	0.000205657182603281	0.000210608505091075	0.000872105944237665
12	14.8022833995669	0.05	-1.6241787798954	-1.77550534502314	-1.47285221476766	0.0520546756958399	-14.0219075644902	-15.2962496895147	-12.7475654394657	8.01	6.76	9.53	-1.79916021408921	-1.6492708165558	-1.49938141902239	-1.83195194323128	-1.67933064195372	-1.52670934067617	-1.89896363105998	-1.73597590985229	-1.58378053324095	-1.6241787798954	8.2818355115163	-0.238262823619629	-31.4789852289741	-0.00320605323331451	-0.00188891754191247	-0.00477121678456504	-0.0215780622470434	-0.0202368027914248	-0.023171892337182	-0.0593139696317359	-0.0645279206876696	-0.0628421957188636	0.000205657182603281	0.000210608505091075	0.000872105944237665
12	14.8022833995669	0.05	-1.62350065294569	-1.77555023202842	-1.47145107386296	0.0515932930678702	-13.9157262870598	-15.1863698178842	-12.6450827562355	7.96	6.71	9.43	-1.79760936541993	-1.6472033935839	-1.49679742174788	-1.8310718366424	-1.67786605990935	-1.52466028317629	-1.89808108113046	-1.73721117207474	-1.57978960304401	-1.62350065294569	8.22239364624176	0.152647538185782	-30.9781085506684	-0.00320605323331451	-0.00188891754191247	-0.00477121678456504	-0.0215780622470434	-0.0202368027914248	-0.023171892337182	-0.0593139696317359	-0.0645279206876696	-0.0628421957188636	0.000205657182603281	0.000210608505091075	0.000872105944237665
12	14.8022833995669	0.05	-1.62349124423271	-1.77463325696583	-1.47234923149959	0.0502579730879604	-13.6840242221914	-14.9508921615219	-12.4171562828609	8	6.73	9.47	-1.76127084271658	-1.61202907580331	-1.46278730889004	-1.7935390652308	-1.64156304165105	-1.4895870180713	-1.85855000981351	-1.70019697862024	-1.54081393296242	-1.62349124423271	8.23923821829792	0.268705067603206	-30.8951987060419	-0.00320605323331451	-0.00188891754191247	-0.00477121678456504	-0.0215780622470434	-0.0202368027914248	-0.023171892337182	-0.0593139696317359	-0.0645279206876696	-0.0628421957188636	0.000205657182603281	0.000210608505091075	0.000872105944237665
12	14.8022833995669	0.05	-1.62210483540799	-1.77429873823574	-1.46991093258024	0.0514247846769579	-13.8449312693882	-15.1112925330707	-12.5785700057057	7.98	6.75	9.41	-1.78320956439594	-1.63377247869085	-1.48433539298577	-1.81606615927198	-1.66387561492552	-1.51168507057906	-1.87926987439483	-1.72340793738374	-1.56618941215053	-1.62210483540799	8.21883779193484	-0.15051978213527	-31.2805512926562	-0.00320605323331451	-0.00188891754191247	-0.00477121678456504	-0.0215780622470434	-0.0202368027914248	-0.023171892337182	-0.0593139696317359	-0.0645279206876696	-0.0628421957188636	0.000205657182603281	0.000210608505091075	0.000872105944237665
12	14.8022833995669	0.05	-1.62101437790378	-1.77239189468248	-1.46963686112509	0.0527652686398096	-13.9935386239014	-15.256236496284	-12.7308407515189	8.04	6.77	9.51	-1.78859591207402	-1.64056095907115	-1.49252600606829	-1.82083864780614	-1.67013509210964	-1.51943153641314	-1.88274180844743	-1.72831144202993	-1.57117442571555	-1.62101437790378	8.27079335690344	-0.081169217364076	-31.312537415294	-0.00320605323331451	-0.00188891754191247	-0.00477121678456504	-0.0215780622470434	-0.0202368027914248	-0.023171892337182	-0.0593139696317359	-0.0645279206876696	-0.0628421957188636	0.000205657182603281	0.000210608505091075	0.000872105944237665
12	14.8022833995669	0.05	-1.62010478886166	-1.77036344335559	-1.46984613436773	0.0522997095615009	-13.9658054645501	-15.2319084255706	-12.6997025035295	8.03	6.78	9.49	-1.78721552295196	-1.63865903204024	-1.49010254112852	-1.81952299476828	-1.66828105009812	-1.51703910542795	-1.88274809105305	-1.72375383365445	-1.56871485753612	-1.62010478886166	8.27845050579917	-0.169413024159869	-31.4121425228963	-0.00320605323331451	-0.00188891754191247	-0.00477121678456504	-0.0215780622470434	-0.0202368027914248	-0.023171892337182	-0.0593139696317359	-0.0645279206876696	-0.0628421957188636	0.000205657182603281	0.000210608505091075	0.000872105944237665
12	14.8022833995669	0.05	-1.61947115351437	-1.7707787477829	-1.46816355924584	0.051218409036526	-13.8483014208784	-15.1176583508699	-12.5789444908868	7.99	6.74	9.45	-1.78210140221678	-1.63246693420929	-1.48283246620179	-1.81482377669079	-1.66244176856562	-1.51005976044044	-1.87064864896811	-1.72240877335539	-1.56309252312779	-1.61947115351437	8.24323188551334	0.388626771281002	-30.7837468862321	-0.00320605323331451	-0.00188891754191247	-0.00477121678456504	-0.0215780622470434	-0.0202368027914248	-0.023171892337182	-0.0593139696317359	-0.0645279206876696	-0.0628421957188636	0.000205657182603281	0.000210608505091075	0.000872105944237665
12	14.8022833995669	0.05	-1.61926612757578	-1.76674929414321	-1.47178296100836	0.0528692965545457	-13.7089382645355	-14.944669943492	-12.473206585579	7.96	6.75	9.43	-1.768253693639	-1.62204189278132	-1.47583009192365	-1.80112388848971	-1.65219414596962	-1.50326440344953	-1.86656459448465	-1.71220141495386	-1.55731710452235	-1.61926612757578	8.23002773896304	-0.0218401791126956	-31.1633463557623	-0.00320605323331451	-0.00188891754191247	-0.00477121678456504	-0.0215780622470434	-0.0202368027914248	-0.023171892337182	-0.0593139696317359	-0.0645279206876696	-0.0628421957188636	0.000205657182603281	0.000210608505091075	0.000872105944237665
12	14.8022833995669	0.05	-1.61875783957151	-1.76840340814376	-1.46911227099927	0.0523707830675167	-13.8588281516654	-15.1143329149774	-12.6033233883534	7.98	6.71	9.44	-1.7843174633768	-1.6360992729259	-1.487881082475	-1.81724039134861	-1.66628738665727	-1.51533438196592	-1.88006929400807	-1.72411466490601	-1.56668660945812	-1.61875783957151	8.23763383569463	0.114148694977693	-31.0368717466449	-0.00320605323331451	-0.00188891754191247	-0.00477121678456504	-0.0215780622470434	-0.0202368027914248	-0.023171892337182	-0.0593139696317359	-0.0645279206876696	-0.0628421957188636	0.000205657182603281	0.000210608505091075	0.000872105944237665
12	14.8022833995669	0.05	-1.6183683842049	-1.76822704395844	-1.46850972445136	0.0530497340121302	-14.0498152923741	-15.3139977584548	-12.7856328262934	8.02	6.77	9.49	-1.80012860170769	-1.65152658080738	-1.50292455990707	-1.83286969360639	-1.68156487001853	-1.53026004643067	-1.89807950598377	-1.74186694161274	-1.58534531458031	-1.6183683842049	8.27648353763639	0.204557260224963	-31.0210968009875	-0.00320605323331451	-0.00188891754191247	-0.00477121678456504	-0.0215780622470434	-0.0202368027914248	-0.023171892337182	-0.0593139696317359	-0.0645279206876696	-0.0628421957188636	0.000205657182603281	0.000210608505091075	0.000872105944237665
12	14.8022833995669	0.05	-1.61751543546606	-1.76887479671217	-1.46615607421995	0.0515589602187995	-13.952934036696	-15.2274221893651	-12.6784458840269	8.01	6.78	9.47	-1.79189652433959	-1.64192032596014	-1.4919441275807	-1.82460667970753	-1.67189274246658	-1.51917880522563	-1.88843891058185	-1.73372696882305	-1.57226250145959	-1.61751543546606	8.28018479998355	-0.103090467610925	-31.3391589814869	-0.00320605323331451	-0.00188891754191247	-0.00477121678456504	-0.0215780622470434	-0.0202368027914248	-0.023171892337182	-0.0593139696317359	-0.0645279206876696	-0.0628421957188636	0.000205657182603281	0.000210608505091075	0.000872105944237665
12	14.8022833995669	0.05	-1.61718221051316	-1.76791971357512	-1.46644470745119	0.052519799804645	-13.9883610794062	-15.2537019692443	-12.7230201895681	7.99	6.75	9.48	-1.79959005630265	-1.65030859742944	-1.50102713855624	-1.83272246436497	-1.68069257165029	-1.52866267893561	-1.89551009704241	-1.74303517647453	-1.58399135911447	-1.61718221051316	8.24615783077685	0.0907257634727063	-31.0895025765939	-0.00320605323331451	-0.00188891754191247	-0.00477121678456504	-0.0215780622470434	-0.0202368027914248	-0.023171892337182	-0.0593139696317359	-0.0645279206876696	-0.0628421957188636	0.000205657182603281	0.000210608505091075	0.000872105944237665
12	14.8022833995669	0.05	-1.61620349199074	-1.76738148757177	-1.4650254964097	0.0514686285387208	-13.8714696990551	-15.1396885287679	-12.6032508693423	8.03	6.76	9.44	-1.77746396829555	-1.62856967172894	-1.47967537516234	-1.80966029548398	-1.65806898250845	-1.50647766953293	-1.87540428618436	-1.71690216263013	-1.560453320567	-1.61620349199074	8.2654045079496	-0.067934129470179	-31.2740032787663	-0.00320605323331451	-0.00188891754191247	-0.00477121678456504	-0.0215780622470434	-0.0202368027914248	-0.023171892337182	-0.0593139696317359	-0.0645279206876696	-0.0628421957188636	0.000205657182603281	0.000210608505091075	0.000872105944237665
12	14.8022833995669	0.05	-1.61532162379517	-1.76464393032287	-1.46599931726747	0.0517199656588501	-13.792753083253	-15.0505407122533	-12.5349654542527	8.03	6.8	9.54	-1.76627678181847	-1.6186673950173	-1.47105800821614	-1.79822656216604	-1.64794710262538	-1.49766764308471	-1.86046342781629	-1.70641730017947	-1.54919035600868	-1.61532162379517	8.29623802092083	-0.026899036259716	-31.301537105277	-0.00320605323331451	-0.00188891754191247	-0.00477121678456504	-0.0215780622470434	-0.0202368027914248	-0.023171892337182	-0.0593139696317359	-0.0645279206876696	-0.0628421957188636	0.000205657182603281	0.000210608505091075	0.000872105944237665
12	14.8022833995669	0.05	-1.6147077102101	-1.76579146473269	-1.46362395568751	0.0516283445657148	-13.9186864501814	-15.1891452981085	-12.6482276022543	7.98	6.75	9.5	-1.79274156977271	-1.64279209304685	-1.49284261632099	-1.8257949386887	-1.67308079389437	-1.52036664910003	-1.88867723501461	-1.73117415674203	-1.57316903751742	-1.6147077102101	8.25344415091709	0.0297083077050598	-31.1631860310697	-0.00320605323331451	-0.00188891754191247	-0.00477121678456504	-0.0215780622470434	-0.0202368027914248	-0.023171892337182	-0.0593139696317359	-0.0645279206876696	-0.0628421957188636	0.000205657182603281	0.000210608505091075	0.000872105944237665
12	14.8022833995669	0.05	-1.61438112928322	-1.76611974299492	-1.46264251557153	0.0506226673046969	-13.8084109566417	-15.0819368767022	-12.5348850365812	7.99	6.76	9.43	-1.77952688725722	-1.62926279088194	-1.47899869450666	-1.81230223709293	-1.6592705745956	-1.50623891209827	-1.87713234560919	-1.71843956875813	-1.55891024315892	-1.61438112928322	8.24011711980525	-0.0185315574972503	-31.1948266248862	-0.00320605323331451	-0.00188891754191247	-0.00477121678456504	-0.0215780622470434	-0.0202368027914248	-0.023171892337182	-0.0593139696317359	-0.0645279206876696	-0.0628421957188636	0.000205657182603281	0.000210608505091075	0.000872105944237665
12	14.8022833995669	0.05	-1.61426803277106	-1.76618576826938	-1.46235029727275	0.0513234769285446	-13.9085883167723	-15.1820950982586	-12.6350815352859	7.98	6.76	9.4	-1.79189793142666	-1.64158967998743	-1.49128142854821	-1.82493503999715	-1.67185556485442	-1.51877608971169	-1.88920941604955	-1.73263272053107	-1.57225778522693	-1.61426803277106	8.23599438076103	0.333328291786813	-30.8277977498462	-0.00320605323331451	-0.00188891754191247	-0.00477121678456504	-0.0215780622470434	-0.0202368027914248	-0.023171892337182	-0.0593139696317359	-0.0645279206876696	-0.0628421957188636	0.000205657182603281	0.000210608505091075	0.000872105944237665
12	14.8022833995669	0.05	-1.6142128977806	-1.76056926915494	-1.46785652640625	0.0543209687119086	-13.8533211412169	-15.0843243825441	-12.6223178998897	7.99	6.75	9.47	-1.77790246877619	-1.63281120407495	-1.48771993937371	-1.81053125510552	-1.6627772167385	-1.51502317837148	-1.87522481780314	-1.72247800322884	-1.57242463894215	-1.6142128977806	8.26643126727167	0.201518337095838	-30.9955200976448	-0.00320605323331451	-0.00188891754191247	-0.00477121678456504	-0.0215780622470434	-0.0202368027914248	-0.023171892337182	-0.0593139696317359	-0.0645279206876696	-0.0628421957188636	0.000205657182603281	0.000210608505091075	0.000872105944237665
12	14.8022833995669	0.05	-1.61413830398977	-1.76655719338119	-1.46171941459836	0.0504690284745311	-13.7790368636824	-15.0518894960537	-12.5061842313111	8.01	6.75	9.43	-1.76979199427533	-1.62013075744167	-1.47046952060801	-1.80201022731048	-1.64962447786729	-1.49723872842411	-1.86776777743011	-1.70885087078495	-1.54879409309942	-1.61413830398977	8.2389076310608	0.0221425390738629	-31.150427741556	-0.00320605323331451	-0.00188891754191247	-0.00477121678456504	-0.0215780622470434	-0.0202368027914248	-0.023171892337182	-0.0593139696317359	-0.0645279206876696	-0.0628421957188636	0.000205657182603281	0.000210608505091075	0.000872105944237665
12	14.8022833995669	0.05	-1.61376622927013	-1.76728626284699	-1.46024619569327	0.0490307320735048	-13.6307131927499	-14.9091662908603	-12.3522600946395	8.01	6.73	9.47	-1.75352460865327	-1.60316080394342	-1.45279699923357	-1.78547807716967	-1.63237427949018	-1.47927048181069	-1.84764177753374	-1.68905893860104	-1.5303893529725	-1.61376622927013	8.24062893108462	0.0529036682389422	-31.1168848847676	-0.00320605323331451	-0.00188891754191247	-0.00477121678456504	-0.0215780622470434	-0.0202368027914248	-0.023171892337182	-0.0593139696317359	-0.0645279206876696	-0.0628421957188636	0.000205657182603281	0.000210608505091075	0.000872105944237665
12	14.8022833995669	0.05	-1.6124959960619	-1.76348752029707	-1.46150447182672	0.0498216112821185	-13.6641011196801	-14.934944189301	-12.3932580500591	7.96	6.74	9.42	-1.76779755359716	-1.61737226636434	-1.46694697913152	-1.80070196900802	-1.64747678190581	-1.49425159480361	-1.86238100069661	-1.70435362376543	-1.54495220000219	-1.6124959960619	8.21918033795477	0.266462883409344	-30.8712325189292	-0.00320605323331451	-0.00188891754191247	-0.00477121678456504	-0.0215780622470434	-0.0202368027914248	-0.023171892337182	-0.0593139696317359	-0.0645279206876696	-0.0628421957188636	0.000205657182603281	0.000210608505091075	0.000872105944237665
12	14.8022833995669	0.05	-1.6119849640745	-1.76103366924162	-1.46293625890738	0.0540807786076549	-14.0550478611926	-15.306905818426	-12.8031899039592	8.03	6.76	9.46	-1.79713738801437	-1.65016054200025	-1.50318369598614	-1.82969259485514	-1.68005325811844	-1.53041392138174	-1.89841383623748	-1.7426461892157	-1.58663893953926	-1.6119849640745	8.26144020067634	-0.143958465154057	-31.3444656784068	-0.00320605323331451	-0.00188891754191247	-0.00477121678456504	-0.0215780622470434	-0.0202368027914248	-0.023171892337182	-0.0593139696317359	-0.0645279206876696	-0.0628421957188636	0.000205657182603281	0.000210608505091075	0.000872105944237665
12	14.8022833995669	0.05	-1.61175882912881	-1.76200486979185	-1.46151278846578	0.051892966251914	-13.7916460423999	-15.0471199946515	-12.5361720901482	8.01	6.75	9.45	-1.77027406842366	-1.62256919320219	-1.47486431798072	-1.80256476553363	-1.65216567845394	-1.50176659137425	-1.87003895078024	-1.71014046078464	-1.55373986335441	-1.61175882912881	8.24573962693245	0.217977956511624	-30.9571089243291	-0.00320605323331451	-0.00188891754191247	-0.00477121678456504	-0.0215780622470434	-0.0202368027914248	-0.023171892337182	-0.0593139696317359	-0.0645279206876696	-0.0628421957188636	0.000205657182603281	0.000210608505091075	0.000872105944237665
12	14.8022833995669	0.05	-1.61137061674309	-1.76046589557836	-1.46227533790782	0.0518639537702936	-13.7661338775871	-15.0196550533134	-12.5126127018608	7.99	6.74	9.46	-1.77026516407833	-1.62252110058645	-1.47477703709458	-1.80275286330733	-1.6522974180434	-1.50184197277946	-1.86771656576068	-1.7099996889243	-1.55696134508719	-1.61137061674309	8.2507424045783	0.00779139657452144	-31.1696381688418	-0.00320605323331451	-0.00188891754191247	-0.00477121678456504	-0.0215780622470434	-0.0202368027914248	-0.023171892337182	-0.0593139696317359	-0.0645279206876696	-0.0628421957188636	0.000205657182603281	0.000210608505091075	0.000872105944237665
12	14.8022833995669	0.05	-1.61135860170627	-1.76101862265192	-1.46169858076061	0.0513205600095163	-13.6682164857594	-14.9197516821071	-12.4166812894117	8.02	6.74	9.45	-1.75246245063036	-1.60545809801288	-1.4584537453954	-1.78425590059467	-1.63458457184438	-1.48491324309409	-1.84701154197026	-1.69095127684047	-1.53909628434449	-1.61135860170627	8.25337756569869	-0.110204090775476	-31.2978173793403	-0.00320605323331451	-0.00188891754191247	-0.00477121678456504	-0.0215780622470434	-0.0202368027914248	-0.023171892337182	-0.0593139696317359	-0.0645279206876696	-0.0628421957188636	0.000205657182603281	0.000210608505091075	0.000872105944237665
12	14.8022833995669	0.05	-1.61107159865892	-1.76486551273682	-1.45727768458101	0.0498990523686914	-13.8771157190991	-15.1667159561827	-12.5875154820154	8	6.76	9.46	-1.78567661164445	-1.63384354584535	-1.48201048004624	-1.81832968369704	-1.66372018234115	-1.50911068098525	-1.8854735356725	-1.72305361249081	-1.56353422255341	-1.61107159865892	8.26012036286143	0.117115595070859	-31.0948621177624	-0.00320605323331451	-0.00188891754191247	-0.00477121678456504	-0.0215780622470434	-0.0202368027914248	-0.023171892337182	-0.0593139696317359	-0.0645279206876696	-0.0628421957188636	0.000205657182603281	0.000210608505091075	0.000872105944237665
12	14.8022833995669	0.05	-1.61092210371692	-1.7650802528544	-1.45676395457943	0.0481207585639405	-13.6180095073611	-14.9079078846748	-12.3281111300475	7.98	6.74	9.42	-1.75959460715973	-1.60734666961791	-1.45509873207609	-1.79203970725249	-1.63698447560306	-1.48192924395363	-1.85716673699987	-1.6958890931799	-1.53493115821543	-1.61092210371692	8.22068652271457	0.0684347544479603	-31.0715345021565	-0.00320605323331451	-0.00188891754191247	-0.00477121678456504	-0.0215780622470434	-0.0202368027914248	-0.023171892337182	-0.0593139696317359	-0.0645279206876696	-0.0628421957188636	0.000205657182603281	0.000210608505091075	0.000872105944237665
12	14.8022833995669	0.05	-1.61050660621477	-1.7613721986358	-1.45964101379375	0.0491810346593387	-13.5924131852231	-14.8652239011637	-12.3196024692825	8.03	6.78	9.51	-1.74407028317145	-1.59473709044367	-1.44540389771588	-1.77559046324061	-1.62355840615483	-1.47152634906906	-1.83986961534807	-1.6827250720528	-1.52349269651447	-1.61050660621477	8.28442184057504	0.105267657729889	-31.1439914438695	-0.00320605323331451	-0.00188891754191247	-0.00477121678456504	-0.0215780622470434	-0.0202368027914248	-0.023171892337182	-0.0593139696317359	-0.0645279206876696	-0.0628421957188636	0.000205657182603281	0.000210608505091075	0.000872105944237665
12	14.8022833995669	0.05	-1.61046423368579	-1.75915310102126	-1.46177536635032	0.0525143447305732	-13.8716669003211	-15.1265208034025	-12.6168129972396	7.95	6.73	9.41	-1.79308886689428	-1.64433922430045	-1.49558958170662	-1.82662503686186	-1.67509332730596	-1.52356161775006	-1.88983389154925	-1.73433138722478	-1.57864711070302	-1.61046423368579	8.23902847251423	0.16649765581718	-30.988210247982	-0.00320605323331451	-0.00188891754191247	-0.00477121678456504	-0.0215780622470434	-0.0202368027914248	-0.023171892337182	-0.0593139696317359	-0.0645279206876696	-0.0628421957188636	0.000205657182603281	0.000210608505091075	0.000872105944237665
12	14.8022833995669	0.05	-1.6102051495059	-1.7627367897447	-1.45767350926709	0.0494364066033106	-13.6323239695975	-14.905399606258	-12.359248332937	7.99	6.75	9.48	-1.75763988454478	-1.60751921860186	-1.45739855265895	-1.78994738852469	-1.63706732684032	-1.48418726515595	-1.85340583004882	-1.69367261962788	-1.54028989963728	-1.6102051495059	8.23744274741253	-0.209061830485869	-31.3733934663597	-0.00320605323331451	-0.00188891754191247	-0.00477121678456504	-0.0215780622470434	-0.0202368027914248	-0.023171892337182	-0.0593139696317359	-0.0645279206876696	-0.0628421957188636	0.000205657182603281	0.000210608505091075	0.000872105944237665
12	14.8022833995669	0.05	-1.60760014578621	-1.75773604844701	-1.45746424312541	0.0526878959803788	-13.8349526551827	-15.0843079461796	-12.5855973641857	8.02	6.75	9.47	-1.77312921984493	-1.62627008780264	-1.47941095576035	-1.80537925255962	-1.65584901693402	-1.50631878130841	-1.87027430927018	-1.71499815761523	-1.55992528931554	-1.60760014578621	8.25114482609061	-0.175376428468869	-31.3641660009668	-0.00320605323331451	-0.00188891754191247	-0.00477121678456504	-0.0215780622470434	-0.0202368027914248	-0.023171892337182	-0.0593139696317359	-0.0645279206876696	-0.0628421957188636	0.000205657182603281	0.000210608505091075	0.000872105944237665
12	14.8022833995669	0.05	-1.60655373446347	-1.75743061796897	-1.45567685095798	0.0507625392579974	-13.7261204482995	-14.9902184322444	-12.4620224643546	7.99	6.76	9.5	-1.7673766574419	-1.61833698336098	-1.46929730928005	-1.79984691100709	-1.64806907922316	-1.49629124743924	-1.8623994285118	-1.70667798154732	-1.54668052180324	-1.60655373446347	8.25475793384357	-0.266517085320536	-31.4625120072322	-0.00320605323331451	-0.00188891754191247	-0.00477121678456504	-0.0215780622470434	-0.0202368027914248	-0.023171892337182	-0.0593139696317359	-0.0645279206876696	-0.0628421957188636	0.000205657182603281	0.000210608505091075	0.000872105944237665
12	14.8022833995669	0.05	-1.60635165376955	-1.7578093689113	-1.4548939386278	0.0502076371954531	-13.6661465710856	-14.9320270039322	-12.400266138239	8	6.8	9.46	-1.7578503444237	-1.60882648086569	-1.45980261730767	-1.78998267728184	-1.63823475680803	-1.48648683633422	-1.85397855588264	-1.69830676383195	-1.53799867710639	-1.60635165376955	8.2540314340641	0.019725445883358	-31.1805571554213	-0.00320605323331451	-0.00188891754191247	-0.00477121678456504	-0.0215780622470434	-0.0202368027914248	-0.023171892337182	-0.0593139696317359	-0.0645279206876696	-0.0628421957188636	0.000205657182603281	0.000210608505091075	0.000872105944237665
12	14.8022833995669	0.05	-1.60583592692704	-1.75772667467577	-1.45394517917831	0.0505377883441059	-13.7487879154645	-15.0179360237944	-12.4796398071346	8	6.78	9.48	-1.76792787733274	-1.61852237196732	-1.4691168666019	-1.80024222215695	-1.6481058695206	-1.49596951688425	-1.8631546137156	-1.71014441725549	-1.54962747310425	-1.60583592692704	8.24890136177362	0.017852154454948	-31.1717750534183	-0.00320605323331451	-0.00188891754191247	-0.00477121678456504	-0.0215780622470434	-0.0202368027914248	-0.023171892337182	-0.0593139696317359	-0.0645279206876696	-0.0628421957188636	0.000205657182603281	0.000210608505091075	0.000872105944237665
12	14.8022833995669	0.05	-1.60439534452195	-1.75453533012835	-1.45425535891554	0.0518283266082988	-13.7777759805983	-15.0328119757396	-12.522739985457	7.99	6.76	9.42	-1.77297702583051	-1.62495748101302	-1.47693793619554	-1.80558559368283	-1.65484367553487	-1.50410175738692	-1.87218104952582	-1.71164086307827	-1.55792810114289	-1.60439534452195	8.23271920811247	-0.170444491585143	-31.3192983871809	-0.00320605323331451	-0.00188891754191247	-0.00477121678456504	-0.0215780622470434	-0.0202368027914248	-0.023171892337182	-0.0593139696317359	-0.0645279206876696	-0.0628421957188636	0.000205657182603281	0.000210608505091075	0.000872105944237665
12	14.8022833995669	0.05	-1.60394489082884	-1.75878108790565	-1.44910869375204	0.0478228595322593	-13.6513217629568	-14.948599532598	-12.3540439933155	7.99	6.75	9.45	-1.7633958568228	-1.6103638460886	-1.45733183535441	-1.79584969895994	-1.6400012606499	-1.48415282233985	-1.85934739047974	-1.69994518923734	-1.53632393668343	-1.60394489082884	8.23947205676684	-0.226145882801252	-31.40172028067	-0.00320605323331451	-0.00188891754191247	-0.00477121678456504	-0.0215780622470434	-0.0202368027914248	-0.023171892337182	-0.0593139696317359	-0.0645279206876696	-0.0628421957188636	0.000205657182603281	0.000210608505091075	0.000872105944237665
12	14.8022833995669	0.05	-1.6028906718663	-1.7545767608969	-1.45120458283569	0.0497675398955402	-13.6873200015234	-14.9610501637191	-12.4135898393276	8.03	6.8	9.51	-1.75651064381729	-1.60696762626405	-1.45742460871081	-1.78832862338675	-1.63607673714887	-1.48382485091099	-1.85245421486922	-1.69036458223806	-1.53564833848375	-1.6028906718663	8.29779664529763	0.115873273387872	-31.1679509406408	-0.00320605323331451	-0.00188891754191247	-0.00477121678456504	-0.0215780622470434	-0.0202368027914248	-0.023171892337182	-0.0593139696317359	-0.0645279206876696	-0.0628421957188636	0.000205657182603281	0.000210608505091075	0.000872105944237665
12	14.8022833995669	0.05	-1.6022012694401	-1.75497806892913	-1.44942446995107	0.049363208088632	-13.7319312785006	-15.0153087465095	-12.4485538104917	7.98	6.74	9.46	-1.77239762069528	-1.62090854983074	-1.4694194789662	-1.80508654139123	-1.65080350704695	-1.49652047270268	-1.87151017854893	-1.70946112092904	-1.54783643155137	-1.6022012694401	8.24098680374028	0.00812759058821108	-31.1618298747974	-0.00320605323331451	-0.00188891754191247	-0.00477121678456504	-0.0215780622470434	-0.0202368027914248	-0.023171892337182	-0.0593139696317359	-0.0645279206876696	-0.0628421957188636	0.000205657182603281	0.000210608505091075	0.000872105944237665
12	14.8022833995669	0.05	-1.60184955751506	-1.75214722656803	-1.45155188846209	0.0500128029549721	-13.6199933516601	-14.8841833266414	-12.3558033766788	8.05	6.8	9.52	-1.74253879328776	-1.59453604263987	-1.44653329199198	-1.77380310671616	-1.62314491769161	-1.47248672866706	-1.83444038405582	-1.68163247100558	-1.52590852968377	-1.60184955751506	8.2939468867748	-0.0635527670709325	-31.3269683285517	-0.00320605323331451	-0.00188891754191247	-0.00477121678456504	-0.0215780622470434	-0.0202368027914248	-0.023171892337182	-0.0593139696317359	-0.0645279206876696	-0.0628421957188636	0.000205657182603281	0.000210608505091075	0.000872105944237665
12	14.8022833995669	0.05	-1.60170345305334	-1.75368864622412	-1.44971825988256	0.049937447412995	-13.7376960194727	-15.0138233228431	-12.4615687161022	7.97	6.79	9.46	-1.77425259946383	-1.62344676296468	-1.47264092646553	-1.80710031945003	-1.65350253106585	-1.49990474268166	-1.87084094610316	-1.71525580989431	-1.55398011754124	-1.60170345305334	8.24923326608723	-0.105124666432724	-31.2961925525887	-0.00320605323331451	-0.00188891754191247	-0.00477121678456504	-0.0215780622470434	-0.0202368027914248	-0.023171892337182	-0.0593139696317359	-0.0645279206876696	-0.0628421957188636	0.000205657182603281	0.000210608505091075	0.000872105944237665
12	14.8022833995669	0.05	-1.60155132949458	-1.75011492226035	-1.45298773672882	0.050262148315544	-13.4280289002322	-14.67114240646	-12.1849153940044	8.01	6.76	9.44	-1.7266027092624	-1.58030441235346	-1.43400611544451	-1.75813114721529	-1.60916138642415	-1.460191625633	-1.82010947992849	-1.66658468747206	-1.51359579109693	-1.60155132949458	8.24847690154873	-0.283662732188372	-31.4625420700122	-0.00320605323331451	-0.00188891754191247	-0.00477121678456504	-0.0215780622470434	-0.0202368027914248	-0.023171892337182	-0.0593139696317359	-0.0645279206876696	-0.0628421957188636	0.000205657182603281	0.000210608505091075	0.000872105944237665
12	14.8022833995669	0.05	-1.6013764314089	-1.7500772047727	-1.4526756580451	0.0514179934159267	-13.6655636414352	-14.9156056151792	-12.4155216676913	8.01	6.77	9.5	-1.75484691641667	-1.60777730626396	-1.46070769611125	-1.78685898371545	-1.6371065171758	-1.48735405063615	-1.85055349094381	-1.69295103247971	-1.5408624150941	-1.6013764314089	8.27230115196032	-0.195848497675834	-31.4184867673071	-0.00320605323331451	-0.00188891754191247	-0.00477121678456504	-0.0215780622470434	-0.0202368027914248	-0.023171892337182	-0.0593139696317359	-0.0645279206876696	-0.0628421957188636	0.000205657182603281	0.000210608505091075	0.000872105944237665
12	14.8022833995669	0.05	-1.60128898182196	-1.74834790993915	-1.45423005370478	0.054718046046012	-14.0300171808091	-15.2719290105809	-12.7881053510374	7.98	6.76	9.5	-1.80389774317885	-1.65720494848342	-1.51051215378798	-1.837241772392	-1.68783744437924	-1.53843311636648	-1.89947797487212	-1.75040218379828	-1.59295647195101	-1.60128898182196	8.27090565577768	-0.123314410294825	-31.3383030518745	-0.00320605323331451	-0.00188891754191247	-0.00477121678456504	-0.0215780622470434	-0.0202368027914248	-0.023171892337182	-0.0593139696317359	-0.0645279206876696	-0.0628421957188636	0.000205657182603281	0.000210608505091075	0.000872105944237665
12	14.8022833995669	0.05	-1.59833087420197	-1.74954611965369	-1.44711562875024	0.0497784789617494	-13.6334473714317	-14.9020174802673	-12.3648772625962	7.99	6.76	9.43	-1.75642243360009	-1.60690274603405	-1.457383058468	-1.78865746427006	-1.6363936921249	-1.48412991997974	-1.85061973303977	-1.69752556891621	-1.53795116054572	-1.59833087420197	8.24071916618744	-0.0855924358198464	-31.260270343464	-0.00320605323331451	-0.00188891754191247	-0.00477121678456504	-0.0215780622470434	-0.0202368027914248	-0.023171892337182	-0.0593139696317359	-0.0645279206876696	-0.0628421957188636	0.000205657182603281	0.000210608505091075	0.000872105944237665
12	14.8022833995669	0.05	-1.59823636353332	-1.74774402843993	-1.44872869862671	0.0509320165585053	-13.6121492671896	-14.8635519920494	-12.3607465423299	8.04	6.78	9.49	-1.74278197898503	-1.59605244095099	-1.44932290291695	-1.77421241773383	-1.62483666587992	-1.475460914026	-1.83770184683698	-1.68360504707396	-1.53087488730557	-1.59823636353332	8.27109577767861	-0.0599170218179631	-31.2883519422287	-0.00320605323331451	-0.00188891754191247	-0.00477121678456504	-0.0215780622470434	-0.0202368027914248	-0.023171892337182	-0.0593139696317359	-0.0645279206876696	-0.0628421957188636	0.000205657182603281	0.000210608505091075	0.000872105944237665
12	14.8022833995669	0.05	-1.59671252820005	-1.74863644886871	-1.44478860753139	0.0499347793705704	-13.5862712900671	-14.8483678776755	-12.3241747024588	7.93	6.69	9.37	-1.76314903407855	-1.61328310957508	-1.46341718507161	-1.79631227153847	-1.64362750464255	-1.49094273774663	-1.85944260898456	-1.70481343188756	-1.54439366627608	-1.59671252820005	8.18808372501076	-0.345742733181295	-31.4126735161746	-0.00320605323331451	-0.00188891754191247	-0.00477121678456504	-0.0215780622470434	-0.0202368027914248	-0.023171892337182	-0.0593139696317359	-0.0645279206876696	-0.0628421957188636	0.000205657182603281	0.000210608505091075	0.000872105944237665
12	14.8022833995669	0.05	-1.59655781702443	-1.74824184386348	-1.44487379018537	0.0504624819458307	-13.760974185403	-15.0322450948099	-12.4897032759961	8.04	6.78	9.51	-1.7628725491009	-1.61378712809232	-1.46470170708373	-1.79468423901873	-1.64290851621447	-1.4911327934102	-1.85601068069947	-1.70091056262065	-1.54473892434685	-1.59655781702443	8.28444092213888	0.0143365104533254	-31.2320887546737	-0.00320605323331451	-0.00188891754191247	-0.00477121678456504	-0.0215780622470434	-0.0202368027914248	-0.023171892337182	-0.0593139696317359	-0.0645279206876696	-0.0628421957188636	0.000205657182603281	0.000210608505091075	0.000872105944237665
12	14.8022833995669	0.05	-1.59090525062547	-1.74223548139903	-1.43957501985191	0.0495603130365627	-13.577941131178	-14.8442695406086	-12.3116127217474	8.01	6.76	9.45	-1.74692254370148	-1.59789684458491	-1.44887114546834	-1.77881867106773	-1.62707199116297	-1.47532531125821	-1.84085581754331	-1.68692666579471	-1.52653729321974	-1.59090525062547	8.25184907565767	-0.025950443061644	-31.2145337070351	-0.00320605323331451	-0.00188891754191247	-0.00477121678456504	-0.0215780622470434	-0.0202368027914248	-0.023171892337182	-0.0593139696317359	-0.0645279206876696	-0.0628421957188636	0.000205657182603281	0.000210608505091075	0.000872105944237665
12	14.8022833995669	0.05	-1.58589531565798	-1.73292743561485	-1.43886319570111	0.0529957939554808	-13.7191069374598	-14.9541959599291	-12.4840179149905	8.01	6.75	9.45	-1.75911532444973	-1.61382740443669	-1.46853948442366	-1.79118865857301	-1.64325175475665	-1.49531485094029	-1.85567869702818	-1.7034464532686	-1.54689926658774	-1.58589531565798	8.26364984915594	-0.18073631564038	-31.3840447544767	-0.00320605323331451	-0.00188891754191247	-0.00477121678456504	-0.0215780622470434	-0.0202368027914248	-0.023171892337182	-0.0593139696317359	-0.0645279206876696	-0.0628421957188636	0.000205657182603281	0.000210608505091075	0.000872105944237665
12	14.8022833995669	0.05	-1.58401355059817	-1.73509829511142	-1.43292880608493	0.0481011808273631	-13.3121002360181	-14.5732924240396	-12.0509080479965	8.02	6.72	9.44	-1.7128640546575	-1.56463051195349	-1.41639696924948	-1.74400599367195	-1.59307738597768	-1.44214877828341	-1.80011560111521	-1.64756378491326	-1.49134895896969	-1.58401355059817	8.2357288150769	-0.127797521264575	-31.2883363266583	-0.00320605323331451	-0.00188891754191247	-0.00477121678456504	-0.0215780622470434	-0.0202368027914248	-0.023171892337182	-0.0593139696317359	-0.0645279206876696	-0.0628421957188636	0.000205657182603281	0.000210608505091075	0.000872105944237665
12	14.8022833995669	0.05	-1.58350319479973	-1.73092144005249	-1.43608494954697	0.0521595169028218	-13.6362292932157	-14.8742055343281	-12.3982530521032	8.01	6.76	9.49	-1.75004907279839	-1.60439294562541	-1.45873681845242	-1.78197807277743	-1.63366450327683	-1.48535093377623	-1.84931883148786	-1.69332635283859	-1.53719680319168	-1.58350319479973	8.27212835099416	0.0192325899289636	-31.1890483473812	-0.00320605323331451	-0.00188891754191247	-0.00477121678456504	-0.0215780622470434	-0.0202368027914248	-0.023171892337182	-0.0593139696317359	-0.0645279206876696	-0.0628421957188636	0.000205657182603281	0.000210608505091075	0.000872105944237665
12	14.8022833995669	0.05	-1.5811857314345	-1.73190114900304	-1.43047031386597	0.0508809705094606	-13.7199943369614	-14.981978041828	-12.4580106320948	8	6.76	9.44	-1.76454826914901	-1.61591427997218	-1.46728029079534	-1.79685302078653	-1.64549789091369	-1.49414276104084	-1.86059551164187	-1.70724571890922	-1.54933594572647	-1.5811857314345	8.25411808235861	-0.382563772968997	-31.5703157670968	-0.00320605323331451	-0.00188891754191247	-0.00477121678456504	-0.0215780622470434	-0.0202368027914248	-0.023171892337182	-0.0593139696317359	-0.0645279206876696	-0.0628421957188636	0.000205657182603281	0.000210608505091075	0.000872105944237665
12	14.8022833995669	0.05	-1.57841714602327	-1.72571320936399	-1.43112108268255	0.0524934606905907	-13.7030486079999	-14.9429092430854	-12.4631879729144	8	6.73	9.51	-1.75968484770186	-1.6136782075403	-1.46767156737875	-1.79188454579127	-1.64320619442052	-1.49452784304977	-1.85262500201278	-1.70259536095895	-1.54721189868828	-1.57841714602327	8.26974953060242	0.292593596042594	-30.9156019152495	-0.00320605323331451	-0.00188891754191247	-0.00477121678456504	-0.0215780622470434	-0.0202368027914248	-0.023171892337182	-0.0593139696317359	-0.0645279206876696	-0.0628421957188636	0.000205657182603281	0.000210608505091075	0.000872105944237665
12	14.8022833995669	0.05	-1.57650267910041	-1.72572182989123	-1.42728352830958	0.0507843564259713	-13.6634896562755	-14.9215349203074	-12.4054443922435	7.99	6.76	9.47	-1.75984253706411	-1.61146895612758	-1.46309537519105	-1.79220889754266	-1.64110648564259	-1.49000407374253	-1.86107361899579	-1.70199515374667	-1.54178055662554	-1.57650267910041	8.26816855149887	-0.150517823059191	-31.3671130797044	-0.00320605323331451	-0.00188891754191247	-0.00477121678456504	-0.0215780622470434	-0.0202368027914248	-0.023171892337182	-0.0593139696317359	-0.0645279206876696	-0.0628421957188636	0.000205657182603281	0.000210608505091075	0.000872105944237665
12	14.8022833995669	0.05	-1.57520362844994	-1.7288564079159	-1.42155084898398	0.0476849582972334	-13.4949868888975	-14.7793542283929	-12.2106195494021	7.97	6.73	9.39	-1.74784311971313	-1.59595064979664	-1.44405817988016	-1.7802816712642	-1.62557020022568	-1.47085872918716	-1.84468265420025	-1.68127635982245	-1.52204849418515	-1.57520362844994	8.21264964747093	0.137219087815133	-30.9878270666776	-0.00320605323331451	-0.00188891754191247	-0.00477121678456504	-0.0215780622470434	-0.0202368027914248	-0.023171892337182	-0.0593139696317359	-0.0645279206876696	-0.0628421957188636	0.000205657182603281	0.000210608505091075	0.000872105944237665
12	14.8022833995669	0.05	-1.57430416474194	-1.72280786099388	-1.42580046849	0.0515520435326283	-13.7083179074861	-14.9605509095116	-12.4560849054606	8.02	6.81	9.49	-1.75754029810461	-1.61043007622922	-1.46331985435382	-1.7894432859552	-1.63966270959278	-1.48988213323035	-1.85499738809338	-1.69849584487461	-1.54201768807786	-1.57430416474194	8.29767569870229	0.0619167859580069	-31.2055738601433	-0.00320605323331451	-0.00188891754191247	-0.00477121678456504	-0.0215780622470434	-0.0202368027914248	-0.023171892337182	-0.0593139696317359	-0.0645279206876696	-0.0628421957188636	0.000205657182603281	0.000210608505091075	0.000872105944237665
12	14.8022833995669	0.05	-1.56817939489396	-1.71993893959322	-1.41641985019469	0.0465317010589158	-13.1509601371195	-14.4187675700081	-11.883152704231	8	6.76	9.45	-1.69757257418141	-1.54830911480701	-1.3990456554326	-1.72861192703891	-1.5766192522809	-1.42462657752288	-1.78720198430595	-1.63169030054422	-1.47427134091532	-1.56817939489396	8.24477466650656	0.0841480714229122	-31.09299048524	-0.00320605323331451	-0.00188891754191247	-0.00477121678456504	-0.0215780622470434	-0.0202368027914248	-0.023171892337182	-0.0593139696317359	-0.0645279206876696	-0.0628421957188636	0.000205657182603281	0.000210608505091075	0.000872105944237665
12	14.8022833995669	0.05	-1.5647088520174	-1.71388317766133	-1.41553452637347	0.0483413595622374	-13.2723786910746	-14.5265218103607	-12.0182355717885	8.02	6.77	9.52	-1.70670271305858	-1.55935502087236	-1.41200732868615	-1.73769212766	-1.58766897319861	-1.43764581873722	-1.80183253846368	-1.64280487218352	-1.48892977715218	-1.5647088520174	8.27441043838453	-0.0281913340061022	-31.2479258239914	-0.00320605323331451	-0.00188891754191247	-0.00477121678456504	-0.0215780622470434	-0.0202368027914248	-0.023171892337182	-0.0593139696317359	-0.0645279206876696	-0.0628421957188636	0.000205657182603281	0.000210608505091075	0.000872105944237665
12	14.8022833995669	0.05	-1.5634677394208	-1.71551537788478	-1.41142010095683	0.0473362982096899	-13.3204378146961	-14.5930859052031	-12.0477897241891	7.99	6.77	9.45	-1.72160561668758	-1.57146615236068	-1.42132668803379	-1.75329938210986	-1.60039593692877	-1.44749249174768	-1.81582407796764	-1.65504104240446	-1.49882586901682	-1.5634677394208	8.24042786018503	0.26554982359005	-30.9106995952926	-0.00320605323331451	-0.00188891754191247	-0.00477121678456504	-0.0215780622470434	-0.0202368027914248	-0.023171892337182	-0.0593139696317359	-0.0645279206876696	-0.0628421957188636	0.000205657182603281	0.000210608505091075	0.000872105944237665
12	14.8022833995669	0.05	-1.56327367510794	-1.71135201895149	-1.4151953312644	0.0504110504724469	-13.5247106379241	-14.7748260295069	-12.2745952463412	8	6.79	9.49	-1.74061000042088	-1.5933349429736	-1.44605988552632	-1.7725046135338	-1.62253091539313	-1.47255721725245	-1.83835782570216	-1.68276866101119	-1.52512179612414	-1.56327367510794	8.28502681307273	0.222187346557349	-31.0168915577095	-0.00320605323331451	-0.00188891754191247	-0.00477121678456504	-0.0215780622470434	-0.0202368027914248	-0.023171892337182	-0.0593139696317359	-0.0645279206876696	-0.0628421957188636	0.000205657182603281	0.000210608505091075	0.000872105944237665
12	14.8022833995669	0.05	-1.56171916404357	-1.71220730322103	-1.41123102486612	0.0487950199865435	-13.4590297491167	-14.7245824310263	-12.1934770672071	8.04	6.79	9.46	-1.72698971561281	-1.57855790259115	-1.4301260895695	-1.75816591461881	-1.60705456060178	-1.45594320658474	-1.81795683409124	-1.66599794480487	-1.50859644374165	-1.56171916404357	8.27852309908609	0.117521553706909	-31.1205965201479	-0.00320605323331451	-0.00188891754191247	-0.00477121678456504	-0.0215780622470434	-0.0202368027914248	-0.023171892337182	-0.0593139696317359	-0.0645279206876696	-0.0628421957188636	0.000205657182603281	0.000210608505091075	0.000872105944237665
12	14.8022833995669	0.05	-1.56046740610814	-1.71079293891511	-1.41014187330116	0.0491030581399449	-13.4871155041505	-14.7511202356501	-12.2231107726509	8.05	6.76	9.47	-1.72698909071952	-1.57900559203974	-1.43102209335996	-1.75797614060233	-1.60733740102956	-1.45669866145679	-1.82194442760567	-1.66425768405534	-1.50694579961219	-1.56046740610814	8.27730522847899	0.127260254305723	-31.1094739531818	-0.00320605323331451	-0.00188891754191247	-0.00477121678456504	-0.0215780622470434	-0.0202368027914248	-0.023171892337182	-0.0593139696317359	-0.0645279206876696	-0.0628421957188636	0.000205657182603281	0.000210608505091075	0.000872105944237665
12	14.8022833995669	0.05	-1.55891865612422	-1.71142843773045	-1.40640887451799	0.0453323388830727	-13.0123342083327	-14.2840627528684	-11.7406056637969	7.97	6.75	9.38	-1.68926062871129	-1.53886357446556	-1.38846652021982	-1.72061143976838	-1.56742318234709	-1.4142349249258	-1.78216928415144	-1.62506309805235	-1.46298890559353	-1.55891865612422	8.21352444706837	-0.104640750296657	-31.2303775201182	-0.00320605323331451	-0.00188891754191247	-0.00477121678456504	-0.0215780622470434	-0.0202368027914248	-0.023171892337182	-0.0593139696317359	-0.0645279206876696	-0.0628421957188636	0.000205657182603281	0.000210608505091075	0.000872105944237665
12	14.8022833995669	0.05	-1.54889408689945	-1.70019260160182	-1.39759557219709	0.0466434457147056	-13.1869289375037	-14.4566057815867	-11.9172520934208	8	6.75	9.46	-1.70240650771844	-1.55288966021477	-1.40337281271109	-1.73355742290729	-1.58130469145652	-1.42905196000575	-1.79439859192784	-1.63468834758354	-1.47952888031112	-1.54889408689945	8.24970837073506	-0.121912263364413	-31.3146089901177	-0.00320605323331451	-0.00188891754191247	-0.00477121678456504	-0.0215780622470434	-0.0202368027914248	-0.023171892337182	-0.0593139696317359	-0.0645279206876696	-0.0628421957188636	0.000205657182603281	0.000210608505091075	0.000872105944237665
12	14.8022833995669	0.05	-1.54000195590094	-1.68930458589162	-1.39069932591026	0.0476341544615449	-13.1951427130364	-14.4516758185289	-11.9386096075438	8	6.74	9.52	-1.70296916811074	-1.55490072509871	-1.40683228208667	-1.73420031659588	-1.58341641189712	-1.43263250719837	-1.79691205825032	-1.64075310206022	-1.4815704886394	-1.54000195590094	8.28173792366919	-0.0876484846794711	-31.3210674605851	-0.00320605323331451	-0.00188891754191247	-0.00477121678456504	-0.0215780622470434	-0.0202368027914248	-0.023171892337182	-0.0593139696317359	-0.0645279206876696	-0.0628421957188636	0.000205657182603281	0.000210608505091075	0.000872105944237665
12	14.8022833995669	0.05	-1.53590125285612	-1.68531110115055	-1.3864914045617	0.0470043947151218	-13.0835559809373	-14.3381961313479	-11.8289158305267	8.01	6.79	9.47	-1.68666063359002	-1.53907218301831	-1.39148373244659	-1.71741338848896	-1.56713396893631	-1.41685454938366	-1.78047394012359	-1.62448577468284	-1.46837120066771	-1.53590125285612	8.26999718745172	-0.0436855802315102	-31.2586236268237	-0.00320605323331451	-0.00188891754191247	-0.00477121678456504	-0.0215780622470434	-0.0202368027914248	-0.023171892337182	-0.0593139696317359	-0.0645279206876696	-0.0628421957188636	0.000205657182603281	0.000210608505091075	0.000872105944237665
12	14.8022833995669	0.05	-1.52623300674017	-1.6745978457691	-1.37786816771123	0.0470028214266966	-12.9471540664122	-14.1887358364631	-11.7055722963612	7.97	6.73	9.45	-1.67652096138056	-1.52981741521902	-1.38311386905748	-1.70754537780706	-1.55812704786876	-1.40870871793046	-1.77033268901721	-1.61419403962038	-1.45868436001927	-1.52623300674017	8.23778431741741	0.0893910305028201	-31.0559535182734	-0.00320605323331451	-0.00188891754191247	-0.00477121678456504	-0.0215780622470434	-0.0202368027914248	-0.023171892337182	-0.0593139696317359	-0.0645279206876696	-0.0628421957188636	0.000205657182603281	0.000210608505091075	0.000872105944237665
12	14.8022833995669	0.06	-1.91890665519585	-2.07454640388907	-1.76326690650263	0.066750167328358	-16.2549077859262	-17.5493255338111	-14.9604900380412	8.04	6.78	9.42	-2.05830939010728	-1.9064908942876	-1.75467239846792	-2.09546768188768	-1.94090843387961	-1.78634918587154	-2.17355550285145	-2.00849706352596	-1.86768264585677	-1.91890665519585	8.23601844612022	0.0191745331170903	-31.1582735372417	-0.00320605323331451	-0.00188891754191247	-0.00477121678456504	-0.0215780622470434	-0.0202368027914248	-0.023171892337182	-0.0593139696317359	-0.0645279206876696	-0.0628421957188636	0.000205657182603281	0.000210608505091075	0.000872105944237665
12	14.8022833995669	0.06	-1.90676143723739	-2.0615287668387	-1.75199410763608	0.0665659718885598	-16.1291369583796	-17.4154420045955	-14.8428319121636	8.01	6.79	9.47	-2.04797326605933	-1.89670990185919	-1.74544653765906	-2.08527251874957	-1.93125423067539	-1.7772359426012	-2.15709027493057	-2.00059384059355	-1.84326020244748	-1.90676143723739	8.25579136815442	0.00483638154929834	-31.2005843533665	-0.00320605323331451	-0.00188891754191247	-0.00477121678456504	-0.0215780622470434	-0.0202368027914248	-0.023171892337182	-0.0593139696317359	-0.0645279206876696	-0.0628421957188636	0.000205657182603281	0.000210608505091075	0.000872105944237665
12	14.8022833995669	0.06	-1.89708960835423	-2.05147163426928	-1.74270758243919	0.065712031294418	-15.958305553928	-17.2398151898858	-14.6767959179703	7.99	6.74	9.47	-2.03296189515067	-1.88184309083199	-1.73072428651332	-2.07033311229545	-1.9164363446198	-1.76253957694415	-2.14657351147329	-1.9844122007385	-1.8246816961923	-1.89708960835423	8.22622559034592	-0.0128471351065424	-31.1613274946049	-0.00320605323331451	-0.00188891754191247	-0.00477121678456504	-0.0215780622470434	-0.0202368027914248	-0.023171892337182	-0.0593139696317359	-0.0645279206876696	-0.0628421957188636	0.000205657182603281	0.000210608505091075	0.000872105944237665
12	14.8022833995669	0.06	-1.89307633418588	-2.0476830143611	-1.73846965401067	0.0664106952428688	-16.0949192497981	-17.3801020078968	-14.8097364916995	7.96	6.74	9.44	-2.05765885639791	-1.90550395632367	-1.75334905624944	-2.0959853619941	-1.94099638395255	-1.78600740591099	-2.17219629789877	-2.00936782110249	-1.85064456357336	-1.89307633418588	8.22185489227677	-0.0550295924603313	-31.1987697483747	-0.00320605323331451	-0.00188891754191247	-0.00477121678456504	-0.0215780622470434	-0.0202368027914248	-0.023171892337182	-0.0593139696317359	-0.0645279206876696	-0.0628421957188636	0.000205657182603281	0.000210608505091075	0.000872105944237665
12	14.8022833995669	0.06	-1.89064713251703	-2.04479886706293	-1.73649539797113	0.0667571670592629	-16.1012999215231	-17.3834134715888	-14.8191863714574	7.98	6.72	9.41	-2.05136061964983	-1.90006253019101	-1.74876444073219	-2.08915983102443	-1.93507386097102	-1.7809878909176	-2.16515817569567	-2.00516490571123	-1.84134417603064	-1.89064713251703	8.21162341239037	0.0984942450406543	-31.0303493499802	-0.00320605323331451	-0.00188891754191247	-0.00477121678456504	-0.0215780622470434	-0.0202368027914248	-0.023171892337182	-0.0593139696317359	-0.0645279206876696	-0.0628421957188636	0.000205657182603281	0.000210608505091075	0.000872105944237665
12	14.8022833995669	0.06	-1.8890074712928	-2.04217102317542	-1.73584391941017	0.0652110994863317	-15.7824227400819	-17.055007892942	-14.5098375872218	7.96	6.73	9.42	-2.01717076282917	-1.86665652210448	-1.71614228137978	-2.0546202975534	-1.90131170327749	-1.74800310900158	-2.12677919580464	-1.97240082911314	-1.81271910971771	-1.8890074712928	8.20704789449625	0.216477799954567	-30.8966880136898	-0.00320605323331451	-0.00188891754191247	-0.00477121678456504	-0.0215780622470434	-0.0202368027914248	-0.023171892337182	-0.0593139696317359	-0.0645279206876696	-0.0628421957188636	0.000205657182603281	0.000210608505091075	0.000872105944237665
12	14.8022833995669	0.06	-1.88390734708475	-2.04008194967678	-1.72773274449272	0.0631769590568675	-15.7688387976826	-17.0620406088987	-14.4756369864665	7.95	6.76	9.4	-2.02206250618266	-1.86880212219179	-1.71554173820093	-2.05985275094965	-1.90372808981285	-1.74760342867606	-2.133575180008	-1.97315472635921	-1.80747900705001	-1.88390734708475	8.2103911673558	0.131255161897667	-30.9946956217255	-0.00320605323331451	-0.00188891754191247	-0.00477121678456504	-0.0215780622470434	-0.0202368027914248	-0.023171892337182	-0.0593139696317359	-0.0645279206876696	-0.0628421957188636	0.000205657182603281	0.000210608505091075	0.000872105944237665
12	14.8022833995669	0.06	-1.88310094503422	-2.03569173534946	-1.73051015471898	0.067347035928077	-15.9866415736843	-17.2536374463135	-14.7196457010551	8.01	6.78	9.48	-2.02897473592941	-1.87997991532474	-1.73098509472007	-2.06592973807711	-1.91422118042193	-1.76251262276674	-2.13680064913431	-1.98287028963041	-1.82587671329999	-1.88310094503422	8.23984907558445	0.15654858686609	-31.014371791702	-0.00320605323331451	-0.00188891754191247	-0.00477121678456504	-0.0215780622470434	-0.0202368027914248	-0.023171892337182	-0.0593139696317359	-0.0645279206876696	-0.0628421957188636	0.000205657182603281	0.000210608505091075	0.000872105944237665
12	14.8022833995669	0.06	-1.87947218622121	-2.03158263354026	-1.72736173890216	0.0679501290683872	-16.2157101452412	-17.4947308443509	-14.9366894461315	7.99	6.76	9.43	-2.06214047816863	-1.91137963597475	-1.76061879378087	-2.09999411649018	-1.946465836067	-1.79293755564383	-2.18002501371374	-2.01683242529083	-1.85535255935273	-1.87947218622121	8.25000913363212	-0.309932116432074	-31.5067312890389	-0.00320605323331451	-0.00188891754191247	-0.00477121678456504	-0.0215780622470434	-0.0202368027914248	-0.023171892337182	-0.0593139696317359	-0.0645279206876696	-0.0628421957188636	0.000205657182603281	0.000210608505091075	0.000872105944237665
12	14.8022833995669	0.06	-1.87861202519705	-2.0340678178425	-1.7231562325516	0.0640676065559794	-15.8922751368911	-17.1858936809868	-14.5986565927955	7.99	6.77	9.47	-2.02747312270303	-1.87486093518055	-1.72224874765807	-2.06479671805614	-1.90937510461858	-1.75395349118103	-2.14135407371953	-1.97419854532479	-1.81767489729861	-1.87861202519705	8.2340694461796	0.316582000858605	-30.8535072966024	-0.00320605323331451	-0.00188891754191247	-0.00477121678456504	-0.0215780622470434	-0.0202368027914248	-0.023171892337182	-0.0593139696317359	-0.0645279206876696	-0.0628421957188636	0.000205657182603281	0.000210608505091075	0.000872105944237665
12	14.8022833995669	0.06	-1.87827283284842	-2.03205044133675	-1.72449522436009	0.0638464354959804	-15.7648049106966	-17.0504200804106	-14.4791897409827	8.01	6.75	9.44	-2.0058818050705	-1.85463672928409	-1.70339165349768	-2.04246534898774	-1.88846184503357	-1.7344583410794	-2.11584419841722	-1.95596674261359	-1.79558923958724	-1.87827283284842	8.23972860365856	-0.0453030341682066	-31.21525797379	-0.00320605323331451	-0.00188891754191247	-0.00477121678456504	-0.0215780622470434	-0.0202368027914248	-0.023171892337182	-0.0593139696317359	-0.0645279206876696	-0.0628421957188636	0.000205657182603281	0.000210608505091075	0.000872105944237665
12	14.8022833995669	0.06	-1.87815688247597	-2.02992749403368	-1.72638627091825	0.0665635911095446	-15.9351451403522	-17.206003609867	-14.6642866708373	8	6.74	9.45	-2.02636633528224	-1.87669620397665	-1.72702607267106	-2.06345682201632	-1.91104713768766	-1.75863745335899	-2.1386374697595	-1.97790543378117	-1.82148835389205	-1.87815688247597	8.24373012264414	0.0150728885232225	-31.1592531161559	-0.00320605323331451	-0.00188891754191247	-0.00477121678456504	-0.0215780622470434	-0.0202368027914248	-0.023171892337182	-0.0593139696317359	-0.0645279206876696	-0.0628421957188636	0.000205657182603281	0.000210608505091075	0.000872105944237665
12	14.8022833995669	0.06	-1.87655395655138	-2.02992940719184	-1.72317850591091	0.0638907961417365	-15.7066097015036	-16.9870039879367	-14.4262154150705	8.03	6.79	9.51	-1.99296951861542	-1.84274957479939	-1.69252963098336	-2.02898557747913	-1.87605092564151	-1.72311627380388	-2.10299054051715	-1.94098510586095	-1.78365481846764	-1.87655395655138	8.27525455045163	0.105376738481599	-31.1372425402886	-0.00320605323331451	-0.00188891754191247	-0.00477121678456504	-0.0215780622470434	-0.0202368027914248	-0.023171892337182	-0.0593139696317359	-0.0645279206876696	-0.0628421957188636	0.000205657182603281	0.000210608505091075	0.000872105944237665
12	14.8022833995669	0.06	-1.87598370349791	-2.0282778778416	-1.72368952915421	0.065909926839568	-15.8627625499083	-17.1345512290084	-14.5909738708082	7.96	6.76	9.43	-2.02736465412219	-1.87688627969268	-1.72640790526317	-2.06505173660159	-1.91177608991178	-1.75850044322197	-2.13700044875076	-1.97732472619542	-1.82139720565928	-1.87598370349791	8.22523654292982	-0.00669969770977379	-31.1554385934352	-0.00320605323331451	-0.00188891754191247	-0.00477121678456504	-0.0215780622470434	-0.0202368027914248	-0.023171892337182	-0.0593139696317359	-0.0645279206876696	-0.0628421957188636	0.000205657182603281	0.000210608505091075	0.000872105944237665
12	14.8022833995669	0.06	-1.87576824296401	-2.02917041873077	-1.72236606719726	0.0643144984474953	-15.7776276153971	-17.0592774208986	-14.4959778098956	8.01	6.77	9.45	-2.0080070701925	-1.85714711244276	-1.70628715469301	-2.04469556513677	-1.89107923024108	-1.73746289534538	-2.11515137489106	-1.96099718227836	-1.80124713471704	-1.87576824296401	8.25361228701371	-0.369354471804155	-31.5685403628219	-0.00320605323331451	-0.00188891754191247	-0.00477121678456504	-0.0215780622470434	-0.0202368027914248	-0.023171892337182	-0.0593139696317359	-0.0645279206876696	-0.0628421957188636	0.000205657182603281	0.000210608505091075	0.000872105944237665
12	14.8022833995669	0.06	-1.87455257418702	-2.02603505441292	-1.72307009396112	0.0666410222542441	-15.9111839869663	-17.1793414882644	-14.6430264856682	7.99	6.76	9.47	-2.02698228528189	-1.87735298826637	-1.72772369125085	-2.06431412966671	-1.91192904259216	-1.75954395551762	-2.13967025261783	-1.97840097888059	-1.82101171980381	-1.87455257418702	8.2485339544461	0.0540397858345283	-31.1364934608961	-0.00320605323331451	-0.00188891754191247	-0.00477121678456504	-0.0215780622470434	-0.0202368027914248	-0.023171892337182	-0.0593139696317359	-0.0645279206876696	-0.0628421957188636	0.000205657182603281	0.000210608505091075	0.000872105944237665
12	14.8022833995669	0.06	-1.87362942022874	-2.02773765533115	-1.71952118512633	0.0649947639760999	-15.933882217818	-17.2209653727934	-14.6467990628425	7.97	6.74	9.48	-2.03479563537777	-1.88271640349859	-1.73063717161942	-2.07244943988864	-1.91755598845454	-1.76266253702045	-2.14650679891491	-1.98433892169808	-1.82330121830263	-1.87362942022874	8.24529167779057	-0.182824548063554	-31.3629688782938	-0.00320605323331451	-0.00188891754191247	-0.00477121678456504	-0.0215780622470434	-0.0202368027914248	-0.023171892337182	-0.0593139696317359	-0.0645279206876696	-0.0628421957188636	0.000205657182603281	0.000210608505091075	0.000872105944237665
12	14.8022833995669	0.06	-1.87250735214596	-2.02429590709081	-1.7207187972011	0.066218989459269	-15.819426470441	-17.084568100278	-14.5542848406039	8.02	6.76	9.46	-2.00793953129349	-1.85924815810078	-1.71055678490806	-2.04444105556549	-1.8930466817679	-1.74165230797031	-2.11825628484715	-1.96062032276895	-1.80552588426206	-1.87250735214596	8.25125533636444	-0.077940940640933	-31.271126918402	-0.00320605323331451	-0.00188891754191247	-0.00477121678456504	-0.0215780622470434	-0.0202368027914248	-0.023171892337182	-0.0593139696317359	-0.0645279206876696	-0.0628421957188636	0.000205657182603281	0.000210608505091075	0.000872105944237665
12	14.8022833995669	0.06	-1.87239298682084	-2.02546395987166	-1.71932201377002	0.0666676437735813	-16.0802476198301	-17.3616056883482	-14.7988895513121	8	6.73	9.43	-2.0459105594666	-1.89491392644214	-1.74391729341769	-2.08343334788732	-1.92966737839945	-1.77590140891158	-2.15731999950801	-2.00071648134476	-1.83961012521634	-1.87239298682084	8.23966015197387	-0.123411687021403	-31.2893074667985	-0.00320605323331451	-0.00188891754191247	-0.00477121678456504	-0.0215780622470434	-0.0202368027914248	-0.023171892337182	-0.0593139696317359	-0.0645279206876696	-0.0628421957188636	0.000205657182603281	0.000210608505091075	0.000872105944237665
12	14.8022833995669	0.06	-1.8719061589767	-2.0252860642603	-1.71852625369311	0.0672770372552556	-16.0989464392801	-17.3755543429772	-14.822338535583	7.95	6.77	9.46	-2.05757271696259	-1.90639977933671	-1.75522684171083	-2.09592543337344	-1.94193466444665	-1.78794389551986	-2.17119843915766	-2.01363372804181	-1.85262992440763	-1.8719061589767	8.23522008370649	-0.113931188106479	-31.2780168617666	-0.00320605323331451	-0.00188891754191247	-0.00477121678456504	-0.0215780622470434	-0.0202368027914248	-0.023171892337182	-0.0593139696317359	-0.0645279206876696	-0.0628421957188636	0.000205657182603281	0.000210608505091075	0.000872105944237665
12	14.8022833995669	0.06	-1.87024662054328	-2.02140666026676	-1.71908658081981	0.0662358239673006	-15.8464336390024	-17.113562656843	-14.5793046211619	8	6.74	9.52	-2.01501131707252	-1.86581507066039	-1.71661882424827	-2.05186534554524	-1.89994033891886	-1.74801533229248	-2.1222988928	-1.96620447087511	-1.80812769290782	-1.87024662054328	8.25816076759487	0.119082905638263	-31.0749352917589	-0.00320605323331451	-0.00188891754191247	-0.00477121678456504	-0.0215780622470434	-0.0202368027914248	-0.023171892337182	-0.0593139696317359	-0.0645279206876696	-0.0628421957188636	0.000205657182603281	0.000210608505091075	0.000872105944237665
12	14.8022833995669	0.06	-1.86971373716901	-2.02161974352873	-1.7178077308093	0.0654444112756518	-15.7786259431378	-17.0484765632788	-14.5087753229968	8.04	6.79	9.5	-1.99888644627999	-1.8499999939346	-1.70111354158921	-2.03493062070044	-1.88335942892567	-1.7317882371509	-2.10888067810905	-1.95216361640785	-1.79459689386985	-1.86971373716901	8.27671499691319	0.146226534700438	-31.0999433592231	-0.00320605323331451	-0.00188891754191247	-0.00477121678456504	-0.0215780622470434	-0.0202368027914248	-0.023171892337182	-0.0593139696317359	-0.0645279206876696	-0.0628421957188636	0.000205657182603281	0.000210608505091075	0.000872105944237665
12	14.8022833995669	0.06	-1.86888567575302	-2.02045936080362	-1.71731199070242	0.0680400776347909	-16.0894028247602	-17.3575606649185	-14.8212449846019	8.02	6.78	9.49	-2.03869414077746	-1.88974544872207	-1.74079675666668	-2.07567365632293	-1.9240232100597	-1.77237276379647	-2.15708676412175	-1.99420508066469	-1.83363977795338	-1.86888567575302	8.27460007863237	-0.219901505247314	-31.4530336554746	-0.00320605323331451	-0.00188891754191247	-0.00477121678456504	-0.0215780622470434	-0.0202368027914248	-0.023171892337182	-0.0593139696317359	-0.0645279206876696	-0.0628421957188636	0.000205657182603281	0.000210608505091075	0.000872105944237665
12	14.8022833995669	0.06	-1.86877507087628	-2.01995878849249	-1.71759135326007	0.0662152118101972	-15.8364130319728	-17.1029518328029	-14.5698742311428	8	6.77	9.45	-2.01547325726993	-1.86621977709162	-1.71696629691332	-2.05244042933165	-1.90044938909758	-1.74845834886351	-2.12761110001337	-1.96694687946708	-1.81001744469019	-1.86877507087628	8.2498248101125	0.0536886299657325	-31.1313125013398	-0.00320605323331451	-0.00188891754191247	-0.00477121678456504	-0.0215780622470434	-0.0202368027914248	-0.023171892337182	-0.0593139696317359	-0.0645279206876696	-0.0628421957188636	0.000205657182603281	0.000210608505091075	0.000872105944237665
12	14.8022833995669	0.06	-1.86864902865313	-2.02181017323392	-1.71548788407234	0.0647989235839737	-15.7797453665118	-17.0564362638592	-14.5030544691645	8.02	6.76	9.4	-2.00517538352965	-1.85508604950143	-1.70499671547322	-2.0416597437599	-1.88883951976845	-1.73601929577701	-2.11496447295325	-1.95453108240211	-1.8029465787622	-1.86864902865313	8.229970031215	0.0275309365673373	-31.1379711385858	-0.00320605323331451	-0.00188891754191247	-0.00477121678456504	-0.0215780622470434	-0.0202368027914248	-0.023171892337182	-0.0593139696317359	-0.0645279206876696	-0.0628421957188636	0.000205657182603281	0.000210608505091075	0.000872105944237665
12	14.8022833995669	0.06	-1.86840129520261	-2.01958799266016	-1.71721459774507	0.0667556759748278	-15.8273873175954	-17.0877048498572	-14.5670697853337	7.99	6.75	9.44	-2.0145666132321	-1.86598061851399	-1.71739462379587	-2.05157163884288	-1.90025630844342	-1.74894097804396	-2.12664847490019	-1.96774469274292	-1.81227994459319	-1.86840129520261	8.23986675364387	0.191546330090415	-30.9731112080228	-0.00320605323331451	-0.00188891754191247	-0.00477121678456504	-0.0215780622470434	-0.0202368027914248	-0.023171892337182	-0.0593139696317359	-0.0645279206876696	-0.0628421957188636	0.000205657182603281	0.000210608505091075	0.000872105944237665
12	14.8022833995669	0.06	-1.86830398743152	-2.02011076241469	-1.71649721244836	0.0666725469390437	-15.9450309736669	-17.2155642158337	-14.6744977315002	7.99	6.78	9.44	-2.02898165102741	-1.87923990553145	-1.7294981600355	-2.0662111370258	-1.91372180225791	-1.76123246749001	-2.14424664012002	-1.98981007603948	-1.82581737601092	-1.86830398743152	8.24730816187116	-0.0852223682009556	-31.2699839898075	-0.00320605323331451	-0.00188891754191247	-0.00477121678456504	-0.0215780622470434	-0.0202368027914248	-0.023171892337182	-0.0593139696317359	-0.0645279206876696	-0.0628421957188636	0.000205657182603281	0.000210608505091075	0.000872105944237665
12	14.8022833995669	0.06	-1.86783939494033	-2.01927048360451	-1.71640830627614	0.0675246602240684	-16.0022057751382	-17.2686454060502	-14.7357661442262	7.97	6.75	9.44	-2.04159105771672	-1.8918658323263	-1.74214060693589	-2.07944192829894	-1.92694081392345	-1.77443969954795	-2.15134851171261	-1.99598090829458	-1.83945892947874	-1.86783939494033	8.23587011300375	-0.333597774735308	-31.4940333505789	-0.00320605323331451	-0.00188891754191247	-0.00477121678456504	-0.0215780622470434	-0.0202368027914248	-0.023171892337182	-0.0593139696317359	-0.0645279206876696	-0.0628421957188636	0.000205657182603281	0.000210608505091075	0.000872105944237665
12	14.8022833995669	0.06	-1.86695000620713	-2.01947593042989	-1.71442408198437	0.0660246116665356	-15.9047720292402	-17.1787426262321	-14.6308014322483	8.06	6.78	9.48	-2.0101255166405	-1.86105518825962	-1.71198485987873	-2.04612739490601	-1.8943871776197	-1.7426469603334	-2.11574052562007	-1.96504005257819	-1.80227391354039	-1.86695000620713	8.27584971011307	-0.0381300619111924	-31.2780515505338	-0.00320605323331451	-0.00188891754191247	-0.00477121678456504	-0.0215780622470434	-0.0202368027914248	-0.023171892337182	-0.0593139696317359	-0.0645279206876696	-0.0628421957188636	0.000205657182603281	0.000210608505091075	0.000872105944237665
12	14.8022833995669	0.06	-1.86666163863308	-2.01973710882504	-1.71358616844111	0.0644639240295763	-15.7849680532304	-17.0656248999674	-14.5043112064934	7.98	6.76	9.42	-2.0150863690813	-1.86386810602577	-1.71264984297023	-2.05229240208495	-1.89828208417145	-1.74427176625796	-2.12176798361753	-1.96492231392758	-1.80761985626371	-1.86666163863308	8.23017479260913	-0.169282735610994	-31.3240915032785	-0.00320605323331451	-0.00188891754191247	-0.00477121678456504	-0.0215780622470434	-0.0202368027914248	-0.023171892337182	-0.0593139696317359	-0.0645279206876696	-0.0628421957188636	0.000205657182603281	0.000210608505091075	0.000872105944237665
12	14.8022833995669	0.06	-1.86483152409693	-2.01941531184458	-1.71024773634928	0.0619953701857977	-15.5842321090688	-16.8752297181503	-14.2932344999873	8.01	6.79	9.51	-1.98480678048217	-1.8329640588785	-1.68112133727482	-2.02097757075464	-1.86636769252316	-1.71175781429167	-2.10078429396437	-1.93452548401148	-1.7704834301194	-1.86483152409693	8.27438990735171	0.111996767486469	-31.1291633394403	-0.00320605323331451	-0.00188891754191247	-0.00477121678456504	-0.0215780622470434	-0.0202368027914248	-0.023171892337182	-0.0593139696317359	-0.0645279206876696	-0.0628421957188636	0.000205657182603281	0.000210608505091075	0.000872105944237665
12	14.8022833995669	0.06	-1.86476759389049	-2.01612663833492	-1.71340854944607	0.0670171348363903	-15.9515266856218	-17.2190715154564	-14.6839818557872	8	6.76	9.46	-2.02847624256295	-1.87915433682634	-1.72983243108973	-2.06564026324402	-1.9135826082408	-1.76152495323757	-2.13634326003631	-1.97954389597063	-1.82333371006167	-1.86476759389049	8.25446256051545	-0.23717426461983	-31.4329652064063	-0.00320605323331451	-0.00188891754191247	-0.00477121678456504	-0.0215780622470434	-0.0202368027914248	-0.023171892337182	-0.0593139696317359	-0.0645279206876696	-0.0628421957188636	0.000205657182603281	0.000210608505091075	0.000872105944237665
12	14.8022833995669	0.06	-1.86457082088754	-2.01539180593989	-1.71374983583519	0.0671599246821417	-15.9823950805396	-17.2509448988354	-14.7138452622438	7.97	6.76	9.48	-2.03948890340532	-1.88951489948825	-1.73954089557117	-2.07730021665026	-1.92454575433931	-1.77179129202835	-2.15379821878523	-1.99619880645126	-1.83438088687206	-1.86457082088754	8.25732965200552	-0.129017307707151	-31.3272760050256	-0.00320605323331451	-0.00188891754191247	-0.00477121678456504	-0.0215780622470434	-0.0202368027914248	-0.023171892337182	-0.0593139696317359	-0.0645279206876696	-0.0628421957188636	0.000205657182603281	0.000210608505091075	0.000872105944237665
12	14.8022833995669	0.06	-1.86394350215931	-2.01507925795887	-1.71280774635974	0.0672648943686249	-15.9996963118281	-17.2685566907176	-14.7308359329385	8	6.76	9.48	-2.0330716050834	-1.88368540834802	-1.73429921161263	-2.07024438433367	-1.91812680317464	-1.76600922201561	-2.14472296542457	-1.98888731642652	-1.82742467084319	-1.86394350215931	8.25810736184135	-0.10100493957331	-31.3069412111793	-0.00320605323331451	-0.00188891754191247	-0.00477121678456504	-0.0215780622470434	-0.0202368027914248	-0.023171892337182	-0.0593139696317359	-0.0645279206876696	-0.0628421957188636	0.000205657182603281	0.000210608505091075	0.000872105944237665
12	14.8022833995669	0.06	-1.86381580867526	-2.01459323224831	-1.7130383851022	0.0668340233761167	-15.8083422613701	-17.0663524047492	-14.550332117991	8	6.75	9.47	-2.00902317518576	-1.8609322725296	-1.71284136987345	-2.04574143856557	-1.89494392663031	-1.74414641469506	-2.1160563554406	-1.96271833334728	-1.80732214383343	-1.86381580867526	8.23480002609746	0.214197233567616	-30.9442358388851	-0.00320605323331451	-0.00188891754191247	-0.00477121678456504	-0.0215780622470434	-0.0202368027914248	-0.023171892337182	-0.0593139696317359	-0.0645279206876696	-0.0628421957188636	0.000205657182603281	0.000210608505091075	0.000872105944237665
12	14.8022833995669	0.06	-1.86378814097624	-2.01706801745226	-1.71050826450021	0.0637611621810949	-15.6542624748135	-16.9317744901823	-14.3767504594446	8.01	6.77	9.44	-1.99117050715808	-1.84093555989857	-1.69070061263905	-2.02743975676208	-1.87446827399151	-1.72149679122094	-2.10329111303779	-1.9428185606063	-1.78500777075838	-1.86378814097624	8.24560157691397	0.0477707176169274	-31.1420813339403	-0.00320605323331451	-0.00188891754191247	-0.00477121678456504	-0.0215780622470434	-0.0202368027914248	-0.023171892337182	-0.0593139696317359	-0.0645279206876696	-0.0628421957188636	0.000205657182603281	0.000210608505091075	0.000872105944237665
12	14.8022833995669	0.06	-1.86315858139527	-2.01395913938592	-1.71235802340463	0.066243089998709	-15.7814904332398	-17.0433522741681	-14.5196285923115	8.03	6.8	9.47	-1.99929166335773	-1.85126738865556	-1.7032431139534	-2.03540439006651	-1.88470638832564	-1.73400838658477	-2.10362863108312	-1.95085467361652	-1.79638356733908	-1.86315858139527	8.27554905771492	-0.0188254713582644	-31.2618048854546	-0.00320605323331451	-0.00188891754191247	-0.00477121678456504	-0.0215780622470434	-0.0202368027914248	-0.023171892337182	-0.0593139696317359	-0.0645279206876696	-0.0628421957188636	0.000205657182603281	0.000210608505091075	0.000872105944237665
12	14.8022833995669	0.06	-1.86299254537049	-2.01515435759786	-1.71083073314312	0.0657776017507914	-15.8177820853002	-17.0873293561142	-14.5482348144862	8.01	6.77	9.48	-2.01084387373614	-1.86144303415899	-1.71204219458183	-2.04755578588567	-1.89542733996908	-1.74329889405249	-2.11880446046128	-1.96377847690598	-1.80542881908217	-1.86299254537049	8.25406843490308	0.0599132315451855	-31.1427985959906	-0.00320605323331451	-0.00188891754191247	-0.00477121678456504	-0.0215780622470434	-0.0202368027914248	-0.023171892337182	-0.0593139696317359	-0.0645279206876696	-0.0628421957188636	0.000205657182603281	0.000210608505091075	0.000872105944237665
12	14.8022833995669	0.06	-1.86245582545194	-2.01513259434999	-1.7097790565539	0.0658222279905544	-15.8565222540752	-17.128716962196	-14.5843275459545	7.95	6.74	9.44	-2.02865033588261	-1.87797715775529	-1.72730397962798	-2.06648286196966	-1.91299976295983	-1.75951666395	-2.14177542952252	-1.97877948180465	-1.82124312565065	-1.86245582545194	8.22511325305111	0.0190494770900122	-31.1224452105325	-0.00320605323331451	-0.00188891754191247	-0.00477121678456504	-0.0215780622470434	-0.0202368027914248	-0.023171892337182	-0.0593139696317359	-0.0645279206876696	-0.0628421957188636	0.000205657182603281	0.000210608505091075	0.000872105944237665
12	14.8022833995669	0.06	-1.86242124653787	-2.01346540371865	-1.71137708935709	0.0669816128954342	-15.9184158365907	-17.1836890510285	-14.653142622153	8.04	6.77	9.52	-2.01512083570034	-1.86674301009517	-1.71836518448999	-2.05148094400998	-1.90042584282203	-1.74937074163409	-2.12177355750085	-1.96921970529275	-1.81185132923994	-1.86242124653787	8.27723666942335	0.117543888575408	-31.1209868980245	-0.00320605323331451	-0.00188891754191247	-0.00477121678456504	-0.0215780622470434	-0.0202368027914248	-0.023171892337182	-0.0593139696317359	-0.0645279206876696	-0.0628421957188636	0.000205657182603281	0.000210608505091075	0.000872105944237665
12	14.8022833995669	0.06	-1.86228457388798	-2.01390856521939	-1.71066058255658	0.0650042642328302	-15.656634324379	-16.9212235224241	-14.3920451263338	7.97	6.76	9.41	-1.99974850843377	-1.85029948311826	-1.70085045780274	-2.0367764606222	-1.88456019165547	-1.73234392268874	-2.11216287875463	-1.954041343	-1.79370837977401	-1.86228457388798	8.2193484269432	0.124851021521011	-31.0111445914241	-0.00320605323331451	-0.00188891754191247	-0.00477121678456504	-0.0215780622470434	-0.0202368027914248	-0.023171892337182	-0.0593139696317359	-0.0645279206876696	-0.0628421957188636	0.000205657182603281	0.000210608505091075	0.000872105944237665
12	14.8022833995669	0.06	-1.86204687587883	-2.01359882673085	-1.71049492502682	0.0648425903843623	-15.6186873709551	-16.8818925031969	-14.3554822387133	8.05	6.77	9.45	-1.9778234650038	-1.82983077098635	-1.6818380769689	-2.01339471952476	-1.86274036946	-1.71208601939525	-2.08173656808645	-1.92891719341183	-1.7725076213834	-1.86204687587883	8.2571013894048	-0.0319369060500145	-31.239972840893	-0.00320605323331451	-0.00188891754191247	-0.00477121678456504	-0.0215780622470434	-0.0202368027914248	-0.023171892337182	-0.0593139696317359	-0.0645279206876696	-0.0628421957188636	0.000205657182603281	0.000210608505091075	0.000872105944237665
12	14.8022833995669	0.06	-1.86165983791363	-2.01383170304529	-1.70948797278198	0.0649841233738787	-15.8830751514082	-17.166166624748	-14.5999836780684	7.98	6.79	9.47	-2.02586878204621	-1.87444447065677	-1.72302015926734	-2.06320714097276	-1.90899196013562	-1.75477677929848	-2.13899868127512	-1.97875135341902	-1.81639379055451	-1.86165983791363	8.2777701005823	0.172936406068681	-31.0647624554124	-0.00320605323331451	-0.00188891754191247	-0.00477121678456504	-0.0215780622470434	-0.0202368027914248	-0.023171892337182	-0.0593139696317359	-0.0645279206876696	-0.0628421957188636	0.000205657182603281	0.000210608505091075	0.000872105944237665
12	14.8022833995669	0.06	-1.86125178117053	-2.01322141991254	-1.70928214242852	0.0658483327023202	-15.8575290754099	-17.1295345760846	-14.5855235747352	7.99	6.73	9.43	-2.01949482280449	-1.86953111469663	-1.71956740658878	-2.05659016924975	-1.90387183377487	-1.75115349829998	-2.13128075056125	-1.96917159891414	-1.81368963869822	-1.86125178117053	8.23378882798091	0.297089137400028	-30.857128039873	-0.00320605323331451	-0.00188891754191247	-0.00477121678456504	-0.0215780622470434	-0.0202368027914248	-0.023171892337182	-0.0593139696317359	-0.0645279206876696	-0.0628421957188636	0.000205657182603281	0.000210608505091075	0.000872105944237665
12	14.8022833995669	0.06	-1.86053676563192	-2.0133787272978	-1.70769480396604	0.0659162898452514	-15.9953263878639	-17.2776770371628	-14.7129757385651	7.99	6.77	9.46	-2.03683535765295	-1.88566126533817	-1.73448717302338	-2.07424158785372	-1.92029120197339	-1.76634081609307	-2.1487134791842	-1.98528219432223	-1.82952507340985	-1.86053676563192	8.24701853230988	0.0485277519623463	-31.133418172793	-0.00320605323331451	-0.00188891754191247	-0.00477121678456504	-0.0215780622470434	-0.0202368027914248	-0.023171892337182	-0.0593139696317359	-0.0645279206876696	-0.0628421957188636	0.000205657182603281	0.000210608505091075	0.000872105944237665
12	14.8022833995669	0.06	-1.8602106263835	-2.01147795383651	-1.70894329893048	0.065330984936098	-15.686951362676	-16.9505962306833	-14.4233064946686	7.96	6.76	9.45	-2.00576320400952	-1.85623616999306	-1.70670913597661	-2.04305882065193	-1.89075144699857	-1.73844407334521	-2.11669259627102	-1.95695453435976	-1.80335882543055	-1.8602106263835	8.22933492202072	-0.0168568576673658	-31.1646095199995	-0.00320605323331451	-0.00188891754191247	-0.00477121678456504	-0.0215780622470434	-0.0202368027914248	-0.023171892337182	-0.0593139696317359	-0.0645279206876696	-0.0628421957188636	0.000205657182603281	0.000210608505091075	0.000872105944237665
12	14.8022833995669	0.06	-1.85963543804287	-2.01105560434847	-1.70821527173728	0.0669827803029465	-15.9926768003094	-17.2638407651737	-14.721512835445	8.02	6.79	9.51	-2.02861147010642	-1.87924159149217	-1.72987171287792	-2.06546451391647	-1.91338108726131	-1.76129766060615	-2.13610323060098	-1.9831624336968	-1.82554028751509	-1.85963543804287	8.27491768338089	-0.168920638318606	-31.4017298334298	-0.00320605323331451	-0.00188891754191247	-0.00477121678456504	-0.0215780622470434	-0.0202368027914248	-0.023171892337182	-0.0593139696317359	-0.0645279206876696	-0.0628421957188636	0.000205657182603281	0.000210608505091075	0.000872105944237665
12	14.8022833995669	0.06	-1.85913570730588	-2.01067162795577	-1.70759978665599	0.0664667231850184	-15.8828569177989	-17.1505337661624	-14.6151800694354	7.99	6.78	9.47	-2.02359314951193	-1.87401983470324	-1.72444651989456	-2.06086317954253	-1.90853506101451	-1.75620694248649	-2.13518401577792	-1.97497018039523	-1.81992195576713	-1.85913570730588	8.24973619102976	0.417377417015283	-30.770687468106	-0.00320605323331451	-0.00188891754191247	-0.00477121678456504	-0.0215780622470434	-0.0202368027914248	-0.023171892337182	-0.0593139696317359	-0.0645279206876696	-0.0628421957188636	0.000205657182603281	0.000210608505091075	0.000872105944237665
12	14.8022833995669	0.06	-1.85880607257695	-2.00937591587322	-1.70823622928067	0.0659401718873439	-15.9166408203175	-17.1924358139672	-14.6408458266678	8.04	6.81	9.52	-2.01611807739088	-1.86650848294049	-1.7168988884901	-2.05249444596551	-1.90018547898776	-1.74787651201001	-2.12126852848455	-1.9693384587398	-1.81095497806321	-1.85880607257695	8.30984425906542	-0.209073201011586	-31.5060630889617	-0.00320605323331451	-0.00188891754191247	-0.00477121678456504	-0.0215780622470434	-0.0202368027914248	-0.023171892337182	-0.0593139696317359	-0.0645279206876696	-0.0628421957188636	0.000205657182603281	0.000210608505091075	0.000872105944237665
12	14.8022833995669	0.06	-1.85844077252163	-2.00881488001882	-1.70806666502443	0.0671963727557542	-15.8972109737231	-17.1586326903221	-14.635789257124	7.99	6.74	9.48	-2.02246451600093	-1.87378246728656	-1.72510041857218	-2.05958621018889	-1.90817514966741	-1.75676408914593	-2.12982421308035	-1.97552804931323	-1.81588711039198	-1.85844077252163	8.25372903813095	0.139175021566748	-31.0492412171107	-0.00320605323331451	-0.00188891754191247	-0.00477121678456504	-0.0215780622470434	-0.0202368027914248	-0.023171892337182	-0.0593139696317359	-0.0645279206876696	-0.0628421957188636	0.000205657182603281	0.000210608505091075	0.000872105944237665
12	14.8022833995669	0.06	-1.85839693073105	-2.01134411517667	-1.70544974628544	0.0652874367100147	-15.7924623486196	-17.0650603859257	-14.5198643113135	8.02	6.73	9.46	-2.00639466869807	-1.85677117720709	-1.70714768571611	-2.04291375069951	-1.89056691038772	-1.73822007007592	-2.11445280397653	-1.95648148269894	-1.79892071029446	-1.85839693073105	8.22704768007139	-0.0560431552181165	-31.2034949632085	-0.00320605323331451	-0.00188891754191247	-0.00477121678456504	-0.0215780622470434	-0.0202368027914248	-0.023171892337182	-0.0593139696317359	-0.0645279206876696	-0.0628421957188636	0.000205657182603281	0.000210608505091075	0.000872105944237665
12	14.8022833995669	0.06	-1.85762467855432	-2.00949753975298	-1.70575181735565	0.0654333634498897	-15.7844145244189	-17.0548457500006	-14.5139832988371	7.97	6.75	9.45	-2.01501981541587	-1.86491912666175	-1.71481843790764	-2.05229862285699	-1.8994210012757	-1.7465433796944	-2.12545128857422	-1.97014916379614	-1.81151398467479	-1.85762467855432	8.23684457332238	-0.0766339128197352	-31.2347533249455	-0.00320605323331451	-0.00188891754191247	-0.00477121678456504	-0.0215780622470434	-0.0202368027914248	-0.023171892337182	-0.0593139696317359	-0.0645279206876696	-0.0628421957188636	0.000205657182603281	0.000210608505091075	0.000872105944237665
12	14.8022833995669	0.06	-1.85727972341933	-2.00895722760368	-1.70560221923498	0.0642461895022032	-15.5527554432485	-16.8168560095398	-14.2886548769573	8.04	6.77	9.5	-1.97180516902843	-1.82358721262975	-1.67536925623108	-2.00736560989536	-1.85647462273446	-1.70558363557356	-2.07774110875324	-1.92044137363976	-1.76428029456658	-1.85727972341933	8.26592459430364	0.184485333524192	-31.030829970715	-0.00320605323331451	-0.00188891754191247	-0.00477121678456504	-0.0215780622470434	-0.0202368027914248	-0.023171892337182	-0.0593139696317359	-0.0645279206876696	-0.0628421957188636	0.000205657182603281	0.000210608505091075	0.000872105944237665
12	14.8022833995669	0.06	-1.85712475037108	-2.00892534550725	-1.70532415523491	0.0651434013830319	-15.7053575022114	-16.9724323734116	-14.4382826310112	8.07	6.79	9.48	-1.98361994678178	-1.83553304130581	-1.68744613582984	-2.01900370670319	-1.86827523094085	-1.71754675517851	-2.09181542556674	-1.9325694174	-1.7789969290143	-1.85712475037108	8.27818234375552	0.140113943399149	-31.1040328833749	-0.00320605323331451	-0.00188891754191247	-0.00477121678456504	-0.0215780622470434	-0.0202368027914248	-0.023171892337182	-0.0593139696317359	-0.0645279206876696	-0.0628421957188636	0.000205657182603281	0.000210608505091075	0.000872105944237665
12	14.8022833995669	0.06	-1.85701582923593	-2.00785544991944	-1.70617620855242	0.0655131896244927	-15.7713152363417	-17.0398643791544	-14.502766093529	8	6.76	9.45	-2.00634689127188	-1.85698246134006	-1.70761803140824	-2.04304324855806	-1.89094692290548	-1.7388505972529	-2.11362324309446	-1.95909077114703	-1.80218266159518	-1.85701582923593	8.26248257331074	-0.0691665266522224	-31.2709591977051	-0.00320605323331451	-0.00188891754191247	-0.00477121678456504	-0.0215780622470434	-0.0202368027914248	-0.023171892337182	-0.0593139696317359	-0.0645279206876696	-0.0628421957188636	0.000205657182603281	0.000210608505091075	0.000872105944237665
12	14.8022833995669	0.06	-1.85692632325053	-2.0081537563198	-1.70569889018126	0.0646266617076655	-15.6283651142381	-16.8946089626108	-14.3621212658653	7.97	6.72	9.46	-1.99597254486824	-1.84637524065991	-1.69677793645159	-2.03289188991129	-1.88052749629295	-1.72816310267462	-2.1046129319863	-1.94752652437199	-1.79009321067279	-1.85692632325053	8.22878325180976	-0.270728793446747	-31.4185428285277	-0.00320605323331451	-0.00188891754191247	-0.00477121678456504	-0.0215780622470434	-0.0202368027914248	-0.023171892337182	-0.0593139696317359	-0.0645279206876696	-0.0628421957188636	0.000205657182603281	0.000210608505091075	0.000872105944237665
12	14.8022833995669	0.06	-1.85624359426323	-2.00742638017241	-1.70506080835404	0.0671341244410519	-15.8747755252705	-17.1350429174092	-14.6145081331318	7.97	6.79	9.45	-2.02494862704416	-1.87601542986921	-1.72708223269425	-2.0624389557548	-1.91074837775376	-1.75905779975272	-2.133713550468	-1.98003883330244	-1.82411961382211	-1.85624359426323	8.24263174336933	-0.270547501761727	-31.4440367711015	-0.00320605323331451	-0.00188891754191247	-0.00477121678456504	-0.0215780622470434	-0.0202368027914248	-0.023171892337182	-0.0593139696317359	-0.0645279206876696	-0.0628421957188636	0.000205657182603281	0.000210608505091075	0.000872105944237665
12	14.8022833995669	0.06	-1.85609384801534	-2.00732275540113	-1.70486494062956	0.0660443181358049	-15.7300819985846	-16.9898586598716	-14.4703053372975	8.04	6.8	9.49	-1.99204869811527	-1.8443407914003	-1.69663288468533	-2.02797170537256	-1.8776001528291	-1.72722860028564	-2.09724299402002	-1.94734921547487	-1.79335913587635	-1.85609384801534	8.27605201595157	-0.00788833219159401	-31.2485411236408	-0.00320605323331451	-0.00188891754191247	-0.00477121678456504	-0.0215780622470434	-0.0202368027914248	-0.023171892337182	-0.0593139696317359	-0.0645279206876696	-0.0628421957188636	0.000205657182603281	0.000210608505091075	0.000872105944237665
12	14.8022833995669	0.06	-1.85465167116216	-2.00931495752211	-1.69998838480222	0.0628334693560236	-15.6921660953422	-16.9828293007381	-14.4015028899464	7.98	6.74	9.42	-2.00577870944211	-1.85334328583865	-1.70090786223519	-2.04284163451829	-1.88758949805544	-1.73233736159259	-2.11402073934181	-1.9531469804245	-1.79254196232242	-1.85465167116216	8.21991054409229	0.0820869799515328	-31.0553352295982	-0.00320605323331451	-0.00188891754191247	-0.00477121678456504	-0.0215780622470434	-0.0202368027914248	-0.023171892337182	-0.0593139696317359	-0.0645279206876696	-0.0628421957188636	0.000205657182603281	0.000210608505091075	0.000872105944237665
12	14.8022833995669	0.06	-1.8540152538094	-2.00631038055122	-1.70172012706757	0.0652020152123483	-15.8089808937424	-17.0838025038821	-14.5341592836028	8.02	6.79	9.47	-2.00714352768373	-1.85736715657656	-1.70759078546938	-2.04358752669925	-1.89109164408436	-1.73859576146947	-2.11841851291882	-1.95736190944376	-1.7994480569723	-1.8540152538094	8.26329627439372	-0.0920059383608208	-31.3113658419587	-0.00320605323331451	-0.00188891754191247	-0.00477121678456504	-0.0215780622470434	-0.0202368027914248	-0.023171892337182	-0.0593139696317359	-0.0645279206876696	-0.0628421957188636	0.000205657182603281	0.000210608505091075	0.000872105944237665
12	14.8022833995669	0.06	-1.85353205452601	-2.00378496384938	-1.70327914520264	0.0664064351437115	-15.660502150502	-16.9110395732763	-14.4099647277276	7.97	6.75	9.48	-1.99823489194949	-1.85046943370852	-1.70270397546756	-2.03521579135321	-1.8847156698509	-1.73421554834858	-2.10605532782545	-1.94993215743281	-1.79701170564413	-1.85353205452601	8.23835226597704	0.172902656322692	-30.9942590488399	-0.00320605323331451	-0.00188891754191247	-0.00477121678456504	-0.0215780622470434	-0.0202368027914248	-0.023171892337182	-0.0593139696317359	-0.0645279206876696	-0.0628421957188636	0.000205657182603281	0.000210608505091075	0.000872105944237665
12	14.8022833995669	0.06	-1.85352317592111	-2.00482842400596	-1.70221792783625	0.0674003314656402	-15.9587210133992	-17.2229678122346	-14.6944742145638	7.98	6.75	9.43	-2.03222821242324	-1.88305310856954	-1.73387800471584	-2.069662706724	-1.91773973501722	-1.76581676331045	-2.145567299526	-1.98724256734528	-1.8278799316283	-1.85352317592111	8.23249956246499	-0.0334223948168961	-31.1892648309638	-0.00320605323331451	-0.00188891754191247	-0.00477121678456504	-0.0215780622470434	-0.0202368027914248	-0.023171892337182	-0.0593139696317359	-0.0645279206876696	-0.0628421957188636	0.000205657182603281	0.000210608505091075	0.000872105944237665
12	14.8022833995669	0.06	-1.85314746006746	-2.00319798059499	-1.70309693953992	0.0653384686714308	-15.5376162847663	-16.7891549409087	-14.2860776286239	8	6.77	9.46	-1.97794751430551	-1.83050246524337	-1.68305741618123	-2.01419295764835	-1.86404601122376	-1.71389906479917	-2.08618465207558	-1.93309867830741	-1.77483173939135	-1.85314746006746	8.23569352235191	-0.0150722165041816	-31.1733733654536	-0.00320605323331451	-0.00188891754191247	-0.00477121678456504	-0.0215780622470434	-0.0202368027914248	-0.023171892337182	-0.0593139696317359	-0.0645279206876696	-0.0628421957188636	0.000205657182603281	0.000210608505091075	0.000872105944237665
12	14.8022833995669	0.06	-1.85302828652218	-2.00409756533769	-1.70195900770667	0.0667549230791455	-15.8140980042339	-17.0733649322328	-14.5548310762349	8	6.76	9.45	-2.01083462667298	-1.86252305756548	-1.71421148845797	-2.04764627994757	-1.89661962229615	-1.74559296464473	-2.11644989328567	-1.96274741633686	-1.80787405236586	-1.85302828652218	8.24052413765947	0.0431533114021421	-31.1230287060589	-0.00320605323331451	-0.00188891754191247	-0.00477121678456504	-0.0215780622470434	-0.0202368027914248	-0.023171892337182	-0.0593139696317359	-0.0645279206876696	-0.0628421957188636	0.000205657182603281	0.000210608505091075	0.000872105944237665
12	14.8022833995669	0.06	-1.85283079156167	-2.00493989722844	-1.7007216858949	0.0643292396656888	-15.6012896888852	-16.8684599987642	-14.3341193790062	8.01	6.76	9.46	-1.98477925131234	-1.83568126968799	-1.68658328806364	-2.02099649078731	-1.86917784523917	-1.71735919969104	-2.09077857278808	-1.93216971084237	-1.77962850653945	-1.85283079156167	8.24918947809689	-0.0847101640300965	-31.2732583172374	-0.00320605323331451	-0.00188891754191247	-0.00477121678456504	-0.0215780622470434	-0.0202368027914248	-0.023171892337182	-0.0593139696317359	-0.0645279206876696	-0.0628421957188636	0.000205657182603281	0.000210608505091075	0.000872105944237665
12	14.8022833995669	0.06	-1.85257033806196	-2.00404682540261	-1.70109385072131	0.0652050597508195	-15.5853755978596	-16.8421344957904	-14.3286166999288	7.95	6.71	9.41	-1.99666048131545	-1.84766981587056	-1.69867915042568	-2.03401660256316	-1.88223842596392	-1.73046024936467	-2.10411829361191	-1.9487047386241	-1.79318042035009	-1.85257033806196	8.18761412069621	0.232620258355393	-30.8421995591465	-0.00320605323331451	-0.00188891754191247	-0.00477121678456504	-0.0215780622470434	-0.0202368027914248	-0.023171892337182	-0.0593139696317359	-0.0645279206876696	-0.0628421957188636	0.000205657182603281	0.000210608505091075	0.000872105944237665
12	14.8022833995669	0.06	-1.85106346189208	-2.00281421301536	-1.6993127107688	0.0649961603088814	-15.8111841413876	-17.0883415031557	-14.5340267796195	8	6.79	9.49	-2.013449137804	-1.86296692813976	-1.71248471847552	-2.05036068681349	-1.89711976258687	-1.74387883836025	-2.11940105058591	-1.96585819689919	-1.8046335720792	-1.85106346189208	8.25770390189779	-0.141248544604317	-31.343867171919	-0.00320605323331451	-0.00188891754191247	-0.00477121678456504	-0.0215780622470434	-0.0202368027914248	-0.023171892337182	-0.0593139696317359	-0.0645279206876696	-0.0628421957188636	0.000205657182603281	0.000210608505091075	0.000872105944237665
12	14.8022833995669	0.06	-1.85085582278198	-2.00173777166512	-1.69997387389885	0.0660511467192944	-15.6843924939859	-16.9404404910701	-14.4283444969017	8.03	6.74	9.46	-1.9877666461582	-1.84038380119063	-1.69300095622306	-2.02370452080693	-1.87365706416673	-1.72360960752653	-2.09319121178269	-1.94033514070771	-1.78650624564811	-1.85085582278198	8.24817044092311	0.195128479201033	-30.9858430694581	-0.00320605323331451	-0.00188891754191247	-0.00477121678456504	-0.0215780622470434	-0.0202368027914248	-0.023171892337182	-0.0593139696317359	-0.0645279206876696	-0.0628421957188636	0.000205657182603281	0.000210608505091075	0.000872105944237665
12	14.8022833995669	0.06	-1.85005895454856	-2.00129333840824	-1.69882457068889	0.0668920796577811	-15.9391313282659	-17.206959522818	-14.6713031337137	7.98	6.75	9.46	-2.03109430217062	-1.88144098203168	-1.73178766189274	-2.06855418236178	-1.91614077597937	-1.76372736959696	-2.14273972650185	-1.98212423865838	-1.82511764595604	-1.85005895454856	8.24714162198909	-0.0722430928932592	-31.2523334497035	-0.00320605323331451	-0.00188891754191247	-0.00477121678456504	-0.0215780622470434	-0.0202368027914248	-0.023171892337182	-0.0593139696317359	-0.0645279206876696	-0.0628421957188636	0.000205657182603281	0.000210608505091075	0.000872105944237665
12	14.8022833995669	0.06	-1.84997834385235	-2.00269031017061	-1.69726637753408	0.0646533776331043	-15.7916364836749	-17.0708262844809	-14.5124466828689	8.01	6.77	9.47	-2.00930974612881	-1.85874359947164	-1.70817745281448	-2.04601857704849	-1.89270168116985	-1.73938478529121	-2.11714208779107	-1.95754567296558	-1.80267316911672	-1.84997834385235	8.2577323831612	0.0802436315320132	-31.1166347961288	-0.00320605323331451	-0.00188891754191247	-0.00477121678456504	-0.0215780622470434	-0.0202368027914248	-0.023171892337182	-0.0593139696317359	-0.0645279206876696	-0.0628421957188636	0.000205657182603281	0.000210608505091075	0.000872105944237665
12	14.8022833995669	0.06	-1.84967922260704	-1.99982947547528	-1.6995289697388	0.0666597454596247	-15.7785833299575	-17.0359830193464	-14.5211836405686	8.03	6.76	9.47	-1.99940257287293	-1.85182974591961	-1.70425691896628	-2.0355767132543	-1.88533392866908	-1.73509114408385	-2.10631141808699	-1.95076238084166	-1.79590070887643	-1.84967922260704	8.26808946697337	-0.0715050408307029	-31.2932628270954	-0.00320605323331451	-0.00188891754191247	-0.00477121678456504	-0.0215780622470434	-0.0202368027914248	-0.023171892337182	-0.0593139696317359	-0.0645279206876696	-0.0628421957188636	0.000205657182603281	0.000210608505091075	0.000872105944237665
12	14.8022833995669	0.06	-1.84926673436535	-2.00044503236928	-1.69808843636143	0.0661855399452646	-15.7989911677103	-17.0628403838008	-14.5351419516199	8.05	6.77	9.48	-1.99839884589931	-1.85037690125147	-1.70235495660363	-2.03430223508853	-1.88362091666346	-1.73293959823838	-2.10523407392103	-1.94907575124865	-1.80005691106247	-1.84926673436535	8.26534749662454	0.0987571509942625	-31.1209950388464	-0.00320605323331451	-0.00188891754191247	-0.00477121678456504	-0.0215780622470434	-0.0202368027914248	-0.023171892337182	-0.0593139696317359	-0.0645279206876696	-0.0628421957188636	0.000205657182603281	0.000210608505091075	0.000872105944237665
12	14.8022833995669	0.06	-1.84919406063504	-2.00356275686282	-1.69482536440725	0.0634436829843621	-15.803721056715	-17.096872172875	-14.5105699405551	7.98	6.76	9.43	-2.01798937394363	-1.86535530234694	-1.71272123075025	-2.05520079647406	-1.89975217540349	-1.74430355433292	-2.12736986034279	-1.96601792072848	-1.80636678568527	-1.84919406063504	8.24005710113372	0.0487627912072505	-31.1323118962675	-0.00320605323331451	-0.00188891754191247	-0.00477121678456504	-0.0215780622470434	-0.0202368027914248	-0.023171892337182	-0.0593139696317359	-0.0645279206876696	-0.0628421957188636	0.000205657182603281	0.000210608505091075	0.000872105944237665
12	14.8022833995669	0.06	-1.84918522554548	-1.9991519531403	-1.69921849795066	0.0690152809000771	-15.9575679801522	-17.2057632068935	-14.7093727534109	8.01	6.71	9.48	-2.02312956152535	-1.87636125886944	-1.72959295621354	-2.05996496013423	-1.91052442677482	-1.7610838934154	-2.13184465660849	-1.98326228491991	-1.82414098223463	-1.84918522554548	8.25130145916587	0.200563344528623	-30.9756868820885	-0.00320605323331451	-0.00188891754191247	-0.00477121678456504	-0.0215780622470434	-0.0202368027914248	-0.023171892337182	-0.0593139696317359	-0.0645279206876696	-0.0628421957188636	0.000205657182603281	0.000210608505091075	0.000872105944237665
12	14.8022833995669	0.06	-1.8488836067711	-1.99906349888734	-1.69870371465487	0.0669583742982717	-15.887987815819	-17.1510773168889	-14.6248983147491	8.03	6.79	9.5	-2.01237195339866	-1.86417100720605	-1.71597006101345	-2.04874795076203	-1.89786809761148	-1.74698824446092	-2.1262550285618	-1.96347294595694	-1.81046101322962	-1.8488836067711	8.28117096796465	0.00829352239790067	-31.2353890474448	-0.00320605323331451	-0.00188891754191247	-0.00477121678456504	-0.0215780622470434	-0.0202368027914248	-0.023171892337182	-0.0593139696317359	-0.0645279206876696	-0.0628421957188636	0.000205657182603281	0.000210608505091075	0.000872105944237665
12	14.8022833995669	0.06	-1.84872331773104	-2.00142625966361	-1.69602037579847	0.0641513095581087	-15.6632708454623	-16.9373595952644	-14.3891820956601	8.01	6.74	9.41	-1.99343465905953	-1.84348137630088	-1.69352809354224	-2.02984335148527	-1.87715127669982	-1.72445920191437	-2.10482500586618	-1.94275950425098	-1.78779706036217	-1.84872331773104	8.23328248756139	-0.00882521953105469	-31.1702955418704	-0.00320605323331451	-0.00188891754191247	-0.00477121678456504	-0.0215780622470434	-0.0202368027914248	-0.023171892337182	-0.0593139696317359	-0.0645279206876696	-0.0628421957188636	0.000205657182603281	0.000210608505091075	0.000872105944237665
12	14.8022833995669	0.06	-1.84805250049989	-2.00211385939558	-1.6939911416042	0.0623995434082108	-15.424689911596	-16.6980516876954	-14.1513281354966	7.93	6.71	9.35	-1.98308723203176	-1.83186075799941	-1.68063428396707	-2.02040581869023	-1.86633349996428	-1.71226118123834	-2.09521302761583	-1.93254454112123	-1.77303575516262	-1.84805250049989	8.17088094818188	0.0400270392492181	-31.009130316337	-0.00320605323331451	-0.00188891754191247	-0.00477121678456504	-0.0215780622470434	-0.0202368027914248	-0.023171892337182	-0.0593139696317359	-0.0645279206876696	-0.0628421957188636	0.000205657182603281	0.000210608505091075	0.000872105944237665
12	14.8022833995669	0.06	-1.84804141222478	-1.99816157552078	-1.69792124892879	0.066799311768389	-15.9093683228772	-17.175770462286	-14.6429661834684	8.04	6.8	9.47	-2.01457751068069	-1.86603888907226	-1.71750026746382	-2.0509512680765	-1.89973074033259	-1.74851021258867	-2.12680439092233	-1.96890934466794	-1.81075352526934	-1.84804141222478	8.27811981703362	0.106011603440018	-31.1421874052185	-0.00320605323331451	-0.00188891754191247	-0.00477121678456504	-0.0215780622470434	-0.0202368027914248	-0.023171892337182	-0.0593139696317359	-0.0645279206876696	-0.0628421957188636	0.000205657182603281	0.000210608505091075	0.000872105944237665
12	14.8022833995669	0.06	-1.84803337943131	-1.99917303351904	-1.69689372534358	0.0638350171754713	-15.4992893554958	-16.7633725582499	-14.2352061527416	8.02	6.82	9.52	-1.96918167265575	-1.82069070122825	-1.67219972980076	-2.00491717762493	-1.85373148284051	-1.7025457880561	-2.07551049320648	-1.92310695457157	-1.76442596789666	-1.84803337943131	8.29034080566915	0.0404918338222074	-31.2291081199121	-0.00320605323331451	-0.00188891754191247	-0.00477121678456504	-0.0215780622470434	-0.0202368027914248	-0.023171892337182	-0.0593139696317359	-0.0645279206876696	-0.0628421957188636	0.000205657182603281	0.000210608505091075	0.000872105944237665
12	14.8022833995669	0.06	-1.84801204884483	-1.99743010505542	-1.69859399263424	0.0682257489661816	-15.8302328623763	-17.0761399823201	-14.5843257424324	7.98	6.75	9.43	-2.01658660332078	-1.86945267201885	-1.72231874071693	-2.05383619545484	-1.90398446422255	-1.75413273299026	-2.12473383553996	-1.9711329110105	-1.81617527804703	-1.84801204884483	8.23382740150645	-0.0930040990514649	-31.2425288431364	-0.00320605323331451	-0.00188891754191247	-0.00477121678456504	-0.0215780622470434	-0.0202368027914248	-0.023171892337182	-0.0593139696317359	-0.0645279206876696	-0.0628421957188636	0.000205657182603281	0.000210608505091075	0.000872105944237665
12	14.8022833995669	0.06	-1.84705289405772	-1.99968092858535	-1.69442485953009	0.0641492679710314	-15.6188846943648	-16.8893845686107	-14.3483848201189	8.01	6.76	9.46	-1.98787559461816	-1.83833813321932	-1.68880067182047	-2.02418809072105	-1.87191903057479	-1.71964997042853	-2.1023375392102	-1.93995829299942	-1.78211438097196	-1.84705289405772	8.24241843400099	-0.042206296321582	-31.2197362442877	-0.00320605323331451	-0.00188891754191247	-0.00477121678456504	-0.0215780622470434	-0.0202368027914248	-0.023171892337182	-0.0593139696317359	-0.0645279206876696	-0.0628421957188636	0.000205657182603281	0.000210608505091075	0.000872105944237665
12	14.8022833995669	0.06	-1.84703100723983	-1.99885456170179	-1.69520745277787	0.0674236132874413	-16.1163945651042	-17.3928958463792	-14.8398932838292	8.03	6.78	9.51	-2.0424562502495	-1.89255608161632	-1.74265591298313	-2.07948035103059	-1.92686290561368	-1.77424546019677	-2.15492665005597	-1.99485427391231	-1.83695081139931	-1.84703100723983	8.27955759654896	0.00719470468861673	-31.2318627103344	-0.00320605323331451	-0.00188891754191247	-0.00477121678456504	-0.0215780622470434	-0.0202368027914248	-0.023171892337182	-0.0593139696317359	-0.0645279206876696	-0.0628421957188636	0.000205657182603281	0.000210608505091075	0.000872105944237665
12	14.8022833995669	0.06	-1.84599540247493	-1.99959757323687	-1.69239323171299	0.0631726085822935	-15.6221988657992	-16.903421831496	-14.3409759001024	7.98	6.76	9.44	-1.99608884762868	-1.84479197421173	-1.69349510079478	-2.03295363189712	-1.87886253085567	-1.72477142981422	-2.10571325099814	-1.94674565849968	-1.78741272975141	-1.84599540247493	8.23484845617221	0.244956630489528	-30.9270800508828	-0.00320605323331451	-0.00188891754191247	-0.00477121678456504	-0.0215780622470434	-0.0202368027914248	-0.023171892337182	-0.0593139696317359	-0.0645279206876696	-0.0628421957188636	0.000205657182603281	0.000210608505091075	0.000872105944237665
12	14.8022833995669	0.06	-1.84518211625503	-1.99685223627637	-1.69351199623369	0.0656343623816575	-15.6653866477887	-16.9241702598066	-14.4066030357708	7.95	6.72	9.43	-2.00430791999652	-1.85523178069998	-1.70615564140344	-2.04167929748797	-1.88982355500719	-1.73796781252641	-2.11090305908764	-1.95748065376099	-1.80157738727039	-1.84518211625503	8.20573126679887	0.000849166873473281	-31.103514943901	-0.00320605323331451	-0.00188891754191247	-0.00477121678456504	-0.0215780622470434	-0.0202368027914248	-0.023171892337182	-0.0593139696317359	-0.0645279206876696	-0.0628421957188636	0.000205657182603281	0.000210608505091075	0.000872105944237665
12	14.8022833995669	0.06	-1.84516078035721	-1.99467053606433	-1.6956510246501	0.0667496780812993	-15.6699964371037	-16.9178411752007	-14.4221516990066	8.03	6.76	9.48	-1.98582762609589	-1.83935476774893	-1.69288190940197	-2.021773865356	-1.8726496447548	-1.7235254241536	-2.09255801867302	-1.93913553567788	-1.7837578183875	-1.84516078035721	8.25869654686985	-0.0664594458304239	-31.2665581980159	-0.00320605323331451	-0.00188891754191247	-0.00477121678456504	-0.0215780622470434	-0.0202368027914248	-0.023171892337182	-0.0593139696317359	-0.0645279206876696	-0.0628421957188636	0.000205657182603281	0.000210608505091075	0.000872105944237665
12	14.8022833995669	0.06	-1.84508640147502	-1.99847197926356	-1.69170082368648	0.0648245885026973	-15.7910571104883	-17.0683927432816	-14.5137214776949	8.02	6.76	9.43	-2.00507887626643	-1.85502615989544	-1.70497344352445	-2.04146988836689	-1.88869380271511	-1.73591771706334	-2.11602166930166	-1.95466594044276	-1.79649901598617	-1.84508640147502	8.24249934812282	0.173559799430525	-31.0087582873183	-0.00320605323331451	-0.00188891754191247	-0.00477121678456504	-0.0215780622470434	-0.0202368027914248	-0.023171892337182	-0.0593139696317359	-0.0645279206876696	-0.0628421957188636	0.000205657182603281	0.000210608505091075	0.000872105944237665
12	14.8022833995669	0.06	-1.84496016551098	-1.99661174431623	-1.69330858670573	0.0642229916019653	-15.5537880052278	-16.818216465592	-14.2893595448635	7.96	6.75	9.46	-1.98913548631663	-1.83958814724148	-1.69004080816632	-2.02606275967927	-1.87373915146173	-1.72141554324419	-2.09774744595063	-1.93853875922576	-1.78072979084688	-1.84496016551098	8.22804532361303	0.0595723522065659	-31.0915810527243	-0.00320605323331451	-0.00188891754191247	-0.00477121678456504	-0.0215780622470434	-0.0202368027914248	-0.023171892337182	-0.0593139696317359	-0.0645279206876696	-0.0628421957188636	0.000205657182603281	0.000210608505091075	0.000872105944237665
12	14.8022833995669	0.06	-1.84407721801793	-1.99466405958087	-1.69349037645498	0.0674336723361211	-15.9056608392549	-17.1653701663619	-14.6459515121479	8.05	6.75	9.52	-2.01098769071447	-1.86340800404656	-1.71582831737865	-2.04715254661132	-1.89691884165861	-1.74668513670591	-2.12043161253436	-1.96472609892815	-1.8046232894056	-1.84407721801793	8.26709583828472	0.142693827510507	-31.0681656342345	-0.00320605323331451	-0.00188891754191247	-0.00477121678456504	-0.0215780622470434	-0.0202368027914248	-0.023171892337182	-0.0593139696317359	-0.0645279206876696	-0.0628421957188636	0.000205657182603281	0.000210608505091075	0.000872105944237665
12	14.8022833995669	0.06	-1.84387676790075	-1.99342682958291	-1.6943267062186	0.065883416770125	-15.6346802310363	-16.8884524865439	-14.3809079755287	7.98	6.73	9.45	-1.99329177940822	-1.84531292035381	-1.6973340612994	-2.03004182131975	-1.87933469672567	-1.72862757213158	-2.10087393552877	-1.94866151755396	-1.78971912908611	-1.84387676790075	8.24890415829162	-0.464551551971676	-31.6394284302034	-0.00320605323331451	-0.00188891754191247	-0.00477121678456504	-0.0215780622470434	-0.0202368027914248	-0.023171892337182	-0.0593139696317359	-0.0645279206876696	-0.0628421957188636	0.000205657182603281	0.000210608505091075	0.000872105944237665
12	14.8022833995669	0.06	-1.84384665071905	-1.9930838160907	-1.6946094853474	0.0656752427905469	-15.6062333828077	-16.8598459869628	-14.3526207786527	8.02	6.76	9.45	-1.98224932118984	-1.83485931919677	-1.68746931720369	-2.0183278498781	-1.8682552315469	-1.7181826132157	-2.09100484759111	-1.93829757001936	-1.77909023437778	-1.84384665071905	8.26121461774187	-0.0105255496267108	-31.2107201968133	-0.00320605323331451	-0.00188891754191247	-0.00477121678456504	-0.0215780622470434	-0.0202368027914248	-0.023171892337182	-0.0593139696317359	-0.0645279206876696	-0.0628421957188636	0.000205657182603281	0.000210608505091075	0.000872105944237665
12	14.8022833995669	0.06	-1.84354935055578	-1.99459297936043	-1.69250572175114	0.0636677007488477	-15.5389955833985	-16.8080946666007	-14.2698965001962	7.95	6.72	9.42	-1.99036523691949	-1.84008224842398	-1.68979925992847	-2.02746459135207	-1.87438040750208	-1.72129622365209	-2.10312257984558	-1.93936945492721	-1.78436602548622	-1.84354935055578	8.21865066014428	0.150460223865885	-30.9776360402339	-0.00320605323331451	-0.00188891754191247	-0.00477121678456504	-0.0215780622470434	-0.0202368027914248	-0.023171892337182	-0.0593139696317359	-0.0645279206876696	-0.0628421957188636	0.000205657182603281	0.000210608505091075	0.000872105944237665
12	14.8022833995669	0.06	-1.84332485552834	-1.99419910242451	-1.69245060863218	0.0642356536313807	-15.5511538666751	-16.8152350292369	-14.2870727041132	8.01	6.76	9.45	-1.97897774153415	-1.8302085759618	-1.68143941038946	-2.01511728562213	-1.86363133870086	-1.71214539177959	-2.08905008801461	-1.92778750171232	-1.77218845715495	-1.84332485552834	8.23984672351109	0.0615914419654485	-31.1136158142558	-0.00320605323331451	-0.00188891754191247	-0.00477121678456504	-0.0215780622470434	-0.0202368027914248	-0.023171892337182	-0.0593139696317359	-0.0645279206876696	-0.0628421957188636	0.000205657182603281	0.000210608505091075	0.000872105944237665
12	14.8022833995669	0.06	-1.8430342075436	-1.99258165938382	-1.69348675570339	0.0651336567642359	-15.385206822023	-16.6265519339086	-14.1438617101374	7.97	6.72	9.47	-1.96577144210699	-1.81900614883129	-1.67224085555559	-2.00222227945563	-1.85273555187733	-1.70324882429903	-2.07551821874713	-1.91660374112855	-1.76176206215057	-1.8430342075436	8.22199224585265	-0.16884559995268	-31.2941277527843	-0.00320605323331451	-0.00188891754191247	-0.00477121678456504	-0.0215780622470434	-0.0202368027914248	-0.023171892337182	-0.0593139696317359	-0.0645279206876696	-0.0628421957188636	0.000205657182603281	0.000210608505091075	0.000872105944237665
12	14.8022833995669	0.06	-1.84289516529972	-1.99525721300541	-1.69053311759404	0.0626633940291135	-15.5075294875496	-16.7848521441643	-14.230206830935	7.98	6.75	9.49	-1.98059805675291	-1.82987508643369	-1.67915211611446	-2.01708550935206	-1.86358585387131	-1.71008619839056	-2.08639991802147	-1.92560819725708	-1.76948009529238	-1.84289516529972	8.24974943002501	0.207893549889423	-30.9811470837824	-0.00320605323331451	-0.00188891754191247	-0.00477121678456504	-0.0215780622470434	-0.0202368027914248	-0.023171892337182	-0.0593139696317359	-0.0645279206876696	-0.0628421957188636	0.000205657182603281	0.000210608505091075	0.000872105944237665
12	14.8022833995669	0.06	-1.84286289065015	-1.99418160445891	-1.69154417684139	0.0645071608690155	-15.499898906204	-16.7569771301819	-14.242820682226	7.98	6.74	9.45	-1.9782171830372	-1.82981489521549	-1.68141260739379	-2.01471645364652	-1.86357605632466	-1.71243565900279	-2.08800245752671	-1.93007127698972	-1.77476763288336	-1.84286289065015	8.21711844562334	0.266539750526144	-30.8618976724088	-0.00320605323331451	-0.00188891754191247	-0.00477121678456504	-0.0215780622470434	-0.0202368027914248	-0.023171892337182	-0.0593139696317359	-0.0645279206876696	-0.0628421957188636	0.000205657182603281	0.000210608505091075	0.000872105944237665
12	14.8022833995669	0.06	-1.84275107823036	-1.9934279980019	-1.69207415845881	0.0654096128431747	-15.6637055500704	-16.9246662290582	-14.4027448710825	7.97	6.74	9.49	-1.99993394880624	-1.85093023813407	-1.7019265274619	-2.03695174795598	-1.88519005148257	-1.73342835500916	-2.10725174326559	-1.9507855831017	-1.79703906285099	-1.84275107823036	8.24600373940964	0.0789159498522823	-31.0870594928474	-0.00320605323331451	-0.00188891754191247	-0.00477121678456504	-0.0215780622470434	-0.0202368027914248	-0.023171892337182	-0.0593139696317359	-0.0645279206876696	-0.0628421957188636	0.000205657182603281	0.000210608505091075	0.000872105944237665
12	14.8022833995669	0.06	-1.8423517166788	-1.99193542751485	-1.69276800584276	0.0674160567636724	-15.8969269428862	-17.1561209259867	-14.6377329597857	8.04	6.79	9.52	-2.01030716921575	-1.86275827383428	-1.71520937845281	-2.04648429585848	-1.89628013706455	-1.74607597827063	-2.12030322100457	-1.96427728592864	-1.80461662670002	-1.8423517166788	8.29317124077849	0.180226006706066	-31.0792591883302	-0.00320605323331451	-0.00188891754191247	-0.00477121678456504	-0.0215780622470434	-0.0202368027914248	-0.023171892337182	-0.0593139696317359	-0.0645279206876696	-0.0628421957188636	0.000205657182603281	0.000210608505091075	0.000872105944237665
12	14.8022833995669	0.06	-1.84205450950149	-1.99269477696896	-1.69141424203402	0.0664823802299997	-15.8114461013145	-17.0732641630913	-14.5496280395377	7.94	6.74	9.4	-2.02605790292104	-1.8763199013479	-1.72658189977477	-2.0640871044429	-1.91153851358252	-1.75898992272213	-2.135378739788	-1.97828880002492	-1.82588395646636	-1.84205450950149	8.2122286605842	0.28014144209655	-30.8442171307044	-0.00320605323331451	-0.00188891754191247	-0.00477121678456504	-0.0215780622470434	-0.0202368027914248	-0.023171892337182	-0.0593139696317359	-0.0645279206876696	-0.0628421957188636	0.000205657182603281	0.000210608505091075	0.000872105944237665
12	14.8022833995669	0.06	-1.84191993192774	-1.99278108901888	-1.69105877483661	0.0645290354970927	-15.4727976591247	-16.7274505259708	-14.2181447922786	8.01	6.73	9.47	-1.96886195414985	-1.82118623444809	-1.67351051474633	-2.00482993588359	-1.85445641526311	-1.70408289464262	-2.0752929983899	-1.91559838236906	-1.76840358333788	-1.84191993192774	8.2442118925821	0.243611739218251	-30.9242549894846	-0.00320605323331451	-0.00188891754191247	-0.00477121678456504	-0.0215780622470434	-0.0202368027914248	-0.023171892337182	-0.0593139696317359	-0.0645279206876696	-0.0628421957188636	0.000205657182603281	0.000210608505091075	0.000872105944237665
12	14.8022833995669	0.06	-1.84191510246947	-1.99326458708177	-1.69056561785716	0.0640071567769168	-15.5557362472809	-16.8225994878061	-14.2888730067556	8.01	6.8	9.5	-1.97859019970112	-1.82958806754659	-1.68058593539205	-2.01464608866046	-1.8629286876582	-1.71121128665594	-2.08481245213681	-1.92728375038512	-1.77332589443066	-1.84191510246947	8.2680855002986	0.389315992596565	-30.8371238578492	-0.00320605323331451	-0.00188891754191247	-0.00477121678456504	-0.0215780622470434	-0.0202368027914248	-0.023171892337182	-0.0593139696317359	-0.0645279206876696	-0.0628421957188636	0.000205657182603281	0.000210608505091075	0.000872105944237665
12	14.8022833995669	0.06	-1.8416417407203	-1.99080303867951	-1.69248044276108	0.066522856338407	-15.7372404576442	-16.9927272508092	-14.4817536644791	8.01	6.77	9.48	-1.99898025679297	-1.85128805440787	-1.70359585202278	-2.03543094800359	-1.88504563104417	-1.73466031408475	-2.11638771700922	-1.9536174771629	-1.79607017507833	-1.8416417407203	8.27207356348183	0.432850346889247	-30.7878930214085	-0.00320605323331451	-0.00188891754191247	-0.00477121678456504	-0.0215780622470434	-0.0202368027914248	-0.023171892337182	-0.0593139696317359	-0.0645279206876696	-0.0628421957188636	0.000205657182603281	0.000210608505091075	0.000872105944237665
12	14.8022833995669	0.06	-1.84144263401735	-1.99300894064531	-1.68987632738939	0.0669091991676515	-15.8507493758334	-17.1113746355363	-14.5901241161306	7.96	6.71	9.4	-2.0259919424419	-1.87673352966116	-1.72747511688043	-2.06373772244996	-1.91169851123901	-1.75965930002806	-2.14050645227961	-1.9766977349485	-1.82145138005558	-1.84144263401735	8.20813055104482	0.0120731303101155	-31.1031554724785	-0.00320605323331451	-0.00188891754191247	-0.00477121678456504	-0.0215780622470434	-0.0202368027914248	-0.023171892337182	-0.0593139696317359	-0.0645279206876696	-0.0628421957188636	0.000205657182603281	0.000210608505091075	0.000872105944237665
12	14.8022833995669	0.06	-1.84134550650898	-1.99405003592284	-1.68864097709511	0.0658241015804224	-15.9302480975108	-17.2083384790065	-14.6521577160152	7.97	6.76	9.49	-2.03421272834498	-1.88312854754591	-1.73204436674685	-2.07191154941589	-1.91802741784509	-1.7641432862743	-2.14437670534392	-1.98663853510403	-1.82576875608183	-1.84134550650898	8.24633587192757	0.0210145169963605	-31.1586915619624	-0.00320605323331451	-0.00188891754191247	-0.00477121678456504	-0.0215780622470434	-0.0202368027914248	-0.023171892337182	-0.0593139696317359	-0.0645279206876696	-0.0628421957188636	0.000205657182603281	0.000210608505091075	0.000872105944237665
12	14.8022833995669	0.06	-1.8412568746511	-1.99505665209082	-1.68745709721138	0.0618811657651336	-15.4882784581331	-16.7725888605664	-14.2039680556998	7.98	6.76	9.4	-1.98033087913114	-1.82869301514535	-1.67705515115957	-2.01688574320074	-1.86244880075579	-1.70801185831084	-2.08695661149858	-1.93158301425562	-1.77045640154644	-1.8412568746511	8.22569300202029	0.0553344191538218	-31.095492156186	-0.00320605323331451	-0.00188891754191247	-0.00477121678456504	-0.0215780622470434	-0.0202368027914248	-0.023171892337182	-0.0593139696317359	-0.0645279206876696	-0.0628421957188636	0.000205657182603281	0.000210608505091075	0.000872105944237665
12	14.8022833995669	0.06	-1.84095229134198	-1.99337328091326	-1.68853130177069	0.0630742044884015	-15.440429079695	-16.7077985465228	-14.1730596128673	7.98	6.73	9.46	-1.97305364993501	-1.82338773521993	-1.67372182050485	-2.00949702714592	-1.85706670134361	-1.7046363755413	-2.07698205791206	-1.92483991783604	-1.76336398879749	-1.84095229134198	8.22142309016812	0.254768254354828	-30.8719877950481	-0.00320605323331451	-0.00188891754191247	-0.00477121678456504	-0.0215780622470434	-0.0202368027914248	-0.023171892337182	-0.0593139696317359	-0.0645279206876696	-0.0628421957188636	0.000205657182603281	0.000210608505091075	0.000872105944237665
12	14.8022833995669	0.06	-1.84090703133792	-1.99270870292051	-1.68910535975532	0.064521836015112	-15.6870460106031	-16.9591476344559	-14.4149443867503	8.01	6.76	9.55	-1.99437373538981	-1.8447762366214	-1.69517873785299	-2.03070036477599	-1.87837801419148	-1.72605566360697	-2.1041086075818	-1.94673605435908	-1.78923105693552	-1.84090703133792	8.26875962422779	0.115271402791291	-31.1042814430078	-0.00320605323331451	-0.00188891754191247	-0.00477121678456504	-0.0215780622470434	-0.0202368027914248	-0.023171892337182	-0.0593139696317359	-0.0645279206876696	-0.0628421957188636	0.000205657182603281	0.000210608505091075	0.000872105944237665
12	14.8022833995669	0.06	-1.84077177612499	-1.99088414906249	-1.69065940318749	0.0653860111424197	-15.5468261832908	-16.7986194967585	-14.2950328698232	7.97	6.75	9.42	-1.98652381857227	-1.83849277152029	-1.69046172446831	-2.02338455986462	-1.87260673772864	-1.72182891559266	-2.09539292468076	-1.93748797717032	-1.78469928457684	-1.84077177612499	8.22189616813722	-0.110869864428279	-31.2465300360075	-0.00320605323331451	-0.00188891754191247	-0.00477121678456504	-0.0215780622470434	-0.0202368027914248	-0.023171892337182	-0.0593139696317359	-0.0645279206876696	-0.0628421957188636	0.000205657182603281	0.000210608505091075	0.000872105944237665
12	14.8022833995669	0.06	-1.84067858749018	-1.99293159625104	-1.68842557872932	0.0645226781248542	-15.6580097267886	-16.9277478685784	-14.3882715849987	8.02	6.73	9.48	-1.9902656294097	-1.84097724198956	-1.69168885456941	-2.02649207129911	-1.87448636463689	-1.72248065797466	-2.09945141471695	-1.94126257097214	-1.78171156315913	-1.84067858749018	8.24832570125937	0.0521992918921165	-31.1341251171628	-0.00320605323331451	-0.00188891754191247	-0.00477121678456504	-0.0215780622470434	-0.0202368027914248	-0.023171892337182	-0.0593139696317359	-0.0645279206876696	-0.0628421957188636	0.000205657182603281	0.000210608505091075	0.000872105944237665
12	14.8022833995669	0.06	-1.84041693017226	-1.99478907430584	-1.68604478603867	0.0624922971402129	-15.5886238167725	-16.8744999112723	-14.3027477222727	7.97	6.73	9.44	-1.99395742622304	-1.84201323816933	-1.69006905011562	-2.03086162514061	-1.876105251397	-1.72134887765339	-2.10625235776793	-1.94366898069823	-1.78146004190414	-1.84041693017226	8.21519557900946	-0.0520959122890065	-31.1799445112925	-0.00320605323331451	-0.00188891754191247	-0.00477121678456504	-0.0215780622470434	-0.0202368027914248	-0.023171892337182	-0.0593139696317359	-0.0645279206876696	-0.0628421957188636	0.000205657182603281	0.000210608505091075	0.000872105944237665
12	14.8022833995669	0.06	-1.84039356881004	-1.99096176719886	-1.68982537042121	0.0669333692476566	-15.817132036041	-17.0748402390604	-14.5594238330216	8	6.77	9.48	-2.01166371041321	-1.86348745137476	-1.71531119233631	-2.04853062367249	-1.8976388007648	-1.74674697785711	-2.12095532534113	-1.9679035870579	-1.80863474348021	-1.84039356881004	8.25739992851117	0.0319114989895368	-31.1740144938	-0.00320605323331451	-0.00188891754191247	-0.00477121678456504	-0.0215780622470434	-0.0202368027914248	-0.023171892337182	-0.0593139696317359	-0.0645279206876696	-0.0628421957188636	0.000205657182603281	0.000210608505091075	0.000872105944237665
12	14.8022833995669	0.06	-1.84032902988663	-1.9908676843978	-1.68979037537547	0.0644188603744894	-15.5978459973514	-16.8637944035783	-14.3318975911246	8.02	6.76	9.48	-1.98139473388674	-1.83265338627294	-1.68391203865914	-2.01737727872293	-1.86593475697256	-1.7144922352222	-2.09229776717753	-1.93427928436119	-1.7767030019266	-1.84032902988663	8.26967848898682	-0.197170716786048	-31.4168641723045	-0.00320605323331451	-0.00188891754191247	-0.00477121678456504	-0.0215780622470434	-0.0202368027914248	-0.023171892337182	-0.0593139696317359	-0.0645279206876696	-0.0628421957188636	0.000205657182603281	0.000210608505091075	0.000872105944237665
12	14.8022833995669	0.06	-1.8400071668891	-1.99090941691475	-1.68910491686344	0.0650711807624854	-15.675747680837	-16.9411841957959	-14.410311165878	7.99	6.76	9.5	-1.99660786980276	-1.84746950525267	-1.69833114070258	-2.03324112731361	-1.88136640967389	-1.72949169203417	-2.10828884318134	-1.94085232879567	-1.79400968547251	-1.8400071668891	8.26424825143092	-0.224489289273268	-31.436213490893	-0.00320605323331451	-0.00188891754191247	-0.00477121678456504	-0.0215780622470434	-0.0202368027914248	-0.023171892337182	-0.0593139696317359	-0.0645279206876696	-0.0628421957188636	0.000205657182603281	0.000210608505091075	0.000872105944237665
12	14.8022833995669	0.06	-1.83979564920853	-1.99175100594392	-1.68784029247315	0.0627417484289649	-15.4352644157781	-16.7057875265898	-14.1647413049664	7.98	6.71	9.5	-1.97326471825621	-1.82319227035135	-1.67311982244649	-2.00973950572446	-1.85689304549803	-1.70404658527159	-2.07717876619545	-1.92315434206888	-1.76436249603729	-1.83979564920853	8.23994022181517	-0.230457964086224	-31.3955922047352	-0.00320605323331451	-0.00188891754191247	-0.00477121678456504	-0.0215780622470434	-0.0202368027914248	-0.023171892337182	-0.0593139696317359	-0.0645279206876696	-0.0628421957188636	0.000205657182603281	0.000210608505091075	0.000872105944237665
12	14.8022833995669	0.06	-1.83965291935925	-1.99622640728506	-1.68307943143344	0.061626363406035	-15.6721306509559	-16.9745470023609	-14.3697142995509	7.99	6.77	9.42	-2.00173553701248	-1.84814716176859	-1.69455878652471	-2.03853608181507	-1.88212408887554	-1.72571209593601	-2.11265912611998	-1.95163792688541	-1.7851752946288	-1.83965291935925	8.22773061797949	-0.239590107521852	-31.3965497527969	-0.00320605323331451	-0.00188891754191247	-0.00477121678456504	-0.0215780622470434	-0.0202368027914248	-0.023171892337182	-0.0593139696317359	-0.0645279206876696	-0.0628421957188636	0.000205657182603281	0.000210608505091075	0.000872105944237665
12	14.8022833995669	0.06	-1.83959985810757	-1.99062820710525	-1.68857150910988	0.0643608873599556	-15.6136154214719	-16.8814535794067	-14.3457772635371	7.99	6.74	9.43	-1.990193271921	-1.84072492430876	-1.69125657669652	-2.02674708871987	-1.87453346070048	-1.72231983268109	-2.09737194535954	-1.94128173782765	-1.78379820475609	-1.83959985810757	8.23683974575317	0.0175348688086294	-31.1442107370504	-0.00320605323331451	-0.00188891754191247	-0.00477121678456504	-0.0215780622470434	-0.0202368027914248	-0.023171892337182	-0.0593139696317359	-0.0645279206876696	-0.0628421957188636	0.000205657182603281	0.000210608505091075	0.000872105944237665
12	14.8022833995669	0.06	-1.8394937910419	-1.99071138389248	-1.68827619819131	0.0643029604837763	-15.5955203917903	-16.8624987085966	-14.3285420749841	8.04	6.79	9.46	-1.97737652941251	-1.82880464631135	-1.68023276321018	-2.01305081539112	-1.86179851418683	-1.71054621298254	-2.08414229681186	-1.92746238363091	-1.77463248266667	-1.8394937910419	8.26206433512834	0.186514058426342	-31.0270385508792	-0.00320605323331451	-0.00188891754191247	-0.00477121678456504	-0.0215780622470434	-0.0202368027914248	-0.023171892337182	-0.0593139696317359	-0.0645279206876696	-0.0628421957188636	0.000205657182603281	0.000210608505091075	0.000872105944237665
12	14.8022833995669	0.06	-1.83947915208078	-1.99145236890404	-1.68750593525752	0.0646342566137394	-15.6529588953847	-16.9211157216017	-14.3848020691677	7.97	6.74	9.41	-1.9996606057726	-1.84979559160629	-1.69993057743997	-2.03668231782776	-1.88404270311893	-1.73140308841011	-2.11094722357327	-1.95423507560351	-1.79528460373662	-1.83947915208078	8.21772564959229	0.0277407161202093	-31.0998133109178	-0.00320605323331451	-0.00188891754191247	-0.00477121678456504	-0.0215780622470434	-0.0202368027914248	-0.023171892337182	-0.0593139696317359	-0.0645279206876696	-0.0628421957188636	0.000205657182603281	0.000210608505091075	0.000872105944237665
12	14.8022833995669	0.06	-1.83925095201611	-1.99251394970077	-1.68598795433144	0.0628572551765845	-15.532221457255	-16.8094714512882	-14.2549714632219	8.02	6.78	9.44	-1.97628068377167	-1.8261150763122	-1.67594946885274	-2.01224777170304	-1.85934924292723	-1.70645071415142	-2.08313343222441	-1.92462117663648	-1.76858987022815	-1.83925095201611	8.2382985030055	0.129701322601778	-31.0411300765146	-0.00320605323331451	-0.00188891754191247	-0.00477121678456504	-0.0215780622470434	-0.0202368027914248	-0.023171892337182	-0.0593139696317359	-0.0645279206876696	-0.0628421957188636	0.000205657182603281	0.000210608505091075	0.000872105944237665
12	14.8022833995669	0.06	-1.83923456458563	-1.98805757708641	-1.69041155208485	0.0660644322081694	-15.5546891734712	-16.8002160667828	-14.3091622801597	8	6.78	9.47	-1.9779201987237	-1.83128203701544	-1.68464387530719	-2.01408382547958	-1.86476458100994	-1.7154453365403	-2.08997581385874	-1.93323679178462	-1.77821993437806	-1.83923456458563	8.2577276659689	0.151793797028259	-31.0532315361997	-0.00320605323331451	-0.00188891754191247	-0.00477121678456504	-0.0215780622470434	-0.0202368027914248	-0.023171892337182	-0.0593139696317359	-0.0645279206876696	-0.0628421957188636	0.000205657182603281	0.000210608505091075	0.000872105944237665
12	14.8022833995669	0.06	-1.83894895769167	-1.9908034246752	-1.68709449070813	0.0636451311214033	-15.5890843137065	-16.8625153125087	-14.3156533149042	7.99	6.74	9.45	-1.98761628337195	-1.83751458489685	-1.68741288642175	-2.02410169779006	-1.87124467741529	-1.71838765704051	-2.09641676955091	-1.93930801643038	-1.77782313113994	-1.83894895769167	8.24704371938457	-0.0769115718368663	-31.2579029938001	-0.00320605323331451	-0.00188891754191247	-0.00477121678456504	-0.0215780622470434	-0.0202368027914248	-0.023171892337182	-0.0593139696317359	-0.0645279206876696	-0.0628421957188636	0.000205657182603281	0.000210608505091075	0.000872105944237665
12	14.8022833995669	0.06	-1.83884193734003	-1.98983141566569	-1.68785245901437	0.0654425625259989	-15.5681929867148	-16.8211270750677	-14.3152588983618	8.03	6.77	9.5	-1.97440114550368	-1.82733641623525	-1.68027168696682	-2.01013603462372	-1.86040956571547	-1.71068309680723	-2.07824277458294	-1.92829994992315	-1.77046299605316	-1.83884193734003	8.2579507308259	-0.0365532949788576	-31.2422874129764	-0.00320605323331451	-0.00188891754191247	-0.00477121678456504	-0.0215780622470434	-0.0202368027914248	-0.023171892337182	-0.0593139696317359	-0.0645279206876696	-0.0628421957188636	0.000205657182603281	0.000210608505091075	0.000872105944237665
12	14.8022833995669	0.06	-1.83859543850835	-1.99030202147304	-1.68688885554367	0.0648957632488839	-15.600599415334	-16.8617887611997	-14.3394100694682	7.99	6.76	9.43	-1.98754453250968	-1.83888474176418	-1.69022495101867	-2.02402947981438	-1.87264077178276	-1.72125206375115	-2.09880044547521	-1.94156908278811	-1.78786987077496	-1.83859543850835	8.22626565545833	0.201718517055311	-30.9448383071927	-0.00320605323331451	-0.00188891754191247	-0.00477121678456504	-0.0215780622470434	-0.0202368027914248	-0.023171892337182	-0.0593139696317359	-0.0645279206876696	-0.0628421957188636	0.000205657182603281	0.000210608505091075	0.000872105944237665
12	14.8022833995669	0.06	-1.83856288475757	-1.99074920372801	-1.68637656578713	0.0641538280897714	-15.617611898234	-16.8879599920186	-14.3472638044494	8.03	6.78	9.49	-1.98254413154505	-1.83341296593698	-1.68428180032892	-2.01844458170676	-1.86661290825462	-1.71478123480248	-2.09250659564904	-1.93352057533661	-1.77415920644083	-1.83856288475757	8.26515554203626	0.129594691270979	-31.086508440704	-0.00320605323331451	-0.00188891754191247	-0.00477121678456504	-0.0215780622470434	-0.0202368027914248	-0.023171892337182	-0.0593139696317359	-0.0645279206876696	-0.0628421957188636	0.000205657182603281	0.000210608505091075	0.000872105944237665
12	14.8022833995669	0.06	-1.83821165852331	-1.99100454967882	-1.68541876736781	0.0630448380084055	-15.5204269734198	-16.7946794023804	-14.2461745444591	7.96	6.74	9.43	-1.98723224317966	-1.8364561877331	-1.68568013228653	-2.02417829311778	-1.87059905264182	-1.71701981216587	-2.09782407520334	-1.93689101584324	-1.77755232869047	-1.83821165852331	8.21833276562603	-0.177274230590546	-31.3121405425108	-0.00320605323331451	-0.00188891754191247	-0.00477121678456504	-0.0215780622470434	-0.0202368027914248	-0.023171892337182	-0.0593139696317359	-0.0645279206876696	-0.0628421957188636	0.000205657182603281	0.000210608505091075	0.000872105944237665
12	14.8022833995669	0.06	-1.83802203001501	-1.98781735037359	-1.68822670965643	0.0657626551612987	-15.6133114348117	-16.8666001594206	-14.3600227102027	7.99	6.72	9.43	-1.98865807938322	-1.84088895434106	-1.69311982929891	-2.0251969163395	-1.87471273835634	-1.72422856037317	-2.09861771127551	-1.94072595021866	-1.78385824034791	-1.83802203001501	8.23202578407871	0.216499431718497	-30.9362875989281	-0.00320605323331451	-0.00188891754191247	-0.00477121678456504	-0.0215780622470434	-0.0202368027914248	-0.023171892337182	-0.0593139696317359	-0.0645279206876696	-0.0628421957188636	0.000205657182603281	0.000210608505091075	0.000872105944237665
12	14.8022833995669	0.06	-1.83784547520319	-1.98923291504147	-1.68645803536491	0.0635641349119816	-15.5007081772675	-16.7677812364652	-14.2336351180698	8	6.79	9.47	-1.97571313095971	-1.82641652184734	-1.67711991273497	-2.01193498256581	-1.85990123538627	-1.70786748820673	-2.08187704610329	-1.92559221836728	-1.76536922442436	-1.83784547520319	8.2620551366456	-0.193298875534202	-31.4050113104591	-0.00320605323331451	-0.00188891754191247	-0.00477121678456504	-0.0215780622470434	-0.0202368027914248	-0.023171892337182	-0.0593139696317359	-0.0645279206876696	-0.0628421957188636	0.000205657182603281	0.000210608505091075	0.000872105944237665
12	14.8022833995669	0.06	-1.83781409047313	-1.98886715240893	-1.68676102853733	0.0638748318753322	-15.5992593076589	-16.8710721940972	-14.3274464212206	8.05	6.79	9.48	-1.97604423906171	-1.82708165396352	-1.67811906886534	-2.01155240195426	-1.85991306112763	-1.708273720301	-2.08512962461495	-1.92658493002906	-1.77201388515448	-1.83781409047313	8.29406129143696	-0.014078479316742	-31.2853091363259	-0.00320605323331451	-0.00188891754191247	-0.00477121678456504	-0.0215780622470434	-0.0202368027914248	-0.023171892337182	-0.0593139696317359	-0.0645279206876696	-0.0628421957188636	0.000205657182603281	0.000210608505091075	0.000872105944237665
12	14.8022833995669	0.06	-1.83777670553768	-1.98874021804479	-1.68681319303056	0.0648521942003199	-15.6369338668081	-16.9015145967148	-14.3723531369014	7.98	6.73	9.44	-1.99433677370625	-1.8451193862028	-1.69590199869935	-2.03107565126316	-1.87910944049117	-1.72714322971919	-2.10553096515398	-1.94516793750459	-1.78842569369579	-1.83777670553768	8.22932927953214	-0.144995374049681	-31.2930678257336	-0.00320605323331451	-0.00188891754191247	-0.00477121678456504	-0.0215780622470434	-0.0202368027914248	-0.023171892337182	-0.0593139696317359	-0.0645279206876696	-0.0628421957188636	0.000205657182603281	0.000210608505091075	0.000872105944237665
12	14.8022833995669	0.06	-1.837755886072	-1.98801036682556	-1.68750140531845	0.0644986274346587	-15.5767376360969	-16.8401369916649	-14.3133382805289	8	6.76	9.43	-1.98262593447829	-1.83388318201778	-1.68514042955727	-2.01887595210723	-1.86741361078978	-1.71595126947234	-2.09207649883513	-1.93262724310908	-1.77839781611239	-1.837755886072	8.24749399874586	-0.0724849122910765	-31.2565568055161	-0.00320605323331451	-0.00188891754191247	-0.00477121678456504	-0.0215780622470434	-0.0202368027914248	-0.023171892337182	-0.0593139696317359	-0.0645279206876696	-0.0628421957188636	0.000205657182603281	0.000210608505091075	0.000872105944237665
12	14.8022833995669	0.06	-1.83772437237059	-1.98963947258906	-1.68580927215211	0.064524914415411	-15.6846687992361	-16.9565452154715	-14.4127923830006	8	6.75	9.41	-1.99725170473173	-1.84744186385586	-1.69763202297999	-2.03382544093667	-1.88127227753008	-1.72871911412349	-2.10842786145212	-1.95166256398794	-1.78879997614847	-1.83772437237059	8.23967611389213	0.210065551853776	-30.961399147343	-0.00320605323331451	-0.00188891754191247	-0.00477121678456504	-0.0215780622470434	-0.0202368027914248	-0.023171892337182	-0.0593139696317359	-0.0645279206876696	-0.0628421957188636	0.000205657182603281	0.000210608505091075	0.000872105944237665
12	14.8022833995669	0.06	-1.83768805163895	-1.98794484561201	-1.68743125766588	0.0654551065471349	-15.5979554788953	-16.8531561465447	-14.3427548112459	8.01	6.72	9.45	-1.98334373445467	-1.83562692948244	-1.6879101245102	-2.01955708769931	-1.8691431603142	-1.7187292329291	-2.09406080461894	-1.93404437806168	-1.78109116769205	-1.83768805163895	8.23149140936475	0.237314019586443	-30.9195375286703	-0.00320605323331451	-0.00188891754191247	-0.00477121678456504	-0.0215780622470434	-0.0202368027914248	-0.023171892337182	-0.0593139696317359	-0.0645279206876696	-0.0628421957188636	0.000205657182603281	0.000210608505091075	0.000872105944237665
12	14.8022833995669	0.06	-1.83757924363083	-1.98815751358642	-1.68700097367525	0.0681851262968434	-15.8994226581807	-17.1511753007072	-14.6476700156541	8.03	6.76	9.46	-2.01328115272894	-1.86634486650408	-1.71940858027923	-2.04972827519107	-1.90013195074408	-1.75053562629709	-2.1219527894992	-1.96554466754037	-1.8142450548949	-1.83757924363083	8.2543923883845	0.0678118562802319	-31.1194646872228	-0.00320605323331451	-0.00188891754191247	-0.00477121678456504	-0.0215780622470434	-0.0202368027914248	-0.023171892337182	-0.0593139696317359	-0.0645279206876696	-0.0628421957188636	0.000205657182603281	0.000210608505091075	0.000872105944237665
12	14.8022833995669	0.06	-1.8371164472846	-1.98939566126386	-1.68483723330534	0.0647998781835138	-15.6432816776977	-16.9089217472409	-14.3776416081546	7.97	6.72	9.44	-1.99895522250582	-1.84933256384997	-1.69970990519412	-2.03600903652553	-1.88361288394417	-1.73121673136282	-2.106683437967	-1.95318769422933	-1.79250858553926	-1.8371164472846	8.21238030278811	0.223259203450342	-30.8910166467163	-0.00320605323331451	-0.00188891754191247	-0.00477121678456504	-0.0215780622470434	-0.0202368027914248	-0.023171892337182	-0.0593139696317359	-0.0645279206876696	-0.0628421957188636	0.000205657182603281	0.000210608505091075	0.000872105944237665
12	14.8022833995669	0.06	-1.83699330580361	-1.98727551998248	-1.68671109162474	0.0663019715227363	-15.6655594463881	-16.9175558358389	-14.4135630569374	8.02	6.8	9.49	-1.98685502304889	-1.83981632908167	-1.69277763511444	-2.02288452645176	-1.87317944210216	-1.72347435775255	-2.09645810179696	-1.94013772425199	-1.78671934488625	-1.83699330580361	8.26811371973804	-0.0719974511913203	-31.2945118271359	-0.00320605323331451	-0.00188891754191247	-0.00477121678456504	-0.0215780622470434	-0.0202368027914248	-0.023171892337182	-0.0593139696317359	-0.0645279206876696	-0.0628421957188636	0.000205657182603281	0.000210608505091075	0.000872105944237665
12	14.8022833995669	0.06	-1.83699056755174	-1.98766336423035	-1.68631777087313	0.0642716621284033	-15.5546206662745	-16.8186050767091	-14.2906362558398	8.03	6.76	9.52	-1.97509626451161	-1.82666000145269	-1.67822373839378	-2.01090414548833	-1.85977677914713	-1.70864941280594	-2.08314127553862	-1.92633342038606	-1.7722813128638	-1.83699056755174	8.27546728387217	0.27406091147078	-30.9576522323397	-0.00320605323331451	-0.00188891754191247	-0.00477121678456504	-0.0215780622470434	-0.0202368027914248	-0.023171892337182	-0.0593139696317359	-0.0645279206876696	-0.0628421957188636	0.000205657182603281	0.000210608505091075	0.000872105944237665
12	14.8022833995669	0.06	-1.83661405109105	-1.98731882222071	-1.6859092799614	0.0652189756739555	-15.6401091590309	-16.9011376673901	-14.3790806506717	8.03	6.77	9.48	-1.98316600494623	-1.83519792621321	-1.68722984748019	-2.01902137785428	-1.86837805628822	-1.71773473472217	-2.0919996355981	-1.93541440126609	-1.77846651542981	-1.83661405109105	8.26514694222307	-0.0399317354036917	-31.2526220319535	-0.00320605323331451	-0.00188891754191247	-0.00477121678456504	-0.0215780622470434	-0.0202368027914248	-0.023171892337182	-0.0593139696317359	-0.0645279206876696	-0.0628421957188636	0.000205657182603281	0.000210608505091075	0.000872105944237665
12	14.8022833995669	0.06	-1.83660095188003	-1.98580741683345	-1.6873944869266	0.0673470049993032	-15.8389374502599	-17.0942275763691	-14.5836473241508	8.05	6.8	9.53	-2.00215329883356	-1.8551280380691	-1.70810277730465	-2.03812890500228	-1.88846182710963	-1.73879474921699	-2.11010475241884	-1.95316852106111	-1.79891894267557	-1.83660095188003	8.3078115112151	0.281188157596809	-31.0081032805148	-0.00320605323331451	-0.00188891754191247	-0.00477121678456504	-0.0215780622470434	-0.0202368027914248	-0.023171892337182	-0.0593139696317359	-0.0645279206876696	-0.0628421957188636	0.000205657182603281	0.000210608505091075	0.000872105944237665
12	14.8022833995669	0.06	-1.83647487038524	-1.98746038059579	-1.68548936017469	0.0650868198593635	-15.7349582723685	-17.0050113709386	-14.4649051737983	8.03	6.76	9.46	-1.99691757412796	-1.84777381307499	-1.69863005202202	-2.03311684173625	-1.88126946637871	-1.72942209102116	-2.10336251391202	-1.94982696811979	-1.79283918981562	-1.83647487038524	8.2619354814486	0.00259489413721627	-31.2055843249832	-0.00320605323331451	-0.00188891754191247	-0.00477121678456504	-0.0215780622470434	-0.0202368027914248	-0.023171892337182	-0.0593139696317359	-0.0645279206876696	-0.0628421957188636	0.000205657182603281	0.000210608505091075	0.000872105944237665
12	14.8022833995669	0.06	-1.8364733253041	-1.98564042866179	-1.6873062219464	0.066281607760412	-15.7143741409173	-16.9704784239323	-14.4582698579024	8.03	6.79	9.49	-1.99195545397824	-1.84451684236028	-1.69707823074233	-2.028009522665	-1.87790229623453	-1.72779506980406	-2.09909613736945	-1.94569103936954	-1.79197062553543	-1.8364733253041	8.27540477293613	0.075753862129954	-31.1557645456038	-0.00320605323331451	-0.00188891754191247	-0.00477121678456504	-0.0215780622470434	-0.0202368027914248	-0.023171892337182	-0.0593139696317359	-0.0645279206876696	-0.0628421957188636	0.000205657182603281	0.000210608505091075	0.000872105944237665
12	14.8022833995669	0.06	-1.83644390979089	-1.99000495969757	-1.6828828598842	0.0625954620999881	-15.5154436745667	-16.7941578149572	-14.2367295341762	8.01	6.75	9.46	-1.97569421080517	-1.82526403429497	-1.67483385778477	-2.01172475614264	-1.85855119896895	-1.70537764179527	-2.08129507172735	-1.92499929472533	-1.76892275981979	-1.83644390979089	8.22926177596323	0.153551290919291	-31.0009943264578	-0.00320605323331451	-0.00188891754191247	-0.00477121678456504	-0.0215780622470434	-0.0202368027914248	-0.023171892337182	-0.0593139696317359	-0.0645279206876696	-0.0628421957188636	0.000205657182603281	0.000210608505091075	0.000872105944237665
12	14.8022833995669	0.06	-1.83642765764662	-1.99046707198579	-1.68238824330744	0.0623139550816466	-15.4867861881599	-16.7662103210275	-14.2073620552923	7.95	6.76	9.42	-1.98716425306014	-1.83552438616975	-1.68388451927936	-2.02431221487154	-1.86983759892824	-1.71536298298495	-2.09894428682187	-1.93759573738729	-1.78102515800119	-1.83642765764662	8.21594540319669	-0.0840513349875363	-31.2125197077377	-0.00320605323331451	-0.00188891754191247	-0.00477121678456504	-0.0215780622470434	-0.0202368027914248	-0.023171892337182	-0.0593139696317359	-0.0645279206876696	-0.0628421957188636	0.000205657182603281	0.000210608505091075	0.000872105944237665
12	14.8022833995669	0.06	-1.83603211301918	-1.98701524632032	-1.68504897971804	0.0663184020196685	-15.7994058243329	-17.0619317224537	-14.5368799262121	7.97	6.78	9.4	-2.01792677314595	-1.86860693919917	-1.71928710525239	-2.05538648006656	-1.90329475306027	-1.75120302605398	-2.12766043476385	-1.97332981099188	-1.81484901689056	-1.83603211301918	8.2373286682853	0.0470298445972458	-31.1133452924631	-0.00320605323331451	-0.00188891754191247	-0.00477121678456504	-0.0215780622470434	-0.0202368027914248	-0.023171892337182	-0.0593139696317359	-0.0645279206876696	-0.0628421957188636	0.000205657182603281	0.000210608505091075	0.000872105944237665
12	14.8022833995669	0.06	-1.83573579849607	-1.98645187567836	-1.68501972131378	0.0630356706303868	-15.4104098775272	-16.6757279112031	-14.1450918438513	7.97	6.76	9.47	-1.97213275482256	-1.82249160255817	-1.67285045029378	-2.00873515475065	-1.85631669183743	-1.70389822892421	-2.07880910240248	-1.92040172794463	-1.76292600863541	-1.83573579849607	8.24888100728922	0.0868729488174492	-31.0803480349331	-0.00320605323331451	-0.00188891754191247	-0.00477121678456504	-0.0215780622470434	-0.0202368027914248	-0.023171892337182	-0.0593139696317359	-0.0645279206876696	-0.0628421957188636	0.000205657182603281	0.000210608505091075	0.000872105944237665
12	14.8022833995669	0.06	-1.83517661592955	-1.98462541960524	-1.68572781225386	0.0655313656053692	-15.6044150879553	-16.8593535136933	-14.3494766622172	7.99	6.79	9.48	-1.98857113177395	-1.84055037145538	-1.6925296111368	-2.0251553708041	-1.87441143564385	-1.72366750048361	-2.09973498986599	-1.9417996266342	-1.78224497352416	-1.83517661592955	8.26707809057831	-0.221502071480724	-31.4324078732246	-0.00320605323331451	-0.00188891754191247	-0.00477121678456504	-0.0215780622470434	-0.0202368027914248	-0.023171892337182	-0.0593139696317359	-0.0645279206876696	-0.0628421957188636	0.000205657182603281	0.000210608505091075	0.000872105944237665
12	14.8022833995669	0.06	-1.83486004975787	-1.98528253418779	-1.68443756532795	0.0660377596916644	-15.6514768979935	-16.9050249482928	-14.3979288476942	8.02	6.75	9.47	-1.98754757424268	-1.84016616580409	-1.69278475736549	-2.02372170923793	-1.87365790213189	-1.72359409502584	-2.0928990093535	-1.93889090388422	-1.78537546773868	-1.83486004975787	8.25242903056075	-0.229265472768743	-31.4209922722578	-0.00320605323331451	-0.00188891754191247	-0.00477121678456504	-0.0215780622470434	-0.0202368027914248	-0.023171892337182	-0.0593139696317359	-0.0645279206876696	-0.0628421957188636	0.000205657182603281	0.000210608505091075	0.000872105944237665
12	14.8022833995669	0.06	-1.83466215051187	-1.98354702090643	-1.68577728011732	0.0655432503409754	-15.6121724579335	-16.8676129248358	-14.3567319910312	7.97	6.73	9.46	-1.99431184319639	-1.84587710007486	-1.69744235695334	-2.03129432707518	-1.88010701267787	-1.72891969828056	-2.10072340740225	-1.9464330338787	-1.79112205935917	-1.83466215051187	8.24865382714069	0.146953405815503	-31.0193344005495	-0.00320605323331451	-0.00188891754191247	-0.00477121678456504	-0.0215780622470434	-0.0202368027914248	-0.023171892337182	-0.0593139696317359	-0.0645279206876696	-0.0628421957188636	0.000205657182603281	0.000210608505091075	0.000872105944237665
12	14.8022833995669	0.06	-1.83426293640585	-1.98516937126188	-1.68335650154982	0.0648852460863203	-15.7287645296797	-17.0004252453863	-14.4571038139731	7.92	6.73	9.43	-2.02259181458318	-1.87129850765763	-1.72000520073207	-2.06087597281291	-1.90671894575378	-1.75256191869464	-2.13395987698058	-1.97152100782374	-1.81263058223811	-1.83426293640585	8.22583195653801	0.192801531989716	-30.9429808855591	-0.00320605323331451	-0.00188891754191247	-0.00477121678456504	-0.0215780622470434	-0.0202368027914248	-0.023171892337182	-0.0593139696317359	-0.0645279206876696	-0.0628421957188636	0.000205657182603281	0.000210608505091075	0.000872105944237665
12	14.8022833995669	0.06	-1.83416134470562	-1.98328984424917	-1.68503284516207	0.0659091434827974	-15.6765980551111	-16.9334690895121	-14.41972702071	8.02	6.78	9.51	-1.99016104568771	-1.8424431882956	-1.69472533090349	-2.02633816773141	-1.87593509701625	-1.72553202630108	-2.10020010906825	-1.94169049625349	-1.78809519622903	-1.83416134470562	8.29107090536499	0.0510972793708711	-31.2058293276379	-0.00320605323331451	-0.00188891754191247	-0.00477121678456504	-0.0215780622470434	-0.0202368027914248	-0.023171892337182	-0.0593139696317359	-0.0645279206876696	-0.0628421957188636	0.000205657182603281	0.000210608505091075	0.000872105944237665
12	14.8022833995669	0.06	-1.83362682554997	-1.9842225812756	-1.68303106982435	0.0635156342480922	-15.4053974196274	-16.6651928260489	-14.1456020132059	8	6.77	9.47	-1.96188985967575	-1.81358195475544	-1.66527404983512	-1.99775221574011	-1.84673331719944	-1.69571441865877	-2.06663425475977	-1.91275972392559	-1.75488125521061	-1.83362682554997	8.24819034974083	0.292911308314765	-30.8885001372455	-0.00320605323331451	-0.00188891754191247	-0.00477121678456504	-0.0215780622470434	-0.0202368027914248	-0.023171892337182	-0.0593139696317359	-0.0645279206876696	-0.0628421957188636	0.000205657182603281	0.000210608505091075	0.000872105944237665
12	14.8022833995669	0.06	-1.83353467052267	-1.98493938702327	-1.68212995402206	0.0640143036734314	-15.5098937844009	-16.7729482673613	-14.2468393014405	7.98	6.73	9.45	-1.98108071235913	-1.83189925451605	-1.68271779667296	-2.01769280238218	-1.86575434179295	-1.71381588120371	-2.0921078095194	-1.93378920260279	-1.77134414421605	-1.83353467052267	8.22136556203033	0.0644384939269045	-31.0670062994079	-0.00320605323331451	-0.00188891754191247	-0.00477121678456504	-0.0215780622470434	-0.0202368027914248	-0.023171892337182	-0.0593139696317359	-0.0645279206876696	-0.0628421957188636	0.000205657182603281	0.000210608505091075	0.000872105944237665
12	14.8022833995669	0.06	-1.83351750351068	-1.98586669209147	-1.68116831492989	0.0625004056551624	-15.4577773457873	-16.7327719342492	-14.1827827573254	8.01	6.77	9.48	-1.96743805879801	-1.81752429149404	-1.66761052419007	-2.00325489085381	-1.85061197220381	-1.69796905355382	-2.07211572474178	-1.91442475533274	-1.75722509942524	-1.83351750351068	8.25454387495675	-0.0477969774019012	-31.2530659878688	-0.00320605323331451	-0.00188891754191247	-0.00477121678456504	-0.0215780622470434	-0.0202368027914248	-0.023171892337182	-0.0593139696317359	-0.0645279206876696	-0.0628421957188636	0.000205657182603281	0.000210608505091075	0.000872105944237665
12	14.8022833995669	0.06	-1.833180026997	-1.9867960034538	-1.6795640505402	0.0627518992472026	-15.5301722803425	-16.8083972248666	-14.2519473358184	7.99	6.75	9.45	-1.98180399266231	-1.83109412635627	-1.68038426005023	-2.01821740554851	-1.86473841545013	-1.71125942535175	-2.09028134882692	-1.9296914087623	-1.77849415614551	-1.833180026997	8.23221546288949	-0.131176671312253	-31.2869295926377	-0.00320605323331451	-0.00188891754191247	-0.00477121678456504	-0.0215780622470434	-0.0202368027914248	-0.023171892337182	-0.0593139696317359	-0.0645279206876696	-0.0628421957188636	0.000205657182603281	0.000210608505091075	0.000872105944237665
12	14.8022833995669	0.06	-1.83312715964861	-1.98354694643907	-1.68270737285816	0.0641006537215791	-15.5450458480707	-16.8100516511351	-14.2800400450063	7.97	6.74	9.48	-1.98651662819907	-1.83702541218689	-1.68753419617472	-2.02329383101279	-1.87103502237536	-1.71877621373792	-2.09302072571678	-1.93529434986858	-1.77852222448862	-1.83312715964861	8.25313986185555	0.10708208015322	-31.0844873881736	-0.00320605323331451	-0.00188891754191247	-0.00477121678456504	-0.0215780622470434	-0.0202368027914248	-0.023171892337182	-0.0593139696317359	-0.0645279206876696	-0.0628421957188636	0.000205657182603281	0.000210608505091075	0.000872105944237665
12	14.8022833995669	0.06	-1.83229606299181	-1.98266580806633	-1.68192631791729	0.0641892596856007	-15.5180010467167	-16.7798744126869	-14.2561276807466	8	6.74	9.42	-1.97721523631561	-1.82852549143823	-1.67983574656084	-2.0134693489931	-1.86205323691716	-1.71063712484122	-2.08265425449942	-1.92919814353578	-1.77175073644923	-1.83229606299181	8.2441036579704	-0.0713023967107802	-31.2435814829569	-0.00320605323331451	-0.00188891754191247	-0.00477121678456504	-0.0215780622470434	-0.0202368027914248	-0.023171892337182	-0.0593139696317359	-0.0645279206876696	-0.0628421957188636	0.000205657182603281	0.000210608505091075	0.000872105944237665
12	14.8022833995669	0.06	-1.83216507111938	-1.98037372277182	-1.68395641946693	0.0663866929828386	-15.507046368002	-16.7455270946016	-14.2685656414024	8.02	6.76	9.53	-1.96873858633107	-1.82313285047639	-1.67752711462171	-2.00456693632443	-1.8563113751951	-1.70805581406577	-2.07689228081139	-1.92003532244246	-1.76972837142926	-1.83216507111938	8.26374439179665	-0.154966861170958	-31.3619099443268	-0.00320605323331451	-0.00188891754191247	-0.00477121678456504	-0.0215780622470434	-0.0202368027914248	-0.023171892337182	-0.0593139696317359	-0.0645279206876696	-0.0628421957188636	0.000205657182603281	0.000210608505091075	0.000872105944237665
12	14.8022833995669	0.06	-1.83214415405995	-1.98291503309589	-1.68137327502401	0.0637909079023992	-15.5291470268154	-16.7961329954522	-14.2621610581786	7.97	6.74	9.42	-1.98425858911939	-1.83457962484576	-1.68490066057214	-2.02095636962557	-1.86850917453394	-1.7160619794423	-2.09206004421553	-1.93900695810123	-1.77919717072422	-1.83214415405995	8.2288082771162	0.17526549712097	-30.9712276329094	-0.00320605323331451	-0.00188891754191247	-0.00477121678456504	-0.0215780622470434	-0.0202368027914248	-0.023171892337182	-0.0593139696317359	-0.0645279206876696	-0.0628421957188636	0.000205657182603281	0.000210608505091075	0.000872105944237665
12	14.8022833995669	0.06	-1.83167200500937	-1.98122235194622	-1.68212165807252	0.0656547734702665	-15.7007791943799	-16.9621968514012	-14.4393615373585	8.06	6.78	9.47	-1.98444784607719	-1.83687158727006	-1.68929532846294	-2.01996924351576	-1.8697513859627	-1.71953352840963	-2.09282623314736	-1.93439833925203	-1.78335113388655	-1.83167200500937	8.28547681283133	-0.461859696564775	-31.7064667596531	-0.00320605323331451	-0.00188891754191247	-0.00477121678456504	-0.0215780622470434	-0.0202368027914248	-0.023171892337182	-0.0593139696317359	-0.0645279206876696	-0.0628421957188636	0.000205657182603281	0.000210608505091075	0.000872105944237665
12	14.8022833995669	0.06	-1.8315945992385	-1.98528224575435	-1.67790695272264	0.060982361535327	-15.3341782976966	-16.6156600677772	-14.052696527616	7.99	6.78	9.43	-1.95969374359134	-1.80855248305101	-1.65741122251069	-1.99573853716767	-1.84181732411953	-1.68789611107139	-2.06871243190218	-1.90696101246379	-1.74903665701537	-1.8315945992385	8.23969657825034	-0.0839600028438338	-31.2608942143806	-0.00320605323331451	-0.00188891754191247	-0.00477121678456504	-0.0215780622470434	-0.0202368027914248	-0.023171892337182	-0.0593139696317359	-0.0645279206876696	-0.0628421957188636	0.000205657182603281	0.000210608505091075	0.000872105944237665
12	14.8022833995669	0.06	-1.83145574243778	-1.98086311420091	-1.68204837067465	0.0670771531861295	-15.7691169141579	-17.0215660405432	-14.5166677877726	8.04	6.77	9.48	-1.99441109680057	-1.84766205914497	-1.70091302148936	-2.0302942986868	-1.88090497019384	-1.73151564170087	-2.10166563350156	-1.94586986266388	-1.79088176845821	-1.83145574243778	8.27742728859011	0.217966364528348	-31.0127649681421	-0.00320605323331451	-0.00188891754191247	-0.00477121678456504	-0.0215780622470434	-0.0202368027914248	-0.023171892337182	-0.0593139696317359	-0.0645279206876696	-0.0628421957188636	0.000205657182603281	0.000210608505091075	0.000872105944237665
12	14.8022833995669	0.06	-1.83141231666003	-1.98353566647771	-1.67928896684235	0.0638401080906679	-15.5592069111049	-16.8281227914561	-14.2902910307537	8.01	6.71	9.45	-1.97886552399569	-1.82965019441939	-1.68043486484309	-2.0149035827289	-1.86297082200533	-1.71103806128176	-2.08443080785907	-1.92746120550377	-1.77488467047247	-1.83141231666003	8.23699915591885	-0.116098827200568	-31.2807138727618	-0.00320605323331451	-0.00188891754191247	-0.00477121678456504	-0.0215780622470434	-0.0202368027914248	-0.023171892337182	-0.0593139696317359	-0.0645279206876696	-0.0628421957188636	0.000205657182603281	0.000210608505091075	0.000872105944237665
12	14.8022833995669	0.06	-1.83140734497026	-1.98099195149195	-1.68182273844857	0.0648423172746708	-15.3140205166009	-16.5525876519975	-14.0754533812042	7.98	6.73	9.47	-1.95453535054327	-1.80828490915916	-1.66203446777504	-1.99062508603335	-1.84167418709885	-1.69272328816436	-2.05984902671319	-1.9053282550194	-1.75868888768098	-1.83140734497026	8.22307893158881	-0.214193051667858	-31.3423223523827	-0.00320605323331451	-0.00188891754191247	-0.00477121678456504	-0.0215780622470434	-0.0202368027914248	-0.023171892337182	-0.0593139696317359	-0.0645279206876696	-0.0628421957188636	0.000205657182603281	0.000210608505091075	0.000872105944237665
12	14.8022833995669	0.06	-1.83128143431712	-1.98328545452271	-1.67927741411153	0.0632902059777516	-15.528696662359	-16.8009876487882	-14.2564056759299	8	6.77	9.42	-1.97974645594485	-1.8298258903229	-1.67990532470095	-2.01604963556018	-1.86337993344883	-1.71071023133748	-2.09076077586715	-1.93246060212551	-1.77389075691346	-1.83128143431712	8.23456458373288	0.00405686763849885	-31.1576218093208	-0.00320605323331451	-0.00188891754191247	-0.00477121678456504	-0.0215780622470434	-0.0202368027914248	-0.023171892337182	-0.0593139696317359	-0.0645279206876696	-0.0628421957188636	0.000205657182603281	0.000210608505091075	0.000872105944237665
12	14.8022833995669	0.06	-1.83113534732755	-1.98328665743188	-1.67898403722323	0.0644408542144867	-15.7262845342493	-17.002424402827	-14.4501446656716	8	6.78	9.44	-2.00346850732473	-1.85309547951043	-1.70272245169612	-2.0402058118279	-1.887075416133	-1.7339450204381	-2.11514944248773	-1.95196878662275	-1.79744878988644	-1.83113534732755	8.2457269636045	-0.123456705875713	-31.3156394014995	-0.00320605323331451	-0.00188891754191247	-0.00477121678456504	-0.0215780622470434	-0.0202368027914248	-0.023171892337182	-0.0593139696317359	-0.0645279206876696	-0.0628421957188636	0.000205657182603281	0.000210608505091075	0.000872105944237665
[truncated: 1,385 more rows]
