# Supplementary material for: Re-expressing coefficients from regression models for inclusion in a meta-analysis
Source: BMC Med Res Methodol. 2024 Jan 8;24:6. doi: 10.1186/s12874-023-02132-y (PMC10773134; doi:10.1186/s12874-023-02132-y)
Supplement: Supplementary file 2 — Additional file 2. [file 12874_2023_2132_MOESM2_ESM.zip › Supp_Files_R1/simdata/simdata_scenario_120.csv]

ex_no	errsd	rsquare	beta	b_low_ci	b_hi_ci	lrsquare	lbeta	lb_low_ci	lb_hi_ci	x_median	x_25	x_75	rbl	rb	rbu	altl	alt	altu	dzl	dz	dzu	observed_beta	xlog	error	ylog	RelBias_rb	RelBias_rbl	RelBias_rbu	RelBias_alt	RelBias_altl	RelBias_altu	RelBias_dz	RelBias_dzl	RelBias_dzu	MC_SE_RelBias_rb	MC_SE_RelBias_alt	MC_SE_RelBias_dz
120	0.910992249055047	0.15	0.382602646976184	0.363358332344427	0.401846961607942	0.172792178720409	0.949413094675502	0.905172835663986	0.993653353687018	2	1.49	2.69	0.366633391834565	0.384552573208511	0.402471754582457	0.433713967092455	0.454911706888753	0.476109446685051	0.443321512150396	0.464876622415614	0.486710017600566	0.382602646976184	2.20769742501483	0.0127487995096129	0.706975178937866	-0.00517149816944248	-0.00222941649960271	-0.00785473507885119	0.177072285886403	0.180553345803626	0.173897490352768	0.201647809901136	0.205202100771764	0.198284754874062	0.000300334249712876	0.000364022385658859	0.000372080097484264
120	0.910992249055047	0.16	0.370109583766369	0.351741236059145	0.388477931473594	0.173493560684471	0.927968246466635	0.884833055596836	0.971103437336434	2.01	1.49	2.71	0.357025470253394	0.37443029222218	0.391835114190966	0.421999495578209	0.442571770397267	0.463144045216325	0.431100766621098	0.452029225529623	0.473090885388589	0.370109583766369	2.22307909408464	0.00638922360676183	0.703920556313435	-0.00517149816944248	-0.00222941649960271	-0.00785473507885119	0.177072285886403	0.180553345803626	0.173897490352768	0.201647809901136	0.205202100771764	0.198284754874062	0.000300334249712876	0.000364022385658859	0.000372080097484264
120	0.910992249055047	0.16	0.376541484918642	0.358196767891357	0.394886201945926	0.188056123768474	0.978001776270316	0.93472288995077	1.02128066258986	2	1.48	2.72	0.379409959926839	0.396977134862549	0.414544309798259	0.449035176488443	0.469826089566162	0.490617002643881	0.458188737308956	0.479299102838746	0.500714535416398	0.376541484918642	2.22962038039801	-0.00259189809627174	0.696182847722541	-0.00517149816944248	-0.00222941649960271	-0.00785473507885119	0.177072285886403	0.180553345803626	0.173897490352768	0.201647809901136	0.205202100771764	0.198284754874062	0.000300334249712876	0.000364022385658859	0.000372080097484264
120	0.910992249055047	0.16	0.379712364177054	0.36129365160217	0.398131076751937	0.178833251160857	0.938179982692127	0.895365088805354	0.9809948765789	2.01	1.48	2.73	0.361089339184515	0.378356040705632	0.395622742226749	0.426755698448955	0.447162457851476	0.467569217253998	0.435673959364157	0.456574530685612	0.477170016540062	0.379712364177054	2.22399581372628	0.0175962524653057	0.715982347987744	-0.00517149816944248	-0.00222941649960271	-0.00785473507885119	0.177072285886403	0.180553345803626	0.173897490352768	0.201647809901136	0.205202100771764	0.198284754874062	0.000300334249712876	0.000364022385658859	0.000372080097484264
120	0.910992249055047	0.16	0.380570179000423	0.361995141372754	0.399145216628091	0.179328868725893	0.938389098920879	0.895636787917985	0.981141409923774	2.01	1.47	2.75	0.361866771912732	0.379140114168347	0.396413456423961	0.427844699117285	0.4482674306133	0.468690162109315	0.436236869203753	0.456969803813263	0.47812341062042	0.380570179000423	2.22843817262654	0.0115049332824481	0.710338518773827	-0.00517149816944248	-0.00222941649960271	-0.00785473507885119	0.177072285886403	0.180553345803626	0.173897490352768	0.201647809901136	0.205202100771764	0.198284754874062	0.000300334249712876	0.000364022385658859	0.000372080097484264
120	0.910992249055047	0.16	0.380830676770062	0.362147422622389	0.399513930917734	0.177389486120421	0.944824489022318	0.90149321090678	0.988155767137856	2	1.49	2.74	0.365464360602554	0.383030813304575	0.400597266006595	0.432413304476845	0.453197732945583	0.473982161414321	0.44146874757073	0.462832900615468	0.483855877474238	0.380830676770062	2.22593224321949	0.00606639963214204	0.705993156667999	-0.00517149816944248	-0.00222941649960271	-0.00785473507885119	0.177072285886403	0.180553345803626	0.173897490352768	0.201647809901136	0.205202100771764	0.198284754874062	0.000300334249712876	0.000364022385658859	0.000372080097484264
120	0.910992249055047	0.16	0.3809404790949	0.362186944496008	0.399694013693791	0.175851477578584	0.936831513603699	0.893639008775838	0.980024018431559	2.03	1.48	2.72	0.358366823985997	0.375687868191939	0.39300891239788	0.423026080980472	0.443472319188101	0.46391855739573	0.431944340606196	0.452645014089103	0.473764762569123	0.3809404790949	2.2228182237414	0.0150915349092732	0.714306482591809	-0.00517149816944248	-0.00222941649960271	-0.00785473507885119	0.177072285886403	0.180553345803626	0.173897490352768	0.201647809901136	0.205202100771764	0.198284754874062	0.000300334249712876	0.000364022385658859	0.000372080097484264
120	0.910992249055047	0.16	0.380995834451297	0.362386910065356	0.399604758837238	0.178552784819699	0.945267737999465	0.902088147401924	0.988447328597007	1.98	1.48	2.72	0.368070316191454	0.385688467599415	0.403306619007377	0.436106468531956	0.456981256458594	0.477856044385233	0.445268065245307	0.46660574739799	0.487908758386504	0.380995834451297	2.21650387537308	0.0223608486854322	0.716228544474477	-0.00517149816944248	-0.00222941649960271	-0.00785473507885119	0.177072285886403	0.180553345803626	0.173897490352768	0.201647809901136	0.205202100771764	0.198284754874062	0.000300334249712876	0.000364022385658859	0.000372080097484264
120	0.910992249055047	0.16	0.381119084167288	0.362475812213093	0.399762356121483	0.179847027547701	0.949003744916841	0.90584379882716	0.992163691006522	2.01	1.47	2.71	0.366518078982951	0.383981244873449	0.401444410763947	0.433478696813303	0.454132276613386	0.474785856413469	0.442244036187481	0.463379297778375	0.484292433956454	0.381119084167288	2.21028717468633	0.00406135319367689	0.694570155915976	-0.00517149816944248	-0.00222941649960271	-0.00785473507885119	0.177072285886403	0.180553345803626	0.173897490352768	0.201647809901136	0.205202100771764	0.198284754874062	0.000300334249712876	0.000364022385658859	0.000372080097484264
120	0.910992249055047	0.16	0.38249222591427	0.36414195828668	0.40084249354186	0.183657828606263	0.953426722078482	0.910617643395053	0.99623580076191	1.99	1.48	2.71	0.371375944994959	0.388834712860633	0.406293480726308	0.439978091067866	0.460661916882273	0.48134574269668	0.449040099415879	0.47035117282685	0.491553493021189	0.38249222591427	2.21345467586315	-0.00990590168417482	0.680792943795397	-0.00517149816944248	-0.00222941649960271	-0.00785473507885119	0.177072285886403	0.180553345803626	0.173897490352768	0.201647809901136	0.205202100771764	0.198284754874062	0.000300334249712876	0.000364022385658859	0.000372080097484264
120	0.910992249055047	0.16	0.38289947607341	0.364402121580422	0.401396830566397	0.18258009220814	0.957733285386902	0.914575649823445	1.00089092095036	1.98	1.47	2.7	0.374068650914281	0.3917204640967	0.409372277279118	0.443447334681256	0.46437303772775	0.485298740774245	0.452686271629716	0.474155143806047	0.495576987150527	0.38289947607341	2.20747869392433	0.00169774855175086	0.691044695677079	-0.00517149816944248	-0.00222941649960271	-0.00785473507885119	0.177072285886403	0.180553345803626	0.173897490352768	0.201647809901136	0.205202100771764	0.198284754874062	0.000300334249712876	0.000364022385658859	0.000372080097484264
120	0.910992249055047	0.16	0.382922589361169	0.364150736874107	0.40169444184823	0.181243120869531	0.969039379124479	0.925175674447717	1.01290308380124	1.99	1.48	2.69	0.376352135614022	0.394195448389076	0.41203876116413	0.445626329619979	0.466754016240478	0.487881702860977	0.455213932515767	0.476697955083041	0.498326585082229	0.382922589361169	2.2105718767282	-0.0127430309477892	0.680986147453027	-0.00517149816944248	-0.00222941649960271	-0.00785473507885119	0.177072285886403	0.180553345803626	0.173897490352768	0.201647809901136	0.205202100771764	0.198284754874062	0.000300334249712876	0.000364022385658859	0.000372080097484264
120	0.910992249055047	0.16	0.383138365589766	0.364466298000577	0.401810433178956	0.181689415363424	0.958869096510006	0.915530907390637	1.00220728562938	2.01	1.48	2.72	0.369897935933707	0.387407674352094	0.404917412770482	0.437338445992117	0.458040593924617	0.478742741857117	0.446584536888986	0.467327816802966	0.488663703469291	0.383138365589766	2.22416037465145	0.0126750410395814	0.71036207726719	-0.00517149816944248	-0.00222941649960271	-0.00785473507885119	0.177072285886403	0.180553345803626	0.173897490352768	0.201647809901136	0.205202100771764	0.198284754874062	0.000300334249712876	0.000364022385658859	0.000372080097484264
120	0.910992249055047	0.16	0.383271003464833	0.364769515545486	0.401772491384179	0.182334309136483	0.956824092344545	0.91367189058777	0.999976294101319	2	1.48	2.71	0.369757519610625	0.38722095615901	0.404684392707394	0.437328372979781	0.457983142355081	0.478637911730382	0.4464346658061	0.467441147216359	0.488688145630214	0.383271003464833	2.21384943066772	0.00838076018138076	0.70143942557909	-0.00517149816944248	-0.00222941649960271	-0.00785473507885119	0.177072285886403	0.180553345803626	0.173897490352768	0.201647809901136	0.205202100771764	0.198284754874062	0.000300334249712876	0.000364022385658859	0.000372080097484264
120	0.910992249055047	0.16	0.383412498993364	0.364740384279377	0.402084613707351	0.180799155477581	0.953472979027846	0.910249217881372	0.996696740174319	1.99	1.47	2.71	0.370174899369859	0.387752889131854	0.405330878893848	0.438284998303276	0.459097239290241	0.479909480277206	0.447244541868025	0.468429391023984	0.489898505899159	0.383412498993364	2.21475803675666	0.00111324192761432	0.694727596118145	-0.00517149816944248	-0.00222941649960271	-0.00785473507885119	0.177072285886403	0.180553345803626	0.173897490352768	0.201647809901136	0.205202100771764	0.198284754874062	0.000300334249712876	0.000364022385658859	0.000372080097484264
120	0.910992249055047	0.16	0.383440388469724	0.36469461698148	0.402186159957968	0.175817856242048	0.943776009062799	0.900258281244512	0.987293736881087	2.02	1.49	2.72	0.362569563864114	0.380095871507319	0.397622179150523	0.428379905902976	0.449087430106072	0.46979495430917	0.437478553354549	0.458707037136265	0.479739919534172	0.383440388469724	2.22217449839079	0.00485687752246297	0.702290090373846	-0.00517149816944248	-0.00222941649960271	-0.00785473507885119	0.177072285886403	0.180553345803626	0.173897490352768	0.201647809901136	0.205202100771764	0.198284754874062	0.000300334249712876	0.000364022385658859	0.000372080097484264
120	0.910992249055047	0.16	0.383560856867066	0.365175936082156	0.401945777651976	0.180031392315018	0.948960656470588	0.905829622669915	0.992091690271261	1.99	1.5	2.71	0.369520229608609	0.387114917521668	0.404709605434727	0.437804603356682	0.458650648432808	0.479496693508934	0.447422459738664	0.468679313380745	0.490117098747009	0.383560856867066	2.21688262193939	0.0117891782784612	0.707494042614304	-0.00517149816944248	-0.00222941649960271	-0.00785473507885119	0.177072285886403	0.180553345803626	0.173897490352768	0.201647809901136	0.205202100771764	0.198284754874062	0.000300334249712876	0.000364022385658859	0.000372080097484264
120	0.910992249055047	0.16	0.383704732271258	0.365231196548349	0.402178267994166	0.188019061031867	0.970832020227967	0.92786519777797	1.01379884267796	2	1.47	2.7	0.375810322403582	0.393213039345935	0.410615756288288	0.444566250317938	0.465152860517798	0.485739470717659	0.453609890648295	0.474613647871461	0.495769134342699	0.383704732271258	2.22486845269982	-0.0166810390944181	0.677868930245716	-0.00517149816944248	-0.00222941649960271	-0.00785473507885119	0.177072285886403	0.180553345803626	0.173897490352768	0.201647809901136	0.205202100771764	0.198284754874062	0.000300334249712876	0.000364022385658859	0.000372080097484264
120	0.910992249055047	0.16	0.383861398528798	0.365363071996402	0.402359725061194	0.185462148776634	0.967732310350411	0.924540600109911	1.01092402059091	2	1.48	2.71	0.37533235076802	0.392866730692851	0.410401110617681	0.44422350766858	0.464976271822971	0.485729035977362	0.453685035230683	0.474754108511413	0.496112045422494	0.383861398528798	2.22021133523133	-0.0019270222371684	0.693981151665607	-0.00517149816944248	-0.00222941649960271	-0.00785473507885119	0.177072285886403	0.180553345803626	0.173897490352768	0.201647809901136	0.205202100771764	0.198284754874062	0.000300334249712876	0.000364022385658859	0.000372080097484264
120	0.910992249055047	0.16	0.384125426409029	0.3653389594948	0.402911893323258	0.179515505944518	0.954390185661727	0.910936428019863	0.997843943303591	2	1.48	2.72	0.369258471566408	0.386872947875727	0.404487424185047	0.436893710234968	0.457734542609048	0.478575374983128	0.445856266926694	0.46732685756306	0.488620960363608	0.384125426409029	2.21988069950648	-0.0073421488340591	0.688664212541404	-0.00517149816944248	-0.00222941649960271	-0.00785473507885119	0.177072285886403	0.180553345803626	0.173897490352768	0.201647809901136	0.205202100771764	0.198284754874062	0.000300334249712876	0.000364022385658859	0.000372080097484264
120	0.910992249055047	0.16	0.384813013706928	0.366139419526949	0.403486607886907	0.177439328323854	0.942067910841286	0.898870431368313	0.985265390314259	1.99	1.46	2.71	0.366501946341625	0.384115119221054	0.401728292100483	0.434182303188101	0.455048025849537	0.475913748510972	0.442979367963039	0.46414644685865	0.485319354981448	0.384813013706928	2.20234470442656	0.00616691832491402	0.694379174251672	-0.00517149816944248	-0.00222941649960271	-0.00785473507885119	0.177072285886403	0.180553345803626	0.173897490352768	0.201647809901136	0.205202100771764	0.198284754874062	0.000300334249712876	0.000364022385658859	0.000372080097484264
120	0.910992249055047	0.16	0.384828722292192	0.366149052254009	0.403508392330374	0.184374944247608	0.95695365124636	0.914088693491828	0.999818609000893	1.99	1.48	2.7	0.371694645793931	0.389124765434379	0.406554885074826	0.440073660903712	0.460710322332551	0.481346983761389	0.449309909465865	0.47040743134514	0.491494393138801	0.384828722292192	2.21026460103813	0.00360104733094793	0.695489120791373	-0.00517149816944248	-0.00222941649960271	-0.00785473507885119	0.177072285886403	0.180553345803626	0.173897490352768	0.201647809901136	0.205202100771764	0.198284754874062	0.000300334249712876	0.000364022385658859	0.000372080097484264
120	0.910992249055047	0.16	0.38514242775214	0.366392879442745	0.403891976061536	0.18218273001237	0.968791842513927	0.925077678540679	1.01250600648718	2.01	1.48	2.71	0.374148623357091	0.391828862164278	0.409509100971464	0.442464556168436	0.463373036190579	0.484281516212721	0.451781786955507	0.473184781727991	0.494387380919665	0.38514242775214	2.22013433327883	-0.00109479761053947	0.695672056149997	-0.00517149816944248	-0.00222941649960271	-0.00785473507885119	0.177072285886403	0.180553345803626	0.173897490352768	0.201647809901136	0.205202100771764	0.198284754874062	0.000300334249712876	0.000364022385658859	0.000372080097484264
120	0.910992249055047	0.16	0.385447285432629	0.366810213839192	0.404084357026065	0.178925691532185	0.96026129419517	0.916452482707692	1.00407010568265	2.01	1.49	2.71	0.369438089355257	0.387098190580626	0.404758291805996	0.436583191284189	0.45745300296178	0.478322814639372	0.445912355423752	0.467147145441964	0.488536574850252	0.385447285432629	2.22583804404081	-0.000111026208208989	0.69972244468748	-0.00517149816944248	-0.00222941649960271	-0.00785473507885119	0.177072285886403	0.180553345803626	0.173897490352768	0.201647809901136	0.205202100771764	0.198284754874062	0.000300334249712876	0.000364022385658859	0.000372080097484264
120	0.910992249055047	0.16	0.385530384660335	0.366987893126058	0.404072876194613	0.185024758119703	0.959422276696094	0.916539366442223	1.00230518694997	2	1.48	2.71	0.371567443960309	0.38895228735712	0.406337130753931	0.439635271194064	0.460204862167809	0.480774453141553	0.448788096440921	0.469939472246053	0.490680858132147	0.385530384660335	2.21669449213322	0.00481741938398637	0.698495742714074	-0.00517149816944248	-0.00222941649960271	-0.00785473507885119	0.177072285886403	0.180553345803626	0.173897490352768	0.201647809901136	0.205202100771764	0.198284754874062	0.000300334249712876	0.000364022385658859	0.000372080097484264
120	0.910992249055047	0.16	0.385650062412339	0.366916053619697	0.404384071204981	0.174434325100045	0.929583029718946	0.886513989492607	0.972652069945286	2.01	1.48	2.73	0.358453334434625	0.375867883176114	0.393282431917602	0.423878412209221	0.444471472897371	0.465064533585522	0.432714251400238	0.453686992988082	0.474974376571061	0.385650062412339	2.21683821967219	-0.004944005418189	0.690233364201894	-0.00517149816944248	-0.00222941649960271	-0.00785473507885119	0.177072285886403	0.180553345803626	0.173897490352768	0.201647809901136	0.205202100771764	0.198284754874062	0.000300334249712876	0.000364022385658859	0.000372080097484264
120	0.910992249055047	0.16	0.385802254627389	0.367068872365329	0.404535636889449	0.181119579778413	0.958697940065216	0.915284269670767	1.00211161045967	2.01	1.49	2.69	0.369170771529915	0.386681242020388	0.404191712510861	0.43631906888652	0.457014510588217	0.477709952289915	0.44598834531057	0.467015202865528	0.488294496646458	0.385802254627389	2.21729455907585	-0.00192571775137683	0.695939340990594	-0.00517149816944248	-0.00222941649960271	-0.00785473507885119	0.177072285886403	0.180553345803626	0.173897490352768	0.201647809901136	0.205202100771764	0.198284754874062	0.000300334249712876	0.000364022385658859	0.000372080097484264
120	0.910992249055047	0.16	0.385856084351802	0.366961309915861	0.404750858787743	0.179154969579849	0.960564451818394	0.916775975345465	1.00435292829132	2	1.47	2.7	0.372362185976237	0.390147526406744	0.407932866837251	0.440754880746295	0.461806899172732	0.482858917599169	0.450149042295925	0.471514057854675	0.493157888558057	0.385856084351802	2.21273345013989	-0.0165693809979092	0.676399535844165	-0.00517149816944248	-0.00222941649960271	-0.00785473507885119	0.177072285886403	0.180553345803626	0.173897490352768	0.201647809901136	0.205202100771764	0.198284754874062	0.000300334249712876	0.000364022385658859	0.000372080097484264
120	0.910992249055047	0.16	0.38589538139073	0.367238686364179	0.404552076417282	0.182489054779165	0.946640251072958	0.903969477945921	0.989311024199995	2	1.47	2.72	0.366203625960907	0.383489820044787	0.400776014128666	0.433220312419244	0.453669947187081	0.474119581954917	0.442069106895792	0.463206736149733	0.483869967678728	0.38589538139073	2.21341664123909	-0.0144502133758314	0.677289121755142	-0.00517149816944248	-0.00222941649960271	-0.00785473507885119	0.177072285886403	0.180553345803626	0.173897490352768	0.201647809901136	0.205202100771764	0.198284754874062	0.000300334249712876	0.000364022385658859	0.000372080097484264
120	0.910992249055047	0.16	0.385932344390921	0.367056377710848	0.404808311070994	0.178830042087051	0.958676448247138	0.914925697175901	1.00242719931838	1.99	1.48	2.7	0.372706227267109	0.390528633416805	0.408351039566502	0.441444190673985	0.46255357142221	0.483662952170435	0.450780268920738	0.472392871749356	0.493821157549701	0.385932344390921	2.20654674958637	-0.00910930115816837	0.682430045635138	-0.00517149816944248	-0.00222941649960271	-0.00785473507885119	0.177072285886403	0.180553345803626	0.173897490352768	0.201647809901136	0.205202100771764	0.198284754874062	0.000300334249712876	0.000364022385658859	0.000372080097484264
120	0.910992249055047	0.16	0.386106696435457	0.367391687544245	0.40482170532667	0.181211839390247	0.967591563075236	0.923788777114394	1.01139434903608	2	1.49	2.68	0.374955737070825	0.392734807679375	0.410513878287925	0.443759461318309	0.464800960396639	0.485842459474969	0.453547513362128	0.475022659182239	0.4965924787628	0.386106696435457	2.21598859958193	-0.0137202320705619	0.682224857824404	-0.00517149816944248	-0.00222941649960271	-0.00785473507885119	0.177072285886403	0.180553345803626	0.173897490352768	0.201647809901136	0.205202100771764	0.198284754874062	0.000300334249712876	0.000364022385658859	0.000372080097484264
120	0.910992249055047	0.16	0.386383452158734	0.367819314382957	0.404947589934512	0.184297016956003	0.957614383306176	0.914708712058434	1.00052005455392	2.01	1.48	2.71	0.369929498340809	0.387281550673333	0.404633603005856	0.437468580951758	0.457988646922588	0.478508712893419	0.446724166114097	0.467614874576423	0.488664601321432	0.386383452158734	2.21995326015066	-0.00427754370013802	0.691109031161729	-0.00517149816944248	-0.00222941649960271	-0.00785473507885119	0.177072285886403	0.180553345803626	0.173897490352768	0.201647809901136	0.205202100771764	0.198284754874062	0.000300334249712876	0.000364022385658859	0.000372080097484264
120	0.910992249055047	0.16	0.386585486705761	0.367877131777539	0.405293841633983	0.189278142183159	0.990848393796489	0.94717568937182	1.03452109822116	2	1.49	2.71	0.383712002657396	0.40140432844689	0.419096654236383	0.453934138764946	0.474864291104155	0.495794443443365	0.463717059318333	0.48508439183677	0.506609305616077	0.386585486705761	2.22494132546413	0.00473102522263032	0.703568209973941	-0.00517149816944248	-0.00222941649960271	-0.00785473507885119	0.177072285886403	0.180553345803626	0.173897490352768	0.201647809901136	0.205202100771764	0.198284754874062	0.000300334249712876	0.000364022385658859	0.000372080097484264
120	0.910992249055047	0.16	0.38658885509323	0.367857110434646	0.405320599751813	0.181958552114965	0.96483693597755	0.921268446131529	1.00840542582357	2.01	1.48	2.73	0.372096921873296	0.389694073963381	0.407291226053466	0.439908002932575	0.46071206654664	0.481516130160705	0.448930011589528	0.470221491830016	0.491438545230037	0.38658885509323	2.22320293625789	-0.000739245250572513	0.69541408166527	-0.00517149816944248	-0.00222941649960271	-0.00785473507885119	0.177072285886403	0.180553345803626	0.173897490352768	0.201647809901136	0.205202100771764	0.198284754874062	0.000300334249712876	0.000364022385658859	0.000372080097484264
120	0.910992249055047	0.16	0.386846029118007	0.368243962108852	0.405448096127161	0.185642588752212	0.967312647312171	0.924165433926472	1.01045986069787	1.99	1.48	2.71	0.376456966926883	0.394032899207228	0.411608831487573	0.445883281834638	0.466700573198475	0.487517864562313	0.455321550439214	0.476583619089918	0.497886965984071	0.386846029118007	2.21836290257175	0.0151938269867699	0.711095888356429	-0.00517149816944248	-0.00222941649960271	-0.00785473507885119	0.177072285886403	0.180553345803626	0.173897490352768	0.201647809901136	0.205202100771764	0.198284754874062	0.000300334249712876	0.000364022385658859	0.000372080097484264
120	0.910992249055047	0.16	0.387053553367445	0.36812576343667	0.40598134329822	0.176530138934973	0.952640249216441	0.908821445457452	0.996459052975429	2.01	1.48	2.71	0.36748173891446	0.385199861966012	0.402917985017564	0.434556879981931	0.4555090293191	0.476461178656269	0.443589485192388	0.465021641236637	0.48656321092731	0.387053553367445	2.21491192075854	-0.0145473266661061	0.680229228986471	-0.00517149816944248	-0.00222941649960271	-0.00785473507885119	0.177072285886403	0.180553345803626	0.173897490352768	0.201647809901136	0.205202100771764	0.198284754874062	0.000300334249712876	0.000364022385658859	0.000372080097484264
120	0.910992249055047	0.16	0.387117678302751	0.368503445107744	0.405731911497758	0.183045497790647	0.957327513028762	0.914255306772242	1.00039971928528	2	1.49	2.71	0.370320752424488	0.387767226851648	0.405213701278808	0.438078173158117	0.458716821127646	0.479355469097175	0.447342795882173	0.468743647069481	0.489678228653612	0.387117678302751	2.22128486324503	0.0113546288011996	0.708607934968833	-0.00517149816944248	-0.00222941649960271	-0.00785473507885119	0.177072285886403	0.180553345803626	0.173897490352768	0.201647809901136	0.205202100771764	0.198284754874062	0.000300334249712876	0.000364022385658859	0.000372080097484264
120	0.910992249055047	0.16	0.387300809299402	0.368731953009252	0.405869665589551	0.191012252754726	0.988453230222321	0.945130716141617	1.03177574430303	1.99	1.48	2.69	0.385104616925933	0.402756884389451	0.420409151852969	0.456153427421998	0.477062401117326	0.497971374812653	0.465792179104029	0.487337907686875	0.508731702968726	0.387300809299402	2.21361116429589	-0.000960404787658474	0.691962791017774	-0.00517149816944248	-0.00222941649960271	-0.00785473507885119	0.177072285886403	0.180553345803626	0.173897490352768	0.201647809901136	0.205202100771764	0.198284754874062	0.000300334249712876	0.000364022385658859	0.000372080097484264
120	0.910992249055047	0.16	0.387731645794666	0.369019549732659	0.406443741856672	0.179264474635769	0.953679267338138	0.910220839719624	0.997137694956652	1.99	1.47	2.73	0.370889407308963	0.388597495015431	0.406305582721899	0.439318000262768	0.460293206149958	0.481268412037148	0.448106666037359	0.469696507763365	0.490987257729576	0.387731645794666	2.21720716972739	0.00253393635590888	0.697309556340233	-0.00517149816944248	-0.00222941649960271	-0.00785473507885119	0.177072285886403	0.180553345803626	0.173897490352768	0.201647809901136	0.205202100771764	0.198284754874062	0.000300334249712876	0.000364022385658859	0.000372080097484264
120	0.910992249055047	0.16	0.387740199549203	0.368780372433847	0.40670002666456	0.176255002251303	0.940043952762615	0.896763579530861	0.983324325994368	1.99	1.47	2.68	0.36438217396657	0.381968299059341	0.399554424152112	0.43134723815855	0.452165288630398	0.472983339102245	0.440692582034535	0.461797110945827	0.482714377718901	0.387740199549203	2.20263704303111	0.00784149586337271	0.697548560789714	-0.00517149816944248	-0.00222941649960271	-0.00785473507885119	0.177072285886403	0.180553345803626	0.173897490352768	0.201647809901136	0.205202100771764	0.198284754874062	0.000300334249712876	0.000364022385658859	0.000372080097484264
120	0.910992249055047	0.16	0.388158683813611	0.369081100716611	0.407236266910611	0.178493859636947	0.966995624649435	0.922814634612933	1.01117661468594	2.01	1.49	2.71	0.372768759708985	0.390615564734492	0.40846236976	0.440714339247655	0.461814130149228	0.482913921050801	0.450256358517436	0.471378600308041	0.493418129977071	0.388158683813611	2.22379223708605	-0.000297871587098114	0.699002339876191	-0.00517149816944248	-0.00222941649960271	-0.00785473507885119	0.177072285886403	0.180553345803626	0.173897490352768	0.201647809901136	0.205202100771764	0.198284754874062	0.000300334249712876	0.000364022385658859	0.000372080097484264
120	0.910992249055047	0.16	0.388359800337152	0.369371494308271	0.407348106366033	0.176874999907674	0.946774764661055	0.903277343317409	0.9902721860047	2.01	1.48	2.73	0.364019503330242	0.381548903166075	0.399078303001909	0.430152480249385	0.450866520974357	0.47158056169933	0.439085338005975	0.460228887412814	0.481323424076051	0.388359800337152	2.21530648276174	0.00330186774570783	0.698861122422469	-0.00517149816944248	-0.00222941649960271	-0.00785473507885119	0.177072285886403	0.180553345803626	0.173897490352768	0.201647809901136	0.205202100771764	0.198284754874062	0.000300334249712876	0.000364022385658859	0.000372080097484264
120	0.910992249055047	0.16	0.388449814521599	0.369722879810785	0.407176749232412	0.189210026176978	0.991803012167497	0.948078527190145	1.03552749714485	2	1.49	2.71	0.385106456996494	0.402867202557866	0.420627948119238	0.455847693372941	0.476870957848635	0.49789422232433	0.465613176632906	0.486903094330174	0.508611583608797	0.388449814521599	2.21883037918397	0.012636562588487	0.708571632341062	-0.00517149816944248	-0.00222941649960271	-0.00785473507885119	0.177072285886403	0.180553345803626	0.173897490352768	0.201647809901136	0.205202100771764	0.198284754874062	0.000300334249712876	0.000364022385658859	0.000372080097484264
120	0.910992249055047	0.16	0.388829901979701	0.369991330010534	0.407668473948868	0.180341185388561	0.950056967919342	0.906921361073564	0.993192574765119	2	1.47	2.7	0.368200423290446	0.385713020723045	0.403225618155643	0.435787893395853	0.456515131770105	0.477242370144358	0.445034716779662	0.466086850968714	0.487241685642303	0.388829901979701	2.20897840617001	-0.00763247409671802	0.682818093667484	-0.00517149816944248	-0.00222941649960271	-0.00785473507885119	0.177072285886403	0.180553345803626	0.173897490352768	0.201647809901136	0.205202100771764	0.198284754874062	0.000300334249712876	0.000364022385658859	0.000372080097484264
120	0.910992249055047	0.16	0.388842481832662	0.369905301704193	0.407779661961131	0.17974633754335	0.953789363659635	0.910396960096985	0.997181767222284	2.01	1.48	2.71	0.368327378882779	0.385883028745617	0.403438678608454	0.43561012441648	0.45637268310587	0.47713524179526	0.444512710091408	0.465755189630375	0.487009888826747	0.388842481832662	2.20530618559388	0.0150359459102324	0.707194531232428	-0.00517149816944248	-0.00222941649960271	-0.00785473507885119	0.177072285886403	0.180553345803626	0.173897490352768	0.201647809901136	0.205202100771764	0.198284754874062	0.000300334249712876	0.000364022385658859	0.000372080097484264
120	0.910992249055047	0.16	0.388977775265262	0.370200374310526	0.407755176219999	0.184236760626746	0.968048706237693	0.924666833330226	1.01143057914516	1.99	1.48	2.72	0.375817717200927	0.393449664034433	0.411081610867939	0.444909438776005	0.465782908043633	0.48665637731126	0.4541174113176	0.47532809522562	0.497036472275868	0.388977775265262	2.21657256863031	-0.0044092215101342	0.690323769186617	-0.00517149816944248	-0.00222941649960271	-0.00785473507885119	0.177072285886403	0.180553345803626	0.173897490352768	0.201647809901136	0.205202100771764	0.198284754874062	0.000300334249712876	0.000364022385658859	0.000372080097484264
120	0.910992249055047	0.16	0.389056476864486	0.370043380360486	0.408069573368487	0.180397161164192	0.955915124576978	0.912521754672868	0.999308494481089	1.99	1.46	2.7	0.371394264572687	0.389055266757391	0.406716268942096	0.439804657483866	0.460718795793467	0.481632934103068	0.448668023488995	0.470152180337752	0.491398100170198	0.389056476864486	2.19429821635656	-0.00868049184721987	0.675467690154663	-0.00517149816944248	-0.00222941649960271	-0.00785473507885119	0.177072285886403	0.180553345803626	0.173897490352768	0.201647809901136	0.205202100771764	0.198284754874062	0.000300334249712876	0.000364022385658859	0.000372080097484264
120	0.910992249055047	0.16	0.3891733110399	0.370305287764411	0.408041334315389	0.184750026434514	0.977194840404545	0.933477727303788	1.0209119535053	1.99	1.46	2.7	0.38051853922619	0.398339180822359	0.416159822418527	0.450763033206992	0.471873401379641	0.49298376955229	0.460017963712744	0.481500720871049	0.503018970606186	0.3891733110399	2.2003555860165	-0.00879232083595212	0.678989953367439	-0.00517149816944248	-0.00222941649960271	-0.00785473507885119	0.177072285886403	0.180553345803626	0.173897490352768	0.201647809901136	0.205202100771764	0.198284754874062	0.000300334249712876	0.000364022385658859	0.000372080097484264
120	0.910992249055047	0.16	0.389391417968405	0.370668580529311	0.408114255407499	0.182467894392049	0.962032515298183	0.918664844564122	1.00540018603224	2.02	1.49	2.71	0.369956623456098	0.387421270249611	0.404885917043123	0.437101200549899	0.457735560354866	0.478369920159834	0.446462259934742	0.46755443913157	0.488388576299727	0.389391417968405	2.2281195831476	-0.0134067975767475	0.688055526330619	-0.00517149816944248	-0.00222941649960271	-0.00785473507885119	0.177072285886403	0.180553345803626	0.173897490352768	0.201647809901136	0.205202100771764	0.198284754874062	0.000300334249712876	0.000364022385658859	0.000372080097484264
120	0.910992249055047	0.16	0.389554107895845	0.370309535489802	0.408798680301888	0.173631333931624	0.943712113442559	0.89986615505327	0.987558071831849	2.02	1.5	2.72	0.361239313829825	0.378840691361154	0.396442068892482	0.426511704639422	0.447293477961097	0.468075251282773	0.435733944358401	0.457013703130361	0.478263587982847	0.389554107895845	2.22336414948142	-0.0112462936956522	0.690766845430118	-0.00517149816944248	-0.00222941649960271	-0.00785473507885119	0.177072285886403	0.180553345803626	0.173897490352768	0.201647809901136	0.205202100771764	0.198284754874062	0.000300334249712876	0.000364022385658859	0.000372080097484264
120	0.910992249055047	0.16	0.389602589400435	0.370853214418452	0.408351964382419	0.180804064964275	0.949156860826316	0.906129475254198	0.992184246398435	2	1.48	2.7	0.367221554863056	0.384659000463259	0.402096446063462	0.434461090127518	0.455091392254877	0.475721694382237	0.443600276357992	0.464731129119901	0.485614911226602	0.389602589400435	2.21385062638969	0.00399291741800104	0.697354926350441	-0.00517149816944248	-0.00222941649960271	-0.00785473507885119	0.177072285886403	0.180553345803626	0.173897490352768	0.201647809901136	0.205202100771764	0.198284754874062	0.000300334249712876	0.000364022385658859	0.000372080097484264
120	0.910992249055047	0.16	0.390054706343917	0.371118075020458	0.408991337667377	0.178306161078809	0.957963718534065	0.914167353242129	1.001760083826	2	1.49	2.7	0.369994825788551	0.387720714258416	0.405446602728281	0.43761844482405	0.458584077867092	0.479549710910133	0.446845886156552	0.468296255598696	0.489945875966604	0.390054706343917	2.2118139873024	-0.00574002608161984	0.689434660093302	-0.00517149816944248	-0.00222941649960271	-0.00785473507885119	0.177072285886403	0.180553345803626	0.173897490352768	0.201647809901136	0.205202100771764	0.198284754874062	0.000300334249712876	0.000364022385658859	0.000372080097484264
120	0.910992249055047	0.16	0.390068803472005	0.371012676758089	0.40912493018592	0.178944826673209	0.957317469197514	0.91364580427398	1.00098913412105	2.02	1.5	2.72	0.36687815582131	0.38441468892182	0.401951222022329	0.433196535217714	0.453903042973307	0.4746095507289	0.44254666206125	0.463742696035989	0.484897366779207	0.390068803472005	2.22289853240388	-0.0308322735846507	0.66999119725866	-0.00517149816944248	-0.00222941649960271	-0.00785473507885119	0.177072285886403	0.180553345803626	0.173897490352768	0.201647809901136	0.205202100771764	0.198284754874062	0.000300334249712876	0.000364022385658859	0.000372080097484264
120	0.910992249055047	0.16	0.390667159594567	0.371870882639576	0.409463436549559	0.183933810011949	0.966573812940798	0.92321432928652	1.00993329659508	1.99	1.47	2.69	0.375999484283482	0.393658594390023	0.411317704496563	0.44532339073889	0.466238352377899	0.487153314016907	0.4549337271892	0.476125117413034	0.497317959875148	0.390667159594567	2.20258794246827	0.00208287382496524	0.691470399516302	-0.00517149816944248	-0.00222941649960271	-0.00785473507885119	0.177072285886403	0.180553345803626	0.173897490352768	0.201647809901136	0.205202100771764	0.198284754874062	0.000300334249712876	0.000364022385658859	0.000372080097484264
120	0.910992249055047	0.16	0.391173631343965	0.372119765836278	0.410227496851651	0.180251318824627	0.965500995450989	0.921650850672964	1.00935114022901	2.01	1.48	2.7	0.372691459268393	0.390423309062184	0.408155158855975	0.440723164857175	0.461691815373697	0.482660465890219	0.450100294654112	0.471603507835799	0.492873455653148	0.391173631343965	2.21852135835468	0.0133020577264225	0.709996235302489	-0.00517149816944248	-0.00222941649960271	-0.00785473507885119	0.177072285886403	0.180553345803626	0.173897490352768	0.201647809901136	0.205202100771764	0.198284754874062	0.000300334249712876	0.000364022385658859	0.000372080097484264
120	0.910992249055047	0.16	0.392055343178222	0.373239946123232	0.410870740233212	0.184184393339673	0.967289667037224	0.923934256099584	1.01064507797486	2	1.49	2.69	0.375031460157005	0.392629728607718	0.41022799705843	0.443853354885546	0.464681075548648	0.48550879621175	0.453582750298119	0.474753233007104	0.496232645985832	0.392055343178222	2.20624716633479	0.00216719420827173	0.694458774569399	-0.00517149816944248	-0.00222941649960271	-0.00785473507885119	0.177072285886403	0.180553345803626	0.173897490352768	0.201647809901136	0.205202100771764	0.198284754874062	0.000300334249712876	0.000364022385658859	0.000372080097484264
120	0.910992249055047	0.16	0.392087519653944	0.373226037028251	0.410949002279636	0.180714883378911	0.965458836659531	0.921679265657382	1.00923840766168	2.01	1.49	2.71	0.371489180377341	0.389134838205241	0.40678049603314	0.438992857622037	0.459844925901985	0.480696994181933	0.44844617275885	0.469810204373792	0.491108081056642	0.392087519653944	2.21940169867309	-0.00257484092926395	0.695532067499194	-0.00517149816944248	-0.00222941649960271	-0.00785473507885119	0.177072285886403	0.180553345803626	0.173897490352768	0.201647809901136	0.205202100771764	0.198284754874062	0.000300334249712876	0.000364022385658859	0.000372080097484264
120	0.910992249055047	0.16	0.392459157409923	0.373539732346694	0.411378582473152	0.182188461932952	0.972973164983041	0.929071174397332	1.01687515556875	2.01	1.5	2.71	0.3744706217328	0.392165719980361	0.409860818227922	0.442516588664425	0.463427106227481	0.484337623790538	0.452195099616347	0.473596420977977	0.494745297494535	0.392459157409923	2.21787043709932	-0.00283980271591752	0.694705680583081	-0.00517149816944248	-0.00222941649960271	-0.00785473507885119	0.177072285886403	0.180553345803626	0.173897490352768	0.201647809901136	0.205202100771764	0.198284754874062	0.000300334249712876	0.000364022385658859	0.000372080097484264
120	0.910992249055047	0.16	0.392487535486234	0.373612984591048	0.41136208638142	0.183127415195224	0.965929135974734	0.922481824066129	1.00937644788334	1.99	1.47	2.71	0.375251557240929	0.392925262051472	0.410598966862016	0.444321949978679	0.465248751835297	0.486175553691914	0.453554003573163	0.474863118264327	0.496184433980669	0.392487535486234	2.20636399840869	-0.0122315322807974	0.678793502814917	-0.00517149816944248	-0.00222941649960271	-0.00785473507885119	0.177072285886403	0.180553345803626	0.173897490352768	0.201647809901136	0.205202100771764	0.198284754874062	0.000300334249712876	0.000364022385658859	0.000372080097484264
120	0.910992249055047	0.16	0.392576811389825	0.373492000329954	0.411661622449696	0.182302696842407	0.96946869735665	0.925741595427544	1.01319579928576	2.02	1.48	2.72	0.372947428084773	0.39056347805229	0.408179528019808	0.440670599423885	0.461485531272409	0.482300463120933	0.449889483426523	0.471240844188638	0.492282624307026	0.392576811389825	2.21654319312183	0.0053361381184566	0.701381174149487	-0.00517149816944248	-0.00222941649960271	-0.00785473507885119	0.177072285886403	0.180553345803626	0.173897490352768	0.201647809901136	0.205202100771764	0.198284754874062	0.000300334249712876	0.000364022385658859	0.000372080097484264
120	0.910992249055047	0.16	0.392885070291432	0.373940977490503	0.411829163092361	0.179265523803516	0.958958731787782	0.915259878859118	1.00265758471645	2.01	1.49	2.73	0.370034019586106	0.387701200868707	0.405368382151309	0.437561983957071	0.458453270930066	0.479344557903061	0.446876498357483	0.468166295383966	0.489481216364745	0.392885070291432	2.22648844943168	0.0171913174987828	0.717054693091663	-0.00517149816944248	-0.00222941649960271	-0.00785473507885119	0.177072285886403	0.180553345803626	0.173897490352768	0.201647809901136	0.205202100771764	0.198284754874062	0.000300334249712876	0.000364022385658859	0.000372080097484264
120	0.910992249055047	0.16	0.39296000670781	0.374078251923661	0.411841761491959	0.182704390598991	0.963259163089961	0.919870586013365	1.00664774016656	1.99	1.47	2.7	0.374017347427872	0.391659046981707	0.409300746535542	0.442816366637622	0.463703187399989	0.484590008162355	0.452200227763387	0.473584351106908	0.49471685584532	0.39296000670781	2.20781633365086	0.0238784128142077	0.715060256137644	-0.00517149816944248	-0.00222941649960271	-0.00785473507885119	0.177072285886403	0.180553345803626	0.173897490352768	0.201647809901136	0.205202100771764	0.198284754874062	0.000300334249712876	0.000364022385658859	0.000372080097484264
120	0.910992249055047	0.16	0.392989793445335	0.373916809477235	0.412062777413435	0.178270562264949	0.953882548510567	0.910267468167062	0.997497628854072	2.01	1.48	2.71	0.367718759787822	0.385337848476397	0.402956937164972	0.434748550487366	0.455579343217892	0.476410135948418	0.443944685894678	0.465208256029904	0.4866694291572	0.392989793445335	2.2174943747428	0.00405017822045617	0.700459182402168	-0.00517149816944248	-0.00222941649960271	-0.00785473507885119	0.177072285886403	0.180553345803626	0.173897490352768	0.201647809901136	0.205202100771764	0.198284754874062	0.000300334249712876	0.000364022385658859	0.000372080097484264
120	0.910992249055047	0.16	0.393167188393707	0.374029884960132	0.412304491827282	0.178359139803038	0.965413220757737	0.921284255972654	1.00954218554282	1.99	1.49	2.69	0.374965807736686	0.392926445637475	0.410887083538264	0.444035419143246	0.465304450115684	0.486573481088122	0.453699993935288	0.47553938892848	0.497170401944731	0.393167188393707	2.20382874025139	0.00289551501791822	0.696751933728548	-0.00517149816944248	-0.00222941649960271	-0.00785473507885119	0.177072285886403	0.180553345803626	0.173897490352768	0.201647809901136	0.205202100771764	0.198284754874062	0.000300334249712876	0.000364022385658859	0.000372080097484264
120	0.910992249055047	0.16	0.393513065297956	0.374560572389165	0.412465558206747	0.184302400015808	0.974581882082097	0.930916768101511	1.01824699606268	1.99	1.48	2.71	0.379391173886204	0.397186705579928	0.414982237273652	0.449406051561447	0.470485665913024	0.4915652802646	0.458783153287914	0.480062450607336	0.501876646498017	0.393513065297956	2.20571519516351	0.00327535831349132	0.694469037851073	-0.00517149816944248	-0.00222941649960271	-0.00785473507885119	0.177072285886403	0.180553345803626	0.173897490352768	0.201647809901136	0.205202100771764	0.198284754874062	0.000300334249712876	0.000364022385658859	0.000372080097484264
120	0.910992249055047	0.16	0.393727500734727	0.374848901118541	0.412606100350914	0.187931940994062	0.978437100367345	0.935121334802894	1.0217528659318	1.98	1.46	2.68	0.3818905610161	0.39958011786461	0.417269674713119	0.452569697061483	0.473533182942833	0.494496668824183	0.462043695838292	0.483526869606302	0.50495675896784	0.393727500734727	2.19342083291308	-0.0124512546295857	0.671675993596254	-0.00517149816944248	-0.00222941649960271	-0.00785473507885119	0.177072285886403	0.180553345803626	0.173897490352768	0.201647809901136	0.205202100771764	0.198284754874062	0.000300334249712876	0.000364022385658859	0.000372080097484264
120	0.910992249055047	0.16	0.39389394055925	0.374911664640016	0.412876216478485	0.186670890483262	0.979873377799834	0.936313968188638	1.02343278741103	2.01	1.47	2.71	0.37792857319718	0.395510651520244	0.413092729843307	0.446739995978761	0.467523334832702	0.488306673686644	0.455962740322867	0.477227583126221	0.498396005477296	0.39389394055925	2.21706171157411	-0.00185561170577017	0.694047784547815	-0.00517149816944248	-0.00222941649960271	-0.00785473507885119	0.177072285886403	0.180553345803626	0.173897490352768	0.201647809901136	0.205202100771764	0.198284754874062	0.000300334249712876	0.000364022385658859	0.000372080097484264
120	0.910992249055047	0.16	0.394007791002313	0.374956436352403	0.413059145652224	0.18083110567293	0.966690609238431	0.92287237979296	1.0105088386839	1.99	1.48	2.7	0.375641525414311	0.393477086332868	0.411312647251425	0.444843156719285	0.465964429752449	0.487085702785614	0.454392514385358	0.476027236287086	0.497426387477234	0.394007791002313	2.20467648398379	0.00913911893901007	0.700807066438662	-0.00517149816944248	-0.00222941649960271	-0.00785473507885119	0.177072285886403	0.180553345803626	0.173897490352768	0.201647809901136	0.205202100771764	0.198284754874062	0.000300334249712876	0.000364022385658859	0.000372080097484264
120	0.910992249055047	0.16	0.394174728070619	0.375126365510064	0.413223090631174	0.186919952568859	0.979110613687267	0.935620779973741	1.02260044740079	1.99	1.45	2.7	0.380634690619324	0.398327477862782	0.41602026510624	0.450705801562813	0.471655657298422	0.492605513034031	0.459690586398574	0.481150280794664	0.502312051959007	0.394174728070619	2.19988361773778	-0.00234766185553376	0.684521204376227	-0.00517149816944248	-0.00222941649960271	-0.00785473507885119	0.177072285886403	0.180553345803626	0.173897490352768	0.201647809901136	0.205202100771764	0.198284754874062	0.000300334249712876	0.000364022385658859	0.000372080097484264
120	0.910992249055047	0.16	0.394207103026227	0.375241734429189	0.413172471623266	0.189762291174008	1.00133283066521	0.957267514390196	1.04539814694021	2	1.5	2.69	0.387619567162731	0.405462624160532	0.423305681158334	0.458510611776312	0.479616953336687	0.500723294897063	0.468752160063822	0.490267595426909	0.511805942288061	0.394207103026227	2.21896079002045	0.0153474653929876	0.713373147528165	-0.00517149816944248	-0.00222941649960271	-0.00785473507885119	0.177072285886403	0.180553345803626	0.173897490352768	0.201647809901136	0.205202100771764	0.198284754874062	0.000300334249712876	0.000364022385658859	0.000372080097484264
120	0.910992249055047	0.16	0.394317440805957	0.375378075602615	0.4132568060093	0.178316521914814	0.958538398297264	0.914717309108756	1.00235948748577	1.99	1.49	2.68	0.372150426575148	0.389978926016555	0.407807425457962	0.440664761526811	0.461775556769019	0.482886352011228	0.450437778741843	0.471942061795524	0.493508080721464	0.394317440805957	2.209753890612	0.00198128007446627	0.695865589270578	-0.00517149816944248	-0.00222941649960271	-0.00785473507885119	0.177072285886403	0.180553345803626	0.173897490352768	0.201647809901136	0.205202100771764	0.198284754874062	0.000300334249712876	0.000364022385658859	0.000372080097484264
120	0.910992249055047	0.16	0.394393812404411	0.374914365188614	0.413873259620207	0.177558826936692	0.9688922259828	0.924482925997505	1.0133015259681	1.98	1.47	2.67	0.378212703840054	0.39638087217584	0.414549040511626	0.448383787469724	0.469922757597052	0.491461727724381	0.458035229245979	0.479930184871942	0.502025100772254	0.394393812404411	2.18983367005966	-0.00112436918591057	0.683611242577276	-0.00517149816944248	-0.00222941649960271	-0.00785473507885119	0.177072285886403	0.180553345803626	0.173897490352768	0.201647809901136	0.205202100771764	0.198284754874062	0.000300334249712876	0.000364022385658859	0.000372080097484264
120	0.910992249055047	0.16	0.394490394554006	0.37550814277331	0.413472646334703	0.184653709650297	0.977824545881572	0.934065269257136	1.02158382250601	2.03	1.5	2.72	0.37454314018008	0.39208981215083	0.40963648412158	0.442112111971017	0.462824268651609	0.483536425332201	0.451827898085685	0.472870627743241	0.494176310227168	0.394490394554006	2.22764308068777	0.00504010434167489	0.708187537676079	-0.00517149816944248	-0.00222941649960271	-0.00785473507885119	0.177072285886403	0.180553345803626	0.173897490352768	0.201647809901136	0.205202100771764	0.198284754874062	0.000300334249712876	0.000364022385658859	0.000372080097484264
120	0.910992249055047	0.16	0.394747825130401	0.375780033979245	0.413715616281557	0.185071484909685	0.969236946056693	0.925922064531769	1.01255182758162	1.99	1.46	2.7	0.377160767546525	0.394804449005168	0.41244813046381	0.446713848851254	0.46761124203339	0.488508635215525	0.455864783731704	0.477118736082214	0.498507101304794	0.394747825130401	2.20200134226863	-0.00481595345764133	0.682531343953513	-0.00517149816944248	-0.00222941649960271	-0.00785473507885119	0.177072285886403	0.180553345803626	0.173897490352768	0.201647809901136	0.205202100771764	0.198284754874062	0.000300334249712876	0.000364022385658859	0.000372080097484264
120	0.910992249055047	0.16	0.394788115396861	0.375738025129441	0.413838205664281	0.18367334440604	0.971111807884013	0.927510920870021	1.01471269489801	1.98	1.45	2.68	0.378884373549228	0.396695155493436	0.414505937437643	0.449033447721764	0.470141831654597	0.491250215587431	0.458122828228897	0.479730510960761	0.501149281222353	0.394788115396861	2.18910497413884	0.00893888192650326	0.690711176316859	-0.00517149816944248	-0.00222941649960271	-0.00785473507885119	0.177072285886403	0.180553345803626	0.173897490352768	0.201647809901136	0.205202100771764	0.198284754874062	0.000300334249712876	0.000364022385658859	0.000372080097484264
120	0.910992249055047	0.16	0.394875632046319	0.375673162103603	0.414078101989034	0.182800026157178	0.970773170093641	0.927060133339646	1.01448620684763	2	1.48	2.72	0.375544277095685	0.393252061301978	0.410959845508272	0.444266882311055	0.465215096840663	0.48616331137027	0.453679035136065	0.475080775238587	0.496256333102643	0.394875632046319	2.20818859398237	0.00479355155662017	0.6986777148257	-0.00517149816944248	-0.00222941649960271	-0.00785473507885119	0.177072285886403	0.180553345803626	0.173897490352768	0.201647809901136	0.205202100771764	0.198284754874062	0.000300334249712876	0.000364022385658859	0.000372080097484264
120	0.910992249055047	0.16	0.395425094204982	0.376279967935797	0.414570220474167	0.179122799877845	0.953413728097989	0.909946471493751	0.996880984702226	2	1.46	2.71	0.368758709736293	0.386373954108682	0.40398919848107	0.436277212200183	0.457117749668454	0.477958287136726	0.445115232410757	0.466344100801508	0.487574549114168	0.395425094204982	2.20753278732064	0.00251027061096077	0.693070479151756	-0.00517149816944248	-0.00222941649960271	-0.00785473507885119	0.177072285886403	0.180553345803626	0.173897490352768	0.201647809901136	0.205202100771764	0.198284754874062	0.000300334249712876	0.000364022385658859	0.000372080097484264
120	0.910992249055047	0.16	0.395480686703012	0.376524883692566	0.414436489713457	0.181904694103277	0.967366982093812	0.9236763402141	1.01105762397352	2	1.48	2.69	0.374854666461875	0.392585596958079	0.410316527454284	0.443625634282607	0.464609487470412	0.485593340658217	0.45324984800277	0.474586507263146	0.496069471853228	0.395480686703012	2.20869890245504	0.00271312586568561	0.696730938892531	-0.00517149816944248	-0.00222941649960271	-0.00785473507885119	0.177072285886403	0.180553345803626	0.173897490352768	0.201647809901136	0.205202100771764	0.198284754874062	0.000300334249712876	0.000364022385658859	0.000372080097484264
120	0.910992249055047	0.16	0.395489494775786	0.376335465049497	0.414643524502075	0.182480506476624	0.974325776121525	0.930405791467703	1.01824576077535	2.01	1.48	2.71	0.37568704139494	0.393421420570156	0.411155799745372	0.444126809867038	0.465091901499734	0.486056993132429	0.453485240719237	0.474930245152984	0.496313937596853	0.395489494775786	2.21079932242343	0.0186470244798831	0.713359462354533	-0.00517149816944248	-0.00222941649960271	-0.00785473507885119	0.177072285886403	0.180553345803626	0.173897490352768	0.201647809901136	0.205202100771764	0.198284754874062	0.000300334249712876	0.000364022385658859	0.000372080097484264
120	0.910992249055047	0.16	0.395562576590202	0.376048364745864	0.41507678843454	0.176714874157315	0.965873734659111	0.921474436418384	1.01027303289984	1.99	1.48	2.69	0.375755265468769	0.393860238800331	0.411965212131894	0.445153897395241	0.466602697136549	0.488051496877858	0.454657432523618	0.476729065332357	0.498700130828871	0.395562576590202	2.19371198755659	-0.000180704092631193	0.688215030464485	-0.00517149816944248	-0.00222941649960271	-0.00785473507885119	0.177072285886403	0.180553345803626	0.173897490352768	0.201647809901136	0.205202100771764	0.198284754874062	0.000300334249712876	0.000364022385658859	0.000372080097484264
120	0.910992249055047	0.16	0.395599710524492	0.376558170599802	0.414641250449183	0.185615693752961	0.993073815950904	0.948773578861785	1.03737405304002	2.02	1.49	2.69	0.381708198082094	0.399530957959306	0.417353717836519	0.450890894272173	0.471943939975179	0.492996985678186	0.461019125813619	0.482361654988748	0.503949357997207	0.395599710524492	2.22193250510411	0.00521958125629106	0.703940650545733	-0.00517149816944248	-0.00222941649960271	-0.00785473507885119	0.177072285886403	0.180553345803626	0.173897490352768	0.201647809901136	0.205202100771764	0.198284754874062	0.000300334249712876	0.000364022385658859	0.000372080097484264
120	0.910992249055047	0.16	0.396010735898422	0.377019613523923	0.415001858272922	0.189136082974059	0.994091548886651	0.950255607068399	1.0379274907049	2.01	1.49	2.72	0.384360993548706	0.402091829362857	0.419822665177009	0.454549042386346	0.47551770095292	0.496486359519494	0.464119527536969	0.48536318758569	0.507051364246752	0.396010735898422	2.22431276587024	0.00165917982733812	0.700874467305673	-0.00517149816944248	-0.00222941649960271	-0.00785473507885119	0.177072285886403	0.180553345803626	0.173897490352768	0.201647809901136	0.205202100771764	0.198284754874062	0.000300334249712876	0.000364022385658859	0.000372080097484264
120	0.910992249055047	0.16	0.39620843654159	0.377131434700198	0.415285438382982	0.181719486527105	0.963568533381857	0.920022346607772	1.00711472015594	2.01	1.47	2.71	0.371668948810924	0.389260657884865	0.406852366958806	0.43942123081727	0.46021976800522	0.481018305193171	0.448509887287491	0.46963456716393	0.490879036407562	0.39620843654159	2.20721379130698	0.00764663829161149	0.699161932472246	-0.00517149816944248	-0.00222941649960271	-0.00785473507885119	0.177072285886403	0.180553345803626	0.173897490352768	0.201647809901136	0.205202100771764	0.198284754874062	0.000300334249712876	0.000364022385658859	0.000372080097484264
120	0.910992249055047	0.16	0.396762400886346	0.377742319398905	0.415782482373787	0.182083250855017	0.967854713852191	0.924168250367715	1.01154117733667	2.01	1.48	2.72	0.373284221017932	0.390929782293535	0.408575343569139	0.441315772695975	0.462177261262948	0.483038749829922	0.450519471579901	0.471774898186682	0.493043826583568	0.396762400886346	2.21792697794721	0.0087134215246544	0.704692209066402	-0.00517149816944248	-0.00222941649960271	-0.00785473507885119	0.177072285886403	0.180553345803626	0.173897490352768	0.201647809901136	0.205202100771764	0.198284754874062	0.000300334249712876	0.000364022385658859	0.000372080097484264
120	0.910992249055047	0.16	0.397141776019494	0.378025248995856	0.416258303043132	0.183502965846839	0.963510775492951	0.920226564469858	1.00679498651605	2.01	1.48	2.71	0.371362197211968	0.388829764798851	0.406297332385734	0.438959480229397	0.459606585525453	0.480253690821508	0.448118215644354	0.469396419443964	0.490469840148288	0.397141776019494	2.21412601302411	0.00804822860858486	0.702263300541824	-0.00517149816944248	-0.00222941649960271	-0.00785473507885119	0.177072285886403	0.180553345803626	0.173897490352768	0.201647809901136	0.205202100771764	0.198284754874062	0.000300334249712876	0.000364022385658859	0.000372080097484264
120	0.910992249055047	0.16	0.398408405292016	0.379298683661989	0.417518126922042	0.182803517952741	0.971633205086328	0.92788195306866	1.015384457104	2.03	1.49	2.73	0.372246048659249	0.389798098932035	0.40735014920482	0.439446662398089	0.460167338785119	0.48088801517215	0.448663878442858	0.46984350434565	0.490903673674975	0.398408405292016	2.22351882297329	-0.016035482861317	0.684146743535893	-0.00517149816944248	-0.00222941649960271	-0.00785473507885119	0.177072285886403	0.180553345803626	0.173897490352768	0.201647809901136	0.205202100771764	0.198284754874062	0.000300334249712876	0.000364022385658859	0.000372080097484264
120	0.910992249055047	0.16	0.398536240346807	0.379345799802562	0.417726680891052	0.181966893605378	0.979293063666523	0.935073027260704	1.02351310007234	2	1.49	2.69	0.379807683486627	0.397768964692855	0.415730245899083	0.449571472811506	0.470831915916128	0.492092359020749	0.459524358510816	0.481325105615534	0.502802301344087	0.398536240346807	2.20711171626867	-0.00405067493533871	0.688791008428361	-0.00517149816944248	-0.00222941649960271	-0.00785473507885119	0.177072285886403	0.180553345803626	0.173897490352768	0.201647809901136	0.205202100771764	0.198284754874062	0.000300334249712876	0.000364022385658859	0.000372080097484264
120	0.910992249055047	0.16	0.398780783666457	0.37966147718528	0.417900090147633	0.177678854403097	0.953410191428518	0.909728463030882	0.997091919826153	2.01	1.48	2.74	0.36728532821608	0.384920983912858	0.402556639609635	0.434181181330969	0.455028923496887	0.475876665662804	0.442853577565029	0.464293447034057	0.48545708874836	0.398780783666457	2.21500097604591	0.0143424645861731	0.708563256949157	-0.00517149816944248	-0.00222941649960271	-0.00785473507885119	0.177072285886403	0.180553345803626	0.173897490352768	0.201647809901136	0.205202100771764	0.198284754874062	0.000300334249712876	0.000364022385658859	0.000372080097484264
120	0.910992249055047	0.16	0.39932293060124	0.380119629587875	0.418526231614604	0.182718729051966	0.965355052987644	0.921874157230371	1.00883594874492	1.98	1.46	2.67	0.377049817828896	0.394833659252081	0.412617500675266	0.446980389483259	0.468062559504227	0.489144729525194	0.456408795384522	0.477945200826926	0.499522009986022	0.39932293060124	2.18534070612389	-0.00276868709549257	0.679795136795718	-0.00517149816944248	-0.00222941649960271	-0.00785473507885119	0.177072285886403	0.180553345803626	0.173897490352768	0.201647809901136	0.205202100771764	0.198284754874062	0.000300334249712876	0.000364022385658859	0.000372080097484264
120	0.910992249055047	0.16	0.400531295285582	0.38125596870382	0.419806621867343	0.182804630838835	0.973126757235147	0.929308415919724	1.01694509855057	1.98	1.47	2.67	0.379253420947671	0.397135811292409	0.415018201637147	0.449376517237958	0.47056532094849	0.491754124659022	0.459442630596459	0.480765851213619	0.502358040514156	0.400531295285582	2.19043876299929	0.00646413679611435	0.690564898828249	-0.00517149816944248	-0.00222941649960271	-0.00785473507885119	0.177072285886403	0.180553345803626	0.173897490352768	0.201647809901136	0.205202100771764	0.198284754874062	0.000300334249712876	0.000364022385658859	0.000372080097484264
120	0.910992249055047	0.16	0.401029155395961	0.381774116332008	0.420284194459915	0.184711158375391	0.990312704660354	0.946003015667083	1.03462239365362	2.01	1.48	2.71	0.382372946553405	0.400282853879941	0.418192761206478	0.452129618172873	0.473306847456607	0.494484076740342	0.461773634879501	0.483404747330637	0.505055756518332	0.401029155395961	2.21571156425113	-0.00639388911884105	0.690830444972749	-0.00517149816944248	-0.00222941649960271	-0.00785473507885119	0.177072285886403	0.180553345803626	0.173897490352768	0.201647809901136	0.205202100771764	0.198284754874062	0.000300334249712876	0.000364022385658859	0.000372080097484264
120	0.910992249055047	0.16	0.401454237724613	0.381956771939914	0.420951703509312	0.177343926896796	0.955898685594612	0.912052680901793	0.99974469028743	2	1.47	2.71	0.369980378338419	0.387766808601238	0.405553238864057	0.437816863819094	0.458864464103132	0.479912064387171	0.44670598719249	0.468337058134063	0.489683232528913	0.401454237724613	2.20103413133325	-0.00254207602804843	0.688426748945677	-0.00517149816944248	-0.00222941649960271	-0.00785473507885119	0.177072285886403	0.180553345803626	0.173897490352768	0.201647809901136	0.205202100771764	0.198284754874062	0.000300334249712876	0.000364022385658859	0.000372080097484264
120	0.910992249055047	0.16	0.402099987032048	0.382755158092548	0.421444815971549	0.186484417317251	0.996092057495844	0.951784449043329	1.04039966594836	2.02	1.49	2.72	0.383486126305886	0.401338228374177	0.419190330442467	0.453134943301317	0.474229347253944	0.49532375120657	0.462842172103423	0.484177850115045	0.505979419892924	0.402099987032048	2.22051224420109	0.0199982192347174	0.719449761490513	-0.00517149816944248	-0.00222941649960271	-0.00785473507885119	0.177072285886403	0.180553345803626	0.173897490352768	0.201647809901136	0.205202100771764	0.198284754874062	0.000300334249712876	0.000364022385658859	0.000372080097484264
120	0.910992249055047	0.16	0.402116465105965	0.38281976461742	0.421413165594511	0.182119644264982	0.977137519887965	0.93303744272643	1.0212375970495	2	1.48	2.7	0.378654095780343	0.39655120695377	0.414448318127197	0.448122216464197	0.469302743009973	0.490483269555748	0.457753209842485	0.479693563687806	0.501036001962356	0.402116465105965	2.20487021356112	-0.00237291587418068	0.690057083951601	-0.00517149816944248	-0.00222941649960271	-0.00785473507885119	0.177072285886403	0.180553345803626	0.173897490352768	0.201647809901136	0.205202100771764	0.198284754874062	0.000300334249712876	0.000364022385658859	0.000372080097484264
120	0.910992249055047	0.16	0.403601994882613	0.384254388533094	0.422949601232132	0.180007759261671	0.967905306249442	0.92390970095505	1.01190091154383	2	1.49	2.72	0.37443150563986	0.392261538937365	0.41009157223487	0.442992299759144	0.464087125745397	0.48518195173165	0.452350209881206	0.473924167706713	0.495520950410788	0.403601994882613	2.20977072054979	-0.00534958682094137	0.688191150550777	-0.00517149816944248	-0.00222941649960271	-0.00785473507885119	0.177072285886403	0.180553345803626	0.173897490352768	0.201647809901136	0.205202100771764	0.198284754874062	0.000300334249712876	0.000364022385658859	0.000372080097484264
120	0.910992249055047	0.17	0.378175324607248	0.36010962085682	0.396241028357676	0.188125674557452	0.954800145507144	0.912557606567172	0.997042684447115	1.99	1.47	2.71	0.371279666397686	0.388466302783768	0.405652939169851	0.439635725069951	0.459986581938627	0.480337438807303	0.448707097718602	0.469544420600869	0.490265298543538	0.378175324607248	2.22702191092858	0.00557755852118129	0.700132083850439	-0.00517149816944248	-0.00222941649960271	-0.00785473507885119	0.177072285886403	0.180553345803626	0.173897490352768	0.201647809901136	0.205202100771764	0.198284754874062	0.000300334249712876	0.000364022385658859	0.000372080097484264
120	0.910992249055047	0.17	0.379443785011656	0.361386764223852	0.39750080579946	0.184797491455157	0.944151427255515	0.901919243389601	0.986383611121429	1.99	1.46	2.69	0.367588664206151	0.384800928128403	0.402013192050656	0.435429389157125	0.455818281131973	0.47620717310682	0.444300505463525	0.465111130536025	0.486009244315842	0.379443785011656	2.20843155087181	0.000592399085229721	0.688044751499485	-0.00517149816944248	-0.00222941649960271	-0.00785473507885119	0.177072285886403	0.180553345803626	0.173897490352768	0.201647809901136	0.205202100771764	0.198284754874062	0.000300334249712876	0.000364022385658859	0.000372080097484264
120	0.910992249055047	0.17	0.379643777994616	0.361584643056007	0.397702912933226	0.191176563311917	0.984261027088443	0.941145172821704	1.02737688135518	2	1.48	2.72	0.38168005638873	0.399165628395053	0.416651200401376	0.451635600129572	0.472325983801706	0.49301636747384	0.461024684044969	0.482098271545262	0.503504719772309	0.379643777994616	2.22415917743487	-0.00460953958715299	0.691289936566387	-0.00517149816944248	-0.00222941649960271	-0.00785473507885119	0.177072285886403	0.180553345803626	0.173897490352768	0.201647809901136	0.205202100771764	0.198284754874062	0.000300334249712876	0.000364022385658859	0.000372080097484264
120	0.910992249055047	0.17	0.381799150201555	0.363626881750343	0.399971418652767	0.184671794777824	0.950356920973046	0.907829420517784	0.992884421428307	2	1.49	2.71	0.368516313987185	0.385779554587961	0.403042795188737	0.436148237378797	0.456579712658712	0.477011187938627	0.445457241878833	0.466415526088531	0.487209963874252	0.381799150201555	2.22317241381195	0.00683354547196194	0.704389295529626	-0.00517149816944248	-0.00222941649960271	-0.00785473507885119	0.177072285886403	0.180553345803626	0.173897490352768	0.201647809901136	0.205202100771764	0.198284754874062	0.000300334249712876	0.000364022385658859	0.000372080097484264
120	0.910992249055047	0.17	0.382633473684228	0.364409367225715	0.400857580142741	0.187835523686048	0.958787982578725	0.916328677714903	1.00124728744255	2	1.48	2.71	0.372060080548019	0.389299977947106	0.406539875346194	0.440366394882127	0.460771355969572	0.481176317057017	0.449616139665386	0.470442368846286	0.491059942886285	0.382633473684228	2.22233130174353	-0.00261982050541525	0.692122260039328	-0.00517149816944248	-0.00222941649960271	-0.00785473507885119	0.177072285886403	0.180553345803626	0.173897490352768	0.201647809901136	0.205202100771764	0.198284754874062	0.000300334249712876	0.000364022385658859	0.000372080097484264
120	0.910992249055047	0.17	0.383270302831664	0.364960763124493	0.401579842538834	0.183870370176519	0.948799371501135	0.906228234099946	0.991370508902324	2.01	1.48	2.73	0.365514972243566	0.382685468063559	0.399855963883552	0.431997519971696	0.452291111682567	0.472584703393438	0.440889309345425	0.461742818018684	0.482449565587301	0.383270302831664	2.22942034744634	-0.00543437784074632	0.693472271497339	-0.00517149816944248	-0.00222941649960271	-0.00785473507885119	0.177072285886403	0.180553345803626	0.173897490352768	0.201647809901136	0.205202100771764	0.198284754874062	0.000300334249712876	0.000364022385658859	0.000372080097484264
120	0.910992249055047	0.17	0.383823789462175	0.365465520766017	0.402182058158333	0.187256707700381	0.963777647320445	0.921016236767322	1.00653905787357	1.98	1.47	2.68	0.376791664496949	0.394285539648489	0.411779414800029	0.446698374906421	0.467437914384933	0.488177453863445	0.456205689055162	0.477481731078808	0.498484286174762	0.383823789462175	2.20350368191773	-0.0236973160928514	0.664337833240213	-0.00517149816944248	-0.00222941649960271	-0.00785473507885119	0.177072285886403	0.180553345803626	0.173897490352768	0.201647809901136	0.205202100771764	0.198284754874062	0.000300334249712876	0.000364022385658859	0.000372080097484264
120	0.910992249055047	0.17	0.38448135613632	0.366110077070163	0.402852635202476	0.184817419304017	0.958855819056896	0.915968739778387	1.00174289833541	2.02	1.49	2.72	0.368246170847392	0.3854880286066	0.402729886365808	0.43492205367898	0.455285779847861	0.475649506016743	0.44423215423194	0.464972910272228	0.485778772448458	0.38448135613632	2.22905253007397	-0.0205954501158264	0.679395877250507	-0.00517149816944248	-0.00222941649960271	-0.00785473507885119	0.177072285886403	0.180553345803626	0.173897490352768	0.201647809901136	0.205202100771764	0.198284754874062	0.000300334249712876	0.000364022385658859	0.000372080097484264
120	0.910992249055047	0.17	0.386333064827863	0.368153023481069	0.404513106174657	0.192893776554121	0.976760848568106	0.934209664327886	1.01931203280833	2.01	1.48	2.73	0.376690570887041	0.393847993353763	0.411005415820485	0.445177766617123	0.465454629392465	0.485731492167807	0.454138447111473	0.475045119369943	0.495837687951803	0.386333064827863	2.23536184285578	-0.00188630037399555	0.701867848088795	-0.00517149816944248	-0.00222941649960271	-0.00785473507885119	0.177072285886403	0.180553345803626	0.173897490352768	0.201647809901136	0.205202100771764	0.198284754874062	0.000300334249712876	0.000364022385658859	0.000372080097484264
120	0.910992249055047	0.17	0.38634938088048	0.367850161173785	0.404848600587176	0.182209823968197	0.948163104793391	0.905383647565435	0.990942562021348	1.99	1.47	2.71	0.368969156830971	0.386402982044768	0.403836807258565	0.437056549898525	0.457707510442001	0.478358470985478	0.446066258759947	0.46737215093599	0.488394074567581	0.38634938088048	2.20684511335673	-0.00616904523098748	0.683454981818999	-0.00517149816944248	-0.00222941649960271	-0.00785473507885119	0.177072285886403	0.180553345803626	0.173897490352768	0.201647809901136	0.205202100771764	0.198284754874062	0.000300334249712876	0.000364022385658859	0.000372080097484264
120	0.910992249055047	0.17	0.386424693052175	0.368010775294288	0.404838610810063	0.190828311174332	0.978635957526429	0.935718175183996	1.02155373986886	2	1.47	2.71	0.38017081367265	0.397607782053584	0.415044750434518	0.450027251831368	0.470668265498185	0.491309279165002	0.459404262397038	0.480329282056507	0.501386046961745	0.386424693052175	2.22105705809677	0.00640850261102034	0.70221125249525	-0.00517149816944248	-0.00222941649960271	-0.00785473507885119	0.177072285886403	0.180553345803626	0.173897490352768	0.201647809901136	0.205202100771764	0.198284754874062	0.000300334249712876	0.000364022385658859	0.000372080097484264
120	0.910992249055047	0.17	0.386863875410984	0.368575628728553	0.405152122093416	0.186080438469437	0.962413502925206	0.91954688122379	1.00528012462662	1.97	1.47	2.68	0.377296103602864	0.394884559039783	0.412473014476702	0.447583694483953	0.468448754550963	0.489313814617972	0.457192019342972	0.478433785839529	0.499799554317608	0.386863875410984	2.20237849819115	0.000127538279166807	0.687574587552611	-0.00517149816944248	-0.00222941649960271	-0.00785473507885119	0.177072285886403	0.180553345803626	0.173897490352768	0.201647809901136	0.205202100771764	0.198284754874062	0.000300334249712876	0.000364022385658859	0.000372080097484264
120	0.910992249055047	0.17	0.386903530873538	0.368559714429896	0.405247347317179	0.187825078606237	0.968023424181383	0.925153666149726	1.01089318221304	2.01	1.48	2.71	0.373966246736989	0.391295089605161	0.408623932473333	0.442194523246188	0.462684927065676	0.483175330885165	0.451428062760897	0.472300746407066	0.493159035755496	0.386903530873538	2.21634198797573	0.000528106433250161	0.693896017089476	-0.00517149816944248	-0.00222941649960271	-0.00785473507885119	0.177072285886403	0.180553345803626	0.173897490352768	0.201647809901136	0.205202100771764	0.198284754874062	0.000300334249712876	0.000364022385658859	0.000372080097484264
120	0.910992249055047	0.17	0.387126175229951	0.368609644284838	0.405642706175064	0.18437167986	0.951487539313417	0.908866963276409	0.994108115350425	1.99	1.47	2.69	0.370608197231493	0.387987566807323	0.405366936383154	0.439054653508191	0.459643763906472	0.480232874304753	0.448534949330315	0.469417287331453	0.490547861748611	0.387126175229951	2.20102054783949	0.00300382276132272	0.68985870969482	-0.00517149816944248	-0.00222941649960271	-0.00785473507885119	0.177072285886403	0.180553345803626	0.173897490352768	0.201647809901136	0.205202100771764	0.198284754874062	0.000300334249712876	0.000364022385658859	0.000372080097484264
120	0.910992249055047	0.17	0.387243547915195	0.368906509039815	0.405580586790576	0.189386074438895	0.969803940598719	0.92707381972359	1.01253406147385	2	1.47	2.71	0.376457927880694	0.39380939700916	0.411160866137625	0.445580609154915	0.466118038735743	0.486655468316572	0.454812202173639	0.475697140165954	0.49660299781589	0.387243547915195	2.21925050611488	0.00121686312053403	0.694028782953229	-0.00517149816944248	-0.00222941649960271	-0.00785473507885119	0.177072285886403	0.180553345803626	0.173897490352768	0.201647809901136	0.205202100771764	0.198284754874062	0.000300334249712876	0.000364022385658859	0.000372080097484264
120	0.910992249055047	0.17	0.387283568033822	0.369026398413881	0.405540737653763	0.188470835679276	0.973458496801692	0.930439072334796	1.01647792126859	2	1.48	2.7	0.377649974766739	0.395110854310023	0.412571733853307	0.446946793675807	0.467611654388298	0.488276515100789	0.456359651644925	0.477349624577566	0.498511961485899	0.387283568033822	2.21747362844577	0.00737142632257277	0.700812218989103	-0.00517149816944248	-0.00222941649960271	-0.00785473507885119	0.177072285886403	0.180553345803626	0.173897490352768	0.201647809901136	0.205202100771764	0.198284754874062	0.000300334249712876	0.000364022385658859	0.000372080097484264
120	0.910992249055047	0.17	0.387340568732838	0.368831642991661	0.405849494474015	0.185879843896695	0.963904017536275	0.920942554533683	1.00686548053887	1.99	1.47	2.73	0.374578497155153	0.392052377765705	0.409526258376256	0.443512944515841	0.464202579133319	0.484892213750796	0.452404319973266	0.473703902252651	0.494622249014964	0.387340568732838	2.21810218166775	-0.0093165833513864	0.684269498947403	-0.00517149816944248	-0.00222941649960271	-0.00785473507885119	0.177072285886403	0.180553345803626	0.173897490352768	0.201647809901136	0.205202100771764	0.198284754874062	0.000300334249712876	0.000364022385658859	0.000372080097484264
120	0.910992249055047	0.17	0.387432426901829	0.369097025837529	0.405767827966129	0.190444552304693	0.978788309718763	0.935810432159236	1.02176618727829	1.98	1.47	2.7	0.382162954328523	0.399714107953752	0.41726526157898	0.452890172148334	0.473689532464924	0.494488892781515	0.462345814662194	0.483474809868671	0.504934575700648	0.387432426901829	2.21100312899913	-0.00755620548565601	0.684370379431338	-0.00517149816944248	-0.00222941649960271	-0.00785473507885119	0.177072285886403	0.180553345803626	0.173897490352768	0.201647809901136	0.205202100771764	0.198284754874062	0.000300334249712876	0.000364022385658859	0.000372080097484264
120	0.910992249055047	0.17	0.38747956685729	0.369072933024214	0.405886200690367	0.188086063040288	0.960379829571347	0.917884922071298	1.0028747370714	1.98	1.46	2.69	0.374920573422681	0.39227810344018	0.409635633457679	0.444327591519953	0.464898427195902	0.485469262871851	0.453517238289271	0.474777427473828	0.495389945730574	0.38747956685729	2.19732951562979	0.0104638009969741	0.694944471205175	-0.00517149816944248	-0.00222941649960271	-0.00785473507885119	0.177072285886403	0.180553345803626	0.173897490352768	0.201647809901136	0.205202100771764	0.198284754874062	0.000300334249712876	0.000364022385658859	0.000372080097484264
120	0.910992249055047	0.17	0.387620217628305	0.36916129051694	0.40607914473967	0.190029381923455	0.979860563598357	0.936777586956358	1.02294354024036	2.02	1.49	2.73	0.376592801746231	0.393912536021571	0.41123227029691	0.444775107802909	0.46523058821494	0.48568606862697	0.454164497101374	0.474941932725557	0.495913160208578	0.387620217628305	2.23517487802053	0.000232487974528029	0.703255690934262	-0.00517149816944248	-0.00222941649960271	-0.00785473507885119	0.177072285886403	0.180553345803626	0.173897490352768	0.201647809901136	0.205202100771764	0.198284754874062	0.000300334249712876	0.000364022385658859	0.000372080097484264
120	0.910992249055047	0.17	0.387768628842551	0.369776080031207	0.405761177653896	0.19490554121994	0.965819312603826	0.924014683104816	1.00762394210284	1.99	1.46	2.71	0.375717799921564	0.392716169870759	0.409714539819954	0.444833586507653	0.464958919592386	0.485084252677119	0.453958799305087	0.474353078163184	0.494992107487668	0.387768628842551	2.21127176886793	0.00975338800553345	0.699428632740437	-0.00517149816944248	-0.00222941649960271	-0.00785473507885119	0.177072285886403	0.180553345803626	0.173897490352768	0.201647809901136	0.205202100771764	0.198284754874062	0.000300334249712876	0.000364022385658859	0.000372080097484264
120	0.910992249055047	0.17	0.387829813609624	0.369530881414413	0.406128745804834	0.18619128561571	0.952142797627335	0.909749153760937	0.994536441493733	2.01	1.47	2.72	0.367599515578183	0.384729383613188	0.401859251648193	0.434630546753484	0.454884011718363	0.475137476683242	0.443418458189672	0.464116569703402	0.484803766637789	0.387829813609624	2.22381142091013	-0.00536305396100284	0.691404470599905	-0.00517149816944248	-0.00222941649960271	-0.00785473507885119	0.177072285886403	0.180553345803626	0.173897490352768	0.201647809901136	0.205202100771764	0.198284754874062	0.000300334249712876	0.000364022385658859	0.000372080097484264
120	0.910992249055047	0.17	0.387842112418728	0.369497307381892	0.406186917455565	0.188849972183243	0.982928082690277	0.939543937763558	1.026312227617	2	1.49	2.71	0.380683270324442	0.398261605415663	0.415839940506884	0.45036723679611	0.471163281223705	0.491959325651301	0.460002853469633	0.481192527715229	0.502641705141594	0.387842112418728	2.23297801652145	-0.00728778978833417	0.692990373149965	-0.00517149816944248	-0.00222941649960271	-0.00785473507885119	0.177072285886403	0.180553345803626	0.173897490352768	0.201647809901136	0.205202100771764	0.198284754874062	0.000300334249712876	0.000364022385658859	0.000372080097484264
120	0.910992249055047	0.17	0.387878096988784	0.36982535281343	0.405930841164138	0.193088751941179	0.975081737803022	0.932630282070632	1.01753319353541	2.03	1.48	2.71	0.374208145962531	0.391241348559983	0.408274551157435	0.441777415488457	0.46188623541176	0.481995055335063	0.450953377770566	0.471361416290051	0.492071681600101	0.387878096988784	2.22838377952655	0.00389066343939144	0.702273358558762	-0.00517149816944248	-0.00222941649960271	-0.00785473507885119	0.177072285886403	0.180553345803626	0.173897490352768	0.201647809901136	0.205202100771764	0.198284754874062	0.000300334249712876	0.000364022385658859	0.000372080097484264
120	0.910992249055047	0.17	0.387896904444646	0.369463751649551	0.40633005723974	0.183654474150592	0.954181534812822	0.911338085577566	0.997024984048079	2.02	1.49	2.73	0.366587687152922	0.383821555915087	0.401055424677252	0.433014771079366	0.453371482443072	0.473728193806778	0.442200229515038	0.462747471639249	0.483704313699633	0.387896904444646	2.22996041570611	0.00761108963887115	0.709163356680136	-0.00517149816944248	-0.00222941649960271	-0.00785473507885119	0.177072285886403	0.180553345803626	0.173897490352768	0.201647809901136	0.205202100771764	0.198284754874062	0.000300334249712876	0.000364022385658859	0.000372080097484264
120	0.910992249055047	0.17	0.387970006729143	0.369490136330634	0.406449877127652	0.180351853012103	0.94739423375066	0.904381075562782	0.990407391938538	2.01	1.49	2.71	0.364883527610028	0.382237708626558	0.399591889643089	0.431280120903413	0.451792182206954	0.472304243510494	0.440325182012975	0.461619404109661	0.4822963257602	0.387970006729143	2.23076499473297	-0.0151866820725652	0.684090949609921	-0.00517149816944248	-0.00222941649960271	-0.00785473507885119	0.177072285886403	0.180553345803626	0.173897490352768	0.201647809901136	0.205202100771764	0.198284754874062	0.000300334249712876	0.000364022385658859	0.000372080097484264
120	0.910992249055047	0.17	0.388383230287041	0.369780329095745	0.406986131478338	0.184549795202709	0.962121114693701	0.919049728127855	1.00519250125955	1.99	1.48	2.7	0.373998568375737	0.391526060545718	0.4090535527157	0.442875148650083	0.463630550827038	0.484385953003992	0.452165883038242	0.47358285015421	0.494795187328619	0.388383230287041	2.21312528552552	0.0140721583246822	0.706694925417982	-0.00517149816944248	-0.00222941649960271	-0.00785473507885119	0.177072285886403	0.180553345803626	0.173897490352768	0.201647809901136	0.205202100771764	0.198284754874062	0.000300334249712876	0.000364022385658859	0.000372080097484264
120	0.910992249055047	0.17	0.38844396290002	0.370087571853977	0.406800353946063	0.186321516344943	0.966314271542772	0.923308130730036	1.00932041235551	2.01	1.48	2.72	0.373166496707098	0.390547964897237	0.407929433087375	0.441235157509436	0.461787149508442	0.482339141507447	0.450318871861236	0.471204150635023	0.492166440522094	0.38844396290002	2.22084413526774	-0.0092080287249764	0.68587300251145	-0.00517149816944248	-0.00222941649960271	-0.00785473507885119	0.177072285886403	0.180553345803626	0.173897490352768	0.201647809901136	0.205202100771764	0.198284754874062	0.000300334249712876	0.000364022385658859	0.000372080097484264
120	0.910992249055047	0.17	0.388519880455883	0.370036986972467	0.4070027739393	0.183704635301403	0.946642532648809	0.904144699301749	0.98914036599587	2	1.47	2.7	0.366771361885737	0.384010846036816	0.401250330187894	0.434019189913613	0.454419547529622	0.474819905145631	0.442955094241279	0.463838919853879	0.484710038563908	0.388519880455883	2.2127085955139	0.00209647817903807	0.692662595129857	-0.00517149816944248	-0.00222941649960271	-0.00785473507885119	0.177072285886403	0.180553345803626	0.173897490352768	0.201647809901136	0.205202100771764	0.198284754874062	0.000300334249712876	0.000364022385658859	0.000372080097484264
120	0.910992249055047	0.17	0.388529486655981	0.370230504363578	0.406828468948385	0.188257099821067	0.960661223067686	0.91817765388032	1.00314479225505	2.01	1.48	2.73	0.371467744650668	0.388655350517625	0.405842956384581	0.439322219285625	0.459649413940921	0.479976608596217	0.448265893223333	0.468808628310002	0.489739978986757	0.388529486655981	2.21373374566953	0.0162462168431642	0.709220747199176	-0.00517149816944248	-0.00222941649960271	-0.00785473507885119	0.177072285886403	0.180553345803626	0.173897490352768	0.201647809901136	0.205202100771764	0.198284754874062	0.000300334249712876	0.000364022385658859	0.000372080097484264
120	0.910992249055047	0.17	0.388618689900904	0.370363368517022	0.406874011284785	0.188824582743892	0.963223398888515	0.920705449023587	1.00574134875344	2.02	1.5	2.75	0.369812774081719	0.38689063650177	0.403968498921821	0.436686870841044	0.456852962505628	0.477019054170212	0.445753718255855	0.466384068257748	0.486834055793108	0.388618689900904	2.24509353843194	-0.00922965875412679	0.697167583080393	-0.00517149816944248	-0.00222941649960271	-0.00785473507885119	0.177072285886403	0.180553345803626	0.173897490352768	0.201647809901136	0.205202100771764	0.198284754874062	0.000300334249712876	0.000364022385658859	0.000372080097484264
120	0.910992249055047	0.17	0.388778822027708	0.370492287431361	0.407065356624055	0.192207343904158	0.992039833182657	0.948727533821232	1.03535213254408	2.01	1.48	2.71	0.383661772564763	0.401177100153001	0.418692427741239	0.453701429882538	0.474414280992309	0.49512713210208	0.463473835334299	0.484511968532946	0.505512922024449	0.388778822027708	2.23191071122089	0.0125905427207899	0.712010369507347	-0.00517149816944248	-0.00222941649960271	-0.00785473507885119	0.177072285886403	0.180553345803626	0.173897490352768	0.201647809901136	0.205202100771764	0.198284754874062	0.000300334249712876	0.000364022385658859	0.000372080097484264
120	0.910992249055047	0.17	0.388792626886735	0.370379455122764	0.407205798650706	0.192677159002674	0.982130277073551	0.939315393201583	1.02494516094552	2	1.47	2.71	0.381630814654935	0.399025908070496	0.416421001486057	0.451755141955656	0.472346568521627	0.492937995087598	0.461046468206223	0.48209491674524	0.503099965887941	0.388792626886735	2.22558684946782	-0.00241978714311394	0.692707263093433	-0.00517149816944248	-0.00222941649960271	-0.00785473507885119	0.177072285886403	0.180553345803626	0.173897490352768	0.201647809901136	0.205202100771764	0.198284754874062	0.000300334249712876	0.000364022385658859	0.000372080097484264
120	0.910992249055047	0.17	0.388894495610516	0.370321524200942	0.40746746702009	0.183999178282428	0.961529620723126	0.918405803986832	1.00465343745942	2	1.48	2.73	0.371808104335792	0.389266383108468	0.406724661881144	0.43978813396573	0.460438420374642	0.481088706783554	0.448871152345782	0.469883338578324	0.490658976207664	0.388894495610516	2.2240289542236	-0.00491901620616452	0.692272349926984	-0.00517149816944248	-0.00222941649960271	-0.00785473507885119	0.177072285886403	0.180553345803626	0.173897490352768	0.201647809901136	0.205202100771764	0.198284754874062	0.000300334249712876	0.000364022385658859	0.000372080097484264
120	0.910992249055047	0.17	0.388987337923572	0.370581794648118	0.407392881199026	0.190745468984464	0.972889033301565	0.930211832093952	1.01556623450918	1.99	1.47	2.72	0.378614553007316	0.395985015198117	0.413355477388918	0.448360180959309	0.468930503756869	0.489500826554429	0.457492560651372	0.478478813174752	0.499506503312395	0.388987337923572	2.21657887928046	0.0120549529839486	0.704857002301246	-0.00517149816944248	-0.00222941649960271	-0.00785473507885119	0.177072285886403	0.180553345803626	0.173897490352768	0.201647809901136	0.205202100771764	0.198284754874062	0.000300334249712876	0.000364022385658859	0.000372080097484264
120	0.910992249055047	0.17	0.389003543915021	0.370435627065662	0.407571460764381	0.189799085541134	0.980020916454584	0.936898626103828	1.02314320680534	1.99	1.47	2.7	0.382147160356969	0.399736107919161	0.417325055481353	0.452752705298878	0.47359138845095	0.494430071603021	0.462087392966714	0.48329509806504	0.504554202219993	0.389003543915021	2.2094755531273	-0.000463798726932638	0.689151179959232	-0.00517149816944248	-0.00222941649960271	-0.00785473507885119	0.177072285886403	0.180553345803626	0.173897490352768	0.201647809901136	0.205202100771764	0.198284754874062	0.000300334249712876	0.000364022385658859	0.000372080097484264
120	0.910992249055047	0.17	0.389042843955096	0.370438953083397	0.407646734826794	0.187558882113461	0.977214842143709	0.933900237759136	1.02052944652828	2	1.48	2.71	0.377965730947776	0.395495907560871	0.413026084173965	0.447042182607763	0.467776148078565	0.488510113549366	0.456412464455934	0.477484530265279	0.498708996687722	0.389042843955096	2.22351929625345	-0.00523285405289341	0.691218990397122	-0.00517149816944248	-0.00222941649960271	-0.00785473507885119	0.177072285886403	0.180553345803626	0.173897490352768	0.201647809901136	0.205202100771764	0.198284754874062	0.000300334249712876	0.000364022385658859	0.000372080097484264
120	0.910992249055047	0.17	0.389135267358798	0.370881136271617	0.40738939844598	0.189309734322213	0.965161708748853	0.922625551027079	1.00769786647063	2	1.48	2.73	0.373376419374542	0.390590334864338	0.407804250354133	0.441607430755823	0.461967026590586	0.482326622425349	0.450618874052816	0.47137682217608	0.492269786412128	0.389135267358798	2.22952466779963	-0.00103644289898839	0.696803547844472	-0.00517149816944248	-0.00222941649960271	-0.00785473507885119	0.177072285886403	0.180553345803626	0.173897490352768	0.201647809901136	0.205202100771764	0.198284754874062	0.000300334249712876	0.000364022385658859	0.000372080097484264
120	0.910992249055047	0.17	0.389237191163032	0.370934810909191	0.407539571416873	0.193103310327896	0.975168150477182	0.932714916050229	1.01762138490413	1.99	1.46	2.69	0.379359872808967	0.396626728238639	0.413893583668311	0.449172487646272	0.469616917758889	0.490061347871507	0.458348395360008	0.479211575143029	0.500305255793097	0.389237191163032	2.2166247090593	0.0045275536207331	0.696651941210628	-0.00517149816944248	-0.00222941649960271	-0.00785473507885119	0.177072285886403	0.180553345803626	0.173897490352768	0.201647809901136	0.205202100771764	0.198284754874062	0.000300334249712876	0.000364022385658859	0.000372080097484264
120	0.910992249055047	0.17	0.389258266886252	0.370891750164007	0.407624783608496	0.186501061761363	0.953111548163789	0.910718100185656	0.995504996141923	2.01	1.47	2.73	0.368253712038749	0.385395728411199	0.40253774478365	0.435471049996574	0.455741998054211	0.476012946111848	0.444191948654588	0.464910550375549	0.485607844065831	0.389258266886252	2.22068321794325	-0.0314346088435087	0.663422474752168	-0.00517149816944248	-0.00222941649960271	-0.00785473507885119	0.177072285886403	0.180553345803626	0.173897490352768	0.201647809901136	0.205202100771764	0.198284754874062	0.000300334249712876	0.000364022385658859	0.000372080097484264
120	0.910992249055047	0.17	0.389360511694053	0.371107699014944	0.407613324373162	0.188276781821557	0.967263622573713	0.924490828210582	1.01003641693684	2	1.48	2.71	0.374207722684419	0.391520939303839	0.408834155923258	0.442610177223616	0.463088124127706	0.483566071031796	0.451894075855125	0.472766601429729	0.493826451823589	0.389360511694053	2.22114746657565	-0.018797321124104	0.675348757005868	-0.00517149816944248	-0.00222941649960271	-0.00785473507885119	0.177072285886403	0.180553345803626	0.173897490352768	0.201647809901136	0.205202100771764	0.198284754874062	0.000300334249712876	0.000364022385658859	0.000372080097484264
120	0.910992249055047	0.17	0.389536344649947	0.371008289376116	0.408064399923778	0.180657932509437	0.947814261781898	0.904826531437334	0.990801992126463	1.99	1.47	2.71	0.367762435053721	0.385234593351109	0.402706751648497	0.435375433788763	0.456059842452852	0.47674425111694	0.4443075236911	0.465282413491878	0.486399570511401	0.389536344649947	2.21822591777945	-0.00586257814662903	0.686628028927681	-0.00517149816944248	-0.00222941649960271	-0.00785473507885119	0.177072285886403	0.180553345803626	0.173897490352768	0.201647809901136	0.205202100771764	0.198284754874062	0.000300334249712876	0.000364022385658859	0.000372080097484264
120	0.910992249055047	0.17	0.389552397463797	0.371010625556634	0.40809416937096	0.188452543503409	0.976971363129122	0.933794114888191	1.02014861137005	2.02	1.5	2.74	0.375636881765251	0.393005771367183	0.410374660969116	0.443707822641299	0.464224211103353	0.484740599565408	0.453474316524808	0.474114080519505	0.49509042430667	0.389552397463797	2.2382350798374	-0.014648705249177	0.690345368587954	-0.00517149816944248	-0.00222941649960271	-0.00785473507885119	0.177072285886403	0.180553345803626	0.173897490352768	0.201647809901136	0.205202100771764	0.198284754874062	0.000300334249712876	0.000364022385658859	0.000372080097484264
120	0.910992249055047	0.17	0.389618205330538	0.371039520184956	0.408196890476119	0.188704821512173	0.974142745868717	0.931125983754099	1.01715950798333	2.01	1.49	2.71	0.375975470274299	0.393345028903212	0.410714587532125	0.444467177250644	0.46500096018135	0.485534743112055	0.453982584063124	0.474787508706322	0.495714779308993	0.389618205330538	2.22273331453435	0.016858158120929	0.714372974909343	-0.00517149816944248	-0.00222941649960271	-0.00785473507885119	0.177072285886403	0.180553345803626	0.173897490352768	0.201647809901136	0.205202100771764	0.198284754874062	0.000300334249712876	0.000364022385658859	0.000372080097484264
120	0.910992249055047	0.17	0.389621396101155	0.370981675904081	0.408261116298229	0.18359843694094	0.96889308645049	0.925380945876819	1.01240522702416	2.01	1.49	2.72	0.373764127247312	0.391338810753217	0.408913494259123	0.441880615488659	0.462658189895818	0.483435764302977	0.451239985476786	0.472487082420671	0.4937382832698	0.389621396101155	2.22905114286419	-0.00957492583730213	0.6913840252152	-0.00517149816944248	-0.00222941649960271	-0.00785473507885119	0.177072285886403	0.180553345803626	0.173897490352768	0.201647809901136	0.205202100771764	0.198284754874062	0.000300334249712876	0.000364022385658859	0.000372080097484264
120	0.910992249055047	0.17	0.389886151516985	0.371615424521815	0.408156878512154	0.195489562781203	0.998613285303877	0.955469468708721	1.04175710189903	2	1.48	2.7	0.387233901747247	0.404719283524007	0.422204665300767	0.45814202221398	0.478829229946161	0.499516437678342	0.4678742346971	0.488988854190205	0.510077215752699	0.389886151516985	2.22044345997098	0.00795986459470546	0.705202935104984	-0.00517149816944248	-0.00222941649960271	-0.00785473507885119	0.177072285886403	0.180553345803626	0.173897490352768	0.201647809901136	0.205202100771764	0.198284754874062	0.000300334249712876	0.000364022385658859	0.000372080097484264
120	0.910992249055047	0.17	0.389953465139859	0.371311237473599	0.40859569280612	0.184857118741415	0.966502687279686	0.923279278518287	1.00972609604109	1.99	1.47	2.69	0.375378593548926	0.392951978727983	0.410525363907041	0.444421656838059	0.465227299705683	0.486032942573308	0.453859706801859	0.475053078894107	0.496595770185309	0.389953465139859	2.205308573765	0.00207322805258586	0.690385424692022	-0.00517149816944248	-0.00222941649960271	-0.00785473507885119	0.177072285886403	0.180553345803626	0.173897490352768	0.201647809901136	0.205202100771764	0.198284754874062	0.000300334249712876	0.000364022385658859	0.000372080097484264
120	0.910992249055047	0.17	0.389968928464756	0.371553530852133	0.408384326077379	0.191872170361365	0.973322174242898	0.930781161672539	1.01586318681326	2.01	1.48	2.69	0.376580831951805	0.393792321145496	0.411003810339187	0.445372887606314	0.46572849254369	0.486084097481065	0.454765138785297	0.475780984348888	0.496617115577919	0.389968928464756	2.21869412204081	0.00912126037512605	0.70301744390391	-0.00517149816944248	-0.00222941649960271	-0.00785473507885119	0.177072285886403	0.180553345803626	0.173897490352768	0.201647809901136	0.205202100771764	0.198284754874062	0.000300334249712876	0.000364022385658859	0.000372080097484264
120	0.910992249055047	0.17	0.390263948199156	0.37173243013341	0.408795466264901	0.187862065871453	0.972475547707137	0.92941384391809	1.01553725149618	1.99	1.46	2.69	0.378913848473987	0.396469726311753	0.414025604149519	0.448875493151907	0.469672841556773	0.490470189961638	0.458281769337373	0.479407011648675	0.500437126447209	0.390263948199156	2.20829165550916	0.00890166344465156	0.69883199212249	-0.00517149816944248	-0.00222941649960271	-0.00785473507885119	0.177072285886403	0.180553345803626	0.173897490352768	0.201647809901136	0.205202100771764	0.198284754874062	0.000300334249712876	0.000364022385658859	0.000372080097484264
120	0.910992249055047	0.17	0.390360767258183	0.371710967921893	0.409010566594472	0.1893220676439	0.969189042879864	0.926477110567644	1.01190097519209	2	1.45	2.72	0.375860569004959	0.393188283849783	0.410515998694607	0.4447825817159	0.465287700846437	0.485792819976973	0.453318434019241	0.474224277428026	0.495171155294162	0.390360767258183	2.20755908445906	0.00394238892290158	0.694496062055035	-0.00517149816944248	-0.00222941649960271	-0.00785473507885119	0.177072285886403	0.180553345803626	0.173897490352768	0.201647809901136	0.205202100771764	0.198284754874062	0.000300334249712876	0.000364022385658859	0.000372080097484264
120	0.910992249055047	0.17	0.390361743534288	0.372103861952694	0.408619625115882	0.191778184373355	0.971943629232883	0.929449989812545	1.01443726865322	2	1.48	2.73	0.376221251458561	0.393421757539553	0.410622263620545	0.444993348608323	0.465338054732882	0.485682760857441	0.454287614610985	0.475025837737218	0.495580248417525	0.390361743534288	2.22501482801969	0.0128416627725072	0.710605125162548	-0.00517149816944248	-0.00222941649960271	-0.00785473507885119	0.177072285886403	0.180553345803626	0.173897490352768	0.201647809901136	0.205202100771764	0.198284754874062	0.000300334249712876	0.000364022385658859	0.000372080097484264
120	0.910992249055047	0.17	0.390503435723594	0.372132711378358	0.408874160068831	0.194762987583233	0.989830048881491	0.946966665152851	1.03269343261013	1.99	1.47	2.72	0.38553553500489	0.402986368477759	0.420437201950628	0.456582203309824	0.47724888451869	0.497915565727556	0.466074768142426	0.48711118802186	0.508151959588838	0.390503435723594	2.21861340880612	0.00881593102762436	0.702499379547106	-0.00517149816944248	-0.00222941649960271	-0.00785473507885119	0.177072285886403	0.180553345803626	0.173897490352768	0.201647809901136	0.205202100771764	0.198284754874062	0.000300334249712876	0.000364022385658859	0.000372080097484264
120	0.910992249055047	0.17	0.390560733888589	0.371904616160414	0.409216851616764	0.187198726840533	0.96104377826132	0.91839554139512	1.00369201512752	1.98	1.48	2.69	0.375463184037025	0.392898855363373	0.410334526689721	0.445057080481023	0.465724536856628	0.486391993232233	0.454523329876127	0.475538551522186	0.496714585311452	0.390560733888589	2.20427288798169	-0.00459229884414651	0.684357195571342	-0.00517149816944248	-0.00222941649960271	-0.00785473507885119	0.177072285886403	0.180553345803626	0.173897490352768	0.201647809901136	0.205202100771764	0.198284754874062	0.000300334249712876	0.000364022385658859	0.000372080097484264
120	0.910992249055047	0.17	0.390638187927069	0.372157618869074	0.409118756985064	0.189821462866241	0.972850437272449	0.930046772387357	1.01565410215754	1.99	1.46	2.69	0.379251825549902	0.396706182179975	0.414160538810048	0.449296490009905	0.469974521441665	0.490652552873424	0.458478499243211	0.479606170262241	0.500683383321429	0.390638187927069	2.20252289600767	-0.00667964541439208	0.680167827793903	-0.00517149816944248	-0.00222941649960271	-0.00785473507885119	0.177072285886403	0.180553345803626	0.173897490352768	0.201647809901136	0.205202100771764	0.198284754874062	0.000300334249712876	0.000364022385658859	0.000372080097484264
120	0.910992249055047	0.17	0.390701538908711	0.372415596928826	0.408987480888596	0.195105500734805	0.992714477384117	0.949773072768752	1.03565588199948	2	1.48	2.69	0.385528566659585	0.402959191559752	0.420389816459918	0.456279076095701	0.476908492727858	0.497537909360015	0.465977660406498	0.487084341514713	0.50817066331793	0.390701538908711	2.21295332955992	0.00284783925843989	0.693818324146046	-0.00517149816944248	-0.00222941649960271	-0.00785473507885119	0.177072285886403	0.180553345803626	0.173897490352768	0.201647809901136	0.205202100771764	0.198284754874062	0.000300334249712876	0.000364022385658859	0.000372080097484264
120	0.910992249055047	0.17	0.390715672682998	0.37225764303075	0.409173702335245	0.189274288016084	0.964249239936339	0.921748387976988	1.00675009189569	1.99	1.47	2.72	0.374556834813395	0.391827257842509	0.409097680871624	0.443397564682948	0.463842161604984	0.484286758527021	0.45214314480545	0.473386451986041	0.494344848931368	0.390715672682998	2.21862812433969	0.0117643197036403	0.704125771209263	-0.00517149816944248	-0.00222941649960271	-0.00785473507885119	0.177072285886403	0.180553345803626	0.173897490352768	0.201647809901136	0.205202100771764	0.198284754874062	0.000300334249712876	0.000364022385658859	0.000372080097484264
120	0.910992249055047	0.17	0.390780122387151	0.372672032723994	0.408888212050307	0.199625841333215	1.00136281195404	0.958660953557305	1.04406467035078	2.01	1.49	2.7	0.38752289737866	0.404784420159944	0.422045942941229	0.458227657372335	0.478638598765092	0.499049540157849	0.468345168072319	0.488931096808717	0.509828788879513	0.390780122387151	2.22582977504609	-0.0102871194471663	0.688339323203068	-0.00517149816944248	-0.00222941649960271	-0.00785473507885119	0.177072285886403	0.180553345803626	0.173897490352768	0.201647809901136	0.205202100771764	0.198284754874062	0.000300334249712876	0.000364022385658859	0.000372080097484264
120	0.910992249055047	0.17	0.390994652850435	0.37245257116075	0.40953673454012	0.186875365522841	0.955110416053609	0.912680391706373	0.997540440400844	1.99	1.46	2.7	0.37169153777104	0.388971279004223	0.406251020237407	0.440216603123249	0.460682038075407	0.481147473027565	0.449045400524847	0.470108208061629	0.49081200290279	0.390994652850435	2.20097779131456	-0.0119847760134074	0.673741587258191	-0.00517149816944248	-0.00222941649960271	-0.00785473507885119	0.177072285886403	0.180553345803626	0.173897490352768	0.201647809901136	0.205202100771764	0.198284754874062	0.000300334249712876	0.000364022385658859	0.000372080097484264
120	0.910992249055047	0.17	0.391084711853018	0.372431355199227	0.409738068506809	0.191264583350541	0.976319666015368	0.933563854180135	1.0190754778506	2.01	1.47	2.72	0.37730139452418	0.394581227453888	0.411861060383596	0.446121724499261	0.466553424401622	0.486985124303983	0.455100774923994	0.476202526814257	0.496966307249957	0.391084711853018	2.2215708664891	0.00258869560558084	0.699278129205239	-0.00517149816944248	-0.00222941649960271	-0.00785473507885119	0.177072285886403	0.180553345803626	0.173897490352768	0.201647809901136	0.205202100771764	0.198284754874062	0.000300334249712876	0.000364022385658859	0.000372080097484264
120	0.910992249055047	0.17	0.391241901277444	0.372586959892423	0.409896842662466	0.187910270423724	0.984278959716591	0.940701478968581	1.0278564404646	1.99	1.49	2.71	0.382322541790542	0.400033424123453	0.417744306456363	0.452606993587161	0.473573764651542	0.494540535715923	0.462321396584958	0.483649512085546	0.504955710754701	0.391241901277444	2.21667068785125	0.00908033088145033	0.703746583498907	-0.00517149816944248	-0.00222941649960271	-0.00785473507885119	0.177072285886403	0.180553345803626	0.173897490352768	0.201647809901136	0.205202100771764	0.198284754874062	0.000300334249712876	0.000364022385658859	0.000372080097484264
120	0.910992249055047	0.17	0.391419707870475	0.372789934648755	0.410049481092195	0.186864190538745	0.965481978209686	0.922589628211557	1.00837432820782	2.01	1.48	2.71	0.373281850177702	0.390636191995753	0.407990533813803	0.441475143331564	0.461999876955503	0.482524610579443	0.450575491588097	0.471583967432604	0.4927571803165	0.391419707870475	2.21849689046902	0.000557094560776612	0.695132879426035	-0.00517149816944248	-0.00222941649960271	-0.00785473507885119	0.177072285886403	0.180553345803626	0.173897490352768	0.201647809901136	0.205202100771764	0.198284754874062	0.000300334249712876	0.000364022385658859	0.000372080097484264
120	0.910992249055047	0.17	0.39150275336319	0.372823976856604	0.410181529869777	0.186560689540629	0.960472711978704	0.917760239934773	1.00318518402264	1.99	1.48	2.69	0.373743865006821	0.391137868027511	0.408531871048201	0.442643060786104	0.463243625657612	0.48384419052912	0.452338609688499	0.473127789446119	0.494368497116066	0.39150275336319	2.20468202833287	0.0119917664049483	0.701574595859221	-0.00517149816944248	-0.00222941649960271	-0.00785473507885119	0.177072285886403	0.180553345803626	0.173897490352768	0.201647809901136	0.205202100771764	0.198284754874062	0.000300334249712876	0.000364022385658859	0.000372080097484264
120	0.910992249055047	0.17	0.391535613367091	0.37327309427357	0.409798132460612	0.188325424245365	0.962092958592323	0.919555582395143	1.0046303347895	1.99	1.47	2.71	0.373846801990398	0.391140440744629	0.40843407949886	0.442603539424847	0.46307777026327	0.483552001101692	0.451673300999539	0.472604278202233	0.493498648582719	0.391535613367091	2.21765387804279	0.00617430258667584	0.698998834484449	-0.00517149816944248	-0.00222941649960271	-0.00785473507885119	0.177072285886403	0.180553345803626	0.173897490352768	0.201647809901136	0.205202100771764	0.198284754874062	0.000300334249712876	0.000364022385658859	0.000372080097484264
120	0.910992249055047	0.17	0.391671240326081	0.373439922523848	0.409902558128313	0.188060598908668	0.967990366765831	0.925155136656451	1.01082559687521	2.01	1.48	2.7	0.373764872963217	0.391070407684717	0.408375942406218	0.441904931333377	0.462365391066158	0.48282585079894	0.451416878409509	0.472062437886802	0.493191621593477	0.391671240326081	2.21999151587137	-0.00956995587084324	0.685280326578135	-0.00517149816944248	-0.00222941649960271	-0.00785473507885119	0.177072285886403	0.180553345803626	0.173897490352768	0.201647809901136	0.205202100771764	0.198284754874062	0.000300334249712876	0.000364022385658859	0.000372080097484264
120	0.910992249055047	0.17	0.391718332938192	0.373420535041888	0.410016130834496	0.195237363703552	0.988794465363369	0.946040575938491	1.03154835478825	2	1.48	2.72	0.383105111485155	0.400418569270296	0.417732027055438	0.453178590616703	0.473658840455594	0.494139090294485	0.462651205510338	0.483435176654742	0.504389007736735	0.391718332938192	2.23046314617057	0.0171468004673478	0.714870980622455	-0.00517149816944248	-0.00222941649960271	-0.00785473507885119	0.177072285886403	0.180553345803626	0.173897490352768	0.201647809901136	0.205202100771764	0.198284754874062	0.000300334249712876	0.000364022385658859	0.000372080097484264
120	0.910992249055047	0.17	0.391790607577389	0.373471090951995	0.410110124202782	0.190910060763813	0.963674400034855	0.921423936062082	1.00592486400763	1.99	1.46	2.71	0.374811300697708	0.391997690954071	0.409184081210434	0.443798106490369	0.4641477796165	0.484497452742631	0.452582083371817	0.473426210765978	0.494305958396055	0.391790607577389	2.20930545888642	-0.0063436796972663	0.680664170667189	-0.00517149816944248	-0.00222941649960271	-0.00785473507885119	0.177072285886403	0.180553345803626	0.173897490352768	0.201647809901136	0.205202100771764	0.198284754874062	0.000300334249712876	0.000364022385658859	0.000372080097484264
120	0.910992249055047	0.17	0.391806317031608	0.373376030044792	0.410236604018425	0.191523158948766	0.973703042149831	0.931097427151039	1.01630865714862	1.98	1.47	2.68	0.380081911061158	0.397473886485498	0.414865861909838	0.45038360297931	0.470992477873336	0.491601352767362	0.459809223829143	0.480906066310581	0.501904913609539	0.391806317031608	2.19637390287503	-0.00580940665589797	0.678854981728263	-0.00517149816944248	-0.00222941649960271	-0.00785473507885119	0.177072285886403	0.180553345803626	0.173897490352768	0.201647809901136	0.205202100771764	0.198284754874062	0.000300334249712876	0.000364022385658859	0.000372080097484264
120	0.910992249055047	0.17	0.391828892551832	0.373290196301856	0.410367588801807	0.191030261888768	0.986926841118654	0.943673746949824	1.03017993528748	2	1.47	2.71	0.38256485349922	0.400099635713487	0.417634417927754	0.452646555302918	0.473393518058844	0.494140480814771	0.461881414159507	0.48305300662456	0.504353066763935	0.391828892551832	2.21673667566826	-0.00479957443360952	0.688628472865434	-0.00517149816944248	-0.00222941649960271	-0.00785473507885119	0.177072285886403	0.180553345803626	0.173897490352768	0.201647809901136	0.205202100771764	0.198284754874062	0.000300334249712876	0.000364022385658859	0.000372080097484264
120	0.910992249055047	0.17	0.391841380704677	0.373618002024545	0.410064759384808	0.196304851613518	0.969686575532256	0.927900776824891	1.01147237423962	1.99	1.45	2.71	0.378154718676221	0.395184014641372	0.412213310606523	0.44793953271279	0.468111421361332	0.488283310009875	0.456717633095104	0.477385548444455	0.497957525366032	0.391841380704677	2.20430799038017	-0.0111349444080383	0.673309678028073	-0.00517149816944248	-0.00222941649960271	-0.00785473507885119	0.177072285886403	0.180553345803626	0.173897490352768	0.201647809901136	0.205202100771764	0.198284754874062	0.000300334249712876	0.000364022385658859	0.000372080097484264
120	0.910992249055047	0.17	0.391893724418526	0.373397751820104	0.410389697016947	0.193738212184602	0.983377922491011	0.940654305164231	1.02610153981779	1.97	1.46	2.71	0.38550368379151	0.403012891769352	0.420522099747194	0.457202697953413	0.477968406461729	0.498734114970046	0.466468257277302	0.487527355336145	0.508897171228867	0.391893724418526	2.20523023963202	0.0139451724827744	0.701368778276375	-0.00517149816944248	-0.00222941649960271	-0.00785473507885119	0.177072285886403	0.180553345803626	0.173897490352768	0.201647809901136	0.205202100771764	0.198284754874062	0.000300334249712876	0.000364022385658859	0.000372080097484264
120	0.910992249055047	0.17	0.391949502381611	0.373425084196363	0.41047392056686	0.185246951010669	0.960828765350531	0.917914604245862	1.0037429264552	1.98	1.46	2.71	0.374752173719431	0.392272512847855	0.409792851976279	0.444081382465859	0.464842986979583	0.485604591493307	0.452875118979287	0.474119853725455	0.495194892800094	0.391949502381611	2.20834930798295	-0.00206041647613999	0.688248444828032	-0.00517149816944248	-0.00222941649960271	-0.00785473507885119	0.177072285886403	0.180553345803626	0.173897490352768	0.201647809901136	0.205202100771764	0.198284754874062	0.000300334249712876	0.000364022385658859	0.000372080097484264
120	0.910992249055047	0.17	0.39195812721093	0.373209881839452	0.410706372582407	0.181726028251097	0.956266223811421	0.91305099813204	0.999481449490802	2	1.48	2.71	0.370338039170908	0.387866350265438	0.405394661359969	0.43822798239401	0.458969563309995	0.47971114422598	0.44763151872005	0.468754354925555	0.490033186270394	0.39195812721093	2.21141536716757	-0.00763025208371672	0.685796611314638	-0.00517149816944248	-0.00222941649960271	-0.00785473507885119	0.177072285886403	0.180553345803626	0.173897490352768	0.201647809901136	0.205202100771764	0.198284754874062	0.000300334249712876	0.000364022385658859	0.000372080097484264
120	0.910992249055047	0.17	0.391973215949345	0.373641577829455	0.410304854069236	0.195600282220755	0.98028339390023	0.937946398856885	1.02262038894357	2	1.48	2.72	0.380701623984253	0.397885721910593	0.415069819836933	0.45055957090346	0.470896914640074	0.491234258376688	0.459820570639204	0.480567025742511	0.50139302878834	0.391973215949345	2.21742508415859	0.0043918425037749	0.698161067404467	-0.00517149816944248	-0.00222941649960271	-0.00785473507885119	0.177072285886403	0.180553345803626	0.173897490352768	0.201647809901136	0.205202100771764	0.198284754874062	0.000300334249712876	0.000364022385658859	0.000372080097484264
120	0.910992249055047	0.17	0.392146753726092	0.373531641524672	0.410761865927512	0.183984264064505	0.95315737713302	0.910406925389867	0.995907828876173	2.01	1.48	2.71	0.367068065273043	0.384304671424943	0.401541277576844	0.433799460541961	0.454169607546459	0.474539754550957	0.443017760297243	0.463616066400007	0.48460177473029	0.392146753726092	2.21364256338173	0.00647184820993143	0.701538442042419	-0.00517149816944248	-0.00222941649960271	-0.00785473507885119	0.177072285886403	0.180553345803626	0.173897490352768	0.201647809901136	0.205202100771764	0.198284754874062	0.000300334249712876	0.000364022385658859	0.000372080097484264
120	0.910992249055047	0.17	0.392158876504287	0.373581819280645	0.410735933727929	0.188661632500663	0.977613663108255	0.934437539997139	1.02078978621937	2.03	1.49	2.73	0.374308265350939	0.391603353630836	0.408898441910733	0.441738005795019	0.462148716735766	0.482559427676513	0.450974589146791	0.471784381203307	0.492701998372524	0.392158876504287	2.23369850284659	0.0157892318460649	0.718724536178958	-0.00517149816944248	-0.00222941649960271	-0.00785473507885119	0.177072285886403	0.180553345803626	0.173897490352768	0.201647809901136	0.205202100771764	0.198284754874062	0.000300334249712876	0.000364022385658859	0.000372080097484264
120	0.910992249055047	0.17	0.392226495158353	0.373561597670252	0.410891392646455	0.185900047551767	0.967165757043262	0.924061794777368	1.01026971930916	2	1.47	2.73	0.375311776895544	0.392818641437161	0.410325505978779	0.444243753441547	0.464966032074241	0.485688310706935	0.452956072008578	0.47414350504101	0.495377672852515	0.392226495158353	2.21556019936809	-0.00603707812469333	0.687641394201307	-0.00517149816944248	-0.00222941649960271	-0.00785473507885119	0.177072285886403	0.180553345803626	0.173897490352768	0.201647809901136	0.205202100771764	0.198284754874062	0.000300334249712876	0.000364022385658859	0.000372080097484264
120	0.910992249055047	0.17	0.392387852780789	0.373766650838678	0.4110090547229	0.190616246366367	0.986698819292274	0.943397706120853	1.02999993246369	2	1.48	2.69	0.382494938757937	0.400051115249775	0.417607291741614	0.45257458394656	0.473347353639375	0.49412012333219	0.462398361030501	0.48340257463243	0.504671142900384	0.392387852780789	2.21441376120319	0.0162749091301738	0.70888397212518	-0.00517149816944248	-0.00222941649960271	-0.00785473507885119	0.177072285886403	0.180553345803626	0.173897490352768	0.201647809901136	0.205202100771764	0.198284754874062	0.000300334249712876	0.000364022385658859	0.000372080097484264
120	0.910992249055047	0.17	0.392423168851053	0.373962283308182	0.410884054393923	0.189955545739989	0.971693107296172	0.928958990971577	1.01442722362077	2	1.48	2.7	0.376128768447549	0.39343150269102	0.410734236934491	0.444911117895019	0.465377988500735	0.48584485910645	0.454581711115316	0.475275898750049	0.496121843372972	0.392423168851053	2.21403402568055	0.0156481550335019	0.709223709187045	-0.00517149816944248	-0.00222941649960271	-0.00785473507885119	0.177072285886403	0.180553345803626	0.173897490352768	0.201647809901136	0.205202100771764	0.198284754874062	0.000300334249712876	0.000364022385658859	0.000372080097484264
120	0.910992249055047	0.17	0.392427098404797	0.374010758723036	0.410843438086557	0.19090944510447	0.981328757699109	0.938304186381257	1.02435332901696	2	1.49	2.71	0.37984966792708	0.397267120992936	0.414684574058791	0.449296381319514	0.469898212241198	0.490500043162881	0.458791155470499	0.47964241955028	0.500881429460494	0.392427098404797	2.23112792885293	0.0021073437558486	0.701183530325893	-0.00517149816944248	-0.00222941649960271	-0.00785473507885119	0.177072285886403	0.180553345803626	0.173897490352768	0.201647809901136	0.205202100771764	0.198284754874062	0.000300334249712876	0.000364022385658859	0.000372080097484264
120	0.910992249055047	0.17	0.3924917535936	0.37403600399842	0.41094750318878	0.191723487341058	0.976673518263867	0.933965551141458	1.01938148538628	1.99	1.47	2.68	0.37959060281112	0.396948355423109	0.414306108035097	0.449374290074903	0.469923080533736	0.49047187099257	0.458935148658929	0.479907963988301	0.500875694652492	0.3924917535936	2.2039547047278	-0.00245199928279174	0.685331259591377	-0.00517149816944248	-0.00222941649960271	-0.00785473507885119	0.177072285886403	0.180553345803626	0.173897490352768	0.201647809901136	0.205202100771764	0.198284754874062	0.000300334249712876	0.000364022385658859	0.000372080097484264
120	0.910992249055047	0.17	0.392515909665739	0.374159000835165	0.410872818496313	0.190177866161849	0.964755829679262	0.922357434775363	1.00715422458316	1.98	1.48	2.72	0.376656207807307	0.393970123258651	0.411284038709995	0.446360964774467	0.466879028315422	0.487397091856377	0.455792071696305	0.476585721889943	0.497686324105511	0.392515909665739	2.21367785813155	-0.00112305082096461	0.691804806028653	-0.00517149816944248	-0.00222941649960271	-0.00785473507885119	0.177072285886403	0.180553345803626	0.173897490352768	0.201647809901136	0.205202100771764	0.198284754874062	0.000300334249712876	0.000364022385658859	0.000372080097484264
120	0.910992249055047	0.17	0.392560276851594	0.373819948180718	0.41130060552247	0.182510595984894	0.955299875329103	0.912241869382327	0.998357881275878	2.01	1.49	2.71	0.369048682837557	0.386467857415707	0.403887031993857	0.436456779545756	0.457057630306878	0.477658481067999	0.445746330171119	0.466706782350697	0.48774573749204	0.392560276851594	2.21308956474181	0.008505852735303	0.702171598943406	-0.00517149816944248	-0.00222941649960271	-0.00785473507885119	0.177072285886403	0.180553345803626	0.173897490352768	0.201647809901136	0.205202100771764	0.198284754874062	0.000300334249712876	0.000364022385658859	0.000372080097484264
120	0.910992249055047	0.17	0.39256574257708	0.374058619908433	0.411072865245726	0.197529015642547	0.985765214140767	0.943450649605925	1.02807977867561	1.99	1.48	2.71	0.383796552898134	0.401010154916047	0.41822375693396	0.454443681223045	0.474825867068797	0.495208052914549	0.463837619649713	0.484721221053378	0.505476573841685	0.39256574257708	2.21009852904582	0.00501874563958671	0.696992092925151	-0.00517149816944248	-0.00222941649960271	-0.00785473507885119	0.177072285886403	0.180553345803626	0.173897490352768	0.201647809901136	0.205202100771764	0.198284754874062	0.000300334249712876	0.000364022385658859	0.000372080097484264
120	0.910992249055047	0.17	0.392583867381914	0.374344297865471	0.410823436898357	0.19270521813106	0.982126647613655	0.939315783109899	1.02493751211741	1.98	1.46	2.7	0.384234832965015	0.401746968572093	0.41925910417917	0.455511284380503	0.476271961701374	0.497032639022244	0.46472110278587	0.485850290507807	0.507212633662158	0.392583867381914	2.21479227284113	-0.0037099686999962	0.685961884090531	-0.00517149816944248	-0.00222941649960271	-0.00785473507885119	0.177072285886403	0.180553345803626	0.173897490352768	0.201647809901136	0.205202100771764	0.198284754874062	0.000300334249712876	0.000364022385658859	0.000372080097484264
120	0.910992249055047	0.17	0.392591058474397	0.374172313477555	0.411009803471238	0.191474774712409	0.979763077359849	0.936885598624646	1.02264055609505	2	1.47	2.74	0.380439131858313	0.39785029797106	0.415261464083807	0.450292025943176	0.470900077550922	0.491508129158668	0.459287244281586	0.480149033126482	0.501286993505948	0.392591058474397	2.22203144111852	-0.00601987724610325	0.690266055083108	-0.00517149816944248	-0.00222941649960271	-0.00785473507885119	0.177072285886403	0.180553345803626	0.173897490352768	0.201647809901136	0.205202100771764	0.198284754874062	0.000300334249712876	0.000364022385658859	0.000372080097484264
120	0.910992249055047	0.17	0.39264916202185	0.374213926137194	0.411084397906505	0.192612019750546	0.98042790088639	0.937678279089748	1.02317752268303	2.01	1.47	2.74	0.37873111759828	0.395997820262719	0.413264522927158	0.447752828411824	0.46816629484251	0.488579761273195	0.456576699486323	0.477430102618721	0.498321180609379	0.39264916202185	2.22691167574385	-0.000148820069904058	0.697145920638424	-0.00517149816944248	-0.00222941649960271	-0.00785473507885119	0.177072285886403	0.180553345803626	0.173897490352768	0.201647809901136	0.205202100771764	0.198284754874062	0.000300334249712876	0.000364022385658859	0.000372080097484264
120	0.910992249055047	0.17	0.392700659932394	0.373919555868586	0.411481763996202	0.186572106987033	0.97308735371737	0.929815533048797	1.01635917438594	1.99	1.48	2.72	0.379162216486072	0.39680769438241	0.414453172278747	0.449191539262973	0.470096046707686	0.491000554152398	0.458608889038805	0.479950313937889	0.501086621726467	0.392700659932394	2.2074452313815	-0.0092011179249265	0.681819774455767	-0.00517149816944248	-0.00222941649960271	-0.00785473507885119	0.177072285886403	0.180553345803626	0.173897490352768	0.201647809901136	0.205202100771764	0.198284754874062	0.000300334249712876	0.000364022385658859	0.000372080097484264
120	0.910992249055047	0.17	0.39270900821321	0.374100997260406	0.411317019166014	0.190898941316446	0.984412547925096	0.941251305913382	1.02757378993681	1.98	1.49	2.7	0.38470827598999	0.402349140761806	0.419990005533621	0.455990205087594	0.476899715091044	0.497809225094494	0.465854175366133	0.487329836423939	0.508225473882947	0.39270900821321	2.20786801565944	-0.00389493662364663	0.686031952424625	-0.00517149816944248	-0.00222941649960271	-0.00785473507885119	0.177072285886403	0.180553345803626	0.173897490352768	0.201647809901136	0.205202100771764	0.198284754874062	0.000300334249712876	0.000364022385658859	0.000372080097484264
120	0.910992249055047	0.17	0.392743407579944	0.374097064454647	0.411389750705241	0.191858241050491	0.981178184177549	0.938291882497055	1.02406448585804	2.03	1.49	2.74	0.376472641745605	0.393679994371727	0.410887346997848	0.444448992805931	0.464763325629893	0.485077658453854	0.453674090473578	0.474405178920523	0.495184257916848	0.392743407579944	2.2338684162894	-0.00386617754288892	0.698645852743392	-0.00517149816944248	-0.00222941649960271	-0.00785473507885119	0.177072285886403	0.180553345803626	0.173897490352768	0.201647809901136	0.205202100771764	0.198284754874062	0.000300334249712876	0.000364022385658859	0.000372080097484264
120	0.910992249055047	0.17	0.392771894645536	0.373974893957226	0.411568895333846	0.17945454209663	0.953980348742724	0.910536260023966	0.997424437461482	2.01	1.48	2.72	0.367784579777686	0.38533255300484	0.402880526231993	0.434815472278013	0.455561666343296	0.476307860408579	0.443804056073361	0.465044746586143	0.486361928702741	0.392771894645536	2.21942797674699	-0.0102496676502864	0.685734338296297	-0.00517149816944248	-0.00222941649960271	-0.00785473507885119	0.177072285886403	0.180553345803626	0.173897490352768	0.201647809901136	0.205202100771764	0.198284754874062	0.000300334249712876	0.000364022385658859	0.000372080097484264
120	0.910992249055047	0.17	0.392848526937875	0.374179559016444	0.411517494859305	0.188652002416085	0.979531376153167	0.936269196712129	1.02279355559421	2	1.47	2.72	0.378967785470032	0.396478745346691	0.413989705223349	0.448238432033287	0.468950179837328	0.489661927641369	0.45734725639195	0.478421085000836	0.499663087398825	0.392848526937875	2.2219212989517	0.000977822010105993	0.696175776919479	-0.00517149816944248	-0.00222941649960271	-0.00785473507885119	0.177072285886403	0.180553345803626	0.173897490352768	0.201647809901136	0.205202100771764	0.198284754874062	0.000300334249712876	0.000364022385658859	0.000372080097484264
120	0.910992249055047	0.17	0.392898577995302	0.374208089201319	0.411589066789284	0.188823708326694	0.970948478237064	0.92808941085485	1.01380754561928	1.99	1.48	2.73	0.377827356344098	0.395275382293969	0.412723408243839	0.447447704746278	0.468110790763037	0.488773876779797	0.45651337338204	0.477613129110737	0.498852794111699	0.392898577995302	2.21507327407855	-0.0138785327885102	0.681175389308981	-0.00517149816944248	-0.00222941649960271	-0.00785473507885119	0.177072285886403	0.180553345803626	0.173897490352768	0.201647809901136	0.205202100771764	0.198284754874062	0.000300334249712876	0.000364022385658859	0.000372080097484264
120	0.910992249055047	0.17	0.392947416099337	0.374262318721236	0.411632513477439	0.18967930095554	0.980241868869477	0.937093049954125	1.02339068778483	2.01	1.47	2.69	0.379034483153835	0.396487275357427	0.413940067561018	0.448249222110939	0.468889034256338	0.489528846401738	0.457713687160686	0.478602547443393	0.500003654502842	0.392947416099337	2.21079022997653	-0.0139530079349395	0.676622739423685	-0.00517149816944248	-0.00222941649960271	-0.00785473507885119	0.177072285886403	0.180553345803626	0.173897490352768	0.201647809901136	0.205202100771764	0.198284754874062	0.000300334249712876	0.000364022385658859	0.000372080097484264
120	0.910992249055047	0.17	0.39308758282046	0.374274037272552	0.411901128368369	0.182688388063483	0.955076974189369	0.912054646347355	0.998099302031383	2	1.47	2.73	0.370303450285262	0.387770952372998	0.405238454460734	0.438281820392581	0.45895591512982	0.479630009867059	0.447137144662861	0.468185894700454	0.489186574349389	0.39308758282046	2.21007443779705	0.0122680696208011	0.703631925632228	-0.00517149816944248	-0.00222941649960271	-0.00785473507885119	0.177072285886403	0.180553345803626	0.173897490352768	0.201647809901136	0.205202100771764	0.198284754874062	0.000300334249712876	0.000364022385658859	0.000372080097484264
120	0.910992249055047	0.17	0.39316134412551	0.374590786372841	0.41173190187818	0.187974644701896	0.98475178743818	0.941162566760126	1.02834100811623	2.02	1.48	2.74	0.378376636985994	0.395900860017705	0.413425083049417	0.446887234893524	0.467584473593779	0.488281712294034	0.455877831823819	0.477016376458489	0.498355591047453	0.39316134412551	2.23204063594003	-0.00946085214420185	0.692583561886583	-0.00517149816944248	-0.00222941649960271	-0.00785473507885119	0.177072285886403	0.180553345803626	0.173897490352768	0.201647809901136	0.205202100771764	0.198284754874062	0.000300334249712876	0.000364022385658859	0.000372080097484264
120	0.910992249055047	0.17	0.393173747953625	0.374473114656042	0.411874381251207	0.189376329617821	0.995120952389723	0.951273957747269	1.03896794703218	1.98	1.48	2.68	0.388448479746752	0.406353204533563	0.424257929320374	0.460331364928382	0.481549381807102	0.502767398685822	0.470234220216299	0.491926694399517	0.513464800074508	0.393173747953625	2.20464983012312	0.0132782130852372	0.704211481276345	-0.00517149816944248	-0.00222941649960271	-0.00785473507885119	0.177072285886403	0.180553345803626	0.173897490352768	0.201647809901136	0.205202100771764	0.198284754874062	0.000300334249712876	0.000364022385658859	0.000372080097484264
120	0.910992249055047	0.17	0.393233022698733	0.374669133183676	0.41179691221379	0.19112799894845	0.981835487437124	0.938819129430799	1.02485184544345	1.98	1.47	2.68	0.383181371278363	0.400738605181616	0.418295839084868	0.454042769760466	0.474846847694031	0.495650925627595	0.463663601755798	0.484804576834483	0.506256764597083	0.393233022698733	2.20271123739043	0.00357016132937049	0.690567767715189	-0.00517149816944248	-0.00222941649960271	-0.00785473507885119	0.177072285886403	0.180553345803626	0.173897490352768	0.201647809901136	0.205202100771764	0.198284754874062	0.000300334249712876	0.000364022385658859	0.000372080097484264
120	0.910992249055047	0.17	0.393523994210235	0.375156431639898	0.411891556780572	0.190309669227548	0.977447593792214	0.934509802666958	1.02038538491747	2.01	1.49	2.69	0.37764238713912	0.394993869052682	0.412345350966244	0.446514381500943	0.46703031530131	0.487546249101678	0.456171645591167	0.477358159077327	0.498180370547209	0.393523994210235	2.22019828917402	0.00558615324475496	0.70250670285939	-0.00517149816944248	-0.00222941649960271	-0.00785473507885119	0.177072285886403	0.180553345803626	0.173897490352768	0.201647809901136	0.205202100771764	0.198284754874062	0.000300334249712876	0.000364022385658859	0.000372080097484264
120	0.910992249055047	0.17	0.393620736598093	0.374956904196693	0.412284568999493	0.186908125317073	0.96935595634115	0.926297726575571	1.01241418610673	2	1.48	2.7	0.375317345418792	0.392763680468964	0.410210015519136	0.444019377281156	0.464659272877167	0.485299168473177	0.453389774214884	0.47447232321028	0.495582774187406	0.393620736598093	2.21053363499107	0.0141056529635396	0.704777345902073	-0.00517149816944248	-0.00222941649960271	-0.00785473507885119	0.177072285886403	0.180553345803626	0.173897490352768	0.201647809901136	0.205202100771764	0.198284754874062	0.000300334249712876	0.000364022385658859	0.000372080097484264
120	0.910992249055047	0.17	0.393635617031345	0.375206868549663	0.412064365513027	0.19070669064527	0.975830259518196	0.933018659527334	1.01864185950906	2	1.48	2.72	0.37823258939769	0.395587807490547	0.412943025583404	0.447517417502432	0.468051772814	0.488586128125569	0.456720231677582	0.477781595186667	0.498783946346894	0.393635617031345	2.21589118051862	-0.0206161585791855	0.672183036927125	-0.00517149816944248	-0.00222941649960271	-0.00785473507885119	0.177072285886403	0.180553345803626	0.173897490352768	0.201647809901136	0.205202100771764	0.198284754874062	0.000300334249712876	0.000364022385658859	0.000372080097484264
120	0.910992249055047	0.17	0.393673548433277	0.375170612695565	0.412176484170988	0.190406722192879	0.98091547656667	0.937838911731468	1.02399204140187	1.99	1.47	2.72	0.38132183555594	0.398836607620662	0.416351379685384	0.451464128563642	0.472200657578987	0.492937186594333	0.460714731053394	0.481888322193289	0.503034340816498	0.393673548433277	2.22014059784916	0.00737762486968797	0.701264679857696	-0.00517149816944248	-0.00222941649960271	-0.00785473507885119	0.177072285886403	0.180553345803626	0.173897490352768	0.201647809901136	0.205202100771764	0.198284754874062	0.000300334249712876	0.000364022385658859	0.000372080097484264
120	0.910992249055047	0.17	0.393673766922139	0.374950793932754	0.412396739911525	0.181761681230076	0.960363610917686	0.916968419820993	1.00375880201438	2.02	1.48	2.74	0.36837648474749	0.385809765551496	0.403243046355502	0.435007233956841	0.455593790307043	0.476180346657246	0.444121993369481	0.464995050997715	0.485948879114474	0.393673766922139	2.22991337794642	0.00109850019001684	0.701933557859389	-0.00517149816944248	-0.00222941649960271	-0.00785473507885119	0.177072285886403	0.180553345803626	0.173897490352768	0.201647809901136	0.205202100771764	0.198284754874062	0.000300334249712876	0.000364022385658859	0.000372080097484264
120	0.910992249055047	0.17	0.39368902200049	0.375215202463533	0.412162841537447	0.192248151185661	0.989953892404615	0.946738343873235	1.03316944093599	1.99	1.48	2.71	0.385458298829038	0.403053225587492	0.420648152345946	0.456494780245009	0.477332293014685	0.49816980578436	0.466139386782016	0.487256130949989	0.508629400649676	0.39368902200049	2.22200907721029	-0.0121358599395172	0.681676402120998	-0.00517149816944248	-0.00222941649960271	-0.00785473507885119	0.177072285886403	0.180553345803626	0.173897490352768	0.201647809901136	0.205202100771764	0.198284754874062	0.000300334249712876	0.000364022385658859	0.000372080097484264
120	0.910992249055047	0.17	0.39369796920839	0.375088769343661	0.412307169073119	0.186438382226716	0.972321408489939	0.929064589551542	1.01557822742834	1.99	1.48	2.72	0.378748390948886	0.396382741407118	0.414017091865349	0.44867353799479	0.469563571060047	0.490453604125303	0.458173097790131	0.479286130820974	0.500755090118296	0.39369796920839	2.21569005109678	0.0059825730021539	0.700761966749671	-0.00517149816944248	-0.00222941649960271	-0.00785473507885119	0.177072285886403	0.180553345803626	0.173897490352768	0.201647809901136	0.205202100771764	0.198284754874062	0.000300334249712876	0.000364022385658859	0.000372080097484264
120	0.910992249055047	0.17	0.393722378463337	0.374895609555834	0.412549147370841	0.188732708661288	0.979320815202336	0.936079335181739	1.02256229522293	2	1.48	2.71	0.379210517816264	0.39672786214111	0.414245206465957	0.448607257739221	0.469330332209035	0.490053406678849	0.458144933551376	0.479155054708095	0.500321457677247	0.393722378463337	2.20982903951323	0.0237414637212454	0.71534158760305	-0.00517149816944248	-0.00222941649960271	-0.00785473507885119	0.177072285886403	0.180553345803626	0.173897490352768	0.201647809901136	0.205202100771764	0.198284754874062	0.000300334249712876	0.000364022385658859	0.000372080097484264
120	0.910992249055047	0.17	0.393753981611321	0.375233026051649	0.412274937170993	0.189264626911854	0.967437011075912	0.924794310537638	1.01007971161419	2	1.47	2.7	0.374252923281416	0.391509901564279	0.408766879847142	0.442643808824582	0.463054323000273	0.483464837175965	0.451833713979067	0.472788914350313	0.493546052782221	0.393753981611321	2.21315273571291	0.00414392809763559	0.694768668991092	-0.00517149816944248	-0.00222941649960271	-0.00785473507885119	0.177072285886403	0.180553345803626	0.173897490352768	0.201647809901136	0.205202100771764	0.198284754874062	0.000300334249712876	0.000364022385658859	0.000372080097484264
120	0.910992249055047	0.17	0.393821735076112	0.374978627130329	0.412664843021896	0.182039435487936	0.963353940619016	0.919864232887655	1.00684364835038	2.02	1.49	2.71	0.369251588982673	0.386709212738502	0.404166836494331	0.435967753492405	0.456579610657633	0.477191467822861	0.445248567025192	0.466381450862001	0.487456238879796	0.393821735076112	2.22095237221738	0.0053856285495229	0.704427973517124	-0.00517149816944248	-0.00222941649960271	-0.00785473507885119	0.177072285886403	0.180553345803626	0.173897490352768	0.201647809901136	0.205202100771764	0.198284754874062	0.000300334249712876	0.000364022385658859	0.000372080097484264
120	0.910992249055047	0.17	0.393837360640739	0.375249529665756	0.412425191615721	0.188316122600084	0.968303394438156	0.925490131292367	1.01111665758394	1.98	1.47	2.72	0.377786790414644	0.395263243943586	0.412739697472527	0.447662371631442	0.468371276317828	0.489080181004215	0.456846415366863	0.477794332080532	0.498960733864836	0.393837360640739	2.20603468544224	-0.00286069126700245	0.685711899599582	-0.00517149816944248	-0.00222941649960271	-0.00785473507885119	0.177072285886403	0.180553345803626	0.173897490352768	0.201647809901136	0.205202100771764	0.198284754874062	0.000300334249712876	0.000364022385658859	0.000372080097484264
120	0.910992249055047	0.17	0.393861889740287	0.375228034198497	0.412495745282077	0.186535506137942	0.970134544776995	0.926988828521815	1.01328026103217	2.01	1.48	2.7	0.374475268609659	0.391904824594469	0.409334380579279	0.442737084945609	0.463343815097006	0.483950545248402	0.452114867751516	0.473161701755729	0.494260259313166	0.393861889740287	2.22109972696883	0.0170729559181241	0.712267128923789	-0.00517149816944248	-0.00222941649960271	-0.00785473507885119	0.177072285886403	0.180553345803626	0.173897490352768	0.201647809901136	0.205202100771764	0.198284754874062	0.000300334249712876	0.000364022385658859	0.000372080097484264
120	0.910992249055047	0.17	0.393915540185385	0.375484048477932	0.412347031892838	0.196112063688729	0.989874467303392	0.947192651137677	1.03255628346911	1.99	1.47	2.72	0.38497046770684	0.402317771565413	0.419665075423986	0.455744210296123	0.476280677274708	0.496817144253294	0.465013214453575	0.486034277633553	0.506989242604004	0.393915540185385	2.21671164672926	-0.0147687270697922	0.678605767305917	-0.00517149816944248	-0.00222941649960271	-0.00785473507885119	0.177072285886403	0.180553345803626	0.173897490352768	0.201647809901136	0.205202100771764	0.198284754874062	0.000300334249712876	0.000364022385658859	0.000372080097484264
120	0.910992249055047	0.17	0.393979380703701	0.375753278881941	0.41220548252546	0.19613925974651	0.990891162843459	0.948169193259646	1.03361313242727	2	1.48	2.75	0.384445080972708	0.401767148777398	0.419089216582089	0.454886012627311	0.475381960537996	0.495877908448681	0.464023009379617	0.485032403502535	0.505891238236237	0.393979380703701	2.23582855070411	0.00577079732893623	0.706989213282538	-0.00517149816944248	-0.00222941649960271	-0.00785473507885119	0.177072285886403	0.180553345803626	0.173897490352768	0.201647809901136	0.205202100771764	0.198284754874062	0.000300334249712876	0.000364022385658859	0.000372080097484264
120	0.910992249055047	0.17	0.394027926328128	0.375325383826799	0.412730468829458	0.188376833592433	0.967130209278988	0.92437730838505	1.00988311017293	1.99	1.47	2.68	0.375685478038714	0.393061114441929	0.410436750845143	0.444749147490744	0.465319012255765	0.485888877020787	0.454195069117122	0.475254359662121	0.496241657584956	0.394027926328128	2.19994821997933	0.0057567179489086	0.69377004967224	-0.00517149816944248	-0.00222941649960271	-0.00785473507885119	0.177072285886403	0.180553345803626	0.173897490352768	0.201647809901136	0.205202100771764	0.198284754874062	0.000300334249712876	0.000364022385658859	0.000372080097484264
120	0.910992249055047	0.17	0.394167076918911	0.375850657949675	0.412483495888147	0.195795911149871	0.990543472939191	0.947789937108274	1.03329700877011	1.99	1.47	2.69	0.38587854280376	0.403285007527871	0.420691472251982	0.456990436587724	0.47760466368603	0.498218890784336	0.466724004413118	0.487506053462055	0.508576504229132	0.394167076918911	2.20672987696714	-0.00267600514172528	0.686308707656943	-0.00517149816944248	-0.00222941649960271	-0.00785473507885119	0.177072285886403	0.180553345803626	0.173897490352768	0.201647809901136	0.205202100771764	0.198284754874062	0.000300334249712876	0.000364022385658859	0.000372080097484264
120	0.910992249055047	0.17	0.394179235891101	0.375601096326897	0.412757375455306	0.189622574238357	0.986940634117075	0.943488926738269	1.03039234149588	2.02	1.49	2.71	0.380010990868133	0.397512125124171	0.41501325938021	0.448994946377742	0.469673087341213	0.490351228304685	0.458478218707024	0.479680145424973	0.500967385318717	0.394179235891101	2.22863744812058	-0.0187945815887818	0.681790440061754	-0.00517149816944248	-0.00222941649960271	-0.00785473507885119	0.177072285886403	0.180553345803626	0.173897490352768	0.201647809901136	0.205202100771764	0.198284754874062	0.000300334249712876	0.000364022385658859	0.000372080097484264
120	0.910992249055047	0.17	0.394213174524578	0.375737106990779	0.412689242058376	0.190866104532271	0.974959322999747	0.932208010074654	1.01771063592484	2	1.48	2.71	0.377317905072126	0.394621806838307	0.411925708604488	0.446285425768161	0.466752196794292	0.487218967820423	0.45573695294438	0.476446627817966	0.497470612157316	0.394213174524578	2.21765500158779	-0.00675558205074093	0.688588491902526	-0.00517149816944248	-0.00222941649960271	-0.00785473507885119	0.177072285886403	0.180553345803626	0.173897490352768	0.201647809901136	0.205202100771764	0.198284754874062	0.000300334249712876	0.000364022385658859	0.000372080097484264
120	0.910992249055047	0.17	0.394250414890464	0.375720780341504	0.412780049439424	0.188216690050164	0.967156458267972	0.924379992759812	1.00993292377613	1.98	1.46	2.67	0.378063825728751	0.395559048827301	0.413054271925851	0.448179644259414	0.468919536126701	0.489659427993988	0.457736558242357	0.478795697789244	0.500052080056511	0.394250414890464	2.20146505018859	-0.0114722470009195	0.673987983412464	-0.00517149816944248	-0.00222941649960271	-0.00785473507885119	0.177072285886403	0.180553345803626	0.173897490352768	0.201647809901136	0.205202100771764	0.198284754874062	0.000300334249712876	0.000364022385658859	0.000372080097484264
120	0.910992249055047	0.17	0.394267924337325	0.375644140571518	0.412891708103133	0.194186520600333	0.996756542607013	0.953513724718105	1.03999936049592	2	1.47	2.72	0.386309172416132	0.40382868656528	0.421348200714428	0.457014170012519	0.477740227765221	0.498466285517924	0.466343574672366	0.48752897842022	0.508733901006726	0.394267924337325	2.21537593192532	0.00627586198887358	0.700800873667119	-0.00517149816944248	-0.00222941649960271	-0.00785473507885119	0.177072285886403	0.180553345803626	0.173897490352768	0.201647809901136	0.205202100771764	0.198284754874062	0.000300334249712876	0.000364022385658859	0.000372080097484264
120	0.910992249055047	0.17	0.394274564590345	0.375582159608244	0.412966969572446	0.182900262893349	0.95075841927797	0.907960986513655	0.993555852042286	2	1.48	2.73	0.368295242518737	0.385655119334189	0.403014996149641	0.435816271218213	0.456358803157471	0.476901335096728	0.444669442212762	0.465582460706719	0.486721329998019	0.394274564590345	2.21449262969788	-0.016408203431563	0.676305693824923	-0.00517149816944248	-0.00222941649960271	-0.00785473507885119	0.177072285886403	0.180553345803626	0.173897490352768	0.201647809901136	0.205202100771764	0.198284754874062	0.000300334249712876	0.000364022385658859	0.000372080097484264
120	0.910992249055047	0.17	0.394383507279745	0.375920914907378	0.412846099652112	0.194194656656184	0.994008279516805	0.950885812053371	1.03713074698024	1.99	1.48	2.7	0.387703068724426	0.405285319668354	0.422867570612281	0.459296631392606	0.480125635035559	0.500954638678513	0.469016269934582	0.49032238498495	0.511572819676967	0.394383507279745	2.2036406789061	0.00605990130599666	0.693833983673241	-0.00517149816944248	-0.00222941649960271	-0.00785473507885119	0.177072285886403	0.180553345803626	0.173897490352768	0.201647809901136	0.205202100771764	0.198284754874062	0.000300334249712876	0.000364022385658859	0.000372080097484264
120	0.910992249055047	0.17	0.394460070845762	0.376218238193192	0.412701903498331	0.192495164880956	0.971858178477906	0.92946629481419	1.01425006214162	2.01	1.47	2.74	0.37534303281139	0.39246199481109	0.409580956810791	0.443729136605395	0.463967109775727	0.484205082946058	0.452489520108884	0.47303217870594	0.493730497677775	0.394460070845762	2.23377881578225	0.0238096259888878	0.722937095228221	-0.00517149816944248	-0.00222941649960271	-0.00785473507885119	0.177072285886403	0.180553345803626	0.173897490352768	0.201647809901136	0.205202100771764	0.198284754874062	0.000300334249712876	0.000364022385658859	0.000372080097484264
120	0.910992249055047	0.17	0.394463704067026	0.375855358355705	0.413072049778348	0.190644336172711	0.99395282798179	0.950337344304171	1.03756831165941	1.99	1.46	2.69	0.387447441817809	0.40522924075039	0.423011039682971	0.458985548671859	0.480050570294279	0.501115591916698	0.468341025570408	0.489834794021284	0.511508529835033	0.394463704067026	2.20726037148738	-0.0124024761765357	0.677043728782153	-0.00517149816944248	-0.00222941649960271	-0.00785473507885119	0.177072285886403	0.180553345803626	0.173897490352768	0.201647809901136	0.205202100771764	0.198284754874062	0.000300334249712876	0.000364022385658859	0.000372080097484264
120	0.910992249055047	0.17	0.394553881804131	0.376114942556605	0.412992821051657	0.194358119516691	0.98920875360545	0.946316902302771	1.03210060490813	2	1.47	2.7	0.383547169811596	0.400931460565667	0.418315751319737	0.453785988266511	0.474353856265702	0.494921724264893	0.463268171518576	0.484103527088969	0.505108545426101	0.394553881804131	2.21739812535134	-0.0105055664940332	0.682738287153075	-0.00517149816944248	-0.00222941649960271	-0.00785473507885119	0.177072285886403	0.180553345803626	0.173897490352768	0.201647809901136	0.205202100771764	0.198284754874062	0.000300334249712876	0.000364022385658859	0.000372080097484264
120	0.910992249055047	0.17	0.394678135585452	0.376020303605821	0.413335967565082	0.182879521455674	0.960336094914228	0.917104532704565	1.00356765712389	2.01	1.47	2.73	0.370289068307715	0.387744194000852	0.405199319693988	0.437738579306732	0.458373220122497	0.479007860938261	0.446459521471911	0.467397121618998	0.488591045028827	0.394678135585452	2.21932234284687	-0.0149439924577902	0.68056561435548	-0.00517149816944248	-0.00222941649960271	-0.00785473507885119	0.177072285886403	0.180553345803626	0.173897490352768	0.201647809901136	0.205202100771764	0.198284754874062	0.000300334249712876	0.000364022385658859	0.000372080097484264
120	0.910992249055047	0.17	0.394710204449861	0.37642498918779	0.412995419711933	0.195314915456826	0.987169888081121	0.944496773870709	1.02984300229153	1.99	1.48	2.71	0.384766213451403	0.402150256494377	0.419534299537352	0.455731958399951	0.476322290149245	0.496912621898539	0.465196940434908	0.486295956704462	0.507339393722258	0.394710204449861	2.21689453786242	0.020385875649191	0.713809433214188	-0.00517149816944248	-0.00222941649960271	-0.00785473507885119	0.177072285886403	0.180553345803626	0.173897490352768	0.201647809901136	0.205202100771764	0.198284754874062	0.000300334249712876	0.000364022385658859	0.000372080097484264
120	0.910992249055047	0.17	0.394795046451199	0.376238842502181	0.413351250400216	0.187628902932795	0.967954964293939	0.925060654753119	1.01084927383476	1.98	1.47	2.7	0.378940821987927	0.396511999437195	0.414083176886463	0.449374549071509	0.470211681111012	0.491048813150515	0.458781738726247	0.479951922144905	0.501130886048442	0.394795046451199	2.1969616547482	0.00718505836289939	0.692237671966597	-0.00517149816944248	-0.00222941649960271	-0.00785473507885119	0.177072285886403	0.180553345803626	0.173897490352768	0.201647809901136	0.205202100771764	0.198284754874062	0.000300334249712876	0.000364022385658859	0.000372080097484264
120	0.910992249055047	0.17	0.394847018307665	0.376385965521266	0.413308071094064	0.191313934041875	0.982123547959274	0.939120427486422	1.02512666843213	2.02	1.48	2.73	0.376979643574175	0.394241861021433	0.411504078468692	0.445091663504518	0.465472788083372	0.485853912662226	0.454300378284279	0.475030834228687	0.495711100148213	0.394847018307665	2.22884476319246	0.00753296057485487	0.704694781237795	-0.00517149816944248	-0.00222941649960271	-0.00785473507885119	0.177072285886403	0.180553345803626	0.173897490352768	0.201647809901136	0.205202100771764	0.198284754874062	0.000300334249712876	0.000364022385658859	0.000372080097484264
120	0.910992249055047	0.17	0.394876741625835	0.376367166307816	0.413386316943853	0.189115899538939	0.981226839274269	0.937955338516327	1.02449834003221	1.99	1.47	2.71	0.381502813495922	0.399103011080445	0.416703208664968	0.451712750166207	0.472552003175959	0.493391256185711	0.461172733461717	0.482158093113355	0.503542004926753	0.394876741625835	2.21478239864937	0.00370775536849947	0.696481046812941	-0.00517149816944248	-0.00222941649960271	-0.00785473507885119	0.177072285886403	0.180553345803626	0.173897490352768	0.201647809901136	0.205202100771764	0.198284754874062	0.000300334249712876	0.000364022385658859	0.000372080097484264
120	0.910992249055047	0.17	0.394886332638151	0.376198293749175	0.413574371527127	0.189722686869836	0.969270850319219	0.926610980453825	1.01193072018461	1.98	1.44	2.7	0.379052228545871	0.39650326148532	0.413954294424769	0.449371023793697	0.470059435436444	0.490747847079191	0.458163510549786	0.479073582751989	0.500304522090384	0.394886332638151	2.19794115044691	-0.020776529124891	0.662469059149662	-0.00517149816944248	-0.00222941649960271	-0.00785473507885119	0.177072285886403	0.180553345803626	0.173897490352768	0.201647809901136	0.205202100771764	0.198284754874062	0.000300334249712876	0.000364022385658859	0.000372080097484264
120	0.910992249055047	0.17	0.394897511028179	0.376298680341043	0.413496341715315	0.190570698707191	0.985679219025213	0.942416464627726	1.0289419734227	2.02	1.48	2.7	0.378982842723243	0.396380503164239	0.413778163605235	0.447629070515509	0.468178018104765	0.488726965694022	0.457141523651444	0.478290011382372	0.499222779071455	0.394897511028179	2.22063474392173	0.00509459752961755	0.702753873219339	-0.00517149816944248	-0.00222941649960271	-0.00785473507885119	0.177072285886403	0.180553345803626	0.173897490352768	0.201647809901136	0.205202100771764	0.198284754874062	0.000300334249712876	0.000364022385658859	0.000372080097484264
120	0.910992249055047	0.17	0.394927355031457	0.376008459391733	0.413846250671181	0.186962753668284	0.971754805683607	0.928597776852499	1.01491183451471	2	1.48	2.74	0.376645387255016	0.39415016299545	0.411654938735884	0.445691969764988	0.466405718675886	0.487119467586784	0.454838778285193	0.475909135341772	0.497131976193184	0.394927355031457	2.21813653840401	0.00306970515443825	0.698376765899963	-0.00517149816944248	-0.00222941649960271	-0.00785473507885119	0.177072285886403	0.180553345803626	0.173897490352768	0.201647809901136	0.205202100771764	0.198284754874062	0.000300334249712876	0.000364022385658859	0.000372080097484264
120	0.910992249055047	0.17	0.394948729692747	0.376198620456648	0.413698838928846	0.185888652573028	0.979938635440527	0.936263776306506	1.02361349457455	2.02	1.49	2.71	0.376705332523648	0.394277893536218	0.411850454548787	0.444988902198377	0.465746757101603	0.486504612004828	0.454548179541235	0.4760206814634	0.497125830358135	0.394948729692747	2.21862599957944	0.0152972943014337	0.713503242729352	-0.00517149816944248	-0.00222941649960271	-0.00785473507885119	0.177072285886403	0.180553345803626	0.173897490352768	0.201647809901136	0.205202100771764	0.198284754874062	0.000300334249712876	0.000364022385658859	0.000372080097484264
120	0.910992249055047	0.17	0.394980806249462	0.376251977823566	0.413709634675359	0.185161872047237	0.975857876547303	0.932260171452771	1.01945558164183	2.02	1.5	2.73	0.374575057385425	0.392092284215151	0.409609511044876	0.44234099776536	0.463027339370775	0.483713680976191	0.451780392652291	0.47302597950503	0.494030879798051	0.394980806249462	2.23405213003154	0.0105168364919514	0.713683700606928	-0.00517149816944248	-0.00222941649960271	-0.00785473507885119	0.177072285886403	0.180553345803626	0.173897490352768	0.201647809901136	0.205202100771764	0.198284754874062	0.000300334249712876	0.000364022385658859	0.000372080097484264
120	0.910992249055047	0.17	0.395031186359799	0.376145004629963	0.413917368089634	0.18765971256006	0.97715203591069	0.933854539802849	1.02044953201853	2.01	1.48	2.72	0.377763358419586	0.395278085653562	0.412792812887539	0.44675588072897	0.467469396788015	0.488182912847059	0.455934354721103	0.47705645391663	0.498299646709792	0.395031186359799	2.21319797553281	-0.0105861577020523	0.683878420414986	-0.00517149816944248	-0.00222941649960271	-0.00785473507885119	0.177072285886403	0.180553345803626	0.173897490352768	0.201647809901136	0.205202100771764	0.198284754874062	0.000300334249712876	0.000364022385658859	0.000372080097484264
120	0.910992249055047	0.17	0.395039430139707	0.376480402844139	0.413598457435274	0.189068081246293	0.970092212659489	0.927305070974089	1.01287935434489	2.01	1.49	2.72	0.374225383668498	0.391492661735335	0.408759939802172	0.442345523279466	0.462755959036686	0.483166394793906	0.451666056834802	0.472532397480575	0.493319860613674	0.395039430139707	2.22098804186362	0.0143808366693746	0.711440576326636	-0.00517149816944248	-0.00222941649960271	-0.00785473507885119	0.177072285886403	0.180553345803626	0.173897490352768	0.201647809901136	0.205202100771764	0.198284754874062	0.000300334249712876	0.000364022385658859	0.000372080097484264
120	0.910992249055047	0.17	0.395040416477836	0.37673591612181	0.413344916833863	0.193334157458535	0.985293791506787	0.942431493364976	1.0281560896486	2.01	1.48	2.73	0.379828003771999	0.397102788469776	0.414377573167553	0.448840456699562	0.469253965382801	0.489667474066039	0.458131678109931	0.478798765829069	0.499797363951678	0.395040416477836	2.22478993543256	-0.0124804746397688	0.685578567001966	-0.00517149816944248	-0.00222941649960271	-0.00785473507885119	0.177072285886403	0.180553345803626	0.173897490352768	0.201647809901136	0.205202100771764	0.198284754874062	0.000300334249712876	0.000364022385658859	0.000372080097484264
120	0.910992249055047	0.17	0.395042716963074	0.376178633983875	0.413906799942273	0.184553914267223	0.965085904938636	0.921882384523525	1.00828942535375	2	1.47	2.72	0.373433947753797	0.390934728174735	0.408435508595673	0.441767083456689	0.462470259403271	0.483173435349853	0.450660009159765	0.471840274482313	0.493011556412459	0.395042716963074	2.2076545406373	0.0158356752623253	0.706122636906453	-0.00517149816944248	-0.00222941649960271	-0.00785473507885119	0.177072285886403	0.180553345803626	0.173897490352768	0.201647809901136	0.205202100771764	0.198284754874062	0.000300334249712876	0.000364022385658859	0.000372080097484264
120	0.910992249055047	0.17	0.395070967552571	0.376768341058601	0.413373594046541	0.190236452679014	0.982751290816258	0.939570257325684	1.02593232430683	2.01	1.48	2.74	0.379835360189388	0.397291940239002	0.414748520288616	0.449145045637442	0.469786979656298	0.490428913675153	0.458129542562529	0.479490216507287	0.50026121288156	0.395070967552571	2.23036533536503	-0.01530013758118	0.683417113642981	-0.00517149816944248	-0.00222941649960271	-0.00785473507885119	0.177072285886403	0.180553345803626	0.173897490352768	0.201647809901136	0.205202100771764	0.198284754874062	0.000300334249712876	0.000364022385658859	0.000372080097484264
120	0.910992249055047	0.17	0.395159055329069	0.37681305232219	0.413505058335947	0.192742178149392	0.986310863534116	0.943322715665595	1.02929901140264	2.02	1.49	2.76	0.379548019994627	0.396844398143669	0.41414077629271	0.448347510485892	0.468779149369571	0.48921078825325	0.457416578703851	0.478219909903924	0.49908574997006	0.395159055329069	2.24426780025652	0.00977315246088692	0.715139887632895	-0.00517149816944248	-0.00222941649960271	-0.00785473507885119	0.177072285886403	0.180553345803626	0.173897490352768	0.201647809901136	0.205202100771764	0.198284754874062	0.000300334249712876	0.000364022385658859	0.000372080097484264
120	0.910992249055047	0.17	0.395166299721055	0.376370188106082	0.413962411336028	0.182559496421814	0.96019998842674	0.916928211840848	1.00347176501263	2.02	1.48	2.73	0.369038864222778	0.386454586716581	0.403870309210384	0.435961476902044	0.456535418662094	0.477109360422145	0.444720102716747	0.4657826489956	0.486726331358566	0.395166299721055	2.22453671928	0.000878956879826012	0.699802101309504	-0.00517149816944248	-0.00222941649960271	-0.00785473507885119	0.177072285886403	0.180553345803626	0.173897490352768	0.201647809901136	0.205202100771764	0.198284754874062	0.000300334249712876	0.000364022385658859	0.000372080097484264
120	0.910992249055047	0.17	0.395182877113923	0.376569578879885	0.413796175347961	0.190032080529811	0.987517685101142	0.944098417117281	1.030936953085	2.01	1.48	2.7	0.381911058190333	0.39947522129125	0.417039384392168	0.451662072984185	0.472434098685623	0.49320612438706	0.461384512970108	0.482368686981022	0.503762592803799	0.395182877113923	2.21458830091059	0.0068428700671588	0.699673715231848	-0.00517149816944248	-0.00222941649960271	-0.00785473507885119	0.177072285886403	0.180553345803626	0.173897490352768	0.201647809901136	0.205202100771764	0.198284754874062	0.000300334249712876	0.000364022385658859	0.000372080097484264
120	0.910992249055047	0.17	0.395192913695432	0.37677682580053	0.413609001590333	0.191029921787201	0.985290541664396	0.942109112503013	1.02847197082578	1.99	1.49	2.69	0.383392187203626	0.400964910312923	0.41853763342222	0.454001247976875	0.474810326743354	0.495619405509832	0.463888477005094	0.485376381061601	0.506623262551489	0.395192913695432	2.21170417719089	0.00597543832344739	0.698120233550664	-0.00517149816944248	-0.00222941649960271	-0.00785473507885119	0.177072285886403	0.180553345803626	0.173897490352768	0.201647809901136	0.205202100771764	0.198284754874062	0.000300334249712876	0.000364022385658859	0.000372080097484264
120	0.910992249055047	0.17	0.395194243577307	0.376492915105369	0.413895572049246	0.188825462349645	0.976362019746074	0.93326423759486	1.01945980189729	2.01	1.49	2.71	0.376761011227561	0.394159689255557	0.411558367283554	0.445375996313405	0.465943287859862	0.486510579406319	0.454909135888921	0.475783591351359	0.496980628799846	0.395194243577307	2.21708707769428	-0.0170466191333375	0.678102236281952	-0.00517149816944248	-0.00222941649960271	-0.00785473507885119	0.177072285886403	0.180553345803626	0.173897490352768	0.201647809901136	0.205202100771764	0.198284754874062	0.000300334249712876	0.000364022385658859	0.000372080097484264
120	0.910992249055047	0.17	0.395202938496356	0.376393575274082	0.41401230171863	0.185942005965974	0.972639510886073	0.929297606244517	1.01598141552763	2	1.48	2.72	0.376784083279644	0.394357075718479	0.411930068157314	0.445818923835277	0.466611661441001	0.487404399046725	0.455089271068277	0.476448074227332	0.497577893948203	0.395202938496356	2.21983006759841	-0.014263752083504	0.681870632188157	-0.00517149816944248	-0.00222941649960271	-0.00785473507885119	0.177072285886403	0.180553345803626	0.173897490352768	0.201647809901136	0.205202100771764	0.198284754874062	0.000300334249712876	0.000364022385658859	0.000372080097484264
120	0.910992249055047	0.17	0.395205954761251	0.376576988224701	0.413834921297801	0.191187303721014	0.981711475502283	0.938708798588654	1.02471415241591	2.01	1.48	2.69	0.379126166498158	0.396494108581938	0.413862050665719	0.448214476576035	0.468747385560365	0.489280294544695	0.457721747397591	0.478849652750368	0.499772399018245	0.395205954761251	2.21534753134913	-0.000722332069571249	0.693227693478013	-0.00517149816944248	-0.00222941649960271	-0.00785473507885119	0.177072285886403	0.180553345803626	0.173897490352768	0.201647809901136	0.205202100771764	0.198284754874062	0.000300334249712876	0.000364022385658859	0.000372080097484264
120	0.910992249055047	0.17	0.395219624707111	0.376809028156523	0.413630221257699	0.190175914580424	0.981681742501767	0.938539226416004	1.02482425858753	2.02	1.48	2.72	0.377353169438718	0.394699237375263	0.412045305311807	0.445686355865738	0.466173545144517	0.486660734423295	0.454866068113552	0.476007443942779	0.497001481520806	0.395219624707111	2.22438613319742	0.00866776356186083	0.706446078205722	-0.00517149816944248	-0.00222941649960271	-0.00785473507885119	0.177072285886403	0.180553345803626	0.173897490352768	0.201647809901136	0.205202100771764	0.198284754874062	0.000300334249712876	0.000364022385658859	0.000372080097484264
120	0.910992249055047	0.17	0.395231978117581	0.376456296094387	0.414007660140776	0.182800780546611	0.96622980038377	0.922721457311941	1.0097381434556	1.99	1.49	2.7	0.376387119784034	0.394134599053767	0.4118820783235	0.445934274994941	0.466961055363188	0.487987835731436	0.45541775842612	0.476968685772198	0.498340437286439	0.395231978117581	2.20496644933817	0.0101471558640511	0.699995099691932	-0.00517149816944248	-0.00222941649960271	-0.00785473507885119	0.177072285886403	0.180553345803626	0.173897490352768	0.201647809901136	0.205202100771764	0.198284754874062	0.000300334249712876	0.000364022385658859	0.000372080097484264
120	0.910992249055047	0.17	0.395238432527739	0.376941775577873	0.413535089477604	0.195489904268953	0.990795937369198	0.947989905819005	1.03360196891939	2.01	1.48	2.71	0.38220869981132	0.399467151153949	0.416725602496579	0.451689421660546	0.472085241822561	0.492481061984576	0.461388668860309	0.482096827927587	0.50278528429167	0.395238432527739	2.22719425534714	0.00433484725170575	0.703283553267376	-0.00517149816944248	-0.00222941649960271	-0.00785473507885119	0.177072285886403	0.180553345803626	0.173897490352768	0.201647809901136	0.205202100771764	0.198284754874062	0.000300334249712876	0.000364022385658859	0.000372080097484264
120	0.910992249055047	0.17	0.395329355184581	0.376451129490775	0.414207580878386	0.18830121920933	0.985114371425813	0.941555692117076	1.02867305073455	2	1.49	2.72	0.381525882703388	0.399176207279826	0.416826531856264	0.451371122610508	0.472252659564321	0.493134196518134	0.460797065715452	0.482105124153018	0.503485581411178	0.395329355184581	2.21888993499451	0.00938232097362358	0.706236852201851	-0.00517149816944248	-0.00222941649960271	-0.00785473507885119	0.177072285886403	0.180553345803626	0.173897490352768	0.201647809901136	0.205202100771764	0.198284754874062	0.000300334249712876	0.000364022385658859	0.000372080097484264
120	0.910992249055047	0.17	0.395344132247519	0.376486689172787	0.414201575322252	0.183858977717972	0.96663116679389	0.923258298342736	1.01000403524504	2.01	1.48	2.7	0.372241686715804	0.389728872846642	0.40721605897748	0.439911605946966	0.460577792483413	0.48124397901986	0.449254032021418	0.47023903129767	0.49148509686635	0.395344132247519	2.21656203137298	0.00976460730781805	0.704773057525027	-0.00517149816944248	-0.00222941649960271	-0.00785473507885119	0.177072285886403	0.180553345803626	0.173897490352768	0.201647809901136	0.205202100771764	0.198284754874062	0.000300334249712876	0.000364022385658859	0.000372080097484264
120	0.910992249055047	0.17	0.395376533361189	0.376773530746583	0.413979535975795	0.190196127035698	0.970972292621148	0.928303230678279	1.01364135456402	2	1.47	2.7	0.375823250399095	0.393097805760851	0.410372361122607	0.44453950653055	0.464972575287992	0.485405644045433	0.453566485143529	0.474570671548521	0.495277445927124	0.395376533361189	2.20304486931469	0.00666472493117773	0.695081544871622	-0.00517149816944248	-0.00222941649960271	-0.00785473507885119	0.177072285886403	0.180553345803626	0.173897490352768	0.201647809901136	0.205202100771764	0.198284754874062	0.000300334249712876	0.000364022385658859	0.000372080097484264
120	0.910992249055047	0.17	0.395386078641275	0.3765974309126	0.41417472636995	0.185205834957287	0.973586602239577	0.93009670522314	1.01707649925601	2	1.46	2.7	0.376583927560859	0.394192415082313	0.411800902603767	0.445448107635933	0.466276578716911	0.487105049797889	0.454731796752094	0.475993696967049	0.497096592017334	0.395386078641275	2.20626893798335	0.0108497597521663	0.700244545126567	-0.00517149816944248	-0.00222941649960271	-0.00785473507885119	0.177072285886403	0.180553345803626	0.173897490352768	0.201647809901136	0.205202100771764	0.198284754874062	0.000300334249712876	0.000364022385658859	0.000372080097484264
120	0.910992249055047	0.17	0.395401027329657	0.376884111543874	0.413917943115439	0.192506778825122	0.984903827241684	0.941944504903098	1.02786314958027	2.01	1.49	2.71	0.381028088926806	0.398405660967471	0.415783233008136	0.450614864826225	0.471166085336418	0.491717305846611	0.460189777341293	0.481394290182207	0.502338158620433	0.395401027329657	2.2199237172123	-0.00976042914808573	0.687094464178631	-0.00517149816944248	-0.00222941649960271	-0.00785473507885119	0.177072285886403	0.180553345803626	0.173897490352768	0.201647809901136	0.205202100771764	0.198284754874062	0.000300334249712876	0.000364022385658859	0.000372080097484264
120	0.910992249055047	0.17	0.395401713376848	0.377055182592095	0.413748244161602	0.19228478857146	0.991081007166542	0.947821358520768	1.03434065581232	1.99	1.48	2.74	0.38551673212534	0.40311215580817	0.420707579491001	0.456465634679982	0.477299247256453	0.498132859832924	0.46554011348635	0.486826631464234	0.508083140451709	0.395401713376848	2.22587545450679	0.00575919976958963	0.702715694559309	-0.00517149816944248	-0.00222941649960271	-0.00785473507885119	0.177072285886403	0.180553345803626	0.173897490352768	0.201647809901136	0.205202100771764	0.198284754874062	0.000300334249712876	0.000364022385658859	0.000372080097484264
120	0.910992249055047	0.17	0.395518024249977	0.376934474280402	0.414101574219552	0.186824617526387	0.969108842092802	0.926049758336971	1.01216792584863	2	1.46	2.7	0.375340227572236	0.392792644303049	0.410245061033862	0.444078015671132	0.464726574022084	0.485375132373037	0.452960041464394	0.473912217155139	0.495270125380516	0.395518024249977	2.21208055545032	-0.00491685388236581	0.686451282784828	-0.00517149816944248	-0.00222941649960271	-0.00785473507885119	0.177072285886403	0.180553345803626	0.173897490352768	0.201647809901136	0.205202100771764	0.198284754874062	0.000300334249712876	0.000364022385658859	0.000372080097484264
120	0.910992249055047	0.17	0.39554919288334	0.376674099068609	0.414424286698072	0.184513693946031	0.967018425557889	0.923722607325044	1.01031424379073	2	1.48	2.69	0.374686798587696	0.392248749975762	0.409810701363827	0.443379152106773	0.464160783979395	0.484942415852017	0.452735236063154	0.473895886053519	0.495177484220031	0.39554919288334	2.20357155399169	-0.0140297380245022	0.674990304274271	-0.00517149816944248	-0.00222941649960271	-0.00785473507885119	0.177072285886403	0.180553345803626	0.173897490352768	0.201647809901136	0.205202100771764	0.198284754874062	0.000300334249712876	0.000364022385658859	0.000372080097484264
120	0.910992249055047	0.17	0.395575566897783	0.376973486480976	0.41417764731459	0.185923138271733	0.969056223759109	0.925871302917774	1.01224114460045	2.01	1.49	2.71	0.373988790294727	0.391432549760571	0.408876309226414	0.442153001611934	0.46277610799205	0.483399214372167	0.451545512926441	0.472707792005575	0.493621275132194	0.395575566897783	2.21944449172384	0.00191333915283911	0.700260333014899	-0.00517149816944248	-0.00222941649960271	-0.00785473507885119	0.177072285886403	0.180553345803626	0.173897490352768	0.201647809901136	0.205202100771764	0.198284754874062	0.000300334249712876	0.000364022385658859	0.000372080097484264
120	0.910992249055047	0.17	0.395645685645004	0.376888019552349	0.414403351737659	0.18813701409709	0.977559441974422	0.934311585211875	1.02080729873697	1.98	1.48	2.7	0.382237198350735	0.399930374658552	0.41762355096637	0.45315587132518	0.474131764725597	0.495107658126014	0.462712280251435	0.484143087865264	0.505691959446177	0.395645685645004	2.20205076085485	0.0102252725294921	0.699492527888836	-0.00517149816944248	-0.00222941649960271	-0.00785473507885119	0.177072285886403	0.180553345803626	0.173897490352768	0.201647809901136	0.205202100771764	0.198284754874062	0.000300334249712876	0.000364022385658859	0.000372080097484264
120	0.910992249055047	0.17	0.395646573318675	0.376860453740283	0.414432692897067	0.183793193698182	0.973367040153772	0.929682356216632	1.01705172409091	2.03	1.5	2.71	0.372820970352781	0.390339390645577	0.407857810938372	0.44008816779098	0.460767394825751	0.481446621860522	0.44961677771662	0.47078410446745	0.49199456057928	0.395646573318675	2.22747259303814	0.0103385298302026	0.710190289366872	-0.00517149816944248	-0.00222941649960271	-0.00785473507885119	0.177072285886403	0.180553345803626	0.173897490352768	0.201647809901136	0.205202100771764	0.198284754874062	0.000300334249712876	0.000364022385658859	0.000372080097484264
120	0.910992249055047	0.17	0.395759051245297	0.376864538389412	0.414653564101181	0.182336895107657	0.968507579443581	0.924828838123317	1.01218632076385	1.99	1.47	2.7	0.377257202259518	0.395074682715834	0.412892163172151	0.446967826800129	0.468077670352261	0.489187513904394	0.456191321209161	0.477678698409815	0.499350473529005	0.395759051245297	2.19934345269681	-0.00034842963524103	0.687341638273977	-0.00517149816944248	-0.00222941649960271	-0.00785473507885119	0.177072285886403	0.180553345803626	0.173897490352768	0.201647809901136	0.205202100771764	0.198284754874062	0.000300334249712876	0.000364022385658859	0.000372080097484264
120	0.910992249055047	0.17	0.395768194256142	0.377349876544579	0.414186511967706	0.190596864367281	0.972978871612877	0.930277173787405	1.01568056943835	1.99	1.46	2.71	0.379120432802441	0.396522865773124	0.413925298743807	0.449082749382599	0.469696601257192	0.490310453131784	0.458131461904713	0.479339864558222	0.500292275636201	0.395768194256142	2.2080971043329	4.72431270798428e-05	0.68872592259363	-0.00517149816944248	-0.00222941649960271	-0.00785473507885119	0.177072285886403	0.180553345803626	0.173897490352768	0.201647809901136	0.205202100771764	0.198284754874062	0.000300334249712876	0.000364022385658859	0.000372080097484264
120	0.910992249055047	0.17	0.395783411391022	0.3769056978708	0.414661124911245	0.184608944202071	0.963199052281254	0.920087881541824	1.00631022302068	1.99	1.46	2.72	0.374867397326102	0.392431993811919	0.409996590297735	0.444018961103742	0.464823688160478	0.485628415217214	0.452830116834969	0.474180581954791	0.495396750370071	0.395783411391022	2.19819694215836	-0.00719605440449834	0.679595832441296	-0.00517149816944248	-0.00222941649960271	-0.00785473507885119	0.177072285886403	0.180553345803626	0.173897490352768	0.201647809901136	0.205202100771764	0.198284754874062	0.000300334249712876	0.000364022385658859	0.000372080097484264
120	0.910992249055047	0.17	0.395819717794601	0.37701250366706	0.414626931922142	0.187664069341926	0.973598932549369	0.93045949050309	1.01673837459565	1.98	1.47	2.69	0.379622843503798	0.397223521259174	0.414824199014549	0.449788348710221	0.470642151159788	0.491495953609355	0.459311056648949	0.480565137166195	0.501677268311553	0.395819717794601	2.20338530983495	-0.00489314300935478	0.682251314706313	-0.00517149816944248	-0.00222941649960271	-0.00785473507885119	0.177072285886403	0.180553345803626	0.173897490352768	0.201647809901136	0.205202100771764	0.198284754874062	0.000300334249712876	0.000364022385658859	0.000372080097484264
120	0.910992249055047	0.17	0.395843679422958	0.377182265641005	0.414505093204911	0.193395741639282	0.990947346861628	0.947847616936592	1.03404707678666	2.03	1.49	2.74	0.380041630108309	0.397322563588816	0.414603497069323	0.44859548732306	0.468993644161499	0.489391800999939	0.457742634993338	0.478639951384184	0.499507663852027	0.395843679422958	2.23618498455841	-0.0132617676920147	0.688900864214194	-0.00517149816944248	-0.00222941649960271	-0.00785473507885119	0.177072285886403	0.180553345803626	0.173897490352768	0.201647809901136	0.205202100771764	0.198284754874062	0.000300334249712876	0.000364022385658859	0.000372080097484264
120	0.910992249055047	0.17	0.395871417732511	0.37751045392842	0.414232381536602	0.194929968679903	0.992635830979579	0.949673816283624	1.03559784567553	2.01	1.48	2.73	0.384093439722741	0.401469329969525	0.418845220216309	0.454224404633187	0.474772928992297	0.495321453351406	0.463311162171886	0.484605532659903	0.505579996664662	0.395871417732511	2.21982548106403	-0.00682200085255817	0.687925610121957	-0.00517149816944248	-0.00222941649960271	-0.00785473507885119	0.177072285886403	0.180553345803626	0.173897490352768	0.201647809901136	0.205202100771764	0.198284754874062	0.000300334249712876	0.000364022385658859	0.000372080097484264
120	0.910992249055047	0.17	0.39589758567401	0.37718470433315	0.41461046701487	0.1856356566194	0.984614185288116	0.940694225689067	1.02853414488716	2.01	1.49	2.73	0.37957473811822	0.397296657428143	0.415018576738066	0.44865487687817	0.469602070480821	0.490549264083473	0.458085149997715	0.479281991498101	0.500807530496936	0.39589758567401	2.22641703766006	-0.00762007514092203	0.693187699819222	-0.00517149816944248	-0.00222941649960271	-0.00785473507885119	0.177072285886403	0.180553345803626	0.173897490352768	0.201647809901136	0.205202100771764	0.198284754874062	0.000300334249712876	0.000364022385658859	0.000372080097484264
120	0.910992249055047	0.17	0.395902478040014	0.377332799927018	0.414472156153011	0.191544628028252	0.987115436158034	0.94392593892088	1.03030493339519	1.99	1.46	2.72	0.383882216211099	0.401446814483921	0.419011412756744	0.454517433308766	0.475313958354544	0.496110483400322	0.463543071477034	0.484684387269318	0.505985387212437	0.395902478040014	2.21534444675732	0.00223918134940822	0.695765979571116	-0.00517149816944248	-0.00222941649960271	-0.00785473507885119	0.177072285886403	0.180553345803626	0.173897490352768	0.201647809901136	0.205202100771764	0.198284754874062	0.000300334249712876	0.000364022385658859	0.000372080097484264
120	0.910992249055047	0.17	0.395917508505785	0.377059329754136	0.414775687257433	0.188063909885608	0.975911991623782	0.932726684268757	1.01909729897881	2	1.49	2.72	0.378718065760744	0.396252737328118	0.413787408895493	0.448246676666774	0.46900052753135	0.489754378395925	0.457646903039858	0.478936571839209	0.500252934764419	0.395917508505785	2.2174534564181	-0.00518960028378688	0.69118632157478	-0.00517149816944248	-0.00222941649960271	-0.00785473507885119	0.177072285886403	0.180553345803626	0.173897490352768	0.201647809901136	0.205202100771764	0.198284754874062	0.000300334249712876	0.000364022385658859	0.000372080097484264
120	0.910992249055047	0.17	0.395922874723019	0.377212595196896	0.414633154249141	0.195706234016815	0.991998822884517	0.949170275368591	1.03482737040044	1.99	1.46	2.68	0.38640246011025	0.4038377470683	0.42127303402635	0.457601107207666	0.47824902599734	0.498896944787015	0.46725292085248	0.48849992560719	0.50943732181172	0.395922874723019	2.19883246398689	0.0139046065248087	0.700522972999395	-0.00517149816944248	-0.00222941649960271	-0.00785473507885119	0.177072285886403	0.180553345803626	0.173897490352768	0.201647809901136	0.205202100771764	0.198284754874062	0.000300334249712876	0.000364022385658859	0.000372080097484264
120	0.910992249055047	0.17	0.395961387592783	0.377181166665174	0.414741608520391	0.183074680573331	0.953583874647377	0.910684288548951	0.996483460745803	1.98	1.45	2.7	0.372976100180552	0.390545877680333	0.408115655180113	0.442281555618969	0.463116103786319	0.483950651953668	0.451238243488478	0.47245390818498	0.493522828005116	0.395961387592783	2.19308299034116	-0.00887483111471685	0.673925908634072	-0.00517149816944248	-0.00222941649960271	-0.00785473507885119	0.177072285886403	0.180553345803626	0.173897490352768	0.201647809901136	0.205202100771764	0.198284754874062	0.000300334249712876	0.000364022385658859	0.000372080097484264
120	0.910992249055047	0.17	0.395973955468776	0.377294060177048	0.414653850760503	0.190666729447258	0.990987135354475	0.947504943993454	1.0344693267155	2.02	1.49	2.74	0.381780520330326	0.399300907688883	0.41682129504744	0.451124304873988	0.47182696555823	0.492529626242472	0.460572995775511	0.481685394323717	0.50272441813856	0.395973955468776	2.23257274345399	-0.00374853300029475	0.698175122396493	-0.00517149816944248	-0.00222941649960271	-0.00785473507885119	0.177072285886403	0.180553345803626	0.173897490352768	0.201647809901136	0.205202100771764	0.198284754874062	0.000300334249712876	0.000364022385658859	0.000372080097484264
120	0.910992249055047	0.17	0.395985009933834	0.377410272546428	0.41455974732124	0.197118365640096	0.994949086929241	0.95218489769187	1.03771327616661	2.01	1.48	2.69	0.384919438432091	0.402206803256038	0.419494168079985	0.455152857012767	0.475594520135555	0.496036183258344	0.465146080468549	0.485643735202003	0.506862079379087	0.395985009933834	2.21074451063406	0.00824766682092944	0.697958747673714	-0.00517149816944248	-0.00222941649960271	-0.00785473507885119	0.177072285886403	0.180553345803626	0.173897490352768	0.201647809901136	0.205202100771764	0.198284754874062	0.000300334249712876	0.000364022385658859	0.000372080097484264
120	0.910992249055047	0.17	0.396009192215467	0.377225659015307	0.414792725415626	0.195257086197743	1.00476122510651	0.961319685042676	1.04820276517035	2	1.49	2.69	0.38940341940505	0.407000358808542	0.424597298212033	0.460657285812068	0.481474150637233	0.502291015462397	0.470926975170402	0.492003209131896	0.513476230549172	0.396009192215467	2.21136180179808	0.0104768964605603	0.704268538575516	-0.00517149816944248	-0.00222941649960271	-0.00785473507885119	0.177072285886403	0.180553345803626	0.173897490352768	0.201647809901136	0.205202100771764	0.198284754874062	0.000300334249712876	0.000364022385658859	0.000372080097484264
120	0.910992249055047	0.17	0.396024259090553	0.37727322418704	0.414775293994067	0.18656777566169	0.978880535311025	0.93535047886012	1.02241059176193	1.98	1.46	2.71	0.382561734990843	0.400365685805517	0.418169636620192	0.45351460324415	0.474620612945012	0.495726622645874	0.462777967028069	0.484260465919178	0.505917020843498	0.396024259090553	2.21496652675478	0.00138024536971012	0.69283526020788	-0.00517149816944248	-0.00222941649960271	-0.00785473507885119	0.177072285886403	0.180553345803626	0.173897490352768	0.201647809901136	0.205202100771764	0.198284754874062	0.000300334249712876	0.000364022385658859	0.000372080097484264
120	0.910992249055047	0.17	0.396059081339652	0.37742601537856	0.414692147300743	0.187176280915922	0.97270996020471	0.929540829037681	1.01587909137174	1.99	1.47	2.69	0.378991736547797	0.39659262450792	0.414193512468043	0.44897449706462	0.469825478913904	0.490676460763189	0.458583751942933	0.479927883671508	0.50091410000738	0.396059081339652	2.20522979410471	0.0101580627098636	0.69930094211426	-0.00517149816944248	-0.00222941649960271	-0.00785473507885119	0.177072285886403	0.180553345803626	0.173897490352768	0.201647809901136	0.205202100771764	0.198284754874062	0.000300334249712876	0.000364022385658859	0.000372080097484264
120	0.910992249055047	0.17	0.396087558284828	0.37723292813961	0.414942188430046	0.188847525717022	0.983650262939068	0.940233895973547	1.02706662990459	2	1.48	2.71	0.380776040372982	0.398358806077673	0.415941571782363	0.45042923244282	0.471228313322038	0.492027394201255	0.459929574852504	0.481389989112771	0.502515193673916	0.396087558284828	2.2144236237342	-0.0157713890273941	0.678436403277914	-0.00517149816944248	-0.00222941649960271	-0.00785473507885119	0.177072285886403	0.180553345803626	0.173897490352768	0.201647809901136	0.205202100771764	0.198284754874062	0.000300334249712876	0.000364022385658859	0.000372080097484264
120	0.910992249055047	0.17	0.396091302314136	0.377466498194043	0.414716106434228	0.19229394341863	0.979734274276486	0.936971158979624	1.02249738957335	2	1.48	2.7	0.379824717713119	0.397159817134805	0.414494916556491	0.449398592174854	0.469909024782352	0.490419457389849	0.458908888610632	0.479879853679263	0.500962908165162	0.396091302314136	2.20934101839151	0.0237168673863206	0.714845045165256	-0.00517149816944248	-0.00222941649960271	-0.00785473507885119	0.177072285886403	0.180553345803626	0.173897490352768	0.201647809901136	0.205202100771764	0.198284754874062	0.000300334249712876	0.000364022385658859	0.000372080097484264
120	0.910992249055047	0.17	0.396111548215131	0.377479916075912	0.414743180354349	0.186764859730009	0.97016517936469	0.927050681125916	1.01327967760346	2	1.49	2.73	0.375264263761986	0.39271674049108	0.410169217220174	0.443865054752782	0.46450795973199	0.485150864711197	0.453204362959605	0.474170256851513	0.495169136853222	0.396111548215131	2.22365757930213	-0.0121181932771384	0.685931669389836	-0.00517149816944248	-0.00222941649960271	-0.00785473507885119	0.177072285886403	0.180553345803626	0.173897490352768	0.201647809901136	0.205202100771764	0.198284754874062	0.000300334249712876	0.000364022385658859	0.000372080097484264
120	0.910992249055047	0.17	0.396187482902427	0.377750863028565	0.414624102776289	0.193917004332001	0.9811010391352	0.938500721554532	1.02370135671587	1.96	1.46	2.7	0.386846426655827	0.404406115478641	0.421965804301456	0.459376637503288	0.4802286093743	0.501080581245311	0.468690056748892	0.490071257608782	0.511374074906606	0.396187482902427	2.19887748495935	0.00301928748245818	0.688258786310222	-0.00517149816944248	-0.00222941649960271	-0.00785473507885119	0.177072285886403	0.180553345803626	0.173897490352768	0.201647809901136	0.205202100771764	0.198284754874062	0.000300334249712876	0.000364022385658859	0.000372080097484264
120	0.910992249055047	0.17	0.396238124360441	0.377405036543527	0.415071212177355	0.186541698566587	0.970463107359408	0.92730365928273	1.01362255543609	1.99	1.46	2.68	0.377296900205007	0.394857411059116	0.412417921913226	0.446765343057943	0.467559120191404	0.488352897324865	0.456032254501497	0.477545018718634	0.498479651463596	0.396238124360441	2.20029357589465	0.0107959521889049	0.697031918330995	-0.00517149816944248	-0.00222941649960271	-0.00785473507885119	0.177072285886403	0.180553345803626	0.173897490352768	0.201647809901136	0.205202100771764	0.198284754874062	0.000300334249712876	0.000364022385658859	0.000372080097484264
120	0.910992249055047	0.17	0.396284342532756	0.37793538718755	0.414633297877961	0.194669139998524	1.00061056620139	0.957267376559093	1.04395375584368	2.04	1.5	2.72	0.381763542686568	0.399049047274279	0.416334551861989	0.450112471952721	0.47049268202771	0.4908728921027	0.459820790741946	0.480836989490737	0.501713538785022	0.396284342532756	2.24417626305894	0.00942169741384732	0.716517511340048	-0.00517149816944248	-0.00222941649960271	-0.00785473507885119	0.177072285886403	0.180553345803626	0.173897490352768	0.201647809901136	0.205202100771764	0.198284754874062	0.000300334249712876	0.000364022385658859	0.000372080097484264
120	0.910992249055047	0.17	0.396335557831294	0.377437764067835	0.415233351594753	0.184228699706276	0.973401162039237	0.929778255774624	1.01702406830385	2	1.49	2.71	0.376848043847034	0.394528826109517	0.412209608371999	0.445861096935874	0.466779801710774	0.487698506485675	0.455556113707371	0.476694109983326	0.498131839145745	0.396335557831294	2.21840449163965	3.21499166945493e-05	0.697234178584884	-0.00517149816944248	-0.00222941649960271	-0.00785473507885119	0.177072285886403	0.180553345803626	0.173897490352768	0.201647809901136	0.205202100771764	0.198284754874062	0.000300334249712876	0.000364022385658859	0.000372080097484264
120	0.910992249055047	0.17	0.396336177141998	0.37739895017068	0.415273404113316	0.188018934775752	0.981021095229288	0.937603309484971	1.02443888097361	1.99	1.47	2.71	0.381298084324121	0.39895493169489	0.416611779065658	0.451454524761491	0.472360120583422	0.493265716405352	0.460882525402121	0.48198458946229	0.503146797278532	0.396336177141998	2.20356954988093	0.00875631638744357	0.697740567364651	-0.00517149816944248	-0.00222941649960271	-0.00785473507885119	0.177072285886403	0.180553345803626	0.173897490352768	0.201647809901136	0.205202100771764	0.198284754874062	0.000300334249712876	0.000364022385658859	0.000372080097484264
120	0.910992249055047	0.17	0.396370141017217	0.377960419354793	0.41477986267964	0.195656837508306	0.974287798146298	0.932217304902943	1.01635829138965	2.01	1.48	2.69	0.377095668345135	0.394113804228018	0.4111319401109	0.445964870383875	0.466091038357352	0.486217206330829	0.455324144582846	0.476205546493854	0.496712003590327	0.396370141017217	2.20659092654657	-0.0163249786380355	0.673120885628135	-0.00517149816944248	-0.00222941649960271	-0.00785473507885119	0.177072285886403	0.180553345803626	0.173897490352768	0.201647809901136	0.205202100771764	0.198284754874062	0.000300334249712876	0.000364022385658859	0.000372080097484264
120	0.910992249055047	0.17	0.396372873588261	0.377740927988004	0.415004819188518	0.191381222137055	0.980979706478248	0.938036008431668	1.02392340452483	1.99	1.47	2.71	0.382058357713817	0.399549156150506	0.417039954587194	0.45250512560857	0.473221007839096	0.493936890069623	0.461908691193094	0.48303110996323	0.504156299179653	0.396372873588261	2.21211504581887	-0.00908810484199486	0.681502711375334	-0.00517149816944248	-0.00222941649960271	-0.00785473507885119	0.177072285886403	0.180553345803626	0.173897490352768	0.201647809901136	0.205202100771764	0.198284754874062	0.000300334249712876	0.000364022385658859	0.000372080097484264
120	0.910992249055047	0.17	0.396412326322127	0.378043121539967	0.414781531104286	0.196739562060351	0.990878998181743	0.948238710103275	1.03351928626021	2.01	1.47	2.73	0.383220178126303	0.400452778545039	0.417685378963775	0.453117021816612	0.473492735376559	0.493868448936506	0.462328208723921	0.483133113612544	0.50405267923112	0.396412326322127	2.225801676242	0.000715320620488377	0.696216741966121	-0.00517149816944248	-0.00222941649960271	-0.00785473507885119	0.177072285886403	0.180553345803626	0.173897490352768	0.201647809901136	0.205202100771764	0.198284754874062	0.000300334249712876	0.000364022385658859	0.000372080097484264
120	0.910992249055047	0.17	0.396445525067154	0.377620083899244	0.415270966235064	0.187846923575371	0.987538651273284	0.943807775602394	1.03126952694417	2	1.48	2.69	0.382158568764174	0.39986570075567	0.417572832747166	0.452048090126663	0.472993519204078	0.493938948281493	0.46155891045928	0.483215049277521	0.504580540971931	0.396445525067154	2.21382010840368	0.00634192917197591	0.700440682983748	-0.00517149816944248	-0.00222941649960271	-0.00785473507885119	0.177072285886403	0.180553345803626	0.173897490352768	0.201647809901136	0.205202100771764	0.198284754874062	0.000300334249712876	0.000364022385658859	0.000372080097484264
120	0.910992249055047	0.17	0.396453029958228	0.377512269561923	0.415393790354533	0.185241035277037	0.968807898429669	0.925536511759019	1.01207928510032	2	1.48	2.72	0.374754209330827	0.392275003046019	0.409795796761211	0.443288051307254	0.464012991307881	0.484737931308508	0.452661464185621	0.473458243218167	0.494771103397809	0.396453029958228	2.2171239797538	0.00824546348027237	0.703349973979636	-0.00517149816944248	-0.00222941649960271	-0.00785473507885119	0.177072285886403	0.180553345803626	0.173897490352768	0.201647809901136	0.205202100771764	0.198284754874062	0.000300334249712876	0.000364022385658859	0.000372080097484264
120	0.910992249055047	0.17	0.396509445981092	0.377837023861344	0.41518186810084	0.188865374589397	0.984835676049035	0.941369519605509	1.02830183249256	2.01	1.49	2.72	0.380372056030475	0.397935096844772	0.415498137659069	0.449731062930906	0.470496639393441	0.491262215855977	0.459398321088156	0.480610103375162	0.501832691148593	0.396509445981092	2.22448434374528	-0.00527865748302736	0.693836601910387	-0.00517149816944248	-0.00222941649960271	-0.00785473507885119	0.177072285886403	0.180553345803626	0.173897490352768	0.201647809901136	0.205202100771764	0.198284754874062	0.000300334249712876	0.000364022385658859	0.000372080097484264
120	0.910992249055047	0.17	0.396523032122638	0.378023665585085	0.415022398660191	0.197975120811393	1.00048903844089	0.957602784327636	1.04337529255415	1.99	1.48	2.7	0.390001328055912	0.407467542997274	0.424933757938637	0.46190585608138	0.482592316317831	0.503278776554281	0.47191511871807	0.492754144223574	0.513907967586596	0.396523032122638	2.20908423728854	0.000832285615432743	0.690076971788299	-0.00517149816944248	-0.00222941649960271	-0.00785473507885119	0.177072285886403	0.180553345803626	0.173897490352768	0.201647809901136	0.205202100771764	0.198284754874062	0.000300334249712876	0.000364022385658859	0.000372080097484264
120	0.910992249055047	0.17	0.396537389791589	0.377840412852786	0.415234366730392	0.197405354316005	0.997152132956998	0.954332074537728	1.03997219137627	2.01	1.49	2.7	0.38576330488105	0.403072172194368	0.420381039507686	0.456144544123143	0.476611357036714	0.497078169950286	0.466054737169419	0.486850546398541	0.507515858834813	0.396537389791589	2.22106097178368	0.00384586853088833	0.699591044789629	-0.00517149816944248	-0.00222941649960271	-0.00785473507885119	0.177072285886403	0.180553345803626	0.173897490352768	0.201647809901136	0.205202100771764	0.198284754874062	0.000300334249712876	0.000364022385658859	0.000372080097484264
120	0.910992249055047	0.17	0.396546566238151	0.377901677201413	0.415191455274889	0.188134089633729	0.976346317005046	0.933151716156284	1.01954091785381	2.01	1.48	2.73	0.376973198449557	0.394422887021938	0.411872575594319	0.445692471850572	0.466323102528917	0.486953733207261	0.454844798798195	0.475875850013657	0.497113498007337	0.396546566238151	2.22198760661578	-0.00982543732577175	0.6875791245728	-0.00517149816944248	-0.00222941649960271	-0.00785473507885119	0.177072285886403	0.180553345803626	0.173897490352768	0.201647809901136	0.205202100771764	0.198284754874062	0.000300334249712876	0.000364022385658859	0.000372080097484264
120	0.910992249055047	0.17	0.396579473019099	0.378007876005912	0.415151070032286	0.196406683753669	0.986480590352767	0.943984816806569	1.02897636389897	2	1.47	2.71	0.383169435972359	0.400418740506717	0.417668045041074	0.453484551237987	0.473899261785242	0.494313972332496	0.462857294604328	0.483708714876181	0.504437883888682	0.396579473019099	2.20844246946949	0.0100657913216939	0.700418729381306	-0.00517149816944248	-0.00222941649960271	-0.00785473507885119	0.177072285886403	0.180553345803626	0.173897490352768	0.201647809901136	0.205202100771764	0.198284754874062	0.000300334249712876	0.000364022385658859	0.000372080097484264
120	0.910992249055047	0.17	0.39665994036653	0.378140272390718	0.415179608342343	0.188014078044127	0.979814339895023	0.936449272650741	1.0231794071393	1.96	1.46	2.67	0.385437578435962	0.403286411251045	0.421135244066128	0.457556595613359	0.478745113898683	0.499933632184006	0.467065586912986	0.488763208886059	0.510466729015561	0.39665994036653	2.19351046838318	0.00508265263311636	0.689179913646756	-0.00517149816944248	-0.00222941649960271	-0.00785473507885119	0.177072285886403	0.180553345803626	0.173897490352768	0.201647809901136	0.205202100771764	0.198284754874062	0.000300334249712876	0.000364022385658859	0.000372080097484264
120	0.910992249055047	0.17	0.396662220859291	0.378089430457826	0.415235011260755	0.189661780228093	0.971118364932903	0.928368712787547	1.01386801707826	2.03	1.49	2.74	0.371788366362953	0.388908528982376	0.406028691601798	0.438741752592524	0.458944994091968	0.479148235591411	0.447745532324916	0.468535171244173	0.488967482671986	0.396662220859291	2.23181606558452	0.00858211106693066	0.711044457561725	-0.00517149816944248	-0.00222941649960271	-0.00785473507885119	0.177072285886403	0.180553345803626	0.173897490352768	0.201647809901136	0.205202100771764	0.198284754874062	0.000300334249712876	0.000364022385658859	0.000372080097484264
120	0.910992249055047	0.17	0.396668075309822	0.378227593908217	0.415108556711428	0.193314522320597	0.984121265851727	0.94130727978094	1.02693525192251	2	1.48	2.71	0.380966811149332	0.398294529840486	0.41562224853164	0.450592584063433	0.471087129290132	0.491581674516831	0.459995092210739	0.480995862465398	0.501796791018433	0.396668075309822	2.21516928086406	0.0123532153344618	0.706745916611808	-0.00517149816944248	-0.00222941649960271	-0.00785473507885119	0.177072285886403	0.180553345803626	0.173897490352768	0.201647809901136	0.205202100771764	0.198284754874062	0.000300334249712876	0.000364022385658859	0.000372080097484264
120	0.910992249055047	0.17	0.396689788085021	0.377761184541929	0.415618391628114	0.185857543876921	0.98100037931524	0.937273704992322	1.02472705363816	1.99	1.48	2.71	0.380871333600988	0.398640141873959	0.41640895014693	0.450874087657702	0.471908737714178	0.492943387770655	0.460319875373352	0.481815975335666	0.503456932499688	0.396689788085021	2.20768506877068	-0.00390510146553991	0.688931992498799	-0.00517149816944248	-0.00222941649960271	-0.00785473507885119	0.177072285886403	0.180553345803626	0.173897490352768	0.201647809901136	0.205202100771764	0.198284754874062	0.000300334249712876	0.000364022385658859	0.000372080097484264
120	0.910992249055047	0.17	0.396775240376929	0.378277468756514	0.415273011997344	0.190286864163664	0.985204510354758	0.941922766841404	1.02848625386811	2	1.48	2.73	0.381617428786115	0.3991529086093	0.416688388432486	0.451464797582334	0.472209793098041	0.492954788613747	0.460723775170482	0.481934600602877	0.503010880212856	0.396775240376929	2.22716295878511	-0.00120675862402399	0.697127277657821	-0.00517149816944248	-0.00222941649960271	-0.00785473507885119	0.177072285886403	0.180553345803626	0.173897490352768	0.201647809901136	0.205202100771764	0.198284754874062	0.000300334249712876	0.000364022385658859	0.000372080097484264
120	0.910992249055047	0.17	0.396788272558503	0.377922592566666	0.415653952550341	0.189441823887941	0.99313182467173	0.949381807368082	1.03688184197538	2.01	1.49	2.72	0.383557892977142	0.401233252168215	0.418908611359288	0.453484663321815	0.474382432494652	0.495280201667488	0.463073996394815	0.484358616720929	0.505868491297883	0.396788272558503	2.22032303485749	0.00130707686418696	0.698617493998997	-0.00517149816944248	-0.00222941649960271	-0.00785473507885119	0.177072285886403	0.180553345803626	0.173897490352768	0.201647809901136	0.205202100771764	0.198284754874062	0.000300334249712876	0.000364022385658859	0.000372080097484264
120	0.910992249055047	0.17	0.396808772855617	0.378132489218592	0.415485056492642	0.191664455795427	0.983064332447332	0.940068718472761	1.0260599464219	1.99	1.46	2.7	0.383280799563343	0.400810787507908	0.418340775452474	0.454054690868117	0.474821641015789	0.49558859116346	0.463275657441955	0.484529249754642	0.505927672858883	0.396808772855617	2.20286620406139	0.0117757482226774	0.698648845621061	-0.00517149816944248	-0.00222941649960271	-0.00785473507885119	0.177072285886403	0.180553345803626	0.173897490352768	0.201647809901136	0.205202100771764	0.198284754874062	0.000300334249712876	0.000364022385658859	0.000372080097484264
120	0.910992249055047	0.17	0.396913385766182	0.378149147956098	0.415677623576266	0.187916710026655	0.980411973530411	0.937006613653812	1.02381733340701	1.98	1.48	2.69	0.382302729085188	0.400012302631357	0.417721876177525	0.452965799610795	0.473948728927836	0.494931658244877	0.462682564867282	0.484074714725776	0.505609579147722	0.396913385766182	2.20507556139453	0.0173609666868863	0.706583555980134	-0.00517149816944248	-0.00222941649960271	-0.00785473507885119	0.177072285886403	0.180553345803626	0.173897490352768	0.201647809901136	0.205202100771764	0.198284754874062	0.000300334249712876	0.000364022385658859	0.000372080097484264
120	0.910992249055047	0.17	0.396928706163888	0.378256965566736	0.415600446761041	0.191325732695851	0.975858966674077	0.933131775471382	1.01858615787677	1.98	1.46	2.69	0.382261298061811	0.399764668969341	0.417268039876871	0.453315894080585	0.474072785433703	0.494829676786821	0.462751085356604	0.484068107582965	0.505147849881311	0.396928706163888	2.20007087284486	0.0104976375184699	0.69657501321812	-0.00517149816944248	-0.00222941649960271	-0.00785473507885119	0.177072285886403	0.180553345803626	0.173897490352768	0.201647809901136	0.205202100771764	0.198284754874062	0.000300334249712876	0.000364022385658859	0.000372080097484264
120	0.910992249055047	0.17	0.397068068576825	0.378511847239449	0.415624289914202	0.193482569000308	0.984978529275737	0.942150322765196	1.02780673578628	2.01	1.47	2.71	0.380646875937219	0.397950296226228	0.415253716515237	0.450045628005858	0.470503772136012	0.490961916266166	0.459181987723423	0.48011935991471	0.50095856325232	0.397068068576825	2.21706307383764	0.0104801933743253	0.705238949757744	-0.00517149816944248	-0.00222941649960271	-0.00785473507885119	0.177072285886403	0.180553345803626	0.173897490352768	0.201647809901136	0.205202100771764	0.198284754874062	0.000300334249712876	0.000364022385658859	0.000372080097484264
120	0.910992249055047	0.17	0.397109448714433	0.378173884403004	0.416045013025862	0.184124111347232	0.970615647898773	0.927102432765825	1.01412886303172	1.99	1.46	2.71	0.377520789646704	0.39523959045715	0.412958391267596	0.447109166012557	0.468094071931287	0.489078977850018	0.456155668410838	0.477582644306452	0.49898791577348	0.397109448714433	2.20305405595514	-0.020736183592713	0.66754126327988	-0.00517149816944248	-0.00222941649960271	-0.00785473507885119	0.177072285886403	0.180553345803626	0.173897490352768	0.201647809901136	0.205202100771764	0.198284754874062	0.000300334249712876	0.000364022385658859	0.000372080097484264
120	0.910992249055047	0.17	0.397111504217958	0.378430593273751	0.415792415162164	0.190093616636305	0.978242849644616	0.93523997439518	1.02124572489405	2.03	1.51	2.72	0.374192652771235	0.391398247492294	0.408603842213353	0.441491531876137	0.461791568004543	0.48209160413295	0.451082584035249	0.472125295185674	0.492585686557254	0.397111504217958	2.23386221853514	0.00431911384060446	0.707699757272809	-0.00517149816944248	-0.00222941649960271	-0.00785473507885119	0.177072285886403	0.180553345803626	0.173897490352768	0.201647809901136	0.205202100771764	0.198284754874062	0.000300334249712876	0.000364022385658859	0.000372080097484264
120	0.910992249055047	0.17	0.397116066664375	0.378127909472381	0.416104223856369	0.180999516505338	0.95638160919782	0.913055293908154	0.999707924487487	1.98	1.46	2.71	0.372996158830206	0.390695578884099	0.408394998937993	0.442059406986513	0.463036017463061	0.484012627939608	0.450803617767167	0.472267752183143	0.493627848278067	0.397116066664375	2.19947639632124	-0.00416536604008352	0.681456804796476	-0.00517149816944248	-0.00222941649960271	-0.00785473507885119	0.177072285886403	0.180553345803626	0.173897490352768	0.201647809901136	0.205202100771764	0.198284754874062	0.000300334249712876	0.000364022385658859	0.000372080097484264
120	0.910992249055047	0.17	0.397116097179286	0.378535707889617	0.415696486468954	0.191826561849486	0.97906724588347	0.93626883888115	1.02186565288579	2	1.48	2.71	0.379124110649357	0.396454504782044	0.413784898914731	0.448463325173051	0.468963330213597	0.489463335254143	0.458076231303858	0.478727519918506	0.499761181701337	0.397116097179286	2.21082837753653	0.0115304514106238	0.704901724812537	-0.00517149816944248	-0.00222941649960271	-0.00785473507885119	0.177072285886403	0.180553345803626	0.173897490352768	0.201647809901136	0.205202100771764	0.198284754874062	0.000300334249712876	0.000364022385658859	0.000372080097484264
120	0.910992249055047	0.17	0.397195592573288	0.378587770447237	0.415803414699338	0.188991560420108	0.981910484282486	0.938591272431647	1.02522969613332	1.99	1.48	2.69	0.382337330165005	0.399983511511858	0.41762969285871	0.452849140630833	0.473749684281356	0.494650227931879	0.462497725190042	0.483939021662115	0.50518412155222	0.397195592573288	2.20854070073481	0.00710322230254111	0.698076134202311	-0.00517149816944248	-0.00222941649960271	-0.00785473507885119	0.177072285886403	0.180553345803626	0.173897490352768	0.201647809901136	0.205202100771764	0.198284754874062	0.000300334249712876	0.000364022385658859	0.000372080097484264
120	0.910992249055047	0.17	0.397212346649476	0.378674638849507	0.415750054449446	0.189972972988946	0.970894859237793	0.928198266929193	1.01359145154639	2.02	1.47	2.72	0.373938882815889	0.391139858724564	0.40834083463324	0.4418425363103	0.462167041655318	0.482491547000336	0.450826521301224	0.471617543699673	0.492351985433228	0.397212346649476	2.22248161153922	0.0110891956673342	0.707179361488992	-0.00517149816944248	-0.00222941649960271	-0.00785473507885119	0.177072285886403	0.180553345803626	0.173897490352768	0.201647809901136	0.205202100771764	0.198284754874062	0.000300334249712876	0.000364022385658859	0.000372080097484264
120	0.910992249055047	0.17	0.397224431721506	0.378777406988491	0.415671456454521	0.191810257823426	0.983602122450267	0.940603219290955	1.02660102560958	2.03	1.49	2.73	0.377176730480445	0.394419054741359	0.411661379002273	0.44522383891701	0.465576880817335	0.48592992271766	0.454612249491675	0.475415424251552	0.496135250699602	0.397224431721506	2.23300348237066	-0.004192542779585	0.699997020562576	-0.00517149816944248	-0.00222941649960271	-0.00785473507885119	0.177072285886403	0.180553345803626	0.173897490352768	0.201647809901136	0.205202100771764	0.198284754874062	0.000300334249712876	0.000364022385658859	0.000372080097484264
120	0.910992249055047	0.17	0.397277573097017	0.378338567142691	0.416216579051342	0.187569044039515	0.987616926845683	0.943842714374769	1.0313911393166	2	1.49	2.69	0.382356349901247	0.400089546169301	0.417822742437355	0.452329003938926	0.473307442002408	0.494285880065889	0.461949959304184	0.483677911396486	0.504844143107779	0.397277573097017	2.2121999544535	-0.00382500911324539	0.689980600311238	-0.00517149816944248	-0.00222941649960271	-0.00785473507885119	0.177072285886403	0.180553345803626	0.173897490352768	0.201647809901136	0.205202100771764	0.198284754874062	0.000300334249712876	0.000364022385658859	0.000372080097484264
120	0.910992249055047	0.17	0.397324023581721	0.378510531786341	0.4161375153771	0.187506429250028	0.975843766622546	0.932582488618339	1.01910504462675	2	1.47	2.71	0.377949392940258	0.395481969370825	0.413014545801393	0.447155122669079	0.467898062096831	0.488641001524583	0.456355319699651	0.477552325393864	0.498705988419803	0.397324023581721	2.21533472075975	0.00331391130332349	0.697206495749193	-0.00517149816944248	-0.00222941649960271	-0.00785473507885119	0.177072285886403	0.180553345803626	0.173897490352768	0.201647809901136	0.205202100771764	0.198284754874062	0.000300334249712876	0.000364022385658859	0.000372080097484264
120	0.910992249055047	0.17	0.397329099598844	0.378815082966874	0.415843116230814	0.193115851021596	0.976659432125442	0.934142986795357	1.01917587745553	2	1.46	2.69	0.379322972455517	0.396587421955027	0.413851871454538	0.448970292777899	0.469404660083067	0.489839027388236	0.458190848743834	0.479190058444623	0.499995838860224	0.397329099598844	2.20659337211138	0.0114427177575883	0.698928788874221	-0.00517149816944248	-0.00222941649960271	-0.00785473507885119	0.177072285886403	0.180553345803626	0.173897490352768	0.201647809901136	0.205202100771764	0.198284754874062	0.000300334249712876	0.000364022385658859	0.000372080097484264
120	0.910992249055047	0.17	0.397346497536531	0.378438858632103	0.416254136440958	0.18760561479215	0.987456417836184	0.943694570658121	1.03121826501425	1.99	1.46	2.7	0.384724694833158	0.402565491871096	0.420406288909033	0.455756330231272	0.476891069684215	0.498025809137157	0.465177984711045	0.486507848176361	0.508339888085243	0.397346497536531	2.20782456757783	-0.000856550069153478	0.688706051589872	-0.00517149816944248	-0.00222941649960271	-0.00785473507885119	0.177072285886403	0.180553345803626	0.173897490352768	0.201647809901136	0.205202100771764	0.198284754874062	0.000300334249712876	0.000364022385658859	0.000372080097484264
120	0.910992249055047	0.17	0.397361447760236	0.378665620788759	0.416057274731713	0.188723041668436	0.979451214520626	0.936202611488238	1.02269981755301	2	1.48	2.73	0.379511958853007	0.397043807037436	0.414575655221865	0.449028234694703	0.469771440956192	0.490514647217681	0.458188920424436	0.479592157232504	0.500646430517011	0.397361447760236	2.22407025225226	-0.0077683500595655	0.689265219856364	-0.00517149816944248	-0.00222941649960271	-0.00785473507885119	0.177072285886403	0.180553345803626	0.173897490352768	0.201647809901136	0.205202100771764	0.198284754874062	0.000300334249712876	0.000364022385658859	0.000372080097484264
120	0.910992249055047	0.17	0.397372878201871	0.378452181513274	0.416293574890467	0.188974616281669	0.970906884868685	0.92807075406073	1.01374301567664	2.01	1.48	2.74	0.374448384944807	0.391731463770577	0.409014542596347	0.442587235362059	0.463015338095549	0.48344344082904	0.451472622766687	0.472387262690837	0.493255881822101	0.397372878201871	2.2140580646931	0.00307944998401992	0.695917111054418	-0.00517149816944248	-0.00222941649960271	-0.00785473507885119	0.177072285886403	0.180553345803626	0.173897490352768	0.201647809901136	0.205202100771764	0.198284754874062	0.000300334249712876	0.000364022385658859	0.000372080097484264
120	0.910992249055047	0.17	0.3973842495857	0.378413936326264	0.416354562845136	0.184025100693735	0.966590331365042	0.923243287808307	1.00993737492178	2.01	1.48	2.7	0.372715251243034	0.390214543621584	0.407713836000133	0.440593359444925	0.4612795857028	0.481965811960675	0.449936368775525	0.470996896512646	0.492164160655278	0.3973842495857	2.20962663373388	0.0103917832563302	0.70396081082005	-0.00517149816944248	-0.00222941649960271	-0.00785473507885119	0.177072285886403	0.180553345803626	0.173897490352768	0.201647809901136	0.205202100771764	0.198284754874062	0.000300334249712876	0.000364022385658859	0.000372080097484264
120	0.910992249055047	0.17	0.397422245911246	0.378586961409148	0.416257530413343	0.182205371169561	0.965336752803914	0.921781799911438	1.00889170569639	2	1.47	2.7	0.373684190459447	0.391341077711601	0.408997964963756	0.44213759807383	0.463028965486322	0.483920332898814	0.451164377502573	0.472635900951187	0.493833780881896	0.397422245911246	2.2120126518415	0.00900497026359918	0.701970183676359	-0.00517149816944248	-0.00222941649960271	-0.00785473507885119	0.177072285886403	0.180553345803626	0.173897490352768	0.201647809901136	0.205202100771764	0.198284754874062	0.000300334249712876	0.000364022385658859	0.000372080097484264
120	0.910992249055047	0.17	0.397455947256722	0.379055588621992	0.415856305891451	0.194534801034611	0.993575050375909	0.950518167742882	1.03663193300894	1.99	1.47	2.71	0.386539977288878	0.404049591518158	0.421559205747438	0.457658262905159	0.478389416480829	0.4991205700565	0.467230603143617	0.488182433248522	0.50927837895099	0.397455947256722	2.21897525800845	-0.00738242388229368	0.688249986873159	-0.00517149816944248	-0.00222941649960271	-0.00785473507885119	0.177072285886403	0.180553345803626	0.173897490352768	0.201647809901136	0.205202100771764	0.198284754874062	0.000300334249712876	0.000364022385658859	0.000372080097484264
120	0.910992249055047	0.17	0.397470198006045	0.378965420688927	0.415974975323162	0.193094748513524	0.989086413046095	0.94602607414562	1.03214675194657	2	1.47	2.72	0.383533797139758	0.400991133397154	0.41844846965455	0.453796918615853	0.474452426578715	0.495107934541577	0.463070966702071	0.484066822018576	0.505265627427753	0.397470198006045	2.22340315050952	-0.0155430880789033	0.680977833696822	-0.00517149816944248	-0.00222941649960271	-0.00785473507885119	0.177072285886403	0.180553345803626	0.173897490352768	0.201647809901136	0.205202100771764	0.198284754874062	0.000300334249712876	0.000364022385658859	0.000372080097484264
120	0.910992249055047	0.17	0.397471145042019	0.378977409717069	0.415964880366968	0.196055312893163	0.993473342640213	0.950628637023725	1.0363180482567	2.01	1.49	2.71	0.384249363005664	0.40156743044033	0.418885497874995	0.454350071921655	0.474827568938009	0.495305065954362	0.464091076857585	0.485140265862012	0.506090956338234	0.397471145042019	2.224147706448	0.00814773588379244	0.707283813084752	-0.00517149816944248	-0.00222941649960271	-0.00785473507885119	0.177072285886403	0.180553345803626	0.173897490352768	0.201647809901136	0.205202100771764	0.198284754874062	0.000300334249712876	0.000364022385658859	0.000372080097484264
120	0.910992249055047	0.17	0.397483350243616	0.378927186916076	0.416039513571156	0.194610846324461	1.00029400679018	0.956956472103629	1.04363154147673	2	1.49	2.7	0.387827100194458	0.40539056404785	0.422954027901242	0.458841424115106	0.47962090229712	0.500400380479134	0.468459546667868	0.490100894360121	0.511256796020372	0.397483350243616	2.22317465551381	0.0139157115711444	0.710425635507637	-0.00517149816944248	-0.00222941649960271	-0.00785473507885119	0.177072285886403	0.180553345803626	0.173897490352768	0.201647809901136	0.205202100771764	0.198284754874062	0.000300334249712876	0.000364022385658859	0.000372080097484264
120	0.910992249055047	0.17	0.397556388840433	0.378578658373383	0.416534119307483	0.185445522377438	0.972624333140908	0.929211893721648	1.01603677256017	2.01	1.48	2.73	0.375150618108339	0.392677517615079	0.410204417121818	0.443478827093886	0.464197995504256	0.484917163914627	0.452708987032952	0.473821044734848	0.494804704366873	0.397556388840433	2.2187136807766	-0.0106526575159663	0.685094017923659	-0.00517149816944248	-0.00222941649960271	-0.00785473507885119	0.177072285886403	0.180553345803626	0.173897490352768	0.201647809901136	0.205202100771764	0.198284754874062	0.000300334249712876	0.000364022385658859	0.000372080097484264
120	0.910992249055047	0.17	0.397649912424053	0.378937399855211	0.416362424992894	0.188309239101417	0.972969718424329	0.92994916638786	1.0159902704608	2	1.48	2.71	0.377671572366526	0.395143107498709	0.412614642630891	0.447028909785611	0.467708997655292	0.488389085524973	0.456349892145954	0.477630892435187	0.498835395781417	0.397649912424053	2.21577335872523	0.00361497935217689	0.697112396300935	-0.00517149816944248	-0.00222941649960271	-0.00785473507885119	0.177072285886403	0.180553345803626	0.173897490352768	0.201647809901136	0.205202100771764	0.198284754874062	0.000300334249712876	0.000364022385658859	0.000372080097484264
120	0.910992249055047	0.17	0.397667822455387	0.379267920539556	0.416067724371217	0.190740957542093	0.976478238240826	0.933642965343445	1.01931351113821	2	1.47	2.75	0.378009581964964	0.395352553745765	0.412695525526565	0.447131863306668	0.467646145636006	0.488160427965343	0.455997793235838	0.476952325390544	0.49783799575556	0.397667822455387	2.23049984382084	-0.00327312417604538	0.696462024001925	-0.00517149816944248	-0.00222941649960271	-0.00785473507885119	0.177072285886403	0.180553345803626	0.173897490352768	0.201647809901136	0.205202100771764	0.198284754874062	0.000300334249712876	0.000364022385658859	0.000372080097484264
120	0.910992249055047	0.17	0.397694497695345	0.378960961266386	0.416428034124304	0.191127910011119	0.982846553929651	0.939785886505126	1.02590722135418	2.02	1.47	2.72	0.377945187918887	0.395262506975675	0.412579826032462	0.446408581783479	0.466862870097083	0.487317158410687	0.455635406697184	0.476116277986694	0.497269307666641	0.397694497695345	2.21954742494303	-0.00338661523889384	0.692067597968488	-0.00517149816944248	-0.00222941649960271	-0.00785473507885119	0.177072285886403	0.180553345803626	0.173897490352768	0.201647809901136	0.205202100771764	0.198284754874062	0.000300334249712876	0.000364022385658859	0.000372080097484264
120	0.910992249055047	0.17	0.397783795839202	0.379139410996067	0.416428180682336	0.188205779224383	0.980664839675074	0.937289361804337	1.02404031754581	2.02	1.49	2.72	0.377605095051783	0.39507974280919	0.412554390566598	0.446175443017318	0.466823360132058	0.487471277246798	0.455665882815447	0.477033676693327	0.497772992093488	0.397783795839202	2.22895871316768	-0.00511741787744558	0.695802295556822	-0.00517149816944248	-0.00222941649960271	-0.00785473507885119	0.177072285886403	0.180553345803626	0.173897490352768	0.201647809901136	0.205202100771764	0.198284754874062	0.000300334249712876	0.000364022385658859	0.000372080097484264
120	0.910992249055047	0.17	0.397822963669852	0.379330846221413	0.41631508111829	0.191324125811057	0.978054539529919	0.935230994577978	1.02087808448186	2.03	1.49	2.75	0.374937691613315	0.392105814979698	0.409273938346081	0.442559447824809	0.462823922075241	0.483088396325674	0.451482907683795	0.472184137951081	0.492773282044524	0.397822963669852	2.23791712266942	-0.00154143370581243	0.701442641702943	-0.00517149816944248	-0.00222941649960271	-0.00785473507885119	0.177072285886403	0.180553345803626	0.173897490352768	0.201647809901136	0.205202100771764	0.198284754874062	0.000300334249712876	0.000364022385658859	0.000372080097484264
120	0.910992249055047	0.17	0.397871800449534	0.379373905963953	0.416369694935115	0.19307889843404	0.986662985507519	0.94370596668863	1.02962000432641	2.02	1.49	2.76	0.378988426236321	0.396239787923797	0.413491149611272	0.447505895318521	0.467876137581813	0.488246379845105	0.456675063809962	0.477242001665029	0.498085272812011	0.397871800449534	2.2437989613865	-0.0039115282268649	0.701394328053024	-0.00517149816944248	-0.00222941649960271	-0.00785473507885119	0.177072285886403	0.180553345803626	0.173897490352768	0.201647809901136	0.205202100771764	0.198284754874062	0.000300334249712876	0.000364022385658859	0.000372080097484264
120	0.910992249055047	0.17	0.397876290848408	0.378854646261528	0.416897935435289	0.182432195680948	0.976044948511985	0.932040342825165	1.02004955419881	1.99	1.48	2.7	0.379106141069125	0.397004954548198	0.414903768027271	0.448877367200082	0.470070303425894	0.491263239651706	0.458462832129408	0.480220575964265	0.501652145248985	0.397876290848408	2.20798231411581	-0.00884862236278258	0.682969807750919	-0.00517149816944248	-0.00222941649960271	-0.00785473507885119	0.177072285886403	0.180553345803626	0.173897490352768	0.201647809901136	0.205202100771764	0.198284754874062	0.000300334249712876	0.000364022385658859	0.000372080097484264
120	0.910992249055047	0.17	0.397935922846855	0.379191211019833	0.416680634673877	0.198442757526483	1.01001518270208	0.966784239127608	1.05324612627656	1.98	1.47	2.68	0.394473017690125	0.412112362726204	0.429751707762282	0.467390980001872	0.488290941198914	0.509190902395956	0.477416885566853	0.498833519690841	0.519982658667363	0.397935922846855	2.2049218288123	0.00165566639938984	0.689207482205411	-0.00517149816944248	-0.00222941649960271	-0.00785473507885119	0.177072285886403	0.180553345803626	0.173897490352768	0.201647809901136	0.205202100771764	0.198284754874062	0.000300334249712876	0.000364022385658859	0.000372080097484264
120	0.910992249055047	0.17	0.397937195857465	0.379306107357736	0.416568284357194	0.189439263448094	0.977761601613194	0.934688323147308	1.02083488007908	2	1.49	2.72	0.378917584836046	0.396379258682903	0.41384093252976	0.4483299738067	0.46899038148287	0.48965078915904	0.457743817448863	0.479019814009244	0.500008037468849	0.397937195857465	2.22378366433919	0.00929722485885722	0.706719884003592	-0.00517149816944248	-0.00222941649960271	-0.00785473507885119	0.177072285886403	0.180553345803626	0.173897490352768	0.201647809901136	0.205202100771764	0.198284754874062	0.000300334249712876	0.000364022385658859	0.000372080097484264
120	0.910992249055047	0.17	0.397966182171443	0.378934683290203	0.416997681052682	0.183479859622836	0.983217415396467	0.939044508337314	1.02739032245562	2.01	1.48	2.7	0.379347308560724	0.397191908316557	0.41503650807239	0.448497719728776	0.469595173485148	0.490692627241519	0.457993563464698	0.47951479073281	0.501058014966754	0.397966182171443	2.21762183575185	0.00728480060549288	0.704620198489655	-0.00517149816944248	-0.00222941649960271	-0.00785473507885119	0.177072285886403	0.180553345803626	0.173897490352768	0.201647809901136	0.205202100771764	0.198284754874062	0.000300334249712876	0.000364022385658859	0.000372080097484264
120	0.910992249055047	0.17	0.397970812216111	0.379015313020316	0.416926311411906	0.189809811286832	0.991352820028023	0.947733431285848	1.0349722087702	2.04	1.51	2.73	0.378354303509739	0.395768043388762	0.413181783267785	0.446191485302395	0.466727428436159	0.487263371569923	0.455987547571138	0.476993252089589	0.497926681173808	0.397970812216111	2.23822713754449	-0.00793289274909972	0.6983638006232	-0.00517149816944248	-0.00222941649960271	-0.00785473507885119	0.177072285886403	0.180553345803626	0.173897490352768	0.201647809901136	0.205202100771764	0.198284754874062	0.000300334249712876	0.000364022385658859	0.000372080097484264
120	0.910992249055047	0.17	0.397989311537179	0.379006785784264	0.416971837290094	0.18738945872349	0.980690817134803	0.937197961421474	1.02418367284813	2	1.47	2.7	0.379343400993226	0.396947715646426	0.414552030299627	0.448682625046883	0.469504788000208	0.490326950953532	0.45797650967943	0.479417419598689	0.500627574430007	0.397989311537179	2.20721629244041	-0.00460522755437244	0.685419604534326	-0.00517149816944248	-0.00222941649960271	-0.00785473507885119	0.177072285886403	0.180553345803626	0.173897490352768	0.201647809901136	0.205202100771764	0.198284754874062	0.000300334249712876	0.000364022385658859	0.000372080097484264
120	0.910992249055047	0.17	0.39800831622363	0.379116945295457	0.416899687151803	0.18648298533886	0.969868726252556	0.926727365711821	1.01301008679329	2	1.48	2.72	0.375168760168339	0.392633757259054	0.410098754349769	0.443761131221465	0.464419266142607	0.485077401063749	0.452974857367371	0.473792454529632	0.494873147136752	0.39800831622363	2.20969723064593	0.00414123458259278	0.697073088047215	-0.00517149816944248	-0.00222941649960271	-0.00785473507885119	0.177072285886403	0.180553345803626	0.173897490352768	0.201647809901136	0.205202100771764	0.198284754874062	0.000300334249712876	0.000364022385658859	0.000372080097484264
120	0.910992249055047	0.17	0.398017074103778	0.379591971318709	0.416442176888848	0.19449474793244	0.983688452806114	0.941054559861265	1.02632234575096	2.02	1.48	2.73	0.378080092475436	0.395208776480274	0.412337460485113	0.446472935298359	0.466700114612052	0.486927293925746	0.455477066857202	0.476166278331594	0.496768658228683	0.398017074103778	2.22885643977279	-0.0058543977196178	0.693593325880586	-0.00517149816944248	-0.00222941649960271	-0.00785473507885119	0.177072285886403	0.180553345803626	0.173897490352768	0.201647809901136	0.205202100771764	0.198284754874062	0.000300334249712876	0.000364022385658859	0.000372080097484264
120	0.910992249055047	0.17	0.398022019733753	0.379056780365637	0.416987259101868	0.183569663861868	0.964228407942324	0.920921597330717	1.00753521855393	2.01	1.47	2.7	0.371517400312113	0.388988196676177	0.406458993040241	0.439111061859002	0.45976048483758	0.480409907816158	0.448442847699971	0.469329207060432	0.490376451098352	0.398022019733753	2.20782196008294	0.00289864980496853	0.694290453358092	-0.00517149816944248	-0.00222941649960271	-0.00785473507885119	0.177072285886403	0.180553345803626	0.173897490352768	0.201647809901136	0.205202100771764	0.198284754874062	0.000300334249712876	0.000364022385658859	0.000372080097484264
120	0.910992249055047	0.17	0.398043976438274	0.379294978233564	0.416792974642985	0.187844859697247	0.958860497269801	0.916399280412905	1.0013217141267	2	1.47	2.7	0.370860551835308	0.388044317309297	0.405228082783285	0.438632791937056	0.458956773521364	0.479280755105672	0.447658631335366	0.468172983026366	0.489050035303553	0.398043976438274	2.20300696736887	0.00480671428225479	0.694671561946012	-0.00517149816944248	-0.00222941649960271	-0.00785473507885119	0.177072285886403	0.180553345803626	0.173897490352768	0.201647809901136	0.205202100771764	0.198284754874062	0.000300334249712876	0.000364022385658859	0.000372080097484264
120	0.910992249055047	0.17	0.398051432120604	0.379533790169238	0.416569074071969	0.1917019175604	0.989041189493509	0.94578939885213	1.03229298013489	2.01	1.48	2.72	0.382071468096325	0.399543936246425	0.417016404396526	0.451718311499589	0.472375791760596	0.493033272021603	0.46121298171056	0.482030220543388	0.503328411356779	0.398051432120604	2.22749605561732	0.0106597133885761	0.710981686205237	-0.00517149816944248	-0.00222941649960271	-0.00785473507885119	0.177072285886403	0.180553345803626	0.173897490352768	0.201647809901136	0.205202100771764	0.198284754874062	0.000300334249712876	0.000364022385658859	0.000372080097484264
120	0.910992249055047	0.17	0.398062168129491	0.379231284635035	0.416893051623947	0.1910040472664	0.99508186167365	0.951467666026076	1.03869605732122	2.02	1.49	2.74	0.382600114541218	0.400138068636999	0.41767602273278	0.451895830036772	0.472610220916563	0.493324611796354	0.461286160746251	0.482285503333928	0.503608830063069	0.398062168129491	2.23529628237871	0.00247702057566511	0.706294803527867	-0.00517149816944248	-0.00222941649960271	-0.00785473507885119	0.177072285886403	0.180553345803626	0.173897490352768	0.201647809901136	0.205202100771764	0.198284754874062	0.000300334249712876	0.000364022385658859	0.000372080097484264
120	0.910992249055047	0.17	0.398139128364598	0.379319641219971	0.416958615509224	0.185231504303764	0.968510934572061	0.92525144574771	1.01177042339641	1.99	1.46	2.71	0.376525687468134	0.39412988451529	0.411734081562446	0.445868540552485	0.4667148145419	0.487561088531316	0.454697558080966	0.475953918166265	0.497155890444461	0.398139128364598	2.20772044955193	0.00282308049751326	0.691931860163809	-0.00517149816944248	-0.00222941649960271	-0.00785473507885119	0.177072285886403	0.180553345803626	0.173897490352768	0.201647809901136	0.205202100771764	0.198284754874062	0.000300334249712876	0.000364022385658859	0.000372080097484264
120	0.910992249055047	0.17	0.398142278990985	0.379663888280979	0.416620669700991	0.187895732042072	0.959300095863836	0.91682649373559	1.00177369799208	2	1.48	2.73	0.372363341589722	0.389613729232192	0.406864116874663	0.440751280102402	0.461169859448107	0.481588438793812	0.449877591443783	0.470735643816948	0.491482273747944	0.398142278990985	2.22175225673405	-0.0178151484419423	0.677701113803769	-0.00517149816944248	-0.00222941649960271	-0.00785473507885119	0.177072285886403	0.180553345803626	0.173897490352768	0.201647809901136	0.205202100771764	0.198284754874062	0.000300334249712876	0.000364022385658859	0.000372080097484264
120	0.910992249055047	0.17	0.398160515097674	0.379552245134962	0.416768785060385	0.193215362436951	0.982282718116113	0.93953512625988	1.02503030997235	2	1.47	2.69	0.381074642158644	0.398413028786726	0.415751415414808	0.450931400420067	0.471448176133448	0.491964951846829	0.460505796892722	0.481406564057072	0.502487608833758	0.398160515097674	2.20571840917545	-0.0221493771052615	0.66639627659701	-0.00517149816944248	-0.00222941649960271	-0.00785473507885119	0.177072285886403	0.180553345803626	0.173897490352768	0.201647809901136	0.205202100771764	0.198284754874062	0.000300334249712876	0.000364022385658859	0.000372080097484264
120	0.910992249055047	0.17	0.398208910444974	0.37945714449829	0.416960676391658	0.186383663851417	0.974047414326498	0.930705990605592	1.0173888380474	2.02	1.48	2.7	0.374591106618027	0.392035188893087	0.409479271168146	0.442522369790474	0.463129897547536	0.483737425304598	0.452119156668778	0.472883171363268	0.494236145098	0.398208910444974	2.22170141573771	-0.000841261689641533	0.697429152122176	-0.00517149816944248	-0.00222941649960271	-0.00785473507885119	0.177072285886403	0.180553345803626	0.173897490352768	0.201647809901136	0.205202100771764	0.198284754874062	0.000300334249712876	0.000364022385658859	0.000372080097484264
120	0.910992249055047	0.17	0.398210924683861	0.379763713399309	0.416658135968412	0.195760937328518	0.985687141952948	0.943138488248745	1.02823579565715	2	1.47	2.7	0.382528923523375	0.399786294420262	0.417043665317149	0.452650419301808	0.473071244217666	0.493492069133524	0.461967072747939	0.482896242956378	0.503849267426489	0.398210924683861	2.21449496288321	0.00177481589215066	0.694972759466755	-0.00517149816944248	-0.00222941649960271	-0.00785473507885119	0.177072285886403	0.180553345803626	0.173897490352768	0.201647809901136	0.205202100771764	0.198284754874062	0.000300334249712876	0.000364022385658859	0.000372080097484264
120	0.910992249055047	0.17	0.398211621483104	0.379227398395867	0.417195844570341	0.190243248953091	0.969057388130536	0.926478989219504	1.01163578704157	1.99	1.47	2.7	0.377521479962556	0.394871317744489	0.412221155526423	0.447175571044351	0.46772651722742	0.488277463410489	0.456430716660361	0.477413542932506	0.498426414941466	0.398211621483104	2.19373439123763	0.0118714126532707	0.695990181862496	-0.00517149816944248	-0.00222941649960271	-0.00785473507885119	0.177072285886403	0.180553345803626	0.173897490352768	0.201647809901136	0.205202100771764	0.198284754874062	0.000300334249712876	0.000364022385658859	0.000372080097484264
120	0.910992249055047	0.17	0.398214001797437	0.379671005815872	0.416756997779002	0.190074844461331	0.973212726353923	0.930428363447886	1.01599708925996	2	1.48	2.71	0.377149351244622	0.39449200259462	0.411834653944619	0.446227261537636	0.466746357736989	0.487265453936341	0.455657467338824	0.476793543504569	0.497657362476671	0.398214001797437	2.21816539169033	-0.0058363400837129	0.690346753810165	-0.00517149816944248	-0.00222941649960271	-0.00785473507885119	0.177072285886403	0.180553345803626	0.173897490352768	0.201647809901136	0.205202100771764	0.198284754874062	0.000300334249712876	0.000364022385658859	0.000372080097484264
120	0.910992249055047	0.17	0.398261382174706	0.37945909531927	0.417063669030141	0.182421215394671	0.964156983801848	0.920686742245509	1.00762722535819	2	1.47	2.7	0.373584996229326	0.391223818732955	0.408862641236583	0.442108573659656	0.462982738138489	0.483856902617322	0.451358418141103	0.472528046752214	0.493888675327286	0.398261382174706	2.20494731806811	-0.00292799345884478	0.688363922396673	-0.00517149816944248	-0.00222941649960271	-0.00785473507885119	0.177072285886403	0.180553345803626	0.173897490352768	0.201647809901136	0.205202100771764	0.198284754874062	0.000300334249712876	0.000364022385658859	0.000372080097484264
120	0.910992249055047	0.17	0.398265659279113	0.379526104980847	0.417005213577379	0.191593053390966	0.983902611749695	0.940860415803935	1.02694480769545	2	1.48	2.72	0.381468649266726	0.398919960931138	0.416371272595549	0.451360885208235	0.472009605610383	0.492658326012531	0.460955373290927	0.481771755343836	0.50305171732507	0.398265659279113	2.214561981549	-0.00272572764635507	0.689964345721137	-0.00517149816944248	-0.00222941649960271	-0.00785473507885119	0.177072285886403	0.180553345803626	0.173897490352768	0.201647809901136	0.205202100771764	0.198284754874062	0.000300334249712876	0.000364022385658859	0.000372080097484264
120	0.910992249055047	0.17	0.398268366660201	0.379399812328128	0.417136920992275	0.191868464731	0.997964771113346	0.954346182838173	1.04158335938852	2.02	1.49	2.72	0.384282869779754	0.401846597260988	0.419410324742221	0.454016641578757	0.474767565420885	0.495518489263013	0.463643157719218	0.484951539498947	0.50624077612133	0.398268366660201	2.22324163086296	-0.00460584824945163	0.694492924918848	-0.00517149816944248	-0.00222941649960271	-0.00785473507885119	0.177072285886403	0.180553345803626	0.173897490352768	0.201647809901136	0.205202100771764	0.198284754874062	0.000300334249712876	0.000364022385658859	0.000372080097484264
120	0.910992249055047	0.17	0.398271260096742	0.379804286211251	0.416738233982232	0.189103417681453	0.968725533847531	0.926003594314866	1.0114474733802	1.98	1.45	2.69	0.378555700193891	0.396020679631034	0.413485659068176	0.448718191322978	0.469420175153928	0.490122158984877	0.457728620734451	0.479110211532347	0.500174643834474	0.398271260096742	2.19997702567981	-0.000697995977172921	0.684833998026167	-0.00517149816944248	-0.00222941649960271	-0.00785473507885119	0.177072285886403	0.180553345803626	0.173897490352768	0.201647809901136	0.205202100771764	0.198284754874062	0.000300334249712876	0.000364022385658859	0.000372080097484264
120	0.910992249055047	0.17	0.39828181560096	0.379435181133966	0.417128450067955	0.180934886093292	0.964425703998041	0.920725445772288	1.00812596222379	2.02	1.48	2.71	0.37087894868983	0.388481922413063	0.406084896136296	0.438214406420899	0.459013313203339	0.479812219985779	0.447282234226259	0.468479023207114	0.489948072299988	0.39828181560096	2.21533541371294	0.00666213781971446	0.701406941155764	-0.00517149816944248	-0.00222941649960271	-0.00785473507885119	0.177072285886403	0.180553345803626	0.173897490352768	0.201647809901136	0.205202100771764	0.198284754874062	0.000300334249712876	0.000364022385658859	0.000372080097484264
120	0.910992249055047	0.17	0.398283943596335	0.379375542560803	0.417192344631867	0.181742063842391	0.960553334995081	0.91714670819989	1.00395996179027	1.97	1.46	2.65	0.376551134526879	0.394372508598858	0.412193882670837	0.446762338462376	0.467906661304515	0.489050984146654	0.456489329043575	0.477820671169384	0.499559719749297	0.398283943596335	2.17952485914448	0.0128282376634546	0.692403876497687	-0.00517149816944248	-0.00222941649960271	-0.00785473507885119	0.177072285886403	0.180553345803626	0.173897490352768	0.201647809901136	0.205202100771764	0.198284754874062	0.000300334249712876	0.000364022385658859	0.000372080097484264
120	0.910992249055047	0.17	0.398307649251142	0.379276056443994	0.417339242058291	0.184166943155684	0.973903589711133	0.930249197710133	1.01755798171213	2.02	1.5	2.7	0.373873930680277	0.391418948906627	0.408963967132977	0.44154008266028	0.462260513164336	0.482980943668391	0.451167244901808	0.472500752318789	0.493684407578368	0.398307649251142	2.21514782493577	0.00919329515671925	0.7075637998536	-0.00517149816944248	-0.00222941649960271	-0.00785473507885119	0.177072285886403	0.180553345803626	0.173897490352768	0.201647809901136	0.205202100771764	0.198284754874062	0.000300334249712876	0.000364022385658859	0.000372080097484264
120	0.910992249055047	0.17	0.398309773260675	0.379563623953714	0.417055922567636	0.191328354821875	0.977180709834907	0.934396009730123	1.01996540993969	1.97	1.46	2.67	0.382863482664908	0.400394271662629	0.41792506066035	0.454051885000651	0.474842292418354	0.495632699836056	0.463662811213544	0.484740308107009	0.50591079667593	0.398309773260675	2.18765038478167	0.00637238282116402	0.688402585797181	-0.00517149816944248	-0.00222941649960271	-0.00785473507885119	0.177072285886403	0.180553345803626	0.173897490352768	0.201647809901136	0.205202100771764	0.198284754874062	0.000300334249712876	0.000364022385658859	0.000372080097484264
120	0.910992249055047	0.17	0.398356972764203	0.379521024270684	0.417192921257722	0.187570120780005	0.985716505528065	0.942026679913404	1.02940633114273	2	1.48	2.71	0.381983779645747	0.399699631092636	0.417415482539525	0.451981221604037	0.472943452477156	0.493905683350274	0.461548923138526	0.482897664525353	0.504201361202832	0.398356972764203	2.21517730629572	-0.00282929587642737	0.691813169669636	-0.00517149816944248	-0.00222941649960271	-0.00785473507885119	0.177072285886403	0.180553345803626	0.173897490352768	0.201647809901136	0.205202100771764	0.198284754874062	0.000300334249712876	0.000364022385658859	0.000372080097484264
120	0.910992249055047	0.17	0.398357744746663	0.379774508641307	0.416940980852018	0.190899531677516	0.980976425271219	0.937965921115801	1.02398692942664	1.98	1.46	2.67	0.383120063831211	0.400688065745219	0.418256067659226	0.454044279622849	0.474864517262433	0.495684754902017	0.463528891280293	0.484807513885082	0.506295928072728	0.398357744746663	2.2010980416949	-0.00612541301301489	0.679205208400416	-0.00517149816944248	-0.00222941649960271	-0.00785473507885119	0.177072285886403	0.180553345803626	0.173897490352768	0.201647809901136	0.205202100771764	0.198284754874062	0.000300334249712876	0.000364022385658859	0.000372080097484264
120	0.910992249055047	0.17	0.398423517774577	0.379369635037963	0.41747740051119	0.183178788817756	0.969008663240219	0.92543031755626	1.01258700892418	1.98	1.47	2.69	0.377903642638022	0.395699056578636	0.413494470519249	0.447837336402892	0.468925915289614	0.490014494176335	0.457144285703259	0.47865448796023	0.500078872345004	0.398423517774577	2.19934085280393	0.00449657755868639	0.691813894850427	-0.00517149816944248	-0.00222941649960271	-0.00785473507885119	0.177072285886403	0.180553345803626	0.173897490352768	0.201647809901136	0.205202100771764	0.198284754874062	0.000300334249712876	0.000364022385658859	0.000372080097484264
120	0.910992249055047	0.17	0.398469838389497	0.379607189277918	0.417332487501077	0.181770644479162	0.959885865469192	0.916513568843313	1.00325816209507	2.02	1.49	2.73	0.368620131672715	0.38606439244166	0.403508653210606	0.435402982318498	0.456007617037374	0.47661225175625	0.444320048750978	0.465525383012891	0.486461905519748	0.398469838389497	2.21954573256824	0.00161807684149415	0.699862473047862	-0.00517149816944248	-0.00222941649960271	-0.00785473507885119	0.177072285886403	0.180553345803626	0.173897490352768	0.201647809901136	0.205202100771764	0.198284754874062	0.000300334249712876	0.000364022385658859	0.000372080097484264
120	0.910992249055047	0.17	0.398471983383866	0.379644276227102	0.417299690540631	0.187068310404978	0.974180595764665	0.930930850131447	1.01743034139788	1.99	1.47	2.69	0.378851809310314	0.396452734645468	0.414053659980623	0.448626891172531	0.469469469248758	0.490312047324986	0.458193024329375	0.479483997433085	0.50100940243591	0.398471983383866	2.20756794869676	0.00654587086644587	0.696890800723624	-0.00517149816944248	-0.00222941649960271	-0.00785473507885119	0.177072285886403	0.180553345803626	0.173897490352768	0.201647809901136	0.205202100771764	0.198284754874062	0.000300334249712876	0.000364022385658859	0.000372080097484264
120	0.910992249055047	0.17	0.398520911665499	0.379743779456726	0.417298043874273	0.18715822649831	0.974229756931204	0.930990611187898	1.01746890267451	2.02	1.5	2.74	0.374969706377278	0.392384887141222	0.409800067905166	0.443036653788826	0.463613151782032	0.484189649775238	0.452189467940843	0.473430703898906	0.494504628915948	0.398520911665499	2.22673842335061	0.0104275231247308	0.711231563792141	-0.00517149816944248	-0.00222941649960271	-0.00785473507885119	0.177072285886403	0.180553345803626	0.173897490352768	0.201647809901136	0.205202100771764	0.198284754874062	0.000300334249712876	0.000364022385658859	0.000372080097484264
120	0.910992249055047	0.17	0.39852391003712	0.379705076560185	0.417342743514055	0.193249663525253	1.00139894824881	0.957824238476052	1.04497365802157	2.03	1.49	2.73	0.384339920208031	0.401824861394942	0.419309802581852	0.453744445451226	0.474386836536461	0.495029227621695	0.46338538864646	0.48428618139258	0.505327134270027	0.39852391003712	2.22978422869519	-0.00291693357821954	0.696499870414655	-0.00517149816944248	-0.00222941649960271	-0.00785473507885119	0.177072285886403	0.180553345803626	0.173897490352768	0.201647809901136	0.205202100771764	0.198284754874062	0.000300334249712876	0.000364022385658859	0.000372080097484264
120	0.910992249055047	0.17	0.398567454857343	0.379939883470938	0.417195026243748	0.189985119339376	0.972296740034486	0.92954018529269	1.01505329477628	2.02	1.49	2.72	0.374227817903827	0.391441374063391	0.408654930222956	0.442120074944599	0.462456507393578	0.482792939842556	0.45149364634899	0.472243278132179	0.493388181522414	0.398567454857343	2.22110202686949	0.00807226439513673	0.706010987422127	-0.00517149816944248	-0.00222941649960271	-0.00785473507885119	0.177072285886403	0.180553345803626	0.173897490352768	0.201647809901136	0.205202100771764	0.198284754874062	0.000300334249712876	0.000364022385658859	0.000372080097484264
120	0.910992249055047	0.17	0.398573297016229	0.379504573793155	0.417642020239303	0.186758379904904	0.977432965484474	0.933994557540986	1.02087137342796	2	1.48	2.7	0.378721174881391	0.396334815944404	0.413948457007418	0.44811930762873	0.46896053109729	0.48980175456585	0.457594739075648	0.479001871418844	0.500317934500695	0.398573297016229	2.2092211497192	0.0129537666698276	0.705326186883996	-0.00517149816944248	-0.00222941649960271	-0.00785473507885119	0.177072285886403	0.180553345803626	0.173897490352768	0.201647809901136	0.205202100771764	0.198284754874062	0.000300334249712876	0.000364022385658859	0.000372080097484264
120	0.910992249055047	0.17	0.398601209732302	0.379857892888132	0.417344526576473	0.18759843205423	0.975654800869513	0.932414955905314	1.01889464583371	1.98	1.47	2.68	0.38146477068872	0.399154831792329	0.416844892895938	0.452241038330234	0.473213280635015	0.494185522939795	0.46175163165899	0.483378834615809	0.50493338458595	0.398601209732302	2.19746527811029	0.00509160209903345	0.692021430033501	-0.00517149816944248	-0.00222941649960271	-0.00785473507885119	0.177072285886403	0.180553345803626	0.173897490352768	0.201647809901136	0.205202100771764	0.198284754874062	0.000300334249712876	0.000364022385658859	0.000372080097484264
120	0.910992249055047	0.17	0.398626939784502	0.379874482841681	0.417379396727322	0.193762775117198	1.00135849522668	0.957857118208787	1.04485987224457	2	1.5	2.72	0.388029037386407	0.405651496027003	0.423273954667599	0.459038630075507	0.479886011311273	0.500733392547038	0.468858725188852	0.490177223218202	0.511479197931953	0.398626939784502	2.22085054989908	-0.00182302584649565	0.696248593711718	-0.00517149816944248	-0.00222941649960271	-0.00785473507885119	0.177072285886403	0.180553345803626	0.173897490352768	0.201647809901136	0.205202100771764	0.198284754874062	0.000300334249712876	0.000364022385658859	0.000372080097484264
120	0.910992249055047	0.17	0.398666166369017	0.380009711740969	0.417322620997066	0.194908741299584	0.984314707767896	0.941709955975091	1.0269194595607	1.98	1.48	2.69	0.384585832549381	0.401985228015928	0.419384623482476	0.455764982194678	0.47638465794415	0.497004333693623	0.465612442592135	0.486481485983088	0.507184841379058	0.398666166369017	2.20434214573364	-0.000741053764737698	0.687812320464543	-0.00517149816944248	-0.00222941649960271	-0.00785473507885119	0.177072285886403	0.180553345803626	0.173897490352768	0.201647809901136	0.205202100771764	0.198284754874062	0.000300334249712876	0.000364022385658859	0.000372080097484264
120	0.910992249055047	0.17	0.398671680819653	0.379786010511878	0.417557351127429	0.184275973142857	0.975159308293665	0.93146448281499	1.01885413377234	2	1.49	2.69	0.378316920100245	0.396063696391116	0.413810472681988	0.44780045633888	0.468806692378999	0.489812928419117	0.457523030871653	0.479101347518949	0.500402342298966	0.398671680819653	2.21042820571938	-0.000896065379273659	0.693147694608714	-0.00517149816944248	-0.00222941649960271	-0.00785473507885119	0.177072285886403	0.180553345803626	0.173897490352768	0.201647809901136	0.205202100771764	0.198284754874062	0.000300334249712876	0.000364022385658859	0.000372080097484264
120	0.910992249055047	0.17	0.39868560524208	0.379880417586583	0.417490792897576	0.190928890369838	0.983010329150382	0.939914745015676	1.02610591328509	2.01	1.47	2.74	0.380120577395521	0.39754930527893	0.414978033162339	0.449519552766253	0.47013026007685	0.490740967387448	0.4583030820766	0.479442170790417	0.500369675767497	0.39868560524208	2.21571286837083	-0.00482663437546305	0.68787962790837	-0.00517149816944248	-0.00222941649960271	-0.00785473507885119	0.177072285886403	0.180553345803626	0.173897490352768	0.201647809901136	0.205202100771764	0.198284754874062	0.000300334249712876	0.000364022385658859	0.000372080097484264
120	0.910992249055047	0.17	0.398686079012416	0.379820751584252	0.417551406440581	0.18850509996066	0.989613321929183	0.945884875708319	1.03334176815005	2.01	1.48	2.7	0.38232678528892	0.400001828730948	0.417676872172977	0.452075441336756	0.472974979041558	0.49387451674636	0.461472645716276	0.482968011334543	0.504527611450257	0.398686079012416	2.21562225771603	-0.00935025586573807	0.686481101666865	-0.00517149816944248	-0.00222941649960271	-0.00785473507885119	0.177072285886403	0.180553345803626	0.173897490352768	0.201647809901136	0.205202100771764	0.198284754874062	0.000300334249712876	0.000364022385658859	0.000372080097484264
120	0.910992249055047	0.17	0.398700853119731	0.379980660711347	0.417421045528114	0.191011691657772	0.986952039922356	0.943695242365682	1.03020883747903	2.01	1.5	2.7	0.380516534487507	0.397958528428296	0.415400522369084	0.449699645642578	0.470312832675401	0.490926019708224	0.459724312832987	0.480662550674012	0.501745502983081	0.398700853119731	2.22198847957222	0.00574325409395725	0.702937849546227	-0.00517149816944248	-0.00222941649960271	-0.00785473507885119	0.177072285886403	0.180553345803626	0.173897490352768	0.201647809901136	0.205202100771764	0.198284754874062	0.000300334249712876	0.000364022385658859	0.000372080097484264
120	0.910992249055047	0.17	0.398742446378089	0.38000411508212	0.417480777674059	0.185814391535214	0.963796084024868	0.920830139611105	1.00676202843863	1.99	1.46	2.71	0.374843141574284	0.392333326671356	0.409823511768429	0.443906153894533	0.46461881990394	0.485331485913346	0.45282526262281	0.474016689072322	0.495254850728135	0.398742446378089	2.20312717707496	-0.00362087684920243	0.684139168057469	-0.00517149816944248	-0.00222941649960271	-0.00785473507885119	0.177072285886403	0.180553345803626	0.173897490352768	0.201647809901136	0.205202100771764	0.198284754874062	0.000300334249712876	0.000364022385658859	0.000372080097484264
120	0.910992249055047	0.17	0.398745677107522	0.380068175579007	0.417423178636036	0.193079370330921	0.996554016941818	0.953166431254313	1.03994160262932	2	1.48	2.71	0.385773671894923	0.403333866732354	0.420894061569785	0.456279792821199	0.477049385579995	0.497818978338791	0.466035344259857	0.487044034066598	0.508108008527347	0.398745677107522	2.22453283650615	0.00825895340517414	0.704388688427714	-0.00517149816944248	-0.00222941649960271	-0.00785473507885119	0.177072285886403	0.180553345803626	0.173897490352768	0.201647809901136	0.205202100771764	0.198284754874062	0.000300334249712876	0.000364022385658859	0.000372080097484264
120	0.910992249055047	0.17	0.398766683322346	0.380097188688883	0.417436177955808	0.192095946334215	0.987834439273514	0.944690268692025	1.030978609855	1.98	1.48	2.69	0.385457369998164	0.403061275822364	0.420665181646564	0.456708608604238	0.477566571016551	0.498424533428863	0.466622600393021	0.487799575237821	0.509093376578774	0.398766683322346	2.20911948602969	0.00476939565678167	0.696131852170189	-0.00517149816944248	-0.00222941649960271	-0.00785473507885119	0.177072285886403	0.180553345803626	0.173897490352768	0.201647809901136	0.205202100771764	0.198284754874062	0.000300334249712876	0.000364022385658859	0.000372080097484264
120	0.910992249055047	0.17	0.398768424332758	0.380202624810072	0.417334223855445	0.195921203470494	0.996956992901596	0.953943750960335	1.03997023484286	1.99	1.48	2.72	0.388623097205219	0.406146079338309	0.423669061471398	0.460302365037195	0.481057359211168	0.501812353385141	0.469824170037464	0.491004214726911	0.512346992118421	0.398768424332758	2.21798566940821	0.0193033297200171	0.714169573001612	-0.00517149816944248	-0.00222941649960271	-0.00785473507885119	0.177072285886403	0.180553345803626	0.173897490352768	0.201647809901136	0.205202100771764	0.198284754874062	0.000300334249712876	0.000364022385658859	0.000372080097484264
120	0.910992249055047	0.17	0.398783387206485	0.380277064014263	0.417289710398706	0.19317592614647	0.98721527729311	0.944247592057583	1.03018296252864	2.02	1.49	2.73	0.38029397668689	0.397599132691199	0.414904288695507	0.449323570087822	0.469769895702873	0.490216221317924	0.458918317354983	0.479900033787635	0.50044831063081	0.398783387206485	2.22956584295033	0.00296880129792858	0.704044655124981	-0.00517149816944248	-0.00222941649960271	-0.00785473507885119	0.177072285886403	0.180553345803626	0.173897490352768	0.201647809901136	0.205202100771764	0.198284754874062	0.000300334249712876	0.000364022385658859	0.000372080097484264
120	0.910992249055047	0.17	0.398812145495147	0.380148717451575	0.41747557353872	0.187486452303421	0.973672384358471	0.930504538191775	1.01684023052517	2	1.48	2.71	0.377261931186096	0.394763817895471	0.412265704604846	0.446381378533198	0.46708984570268	0.487798312872162	0.455617650101158	0.477014187390392	0.498043497328766	0.398812145495147	2.21578397634114	0.0117815588443098	0.706468384121601	-0.00517149816944248	-0.00222941649960271	-0.00785473507885119	0.177072285886403	0.180553345803626	0.173897490352768	0.201647809901136	0.205202100771764	0.198284754874062	0.000300334249712876	0.000364022385658859	0.000372080097484264
120	0.910992249055047	0.17	0.39883800581835	0.379947061744073	0.417728949892627	0.188789387710338	0.985355247216639	0.941855370684743	1.02885512374854	2	1.48	2.69	0.381975850968113	0.399617521730365	0.417259192492617	0.451987600178047	0.472862784854649	0.49373796953125	0.46150224915582	0.483086231962155	0.504349182178396	0.39883800581835	2.21018182200299	0.00967724007387701	0.701387746139796	-0.00517149816944248	-0.00222941649960271	-0.00785473507885119	0.177072285886403	0.180553345803626	0.173897490352768	0.201647809901136	0.205202100771764	0.198284754874062	0.000300334249712876	0.000364022385658859	0.000372080097484264
120	0.910992249055047	0.17	0.39884842852988	0.380090171047994	0.417606686011766	0.194306342595743	0.986799191409777	0.944004742641992	1.02959364017756	2.01	1.49	2.69	0.381499124462262	0.398793576491245	0.416088028520229	0.451079524230939	0.471528255808147	0.491976987385356	0.461144879429049	0.481985294509402	0.502737518550876	0.39884842852988	2.20875504367231	-0.00403640332477116	0.688879394892648	-0.00517149816944248	-0.00222941649960271	-0.00785473507885119	0.177072285886403	0.180553345803626	0.173897490352768	0.201647809901136	0.205202100771764	0.198284754874062	0.000300334249712876	0.000364022385658859	0.000372080097484264
120	0.910992249055047	0.17	0.398869311465869	0.380041323676213	0.417697299255525	0.186196651582312	0.97060808283195	0.927393047305431	1.01382311835847	2.01	1.47	2.7	0.374068752695461	0.391499759412693	0.408930766129925	0.442111509089892	0.462713199632554	0.483314890175215	0.451337262283414	0.472358951332535	0.493461429603553	0.398869311465869	2.21138098239755	-0.00401667963823903	0.687572801777501	-0.00517149816944248	-0.00222941649960271	-0.00785473507885119	0.177072285886403	0.180553345803626	0.173897490352768	0.201647809901136	0.205202100771764	0.198284754874062	0.000300334249712876	0.000364022385658859	0.000372080097484264
120	0.910992249055047	0.17	0.398879091838575	0.380424258895631	0.417333924781519	0.19299440233246	0.990431801955725	0.947299000946588	1.03356460296486	2.01	1.48	2.7	0.383242456503474	0.400692406939502	0.41814235737553	0.453245999403799	0.473883379450581	0.494520759497362	0.46295229660318	0.484104272609402	0.505057544530212	0.398879091838575	2.22019108219535	-0.0229044939763938	0.674275969374957	-0.00517149816944248	-0.00222941649960271	-0.00785473507885119	0.177072285886403	0.180553345803626	0.173897490352768	0.201647809901136	0.205202100771764	0.198284754874062	0.000300334249712876	0.000364022385658859	0.000372080097484264
120	0.910992249055047	0.17	0.398879197399423	0.379845806035983	0.417912588762863	0.186702788538637	0.977518053606182	0.934067912188077	1.02096819502429	2	1.47	2.71	0.379216997005229	0.396857076418115	0.414497155831	0.448825498061438	0.46970356389408	0.490581629726721	0.458127661017352	0.479387779675165	0.500467296091517	0.398879197399423	2.20557723880663	0.0222616267992363	0.714023108764153	-0.00517149816944248	-0.00222941649960271	-0.00785473507885119	0.177072285886403	0.180553345803626	0.173897490352768	0.201647809901136	0.205202100771764	0.198284754874062	0.000300334249712876	0.000364022385658859	0.000372080097484264
120	0.910992249055047	0.17	0.398897371882504	0.380016182643212	0.417778561121796	0.189617409334646	0.978143320233794	0.935078205532386	1.0212084349352	1.99	1.48	2.71	0.380922077258297	0.398465479352764	0.41600888144723	0.451176953098451	0.47195595010732	0.49273494711619	0.460779124114288	0.481936283483459	0.503079242905484	0.398897371882504	2.21045684354482	-0.00694403565851274	0.684695106349104	-0.00517149816944248	-0.00222941649960271	-0.00785473507885119	0.177072285886403	0.180553345803626	0.173897490352768	0.201647809901136	0.205202100771764	0.198284754874062	0.000300334249712876	0.000364022385658859	0.000372080097484264
120	0.910992249055047	0.17	0.398921051286624	0.380186571756495	0.417655530816752	0.192389511944714	0.978529455129993	0.935832063037604	1.02122684722238	1.99	1.47	2.69	0.381257154326983	0.398652034080823	0.416046913834664	0.451581037194657	0.472184448178464	0.492787859162271	0.461063249404515	0.482175728298991	0.503027370402444	0.398921051286624	2.20795394502056	-0.00146404382712131	0.687121754088025	-0.00517149816944248	-0.00222941649960271	-0.00785473507885119	0.177072285886403	0.180553345803626	0.173897490352768	0.201647809901136	0.205202100771764	0.198284754874062	0.000300334249712876	0.000364022385658859	0.000372080097484264
120	0.910992249055047	0.17	0.398932405861689	0.380146163110055	0.417718648613323	0.185291370121366	0.963112406269336	0.920102578140069	1.0061222343986	1.99	1.47	2.68	0.374303644687906	0.391800319307302	0.409296993926699	0.443204684786611	0.463922111051508	0.484639537316404	0.452782267712655	0.473923763495399	0.494865042624797	0.398932405861689	2.1917774993874	0.0211898344663189	0.706196722207558	-0.00517149816944248	-0.00222941649960271	-0.00785473507885119	0.177072285886403	0.180553345803626	0.173897490352768	0.201647809901136	0.205202100771764	0.198284754874062	0.000300334249712876	0.000364022385658859	0.000372080097484264
120	0.910992249055047	0.17	0.398975543851756	0.379995144664181	0.41795594303933	0.189375457487791	0.992448320642175	0.948718963216713	1.03617767806764	2.03	1.48	2.71	0.380284859271044	0.397813351036583	0.415341842802122	0.448855809315469	0.469544945802739	0.490234082290008	0.458343731505532	0.479704595905811	0.500625192397223	0.398975543851756	2.22208414018694	-0.00980301368112121	0.688570779049991	-0.00517149816944248	-0.00222941649960271	-0.00785473507885119	0.177072285886403	0.180553345803626	0.173897490352768	0.201647809901136	0.205202100771764	0.198284754874062	0.000300334249712876	0.000364022385658859	0.000372080097484264
120	0.910992249055047	0.17	0.399006147053393	0.380373530310342	0.417638763796444	0.199749444885667	1.00969743497311	0.966656804701223	1.052738065245	2	1.49	2.74	0.391952896938088	0.409404695383062	0.426856493828035	0.463772494177917	0.484422077727224	0.50507166127653	0.473435302283272	0.494482918233685	0.515520694365807	0.399006147053393	2.22531413049739	-0.0015912585902549	0.696388560280116	-0.00517149816944248	-0.00222941649960271	-0.00785473507885119	0.177072285886403	0.180553345803626	0.173897490352768	0.201647809901136	0.205202100771764	0.198284754874062	0.000300334249712876	0.000364022385658859	0.000372080097484264
120	0.910992249055047	0.17	0.399027532400007	0.379926706887172	0.418128357912842	0.188104607898427	0.981733959787511	0.938296811725456	1.02517110784957	1.99	1.47	2.7	0.381747740284314	0.399420221859298	0.417092703434282	0.452030020062861	0.472956122192375	0.493882224321888	0.461561922437613	0.482870246452464	0.504148400385702	0.399027532400007	2.20428614974146	0.0147045181913757	0.705873822621685	-0.00517149816944248	-0.00222941649960271	-0.00785473507885119	0.177072285886403	0.180553345803626	0.173897490352768	0.201647809901136	0.205202100771764	0.198284754874062	0.000300334249712876	0.000364022385658859	0.000372080097484264
120	0.910992249055047	0.17	0.399030009332956	0.380512738576464	0.417547280089447	0.194296223437497	0.983170014095029	0.940531573560608	1.02580845462945	1.99	1.47	2.71	0.383470445029165	0.400854850004731	0.418239254980297	0.454279595284538	0.474874091050599	0.495468586816661	0.463784286877944	0.484586438242028	0.505691570722242	0.399030009332956	2.2075203836566	0.00861344505360567	0.69753185877535	-0.00517149816944248	-0.00222941649960271	-0.00785473507885119	0.177072285886403	0.180553345803626	0.173897490352768	0.201647809901136	0.205202100771764	0.198284754874062	0.000300334249712876	0.000364022385658859	0.000372080097484264
120	0.910992249055047	0.17	0.399030223981483	0.380211882568218	0.417848565394749	0.18595328364472	0.978305643259195	0.934712873358019	1.02189841316037	2	1.48	2.69	0.379570694732412	0.397272962913715	0.414975231095018	0.449267683747386	0.470220452581385	0.491173221415385	0.458997579710558	0.48012063274348	0.501509555589457	0.399030223981483	2.20905225297405	0.0279086621092263	0.720453666291846	-0.00517149816944248	-0.00222941649960271	-0.00785473507885119	0.177072285886403	0.180553345803626	0.173897490352768	0.201647809901136	0.205202100771764	0.198284754874062	0.000300334249712876	0.000364022385658859	0.000372080097484264
120	0.910992249055047	0.17	0.399057969887778	0.380286545651826	0.417829394123731	0.189656490362608	0.987168705107886	0.943711752226954	1.03062565798882	2.01	1.49	2.71	0.380667500503084	0.398196846294983	0.415726192086881	0.449914763463449	0.470632874295626	0.491350985127804	0.459540632896461	0.480556217717201	0.501885028326323	0.399057969887778	2.22008298226146	0.0047433055272458	0.702042053921186	-0.00517149816944248	-0.00222941649960271	-0.00785473507885119	0.177072285886403	0.180553345803626	0.173897490352768	0.201647809901136	0.205202100771764	0.198284754874062	0.000300334249712876	0.000364022385658859	0.000372080097484264
120	0.910992249055047	0.17	0.399066334985563	0.380365198235933	0.417767471735194	0.189204051491288	0.975843971543649	0.932822216772385	1.01886572631491	1.99	1.48	2.7	0.380007118313816	0.397533044220683	0.415058970127549	0.450094291050732	0.470852636923465	0.491610982796198	0.459797372158027	0.480827009338273	0.502148941625302	0.399066334985563	2.21234776595315	-0.00282062422419904	0.688949961151639	-0.00517149816944248	-0.00222941649960271	-0.00785473507885119	0.177072285886403	0.180553345803626	0.173897490352768	0.201647809901136	0.205202100771764	0.198284754874062	0.000300334249712876	0.000364022385658859	0.000372080097484264
120	0.910992249055047	0.17	0.399070471789379	0.380574690763753	0.417566252815005	0.19739905475159	1.00604462805309	0.962841846083712	1.04924741002246	2.02	1.49	2.72	0.386660791276381	0.404010288423358	0.421359785570335	0.4565621824384	0.477048159967916	0.497534137497432	0.466180491491861	0.487096355723802	0.508163343178241	0.399070471789379	2.23558200290764	-0.00910126019313984	0.694983590400133	-0.00517149816944248	-0.00222941649960271	-0.00785473507885119	0.177072285886403	0.180553345803626	0.173897490352768	0.201647809901136	0.205202100771764	0.198284754874062	0.000300334249712876	0.000364022385658859	0.000372080097484264
120	0.910992249055047	0.17	0.399079412629031	0.380220805380916	0.417938019877146	0.186904551525628	0.981352870479132	0.937761232191837	1.02494450876643	2.01	1.48	2.7	0.378351017359026	0.395938586697753	0.413526156036481	0.447198207603551	0.467986124441419	0.488774041279286	0.456555024439877	0.478001353244926	0.499163244090929	0.399079412629031	2.21097635047157	-0.0142590700681036	0.679424140262748	-0.00517149816944248	-0.00222941649960271	-0.00785473507885119	0.177072285886403	0.180553345803626	0.173897490352768	0.201647809901136	0.205202100771764	0.198284754874062	0.000300334249712876	0.000364022385658859	0.000372080097484264
120	0.910992249055047	0.17	0.399087334098547	0.380592442786204	0.41758222541089	0.197665282523513	1.00330113258072	0.960252331178521	1.04634993398292	2.01	1.49	2.73	0.387503065311857	0.404875105930473	0.422247146549089	0.458035406162074	0.4785694622584	0.499103518354726	0.467465470023933	0.488701215247248	0.509583186449105	0.399087334098547	2.21772212878308	0.00299482224416576	0.698129878697643	-0.00517149816944248	-0.00222941649960271	-0.00785473507885119	0.177072285886403	0.180553345803626	0.173897490352768	0.201647809901136	0.205202100771764	0.198284754874062	0.000300334249712876	0.000364022385658859	0.000372080097484264
120	0.910992249055047	0.17	0.399141430936573	0.380309051494707	0.41797381037844	0.18683221870038	0.982773160297275	0.939108040995002	1.02643827959955	2.01	1.48	2.72	0.37896499074345	0.396585488928798	0.414205987114145	0.447941866822155	0.468769539679209	0.489597212536263	0.457024982897565	0.478431324632082	0.499656677817018	0.399141430936573	2.22048794168052	-0.00462103617501218	0.69388424802128	-0.00517149816944248	-0.00222941649960271	-0.00785473507885119	0.177072285886403	0.180553345803626	0.173897490352768	0.201647809901136	0.205202100771764	0.198284754874062	0.000300334249712876	0.000364022385658859	0.000372080097484264
120	0.910992249055047	0.17	0.399157156472427	0.380448025438426	0.417866287506427	0.189699577020768	0.986126481187142	0.942721493156029	1.02953146921826	2	1.46	2.7	0.3815859122857	0.39915497385462	0.41672403542354	0.451336773551512	0.472117319445741	0.49289786533997	0.460413402806444	0.481802715486264	0.502780734927727	0.399157156472427	2.21121909123359	0.00330956119201133	0.695200597050503	-0.00517149816944248	-0.00222941649960271	-0.00785473507885119	0.177072285886403	0.180553345803626	0.173897490352768	0.201647809901136	0.205202100771764	0.198284754874062	0.000300334249712876	0.000364022385658859	0.000372080097484264
120	0.910992249055047	0.17	0.399158188555134	0.380564033792213	0.417752343318055	0.193682961867707	0.991783561911021	0.948687133151913	1.03487999067013	2.01	1.48	2.73	0.383418654032144	0.400836382312604	0.418254110593065	0.453356097148241	0.473950904498841	0.494545711849441	0.462639088519791	0.483669257377871	0.504713256443868	0.399158188555134	2.2291783810393	-0.00450814050873489	0.69402093309673	-0.00517149816944248	-0.00222941649960271	-0.00785473507885119	0.177072285886403	0.180553345803626	0.173897490352768	0.201647809901136	0.205202100771764	0.198284754874062	0.000300334249712876	0.000364022385658859	0.000372080097484264
120	0.910992249055047	0.17	0.399230758029237	0.380542988048759	0.417918528009716	0.191292886987168	0.972326833776739	0.929749774720321	1.01490389283316	1.99	1.46	2.7	0.379031450498577	0.396388856642582	0.413746262786587	0.449009818833276	0.469571821743281	0.490133824653286	0.457961736246307	0.479182824104624	0.499992782311643	0.399230758029237	2.19701794828454	0.00984401241060285	0.695819936361173	-0.00517149816944248	-0.00222941649960271	-0.00785473507885119	0.177072285886403	0.180553345803626	0.173897490352768	0.201647809901136	0.205202100771764	0.198284754874062	0.000300334249712876	0.000364022385658859	0.000372080097484264
120	0.910992249055047	0.17	0.399233775925282	0.380204525710896	0.418263026139668	0.183724716377324	0.970032875153786	0.926487889541054	1.01357786076652	2	1.48	2.71	0.375562814994755	0.39321428951508	0.410865764035406	0.444352886461493	0.465237498409877	0.48612211035826	0.453870428778464	0.474973119917003	0.496332867813135	0.399233775925282	2.2110111319043	-0.00819292614345756	0.685563218738492	-0.00517149816944248	-0.00222941649960271	-0.00785473507885119	0.177072285886403	0.180553345803626	0.173897490352768	0.201647809901136	0.205202100771764	0.198284754874062	0.000300334249712876	0.000364022385658859	0.000372080097484264
120	0.910992249055047	0.17	0.399239486627096	0.380149931142307	0.418329042111885	0.188499291038093	0.986664089872514	0.943065134751714	1.03026304499331	1.99	1.48	2.69	0.384284258827484	0.402050149577607	0.41981604032773	0.45518720487097	0.476231018055683	0.497274831240397	0.464953777149913	0.486566534697694	0.507856810801343	0.399239486627096	2.20432020675816	0.00614820372958227	0.697385513298888	-0.00517149816944248	-0.00222941649960271	-0.00785473507885119	0.177072285886403	0.180553345803626	0.173897490352768	0.201647809901136	0.205202100771764	0.198284754874062	0.000300334249712876	0.000364022385658859	0.000372080097484264
120	0.910992249055047	0.17	0.399268069739345	0.380544897892826	0.417991241585864	0.18991836464256	0.976662475688345	0.933704621228339	1.01962033014835	1.99	1.47	2.7	0.380204647634628	0.397697091761786	0.415189535888945	0.450286558540983	0.471003329142004	0.491720099743025	0.45955921585828	0.480656268200289	0.502056787928639	0.399268069739345	2.21026455325313	-0.00480972294654694	0.686764559879156	-0.00517149816944248	-0.00222941649960271	-0.00785473507885119	0.177072285886403	0.180553345803626	0.173897490352768	0.201647809901136	0.205202100771764	0.198284754874062	0.000300334249712876	0.000364022385658859	0.000372080097484264
120	0.910992249055047	0.17	0.399290410429912	0.380775175788427	0.417805645071397	0.196796816257297	1.00197316341251	0.958863271491773	1.04508305533326	1.99	1.48	2.7	0.391095298281783	0.408678697855955	0.426262097430127	0.463351285316932	0.484183268796989	0.505015252277046	0.47312525717206	0.494403769047838	0.515761389884574	0.399290410429912	2.20935505828543	0.0123547445088727	0.70291227719938	-0.00517149816944248	-0.00222941649960271	-0.00785473507885119	0.177072285886403	0.180553345803626	0.173897490352768	0.201647809901136	0.205202100771764	0.198284754874062	0.000300334249712876	0.000364022385658859	0.000372080097484264
120	0.910992249055047	0.17	0.399292481663575	0.380617305648445	0.417967657678704	0.190393702441678	0.981068695271919	0.937983582386432	1.02415380815741	2	1.48	2.73	0.380431730109014	0.397906389948225	0.415381049787437	0.450167147456185	0.470845017228853	0.491522887001522	0.459470581977803	0.480269606821612	0.501406397645849	0.399292481663575	2.21894465814056	0.00877182952178733	0.703422754034853	-0.00517149816944248	-0.00222941649960271	-0.00785473507885119	0.177072285886403	0.180553345803626	0.173897490352768	0.201647809901136	0.205202100771764	0.198284754874062	0.000300334249712876	0.000364022385658859	0.000372080097484264
120	0.910992249055047	0.17	0.399296015535578	0.380589172874317	0.41800285819684	0.193232460880169	0.991690739916704	0.948536090650043	1.03484538918337	2.02	1.49	2.72	0.381559323114273	0.398918766709231	0.416278210304189	0.450701519213134	0.471206659900258	0.491711800587383	0.460428385125124	0.481342133014351	0.502285937507538	0.399296015535578	2.23335496155635	0.00828430953357547	0.71056595856565	-0.00517149816944248	-0.00222941649960271	-0.00785473507885119	0.177072285886403	0.180553345803626	0.173897490352768	0.201647809901136	0.205202100771764	0.198284754874062	0.000300334249712876	0.000364022385658859	0.000372080097484264
120	0.910992249055047	0.17	0.399314880202188	0.380558682717309	0.418071077687068	0.183216681665322	0.967977536189365	0.924451073960948	1.01150399841778	2.01	1.47	2.73	0.3738270546028	0.391428169070018	0.409029283537236	0.4420668850476	0.462880974745192	0.483695064442784	0.451041291603906	0.47216776486281	0.493362526893749	0.399314880202188	2.21463272664441	0.0119947886433886	0.707226450936188	-0.00517149816944248	-0.00222941649960271	-0.00785473507885119	0.177072285886403	0.180553345803626	0.173897490352768	0.201647809901136	0.205202100771764	0.198284754874062	0.000300334249712876	0.000364022385658859	0.000372080097484264
120	0.910992249055047	0.17	0.399322914844938	0.380378998172566	0.418266831517309	0.189566372960086	0.991396582402559	0.94774071101046	1.03505245379466	2.01	1.48	2.69	0.382645190034233	0.400271012171945	0.417896834309658	0.452341974403102	0.473178246212862	0.494014518022623	0.462014574676869	0.483679320565534	0.504538358979669	0.399322914844938	2.21570179796503	-0.00214551014755252	0.69329953051587	-0.00517149816944248	-0.00222941649960271	-0.00785473507885119	0.177072285886403	0.180553345803626	0.173897490352768	0.201647809901136	0.205202100771764	0.198284754874062	0.000300334249712876	0.000364022385658859	0.000372080097484264
120	0.910992249055047	0.17	0.3993838541592	0.380322737660434	0.418444970657965	0.181046704495902	0.96696329560197	0.923164576209777	1.01076201499416	2.01	1.47	2.7	0.373251989345531	0.390960596851943	0.408669204358356	0.441372855465314	0.462313396666781	0.483253937868248	0.450438257590213	0.471836908213665	0.493308726175613	0.3993838541592	2.20848224351043	-0.00172187305141798	0.690362667186027	-0.00517149816944248	-0.00222941649960271	-0.00785473507885119	0.177072285886403	0.180553345803626	0.173897490352768	0.201647809901136	0.205202100771764	0.198284754874062	0.000300334249712876	0.000364022385658859	0.000372080097484264
120	0.910992249055047	0.17	0.399412262854114	0.380577984819643	0.418246540888585	0.188132829411803	0.973122710562412	0.93007054788859	1.01617487323623	1.99	1.49	2.71	0.378292565481912	0.395803401734493	0.413314237987073	0.447910881516388	0.468644289512368	0.489377697508348	0.45736767717317	0.478692626747144	0.499709216859104	0.399412262854114	2.21074793517651	-0.00466787019971323	0.688592631968921	-0.00517149816944248	-0.00222941649960271	-0.00785473507885119	0.177072285886403	0.180553345803626	0.173897490352768	0.201647809901136	0.205202100771764	0.198284754874062	0.000300334249712876	0.000364022385658859	0.000372080097484264
120	0.910992249055047	0.17	0.399419182464673	0.380949426241789	0.417888938687556	0.197334128821764	1.00425267711822	0.961118008752998	1.04738734548345	1.99	1.47	2.69	0.391228123313065	0.408786316168231	0.426344509023397	0.463306118760195	0.484099148962833	0.504892179165471	0.472702806620204	0.49433785708373	0.515582358034118	0.399419182464673	2.20457488167135	0.0023281836041797	0.691991964424096	-0.00517149816944248	-0.00222941649960271	-0.00785473507885119	0.177072285886403	0.180553345803626	0.173897490352768	0.201647809901136	0.205202100771764	0.198284754874062	0.000300334249712876	0.000364022385658859	0.000372080097484264
120	0.910992249055047	0.17	0.3994584050836	0.380560454078781	0.418356356088419	0.189955172937051	0.999729568250303	0.955762382421522	1.04369675407908	2	1.48	2.72	0.386816666379268	0.404611089517452	0.422405512655635	0.457511453736867	0.478557993625034	0.499604533513201	0.467132662123895	0.488757530906308	0.510019210060744	0.3994584050836	2.22133813076178	-0.000921093297062964	0.697551427691329	-0.00517149816944248	-0.00222941649960271	-0.00785473507885119	0.177072285886403	0.180553345803626	0.173897490352768	0.201647809901136	0.205202100771764	0.198284754874062	0.000300334249712876	0.000364022385658859	0.000372080097484264
120	0.910992249055047	0.17	0.399483484680565	0.380639939364815	0.418327029996316	0.189823055594256	0.990109129493898	0.946546338854115	1.03367192013368	2.01	1.49	2.7	0.382180114682829	0.399769145075965	0.417358175469101	0.451796554615847	0.472589534222458	0.493382513829068	0.461474591478328	0.482679576604346	0.504360221300885	0.399483484680565	2.21337555323759	0.00589172162502986	0.701344147614415	-0.00517149816944248	-0.00222941649960271	-0.00785473507885119	0.177072285886403	0.180553345803626	0.173897490352768	0.201647809901136	0.205202100771764	0.198284754874062	0.000300334249712876	0.000364022385658859	0.000372080097484264
120	0.910992249055047	0.17	0.399502474264209	0.380912545425018	0.418092403103401	0.19474799649048	0.997538665488205	0.954339404838489	1.04073792613792	1.99	1.48	2.7	0.38928431015918	0.406905708056145	0.42452710595311	0.461214530770467	0.482091932069392	0.502969333368317	0.470926987520216	0.492261781444368	0.51366498568627	0.399502474264209	2.21007050023842	-0.0158570218445383	0.676433885583572	-0.00517149816944248	-0.00222941649960271	-0.00785473507885119	0.177072285886403	0.180553345803626	0.173897490352768	0.201647809901136	0.205202100771764	0.198284754874062	0.000300334249712876	0.000364022385658859	0.000372080097484264
120	0.910992249055047	0.17	0.399522825574524	0.380515831739186	0.418529819409862	0.185660218895355	0.979248491468968	0.935571423615532	1.0229255593224	1.99	1.49	2.69	0.381209748311152	0.3990064911606	0.416803234010048	0.45154003152597	0.472620137328354	0.493700243130738	0.461445495554562	0.483136880759593	0.504483922369511	0.399522825574524	2.20614231152962	0.0190209388532064	0.709503383426718	-0.00517149816944248	-0.00222941649960271	-0.00785473507885119	0.177072285886403	0.180553345803626	0.173897490352768	0.201647809901136	0.205202100771764	0.198284754874062	0.000300334249712876	0.000364022385658859	0.000372080097484264
120	0.910992249055047	0.17	0.399549925388991	0.380829725989982	0.418270124788001	0.188134719149816	0.978090720580695	0.934819034632048	1.02136240652934	2	1.48	2.72	0.378839228356827	0.396375255659627	0.413911282962427	0.448203653668454	0.468950479550333	0.489697305432212	0.457527849575399	0.479075506764821	0.499899206162918	0.399549925388991	2.21916570207976	-0.00447248609217213	0.691608504006278	-0.00517149816944248	-0.00222941649960271	-0.00785473507885119	0.177072285886403	0.180553345803626	0.173897490352768	0.201647809901136	0.205202100771764	0.198284754874062	0.000300334249712876	0.000364022385658859	0.000372080097484264
120	0.910992249055047	0.17	0.399571146600144	0.38068344357687	0.418458849623419	0.192953699399736	0.992658534702005	0.949423110976588	1.03589395842742	2.01	1.48	2.72	0.38268315385604	0.40011001877881	0.417536883701579	0.452223853574823	0.472817506396205	0.493411159217586	0.461763683106984	0.482895503619676	0.503558426304255	0.399571146600144	2.21872470227028	-0.0091956896863652	0.687053508217421	-0.00517149816944248	-0.00222941649960271	-0.00785473507885119	0.177072285886403	0.180553345803626	0.173897490352768	0.201647809901136	0.205202100771764	0.198284754874062	0.000300334249712876	0.000364022385658859	0.000372080097484264
120	0.910992249055047	0.17	0.399600144574912	0.380983551023421	0.418216738126403	0.192198732694574	0.988965352492498	0.945786087058283	1.03214461792671	2.01	1.48	2.71	0.382654670699214	0.400124527595877	0.41759438449254	0.452557048418705	0.473218254145019	0.493879459871332	0.462128099794063	0.483082008977553	0.503946576407816	0.399600144574912	2.22311762231421	0.00694272665455046	0.703825909660064	-0.00517149816944248	-0.00222941649960271	-0.00785473507885119	0.177072285886403	0.180553345803626	0.173897490352768	0.201647809901136	0.205202100771764	0.198284754874062	0.000300334249712876	0.000364022385658859	0.000372080097484264
120	0.910992249055047	0.17	0.399623725961289	0.380585991598818	0.418661460323759	0.184799259122887	0.98232529039004	0.938385835668053	1.02626474511203	2.02	1.5	2.71	0.377939257414527	0.395636077056956	0.413332896699384	0.446542977239033	0.467452132283821	0.488361287328608	0.456381343871909	0.477600530283179	0.499150407217738	0.399623725961289	2.22176348803599	-0.00813892322899006	0.691893126037029	-0.00517149816944248	-0.00222941649960271	-0.00785473507885119	0.177072285886403	0.180553345803626	0.173897490352768	0.201647809901136	0.205202100771764	0.198284754874062	0.000300334249712876	0.000364022385658859	0.000372080097484264
120	0.910992249055047	0.17	0.399625972214058	0.380697884056288	0.418554060371829	0.181948574201822	0.968165534200909	0.924445271725189	1.01188579667663	2.01	1.49	2.72	0.373865324592771	0.391546728372642	0.409228132152513	0.442122506224867	0.463032031763898	0.483941557302928	0.451382864268271	0.47285897670972	0.494111943662299	0.399625972214058	2.2253960170206	-0.0043299343147698	0.695852374574622	-0.00517149816944248	-0.00222941649960271	-0.00785473507885119	0.177072285886403	0.180553345803626	0.173897490352768	0.201647809901136	0.205202100771764	0.198284754874062	0.000300334249712876	0.000364022385658859	0.000372080097484264
120	0.910992249055047	0.17	0.399658170174545	0.381032697808407	0.418283642540682	0.190324412973534	0.978565716244004	0.935580864110449	1.02155056837756	2.01	1.48	2.72	0.378029964523652	0.395398385309548	0.412766806095444	0.4469611087378	0.467496540687674	0.488031972637548	0.456116796745483	0.477232683805836	0.498177050902724	0.399658170174545	2.21807061378717	-0.0067024461059976	0.688614582879872	-0.00517149816944248	-0.00222941649960271	-0.00785473507885119	0.177072285886403	0.180553345803626	0.173897490352768	0.201647809901136	0.205202100771764	0.198284754874062	0.000300334249712876	0.000364022385658859	0.000372080097484264
120	0.910992249055047	0.17	0.399770330248392	0.380977415244115	0.418563245252669	0.185472657731029	0.971319049352736	0.927968764047331	1.01466933465814	2	1.49	2.72	0.375778753154472	0.393333348515965	0.410887943877458	0.444510112023647	0.465275509442109	0.486040906860572	0.454106227932243	0.475132761942214	0.496394829657264	0.399770330248392	2.2202113307562	-0.0213514189422494	0.676552233941751	-0.00517149816944248	-0.00222941649960271	-0.00785473507885119	0.177072285886403	0.180553345803626	0.173897490352768	0.201647809901136	0.205202100771764	0.198284754874062	0.000300334249712876	0.000364022385658859	0.000372080097484264
120	0.910992249055047	0.17	0.399795372705144	0.380876371771114	0.418714373639174	0.190003603215987	0.988157481502344	0.944706063289687	1.031608899715	2	1.48	2.7	0.383818953538058	0.401472569319936	0.419126185101814	0.454344832019239	0.475242260410967	0.496139688802695	0.463975935819327	0.485472561672509	0.506615938782073	0.399795372705144	2.20875308304149	-0.00570516603432622	0.685227544395584	-0.00517149816944248	-0.00222941649960271	-0.00785473507885119	0.177072285886403	0.180553345803626	0.173897490352768	0.201647809901136	0.205202100771764	0.198284754874062	0.000300334249712876	0.000364022385658859	0.000372080097484264
120	0.910992249055047	0.17	0.39980901688535	0.381111321811337	0.418506711959364	0.189068618833398	0.981326911515435	0.938044325134645	1.02460949789623	2.02	1.48	2.72	0.37703384181446	0.394430674127766	0.411827506441072	0.445278729695225	0.465824469981853	0.486370210268482	0.454653008593232	0.475740562224013	0.496587045582862	0.39980901688535	2.22417484638305	0.0106260008445515	0.709270825909543	-0.00517149816944248	-0.00222941649960271	-0.00785473507885119	0.177072285886403	0.180553345803626	0.173897490352768	0.201647809901136	0.205202100771764	0.198284754874062	0.000300334249712876	0.000364022385658859	0.000372080097484264
120	0.910992249055047	0.17	0.399810835277159	0.381116859472608	0.418504811081709	0.190598354378034	0.979709212542357	0.936712343915479	1.02270608116924	2	1.48	2.73	0.379273223140207	0.396682581578771	0.414091940017335	0.448631919845535	0.469224973673342	0.489818027501148	0.457986763138252	0.47883165051932	0.499782950830394	0.399810835277159	2.2179372512093	0.00972184955595414	0.705042753329146	-0.00517149816944248	-0.00222941649960271	-0.00785473507885119	0.177072285886403	0.180553345803626	0.173897490352768	0.201647809901136	0.205202100771764	0.198284754874062	0.000300334249712876	0.000364022385658859	0.000372080097484264
120	0.910992249055047	0.17	0.399815963077381	0.380998820224814	0.418633105929948	0.184623265896583	0.969868145089455	0.926460541911255	1.01327574826766	1.98	1.46	2.68	0.37845886954011	0.396190863170813	0.413922856801515	0.448530086405089	0.469545137908514	0.490560189411939	0.457911851065	0.479339325747574	0.500947099904993	0.399815963077381	2.19673341052073	-0.00659969147134379	0.679107926833899	-0.00517149816944248	-0.00222941649960271	-0.00785473507885119	0.177072285886403	0.180553345803626	0.173897490352768	0.201647809901136	0.205202100771764	0.198284754874062	0.000300334249712876	0.000364022385658859	0.000372080097484264
120	0.910992249055047	0.17	0.399913162912979	0.381418046854262	0.418408278971695	0.195372059553891	0.985566551417475	0.942970489375821	1.02816261345913	1.99	1.46	2.71	0.384044258152567	0.401392386467628	0.41874051478269	0.454851048241213	0.475397675828062	0.495944303414912	0.463940513752096	0.484891470826934	0.505783064357247	0.399913162912979	2.21186640888013	0.0108245223323791	0.701742283424116	-0.00517149816944248	-0.00222941649960271	-0.00785473507885119	0.177072285886403	0.180553345803626	0.173897490352768	0.201647809901136	0.205202100771764	0.198284754874062	0.000300334249712876	0.000364022385658859	0.000372080097484264
120	0.910992249055047	0.17	0.399919792721511	0.381280796417927	0.418558789025094	0.190363204488842	0.976957908819308	0.934049082441355	1.01986673519726	2	1.47	2.72	0.379133776948108	0.396550619076536	0.413967461204964	0.448707624182542	0.469320585430991	0.489933546679439	0.45800021149189	0.479081958624838	0.499858990012265	0.399919792721511	2.21301104998332	0.0132975054780276	0.704564934217442	-0.00517149816944248	-0.00222941649960271	-0.00785473507885119	0.177072285886403	0.180553345803626	0.173897490352768	0.201647809901136	0.205202100771764	0.198284754874062	0.000300334249712876	0.000364022385658859	0.000372080097484264
120	0.910992249055047	0.17	0.399925858848952	0.381397002029795	0.418454715668108	0.193697573993791	1.00369936275324	0.960087191490272	1.04731153401621	2	1.5	2.69	0.388929012669933	0.406596198379775	0.424263384089618	0.460102424261449	0.481002677804309	0.501902931347168	0.470360698321851	0.491587375741902	0.513173528235043	0.399925858848952	2.22344648197621	-0.00299745296565594	0.697104186543794	-0.00517149816944248	-0.00222941649960271	-0.00785473507885119	0.177072285886403	0.180553345803626	0.173897490352768	0.201647809901136	0.205202100771764	0.198284754874062	0.000300334249712876	0.000364022385658859	0.000372080097484264
120	0.910992249055047	0.17	0.399940360849217	0.380978419982143	0.418902301716291	0.183106688484317	0.970602296009748	0.926941761512446	1.01426283050705	1.99	1.48	2.69	0.377380234694431	0.395155485998883	0.412930737303336	0.446923364861941	0.467974215950327	0.489025067038713	0.456491781975092	0.477902272330597	0.499378296792924	0.399940360849217	2.20113829932024	-0.00379518763916479	0.686197441766257	-0.00517149816944248	-0.00222941649960271	-0.00785473507885119	0.177072285886403	0.180553345803626	0.173897490352768	0.201647809901136	0.205202100771764	0.198284754874062	0.000300334249712876	0.000364022385658859	0.000372080097484264
120	0.910992249055047	0.17	0.399949134992333	0.380969918226097	0.41892835175857	0.186025573093012	0.970294390405436	0.927068918509864	1.01351986230101	2.02	1.49	2.72	0.373254108916306	0.390657437485235	0.408060766054164	0.440975097942224	0.461535982167948	0.482096866393672	0.450266054684835	0.471363020937537	0.492177999204995	0.399949134992333	2.22013379268264	0.00754507485260667	0.704931843169682	-0.00517149816944248	-0.00222941649960271	-0.00785473507885119	0.177072285886403	0.180553345803626	0.173897490352768	0.201647809901136	0.205202100771764	0.198284754874062	0.000300334249712876	0.000364022385658859	0.000372080097484264
120	0.910992249055047	0.17	0.399956592772255	0.381347714056293	0.418565471488216	0.194859546890829	0.985434273290166	0.942774375512314	1.02809417106802	2	1.46	2.71	0.382991965165278	0.400322090493314	0.41765221582135	0.453355061215424	0.473869068671357	0.494383076127289	0.462389560429438	0.483208713401733	0.504094652536682	0.399956592772255	2.20665904693833	-0.00852246381491059	0.680957011315452	-0.00517149816944248	-0.00222941649960271	-0.00785473507885119	0.177072285886403	0.180553345803626	0.173897490352768	0.201647809901136	0.205202100771764	0.198284754874062	0.000300334249712876	0.000364022385658859	0.000372080097484264
120	0.910992249055047	0.17	0.39996143712879	0.381327513938471	0.41859536031911	0.192217370777354	0.98479701189234	0.941802321227807	1.02779170255687	1.99	1.48	2.69	0.383600647417214	0.401112593186169	0.418624538955125	0.454333927942233	0.475074954217059	0.495815980491886	0.464049961207275	0.485502498927783	0.506662178556349	0.39996143712879	2.20908204752581	0.00947899303335142	0.702029038583249	-0.00517149816944248	-0.00222941649960271	-0.00785473507885119	0.177072285886403	0.180553345803626	0.173897490352768	0.201647809901136	0.205202100771764	0.198284754874062	0.000300334249712876	0.000364022385658859	0.000372080097484264
120	0.910992249055047	0.17	0.40002163580425	0.381405386141958	0.418637885466542	0.191871550426608	0.981390087109359	0.9384963643563	1.02428380986242	2	1.5	2.69	0.381083981676931	0.398501322091344	0.415918662505756	0.451052909597522	0.47166816095708	0.492283412316639	0.461182736278352	0.482258117147667	0.503200477312113	0.40002163580425	2.21547840021344	-0.014835884818362	0.680888444617565	-0.00517149816944248	-0.00222941649960271	-0.00785473507885119	0.177072285886403	0.180553345803626	0.173897490352768	0.201647809901136	0.205202100771764	0.198284754874062	0.000300334249712876	0.000364022385658859	0.000372080097484264
120	0.910992249055047	0.17	0.400073409223819	0.381296144349465	0.418850674098173	0.188916212568302	0.977639150611849	0.93449777409601	1.02078052712769	2	1.47	2.69	0.379201259999058	0.396707202534582	0.414213145070106	0.448758106698393	0.4694751624071	0.490192218115808	0.458171439790931	0.479535008858056	0.500658842903511	0.400073409223819	2.2046974769856	0.0269681522857264	0.717069302666224	-0.00517149816944248	-0.00222941649960271	-0.00785473507885119	0.177072285886403	0.180553345803626	0.173897490352768	0.201647809901136	0.205202100771764	0.198284754874062	0.000300334249712876	0.000364022385658859	0.000372080097484264
120	0.910992249055047	0.17	0.400076275418558	0.381462006122228	0.418690544714888	0.192392538940625	0.983958074869482	0.941024227277147	1.02689192246182	2	1.47	2.71	0.381462037203172	0.398866087484568	0.416270137765963	0.451334368144324	0.471926315103182	0.49251826206204	0.460669690242503	0.481503794114915	0.502549013301851	0.400076275418558	2.22082563494285	-0.0206646401340727	0.674628509111383	-0.00517149816944248	-0.00222941649960271	-0.00785473507885119	0.177072285886403	0.180553345803626	0.173897490352768	0.201647809901136	0.205202100771764	0.198284754874062	0.000300334249712876	0.000364022385658859	0.000372080097484264
120	0.910992249055047	0.17	0.400081891197804	0.381537974924914	0.418625807470693	0.197274543135938	0.997779230711441	0.954914547114148	1.04064391430873	2.02	1.49	2.71	0.384536437507039	0.401797702166984	0.41905896682693	0.45432249362775	0.474716349810317	0.495110205992883	0.463986241088624	0.484780967348482	0.505738483780577	0.400081891197804	2.22511299314975	-0.011759008023449	0.686973590460948	-0.00517149816944248	-0.00222941649960271	-0.00785473507885119	0.177072285886403	0.180553345803626	0.173897490352768	0.201647809901136	0.205202100771764	0.198284754874062	0.000300334249712876	0.000364022385658859	0.000372080097484264
120	0.910992249055047	0.17	0.40012115980512	0.381213620950119	0.41902869866012	0.184621870796162	0.97587431408672	0.932197695280673	1.01955093289277	2	1.47	2.71	0.378296509731702	0.396020982271011	0.413745454810319	0.447694723265015	0.468670737117567	0.489646750970119	0.456975603735282	0.478641700240542	0.499688013807872	0.40012115980512	2.20959601701149	-0.00535507332111072	0.684969899160831	-0.00517149816944248	-0.00222941649960271	-0.00785473507885119	0.177072285886403	0.180553345803626	0.173897490352768	0.201647809901136	0.205202100771764	0.198284754874062	0.000300334249712876	0.000364022385658859	0.000372080097484264
120	0.910992249055047	0.17	0.400166965167378	0.381628348311635	0.418705582023121	0.195258824506311	0.988327605026621	0.945596820147559	1.03105838990568	2.02	1.49	2.72	0.381030718917846	0.398249200764953	0.415467682612061	0.450243152512239	0.470589290404569	0.4909354282969	0.45977445076278	0.480439465866211	0.501143300326537	0.400166965167378	2.22190574598676	-0.0101949486935236	0.686294373631064	-0.00517149816944248	-0.00222941649960271	-0.00785473507885119	0.177072285886403	0.180553345803626	0.173897490352768	0.201647809901136	0.205202100771764	0.198284754874062	0.000300334249712876	0.000364022385658859	0.000372080097484264
120	0.910992249055047	0.17	0.400197321219067	0.381143917382692	0.419250725055441	0.185846870066906	0.983244779163283	0.939416518118465	1.0270730402081	2.01	1.49	2.68	0.379393373199118	0.397093883546274	0.41479439389343	0.448525631079969	0.469451490978236	0.490377350876503	0.458573447354138	0.479796414228198	0.501081354977692	0.400197321219067	2.21162188006925	0.00800295010568315	0.703003451100136	-0.00517149816944248	-0.00222941649960271	-0.00785473507885119	0.177072285886403	0.180553345803626	0.173897490352768	0.201647809901136	0.205202100771764	0.198284754874062	0.000300334249712876	0.000364022385658859	0.000372080097484264
120	0.910992249055047	0.17	0.400207919070398	0.381537011566279	0.418878826574518	0.190352617295212	0.979231445217104	0.936221285939413	1.02224160449479	2.02	1.47	2.72	0.376587370077062	0.393887855562957	0.411188341048852	0.44482399200987	0.465259279088058	0.485694566166247	0.454029683229442	0.474689845579752	0.495608584080347	0.400207919070398	2.22288334964138	0.00974909968745474	0.708635054545904	-0.00517149816944248	-0.00222941649960271	-0.00785473507885119	0.177072285886403	0.180553345803626	0.173897490352768	0.201647809901136	0.205202100771764	0.198284754874062	0.000300334249712876	0.000364022385658859	0.000372080097484264
120	0.910992249055047	0.17	0.400241879716249	0.381503082479897	0.418980676952601	0.189234585213957	0.97179922988972	0.928960057767042	1.0146384020124	1.98	1.46	2.67	0.380513643622755	0.398061103643119	0.415608563663484	0.451233348969051	0.472042061832813	0.492850774696574	0.460774253300406	0.482116939669199	0.503283089999269	0.400241879716249	2.1878393430579	-0.0200989898527521	0.662575123852242	-0.00517149816944248	-0.00222941649960271	-0.00785473507885119	0.177072285886403	0.180553345803626	0.173897490352768	0.201647809901136	0.205202100771764	0.198284754874062	0.000300334249712876	0.000364022385658859	0.000372080097484264
120	0.910992249055047	0.17	0.400381819728308	0.38158594881247	0.419177690644146	0.18986030828677	0.986362336630808	0.942969652705909	1.02975502055571	2.01	1.48	2.71	0.380931321294412	0.398460657869126	0.415989994443839	0.450370062330102	0.471094765089993	0.491819467849883	0.459811571803585	0.481015111073294	0.502176822731036	0.400381819728308	2.21675893517525	0.018513243764545	0.714063217784384	-0.00517149816944248	-0.00222941649960271	-0.00785473507885119	0.177072285886403	0.180553345803626	0.173897490352768	0.201647809901136	0.205202100771764	0.198284754874062	0.000300334249712876	0.000364022385658859	0.000372080097484264
120	0.910992249055047	0.17	0.400461371255825	0.381643456468924	0.419279286042727	0.193378203531399	0.990187226973683	0.947118136187526	1.03325631775984	2	1.46	2.68	0.38415510443393	0.401624109024457	0.419093113614983	0.454577787666385	0.475249181506633	0.495920575346881	0.464050260680961	0.485267716018062	0.506324621639084	0.400461371255825	2.20486523248528	-0.00694960556877619	0.68184272432344	-0.00517149816944248	-0.00222941649960271	-0.00785473507885119	0.177072285886403	0.180553345803626	0.173897490352768	0.201647809901136	0.205202100771764	0.198284754874062	0.000300334249712876	0.000364022385658859	0.000372080097484264
120	0.910992249055047	0.17	0.400482427455668	0.381921025055005	0.419043829856331	0.192351545916288	0.983007830102318	0.940109786371805	1.02590587383283	2	1.47	2.71	0.380954627512222	0.398337925194327	0.415721222876431	0.450699033739671	0.471264830563551	0.491830627387432	0.46002922605112	0.480855028347408	0.501973805193732	0.400482427455668	2.21681539233644	0.0130299458034006	0.707206104023205	-0.00517149816944248	-0.00222941649960271	-0.00785473507885119	0.177072285886403	0.180553345803626	0.173897490352768	0.201647809901136	0.205202100771764	0.198284754874062	0.000300334249712876	0.000364022385658859	0.000372080097484264
120	0.910992249055047	0.17	0.400599966721276	0.381976099647037	0.419223833795515	0.197018948097111	0.999579100717507	0.95660240853518	1.04255579289983	2	1.48	2.74	0.387736890341336	0.405156508811091	0.422576127280847	0.458748332513494	0.479358238676889	0.499968144840285	0.46796434065076	0.488963620792739	0.509982250306666	0.400599966721276	2.22570487015778	0.00336013432086399	0.700878505047523	-0.00517149816944248	-0.00222941649960271	-0.00785473507885119	0.177072285886403	0.180553345803626	0.173897490352768	0.201647809901136	0.205202100771764	0.198284754874062	0.000300334249712876	0.000364022385658859	0.000372080097484264
120	0.910992249055047	0.17	0.400616574467427	0.382036967195856	0.419196181738998	0.193381554388341	0.983601510247669	0.940819330705507	1.02638368978983	1.99	1.46	2.73	0.382358964453776	0.399746096427935	0.417133228402094	0.452647165131403	0.473230535026004	0.493813904920605	0.46146563923785	0.482431148328387	0.503396589767924	0.400616574467427	2.21451208314453	0.0120524386438818	0.704591997647032	-0.00517149816944248	-0.00222941649960271	-0.00785473507885119	0.177072285886403	0.180553345803626	0.173897490352768	0.201647809901136	0.205202100771764	0.198284754874062	0.000300334249712876	0.000364022385658859	0.000372080097484264
120	0.910992249055047	0.17	0.400617029223479	0.381620945936244	0.419613112510714	0.185404056763729	0.982003145147214	0.938166071826319	1.02584021846811	1.99	1.48	2.7	0.381482629728642	0.399307919421231	0.417133209113819	0.451661636947465	0.472766135276378	0.493870633605291	0.46140814099781	0.482997151563208	0.504349602705614	0.400617029223479	2.20239685855839	0.00374064686801992	0.693824851745889	-0.00517149816944248	-0.00222941649960271	-0.00785473507885119	0.177072285886403	0.180553345803626	0.173897490352768	0.201647809901136	0.205202100771764	0.198284754874062	0.000300334249712876	0.000364022385658859	0.000372080097484264
120	0.910992249055047	0.17	0.400681344464091	0.38159620532734	0.419766483600842	0.184065330874404	0.972572923317598	0.928963430297124	1.01618241633807	2.02	1.49	2.71	0.373726091355304	0.391270383025984	0.408814674696664	0.441458993871804	0.462182955961378	0.482906918050952	0.450853664313399	0.472004712358558	0.493288488950157	0.400681344464091	2.21564556313204	0.00421130893755056	0.699635072381554	-0.00517149816944248	-0.00222941649960271	-0.00785473507885119	0.177072285886403	0.180553345803626	0.173897490352768	0.201647809901136	0.205202100771764	0.198284754874062	0.000300334249712876	0.000364022385658859	0.000372080097484264
120	0.910992249055047	0.17	0.400697741638609	0.381827036443248	0.419568446833969	0.186726200791877	0.981354491345928	0.937737184916298	1.02497179777556	2.01	1.5	2.73	0.378980176541682	0.39660781758745	0.414235458633218	0.448104710461751	0.46894756577682	0.489790421091889	0.457698440394961	0.479018438327802	0.500334182594721	0.400697741638609	2.2254341969834	-0.0172677387267564	0.682009617710438	-0.00517149816944248	-0.00222941649960271	-0.00785473507885119	0.177072285886403	0.180553345803626	0.173897490352768	0.201647809901136	0.205202100771764	0.198284754874062	0.000300334249712876	0.000364022385658859	0.000372080097484264
120	0.910992249055047	0.17	0.400736041872582	0.382086046489456	0.419386037255709	0.190891984161093	0.978731828071949	0.935818688873464	1.02164496727043	1.99	1.48	2.71	0.380868661420933	0.398333871379042	0.415799081337151	0.451022322860542	0.471704516914433	0.492386710968324	0.460570257578729	0.481368224883977	0.502747771912918	0.400736041872582	2.21351291675897	0.0172637380015299	0.710092418244646	-0.00517149816944248	-0.00222941649960271	-0.00785473507885119	0.177072285886403	0.180553345803626	0.173897490352768	0.201647809901136	0.205202100771764	0.198284754874062	0.000300334249712876	0.000364022385658859	0.000372080097484264
120	0.910992249055047	0.17	0.400743719438645	0.382044877783466	0.419442561093823	0.192800013107734	0.991617486548495	0.948406081484047	1.03482889161294	2.01	1.48	2.76	0.382925839989185	0.400372758460569	0.417819676931953	0.452676801852426	0.473301723001725	0.493926644151025	0.461649482231588	0.482717841766735	0.503523761002089	0.400743719438645	2.23436144273495	-0.00195864702254377	0.699179248075333	-0.00517149816944248	-0.00222941649960271	-0.00785473507885119	0.177072285886403	0.180553345803626	0.173897490352768	0.201647809901136	0.205202100771764	0.198284754874062	0.000300334249712876	0.000364022385658859	0.000372080097484264
120	0.910992249055047	0.17	0.400786033230565	0.381845420419184	0.419726646041945	0.188716899101426	0.990102981968815	0.946383162968706	1.03382280096892	1.99	1.49	2.71	0.384803506628203	0.402580175020758	0.420356843413313	0.45558819159333	0.47663488182878	0.497681572064229	0.465182736288989	0.486861922546313	0.507994151758999	0.400786033230565	2.21621978255954	-0.00588335003604042	0.689623201611932	-0.00517149816944248	-0.00222941649960271	-0.00785473507885119	0.177072285886403	0.180553345803626	0.173897490352768	0.201647809901136	0.205202100771764	0.198284754874062	0.000300334249712876	0.000364022385658859	0.000372080097484264
120	0.910992249055047	0.17	0.400827929390575	0.382196268139461	0.419459590641688	0.187702697950297	0.97358488184211	0.930451527101481	1.01671823658274	2	1.47	2.72	0.37689245524268	0.394364226202841	0.411835997163002	0.445855211334081	0.46652391941105	0.48719262748802	0.454753978752615	0.475917168587347	0.496892377173781	0.400827929390575	2.21433044845223	0.00279098376723589	0.696653596011406	-0.00517149816944248	-0.00222941649960271	-0.00785473507885119	0.177072285886403	0.180553345803626	0.173897490352768	0.201647809901136	0.205202100771764	0.198284754874062	0.000300334249712876	0.000364022385658859	0.000372080097484264
120	0.910992249055047	0.17	0.400839865292792	0.381962690877513	0.41971703970807	0.194595292955744	1.00062584687955	0.957271784221995	1.0439799095371	1.99	1.48	2.71	0.389099615790833	0.406721621788572	0.424343627786311	0.460640856644694	0.481502907413101	0.502364958181509	0.470164851252113	0.491495444749219	0.512820613335123	0.400839865292792	2.21347678224777	-0.00992203482997746	0.682939602836515	-0.00517149816944248	-0.00222941649960271	-0.00785473507885119	0.177072285886403	0.180553345803626	0.173897490352768	0.201647809901136	0.205202100771764	0.198284754874062	0.000300334249712876	0.000364022385658859	0.000372080097484264
120	0.910992249055047	0.17	0.400840179206044	0.382170877672279	0.419509480739808	0.193724155850828	0.986250202750953	0.943399868977921	1.02910053652399	2.01	1.47	2.72	0.381456570037078	0.398782776965338	0.416108983893598	0.451080715275319	0.471569332926991	0.492057950578662	0.460313458565725	0.481270675582203	0.502001163605245	0.400840179206044	2.22180912893647	0.00520094900805592	0.700810638405159	-0.00517149816944248	-0.00222941649960271	-0.00785473507885119	0.177072285886403	0.180553345803626	0.173897490352768	0.201647809901136	0.205202100771764	0.198284754874062	0.000300334249712876	0.000364022385658859	0.000372080097484264
120	0.910992249055047	0.17	0.400841031391058	0.381822326350542	0.419859736431574	0.184264865131659	0.974304991767813	0.930646833303058	1.01796315023257	2	1.49	2.71	0.377330697363408	0.395031894841983	0.412733092320558	0.446465578981611	0.467410006339792	0.488354433697974	0.455959507430907	0.477457936188762	0.498724044899618	0.400841031391058	2.20850699842579	0.000713214869727899	0.69458570193244	-0.00517149816944248	-0.00222941649960271	-0.00785473507885119	0.177072285886403	0.180553345803626	0.173897490352768	0.201647809901136	0.205202100771764	0.198284754874062	0.000300334249712876	0.000364022385658859	0.000372080097484264
120	0.910992249055047	0.17	0.400847286684629	0.381727160970908	0.41996741239835	0.189100414783281	0.990945105955427	0.947242829156737	1.03464738275412	1.99	1.48	2.71	0.386072438719016	0.403884391538193	0.421696344357371	0.457327439024418	0.478426833723108	0.499526228421798	0.466816696221213	0.488410133170257	0.50997532576118	0.400847286684629	2.20688208119951	0.014572213481074	0.705722555501794	-0.00517149816944248	-0.00222941649960271	-0.00785473507885119	0.177072285886403	0.180553345803626	0.173897490352768	0.201647809901136	0.205202100771764	0.198284754874062	0.000300334249712876	0.000364022385658859	0.000372080097484264
120	0.910992249055047	0.17	0.400927782263171	0.382237874021591	0.419617690504751	0.192500833806692	0.993046542678319	0.949731224850297	1.03636186050634	2.02	1.48	2.73	0.382420747453249	0.39986218328956	0.41730361912587	0.451815636502838	0.472422032694429	0.493028428886021	0.461061566454555	0.482214660450115	0.503092684076768	0.400927782263171	2.22645609072333	-0.000421506109230319	0.699199309198934	-0.00517149816944248	-0.00222941649960271	-0.00785473507885119	0.177072285886403	0.180553345803626	0.173897490352768	0.201647809901136	0.205202100771764	0.198284754874062	0.000300334249712876	0.000364022385658859	0.000372080097484264
120	0.910992249055047	0.17	0.40094480931964	0.381836095855862	0.420053522783418	0.18542264727165	0.974181104975518	0.930695887455209	1.01766632249583	1.99	1.46	2.69	0.378603333385385	0.396292944490462	0.41398255559554	0.448293347512803	0.469239108627966	0.490184869743129	0.457564975091009	0.478814201686645	0.500355859010119	0.40094480931964	2.1943739300928	0.00962612483121341	0.695865786552539	-0.00517149816944248	-0.00222941649960271	-0.00785473507885119	0.177072285886403	0.180553345803626	0.173897490352768	0.201647809901136	0.205202100771764	0.198284754874062	0.000300334249712876	0.000364022385658859	0.000372080097484264
120	0.910992249055047	0.17	0.400950910380138	0.382174765363554	0.419727055396721	0.193608099908941	0.996833350594548	0.953507106271723	1.04015959491737	2	1.47	2.7	0.387384428386859	0.404986722361125	0.422589016335392	0.458562824264292	0.479399381045839	0.500235937827386	0.468027124597575	0.489546555300205	0.510671874992202	0.400950910380138	2.20856344780864	-0.00286599460855872	0.688714516871178	-0.00517149816944248	-0.00222941649960271	-0.00785473507885119	0.177072285886403	0.180553345803626	0.173897490352768	0.201647809901136	0.205202100771764	0.198284754874062	0.000300334249712876	0.000364022385658859	0.000372080097484264
120	0.910992249055047	0.17	0.40095782612912	0.3822865816433	0.41962907061494	0.18959125785793	0.981721870608501	0.938495523279048	1.02494821793795	2	1.47	2.7	0.380800676727401	0.398340048953703	0.415879421180005	0.450645062764876	0.471401411114111	0.492157759463346	0.460119014402517	0.481236580685364	0.502510096734895	0.40095782612912	2.21381267190338	-0.0118427910377502	0.680200287599476	-0.00517149816944248	-0.00222941649960271	-0.00785473507885119	0.177072285886403	0.180553345803626	0.173897490352768	0.201647809901136	0.205202100771764	0.198284754874062	0.000300334249712876	0.000364022385658859	0.000372080097484264
120	0.910992249055047	0.17	0.400969824565946	0.382201589793805	0.419738059338087	0.18977709642917	0.989314233300309	0.945779911394752	1.03284855520587	2	1.47	2.68	0.383408350792705	0.401056666604439	0.418704982416173	0.453641925026672	0.474523097650484	0.495404270274296	0.463142150605564	0.484540602291671	0.505597272846535	0.400969824565946	2.20653388462598	-0.00144406075511372	0.688417448140092	-0.00517149816944248	-0.00222941649960271	-0.00785473507885119	0.177072285886403	0.180553345803626	0.173897490352768	0.201647809901136	0.205202100771764	0.198284754874062	0.000300334249712876	0.000364022385658859	0.000372080097484264
120	0.910992249055047	0.17	0.401008683619322	0.382439492754353	0.41957787448429	0.190365743879606	0.984369964000373	0.941135949988812	1.02760397801193	2.01	1.49	2.72	0.379922728048964	0.397375663034578	0.414828598020193	0.449109416493049	0.469740657713422	0.490371898933795	0.458756387025642	0.479815737792486	0.50075282318206	0.401008683619322	2.22757594772365	0.00303962946099442	0.703020279538478	-0.00517149816944248	-0.00222941649960271	-0.00785473507885119	0.177072285886403	0.180553345803626	0.173897490352768	0.201647809901136	0.205202100771764	0.198284754874062	0.000300334249712876	0.000364022385658859	0.000372080097484264
120	0.910992249055047	0.17	0.401009081529322	0.382342213374002	0.419675949684642	0.195730840858729	0.993572487953367	0.95067935170577	1.03646562420096	1.99	1.47	2.72	0.387311058183225	0.404785915461913	0.4222607727406	0.45875292147572	0.479451121693842	0.500149321911965	0.468108379698243	0.489208366341296	0.510345897442218	0.401009081529322	2.21071346655371	-0.00745615378414871	0.682854114511846	-0.00517149816944248	-0.00222941649960271	-0.00785473507885119	0.177072285886403	0.180553345803626	0.173897490352768	0.201647809901136	0.205202100771764	0.198284754874062	0.000300334249712876	0.000364022385658859	0.000372080097484264
120	0.910992249055047	0.17	0.401046430566828	0.382016792778646	0.42007606835501	0.187180062817183	0.995385998240269	0.951211047416589	1.03956094906395	2.01	1.5	2.68	0.383577436283124	0.401391058644744	0.419204681006365	0.453324785834481	0.474377527153857	0.495430268473232	0.463375552513754	0.484966471855488	0.506525629235415	0.401046430566828	2.21234841855322	0.003758945592931	0.699941414828615	-0.00517149816944248	-0.00222941649960271	-0.00785473507885119	0.177072285886403	0.180553345803626	0.173897490352768	0.201647809901136	0.205202100771764	0.198284754874062	0.000300334249712876	0.000364022385658859	0.000372080097484264
120	0.910992249055047	0.17	0.401055613294875	0.382283505246901	0.41982772134285	0.191736494842289	0.982835818907353	0.93986019041642	1.02581144739829	2.01	1.48	2.73	0.379362511073664	0.396709072302165	0.414055633530666	0.448435670196362	0.468940639936492	0.489445609676622	0.457167585380376	0.478485237941531	0.499531011085786	0.401055613294875	2.223188013419	0.000964217090687844	0.698146904160617	-0.00517149816944248	-0.00222941649960271	-0.00785473507885119	0.177072285886403	0.180553345803626	0.173897490352768	0.201647809901136	0.205202100771764	0.198284754874062	0.000300334249712876	0.000364022385658859	0.000372080097484264
120	0.910992249055047	0.17	0.401090861732527	0.382260887753651	0.419920835711402	0.191635472891105	0.994539036414803	0.951037492138344	1.03804058069126	2	1.49	2.72	0.385395418451006	0.403023846350306	0.420652274249604	0.4559560665347	0.476812019302536	0.497667972070373	0.465636076555166	0.486815914109786	0.508334145055102	0.401090861732527	2.21792629328618	0.0186427514172857	0.715427337381638	-0.00517149816944248	-0.00222941649960271	-0.00785473507885119	0.177072285886403	0.180553345803626	0.173897490352768	0.201647809901136	0.205202100771764	0.198284754874062	0.000300334249712876	0.000364022385658859	0.000372080097484264
120	0.910992249055047	0.17	0.401091382812862	0.382255489725816	0.419927275899908	0.18745108441751	0.976102435723359	0.932821828696133	1.01938304275059	1.98	1.47	2.71	0.380685388166423	0.398348241006464	0.416011093846506	0.451072770033499	0.472001421893834	0.492930073754169	0.460407000628311	0.481931274608572	0.503313091354339	0.401091382812862	2.20294662495201	0.00399107572699963	0.691766069598495	-0.00517149816944248	-0.00222941649960271	-0.00785473507885119	0.177072285886403	0.180553345803626	0.173897490352768	0.201647809901136	0.205202100771764	0.198284754874062	0.000300334249712876	0.000364022385658859	0.000372080097484264
120	0.910992249055047	0.17	0.401115354697637	0.382298467245344	0.41993224214993	0.186421982572742	0.971518438220711	0.92829500528541	1.01474187115601	2	1.48	2.71	0.377122175856255	0.394681803974178	0.412241432092101	0.446410034097713	0.467195855480578	0.487981676863442	0.455979611528164	0.477173286876945	0.498241995366657	0.401115354697637	2.20955873203282	-0.00635425369954656	0.686137855141338	-0.00517149816944248	-0.00222941649960271	-0.00785473507885119	0.177072285886403	0.180553345803626	0.173897490352768	0.201647809901136	0.205202100771764	0.198284754874062	0.000300334249712876	0.000364022385658859	0.000372080097484264
120	0.910992249055047	0.17	0.401125263410368	0.382489919482204	0.419760607338533	0.190147310510476	0.983951775961198	0.940705481338729	1.02719807058367	2	1.49	2.72	0.380655024064301	0.39815457057144	0.415654117078579	0.450206389968745	0.4709033653428	0.491600340716855	0.459639527315449	0.480729387020991	0.501949701426748	0.401125263410368	2.22292610133887	0.00026786798332974	0.698141409420974	-0.00517149816944248	-0.00222941649960271	-0.00785473507885119	0.177072285886403	0.180553345803626	0.173897490352768	0.201647809901136	0.205202100771764	0.198284754874062	0.000300334249712876	0.000364022385658859	0.000372080097484264
120	0.910992249055047	0.17	0.401175589861905	0.382393192275848	0.419957987447962	0.192134556561723	0.982874412088469	0.939952212337172	1.02579661183977	2.01	1.47	2.71	0.379393187308092	0.396717887389842	0.414042587471592	0.44847028552936	0.468949338533714	0.489428391538067	0.457705472558701	0.478485237941531	0.499381881223834	0.401175589861905	2.21115503357523	-0.00341063533059001	0.688403843508391	-0.00517149816944248	-0.00222941649960271	-0.00785473507885119	0.177072285886403	0.180553345803626	0.173897490352768	0.201647809901136	0.205202100771764	0.198284754874062	0.000300334249712876	0.000364022385658859	0.000372080097484264
120	0.910992249055047	0.17	0.40119181667039	0.382304101089884	0.420079532250896	0.187597623551669	0.978057075862899	0.934710649990707	1.02140350173509	2.02	1.48	2.72	0.376549307245805	0.394011466935457	0.411473626625108	0.444923639207811	0.465556601446873	0.486189563685935	0.454007476079278	0.475268857388348	0.496318956547632	0.40119181667039	2.21563213814041	0.0134861801935341	0.708885005406279	-0.00517149816944248	-0.00222941649960271	-0.00785473507885119	0.177072285886403	0.180553345803626	0.173897490352768	0.201647809901136	0.205202100771764	0.198284754874062	0.000300334249712876	0.000364022385658859	0.000372080097484264
120	0.910992249055047	0.17	0.401195456890506	0.382507370273189	0.419883543507822	0.192824077124619	0.988551477396046	0.945477009020447	1.03162594577165	1.97	1.47	2.67	0.3877920541615	0.405459259618557	0.423126465075614	0.459997715387457	0.48095449895307	0.501911282518683	0.470070439899476	0.491264212024326	0.512661936789731	0.401195456890506	2.1936620167276	-0.0197084181119812	0.666492114633708	-0.00517149816944248	-0.00222941649960271	-0.00785473507885119	0.177072285886403	0.180553345803626	0.173897490352768	0.201647809901136	0.205202100771764	0.198284754874062	0.000300334249712876	0.000364022385658859	0.000372080097484264
120	0.910992249055047	0.17	0.401221118687017	0.382476351017164	0.419965886356869	0.189633638323292	0.965396307057847	0.922894654680866	1.00789795943483	1.98	1.46	2.68	0.376980813402747	0.394341741221291	0.411702669039836	0.446772840342337	0.467347868982277	0.487922897622217	0.45602561726073	0.477186916573535	0.498183350333194	0.401221118687017	2.19328524780994	0.0207193289677928	0.704777626039785	-0.00517149816944248	-0.00222941649960271	-0.00785473507885119	0.177072285886403	0.180553345803626	0.173897490352768	0.201647809901136	0.205202100771764	0.198284754874062	0.000300334249712876	0.000364022385658859	0.000372080097484264
120	0.910992249055047	0.17	0.401227237521935	0.382148390313545	0.420306084730326	0.190244168791747	0.990974373807349	0.947433117381155	1.03451563023354	2	1.48	2.7	0.384683280559188	0.402362199581985	0.420041118604781	0.455305480344936	0.476229989218711	0.497154498092486	0.464908790466871	0.486463495152793	0.50768194713175	0.401227237521935	2.20955809792399	-0.00380307724818103	0.689025120112193	-0.00517149816944248	-0.00222941649960271	-0.00785473507885119	0.177072285886403	0.180553345803626	0.173897490352768	0.201647809901136	0.205202100771764	0.198284754874062	0.000300334249712876	0.000364022385658859	0.000372080097484264
120	0.910992249055047	0.17	0.401261654848846	0.382454632125451	0.420068677572241	0.188098188401815	0.988967285357323	0.945209176713171	1.03272539400147	1.99	1.47	2.7	0.385182177511281	0.403014043712516	0.420845909913752	0.456257045890027	0.477379296790236	0.498501547690445	0.465589821469621	0.487236397313052	0.508956356465803	0.401261654848846	2.20709673112202	0.0155052474386208	0.705432524237535	-0.00517149816944248	-0.00222941649960271	-0.00785473507885119	0.177072285886403	0.180553345803626	0.173897490352768	0.201647809901136	0.205202100771764	0.198284754874062	0.000300334249712876	0.000364022385658859	0.000372080097484264
120	0.910992249055047	0.17	0.401268183892366	0.382429623548156	0.420106744236576	0.187879385424204	1.00392176236915	0.959470127492379	1.04837339724592	2	1.48	2.71	0.38896776932064	0.406988396295096	0.425009023269552	0.460222177599518	0.481543975553055	0.502865773506592	0.469929208758827	0.491570592317054	0.513349390363939	0.401268183892366	2.22262149834509	0.0100005962654713	0.708713778102999	-0.00517149816944248	-0.00222941649960271	-0.00785473507885119	0.177072285886403	0.180553345803626	0.173897490352768	0.201647809901136	0.205202100771764	0.198284754874062	0.000300334249712876	0.000364022385658859	0.000372080097484264
120	0.910992249055047	0.17	0.40131951743253	0.38225589352479	0.42038314134027	0.183481898634506	0.970700714082507	0.927090440339755	1.01431098782526	1.99	1.48	2.71	0.37668027993762	0.394399295695733	0.412118311453845	0.44589913386635	0.466874199990903	0.487849266115456	0.455236602163859	0.476605645712637	0.498039967715197	0.40131951743253	2.20829260477354	0.00844274330229924	0.700610076227717	-0.00517149816944248	-0.00222941649960271	-0.00785473507885119	0.177072285886403	0.180553345803626	0.173897490352768	0.201647809901136	0.205202100771764	0.198284754874062	0.000300334249712876	0.000364022385658859	0.000372080097484264
120	0.910992249055047	0.17	0.40135581358716	0.382666966352318	0.420044660822002	0.194961079183642	0.992019814435659	0.949088716710501	1.03495091216082	2	1.47	2.7	0.385504275585136	0.402942183588061	0.420380091590985	0.456315376079016	0.476956354797885	0.497597333516754	0.465842615377915	0.487217500526686	0.50807696015515	0.40135581358716	2.21371390652119	-0.00695860777207777	0.685280877207446	-0.00517149816944248	-0.00222941649960271	-0.00785473507885119	0.177072285886403	0.180553345803626	0.173897490352768	0.201647809901136	0.205202100771764	0.198284754874062	0.000300334249712876	0.000364022385658859	0.000372080097484264
120	0.910992249055047	0.17	0.40138458589019	0.382804432761595	0.419964739018785	0.190692893973025	0.97868340032724	0.935744708201543	1.02162209245294	2	1.47	2.72	0.378914455840281	0.396301774217504	0.413689092594728	0.448215985893486	0.468783356518628	0.48935072714377	0.457370234759219	0.478488294292984	0.4993640206225	0.40138458589019	2.21444505084755	-0.0272110532994567	0.665706846070711	-0.00517149816944248	-0.00222941649960271	-0.00785473507885119	0.177072285886403	0.180553345803626	0.173897490352768	0.201647809901136	0.205202100771764	0.198284754874062	0.000300334249712876	0.000364022385658859	0.000372080097484264
120	0.910992249055047	0.17	0.401455109265614	0.382788611005273	0.420121607525956	0.195074535435016	1.00698758330778	0.963424478383173	1.05055068823239	1.99	1.48	2.7	0.39158718529046	0.409293558776599	0.426999932262737	0.463582383717897	0.484544159628962	0.505505935540028	0.473514351296226	0.495028593027393	0.516211766640288	0.401455109265614	2.21336647636039	0.0164725160049127	0.708856432270042	-0.00517149816944248	-0.00222941649960271	-0.00785473507885119	0.177072285886403	0.180553345803626	0.173897490352768	0.201647809901136	0.205202100771764	0.198284754874062	0.000300334249712876	0.000364022385658859	0.000372080097484264
120	0.910992249055047	0.17	0.401522863806478	0.382916768755315	0.42012895885764	0.192424856931581	0.994911357443101	0.951504090535496	1.03831862435071	2.01	1.48	2.71	0.383787386996921	0.401295626539824	0.418803866082727	0.453596255178583	0.47428914963135	0.494982044084117	0.463174563512486	0.484165011562259	0.505462516096238	0.401522863806478	2.22461680014995	-0.00146862965079502	0.6971122173167	-0.00517149816944248	-0.00222941649960271	-0.00785473507885119	0.177072285886403	0.180553345803626	0.173897490352768	0.201647809901136	0.205202100771764	0.198284754874062	0.000300334249712876	0.000364022385658859	0.000372080097484264
120	0.910992249055047	0.17	0.401530933260332	0.382692897307398	0.420368969213267	0.18442762059491	0.971343852532685	0.927841931383253	1.01484577368212	2	1.49	2.71	0.375909243302638	0.393533769321973	0.411158295341309	0.444710981032292	0.465561280395582	0.486411579758871	0.454277738658948	0.475502596451941	0.496841922605361	0.401530933260332	2.22029182838667	0.00395286966769086	0.701031085479497	-0.00517149816944248	-0.00222941649960271	-0.00785473507885119	0.177072285886403	0.180553345803626	0.173897490352768	0.201647809901136	0.205202100771764	0.198284754874062	0.000300334249712876	0.000364022385658859	0.000372080097484264
120	0.910992249055047	0.17	0.401531488916479	0.382321147304998	0.420741830527959	0.188049394752239	0.993015326067578	0.949071086440229	1.03695956569493	1.98	1.47	2.71	0.387825839595622	0.405783094718408	0.423740349841195	0.459665105257804	0.480948688566135	0.502232271874467	0.468956546403934	0.490750491928401	0.51223853828995	0.401531488916479	2.20108506436778	0.00876540853623851	0.698481159976655	-0.00517149816944248	-0.00222941649960271	-0.00785473507885119	0.177072285886403	0.180553345803626	0.173897490352768	0.201647809901136	0.205202100771764	0.198284754874062	0.000300334249712876	0.000364022385658859	0.000372080097484264
120	0.910992249055047	0.17	0.401569852308158	0.382688038719853	0.420451665896463	0.189568889433784	0.984898350483101	0.941528982111765	1.02826771885444	2	1.48	2.71	0.381200830516697	0.398759970549814	0.41631911058293	0.450906247459658	0.471676207300038	0.492446167140418	0.460194698181386	0.481564535923208	0.502996393279046	0.401569852308158	2.21490370995209	0.000678383019380357	0.695989929436933	-0.00517149816944248	-0.00222941649960271	-0.00785473507885119	0.177072285886403	0.180553345803626	0.173897490352768	0.201647809901136	0.205202100771764	0.198284754874062	0.000300334249712876	0.000364022385658859	0.000372080097484264
120	0.910992249055047	0.17	0.401642442370922	0.382944006859251	0.420340877882593	0.195781109918152	0.996372176008115	0.953365042123651	1.03937930989258	2.01	1.47	2.72	0.385606887625969	0.403001952800543	0.420397017975117	0.456019433005133	0.476590869907709	0.497162306810286	0.465298646465348	0.486087373734009	0.507354292818582	0.401642442370922	2.21169381553183	-0.00104258761943104	0.690382605728662	-0.00517149816944248	-0.00222941649960271	-0.00785473507885119	0.177072285886403	0.180553345803626	0.173897490352768	0.201647809901136	0.205202100771764	0.198284754874062	0.000300334249712876	0.000364022385658859	0.000372080097484264
120	0.910992249055047	0.17	0.40175126647031	0.382914730693598	0.420587802247022	0.187212916700452	0.969328285365341	0.926314412656265	1.01234215807442	1.99	1.47	2.7	0.376988188831489	0.39449382379265	0.411999458753811	0.44642391922779	0.467153837032789	0.487883754837789	0.455577259693018	0.476730259839472	0.498007574749715	0.40175126647031	2.20384323556533	0.00609429973079142	0.694473038977321	-0.00517149816944248	-0.00222941649960271	-0.00785473507885119	0.177072285886403	0.180553345803626	0.173897490352768	0.201647809901136	0.205202100771764	0.198284754874062	0.000300334249712876	0.000364022385658859	0.000372080097484264
120	0.910992249055047	0.17	0.401753953712977	0.383149151240673	0.420358756185281	0.194506238433457	0.987112365045126	0.944331645677431	1.02989308441282	1.99	1.48	2.7	0.384888237629909	0.402324692033764	0.419761146437619	0.455925276378166	0.476579896384447	0.497234516390728	0.465762673499376	0.486759635520009	0.507760162587482	0.401753953712977	2.20922979301252	-0.0120936871238494	0.679430422425925	-0.00517149816944248	-0.00222941649960271	-0.00785473507885119	0.177072285886403	0.180553345803626	0.173897490352768	0.201647809901136	0.205202100771764	0.198284754874062	0.000300334249712876	0.000364022385658859	0.000372080097484264
120	0.910992249055047	0.17	0.401764353572721	0.38312789982774	0.420400807317702	0.190043187293957	0.984112822405336	0.940844820825577	1.02738082398509	2	1.47	2.7	0.381345078454403	0.39888255019445	0.416420021934498	0.451184665367019	0.471933951946216	0.492683238525413	0.460450774381025	0.481677204818161	0.502759789054685	0.401764353572721	2.2096926840747	-0.00448871197247956	0.687226118200405	-0.00517149816944248	-0.00222941649960271	-0.00785473507885119	0.177072285886403	0.180553345803626	0.173897490352768	0.201647809901136	0.205202100771764	0.198284754874062	0.000300334249712876	0.000364022385658859	0.000372080097484264
120	0.910992249055047	0.17	0.401779907524763	0.382689788246285	0.420870026803241	0.184123556648545	0.983167316955582	0.939091322455093	1.02724331145607	2.02	1.5	2.72	0.377395159958381	0.395108098622696	0.41282103728701	0.445690383368663	0.466608739673906	0.48752709597915	0.455215012268309	0.476645023061754	0.498077075372749	0.401779907524763	2.21882467596418	0.00642281047469351	0.707386552987184	-0.00517149816944248	-0.00222941649960271	-0.00785473507885119	0.177072285886403	0.180553345803626	0.173897490352768	0.201647809901136	0.205202100771764	0.198284754874062	0.000300334249712876	0.000364022385658859	0.000372080097484264
120	0.910992249055047	0.17	0.401790688260728	0.383010847567207	0.420570528954249	0.1866386198228	0.974871518466658	0.931529855877203	1.01821318105611	2	1.47	2.72	0.378072821724079	0.395663567280997	0.413254312837914	0.447442133182781	0.468260452469447	0.489078771756113	0.456495888262725	0.477759126287413	0.498862189059582	0.401790688260728	2.21572108612835	-0.014160202938229	0.681079486542688	-0.00517149816944248	-0.00222941649960271	-0.00785473507885119	0.177072285886403	0.180553345803626	0.173897490352768	0.201647809901136	0.205202100771764	0.198284754874062	0.000300334249712876	0.000364022385658859	0.000372080097484264
120	0.910992249055047	0.17	0.401792257977968	0.383039163832336	0.4205453521236	0.188882331884022	0.985032672576847	0.941560227586994	1.0285051175667	1.99	1.47	2.72	0.38343587158588	0.401139353897757	0.418842836209634	0.45412173098857	0.47508882516978	0.496055919350989	0.463565186498454	0.484703778626172	0.506225547001384	0.401792257977968	2.21168606653318	0.000520446653108497	0.693884704250418	-0.00517149816944248	-0.00222941649960271	-0.00785473507885119	0.177072285886403	0.180553345803626	0.173897490352768	0.201647809901136	0.205202100771764	0.198284754874062	0.000300334249712876	0.000364022385658859	0.000372080097484264
120	0.910992249055047	0.17	0.401874929166146	0.382969032825925	0.420780825506367	0.184373955863899	0.973541264674888	0.929933152341133	1.01714937700864	2.01	1.47	2.71	0.375845636045432	0.393470471417263	0.411095306789095	0.444403390380924	0.465243160336908	0.486082930292893	0.45359850976422	0.474643129523798	0.496106064889261	0.401874929166146	2.20548031725126	-0.00548094739313418	0.684288325728935	-0.00517149816944248	-0.00222941649960271	-0.00785473507885119	0.177072285886403	0.180553345803626	0.173897490352768	0.201647809901136	0.205202100771764	0.198284754874062	0.000300334249712876	0.000364022385658859	0.000372080097484264
120	0.910992249055047	0.17	0.401916026605421	0.383281320355772	0.420550732855071	0.195073404611966	0.985250100810565	0.942627223644692	1.02787297797644	2	1.47	2.69	0.382782819515922	0.400091151683914	0.417399483851905	0.453069170322664	0.473555648020221	0.494042125717778	0.462445238750661	0.483572135463915	0.504465334538861	0.401916026605421	2.21138302742053	-0.0122149685720294	0.678882223706996	-0.00517149816944248	-0.00222941649960271	-0.00785473507885119	0.177072285886403	0.180553345803626	0.173897490352768	0.201647809901136	0.205202100771764	0.198284754874062	0.000300334249712876	0.000364022385658859	0.000372080097484264
120	0.910992249055047	0.17	0.401944676135852	0.383205578831994	0.420683773439709	0.193648920262133	0.993021053830184	0.949866148294671	1.0361759593657	2.01	1.48	2.7	0.384247468620152	0.401704836945503	0.419162205270855	0.454426020266164	0.475071783895781	0.495717547525397	0.46403827953327	0.484990354576179	0.506274583450198	0.401944676135852	2.21381735442461	0.00974150311445494	0.702768456091676	-0.00517149816944248	-0.00222941649960271	-0.00785473507885119	0.177072285886403	0.180553345803626	0.173897490352768	0.201647809901136	0.205202100771764	0.198284754874062	0.000300334249712876	0.000364022385658859	0.000372080097484264
120	0.910992249055047	0.17	0.401945445843048	0.383187067384061	0.420703824302035	0.191924425383653	0.987531265123264	0.944376487061038	1.03068604318549	2.02	1.47	2.72	0.380474125223128	0.397860492479604	0.41524685973608	0.449568984403662	0.470112750593752	0.490656516783841	0.458713676437038	0.479691918196092	0.500543712807934	0.401945445843048	2.22285974779391	-0.0101951221841431	0.685184517987069	-0.00517149816944248	-0.00222941649960271	-0.00785473507885119	0.177072285886403	0.180553345803626	0.173897490352768	0.201647809901136	0.205202100771764	0.198284754874062	0.000300334249712876	0.000364022385658859	0.000372080097484264
120	0.910992249055047	0.17	0.401958295988352	0.383198348655471	0.420718243321234	0.195489014399176	1.00911349686992	0.965515955983884	1.05271103775596	2.01	1.49	2.71	0.389185131288601	0.406758652024779	0.424332172760957	0.45991128792757	0.48067842393926	0.501445559950949	0.470055914580832	0.491098846548001	0.512294747064555	0.401958295988352	2.22143836155158	0.000235980669811062	0.69862630297547	-0.00517149816944248	-0.00222941649960271	-0.00785473507885119	0.177072285886403	0.180553345803626	0.173897490352768	0.201647809901136	0.205202100771764	0.198284754874062	0.000300334249712876	0.000364022385658859	0.000372080097484264
120	0.910992249055047	0.17	0.401987928290346	0.383319067492791	0.420656789087902	0.193901660506594	0.991558271125237	0.948501777586153	1.03461476466432	2	1.47	2.71	0.384889437127841	0.402361190955368	0.419832944782895	0.455491106319489	0.476167767491664	0.49684442866384	0.464822931251911	0.485966814501123	0.507244801956046	0.401987928290346	2.20787561992881	0.0159085212776965	0.706430767914209	-0.00517149816944248	-0.00222941649960271	-0.00785473507885119	0.177072285886403	0.180553345803626	0.173897490352768	0.201647809901136	0.205202100771764	0.198284754874062	0.000300334249712876	0.000364022385658859	0.000372080097484264
120	0.910992249055047	0.17	0.402050364562089	0.383379409936032	0.420721319188146	0.195265687138518	1.00132807819833	0.958036157427695	1.04461999896897	2	1.48	2.72	0.387750643141637	0.405272393225395	0.422794143309153	0.458619632751087	0.479343824266184	0.500068015781281	0.46792217476303	0.489253944020461	0.510201106027722	0.402050364562089	2.21977808228032	0.0022839012036903	0.697982173189102	-0.00517149816944248	-0.00222941649960271	-0.00785473507885119	0.177072285886403	0.180553345803626	0.173897490352768	0.201647809901136	0.205202100771764	0.198284754874062	0.000300334249712876	0.000364022385658859	0.000372080097484264
120	0.910992249055047	0.17	0.40205409471143	0.383328742757756	0.420779446665104	0.191684689758925	0.985306912413339	0.942216030091405	1.02839779473527	2.01	1.47	2.7	0.380410712712558	0.397808244416524	0.41520577612049	0.449699501385939	0.4702658552534	0.490832209120861	0.45909819177723	0.4798896998646	0.50097051396841	0.40205409471143	2.2094389377359	0.00597149420066272	0.697675193948396	-0.00517149816944248	-0.00222941649960271	-0.00785473507885119	0.177072285886403	0.180553345803626	0.173897490352768	0.201647809901136	0.205202100771764	0.198284754874062	0.000300334249712876	0.000364022385658859	0.000372080097484264
120	0.910992249055047	0.17	0.402077945012368	0.383365096069831	0.420790793954906	0.190857640048048	0.983426624732814	0.940302844513379	1.02655040495225	1.98	1.47	2.7	0.384382329931002	0.402010713395861	0.419639096860719	0.455619830900983	0.476515279177074	0.497410727453165	0.465180007355229	0.486502003525587	0.50776043213985	0.402077945012368	2.20106714728226	0.017473964409632	0.706691066130972	-0.00517149816944248	-0.00222941649960271	-0.00785473507885119	0.177072285886403	0.180553345803626	0.173897490352768	0.201647809901136	0.205202100771764	0.198284754874062	0.000300334249712876	0.000364022385658859	0.000372080097484264
120	0.910992249055047	0.17	0.402157994264847	0.383280855679759	0.421035132849935	0.1915551330791	0.990682220144053	0.947338134735145	1.03402630555296	2.01	1.49	2.73	0.38296922231067	0.400491424861354	0.418013627412038	0.452849115635504	0.473568571578172	0.494288027520839	0.462209130963311	0.483453710797594	0.504608728504479	0.402157994264847	2.21824807768755	-0.00310125591203681	0.693984922822579	-0.00517149816944248	-0.00222941649960271	-0.00785473507885119	0.177072285886403	0.180553345803626	0.173897490352768	0.201647809901136	0.205202100771764	0.198284754874062	0.000300334249712876	0.000364022385658859	0.000372080097484264
120	0.910992249055047	0.17	0.402168839874463	0.383260064622553	0.421077615126372	0.192586838919036	0.984436778852511	0.941508882345571	1.02736467535945	1.99	1.46	2.68	0.383586975075097	0.401076541319454	0.418566107563812	0.454345002161987	0.475060765546677	0.495776528931368	0.463826567724391	0.484926160180292	0.506271229436158	0.402168839874463	2.19102701383117	0.0190406204682188	0.704270706768201	-0.00517149816944248	-0.00222941649960271	-0.00785473507885119	0.177072285886403	0.180553345803626	0.173897490352768	0.201647809901136	0.205202100771764	0.198284754874062	0.000300334249712876	0.000364022385658859	0.000372080097484264
120	0.910992249055047	0.17	0.402182594961714	0.38346170619467	0.420903483728758	0.191502711164078	0.989774551482833	0.946462847350554	1.03308625561511	2	1.46	2.71	0.384312458609857	0.401899231876504	0.41948600514315	0.454872515129659	0.475688233198626	0.496503951267594	0.463958751425526	0.485212403320429	0.506641515248237	0.402182594961714	2.21215921347974	0.00685845558706495	0.69726940721443	-0.00517149816944248	-0.00222941649960271	-0.00785473507885119	0.177072285886403	0.180553345803626	0.173897490352768	0.201647809901136	0.205202100771764	0.198284754874062	0.000300334249712876	0.000364022385658859	0.000372080097484264
120	0.910992249055047	0.17	0.402245508263988	0.383474707572732	0.421016308955244	0.192939576442221	1.00007193016722	0.956511639330306	1.04363222100414	2	1.49	2.74	0.38752617869319	0.405174425046588	0.422822671399986	0.458454541010111	0.479332920656267	0.500211300302423	0.467909170290469	0.489138495269963	0.510375965124695	0.402245508263988	2.2259324081718	-0.000378878455822799	0.699083943408577	-0.00517149816944248	-0.00222941649960271	-0.00785473507885119	0.177072285886403	0.180553345803626	0.173897490352768	0.201647809901136	0.205202100771764	0.198284754874062	0.000300334249712876	0.000364022385658859	0.000372080097484264
120	0.910992249055047	0.17	0.402280198265005	0.383441766453487	0.421118630076522	0.1873855381932	0.97781245035879	0.934446689658797	1.02117821105878	1.98	1.45	2.7	0.381367863288316	0.399066366243116	0.416764869197915	0.451886433068394	0.472857558694804	0.493828684321214	0.460973493666324	0.482321675741858	0.503679385541818	0.402280198265005	2.19974358354288	0.00878253016565953	0.695315537624042	-0.00517149816944248	-0.00222941649960271	-0.00785473507885119	0.177072285886403	0.180553345803626	0.173897490352768	0.201647809901136	0.205202100771764	0.198284754874062	0.000300334249712876	0.000364022385658859	0.000372080097484264
120	0.910992249055047	0.17	0.402290622124305	0.383635779405806	0.420945464842804	0.188798428675252	0.971609844089753	0.928718043514726	1.01450164466478	1.99	1.47	2.71	0.378884620370147	0.396382981354239	0.413881342338332	0.448906526061952	0.469638770177517	0.490371014293082	0.458176885518697	0.479301817660292	0.500412024409328	0.402290622124305	2.2085043437056	0.00247052973404553	0.69134252682748	-0.00517149816944248	-0.00222941649960271	-0.00785473507885119	0.177072285886403	0.180553345803626	0.173897490352768	0.201647809901136	0.205202100771764	0.198284754874062	0.000300334249712876	0.000364022385658859	0.000372080097484264
120	0.910992249055047	0.17	0.402313810065774	0.383603539840189	0.42102408029136	0.194865782635018	0.998202571442232	0.954990786980429	1.04141435590403	2.01	1.49	2.69	0.385728609913091	0.403182203999603	0.420635798086115	0.456026829033933	0.476661303537421	0.497295778040908	0.46599044943006	0.486960142871795	0.508257150003896	0.402313810065774	2.21234669312733	0.00982237858224122	0.7036363954304	-0.00517149816944248	-0.00222941649960271	-0.00785473507885119	0.177072285886403	0.180553345803626	0.173897490352768	0.201647809901136	0.205202100771764	0.198284754874062	0.000300334249712876	0.000364022385658859	0.000372080097484264
120	0.910992249055047	0.17	0.402315656091589	0.383560542641347	0.421070769541831	0.186987066558881	0.983255739029238	0.939591429115627	1.02692004894285	2.01	1.47	2.68	0.380030736192466	0.397691369663149	0.415352003133831	0.449423751865353	0.470309189275587	0.491194626685821	0.458917923049376	0.480190178120029	0.501744221374398	0.402315656091589	2.2080047389607	-0.00341053420369092	0.688120321645497	-0.00517149816944248	-0.00222941649960271	-0.00785473507885119	0.177072285886403	0.180553345803626	0.173897490352768	0.201647809901136	0.205202100771764	0.198284754874062	0.000300334249712876	0.000364022385658859	0.000372080097484264
120	0.910992249055047	0.17	0.402350481738499	0.38334154544226	0.421359418034737	0.188806134217323	0.972683583324931	0.92974546259765	1.01562170405221	2	1.47	2.7	0.37638923956455	0.393771896709999	0.411154553855448	0.445204408713015	0.4657651335766	0.486325858440185	0.454374356564404	0.475362357726217	0.496707711319416	0.402350481738499	2.20019899980469	0.000402933661509176	0.689399333974443	-0.00517149816944248	-0.00222941649960271	-0.00785473507885119	0.177072285886403	0.180553345803626	0.173897490352768	0.201647809901136	0.205202100771764	0.198284754874062	0.000300334249712876	0.000364022385658859	0.000372080097484264
120	0.910992249055047	0.17	0.402354307005887	0.383480125709801	0.421228488301973	0.194836720450619	0.99260803336377	0.949634454027955	1.03558161269958	2	1.47	2.67	0.385308116541249	0.402744371981104	0.420180627420959	0.45597609229741	0.47661026863175	0.49724444496609	0.465694564541991	0.486746226286968	0.507918429111392	0.402354307005887	2.19276770208056	0.00972597093695196	0.695063004841418	-0.00517149816944248	-0.00222941649960271	-0.00785473507885119	0.177072285886403	0.180553345803626	0.173897490352768	0.201647809901136	0.205202100771764	0.198284754874062	0.000300334249712876	0.000364022385658859	0.000372080097484264
120	0.910992249055047	0.17	0.402372909413085	0.383691250036599	0.421054568789571	0.18979412371876	0.98162322275861	0.938429731833754	1.02481671368346	2	1.48	2.7	0.380762733842031	0.398288256671099	0.415813779500167	0.450597278158842	0.471337104258433	0.492076930358025	0.460097381402011	0.481400739065129	0.502589729796023	0.402372909413085	2.21064826705468	-0.0157281884332254	0.675603016727029	-0.00517149816944248	-0.00222941649960271	-0.00785473507885119	0.177072285886403	0.180553345803626	0.173897490352768	0.201647809901136	0.205202100771764	0.198284754874062	0.000300334249712876	0.000364022385658859	0.000372080097484264
120	0.910992249055047	0.17	0.402418864640028	0.383649380261876	0.421188349018179	0.19098197001728	0.982240283557092	0.939185855425638	1.02529471168854	1.99	1.46	2.69	0.383150473321314	0.400714967528554	0.418279461735793	0.453959554043898	0.474770098497117	0.495580642950336	0.463416871187292	0.484431839082203	0.505969404661073	0.402418864640028	2.19744947541081	0.00840140644429611	0.693350036984711	-0.00517149816944248	-0.00222941649960271	-0.00785473507885119	0.177072285886403	0.180553345803626	0.173897490352768	0.201647809901136	0.205202100771764	0.198284754874062	0.000300334249712876	0.000364022385658859	0.000372080097484264
120	0.910992249055047	0.17	0.402433870954621	0.383534673466012	0.421333068443231	0.189156484018905	0.979930809375753	0.936722180246398	1.02313943850511	1.99	1.48	2.73	0.380702781024617	0.398263639111141	0.415824497197666	0.450688825633067	0.471477963255923	0.492267100878779	0.459864624963347	0.481073618725061	0.502284776771205	0.402433870954621	2.2089175575934	0.00480306317950595	0.696683559245071	-0.00517149816944248	-0.00222941649960271	-0.00785473507885119	0.177072285886403	0.180553345803626	0.173897490352768	0.201647809901136	0.205202100771764	0.198284754874062	0.000300334249712876	0.000364022385658859	0.000372080097484264
120	0.910992249055047	0.17	0.402448947605553	0.383706496265773	0.421191398945334	0.191949605527272	0.999528147055043	0.955852654879238	1.04320363923085	2	1.48	2.7	0.386893557484231	0.404571770184185	0.42224998288414	0.457612707429751	0.478522269296713	0.499431831163674	0.467488563281966	0.488742219322358	0.510000434480633	0.402448947605553	2.21436636827138	-0.0162095947775373	0.678270851413101	-0.00517149816944248	-0.00222941649960271	-0.00785473507885119	0.177072285886403	0.180553345803626	0.173897490352768	0.201647809901136	0.205202100771764	0.198284754874062	0.000300334249712876	0.000364022385658859	0.000372080097484264
120	0.910992249055047	0.17	0.402576386572023	0.383679379801284	0.421473393342762	0.192810000313265	0.991625274428262	0.948414916468856	1.03483563238767	2	1.47	2.68	0.384810506118998	0.402342705821056	0.419874905523113	0.455386501732168	0.476134186535557	0.496881871338947	0.46506234742119	0.48650620251773	0.507600208730191	0.402576386572023	2.20189827011454	0.0101564545045969	0.698050965247541	-0.00517149816944248	-0.00222941649960271	-0.00785473507885119	0.177072285886403	0.180553345803626	0.173897490352768	0.201647809901136	0.205202100771764	0.198284754874062	0.000300334249712876	0.000364022385658859	0.000372080097484264
120	0.910992249055047	0.17	0.402611775347692	0.383889392923214	0.421334157772169	0.195250470402202	1.00136628098003	0.958070612200326	1.04466194975974	2	1.48	2.72	0.388607727592036	0.406169096498257	0.423730465404478	0.459849284799878	0.480630093719124	0.501410902638369	0.469239134242923	0.490687808779949	0.511804916201942	0.402611775347692	2.2147727361701	0.0105663120795385	0.703966893928714	-0.00517149816944248	-0.00222941649960271	-0.00785473507885119	0.177072285886403	0.180553345803626	0.173897490352768	0.201647809901136	0.205202100771764	0.198284754874062	0.000300334249712876	0.000364022385658859	0.000372080097484264
120	0.910992249055047	0.17	0.402627745388665	0.383607266017766	0.421648224759564	0.188390182754669	0.984610254147268	0.941086531475902	1.02813397681863	2	1.47	2.69	0.381652309579784	0.399303108654536	0.416953907729288	0.45160175234726	0.472487599471477	0.493373446595693	0.461227027921268	0.482384946119035	0.503859712027031	0.402627745388665	2.20473752288491	-0.0153146611673106	0.675399586410389	-0.00517149816944248	-0.00222941649960271	-0.00785473507885119	0.177072285886403	0.180553345803626	0.173897490352768	0.201647809901136	0.205202100771764	0.198284754874062	0.000300334249712876	0.000364022385658859	0.000372080097484264
120	0.910992249055047	0.17	0.402709023214367	0.384072046271333	0.421346000157401	0.192644269316557	0.987746818332036	0.944682534791982	1.03081110187209	2.01	1.48	2.71	0.38109697300501	0.398469653770573	0.415842334536136	0.450431998870661	0.470965385061769	0.491498771252878	0.459906486142427	0.48081868463612	0.501899070713834	0.402709023214367	2.21804918126144	-0.0196123630554867	0.676080586701744	-0.00517149816944248	-0.00222941649960271	-0.00785473507885119	0.177072285886403	0.180553345803626	0.173897490352768	0.201647809901136	0.205202100771764	0.198284754874062	0.000300334249712876	0.000364022385658859	0.000372080097484264
120	0.910992249055047	0.17	0.402775479303037	0.383797626520944	0.421753332085129	0.188232842971859	0.986900871495072	0.943253435406919	1.03054830758323	2	1.48	2.72	0.381906202871674	0.399578257863256	0.417250312854839	0.451742438876028	0.472646045996888	0.493549653117748	0.461259278217404	0.482539330295091	0.503972916689907	0.402775479303037	2.21647238529776	-0.0162195269820103	0.679206300301815	-0.00517149816944248	-0.00222941649960271	-0.00785473507885119	0.177072285886403	0.180553345803626	0.173897490352768	0.201647809901136	0.205202100771764	0.198284754874062	0.000300334249712876	0.000364022385658859	0.000372080097484264
120	0.910992249055047	0.17	0.402822126995164	0.384155935174208	0.421488318816121	0.194619860634063	0.996607631138343	0.953431049513418	1.03978421276327	1.99	1.47	2.7	0.388484035599699	0.406076721176292	0.423669406752885	0.460155639873865	0.480994008369755	0.501832376865645	0.469715831315262	0.490964906225693	0.512121692495786	0.402822126995164	2.20719296645082	-0.0077584828781566	0.681406088283495	-0.00517149816944248	-0.00222941649960271	-0.00785473507885119	0.177072285886403	0.180553345803626	0.173897490352768	0.201647809901136	0.205202100771764	0.198284754874062	0.000300334249712876	0.000364022385658859	0.000372080097484264
120	0.910992249055047	0.17	0.402829074997207	0.383636065632683	0.422022084361731	0.183418403225109	0.984300647676566	0.940070002062587	1.02853129329055	2.01	1.48	2.69	0.380291850081089	0.398184724030811	0.416077597980534	0.449749789107557	0.470910685097571	0.492071581087585	0.459640186798061	0.481003084261625	0.502537058338123	0.402829074997207	2.20597380719301	-0.00115382836584433	0.690117145935757	-0.00517149816944248	-0.00222941649960271	-0.00785473507885119	0.177072285886403	0.180553345803626	0.173897490352768	0.201647809901136	0.205202100771764	0.198284754874062	0.000300334249712876	0.000364022385658859	0.000372080097484264
120	0.910992249055047	0.17	0.40285332216458	0.384048414958803	0.421658229370358	0.190885572400914	0.986798125292189	0.943530415913115	1.03006583467126	2.02	1.48	2.69	0.379924908619037	0.397347219818291	0.414769531017545	0.448867149098176	0.469450961797206	0.490034774496236	0.458470512430359	0.479572381396706	0.500714330241099	0.40285332216458	2.21335508943921	0.00283127356667805	0.698875887544415	-0.00517149816944248	-0.00222941649960271	-0.00785473507885119	0.177072285886403	0.180553345803626	0.173897490352768	0.201647809901136	0.205202100771764	0.198284754874062	0.000300334249712876	0.000364022385658859	0.000372080097484264
120	0.910992249055047	0.17	0.402873284839003	0.38386324025465	0.421883329423356	0.188586788592776	0.991842588442571	0.948027335313418	1.03565784157172	2	1.48	2.71	0.384680685829955	0.402459584175712	0.420238482521468	0.455239903652341	0.476279857744408	0.497319811836475	0.464588894089684	0.486117081928852	0.507683758150823	0.402873284839003	2.2102074433174	-0.00487614406024381	0.6894203572793	-0.00517149816944248	-0.00222941649960271	-0.00785473507885119	0.177072285886403	0.180553345803626	0.173897490352768	0.201647809901136	0.205202100771764	0.198284754874062	0.000300334249712876	0.000364022385658859	0.000372080097484264
120	0.910992249055047	0.17	0.402905753777267	0.383825383314246	0.421986124240289	0.188805761152198	0.988533115214577	0.944895279985642	1.03217095044351	2.01	1.47	2.7	0.382274200275593	0.399928663068711	0.417583125861829	0.452101952938181	0.472981251360854	0.493860549783528	0.461492751747574	0.482751787700206	0.50416624850285	0.402905753777267	2.20806562973009	-0.00863117971655333	0.683632738194944	-0.00517149816944248	-0.00222941649960271	-0.00785473507885119	0.177072285886403	0.180553345803626	0.173897490352768	0.201647809901136	0.205202100771764	0.198284754874062	0.000300334249712876	0.000364022385658859	0.000372080097484264
120	0.910992249055047	0.17	0.402908382814293	0.38415372451505	0.421663041113536	0.193377193582689	0.988719161670663	0.945713786491077	1.03172453685025	2	1.48	2.73	0.383513899919718	0.400953805510848	0.418393711101977	0.453800703030217	0.474436829699137	0.495072956368058	0.462982023838413	0.484142146082974	0.505237557704976	0.402908382814293	2.22036905156444	-0.00998566593507886	0.686101090181446	-0.00517149816944248	-0.00222941649960271	-0.00785473507885119	0.177072285886403	0.180553345803626	0.173897490352768	0.201647809901136	0.205202100771764	0.198284754874062	0.000300334249712876	0.000364022385658859	0.000372080097484264
120	0.910992249055047	0.17	0.402916006475285	0.384055509351512	0.421776503599058	0.189561260869946	0.986613515474456	0.943167542260941	1.03005948868797	1.99	1.49	2.69	0.384357245988011	0.402062238860842	0.419767231733673	0.455281713829578	0.47625376413596	0.497225814442342	0.465222609596458	0.486500319035013	0.507884523359275	0.402916006475285	2.20911855083863	-0.00427722545553154	0.689095357943268	-0.00517149816944248	-0.00222941649960271	-0.00785473507885119	0.177072285886403	0.180553345803626	0.173897490352768	0.201647809901136	0.205202100771764	0.198284754874062	0.000300334249712876	0.000364022385658859	0.000372080097484264
120	0.910992249055047	0.17	0.40296212924223	0.38431876754807	0.42160549093639	0.19726844721331	1.00173933201814	0.958703693795576	1.0447749702407	2.01	1.49	2.75	0.386437673052335	0.403784630199447	0.421131587346559	0.456664146846194	0.477163528605204	0.497662910364214	0.466046762508518	0.486857034302153	0.507754229472672	0.40296212924223	2.23260739933361	0.00375567647713562	0.70618705408129	-0.00517149816944248	-0.00222941649960271	-0.00785473507885119	0.177072285886403	0.180553345803626	0.173897490352768	0.201647809901136	0.205202100771764	0.198284754874062	0.000300334249712876	0.000364022385658859	0.000372080097484264
120	0.910992249055047	0.17	0.403004183556421	0.384019097288731	0.421989269824111	0.191917566080077	0.99565568606244	0.9521449113869	1.03916646073798	2.01	1.48	2.72	0.384042856873803	0.401592708804269	0.419142560734735	0.453897429630386	0.474639470626737	0.495381511623089	0.463614701124042	0.484615382026262	0.505781629473074	0.403004183556421	2.21526447794641	0.00370632349240686	0.697718333566518	-0.00517149816944248	-0.00222941649960271	-0.00785473507885119	0.177072285886403	0.180553345803626	0.173897490352768	0.201647809901136	0.205202100771764	0.198284754874062	0.000300334249712876	0.000364022385658859	0.000372080097484264
120	0.910992249055047	0.17	0.403010700889355	0.384273994138114	0.421747407640597	0.192620296213289	0.991664080222358	0.94842567760427	1.03490248284045	2	1.48	2.72	0.384696185171219	0.402234352824052	0.419772520476885	0.455220808746118	0.475974169893421	0.496727531040723	0.464586788456655	0.485830574542994	0.507041382415639	0.403010700889355	2.21580866830727	0.00098010567191704	0.69510724410256	-0.00517149816944248	-0.00222941649960271	-0.00785473507885119	0.177072285886403	0.180553345803626	0.173897490352768	0.201647809901136	0.205202100771764	0.198284754874062	0.000300334249712876	0.000364022385658859	0.000372080097484264
120	0.910992249055047	0.17	0.403041301335679	0.384135929944068	0.421946672727289	0.189452745371814	0.972882869174131	0.930026394639069	1.01573934370919	1.99	1.47	2.69	0.378439722706417	0.395878574369888	0.413317426033359	0.448127588401757	0.46877772122756	0.489427854053362	0.457723407938829	0.478737174199614	0.499823985263383	0.403041301335679	2.19209235553311	0.0102611026395237	0.694201739527536	-0.00517149816944248	-0.00222941649960271	-0.00785473507885119	0.177072285886403	0.180553345803626	0.173897490352768	0.201647809901136	0.205202100771764	0.198284754874062	0.000300334249712876	0.000364022385658859	0.000372080097484264
120	0.910992249055047	0.17	0.403121600410764	0.384392810038959	0.421850390782569	0.191420001714545	0.993792761514348	0.95029360495377	1.03729191807493	2.01	1.49	2.7	0.384027416434289	0.401606055945224	0.419184695456159	0.454065573776976	0.474850170642125	0.495634767507274	0.463872356084176	0.485249097803326	0.506156305273385	0.403121600410764	2.21952135144572	-0.00307731034612624	0.693642350616891	-0.00517149816944248	-0.00222941649960271	-0.00785473507885119	0.177072285886403	0.180553345803626	0.173897490352768	0.201647809901136	0.205202100771764	0.198284754874062	0.000300334249712876	0.000364022385658859	0.000372080097484264
120	0.910992249055047	0.17	0.403141544900065	0.384303154991455	0.421979934808675	0.192508926943153	0.998082083233808	0.954548255367045	1.04161591110057	2.01	1.48	2.72	0.384688589154881	0.402232979109411	0.419777369063942	0.454578380499612	0.475310215540275	0.496042050580938	0.464024081040419	0.485207284415624	0.50641211544401	0.403141544900065	2.22704245991766	-0.0149193313011793	0.685102890377854	-0.00517149816944248	-0.00222941649960271	-0.00785473507885119	0.177072285886403	0.180553345803626	0.173897490352768	0.201647809901136	0.205202100771764	0.198284754874062	0.000300334249712876	0.000364022385658859	0.000372080097484264
120	0.910992249055047	0.17	0.403160702695554	0.384255253999385	0.422066151391722	0.191542211971566	0.983443022673614	0.940413869748644	1.02647217559858	1.98	1.46	2.7	0.384127394676888	0.401703354517464	0.419279314358039	0.455240014767195	0.476069771582903	0.496899528398611	0.464525006190525	0.485909087319157	0.507011289311342	0.403160702695554	2.19017766286157	-0.0120542288206503	0.671648642770153	-0.00517149816944248	-0.00222941649960271	-0.00785473507885119	0.177072285886403	0.180553345803626	0.173897490352768	0.201647809901136	0.205202100771764	0.198284754874062	0.000300334249712876	0.000364022385658859	0.000372080097484264
120	0.910992249055047	0.17	0.40320952792742	0.384497238570891	0.421921817283949	0.194049174524308	0.995408392273473	0.952205100488771	1.03861168405818	2.02	1.5	2.73	0.382387035453708	0.399736636562665	0.417086237671621	0.451515245879758	0.47200132067916	0.492487395478561	0.461074611074155	0.482141358072377	0.503250732465494	0.40320952792742	2.22849562874676	0.00660235541736061	0.708356844411377	-0.00517149816944248	-0.00222941649960271	-0.00785473507885119	0.177072285886403	0.180553345803626	0.173897490352768	0.201647809901136	0.205202100771764	0.198284754874062	0.000300334249712876	0.000364022385658859	0.000372080097484264
120	0.910992249055047	0.17	0.403221100365802	0.384323656516082	0.422118544215521	0.190111871718366	0.989306685390354	0.945820029744366	1.03279334103634	2	1.49	2.71	0.383895653023165	0.401546302768362	0.419196952513559	0.45433923940956	0.475228725177802	0.496118210946044	0.46403016429249	0.485482560242135	0.506805272888551	0.403221100365802	2.21738726375615	-0.000935875375014251	0.694258594028834	-0.00517149816944248	-0.00222941649960271	-0.00785473507885119	0.177072285886403	0.180553345803626	0.173897490352768	0.201647809901136	0.205202100771764	0.198284754874062	0.000300334249712876	0.000364022385658859	0.000372080097484264
120	0.910992249055047	0.17	0.403232898294548	0.384488216805059	0.421977579784038	0.19119707782998	0.986680299553596	0.943461335228225	1.02989926387897	1.99	1.48	2.71	0.383453353825598	0.401018945758863	0.418584537692128	0.453948037298101	0.47474291600377	0.495537794709439	0.463428958763325	0.484787991932478	0.505935191196721	0.403232898294548	2.20408828976026	0.00264877808080642	0.693047385418355	-0.00517149816944248	-0.00222941649960271	-0.00785473507885119	0.177072285886403	0.180553345803626	0.173897490352768	0.201647809901136	0.205202100771764	0.198284754874062	0.000300334249712876	0.000364022385658859	0.000372080097484264
120	0.910992249055047	0.17	0.403254956740607	0.384141891339801	0.422368022141414	0.187025665147966	1.00009053821712	0.955684267722781	1.04449680871147	2.01	1.49	2.7	0.386020144221894	0.40395673219297	0.421893320164045	0.456374407634507	0.477580035974924	0.498785664315342	0.466092500870906	0.4879291565519	0.509723523646937	0.403254956740607	2.21573613389472	-0.00900916377173529	0.688504359138091	-0.00517149816944248	-0.00222941649960271	-0.00785473507885119	0.177072285886403	0.180553345803626	0.173897490352768	0.201647809901136	0.205202100771764	0.198284754874062	0.000300334249712876	0.000364022385658859	0.000372080097484264
120	0.910992249055047	0.17	0.403337362930387	0.384431349257276	0.422243376603497	0.188583884999157	0.983758058196905	0.940299531823346	1.02721658457046	2	1.47	2.71	0.381413131254964	0.399041187063652	0.416669242872341	0.451339227088845	0.472199109541224	0.493058991993603	0.460758935794002	0.48197880931789	0.503301096610705	0.403337362930387	2.21390171889	0.00735115895893337	0.700887796750283	-0.00517149816944248	-0.00222941649960271	-0.00785473507885119	0.177072285886403	0.180553345803626	0.173897490352768	0.201647809901136	0.205202100771764	0.198284754874062	0.000300334249712876	0.000364022385658859	0.000372080097484264
120	0.910992249055047	0.17	0.403493653327464	0.384705698458302	0.422281608196626	0.194527533966342	0.995294273891051	0.952161887967656	1.03842665981445	2.01	1.48	2.68	0.385115476789683	0.402560986402991	0.420006496016298	0.455437071646873	0.476068109064284	0.496699146481695	0.465194678273838	0.486186841107627	0.507523439438246	0.403493653327464	2.2038838687661	0.0335840303706467	0.723361403811284	-0.00517149816944248	-0.00222941649960271	-0.00785473507885119	0.177072285886403	0.180553345803626	0.173897490352768	0.201647809901136	0.205202100771764	0.198284754874062	0.000300334249712876	0.000364022385658859	0.000372080097484264
120	0.910992249055047	0.17	0.403498803017721	0.384748343712102	0.42224926232334	0.193222844209503	0.990871441365937	0.947751114894794	1.03399176783708	2.01	1.47	2.73	0.383337367649662	0.400778267672741	0.41821916769582	0.453335785685813	0.473961440219592	0.494587094753371	0.462354805013456	0.48361244119417	0.504452264087363	0.403498803017721	2.22755923946073	-0.00243463990866752	0.695180447607447	-0.00517149816944248	-0.00222941649960271	-0.00785473507885119	0.177072285886403	0.180553345803626	0.173897490352768	0.201647809901136	0.205202100771764	0.198284754874062	0.000300334249712876	0.000364022385658859	0.000372080097484264
120	0.910992249055047	0.17	0.40362884048677	0.384957303439493	0.422300377534048	0.193062994938562	1.00078666069387	0.957212505836682	1.04436081555107	2.02	1.48	2.73	0.38456314746909	0.402069201807087	0.419575256145084	0.454126568045409	0.474799283121858	0.495471998198307	0.463241022014248	0.484329977202742	0.505618453257494	0.40362884048677	2.22659705528418	0.0148145096574886	0.712597361462003	-0.00517149816944248	-0.00222941649960271	-0.00785473507885119	0.177072285886403	0.180553345803626	0.173897490352768	0.201647809901136	0.205202100771764	0.198284754874062	0.000300334249712876	0.000364022385658859	0.000372080097484264
120	0.910992249055047	0.17	0.403650846580237	0.384832874697928	0.422468818462545	0.194242656501317	0.994742557284112	0.951594852567658	1.03789026200057	2	1.47	2.72	0.385835081239654	0.40332981453887	0.420824547838085	0.456530963222242	0.477231225673095	0.497931488123948	0.465939425358738	0.486888381364765	0.507986950096497	0.403650846580237	2.21480628719194	0.00345561759307024	0.697442775978198	-0.00517149816944248	-0.00222941649960271	-0.00785473507885119	0.177072285886403	0.180553345803626	0.173897490352768	0.201647809901136	0.205202100771764	0.198284754874062	0.000300334249712876	0.000364022385658859	0.000372080097484264
120	0.910992249055047	0.17	0.403658579066176	0.384680226678526	0.422636931453825	0.184698845231836	0.967674081081209	0.92437554479169	1.01097261737073	1.98	1.47	2.68	0.377337005821459	0.395011791931926	0.412686578042392	0.447130735543585	0.468074719282852	0.489018703022119	0.456526789473196	0.478042423445708	0.499344612484887	0.403658579066176	2.19836745663903	-0.00319065313657689	0.68425926756325	-0.00517149816944248	-0.00222941649960271	-0.00785473507885119	0.177072285886403	0.180553345803626	0.173897490352768	0.201647809901136	0.205202100771764	0.198284754874062	0.000300334249712876	0.000364022385658859	0.000372080097484264
120	0.910992249055047	0.17	0.40369098501747	0.385022212222307	0.422359757812633	0.197615067807995	1.01501325455272	0.971455023344762	1.05857148576068	2	1.47	2.73	0.394530353461699	0.412220358600046	0.429910363738393	0.466984329145377	0.48792303540619	0.508861741667003	0.476349939641071	0.497605210578615	0.519012755213771	0.40369098501747	2.21747329663043	0.0165017009282762	0.710856600656467	-0.00517149816944248	-0.00222941649960271	-0.00785473507885119	0.177072285886403	0.180553345803626	0.173897490352768	0.201647809901136	0.205202100771764	0.198284754874062	0.000300334249712876	0.000364022385658859	0.000372080097484264
120	0.910992249055047	0.17	0.403716677623983	0.38499815499863	0.422435200249336	0.191547036520717	0.987791445983673	0.944572707221456	1.03101018474589	2	1.47	2.73	0.383207262445363	0.400740835499923	0.418274408554482	0.453477863901022	0.474226654528307	0.494975445155593	0.4626544372637	0.483718930018541	0.50500504773931	0.403716677623983	2.22116375961207	-0.00284412419408177	0.691500504588072	-0.00517149816944248	-0.00222941649960271	-0.00785473507885119	0.177072285886403	0.180553345803626	0.173897490352768	0.201647809901136	0.205202100771764	0.198284754874062	0.000300334249712876	0.000364022385658859	0.000372080097484264
120	0.910992249055047	0.17	0.403780263268016	0.384793937991163	0.422766588544869	0.188557818743226	0.994284285558051	0.950357010795294	1.03821156032081	2.01	1.5	2.71	0.384194575532374	0.401952765865129	0.419710956197884	0.45429931951253	0.475297881953881	0.496296444395231	0.464381603599032	0.485882092169909	0.50726594735252	0.403780263268016	2.22509952760567	-0.010555579192025	0.689865069099936	-0.00517149816944248	-0.00222941649960271	-0.00785473507885119	0.177072285886403	0.180553345803626	0.173897490352768	0.201647809901136	0.205202100771764	0.198284754874062	0.000300334249712876	0.000364022385658859	0.000372080097484264
120	0.910992249055047	0.17	0.403784441637148	0.384964041583843	0.422604841690454	0.186306091495388	0.974921731390389	0.931530305285634	1.01831315749514	2	1.48	2.69	0.377191360308985	0.394761235325752	0.412331110342519	0.446173516676492	0.466956635667807	0.487739754659121	0.455635761928352	0.476914335592671	0.498113878167206	0.403784441637148	2.20615766256888	0.00159420564751729	0.693374201194284	-0.00517149816944248	-0.00222941649960271	-0.00785473507885119	0.177072285886403	0.180553345803626	0.173897490352768	0.201647809901136	0.205202100771764	0.198284754874062	0.000300334249712876	0.000364022385658859	0.000372080097484264
120	0.910992249055047	0.17	0.403796819608281	0.384962887547735	0.422630751668827	0.189858459143221	0.982316777209723	0.939101808361817	1.02553174605763	2.01	1.48	2.71	0.379387357253616	0.396845754925753	0.414304152597891	0.448549376113811	0.469190426043551	0.489831475973292	0.458082786836895	0.478941558812108	0.500044280231312	0.403796819608281	2.21702104325593	-0.0242104615163335	0.670915133703977	-0.00517149816944248	-0.00222941649960271	-0.00785473507885119	0.177072285886403	0.180553345803626	0.173897490352768	0.201647809901136	0.205202100771764	0.198284754874062	0.000300334249712876	0.000364022385658859	0.000372080097484264
120	0.910992249055047	0.17	0.403803868923367	0.384802777304948	0.422804960541786	0.195130931927526	1.00707335418778	0.963514361056607	1.05063234731894	2	1.47	2.69	0.390226371805559	0.407867902161618	0.425509432517677	0.461613936535822	0.482482788214136	0.503351639892449	0.4715374526324	0.49266162554897	0.513965954142854	0.403803868923367	2.20864745754331	-0.00762432136106131	0.684508348757886	-0.00517149816944248	-0.00222941649960271	-0.00785473507885119	0.177072285886403	0.180553345803626	0.173897490352768	0.201647809901136	0.205202100771764	0.198284754874062	0.000300334249712876	0.000364022385658859	0.000372080097484264
120	0.910992249055047	0.17	0.403834619667552	0.385040313785409	0.422628925549694	0.18809322934364	0.982761789443458	0.93927754480141	1.02624603408551	2	1.48	2.69	0.380674784807702	0.398298282317308	0.415921779826915	0.450382646638361	0.471233298607366	0.492083950576371	0.46002922605112	0.481107212547968	0.502658717021953	0.403834619667552	2.21490689236337	0.011234489954046	0.704905675211443	-0.00517149816944248	-0.00222941649960271	-0.00785473507885119	0.177072285886403	0.180553345803626	0.173897490352768	0.201647809901136	0.205202100771764	0.198284754874062	0.000300334249712876	0.000364022385658859	0.000372080097484264
120	0.910992249055047	0.17	0.403850011096014	0.385115627995508	0.422584394196519	0.198296829451663	1.01993820806801	0.976262501000893	1.06361391513513	2.01	1.48	2.7	0.394492177579742	0.412140837413115	0.429789497246488	0.466431319493966	0.487298368731505	0.508165417969044	0.476181145447572	0.497638438813689	0.518917033328171	0.403850011096014	2.21643965391805	0.0072751610698791	0.702760041747113	-0.00517149816944248	-0.00222941649960271	-0.00785473507885119	0.177072285886403	0.180553345803626	0.173897490352768	0.201647809901136	0.205202100771764	0.198284754874062	0.000300334249712876	0.000364022385658859	0.000372080097484264
120	0.910992249055047	0.17	0.403852661317411	0.385096210405371	0.422609112229451	0.188460519286639	0.975895288856476	0.932766722298558	1.01902385541439	2	1.49	2.73	0.378073846545929	0.395554940869688	0.413036035193446	0.44731510714458	0.46799772682821	0.48868034651184	0.456724221192417	0.477750633063585	0.49878026225929	0.403852661317411	2.21461822885429	0.00695383487014708	0.701005173042639	-0.00517149816944248	-0.00222941649960271	-0.00785473507885119	0.177072285886403	0.180553345803626	0.173897490352768	0.201647809901136	0.205202100771764	0.198284754874062	0.000300334249712876	0.000364022385658859	0.000372080097484264
120	0.910992249055047	0.17	0.403865103435107	0.385006978409002	0.422723228461212	0.192690896552842	0.992603266091844	0.949333734492494	1.03587279769119	2.01	1.48	2.7	0.383218447215083	0.400685099993509	0.418151752771936	0.453001846045653	0.473649145282854	0.494296444520056	0.462526641692967	0.48366787795375	0.50491932813594	0.403865103435107	2.21386389247446	0.00352497268884175	0.697801366254231	-0.00517149816944248	-0.00222941649960271	-0.00785473507885119	0.177072285886403	0.180553345803626	0.173897490352768	0.201647809901136	0.205202100771764	0.198284754874062	0.000300334249712876	0.000364022385658859	0.000372080097484264
120	0.910992249055047	0.17	0.403894996885639	0.385182487477999	0.42260750629328	0.196648519468257	1.00076116702595	0.957683212701037	1.04383912135086	1.99	1.46	2.7	0.389494063702388	0.407014061195789	0.42453405868919	0.461166229610737	0.481910143163667	0.502654056716596	0.470528611384968	0.491676069671144	0.513036365377627	0.403894996885639	2.20800501948556	0.0129298091047892	0.702892859121259	-0.00517149816944248	-0.00222941649960271	-0.00785473507885119	0.177072285886403	0.180553345803626	0.173897490352768	0.201647809901136	0.205202100771764	0.198284754874062	0.000300334249712876	0.000364022385658859	0.000372080097484264
120	0.910992249055047	0.17	0.403914001236764	0.385087870872351	0.422740131601177	0.193740447709219	0.99547135475568	0.952222638353795	1.03872007115757	2.01	1.47	2.73	0.384511488471595	0.40197550124378	0.419439514015966	0.454562661990509	0.475208308148744	0.495853954306979	0.463884135804295	0.48461655874299	0.505765823605242	0.403914001236764	2.21716470727167	-0.00215560256676893	0.692791903727816	-0.00517149816944248	-0.00222941649960271	-0.00785473507885119	0.177072285886403	0.180553345803626	0.173897490352768	0.201647809901136	0.205202100771764	0.198284754874062	0.000300334249712876	0.000364022385658859	0.000372080097484264
120	0.910992249055047	0.17	0.403959005238795	0.385136273298153	0.422781737179438	0.191374642533702	0.988971399603771	0.945676934142274	1.03226586506527	2	1.49	2.74	0.382685828822931	0.400205742654399	0.417725656485867	0.452613134868844	0.473334422475137	0.49405571008143	0.461719667262515	0.48310341283184	0.504129551093955	0.403959005238795	2.2223613940375	0.0122387494547212	0.710657105587067	-0.00517149816944248	-0.00222941649960271	-0.00785473507885119	0.177072285886403	0.180553345803626	0.173897490352768	0.201647809901136	0.205202100771764	0.198284754874062	0.000300334249712876	0.000364022385658859	0.000372080097484264
120	0.910992249055047	0.17	0.403970653166364	0.384979667561551	0.422961638771177	0.186964064981487	0.975732620665562	0.932399118259675	1.01906612307145	2	1.48	2.7	0.378667832350684	0.396266522764321	0.413865213177958	0.448208456936016	0.469039066775317	0.489869676614618	0.457914938684553	0.478834582236425	0.50017005544439	0.403970653166364	2.21201688287079	0.0140337838299942	0.708641383902037	-0.00517149816944248	-0.00222941649960271	-0.00785473507885119	0.177072285886403	0.180553345803626	0.173897490352768	0.201647809901136	0.205202100771764	0.198284754874062	0.000300334249712876	0.000364022385658859	0.000372080097484264
120	0.910992249055047	0.17	0.403991371693446	0.385238266047472	0.422744477339421	0.194457515444679	0.988266558952866	0.945429156684603	1.03110396122113	1.98	1.48	2.69	0.387035978238036	0.404572581350863	0.422109184463691	0.458909912558661	0.479703124181313	0.500496335803966	0.4688261861098	0.490133626203415	0.511323335620097	0.403991371693446	2.19446424426068	0.0104882094820481	0.695843556149359	-0.00517149816944248	-0.00222941649960271	-0.00785473507885119	0.177072285886403	0.180553345803626	0.173897490352768	0.201647809901136	0.205202100771764	0.198284754874062	0.000300334249712876	0.000364022385658859	0.000372080097484264
120	0.910992249055047	0.17	0.404014389139713	0.385218696818632	0.422810081460794	0.190282596571148	0.98220095505237	0.93905056535153	1.02535134475321	2	1.47	2.73	0.380222293812469	0.397693919682598	0.415165545552728	0.44975514480192	0.470421880422164	0.491088616042408	0.458781910467588	0.480018190526676	0.501013499419174	0.404014389139713	2.21403001920021	-0.0018708857954998	0.691926341075487	-0.00517149816944248	-0.00222941649960271	-0.00785473507885119	0.177072285886403	0.180553345803626	0.173897490352768	0.201647809901136	0.205202100771764	0.198284754874062	0.000300334249712876	0.000364022385658859	0.000372080097484264
120	0.910992249055047	0.17	0.404023965182244	0.385043262830758	0.423004667533729	0.191856482928803	0.994053516244257	0.95060420053924	1.03750283194927	2.01	1.48	2.71	0.38463849650917	0.402219188302505	0.41979988009584	0.45491207686139	0.475704766851991	0.496497456842592	0.464302088208206	0.485557488239832	0.50698543029639	0.404023965182244	2.21241384051004	0.0102368164810706	0.704712075116226	-0.00517149816944248	-0.00222941649960271	-0.00785473507885119	0.177072285886403	0.180553345803626	0.173897490352768	0.201647809901136	0.205202100771764	0.198284754874062	0.000300334249712876	0.000364022385658859	0.000372080097484264
120	0.910992249055047	0.17	0.404028674795478	0.385189388030805	0.422867961560151	0.194197657676766	1.00352798580841	0.959992948068441	1.04706302354838	2.01	1.48	2.69	0.387758812473412	0.405343415119714	0.422928017766015	0.458429525815204	0.479218998016679	0.500008470218154	0.468058207658897	0.489397109699898	0.510680955494967	0.404028674795478	2.210183682476	-0.00148558996041999	0.691749117035996	-0.00517149816944248	-0.00222941649960271	-0.00785473507885119	0.177072285886403	0.180553345803626	0.173897490352768	0.201647809901136	0.205202100771764	0.198284754874062	0.000300334249712876	0.000364022385658859	0.000372080097484264
120	0.910992249055047	0.17	0.404111397571016	0.385388621969314	0.422834173172718	0.19620618834743	0.99443771302905	0.951571932835365	1.03730349322274	1.99	1.47	2.71	0.38697122723197	0.404403249967634	0.421835272703299	0.458169557118041	0.478808874913324	0.499448192708606	0.467761668535605	0.488666407307133	0.509761802425828	0.404111397571016	2.21110402414135	0.0030618907356084	0.694768590170973	-0.00517149816944248	-0.00222941649960271	-0.00785473507885119	0.177072285886403	0.180553345803626	0.173897490352768	0.201647809901136	0.205202100771764	0.198284754874062	0.000300334249712876	0.000364022385658859	0.000372080097484264
120	0.910992249055047	0.17	0.404164386383433	0.385291065128825	0.423037707638041	0.191476555239969	0.99132462352076	0.947941425055631	1.03470782198589	1.99	1.48	2.68	0.385609185092003	0.403256857579616	0.420904530067229	0.456586316673176	0.477482306941279	0.498378297209383	0.466369628968096	0.487702759872569	0.509033488197716	0.404164386383433	2.19769667122215	0.00374684108703338	0.691116923747881	-0.00517149816944248	-0.00222941649960271	-0.00785473507885119	0.177072285886403	0.180553345803626	0.173897490352768	0.201647809901136	0.205202100771764	0.198284754874062	0.000300334249712876	0.000364022385658859	0.000372080097484264
120	0.910992249055047	0.17	0.404215658485892	0.385050384161765	0.42338093281002	0.185829850773426	0.979421962821992	0.93576164880031	1.02308227684367	2.01	1.48	2.71	0.378551565506307	0.39621384119862	0.413876116890933	0.447692315652872	0.468580526995533	0.489468738338195	0.457026140633753	0.478394586849522	0.499771827951447	0.404215658485892	2.20739146491299	-0.00167478428789427	0.68985114027548	-0.00517149816944248	-0.00222941649960271	-0.00785473507885119	0.177072285886403	0.180553345803626	0.173897490352768	0.201647809901136	0.205202100771764	0.198284754874062	0.000300334249712876	0.000364022385658859	0.000372080097484264
120	0.910992249055047	0.17	0.404254053993737	0.385465744475014	0.423042363512461	0.195864335148809	1.00264002169887	0.959373778738621	1.04590626465911	2	1.47	2.71	0.38890971443318	0.406448928623909	0.423988142814638	0.460148625370678	0.480900601987432	0.501652578604186	0.469574909517843	0.49093952594613	0.511974526963559	0.404254053993737	2.21821472250048	0.00283732820071304	0.697235665594516	-0.00517149816944248	-0.00222941649960271	-0.00785473507885119	0.177072285886403	0.180553345803626	0.173897490352768	0.201647809901136	0.205202100771764	0.198284754874062	0.000300334249712876	0.000364022385658859	0.000372080097484264
120	0.910992249055047	0.17	0.40425712077827	0.385459730505228	0.423054511051311	0.194841960357611	0.989200128402503	0.946374804773657	1.03202545203135	1.99	1.48	2.67	0.385062736594838	0.402487583736692	0.419912430878546	0.455962646183232	0.476595853858422	0.497229061533611	0.465950915186477	0.486866284206988	0.508114514997148	0.40425712077827	2.19983938629862	-0.0144627805337226	0.672864693391904	-0.00517149816944248	-0.00222941649960271	-0.00785473507885119	0.177072285886403	0.180553345803626	0.173897490352768	0.201647809901136	0.205202100771764	0.198284754874062	0.000300334249712876	0.000364022385658859	0.000372080097484264
120	0.910992249055047	0.17	0.404260041949359	0.385417247303916	0.423102836594802	0.194711483839809	1.00305347102033	0.959610329530982	1.04649661250967	1.99	1.48	2.7	0.390415202200806	0.40808994198512	0.425764681769435	0.462292195178392	0.483220924920568	0.504149654662744	0.472102875341331	0.493369489683952	0.51477457450305	0.404260041949359	2.20994896255715	-0.0083993769067989	0.68282697807208	-0.00517149816944248	-0.00222941649960271	-0.00785473507885119	0.177072285886403	0.180553345803626	0.173897490352768	0.201647809901136	0.205202100771764	0.198284754874062	0.000300334249712876	0.000364022385658859	0.000372080097484264
120	0.910992249055047	0.17	0.404311808797563	0.385168455698087	0.423455161897039	0.185631600038543	0.980056249977954	0.936339016293652	1.02377348366226	2.01	1.47	2.71	0.377945773146645	0.395591885716053	0.413237998285461	0.446762132457746	0.467621248874002	0.488480365290259	0.456094725341791	0.477331341861701	0.498489889127601	0.404311808797563	2.21229709173883	-0.00913069622635588	0.684464884009126	-0.00517149816944248	-0.00222941649960271	-0.00785473507885119	0.177072285886403	0.180553345803626	0.173897490352768	0.201647809901136	0.205202100771764	0.198284754874062	0.000300334249712876	0.000364022385658859	0.000372080097484264
120	0.910992249055047	0.17	0.404328587651104	0.385310228990114	0.423346946312094	0.190812333372715	1.00674300294272	0.962590310316146	1.05089569556929	1.99	1.49	2.7	0.392152668401897	0.410140171543241	0.428127674684585	0.464484770493643	0.485790047600156	0.507095324706668	0.474399142073542	0.496390948638364	0.517919472488823	0.404328587651104	2.20919977489947	0.00756343022902759	0.700153686626051	-0.00517149816944248	-0.00222941649960271	-0.00785473507885119	0.177072285886403	0.180553345803626	0.173897490352768	0.201647809901136	0.205202100771764	0.198284754874062	0.000300334249712876	0.000364022385658859	0.000372080097484264
120	0.910992249055047	0.17	0.404358855455588	0.385533801067972	0.423183909843205	0.196115740045694	1.00186967634573	0.95867114948349	1.04506820320797	2.01	1.48	2.7	0.386565030016859	0.403983974815795	0.421402919614731	0.45685036105348	0.477436421878013	0.498022482702547	0.466556651931466	0.487739285656571	0.50920884220468	0.404358855455588	2.2129490630762	0.0114250734647155	0.705231182519865	-0.00517149816944248	-0.00222941649960271	-0.00785473507885119	0.177072285886403	0.180553345803626	0.173897490352768	0.201647809901136	0.205202100771764	0.198284754874062	0.000300334249712876	0.000364022385658859	0.000372080097484264
120	0.910992249055047	0.17	0.404413439836908	0.385261008416422	0.423565871257394	0.194409700340335	0.994977553959917	0.951842673386056	1.03811243453378	2	1.48	2.71	0.386300333586886	0.403806397583403	0.421312461579921	0.457174960360884	0.477892866657703	0.498610772954522	0.466884715881679	0.487956375214268	0.50908729335813	0.404413439836908	2.20548541388551	-0.0140521336578237	0.679024687288489	-0.00517149816944248	-0.00222941649960271	-0.00785473507885119	0.177072285886403	0.180553345803626	0.173897490352768	0.201647809901136	0.205202100771764	0.198284754874062	0.000300334249712876	0.000364022385658859	0.000372080097484264
120	0.910992249055047	0.17	0.404416797589891	0.385325154307224	0.423508440872558	0.191211292464907	0.988104698736826	0.944825331426772	1.03138406604688	1.99	1.46	2.7	0.384546496230303	0.402161317197278	0.419776138164253	0.455380737054734	0.476240243599878	0.497099750145022	0.464609865288731	0.485980014587273	0.507287236792848	0.404416797589891	2.19689326297972	-0.0180907215768699	0.669004218200306	-0.00517149816944248	-0.00222941649960271	-0.00785473507885119	0.177072285886403	0.180553345803626	0.173897490352768	0.201647809901136	0.205202100771764	0.198284754874062	0.000300334249712876	0.000364022385658859	0.000372080097484264
120	0.910992249055047	0.17	0.404428036131873	0.385628306805122	0.423227765458623	0.190400769179755	0.987494958345883	0.944128620479133	1.03086129621263	1.99	1.48	2.7	0.383855907695672	0.401487430164327	0.419118952632982	0.45445834411961	0.47533282421688	0.496207304314149	0.464093437233533	0.4855269264317	0.506693675720824	0.404428036131873	2.21198966282939	-0.0144790975287675	0.677319027742219	-0.00517149816944248	-0.00222941649960271	-0.00785473507885119	0.177072285886403	0.180553345803626	0.173897490352768	0.201647809901136	0.205202100771764	0.198284754874062	0.000300334249712876	0.000364022385658859	0.000372080097484264
120	0.910992249055047	0.17	0.404514684344601	0.385487438956314	0.423541929732887	0.189153277413782	0.980302966843439	0.937077476116258	1.02352845757062	2	1.46	2.7	0.380614159689827	0.398171121893735	0.415728084097643	0.450524110633628	0.471305877630394	0.49208764462716	0.459682338827406	0.480788782688852	0.502294135931243	0.404514684344601	2.20387302685269	-0.00437713988989759	0.684717316364472	-0.00517149816944248	-0.00222941649960271	-0.00785473507885119	0.177072285886403	0.180553345803626	0.173897490352768	0.201647809901136	0.205202100771764	0.198284754874062	0.000300334249712876	0.000364022385658859	0.000372080097484264
120	0.910992249055047	0.17	0.404550131149579	0.385326752446517	0.423773509852641	0.181491433784844	0.97590833881798	0.931770634042804	1.02004604359316	2	1.49	2.71	0.377806609930363	0.395703199500764	0.413599789071166	0.447033878197648	0.468209743393979	0.48938560859031	0.456759138368398	0.478192288835843	0.499793048953077	0.404550131149579	2.21060605646015	0.00232166482408023	0.698490683600845	-0.00517149816944248	-0.00222941649960271	-0.00785473507885119	0.177072285886403	0.180553345803626	0.173897490352768	0.201647809901136	0.205202100771764	0.198284754874062	0.000300334249712876	0.000364022385658859	0.000372080097484264
120	0.910992249055047	0.17	0.404553513121107	0.38577819342089	0.423328832821324	0.187621908282788	0.974208788253983	0.931036353895841	1.01738122261212	2.01	1.48	2.71	0.376475089841209	0.393932352423529	0.411389615005848	0.44519450033537	0.465838302547721	0.486482104760072	0.454611443394242	0.475517946300766	0.496850790241851	0.404553513121107	2.21227082344829	-0.00286518975152861	0.693057386585869	-0.00517149816944248	-0.00222941649960271	-0.00785473507885119	0.177072285886403	0.180553345803626	0.173897490352768	0.201647809901136	0.205202100771764	0.198284754874062	0.000300334249712876	0.000364022385658859	0.000372080097484264
120	0.910992249055047	0.17	0.404565374158196	0.385821443962729	0.423309304353663	0.193586106980085	0.989701941850898	0.946682626162343	1.03272125753945	1.98	1.46	2.69	0.386979000871732	0.404564167582595	0.422149334293458	0.458694820731787	0.479538910136658	0.500382999541529	0.468202859485291	0.48958740224707	0.510882440143752	0.404565374158196	2.20166735050478	0.00362679928906903	0.690678495130205	-0.00517149816944248	-0.00222941649960271	-0.00785473507885119	0.177072285886403	0.180553345803626	0.173897490352768	0.201647809901136	0.205202100771764	0.198284754874062	0.000300334249712876	0.000364022385658859	0.000372080097484264
120	0.910992249055047	0.17	0.40463421171666	0.385607936325361	0.42366048710796	0.18948708269047	0.994770527017608	0.950954777720909	1.03858627631431	2	1.48	2.72	0.385488975046258	0.403250585464525	0.421012195882792	0.456099277978179	0.47711429581761	0.498129313657041	0.465523945248788	0.486909613279815	0.508254988740566	0.40463421171666	2.2122466533598	-0.00694152948397647	0.688529438832663	-0.00517149816944248	-0.00222941649960271	-0.00785473507885119	0.177072285886403	0.180553345803626	0.173897490352768	0.201647809901136	0.205202100771764	0.198284754874062	0.000300334249712876	0.000364022385658859	0.000372080097484264
120	0.910992249055047	0.17	0.404653422970028	0.385785927831027	0.42352091810903	0.195568765484411	0.997888807688366	0.954787143903761	1.04099047147297	1.99	1.46	2.69	0.388473196595462	0.406009923200859	0.423546649806256	0.459997878334658	0.480763421754679	0.5015289651747	0.469287242159772	0.490576305656533	0.511904262912172	0.404653422970028	2.20283115748425	0.0135871807981543	0.702265537650225	-0.00517149816944248	-0.00222941649960271	-0.00785473507885119	0.177072285886403	0.180553345803626	0.173897490352768	0.201647809901136	0.205202100771764	0.198284754874062	0.000300334249712876	0.000364022385658859	0.000372080097484264
120	0.910992249055047	0.17	0.404753269144286	0.385659256365083	0.423847281923489	0.19175852059514	0.995671598707429	0.952137804569501	1.03920539284536	2.02	1.49	2.73	0.382445977799254	0.399932232820836	0.417418487842417	0.451606591810741	0.472255019280868	0.492903446750996	0.461068384141518	0.482182800344681	0.503326670804623	0.404753269144286	2.22683907661625	0.0152985634323437	0.716312097516881	-0.00517149816944248	-0.00222941649960271	-0.00785473507885119	0.177072285886403	0.180553345803626	0.173897490352768	0.201647809901136	0.205202100771764	0.198284754874062	0.000300334249712876	0.000364022385658859	0.000372080097484264
120	0.910992249055047	0.17	0.404795054579943	0.386057643567278	0.423532465592607	0.194638331121434	0.99642908704337	0.953262783910292	1.03959539017645	2.01	1.48	2.73	0.384292515635893	0.401694314491048	0.419096113346203	0.454141350249939	0.474706092229836	0.495270834209734	0.463499259101007	0.484487322241006	0.505410696889305	0.404795054579943	2.22592605584783	0.0122274350386295	0.710922840033502	-0.00517149816944248	-0.00222941649960271	-0.00785473507885119	0.177072285886403	0.180553345803626	0.173897490352768	0.201647809901136	0.205202100771764	0.198284754874062	0.000300334249712876	0.000364022385658859	0.000372080097484264
120	0.910992249055047	0.17	0.40481550435676	0.38571256015978	0.423918448553739	0.190597071109699	1.00589006258627	0.961744001484813	1.05003612368772	1.99	1.49	2.69	0.391251855363038	0.409211133805376	0.427170412247714	0.463274798581008	0.484540080748972	0.505805362916935	0.473383164496737	0.495202847453376	0.516587022244983	0.40481550435676	2.20982220261599	-0.00793491888971089	0.686406141042684	-0.00517149816944248	-0.00222941649960271	-0.00785473507885119	0.177072285886403	0.180553345803626	0.173897490352768	0.201647809901136	0.205202100771764	0.198284754874062	0.000300334249712876	0.000364022385658859	0.000372080097484264
120	0.910992249055047	0.17	0.404841295532283	0.38566352390829	0.424019067156276	0.188738235665741	0.992461644799771	0.948640728139727	1.03628256145981	2	1.48	2.7	0.384738274238135	0.402510633521486	0.420282992804836	0.455259052291834	0.476289004303627	0.49731895631542	0.464862043761241	0.486428915037893	0.508106022344211	0.404841295532283	2.20861755181701	0.00573499036306757	0.699549557938586	-0.00517149816944248	-0.00222941649960271	-0.00785473507885119	0.177072285886403	0.180553345803626	0.173897490352768	0.201647809901136	0.205202100771764	0.198284754874062	0.000300334249712876	0.000364022385658859	0.000372080097484264
120	0.910992249055047	0.17	0.404876810530126	0.385951924328268	0.423801696731983	0.191754519884527	0.989983427701175	0.946697779049517	1.03326907635283	1.97	1.47	2.68	0.387842485661108	0.40557572000266	0.423308954344212	0.459940690613067	0.480970454889546	0.502000219166026	0.469829020966791	0.491215314886682	0.51282200977459	0.404876810530126	2.19418972830465	0.0211636817306536	0.706274745945289	-0.00517149816944248	-0.00222941649960271	-0.00785473507885119	0.177072285886403	0.180553345803626	0.173897490352768	0.201647809901136	0.205202100771764	0.198284754874062	0.000300334249712876	0.000364022385658859	0.000372080097484264
120	0.910992249055047	0.17	0.404911701260338	0.385982950203561	0.423840452317114	0.191202971783246	1.00428859406936	0.960299182499922	1.0482780056388	1.99	1.48	2.68	0.390864232682404	0.408768952287059	0.426673671891713	0.462867317372295	0.484070356276199	0.505273395180102	0.472735815020715	0.494814274539687	0.516360064775048	0.404911701260338	2.21070728281079	0.0115694290292009	0.704460555194598	-0.00517149816944248	-0.00222941649960271	-0.00785473507885119	0.177072285886403	0.180553345803626	0.173897490352768	0.201647809901136	0.205202100771764	0.198284754874062	0.000300334249712876	0.000364022385658859	0.000372080097484264
120	0.910992249055047	0.17	0.404916707168117	0.386101317033059	0.423732097303175	0.190244041099961	0.98923423514311	0.945769418607374	1.03269905167885	1.99	1.47	2.69	0.384595209424241	0.40227008861706	0.419944967809879	0.455352180246097	0.476278844382359	0.49720550851862	0.465105334790497	0.486596056416874	0.507847859970946	0.404916707168117	2.20525619920448	-0.00109617963724218	0.687843823587892	-0.00517149816944248	-0.00222941649960271	-0.00785473507885119	0.177072285886403	0.180553345803626	0.173897490352768	0.201647809901136	0.205202100771764	0.198284754874062	0.000300334249712876	0.000364022385658859	0.000372080097484264
120	0.910992249055047	0.17	0.404927573178398	0.385943891784006	0.42391125457279	0.188404643677952	0.98678198683791	0.943164327495508	1.03039964618031	1.98	1.48	2.65	0.384915851673655	0.402716703555293	0.420517555436931	0.456087930744251	0.477180212771296	0.498272494798342	0.466379311654601	0.487963613058911	0.509499188306444	0.404927573178398	2.18811648592284	-0.0145753142491752	0.670015689111698	-0.00517149816944248	-0.00222941649960271	-0.00785473507885119	0.177072285886403	0.180553345803626	0.173897490352768	0.201647809901136	0.205202100771764	0.198284754874062	0.000300334249712876	0.000364022385658859	0.000372080097484264
120	0.910992249055047	0.17	0.404948309564045	0.385744143999054	0.424152475129036	0.181746284218771	0.976294416620461	0.932177089116611	1.02041174412431	2.02	1.48	2.69	0.375555689198339	0.393329686789288	0.411103684380238	0.44375646314361	0.464758212108509	0.485759961073407	0.45326936380825	0.474926091494823	0.49622254099821	0.404948309564045	2.21493161391618	0.00115861940602213	0.697469259650837	-0.00517149816944248	-0.00222941649960271	-0.00785473507885119	0.177072285886403	0.180553345803626	0.173897490352768	0.201647809901136	0.205202100771764	0.198284754874062	0.000300334249712876	0.000364022385658859	0.000372080097484264
120	0.910992249055047	0.17	0.404967345992475	0.386216943028317	0.423717748956633	0.192841372047646	0.987698697303652	0.944663778374689	1.03073361623261	1.99	1.47	2.69	0.384589905352758	0.402110208106643	0.419630510860527	0.455460237391132	0.476209095175451	0.496957952959769	0.465096821612133	0.486038720709334	0.507313122439018	0.404967345992475	2.20461060752204	0.0184108554186494	0.708065958169788	-0.00517149816944248	-0.00222941649960271	-0.00785473507885119	0.177072285886403	0.180553345803626	0.173897490352768	0.201647809901136	0.205202100771764	0.198284754874062	0.000300334249712876	0.000364022385658859	0.000372080097484264
120	0.910992249055047	0.17	0.404985802270955	0.386165576495268	0.423806028046642	0.192838850734287	0.983150888097018	0.940313774354739	1.0259880018393	2	1.49	2.72	0.380599807665095	0.397938485132016	0.415277162598936	0.450167470999142	0.470675386212335	0.491183301425528	0.459480991418241	0.480625852660354	0.501773105182474	0.404985802270955	2.21401336957297	-0.00397302651182057	0.692013989617199	-0.00517149816944248	-0.00222941649960271	-0.00785473507885119	0.177072285886403	0.180553345803626	0.173897490352768	0.201647809901136	0.205202100771764	0.198284754874062	0.000300334249712876	0.000364022385658859	0.000372080097484264
120	0.910992249055047	0.17	0.404988727595258	0.386082999589525	0.423894455600991	0.192117421853637	0.985879491570412	0.942823683277354	1.02893529986347	2	1.46	2.72	0.382596342797233	0.400068320942543	0.417540299087853	0.452780201066173	0.473457256470881	0.494134311875589	0.46163254228959	0.482745952659381	0.503800693676749	0.404988727595258	2.2099025584319	0.0105522581301415	0.700526580862106	-0.00517149816944248	-0.00222941649960271	-0.00785473507885119	0.177072285886403	0.180553345803626	0.173897490352768	0.201647809901136	0.205202100771764	0.198284754874062	0.000300334249712876	0.000364022385658859	0.000372080097484264
120	0.910992249055047	0.17	0.405023707103058	0.386205366066737	0.423842048139379	0.189468285626628	0.979674604427238	0.936521130628155	1.02282807822632	1.99	1.47	2.71	0.380873179758249	0.398423238423179	0.415973297088109	0.450955344398569	0.471734682955519	0.492514021512469	0.460237797810487	0.481440670527856	0.502634984148199	0.405023707103058	2.20158587114744	0.00529531909145559	0.693400846993003	-0.00517149816944248	-0.00222941649960271	-0.00785473507885119	0.177072285886403	0.180553345803626	0.173897490352768	0.201647809901136	0.205202100771764	0.198284754874062	0.000300334249712876	0.000364022385658859	0.000372080097484264
120	0.910992249055047	0.17	0.405123656919747	0.386302362327469	0.423944951512026	0.193484279485052	0.986281589961872	0.943396959636226	1.02916622028752	2	1.47	2.7	0.382849312694993	0.400252751488863	0.417656190282733	0.453084788563128	0.473680968639006	0.494277148714883	0.462435904118684	0.483502529993744	0.504529349663108	0.405123656919747	2.2030319436992	0.00343015310324379	0.693057463106989	-0.00517149816944248	-0.00222941649960271	-0.00785473507885119	0.177072285886403	0.180553345803626	0.173897490352768	0.201647809901136	0.205202100771764	0.198284754874062	0.000300334249712876	0.000364022385658859	0.000372080097484264
120	0.910992249055047	0.17	0.405142676390113	0.385931382900071	0.424353969880155	0.189458641392256	0.990507307884513	0.946875296629106	1.03413931913992	1.98	1.46	2.68	0.386652700258924	0.404469655701409	0.422286611143895	0.458203376006955	0.479317386405551	0.500431396804147	0.46777235333575	0.489465081707158	0.510522461855362	0.405142676390113	2.18939695602615	0.0124191830155517	0.696687463845984	-0.00517149816944248	-0.00222941649960271	-0.00785473507885119	0.177072285886403	0.180553345803626	0.173897490352768	0.201647809901136	0.205202100771764	0.198284754874062	0.000300334249712876	0.000364022385658859	0.000372080097484264
120	0.910992249055047	0.17	0.405149196619935	0.386333208125599	0.423965185114271	0.195814706654456	0.998382741673265	0.955293421415448	1.04147206193108	2	1.48	2.7	0.386828750637397	0.404276989626052	0.421725228614707	0.457577346926765	0.478216761375193	0.498856175823621	0.467374248205943	0.488362404447077	0.509602987611942	0.405149196619935	2.20818468011306	-0.00832542889311942	0.684411828953954	-0.00517149816944248	-0.00222941649960271	-0.00785473507885119	0.177072285886403	0.180553345803626	0.173897490352768	0.201647809901136	0.205202100771764	0.198284754874062	0.000300334249712876	0.000364022385658859	0.000372080097484264
120	0.910992249055047	0.17	0.40516093395101	0.386075357945245	0.424246509956775	0.193094170572275	0.998981284914128	0.955490087485192	1.04247248234306	2.02	1.49	2.7	0.384418672092802	0.401916319198028	0.419413966303254	0.454094733578496	0.474763837285769	0.495432940993042	0.463859772458699	0.484833965920385	0.506127320436853	0.40516093395101	2.22375621133964	-0.0123672492419836	0.686307223896933	-0.00517149816944248	-0.00222941649960271	-0.00785473507885119	0.177072285886403	0.180553345803626	0.173897490352768	0.201647809901136	0.205202100771764	0.198284754874062	0.000300334249712876	0.000364022385658859	0.000372080097484264
120	0.910992249055047	0.17	0.405165592035446	0.386356640408944	0.423974543661948	0.19322627766189	0.994425228171546	0.951150726064676	1.03769973027842	2.01	1.49	2.75	0.384038327533754	0.401510918321483	0.418983509109211	0.453993031474864	0.474648351245632	0.495303671016399	0.463280046906767	0.484104105444102	0.505498956811542	0.405165592035446	2.22206768480195	0.0077637338998136	0.706748430728429	-0.00517149816944248	-0.00222941649960271	-0.00785473507885119	0.177072285886403	0.180553345803626	0.173897490352768	0.201647809901136	0.205202100771764	0.198284754874062	0.000300334249712876	0.000364022385658859	0.000372080097484264
120	0.910992249055047	0.17	0.40522495982063	0.386338249490544	0.424111670150716	0.189295576421831	0.995064620499032	0.951208572672106	1.03892066832596	1.98	1.48	2.68	0.388946646406456	0.406879267302634	0.424811888198812	0.461057540157961	0.482314877521238	0.503572214884514	0.471180207658472	0.492996972600326	0.514652860905584	0.40522495982063	2.19928612060451	-0.00917029213362062	0.679825477783709	-0.00517149816944248	-0.00222941649960271	-0.00785473507885119	0.177072285886403	0.180553345803626	0.173897490352768	0.201647809901136	0.205202100771764	0.198284754874062	0.000300334249712876	0.000364022385658859	0.000372080097484264
120	0.910992249055047	0.17	0.405283604948975	0.386253264639351	0.424313945258599	0.191825424607947	0.994007374426867	0.950555723490544	1.03745902536319	1.99	1.48	2.68	0.386292140818333	0.403950265268573	0.421608389718812	0.457297257705204	0.478201156682298	0.499105055659392	0.46739393168964	0.488577407400648	0.509960288858667	0.405283604948975	2.20433646194749	0.0146137171323492	0.70386464013125	-0.00517149816944248	-0.00222941649960271	-0.00785473507885119	0.177072285886403	0.180553345803626	0.173897490352768	0.201647809901136	0.205202100771764	0.198284754874062	0.000300334249712876	0.000364022385658859	0.000372080097484264
120	0.910992249055047	0.17	0.4053519644988	0.386344225280421	0.424359703717178	0.185120227150279	0.96486274027534	0.921750306997324	1.00797517355336	2	1.48	2.7	0.373763901302718	0.391245719463579	0.408727537624439	0.442255590622042	0.462940926442144	0.483626262262247	0.451701636836515	0.472809850598654	0.493833780881896	0.4053519644988	2.20292694840598	0.0163168071855916	0.707516605140722	-0.00517149816944248	-0.00222941649960271	-0.00785473507885119	0.177072285886403	0.180553345803626	0.173897490352768	0.201647809901136	0.205202100771764	0.198284754874062	0.000300334249712876	0.000364022385658859	0.000372080097484264
120	0.910992249055047	0.17	0.4053801684338	0.386405420280382	0.424354916587217	0.196476627525663	1.01175721773227	0.968182228489747	1.05533220697479	1.99	1.48	2.71	0.394030288195296	0.41176441413161	0.429498540067924	0.466605666541409	0.48760619340685	0.508606720272292	0.476602604380909	0.497906258058169	0.519439060414012	0.4053801684338	2.21230734670196	-0.00346005131670968	0.692199224986405	-0.00517149816944248	-0.00222941649960271	-0.00785473507885119	0.177072285886403	0.180553345803626	0.173897490352768	0.201647809901136	0.205202100771764	0.198284754874062	0.000300334249712876	0.000364022385658859	0.000372080097484264
120	0.910992249055047	0.17	0.405410305955109	0.386614108565745	0.424206503344474	0.190686157078689	0.99122413629745	0.947734283505071	1.03471398908983	2.01	1.48	2.7	0.382300097546652	0.399843173970274	0.417386250393895	0.451846894623108	0.472581350761148	0.493315806899187	0.46135991079209	0.48280700434037	0.503794973560496	0.405410305955109	2.21615308135874	-0.0132269556482192	0.681916157748641	-0.00517149816944248	-0.00222941649960271	-0.00785473507885119	0.177072285886403	0.180553345803626	0.173897490352768	0.201647809901136	0.205202100771764	0.198284754874062	0.000300334249712876	0.000364022385658859	0.000372080097484264
120	0.910992249055047	0.17	0.405436599121279	0.386311583708726	0.424561614533833	0.189194596720141	0.995185953065495	0.951310121781753	1.03906178434924	2	1.49	2.71	0.385389741729582	0.403164487208944	0.420939232688307	0.455919640800789	0.476947329648726	0.497975018496663	0.465631163946819	0.487372602975498	0.508627634476757	0.405436599121279	2.21258569275456	0.00452471323626855	0.69852504863309	-0.00517149816944248	-0.00222941649960271	-0.00785473507885119	0.177072285886403	0.180553345803626	0.173897490352768	0.201647809901136	0.205202100771764	0.198284754874062	0.000300334249712876	0.000364022385658859	0.000372080097484264
120	0.910992249055047	0.17	0.405451276737136	0.386689778226048	0.424212775248223	0.196728674929242	0.99196754445652	0.949278942749149	1.03465614616389	2	1.48	2.73	0.385217886537555	0.402540943216062	0.41986399989457	0.455883158566345	0.476383997365926	0.496884836165507	0.465344398492016	0.48622686166687	0.507049770494547	0.405451276737136	2.2208158947188	-0.00793646264532262	0.68880845651386	-0.00517149816944248	-0.00222941649960271	-0.00785473507885119	0.177072285886403	0.180553345803626	0.173897490352768	0.201647809901136	0.205202100771764	0.198284754874062	0.000300334249712876	0.000364022385658859	0.000372080097484264
120	0.910992249055047	0.17	0.405531319726019	0.386487764379806	0.424574875072232	0.18712827785443	0.983425370882755	0.939773800364328	1.02707694140118	2	1.48	2.69	0.381733252867444	0.399464387742999	0.417195522618553	0.451854894652929	0.472843110956035	0.493831327259142	0.461625849113626	0.482916752684813	0.504334609428878	0.405531319726019	2.20501528782228	0.00746791672641203	0.698372792460014	-0.00517149816944248	-0.00222941649960271	-0.00785473507885119	0.177072285886403	0.180553345803626	0.173897490352768	0.201647809901136	0.205202100771764	0.198284754874062	0.000300334249712876	0.000364022385658859	0.000372080097484264
120	0.910992249055047	0.17	0.405594025992969	0.386692539352785	0.424495512633154	0.198314315906142	1.00755737354764	0.964414210271349	1.05070053682393	2	1.48	2.68	0.390661618977925	0.408137904409888	0.425614189841852	0.46214691405677	0.482821101100503	0.503495288144236	0.472235580851856	0.493293588886158	0.514316276487719	0.405594025992969	2.20594655480492	-0.00552180532082552	0.686180433358533	-0.00517149816944248	-0.00222941649960271	-0.00785473507885119	0.177072285886403	0.180553345803626	0.173897490352768	0.201647809901136	0.205202100771764	0.198284754874062	0.000300334249712876	0.000364022385658859	0.000372080097484264
120	0.910992249055047	0.17	0.405602541276038	0.386607665917043	0.424597416635032	0.188475381032923	0.975215468967432	0.932119040129449	1.01831189780542	2.03	1.48	2.72	0.373963163967353	0.391253312746749	0.408543461526146	0.441478131162796	0.461889827570737	0.482301523978677	0.450489981008196	0.471361416290051	0.492201289673805	0.405602541276038	2.21729606005966	0.00757173635776101	0.703242404023642	-0.00517149816944248	-0.00222941649960271	-0.00785473507885119	0.177072285886403	0.180553345803626	0.173897490352768	0.201647809901136	0.205202100771764	0.198284754874062	0.000300334249712876	0.000364022385658859	0.000372080097484264
120	0.910992249055047	0.17	0.405619427742345	0.386695059619096	0.424543795865595	0.193979318960499	0.993764971254495	0.950623373047231	1.03690656946176	2	1.48	2.68	0.38595178205845	0.403467211597669	0.420982641136888	0.456799979277517	0.47753067213215	0.498261364986783	0.466640532532256	0.487908530949752	0.509004065633904	0.405619427742345	2.20080825496644	0.00648925187356774	0.695270953461691	-0.00517149816944248	-0.00222941649960271	-0.00785473507885119	0.177072285886403	0.180553345803626	0.173897490352768	0.201647809901136	0.205202100771764	0.198284754874062	0.000300334249712876	0.000364022385658859	0.000372080097484264
120	0.910992249055047	0.17	0.405644417153762	0.386805447901678	0.424483386405846	0.191472299300249	0.988352593002743	0.945098864545776	1.03160632145971	2.02	1.5	2.75	0.379699078183024	0.397076520310185	0.414453962437345	0.448383303997051	0.468904172663047	0.489425041329043	0.457633112640179	0.478637621307052	0.499535015492316	0.405644417153762	2.230609430609	0.00670886060865782	0.707578243639565	-0.00517149816944248	-0.00222941649960271	-0.00785473507885119	0.177072285886403	0.180553345803626	0.173897490352768	0.201647809901136	0.205202100771764	0.198284754874062	0.000300334249712876	0.000364022385658859	0.000372080097484264
120	0.910992249055047	0.17	0.405646405089835	0.386542924496882	0.424749885682788	0.184964453639029	0.980921140090393	0.937068534777607	1.02477374540318	2	1.49	2.72	0.37955850980034	0.39732095609498	0.415083402389619	0.44900544755489	0.470017847335861	0.491030247116832	0.458613169498858	0.479868299511989	0.501279695862822	0.405646405089835	2.21254583327305	0.000369874033977832	0.695611331422186	-0.00517149816944248	-0.00222941649960271	-0.00785473507885119	0.177072285886403	0.180553345803626	0.173897490352768	0.201647809901136	0.205202100771764	0.198284754874062	0.000300334249712876	0.000364022385658859	0.000372080097484264
120	0.910992249055047	0.17	0.405672024452199	0.386553510570246	0.424790538334153	0.189973660728062	0.999464599954688	0.955511707645022	1.04341749226435	2.01	1.47	2.7	0.385319839557201	0.403044291573154	0.420768743589106	0.455386090459157	0.476333542628635	0.497280994798114	0.464861703690567	0.486253856416571	0.507347673146796	0.405672024452199	2.21438021882106	0.0154116041737244	0.708436129518184	-0.00517149816944248	-0.00222941649960271	-0.00785473507885119	0.177072285886403	0.180553345803626	0.173897490352768	0.201647809901136	0.205202100771764	0.198284754874062	0.000300334249712876	0.000364022385658859	0.000372080097484264
120	0.910992249055047	0.17	0.405695459851217	0.386448657381294	0.42494226232114	0.184977897431807	0.979879892795306	0.936075790167389	1.02368399542322	1.98	1.47	2.68	0.382139447371776	0.400021840813289	0.417904234254802	0.452828251976558	0.474018560956618	0.495208869936679	0.462465327815153	0.484230509322699	0.505752064418965	0.405695459851217	2.19218270621372	-0.00598133446280272	0.679426952627371	-0.00517149816944248	-0.00222941649960271	-0.00785473507885119	0.177072285886403	0.180553345803626	0.173897490352768	0.201647809901136	0.205202100771764	0.198284754874062	0.000300334249712876	0.000364022385658859	0.000372080097484264
120	0.910992249055047	0.17	0.405716277338539	0.386717463871818	0.424715090805259	0.190895055608422	0.978994092292017	0.936069880743068	1.02191830384097	1.99	1.48	2.71	0.38039888838038	0.397842374912457	0.415285861444534	0.450319107742512	0.470968840249587	0.491618572756662	0.460001167286464	0.48093908447199	0.501975275835611	0.405716277338539	2.20414975291215	0.00426482423731035	0.694763478634205	-0.00517149816944248	-0.00222941649960271	-0.00785473507885119	0.177072285886403	0.180553345803626	0.173897490352768	0.201647809901136	0.205202100771764	0.198284754874062	0.000300334249712876	0.000364022385658859	0.000372080097484264
120	0.910992249055047	0.17	0.405864465267284	0.386723081066793	0.425005849467776	0.187242776067398	0.99328363438406	0.94921106894335	1.03735619982477	2.01	1.49	2.71	0.383880408214401	0.401704256846159	0.419528105477917	0.453965872801487	0.475043840907321	0.496121809013155	0.463544060394634	0.485274395643241	0.506644625845911	0.405864465267284	2.2115939654414	-0.012916709151236	0.682895498815359	-0.00517149816944248	-0.00222941649960271	-0.00785473507885119	0.177072285886403	0.180553345803626	0.173897490352768	0.201647809901136	0.205202100771764	0.198284754874062	0.000300334249712876	0.000364022385658859	0.000372080097484264
120	0.910992249055047	0.17	0.40586957062082	0.386966375621754	0.424772765619886	0.199910228680259	1.01133395259875	0.968245231248323	1.05442267394917	2.01	1.48	2.73	0.391465264401632	0.408886199875204	0.426307135348777	0.462906689053156	0.483506901367284	0.504107113681413	0.472420709063932	0.493392041469548	0.514353543053668	0.40586957062082	2.21847565682174	0.00331172221097305	0.698928137658445	-0.00517149816944248	-0.00222941649960271	-0.00785473507885119	0.177072285886403	0.180553345803626	0.173897490352768	0.201647809901136	0.205202100771764	0.198284754874062	0.000300334249712876	0.000364022385658859	0.000372080097484264
120	0.910992249055047	0.17	0.405919817183616	0.386740527124578	0.425099107242655	0.187924400747338	0.990688073960321	0.946828869859064	1.03454727806158	1.99	1.47	2.7	0.385536914701211	0.403395835957981	0.421254757214751	0.456598634470499	0.477749291510116	0.498899948549733	0.465941046825902	0.487545902790095	0.50920783577032	0.405919817183616	2.19907837935113	-0.00194968505789119	0.686133516968873	-0.00517149816944248	-0.00222941649960271	-0.00785473507885119	0.177072285886403	0.180553345803626	0.173897490352768	0.201647809901136	0.205202100771764	0.198284754874062	0.000300334249712876	0.000364022385658859	0.000372080097484264
120	0.910992249055047	0.17	0.405935418508858	0.386946296401106	0.42492454061661	0.191064328867281	0.988945817766017	0.945609016464612	1.03228261906742	2.01	1.48	2.7	0.381328623894789	0.398804729258136	0.416280834621483	0.450669660880458	0.471323632242922	0.491977603605386	0.460343921047752	0.481253970551797	0.502443969818052	0.405935418508858	2.21194090100449	-0.00874057687791086	0.684379240674173	-0.00517149816944248	-0.00222941649960271	-0.00785473507885119	0.177072285886403	0.180553345803626	0.173897490352768	0.201647809901136	0.205202100771764	0.198284754874062	0.000300334249712876	0.000364022385658859	0.000372080097484264
120	0.910992249055047	0.17	0.405967415583532	0.386898797767977	0.425036033399087	0.183675412252312	0.963596512404208	0.920333344752327	1.00685968005609	2.01	1.47	2.71	0.371456547266044	0.388918032250145	0.406379517234245	0.439084051898422	0.459724580744696	0.48036510959097	0.448015112900521	0.469181879434274	0.49027337570502	0.405967415583532	2.21070817563695	-0.00252869549865387	0.691076673264415	-0.00517149816944248	-0.00222941649960271	-0.00785473507885119	0.177072285886403	0.180553345803626	0.173897490352768	0.201647809901136	0.205202100771764	0.198284754874062	0.000300334249712876	0.000364022385658859	0.000372080097484264
120	0.910992249055047	0.17	0.405980052282227	0.387132947589403	0.424827156975052	0.194652241115718	1.00083302332931	0.957477860885177	1.04418818577343	2	1.48	2.72	0.387567328980613	0.405116606298062	0.422665883615511	0.45841371038379	0.479170953649897	0.499928196916004	0.467941884615561	0.489212932364609	0.510096089386207	0.405980052282227	2.21653010981424	0.0123581100634339	0.707282422937221	-0.00517149816944248	-0.00222941649960271	-0.00785473507885119	0.177072285886403	0.180553345803626	0.173897490352768	0.201647809901136	0.205202100771764	0.198284754874062	0.000300334249712876	0.000364022385658859	0.000372080097484264
120	0.910992249055047	0.17	0.406049816190813	0.386862886160825	0.4252367462208	0.187291790466601	0.985411640208846	0.941695399495851	1.02912788092184	1.99	1.47	2.69	0.382720911725031	0.400487930138656	0.418254948552281	0.453077164499417	0.474110324898652	0.495143485297887	0.462497259717202	0.484049750192594	0.505346315301789	0.406049816190813	2.19811883441494	0.00500753397806515	0.693513950623656	-0.00517149816944248	-0.00222941649960271	-0.00785473507885119	0.177072285886403	0.180553345803626	0.173897490352768	0.201647809901136	0.205202100771764	0.198284754874062	0.000300334249712876	0.000364022385658859	0.000372080097484264
120	0.910992249055047	0.17	0.406076680217395	0.387165576259164	0.424987784175626	0.194089905750213	1.01085523338955	0.96698722125887	1.05472324552023	2.01	1.5	2.72	0.38981788921837	0.407502234488957	0.425186579759544	0.460669129424565	0.481567687868303	0.502466246312042	0.470715010711283	0.492021041712968	0.513538210337833	0.406076680217395	2.2261341856105	0.0063072519150668	0.707356691583421	-0.00517149816944248	-0.00222941649960271	-0.00785473507885119	0.177072285886403	0.180553345803626	0.173897490352768	0.201647809901136	0.205202100771764	0.198284754874062	0.000300334249712876	0.000364022385658859	0.000372080097484264
120	0.910992249055047	0.17	0.406093716165707	0.387288125274693	0.424899307056722	0.19306316710644	1.00080185055094	0.957227058406743	1.04437664269514	2	1.47	2.7	0.387950671956265	0.405610922723553	0.42327117349084	0.458991182665527	0.479885332287624	0.50077948190972	0.468667196190508	0.489922087887532	0.511294384250647	0.406093716165707	2.21283582007297	-0.00693513838452049	0.687079194321936	-0.00517149816944248	-0.00222941649960271	-0.00785473507885119	0.177072285886403	0.180553345803626	0.173897490352768	0.201647809901136	0.205202100771764	0.198284754874062	0.000300334249712876	0.000364022385658859	0.000372080097484264
120	0.910992249055047	0.17	0.406128975820777	0.387110591862047	0.425147359779506	0.190573121598836	0.992109887523932	0.948565224629461	1.0356545504184	1.99	1.47	2.7	0.3855633841204	0.403262986794041	0.420962589467682	0.456455134224561	0.47740908070096	0.498363027177359	0.466048229586159	0.487426156224526	0.508694793014638	0.406128975820777	2.20168936061093	0.00145958249098322	0.690789407425231	-0.00517149816944248	-0.00222941649960271	-0.00785473507885119	0.177072285886403	0.180553345803626	0.173897490352768	0.201647809901136	0.205202100771764	0.198284754874062	0.000300334249712876	0.000364022385658859	0.000372080097484264
120	0.910992249055047	0.17	0.406144495304357	0.386752731703243	0.425536258905471	0.184843978716048	0.982269080526316	0.938338660260479	1.02619950079215	2.01	1.49	2.69	0.379495801007976	0.397262744579045	0.415029688150114	0.448783932213603	0.469794754409958	0.490805576606312	0.458380524709356	0.479942329011596	0.501405292138088	0.406144495304357	2.20030517103797	0.00552331993179542	0.696379657247501	-0.00517149816944248	-0.00222941649960271	-0.00785473507885119	0.177072285886403	0.180553345803626	0.173897490352768	0.201647809901136	0.205202100771764	0.198284754874062	0.000300334249712876	0.000364022385658859	0.000372080097484264
120	0.910992249055047	0.17	0.406163662270787	0.38701510882389	0.425312215717684	0.186419872181558	0.979818834230294	0.936225808454335	1.02341186000625	2	1.47	2.71	0.379468884953046	0.397137909598118	0.414806934243191	0.448963840226609	0.46986872458542	0.49077360894423	0.45820258601625	0.479393782330135	0.500736199256731	0.406163662270787	2.20467140873746	0.00623846019969362	0.695990360377792	-0.00517149816944248	-0.00222941649960271	-0.00785473507885119	0.177072285886403	0.180553345803626	0.173897490352768	0.201647809901136	0.205202100771764	0.198284754874062	0.000300334249712876	0.000364022385658859	0.000372080097484264
120	0.910992249055047	0.17	0.406173345380987	0.386905035440377	0.425441655321598	0.188044129667727	0.994037669120858	0.950047428946981	1.03802790929473	1.99	1.48	2.69	0.38604936372763	0.40392468627671	0.421800008825789	0.45700055702322	0.47816114716905	0.49932173731488	0.466922671174689	0.488530418470577	0.510051271341139	0.406173345380987	2.20608745877734	-0.00502168397396219	0.687736355174284	-0.00517149816944248	-0.00222941649960271	-0.00785473507885119	0.177072285886403	0.180553345803626	0.173897490352768	0.201647809901136	0.205202100771764	0.198284754874062	0.000300334249712876	0.000364022385658859	0.000372080097484264
120	0.910992249055047	0.17	0.406182838168989	0.387236244503734	0.425129431834245	0.191698970876176	0.99291956274088	0.949497753969246	1.03634137151251	1.99	1.47	2.7	0.385833792353719	0.403478490384	0.421123188414281	0.456747365839311	0.477635036919641	0.498522707999972	0.466255114945307	0.487602156363221	0.508725263748576	0.406182838168989	2.20455427374092	0.00281740273628489	0.692340607130898	-0.00517149816944248	-0.00222941649960271	-0.00785473507885119	0.177072285886403	0.180553345803626	0.173897490352768	0.201647809901136	0.205202100771764	0.198284754874062	0.000300334249712876	0.000364022385658859	0.000372080097484264
120	0.910992249055047	0.17	0.406207942782104	0.386914303747161	0.425501581817047	0.187890856992835	0.982270898971845	0.938779555656336	1.02576224228735	2	1.48	2.69	0.381294512295063	0.398958947399798	0.416623382504534	0.451326609680785	0.472235459272559	0.493144308864334	0.460833336901852	0.482225779948717	0.503756657892518	0.406207942782104	2.19347064669591	-0.00915157272603051	0.676988633898803	-0.00517149816944248	-0.00222941649960271	-0.00785473507885119	0.177072285886403	0.180553345803626	0.173897490352768	0.201647809901136	0.205202100771764	0.198284754874062	0.000300334249712876	0.000364022385658859	0.000372080097484264
120	0.910992249055047	0.17	0.406248902090448	0.387355790763104	0.425142013417793	0.191172134819649	0.981645440095145	0.938643546633451	1.02464733355684	1.99	1.48	2.69	0.382396806956545	0.399915477182121	0.417434147407698	0.452929422238879	0.473679389391627	0.494429356544375	0.462690618222768	0.483928415438653	0.505145657520966	0.406248902090448	2.20291074789325	0.00342176111894406	0.692767608746214	-0.00517149816944248	-0.00222941649960271	-0.00785473507885119	0.177072285886403	0.180553345803626	0.173897490352768	0.201647809901136	0.205202100771764	0.198284754874062	0.000300334249712876	0.000364022385658859	0.000372080097484264
[truncated: 1,375 more rows]
