# Supplementary material for: Re-expressing coefficients from regression models for inclusion in a meta-analysis
Source: BMC Med Res Methodol. 2024 Jan 8;24:6. doi: 10.1186/s12874-023-02132-y (PMC10773134; doi:10.1186/s12874-023-02132-y)
Supplement: Supplementary file 2 — Additional file 2. [file 12874_2023_2132_MOESM2_ESM.zip › Supp_Files_R1/simdata/simdata_scenario_121.csv]

ex_no	errsd	rsquare	beta	b_low_ci	b_hi_ci	lrsquare	lbeta	lb_low_ci	lb_hi_ci	x_median	x_25	x_75	rbl	rb	rbu	altl	alt	altu	dzl	dz	dzu	observed_beta	xlog	error	ylog	RelBias_rb	RelBias_rbl	RelBias_rbu	RelBias_alt	RelBias_altl	RelBias_altu	RelBias_dz	RelBias_dzl	RelBias_dzu	MC_SE_RelBias_rb	MC_SE_RelBias_alt	MC_SE_RelBias_dz
121	0.972667378427265	0.03	0.0751743059710552	0.00434156454291511	0.146007047399195	0.0586623204310487	0.551886299916236	0.206720166730146	0.897052433102326	3.86	2.83	5.09	0.0475938598765886	0.127062587271955	0.206531314667322	0.0513519650825466	0.137095700197602	0.222839435312658	0.0524866238335335	0.140292924083769	0.227889660943766	0.0751743059710552	4.40395292308266	0.0116843440140688	1.390149994747	0.0940594771677243	0.14563448875933	0.0754533958587227	0.176262428451395	0.231744364023865	0.15625520655179	0.201129931930151	0.257648010036152	0.180697863692319	0.00241833420187348	0.00264065107491695	0.00269829059415457
121	0.972667378427265	0.03	0.097405570739405	0.0127284097019415	0.182082731776868	0.0526088849034979	0.554247518972788	0.187029211409621	0.921465826535956	3.93	2.98	5.36	0.0424091142945026	0.125676337949593	0.208943561604684	0.04567520131342	0.135355150223573	0.225035099133726	0.0467112682678858	0.138241714674223	0.229942173231212	0.097405570739405	4.29932367681865	-0.03450080541858	1.33400456745609	0.0940594771677243	0.14563448875933	0.0754533958587227	0.176262428451395	0.231744364023865	0.15625520655179	0.201129931930151	0.257648010036152	0.180697863692319	0.00241833420187348	0.00264065107491695	0.00269829059415457
121	0.972667378427265	0.03	0.0998738561248633	0.0179135147430688	0.181834197506658	0.0401128849446212	0.465102717273111	0.109878578155823	0.8203268563904	3.95	2.82	5.31	0.0248091097980964	0.105013957896853	0.185218805995609	0.0267063831432322	0.113044886245608	0.199383389347983	0.0272252232798223	0.115164023590865	0.203099536494119	0.0998738561248633	4.34469144536857	-0.0672890462682553	1.30015524580535	0.0940594771677243	0.14563448875933	0.0754533958587227	0.176262428451395	0.231744364023865	0.15625520655179	0.201129931930151	0.257648010036152	0.180697863692319	0.00241833420187348	0.00264065107491695	0.00269829059415457
121	0.972667378427265	0.04	0.0987064014767252	0.0231143806339791	0.174298422319471	0.0743993398123392	0.634447529580147	0.285059147913232	0.983835911247062	3.73	2.68	5.16	0.0676401720394689	0.150544686479873	0.233449200920277	0.0732489900447985	0.163028063187465	0.25280713633013	0.0745053201982046	0.165924543577057	0.257154632487436	0.0987064014767252	4.24662091415499	0.0254463948511277	1.35382989496247	0.0940594771677243	0.14563448875933	0.0754533958587227	0.176262428451395	0.231744364023865	0.15625520655179	0.201129931930151	0.257648010036152	0.180697863692319	0.00241833420187348	0.00264065107491695	0.00269829059415457
121	0.972667378427265	0.04	0.109951140746556	0.0220146957887787	0.197887585704334	0.0413310748008386	0.542301382287497	0.134524924974182	0.950077839600812	3.8	2.95	4.95	0.0314405598319726	0.126744237620231	0.22204791540849	0.0339845696788989	0.13699973530444	0.240014900929982	0.0348735060453293	0.140601979313215	0.246488860364467	0.109951140746556	4.17018845026527	-0.0575393284744856	1.28974539014385	0.0940594771677243	0.14563448875933	0.0754533958587227	0.176262428451395	0.231744364023865	0.15625520655179	0.201129931930151	0.257648010036152	0.180697863692319	0.00241833420187348	0.00264065107491695	0.00269829059415457
121	0.972667378427265	0.05	0.0947337148321146	0.0294872237249456	0.159980205939284	0.0738019662866649	0.58034096091031	0.259354549845772	0.901327371974847	4.04	2.96	5.83	0.0573833216147055	0.128402960448956	0.199422599283207	0.0616266811930955	0.137898052694977	0.214169424196859	0.0625723526549791	0.140017425447467	0.217546289851816	0.0947337148321146	4.52034227957679	0.0176253450160804	1.42296141251807	0.0940594771677243	0.14563448875933	0.0754533958587227	0.176262428451395	0.231744364023865	0.15625520655179	0.201129931930151	0.257648010036152	0.180697863692319	0.00241833420187348	0.00264065107491695	0.00269829059415457
121	0.972667378427265	0.05	0.10158228983427	0.0342327111106532	0.168931868557887	0.0739061758483558	0.665790885596925	0.297822560835755	1.0337592103581	3.96	3.21	4.98	0.0670163977165046	0.149817081217679	0.232617764718853	0.0721128298208265	0.161210301511665	0.250307773202504	0.0743280481396085	0.16622687256895	0.25819229414714	0.10158228983427	4.50588811892831	0.0621096889088221	1.47794135234929	0.0940594771677243	0.14563448875933	0.0754533958587227	0.176262428451395	0.231744364023865	0.15625520655179	0.201129931930151	0.257648010036152	0.180697863692319	0.00241833420187348	0.00264065107491695	0.00269829059415457
121	0.972667378427265	0.05	0.105624921921885	0.0331696561968727	0.178080187646897	0.0665682072030684	0.594921013520257	0.247102548026393	0.94273947901412	4.31	3.15	5.98	0.0515812155890778	0.124186291488922	0.196791367388766	0.0550377727082398	0.132508255309396	0.209978737910552	0.0560509095139423	0.134943500943086	0.213788070484407	0.105624921921885	4.77749876952555	0.154330015240302	1.62674392387614	0.0940594771677243	0.14563448875933	0.0754533958587227	0.176262428451395	0.231744364023865	0.15625520655179	0.201129931930151	0.257648010036152	0.180697863692319	0.00241833420187348	0.00264065107491695	0.00269829059415457
121	0.972667378427265	0.05	0.108765068169919	0.0347946591214865	0.182735477218351	0.0579130242181563	0.545575513800361	0.20201937778839	0.889131649812332	4.02	2.98	5.75	0.04483368942839	0.121078301563136	0.197322913697881	0.0481658446618197	0.130077152680503	0.211988460699187	0.0489756460402077	0.132268243011731	0.215691723360214	0.108765068169919	4.47385296397077	0.117277813830138	1.52446076076522	0.0940594771677243	0.14563448875933	0.0754533958587227	0.176262428451395	0.231744364023865	0.15625520655179	0.201129931930151	0.257648010036152	0.180697863692319	0.00241833420187348	0.00264065107491695	0.00269829059415457
121	0.972667378427265	0.05	0.110431841114154	0.0360796198619703	0.184784062366338	0.0493693482104458	0.485667158419549	0.152929919674749	0.81840439716435	3.92	2.89	5.49	0.0347433608315118	0.110336220439221	0.18592908004693	0.0374274983576994	0.118860369591481	0.200293240825264	0.0381077254264479	0.121024800515204	0.204044390715125	0.110431841114154	4.3460931868736	0.118194990040665	1.48721186279611	0.0940594771677243	0.14563448875933	0.0754533958587227	0.176262428451395	0.231744364023865	0.15625520655179	0.201129931930151	0.257648010036152	0.180697863692319	0.00241833420187348	0.00264065107491695	0.00269829059415457
121	0.972667378427265	0.05	0.116687392495488	0.0349529944082378	0.198421790582738	0.0655697391089193	0.636856182419306	0.261495698757758	1.01221666608085	3.91	3.1	5.27	0.059567533435937	0.145072948122515	0.230578362809094	0.0641898271299745	0.156330251129754	0.248470675129533	0.0658206075682756	0.16036102972721	0.254872709795967	0.116687392495488	4.38102771600801	0.0122423192124487	1.40291235733769	0.0940594771677243	0.14563448875933	0.0754533958587227	0.176262428451395	0.231744364023865	0.15625520655179	0.201129931930151	0.257648010036152	0.180697863692319	0.00241833420187348	0.00264065107491695	0.00269829059415457
121	0.972667378427265	0.05	0.124444043459215	0.0384037975820606	0.210484289336368	0.0629272767625903	0.622933508665033	0.247619881081514	0.998247136248552	3.87	2.91	5.17	0.0569723850068657	0.143324548636137	0.229676712265409	0.061466146271881	0.154629434413857	0.247792722555833	0.0628952835548603	0.158066373053498	0.253569201463602	0.124444043459215	4.23948860808323	0.0212418555016061	1.37519593084559	0.0940594771677243	0.14563448875933	0.0754533958587227	0.176262428451395	0.231744364023865	0.15625520655179	0.201129931930151	0.257648010036152	0.180697863692319	0.00241833420187348	0.00264065107491695	0.00269829059415457
121	0.972667378427265	0.06	0.0993742883938698	0.0388124280892288	0.159936148698511	0.0722248327159636	0.569218226053884	0.250694080952655	0.887742371155113	3.9	2.97	5.76	0.0571960197394367	0.129867513304288	0.202539006869138	0.0616456525730234	0.139970711985726	0.218295771398429	0.062657978477614	0.142381975650278	0.222061726416359	0.0993742883938698	4.65127872578653	0.0199515739431225	1.44387708574538	0.0940594771677243	0.14563448875933	0.0754533958587227	0.176262428451395	0.231744364023865	0.15625520655179	0.201129931930151	0.257648010036152	0.180697863692319	0.00241833420187348	0.00264065107491695	0.00269829059415457
121	0.972667378427265	0.06	0.103512450891791	0.0370780754467523	0.16994682633683	0.0757537939148094	0.606838143689246	0.275897599340597	0.937778688037894	4.09	3.23	5.32	0.0603533078753352	0.132747401224614	0.205141494573892	0.0647322967196769	0.142379008994624	0.220025721269572	0.0665055274248516	0.14627327559376	0.226192391154382	0.103512450891791	4.54829632903725	-0.0392046855182365	1.37959357375102	0.0940594771677243	0.14563448875933	0.0754533958587227	0.176262428451395	0.231744364023865	0.15625520655179	0.201129931930151	0.257648010036152	0.180697863692319	0.00241833420187348	0.00264065107491695	0.00269829059415457
121	0.972667378427265	0.06	0.107250417541945	0.0421441558313679	0.172356679252521	0.0714350299065072	0.580971636954612	0.253939129132064	0.908004144777159	4.17	3.09	5.85	0.0545426819859721	0.124784830701713	0.195026979417454	0.0583800017872757	0.133563997481175	0.208747993175074	0.0594833297300823	0.136115330223752	0.212776737636886	0.107250417541945	4.70557631285836	0.017054783056523	1.46004923749092	0.0940594771677243	0.14563448875933	0.0754533958587227	0.176262428451395	0.231744364023865	0.15625520655179	0.201129931930151	0.257648010036152	0.180697863692319	0.00241833420187348	0.00264065107491695	0.00269829059415457
121	0.972667378427265	0.06	0.110334234804072	0.0397200459114867	0.180948423696657	0.0834176175567767	0.661605577225808	0.319199486880104	1.00401166757151	3.98	2.62	5.66	0.0715075764405151	0.148213933077893	0.224920289715271	0.0769056652641871	0.159402565324796	0.241899465385406	0.0775515748937323	0.160565632910584	0.243878200266825	0.110334234804072	4.46946551323626	0.0146136282281684	1.3823881805446	0.0940594771677243	0.14563448875933	0.0754533958587227	0.176262428451395	0.231744364023865	0.15625520655179	0.201129931930151	0.257648010036152	0.180697863692319	0.00241833420187348	0.00264065107491695	0.00269829059415457
121	0.972667378427265	0.06	0.115057530917432	0.0461836341968059	0.183931427638057	0.076866299315047	0.58126557025338	0.266762870700316	0.895768269806445	4.15	2.87	5.87	0.0576161621664156	0.125543300945716	0.193470439725016	0.0617079359896234	0.134459111599765	0.207210287209907	0.0624809206806276	0.13615544338063	0.209810737349257	0.115057530917432	4.56548119959354	0.0269722939387987	1.43958662799252	0.0940594771677243	0.14563448875933	0.0754533958587227	0.176262428451395	0.231744364023865	0.15625520655179	0.201129931930151	0.257648010036152	0.180697863692319	0.00241833420187348	0.00264065107491695	0.00269829059415457
121	0.972667378427265	0.06	0.11611750412737	0.0445645586790474	0.187670449575693	0.121952638409569	0.765485859016222	0.444795425548945	1.0861762924835	3.91	2.89	5.2	0.101235065887388	0.174223939640862	0.247212813394337	0.10907954466282	0.18772416295484	0.266368781246859	0.111509716991623	0.191857342942967	0.27231982196937	0.11611750412737	4.32657782239985	-0.00785707523647568	1.34930045689704	0.0940594771677243	0.14563448875933	0.0754533958587227	0.176262428451395	0.231744364023865	0.15625520655179	0.201129931930151	0.257648010036152	0.180697863692319	0.00241833420187348	0.00264065107491695	0.00269829059415457
121	0.972667378427265	0.06	0.125758073655909	0.0503097438565826	0.201206403455235	0.100674025196261	0.745639003728449	0.39769133499914	1.09358667245776	3.91	3.01	5.21	0.0906192625101776	0.169903768752824	0.24918827499547	0.097654532090312	0.18309432871487	0.268534125339429	0.100132429318319	0.187633851910141	0.275117258787611	0.125758073655909	4.30466297934388	0.0319436431699186	1.4076183797428	0.0940594771677243	0.14563448875933	0.0754533958587227	0.176262428451395	0.231744364023865	0.15625520655179	0.201129931930151	0.257648010036152	0.180697863692319	0.00241833420187348	0.00264065107491695	0.00269829059415457
121	0.972667378427265	0.06	0.126371460899519	0.0498602248412798	0.202882696957758	0.0703538172596942	0.599719410191912	0.259351523059951	0.940087297323873	3.92	2.99	5.35	0.0588703297453869	0.13613060380812	0.213390877870854	0.0634120277927279	0.146632737908145	0.229853448023561	0.0648594938897986	0.1499530262794	0.234993116179439	0.126371460899519	4.40301770825514	-0.00454676180649846	1.37447583693263	0.0940594771677243	0.14563448875933	0.0754533958587227	0.176262428451395	0.231744364023865	0.15625520655179	0.201129931930151	0.257648010036152	0.180697863692319	0.00241833420187348	0.00264065107491695	0.00269829059415457
121	0.972667378427265	0.06	0.126647508499185	0.0460241216709592	0.20727089532741	0.0703682189576351	0.662948253323203	0.286736556652229	1.03915994999418	3.79	3	5.17	0.0671369975743352	0.155223860518252	0.24331072346217	0.0725854516660417	0.167820939752169	0.263056427838296	0.0743645109698264	0.171996569793805	0.269713520733168	0.126647508499185	4.2980683129059	0.0456318577680473	1.40871727777608	0.0940594771677243	0.14563448875933	0.0754533958587227	0.176262428451395	0.231744364023865	0.15625520655179	0.201129931930151	0.257648010036152	0.180697863692319	0.00241833420187348	0.00264065107491695	0.00269829059415457
121	0.972667378427265	0.06	0.129061210244903	0.0478198729350022	0.210302547554803	0.046464328134782	0.521042768540054	0.152517326493129	0.88956821058698	4.15	3.04	5.26	0.0329443473950728	0.112547304422146	0.192150261449219	0.0352843717635591	0.12054149631786	0.205798620872161	0.036172189448866	0.123539703360348	0.210769421965233	0.129061210244903	4.35433966179593	0.00713591428431843	1.39987003742736	0.0940594771677243	0.14563448875933	0.0754533958587227	0.176262428451395	0.231744364023865	0.15625520655179	0.201129931930151	0.257648010036152	0.180697863692319	0.00241833420187348	0.00264065107491695	0.00269829059415457
121	0.972667378427265	0.06	0.134790024340026	0.0532690838535819	0.216310964826471	0.0575898855640513	0.590211813953966	0.217442442563138	0.962981185344795	3.85	3.07	5.31	0.0501774144522801	0.136198354168143	0.222219293884005	0.0541543812527877	0.14699317767037	0.239831974087952	0.0555104206316656	0.150702437433938	0.245651988799614	0.134790024340026	4.3669291068175	0.123648372443108	1.51088070605727	0.0940594771677243	0.14563448875933	0.0754533958587227	0.176262428451395	0.231744364023865	0.15625520655179	0.201129931930151	0.257648010036152	0.180697863692319	0.00241833420187348	0.00264065107491695	0.00269829059415457
121	0.972667378427265	0.06	0.143217272489126	0.0549685801562781	0.231465964821974	0.07257389507226	0.70505912064124	0.311544893621642	1.09857334766084	3.91	2.93	5.37	0.070934829636395	0.160533039154902	0.250131248673409	0.0764349087107972	0.172980301154852	0.269525693598908	0.0780428237057038	0.176448244500432	0.275095542988413	0.143217272489126	4.34809868513847	0.0549383470269036	1.43107668780367	0.0940594771677243	0.14563448875933	0.0754533958587227	0.176262428451395	0.231744364023865	0.15625520655179	0.201129931930151	0.257648010036152	0.180697863692319	0.00241833420187348	0.00264065107491695	0.00269829059415457
121	0.972667378427265	0.06	0.144719117687629	0.0580282722925966	0.231409963082662	0.0874695831544104	0.790665740035637	0.391940683005388	1.18939079706589	3.97	2.94	5.25	0.0879589936254593	0.17744053068027	0.266922067735082	0.0946185041536528	0.190874825838594	0.287131147523535	0.0967816890488394	0.195009116095025	0.293636041043033	0.144719117687629	4.42929995863362	0.0430062379312849	1.44090663274781	0.0940594771677243	0.14563448875933	0.0754533958587227	0.176262428451395	0.231744364023865	0.15625520655179	0.201129931930151	0.257648010036152	0.180697863692319	0.00241833420187348	0.00264065107491695	0.00269829059415457
121	0.972667378427265	0.06	0.152677014318228	0.0597319885490925	0.245622040087364	0.0642613847365374	0.666339355121543	0.269346069251286	1.0633326409918	4.01	2.87	5.19	0.0600112852175981	0.148462835203296	0.236914385188994	0.06450076842202	0.159569436281898	0.254638104141775	0.0659219961897179	0.163009574437638	0.260132956101938	0.152677014318228	4.27521498795041	0.090658841215073	1.45605309336547	0.0940594771677243	0.14563448875933	0.0754533958587227	0.176262428451395	0.231744364023865	0.15625520655179	0.201129931930151	0.257648010036152	0.180697863692319	0.00241833420187348	0.00264065107491695	0.00269829059415457
121	0.972667378427265	0.06	0.159241363729609	0.0607307418118889	0.257751985647328	0.0849797650642942	0.80281733013615	0.391516310176503	1.2141183500958	4.03	3.11	5.28	0.0866941167994182	0.177769195250241	0.268844273701063	0.093113499949651	0.190932355782346	0.288751211615041	0.0954942543673781	0.195826945989393	0.296389407741845	0.159241363729609	4.31705372590469	0.0593459801336432	1.45156170518395	0.0940594771677243	0.14563448875933	0.0754533958587227	0.176262428451395	0.231744364023865	0.15625520655179	0.201129931930151	0.257648010036152	0.180697863692319	0.00241833420187348	0.00264065107491695	0.00269829059415457
121	0.972667378427265	0.06	0.163969478341586	0.0610996911041202	0.266839265579051	0.0615138938635252	0.710886456272451	0.27736258521001	1.14441032733489	4.02	3.12	5.28	0.0616132769980947	0.157916195190294	0.254219113382493	0.0661998161155844	0.169671596652674	0.273143377189764	0.0679625454271673	0.174185654007397	0.280215079936201	0.163969478341586	4.30368115882535	0.0217452130317635	1.40697435081894	0.0940594771677243	0.14563448875933	0.0754533958587227	0.176262428451395	0.231744364023865	0.15625520655179	0.201129931930151	0.257648010036152	0.180697863692319	0.00241833420187348	0.00264065107491695	0.00269829059415457
121	0.972667378427265	0.07	0.109695855806839	0.0453823621682882	0.174009349445389	0.0880127871381158	0.621327942801607	0.309059689200105	0.93359619640311	4.28	3.04	5.57	0.0649237220790511	0.130521462643037	0.196119203207023	0.0693218755596025	0.139363429905961	0.209404984252319	0.0707460332833222	0.142299261270819	0.213829302706626	0.109695855806839	4.66923427529459	-0.0267603081537536	1.40885493134427	0.0940594771677243	0.14563448875933	0.0754533958587227	0.176262428451395	0.231744364023865	0.15625520655179	0.201129931930151	0.257648010036152	0.180697863692319	0.00241833420187348	0.00264065107491695	0.00269829059415457
121	0.972667378427265	0.07	0.11469133642874	0.0512713443975298	0.17811132845995	0.10888488640873	0.72363907288452	0.400424767986385	1.04685337778266	3.96	3.08	5.45	0.0901219288395075	0.162866421475215	0.235610914110923	0.0969777230579163	0.175256066094464	0.253534409131012	0.09922526779701	0.179309425325118	0.259523130124058	0.11469133642874	4.56098891989924	-0.0270889317414555	1.38318435382495	0.0940594771677243	0.14563448875933	0.0754533958587227	0.176262428451395	0.231744364023865	0.15625520655179	0.201129931930151	0.257648010036152	0.180697863692319	0.00241833420187348	0.00264065107491695	0.00269829059415457
121	0.972667378427265	0.07	0.116653480953806	0.0508272332210162	0.182479728686595	0.0933581355648592	0.688726601233365	0.353626839982661	1.02382636248407	3.86	3	5.33	0.0814440223692247	0.158621061455292	0.235798100541358	0.0878785329781926	0.17115296831658	0.254427403654968	0.0899282595092245	0.175013530707966	0.260205460193228	0.116653480953806	4.53978931554244	-0.0197094992688534	1.38725409351578	0.0940594771677243	0.14563448875933	0.0754533958587227	0.176262428451395	0.231744364023865	0.15625520655179	0.201129931930151	0.257648010036152	0.180697863692319	0.00241833420187348	0.00264065107491695	0.00269829059415457
121	0.972667378427265	0.07	0.117661042996463	0.05314098711201	0.182181098880916	0.107619692387253	0.739224504443661	0.406878140132635	1.07157086875469	4.09	2.94	5.42	0.0889248371841532	0.161560458074155	0.234196078964157	0.0953670446120381	0.173264791936498	0.251162539260958	0.0973679733767995	0.17679966672082	0.256283616021182	0.117661042996463	4.5468954298	-0.0502114574236791	1.35499334803343	0.0940594771677243	0.14563448875933	0.0754533958587227	0.176262428451395	0.231744364023865	0.15625520655179	0.201129931930151	0.257648010036152	0.180697863692319	0.00241833420187348	0.00264065107491695	0.00269829059415457
121	0.972667378427265	0.07	0.118189818644443	0.0506683806562007	0.185711256632686	0.0778757736053631	0.599818482480246	0.277564098394517	0.922072866565976	4.21	2.96	5.23	0.0591403623737805	0.127802848486379	0.196465334598978	0.0632448865485418	0.136672761692191	0.21010063683584	0.0647094642640298	0.139940977468723	0.215049950227974	0.118189818644443	4.44932990391862	-0.141692329303755	1.26064306147216	0.0940594771677243	0.14563448875933	0.0754533958587227	0.176262428451395	0.231744364023865	0.15625520655179	0.201129931930151	0.257648010036152	0.180697863692319	0.00241833420187348	0.00264065107491695	0.00269829059415457
121	0.972667378427265	0.07	0.120467174596426	0.0532014724373245	0.187732876755528	0.0948284010277568	0.670295222637357	0.346963860970774	0.993626584303941	4.14	3.07	5.97	0.0750494798160051	0.144987168523365	0.214924857230725	0.0803926861039275	0.155309643141729	0.23022660017953	0.0817116040561814	0.157963465215607	0.234097029169232	0.120467174596426	4.73759097961781	-0.0125938067159715	1.44816468976359	0.0940594771677243	0.14563448875933	0.0754533958587227	0.176262428451395	0.231744364023865	0.15625520655179	0.201129931930151	0.257648010036152	0.180697863692319	0.00241833420187348	0.00264065107491695	0.00269829059415457
121	0.972667378427265	0.07	0.123324577232749	0.0513052044164656	0.195343950049032	0.0827617812511831	0.626284160964232	0.300760136282662	0.951808185645802	3.91	2.88	5.28	0.0685411160807702	0.142725747855939	0.216910379631109	0.0738634747552052	0.153808695808977	0.233753916862749	0.075356182314863	0.157139622530667	0.238773592287363	0.123324577232749	4.3772656602769	0.106912543490728	1.48291368001401	0.0940594771677243	0.14563448875933	0.0754533958587227	0.176262428451395	0.231744364023865	0.15625520655179	0.201129931930151	0.257648010036152	0.180697863692319	0.00241833420187348	0.00264065107491695	0.00269829059415457
121	0.972667378427265	0.07	0.123593068286927	0.0546245415058324	0.192561595068021	0.0707677327490982	0.556764225076696	0.241770948877454	0.871757501275937	4.02	3.04	5.66	0.0536737536615838	0.123603046615399	0.193532339569214	0.0576651623603004	0.132794695080292	0.207924227800284	0.0588229405447009	0.135478913312727	0.211942133601405	0.123593068286927	4.52483330240827	-0.016178295359509	1.38903544059543	0.0940594771677243	0.14563448875933	0.0754533958587227	0.176262428451395	0.231744364023865	0.15625520655179	0.201129931930151	0.257648010036152	0.180697863692319	0.00241833420187348	0.00264065107491695	0.00269829059415457
121	0.972667378427265	0.07	0.128559674505452	0.053070474308144	0.204048874702759	0.0859940032861496	0.670248639188656	0.329085704615299	1.01141157376201	4.09	3.04	5.51	0.0719389752157509	0.146518063734641	0.221097152253531	0.0771525747054247	0.157136598402725	0.237120622100025	0.0788439043593826	0.160549160620303	0.242177442648475	0.128559674505452	4.43010686986431	0.0803465162273807	1.45823962073159	0.0940594771677243	0.14563448875933	0.0754533958587227	0.176262428451395	0.231744364023865	0.15625520655179	0.201129931930151	0.257648010036152	0.180697863692319	0.00241833420187348	0.00264065107491695	0.00269829059415457
121	0.972667378427265	0.07	0.130598391546716	0.0582493561721616	0.20294742692127	0.0826237498097004	0.679018165092836	0.325763301494397	1.03227302869127	4.01	2.88	5.12	0.0725541984894364	0.151231334229727	0.229908469970017	0.077978667305189	0.162538049396779	0.247097431488369	0.0797615535033401	0.166337054670817	0.252777215080687	0.130598391546716	4.40297408734789	-0.0373319874083975	1.35120710495482	0.0940594771677243	0.14563448875933	0.0754533958587227	0.176262428451395	0.231744364023865	0.15625520655179	0.201129931930151	0.257648010036152	0.180697863692319	0.00241833420187348	0.00264065107491695	0.00269829059415457
121	0.972667378427265	0.07	0.132361603259278	0.0572581979775964	0.20746500854096	0.0991647092029542	0.738329761815681	0.390889646063195	1.08576987756817	3.81	2.78	4.87	0.0911950369483369	0.172253244840239	0.253311452732141	0.0985528650681437	0.186151038086723	0.273749211105302	0.100972048406402	0.190679070461647	0.280412401150352	0.132361603259278	4.2223648349639	-0.111972249966825	1.23084858593997	0.0940594771677243	0.14563448875933	0.0754533958587227	0.176262428451395	0.231744364023865	0.15625520655179	0.201129931930151	0.257648010036152	0.180697863692319	0.00241833420187348	0.00264065107491695	0.00269829059415457
121	0.972667378427265	0.07	0.134906026236687	0.0591293817167364	0.210682670756638	0.0956811683507474	0.670544125261242	0.348689039517832	0.992399211004651	3.75	2.82	5.09	0.0824678258012846	0.158589200826574	0.234710575851864	0.0892701416485971	0.17167034881991	0.254070555991223	0.091227392103093	0.17540001303737	0.259781843441306	0.134906026236687	4.15831858544398	0.134947205391728	1.45563107403382	0.0940594771677243	0.14563448875933	0.0754533958587227	0.176262428451395	0.231744364023865	0.15625520655179	0.201129931930151	0.257648010036152	0.180697863692319	0.00241833420187348	0.00264065107491695	0.00269829059415457
121	0.972667378427265	0.07	0.138483230633367	0.0624632099840479	0.214503251282687	0.0921254580025264	0.707283911713649	0.36062503129255	1.05394279213475	4.08	2.93	5.53	0.0790432481080798	0.155025338967894	0.231007429827709	0.0847972609591727	0.16631052541983	0.247823789880488	0.086429923173273	0.169440393940818	0.252586442259128	0.138483230633367	4.44025602111885	0.00134280680553872	1.4009482915074	0.0940594771677243	0.14563448875933	0.0754533958587227	0.176262428451395	0.231744364023865	0.15625520655179	0.201129931930151	0.257648010036152	0.180697863692319	0.00241833420187348	0.00264065107491695	0.00269829059415457
121	0.972667378427265	0.07	0.139069064354557	0.058466717066315	0.2196714116428	0.106797065906962	0.818402029375304	0.448873844264151	1.18793021448646	4.12	3.21	5.41	0.0976328500632782	0.178007526271593	0.258382202479908	0.104649084129314	0.190799762378886	0.276950440628459	0.107435258953774	0.195855853520334	0.284225298771566	0.139069064354557	4.51966454431219	-0.091832600853259	1.33639803081961	0.0940594771677243	0.14563448875933	0.0754533958587227	0.176262428451395	0.231744364023865	0.15625520655179	0.201129931930151	0.257648010036152	0.180697863692319	0.00241833420187348	0.00264065107491695	0.00269829059415457
121	0.972667378427265	0.07	0.139743408865989	0.0593505778651683	0.22013623986681	0.108706207902583	0.773125874067247	0.427489900475824	1.11876184765867	3.84	3.04	5.19	0.0989458090054935	0.178945900213119	0.258945991420745	0.106826656296781	0.193198604063397	0.279570551830014	0.109591634779349	0.198123416901035	0.286882262892141	0.139743408865989	4.25360029773447	-0.121810099346874	1.24250783384073	0.0940594771677243	0.14563448875933	0.0754533958587227	0.176262428451395	0.231744364023865	0.15625520655179	0.201129931930151	0.257648010036152	0.180697863692319	0.00241833420187348	0.00264065107491695	0.00269829059415457
121	0.972667378427265	0.07	0.139839564550042	0.0627269927330026	0.216952136367081	0.0724161076515913	0.608342583702399	0.268410082527304	0.948275084877495	3.84	2.94	4.87	0.0620566739330152	0.14064940109896	0.219242128264905	0.0669904419996838	0.15183162340896	0.236672804818235	0.0688305163605037	0.155961668343846	0.243111774316397	0.139839564550042	4.20769386929943	-0.00504317306905502	1.34265822377107	0.0940594771677243	0.14563448875933	0.0754533958587227	0.176262428451395	0.231744364023865	0.15625520655179	0.201129931930151	0.257648010036152	0.180697863692319	0.00241833420187348	0.00264065107491695	0.00269829059415457
121	0.972667378427265	0.07	0.139876679684332	0.0631677385977365	0.216585620770927	0.0896701878901718	0.705068268007785	0.354322876178635	1.05581365983694	4.08	3.02	5.2	0.0777105277127747	0.15463643717092	0.231562346629065	0.083373452007047	0.165905109030562	0.248436766054078	0.0854972695793095	0.170103282139054	0.254734783265928	0.139876679684332	4.42634549063547	0.195093889752657	1.5878599506202	0.0940594771677243	0.14563448875933	0.0754533958587227	0.176262428451395	0.231744364023865	0.15625520655179	0.201129931930151	0.257648010036152	0.180697863692319	0.00241833420187348	0.00264065107491695	0.00269829059415457
121	0.972667378427265	0.07	0.140276059567169	0.0633147731944489	0.21723734593989	0.0990183722641421	0.74927986723528	0.396397790019057	1.1021619444515	3.98	2.95	5.28	0.0889331193014562	0.168103348456637	0.247273577611818	0.0956631109582576	0.180824527489599	0.26598594402094	0.0977948048685449	0.184858911917854	0.272003630141316	0.140276059567169	4.40908487396897	-0.109026728216947	1.28155044144862	0.0940594771677243	0.14563448875933	0.0754533958587227	0.176262428451395	0.231744364023865	0.15625520655179	0.201129931930151	0.257648010036152	0.180697863692319	0.00241833420187348	0.00264065107491695	0.00269829059415457
121	0.972667378427265	0.07	0.140489178526998	0.0624080750031358	0.21857028205086	0.0752206996631432	0.659787707081227	0.29859410662782	1.02098130753464	4.04	2.91	5.3	0.0660562603497645	0.145961047412284	0.225865834474803	0.0709398565242905	0.156752073259011	0.242564289993731	0.072423175068937	0.160090205857564	0.247609256898892	0.140489178526998	4.34465647659158	-0.0150562408438008	1.36351736377374	0.0940594771677243	0.14563448875933	0.0754533958587227	0.176262428451395	0.231744364023865	0.15625520655179	0.201129931930151	0.257648010036152	0.180697863692319	0.00241833420187348	0.00264065107491695	0.00269829059415457
121	0.972667378427265	0.07	0.141436847552339	0.0631945809522545	0.219679114152424	0.109753522715978	0.74388745212628	0.413107947624494	1.07466695662807	3.85	2.82	5.14	0.0954720259778486	0.171917394865886	0.248362763753923	0.103057412149443	0.185576472656639	0.268095533163835	0.105298615289959	0.189522434876926	0.273777221701441	0.141436847552339	4.2542729126324	0.0776915519426985	1.42214216438903	0.0940594771677243	0.14563448875933	0.0754533958587227	0.176262428451395	0.231744364023865	0.15625520655179	0.201129931930151	0.257648010036152	0.180697863692319	0.00241833420187348	0.00264065107491695	0.00269829059415457
121	0.972667378427265	0.07	0.142188097789469	0.0596603217960134	0.224715873782925	0.0805221013815279	0.713332426873394	0.336983635603183	1.0896812181436	4.09	2.87	5.21	0.073707593795213	0.156025430335291	0.238343266875369	0.0790544887207999	0.167343824258719	0.255633159796639	0.0807840997935273	0.171011586610257	0.261238481349612	0.142188097789469	4.33499654137164	-0.0659115729656742	1.30963053634946	0.0940594771677243	0.14563448875933	0.0754533958587227	0.176262428451395	0.231744364023865	0.15625520655179	0.201129931930151	0.257648010036152	0.180697863692319	0.00241833420187348	0.00264065107491695	0.00269829059415457
121	0.972667378427265	0.07	0.14311329198393	0.0640688477102186	0.222157736257641	0.0750868965001999	0.691784492460529	0.312709903436889	1.07085908148417	4.29	3.24	5.46	0.0655764003723344	0.145069715894429	0.224563031416524	0.0700055472163928	0.154867982811705	0.239730418407016	0.0718505342427932	0.158989668764903	0.246266486240126	0.14311329198393	4.57186297557727	-0.0733585017058558	1.3585517279538	0.0940594771677243	0.14563448875933	0.0754533958587227	0.176262428451395	0.231744364023865	0.15625520655179	0.201129931930151	0.257648010036152	0.180697863692319	0.00241833420187348	0.00264065107491695	0.00269829059415457
121	0.972667378427265	0.07	0.144161828534845	0.0639186055625801	0.22440505150711	0.0940773514256001	0.742204990448793	0.382611062818161	1.10179891807942	3.79	2.87	5.33	0.0895164751910786	0.173647813852628	0.257779152514177	0.0967720863529296	0.187722552762206	0.278673019171482	0.0986986292522715	0.191471097059548	0.284325035456754	0.144161828534845	4.30104314435711	0.0983375649597542	1.45939789241492	0.0940594771677243	0.14563448875933	0.0754533958587227	0.176262428451395	0.231744364023865	0.15625520655179	0.201129931930151	0.257648010036152	0.180697863692319	0.00241833420187348	0.00264065107491695	0.00269829059415457
121	0.972667378427265	0.07	0.149860402597786	0.0630318973533162	0.236688907842255	0.0733215600143673	0.723048748482454	0.321718659459213	1.1243788375057	3.84	2.91	5.41	0.0744516846671324	0.167326935625893	0.260202186584654	0.0803799914333103	0.180650548235464	0.280921105037618	0.0819454416443477	0.183994426619029	0.286488128263772	0.149860402597786	4.35413560611191	-0.0684409222714795	1.31949326228029	0.0940594771677243	0.14563448875933	0.0754533958587227	0.176262428451395	0.231744364023865	0.15625520655179	0.201129931930151	0.257648010036152	0.180697863692319	0.00241833420187348	0.00264065107491695	0.00269829059415457
121	0.972667378427265	0.07	0.151005179975209	0.0645422472417994	0.237468112708618	0.0813411686358837	0.707880145861381	0.336458579977481	1.07930171174528	3.81	2.78	5.07	0.0784997453657644	0.165156766706076	0.251813788046388	0.0848337518281335	0.17848297588989	0.272132199951646	0.0866180455671497	0.182373710162756	0.277935841793419	0.151005179975209	4.11022756909024	-0.035554492017836	1.29253827673074	0.0940594771677243	0.14563448875933	0.0754533958587227	0.176262428451395	0.231744364023865	0.15625520655179	0.201129931930151	0.257648010036152	0.180697863692319	0.00241833420187348	0.00264065107491695	0.00269829059415457
121	0.972667378427265	0.07	0.153254560129168	0.0692047622744923	0.237304357983843	0.0804337599430637	0.741038467246528	0.349838744502018	1.13223818999104	3.9	3.23	5.2	0.0798565070280186	0.169154344673688	0.258452182319357	0.0860742196378305	0.182324881941402	0.278575544244974	0.0886092811822892	0.187383973857322	0.286722191481021	0.153254560129168	4.36591790509998	0.12111704868188	1.51418678814252	0.0940594771677243	0.14563448875933	0.0754533958587227	0.176262428451395	0.231744364023865	0.15625520655179	0.201129931930151	0.257648010036152	0.180697863692319	0.00241833420187348	0.00264065107491695	0.00269829059415457
121	0.972667378427265	0.07	0.153806779452755	0.0661119857102071	0.241501573195303	0.0724168247691566	0.693257681921346	0.305877994622696	1.08063736922	4.12	3.32	5.32	0.0665361000009779	0.150800852829124	0.235065605657271	0.0713183070076929	0.161639493732445	0.251960680457197	0.0734147892810142	0.166354754626014	0.259159890999754	0.153806779452755	4.42635005538546	0.0826500932611248	1.49818264312567	0.0940594771677243	0.14563448875933	0.0754533958587227	0.176262428451395	0.231744364023865	0.15625520655179	0.201129931930151	0.257648010036152	0.180697863692319	0.00241833420187348	0.00264065107491695	0.00269829059415457
121	0.972667378427265	0.07	0.16045790957607	0.0657548372996054	0.255160981852534	0.0701452641608832	0.699051138522503	0.30167408518263	1.09642819186238	3.94	3.14	5.3	0.068199093045968	0.158033639552182	0.247868186058396	0.073425358444878	0.170144148730049	0.26686293901522	0.0753606759041759	0.174743207669963	0.273817144275458	0.16045790957607	4.27538365148081	-0.000960679736900767	1.37564275063782	0.0940594771677243	0.14563448875933	0.0754533958587227	0.176262428451395	0.231744364023865	0.15625520655179	0.201129931930151	0.257648010036152	0.180697863692319	0.00241833420187348	0.00264065107491695	0.00269829059415457
121	0.972667378427265	0.08	0.107147640738387	0.0514840583399296	0.162811223136844	0.0984861624075454	0.695465115903174	0.366946939419573	1.02398329238677	3.75	2.78	5.27	0.0866511797155675	0.164227756850503	0.241804333985438	0.0937806537590888	0.177740066013918	0.261699478268747	0.0955089197614143	0.18096420063921	0.266721255020083	0.107147640738387	4.50300649874426	-0.0038932690621855	1.37735197288258	0.0940594771677243	0.14563448875933	0.0754533958587227	0.176262428451395	0.231744364023865	0.15625520655179	0.201129931930151	0.257648010036152	0.180697863692319	0.00241833420187348	0.00264065107491695	0.00269829059415457
121	0.972667378427265	0.08	0.107903805193788	0.0495224140339106	0.166285196353665	0.0902225409785742	0.650271180033426	0.32787489619313	0.972667463873721	4.06	3.12	5.35	0.0722445649598209	0.14328196227549	0.214319359591159	0.0775501866140946	0.153804551513012	0.230058916411929	0.0795601578545757	0.157751887288032	0.236069525430263	0.107903805193788	4.55160587912068	0.0505818440641487	1.45852522139461	0.0940594771677243	0.14563448875933	0.0754533958587227	0.176262428451395	0.231744364023865	0.15625520655179	0.201129931930151	0.257648010036152	0.180697863692319	0.00241833420187348	0.00264065107491695	0.00269829059415457
121	0.972667378427265	0.08	0.118791140096964	0.0578710181235307	0.179711262070397	0.123391896151485	0.776289811805556	0.453240537679441	1.09933908593167	3.94	2.98	5.27	0.10252714113355	0.175603831693927	0.248680522254303	0.110392087115917	0.189074554034368	0.267757020952819	0.113012502774291	0.193544323880633	0.27398669075078	0.118791140096964	4.41310327231406	-0.00476771617078304	1.37110086122052	0.0940594771677243	0.14563448875933	0.0754533958587227	0.176262428451395	0.231744364023865	0.15625520655179	0.201129931930151	0.257648010036152	0.180697863692319	0.00241833420187348	0.00264065107491695	0.00269829059415457
121	0.972667378427265	0.08	0.119059746395432	0.0539215763925698	0.184197916398295	0.143811135843005	0.858528491662186	0.531467534561513	1.18558944876286	3.91	2.8	5.06	0.121164953555988	0.195728916733486	0.270292879910984	0.130579685833076	0.210937401496192	0.291295117159307	0.133473692113421	0.215532186179189	0.297648382611197	0.119059746395432	4.30154896445057	0.0249792047930399	1.37219931490484	0.0940594771677243	0.14563448875933	0.0754533958587227	0.176262428451395	0.231744364023865	0.15625520655179	0.201129931930151	0.257648010036152	0.180697863692319	0.00241833420187348	0.00264065107491695	0.00269829059415457
121	0.972667378427265	0.08	0.12284656273624	0.0582588429770274	0.187434282495453	0.104244513628708	0.720886261795049	0.390957372228027	1.05081515136207	4.27	3.26	5.47	0.0823358390704253	0.151819045900019	0.221302252729612	0.0879377559934622	0.162148419986304	0.236359083979146	0.0903516149262657	0.166490305762272	0.242541019587542	0.12284656273624	4.69369413096625	-0.178053534306358	1.26302929026069	0.0940594771677243	0.14563448875933	0.0754533958587227	0.176262428451395	0.231744364023865	0.15625520655179	0.201129931930151	0.257648010036152	0.180697863692319	0.00241833420187348	0.00264065107491695	0.00269829059415457
121	0.972667378427265	0.08	0.12293097363569	0.0598349771929109	0.18602697007847	0.157346926897001	0.895722331880295	0.572088336005398	1.21935632775519	3.69	2.72	5.44	0.137146726433522	0.214731498405561	0.292316270377601	0.148708043155434	0.232833125238344	0.316958207321254	0.150795333055066	0.236182669036177	0.321507036842447	0.12293097363569	4.32107811738155	-0.0348338623908545	1.31357283191004	0.0940594771677243	0.14563448875933	0.0754533958587227	0.176262428451395	0.231744364023865	0.15625520655179	0.201129931930151	0.257648010036152	0.180697863692319	0.00241833420187348	0.00264065107491695	0.00269829059415457
121	0.972667378427265	0.08	0.124499834833388	0.0607029752515451	0.188296694415231	0.0941729149895908	0.616081626680798	0.317760944837728	0.914402308523868	4.07	3.17	5.56	0.0698639594418621	0.135453719151307	0.201043478860753	0.0749761485310306	0.145365339257935	0.21575452998484	0.0767489490819571	0.148922793292149	0.220872662041723	0.124499834833388	4.60230526234193	-0.102145789773296	1.32040288754437	0.0940594771677243	0.14563448875933	0.0754533958587227	0.176262428451395	0.231744364023865	0.15625520655179	0.201129931930151	0.257648010036152	0.180697863692319	0.00241833420187348	0.00264065107491695	0.00269829059415457
121	0.972667378427265	0.08	0.12773909207086	0.0605242077007317	0.194953976440988	0.112339491482616	0.771732462738268	0.433036941908034	1.1104279835685	4.21	3.41	5.64	0.0922656647436107	0.164430333276028	0.236595001808446	0.0986690490247158	0.175842060643543	0.25301507226237	0.101343142058931	0.180625802240056	0.260061780411371	0.12773909207086	4.73948862258096	-0.0423019355041855	1.42189626022404	0.0940594771677243	0.14563448875933	0.0754533958587227	0.176262428451395	0.231744364023865	0.15625520655179	0.201129931930151	0.257648010036152	0.180697863692319	0.00241833420187348	0.00264065107491695	0.00269829059415457
121	0.972667378427265	0.08	0.127956770418651	0.0606199860971311	0.195293554740172	0.123524797837425	0.746569731339407	0.436079042872486	1.05706041980633	4.21	3.17	5.4	0.0930015694269912	0.159219200821707	0.225436832216422	0.0994663871814483	0.170287004544424	0.241107621907401	0.102079524714452	0.174497542600147	0.247389469878972	0.127956770418651	4.55094109657234	0.0939797146695667	1.50724739429383	0.0940594771677243	0.14563448875933	0.0754533958587227	0.176262428451395	0.231744364023865	0.15625520655179	0.201129931930151	0.257648010036152	0.180697863692319	0.00241833420187348	0.00264065107491695	0.00269829059415457
121	0.972667378427265	0.08	0.130855542567901	0.0605899689107858	0.201121116225015	0.0931676262238039	0.632595452411511	0.324459396158385	0.940731508664637	3.79	2.91	5.86	0.0759633261112386	0.148104986993702	0.220246647876166	0.0821272640689188	0.160122759223888	0.238118254378858	0.0832787126077165	0.162379141723068	0.241420335168414	0.130855542567901	4.42571716071122	-0.112096108498616	1.26587360698628	0.0940594771677243	0.14563448875933	0.0754533958587227	0.176262428451395	0.231744364023865	0.15625520655179	0.201129931930151	0.257648010036152	0.180697863692319	0.00241833420187348	0.00264065107491695	0.00269829059415457
121	0.972667378427265	0.08	0.133448098833397	0.0612549272159386	0.205641270450855	0.120137920942245	0.827072704844813	0.477613572518871	1.17653183717076	4.08	3.16	5.58	0.104702561575896	0.181311076128047	0.257919590680197	0.112326571270468	0.194513402616796	0.276700233963124	0.114974161158474	0.199080051256024	0.283067935988788	0.133448098833397	4.59778956528528	-0.0206547378771341	1.39136635748789	0.0940594771677243	0.14563448875933	0.0754533958587227	0.176262428451395	0.231744364023865	0.15625520655179	0.201129931930151	0.257648010036152	0.180697863692319	0.00241833420187348	0.00264065107491695	0.00269829059415457
121	0.972667378427265	0.08	0.134928868194684	0.0644618714352155	0.205395864954153	0.13151166375499	0.836856742450561	0.501090956420275	1.17262252848085	4.17	3.01	5.41	0.107817634842558	0.180062947688466	0.252308260534373	0.115425759338513	0.192769044656026	0.270112329973539	0.117929601621017	0.197086290935113	0.276042367922753	0.134928868194684	4.40302233231399	0.0130375399321832	1.40142906146454	0.0940594771677243	0.14563448875933	0.0754533958587227	0.176262428451395	0.231744364023865	0.15625520655179	0.201129931930151	0.257648010036152	0.180697863692319	0.00241833420187348	0.00264065107491695	0.00269829059415457
121	0.972667378427265	0.08	0.139378328611375	0.0673055135711195	0.211451143651631	0.0858056799360289	0.709898137131623	0.34811964954319	1.07167662472006	4.14	3.07	5.63	0.0752749793415744	0.153503451118967	0.23173192289636	0.0806313004768279	0.164426254243654	0.24822120801048	0.0823013913755858	0.167831138386774	0.253315828569237	0.139378328611375	4.65715002011309	-0.0192005625744933	1.42070078492207	0.0940594771677243	0.14563448875933	0.0754533958587227	0.176262428451395	0.231744364023865	0.15625520655179	0.201129931930151	0.257648010036152	0.180697863692319	0.00241833420187348	0.00264065107491695	0.00269829059415457
121	0.972667378427265	0.08	0.140800542532901	0.0677460433839468	0.213855041681855	0.0954856839239089	0.696470076145691	0.361792577714882	1.0311475745765	4.14	3.07	5.56	0.0782215267319652	0.150580625570979	0.222939724409993	0.0837863158817522	0.161293142525766	0.238799969169781	0.0856699712167029	0.164835694791302	0.243818989062768	0.140800542532901	4.50750728322736	0.031133719483984	1.44861632296551	0.0940594771677243	0.14563448875933	0.0754533958587227	0.176262428451395	0.231744364023865	0.15625520655179	0.201129931930151	0.257648010036152	0.180697863692319	0.00241833420187348	0.00264065107491695	0.00269829059415457
121	0.972667378427265	0.08	0.141491580463119	0.0684970189689127	0.214486141957325	0.0841091561981775	0.626632444241658	0.30378410316848	0.949480785314837	3.86	2.92	5.4	0.0699361007046233	0.144261102764037	0.21858610482345	0.075457734847265	0.155650886044082	0.235844037240898	0.0769780710403438	0.158812703272975	0.240384615498624	0.141491580463119	4.31341039798969	-0.0420921792860332	1.32231029733075	0.0940594771677243	0.14563448875933	0.0754533958587227	0.176262428451395	0.231744364023865	0.15625520655179	0.201129931930151	0.257648010036152	0.180697863692319	0.00241833420187348	0.00264065107491695	0.00269829059415457
121	0.972667378427265	0.08	0.141877918383169	0.0658055237196679	0.21795031304667	0.0882855234022883	0.71358660684114	0.355558741494235	1.07161447218805	3.79	3.03	5.34	0.0832862119824399	0.167150792455386	0.251015372928333	0.0900498575601455	0.180725052723571	0.271400247886997	0.0921195453807741	0.1849159230027	0.277555066581475	0.141877918383169	4.38238317496468	0.00801345898706529	1.39521949995924	0.0940594771677243	0.14563448875933	0.0754533958587227	0.176262428451395	0.231744364023865	0.15625520655179	0.201129931930151	0.257648010036152	0.180697863692319	0.00241833420187348	0.00264065107491695	0.00269829059415457
121	0.972667378427265	0.08	0.142400167372719	0.0667583907703989	0.218041943975039	0.0952086786254222	0.697721980587409	0.361904104377616	1.0335398567972	3.95	2.98	5.66	0.0817073632243375	0.157525218995515	0.233343074766692	0.0879552002090798	0.169570545762058	0.251185891315037	0.0895911782469739	0.172714433036345	0.255936118095645	0.142400167372719	4.37573617727304	-0.0398085970901502	1.3397009802217	0.0940594771677243	0.14563448875933	0.0754533958587227	0.176262428451395	0.231744364023865	0.15625520655179	0.201129931930151	0.257648010036152	0.180697863692319	0.00241833420187348	0.00264065107491695	0.00269829059415457
121	0.972667378427265	0.08	0.144033320175277	0.066710554048109	0.221356086302445	0.0867020340576843	0.692026830148024	0.341355713611403	1.04269794668465	4.12	2.95	5.41	0.0742485194393859	0.150523238668608	0.22679795789783	0.0795844595941904	0.161340733744705	0.243097007895219	0.0812149583468454	0.164738469897566	0.248242015856957	0.144033320175277	4.36830801717585	0.168836255775083	1.54713600447179	0.0940594771677243	0.14563448875933	0.0754533958587227	0.176262428451395	0.231744364023865	0.15625520655179	0.201129931930151	0.257648010036152	0.180697863692319	0.00241833420187348	0.00264065107491695	0.00269829059415457
121	0.972667378427265	0.08	0.144292683346725	0.0700844983860423	0.218500868307408	0.106242753906697	0.7433514228483	0.406731538245656	1.07997130745094	4.01	2.91	5.5	0.0905735374020708	0.165534170747213	0.240494804092355	0.0973434787680783	0.177907063119237	0.258470647470395	0.0991494216030787	0.181387892096245	0.263365320101275	0.144292683346725	4.3790802901556	-0.0343271530576525	1.34703587258901	0.0940594771677243	0.14563448875933	0.0754533958587227	0.176262428451395	0.231744364023865	0.15625520655179	0.201129931930151	0.257648010036152	0.180697863692319	0.00241833420187348	0.00264065107491695	0.00269829059415457
121	0.972667378427265	0.08	0.145099771928851	0.0707546370890566	0.219444906768645	0.0905307401435999	0.667723692631815	0.337294640390203	0.998152744873426	3.81	2.86	5.25	0.0786119696507106	0.155623802973886	0.232635636297061	0.0849441945634631	0.168159361192145	0.251374527820827	0.0867135472787595	0.171631826843168	0.256665747943067	0.145099771928851	4.28364387837161	-0.0732960686745374	1.2826202800926	0.0940594771677243	0.14563448875933	0.0754533958587227	0.176262428451395	0.231744364023865	0.15625520655179	0.201129931930151	0.257648010036152	0.180697863692319	0.00241833420187348	0.00264065107491695	0.00269829059415457
121	0.972667378427265	0.08	0.146606033410426	0.0674090515887156	0.225803015232137	0.107825797620313	0.839816437527393	0.462649753831014	1.21698312122377	4.03	3.11	5.33	0.102483279169781	0.186030883418403	0.269578487667026	0.110076474989239	0.199814292162797	0.289552109336354	0.112897273611998	0.204904696539779	0.296770711620884	0.146606033410426	4.32243380755454	-0.0548528287314982	1.32813930682174	0.0940594771677243	0.14563448875933	0.0754533958587227	0.176262428451395	0.231744364023865	0.15625520655179	0.201129931930151	0.257648010036152	0.180697863692319	0.00241833420187348	0.00264065107491695	0.00269829059415457
121	0.972667378427265	0.08	0.14669957142236	0.0686865227105281	0.224712620134192	0.0958898731726149	0.724053958961367	0.376933118373223	1.07117479954951	4.17	3.05	5.54	0.0811010209140398	0.15578762492946	0.230474228944879	0.086823644429739	0.166780259989149	0.246736875548558	0.0886697147289852	0.170438190130335	0.252106064082878	0.14669957142236	4.47672231301886	-0.0531161417855214	1.35514273256849	0.0940594771677243	0.14563448875933	0.0754533958587227	0.176262428451395	0.231744364023865	0.15625520655179	0.201129931930151	0.257648010036152	0.180697863692319	0.00241833420187348	0.00264065107491695	0.00269829059415457
121	0.972667378427265	0.08	0.148342448769448	0.0685674311684386	0.228117466370458	0.0923377592863414	0.802407768354117	0.409624431975535	1.1951911047327	3.97	3.18	5.22	0.0920831070272391	0.180380354893609	0.26867760275998	0.0990743722921727	0.194075450013185	0.289076527734197	0.101788577797301	0.199613828910514	0.297328478533506	0.148342448769448	4.43752261278322	0.105974644501484	1.51004352822423	0.0940594771677243	0.14563448875933	0.0754533958587227	0.176262428451395	0.231744364023865	0.15625520655179	0.201129931930151	0.257648010036152	0.180697863692319	0.00241833420187348	0.00264065107491695	0.00269829059415457
121	0.972667378427265	0.08	0.148480996227	0.0723018512110155	0.224660141242985	0.107992831575026	0.809338905842371	0.446175075976983	1.17250273570776	4.07	3	5.77	0.097925245094814	0.177631416425133	0.257337587755452	0.105069748706721	0.190591182775565	0.276112616844408	0.106893507552831	0.193965378962457	0.281096571246598	0.148480996227	4.62744872686508	-0.106710791455678	1.315172594303	0.0940594771677243	0.14563448875933	0.0754533958587227	0.176262428451395	0.231744364023865	0.15625520655179	0.201129931930151	0.257648010036152	0.180697863692319	0.00241833420187348	0.00264065107491695	0.00269829059415457
121	0.972667378427265	0.08	0.14858249030211	0.0714212853210073	0.225743695283212	0.106207010885865	0.78353977686633	0.428654167586416	1.13842538614624	4.06	3.18	5.53	0.0942984980906388	0.172368845889907	0.250439193689175	0.101205156551373	0.184993572390728	0.268781988230083	0.103693001149941	0.189426516784443	0.27523771577105	0.14858249030211	4.57557137102977	0.017875234913577	1.44583935555109	0.0940594771677243	0.14563448875933	0.0754533958587227	0.176262428451395	0.231744364023865	0.15625520655179	0.201129931930151	0.257648010036152	0.180697863692319	0.00241833420187348	0.00264065107491695	0.00269829059415457
121	0.972667378427265	0.08	0.148659663230715	0.0699070851037531	0.227412241357676	0.0983585266998197	0.745662442376274	0.393179047108721	1.09814583764383	3.81	2.96	5.55	0.0916842236648033	0.173878752308908	0.256073280953013	0.0990756391646815	0.187896541341122	0.276717443517563	0.100990941661712	0.191462662901904	0.282055840189787	0.148659663230715	4.43071431484031	-0.0581136539420871	1.32589129849897	0.0940594771677243	0.14563448875933	0.0754533958587227	0.176262428451395	0.231744364023865	0.15625520655179	0.201129931930151	0.257648010036152	0.180697863692319	0.00241833420187348	0.00264065107491695	0.00269829059415457
121	0.972667378427265	0.08	0.148715960604719	0.0722155437120073	0.225216377497431	0.0864923645156942	0.663518346212139	0.326847428360219	1.00018926406406	3.9	2.82	5.3	0.0746275072466842	0.151497964780319	0.228368422313953	0.0804405304495197	0.163298723199588	0.246156915949655	0.0819688038260211	0.166507307617508	0.250730468451798	0.148715960604719	4.30107783781271	0.118735806937153	1.47953236099634	0.0940594771677243	0.14563448875933	0.0754533958587227	0.176262428451395	0.231744364023865	0.15625520655179	0.201129931930151	0.257648010036152	0.180697863692319	0.00241833420187348	0.00264065107491695	0.00269829059415457
121	0.972667378427265	0.08	0.149556255249569	0.0711781716896312	0.227934338809507	0.0983692030945195	0.832930113454092	0.439217963430409	1.22664226347777	4.29	3.29	5.62	0.0920175593387575	0.174501506134194	0.256985452929631	0.0982224007852027	0.186268327439924	0.274314254094646	0.100681857073972	0.191134336383323	0.281372359305781	0.149556255249569	4.77656671480736	0.0389794650475536	1.51798967998251	0.0940594771677243	0.14563448875933	0.0754533958587227	0.176262428451395	0.231744364023865	0.15625520655179	0.201129931930151	0.257648010036152	0.180697863692319	0.00241833420187348	0.00264065107491695	0.00269829059415457
121	0.972667378427265	0.08	0.149668776548628	0.0704613144397203	0.228876238657535	0.120612606058887	0.829234166417236	0.479646246978641	1.17882208585583	4.16	3.21	5.33	0.10324796570113	0.178499761671781	0.253751557642433	0.110538943872129	0.191104735116437	0.271670526360746	0.113509223498977	0.196465726146562	0.278989721017115	0.149668776548628	4.4649660265636	-0.00285891088095217	1.40973949774417	0.0940594771677243	0.14563448875933	0.0754533958587227	0.176262428451395	0.231744364023865	0.15625520655179	0.201129931930151	0.257648010036152	0.180697863692319	0.00241833420187348	0.00264065107491695	0.00269829059415457
121	0.972667378427265	0.08	0.150211496248137	0.0728722042684278	0.227550788227846	0.0998448183747001	0.763697078094846	0.405681010697461	1.12171314549223	3.72	2.9	5.1	0.0965721657812464	0.181797715169444	0.267023264557641	0.104621648605165	0.196950917687433	0.289280186769701	0.107066851974105	0.20165892691839	0.295883226324804	0.150211496248137	4.23911372468611	0.0166101780875454	1.3732354376497	0.0940594771677243	0.14563448875933	0.0754533958587227	0.176262428451395	0.231744364023865	0.15625520655179	0.201129931930151	0.257648010036152	0.180697863692319	0.00241833420187348	0.00264065107491695	0.00269829059415457
121	0.972667378427265	0.08	0.152438721195653	0.0717774922224961	0.233099950168811	0.0862868216334417	0.721346548238419	0.354856549260399	1.08783654721644	4.49	3.37	6.1	0.0712861941958049	0.144909401354921	0.218532608514037	0.0757548467818398	0.153993204725413	0.232231562668987	0.077415180127673	0.157338281861466	0.237318929977482	0.152438721195653	4.83000336308948	0.0739717417120316	1.55966511646832	0.0940594771677243	0.14563448875933	0.0754533958587227	0.176262428451395	0.231744364023865	0.15625520655179	0.201129931930151	0.257648010036152	0.180697863692319	0.00241833420187348	0.00264065107491695	0.00269829059415457
121	0.972667378427265	0.08	0.152506566733725	0.074230620217501	0.23078251324995	0.106274739474539	0.763638243398919	0.417889887548535	1.1093865992493	4	2.89	5.25	0.0931536549171544	0.170225926797195	0.247298198677235	0.10012828862117	0.182971143153901	0.265813997686631	0.102276953616479	0.186834973252007	0.271648524518969	0.152506566733725	4.37659644999855	-0.0343077647887677	1.3434165946904	0.0940594771677243	0.14563448875933	0.0754533958587227	0.176262428451395	0.231744364023865	0.15625520655179	0.201129931930151	0.257648010036152	0.180697863692319	0.00241833420187348	0.00264065107491695	0.00269829059415457
121	0.972667378427265	0.08	0.152843146876387	0.0715148883345884	0.234171405418185	0.0993909769526802	0.732992199945653	0.388499929501225	1.07748447039008	3.97	2.92	5.29	0.0872165856319127	0.164553638545467	0.241890691459022	0.093823615483002	0.177019281336894	0.260214947190785	0.095832388434789	0.180850330478555	0.265840010586544	0.152843146876387	4.27674631498492	-0.0667242661930515	1.29374370707288	0.0940594771677243	0.14563448875933	0.0754533958587227	0.176262428451395	0.231744364023865	0.15625520655179	0.201129931930151	0.257648010036152	0.180697863692319	0.00241833420187348	0.00264065107491695	0.00269829059415457
121	0.972667378427265	0.08	0.153340619784528	0.0723534879900805	0.234327751578976	0.0846988955103587	0.701763074674705	0.34158348912367	1.06194266022574	3.86	3	4.95	0.0786796227299724	0.161642631214065	0.244605639698159	0.0848969326690054	0.174415726746917	0.263934520824829	0.0871802824898623	0.179413770080282	0.271106862723536	0.153340619784528	4.26667103240899	0.0201654432356287	1.38077653453456	0.0940594771677243	0.14563448875933	0.0754533958587227	0.176262428451395	0.231744364023865	0.15625520655179	0.201129931930151	0.257648010036152	0.180697863692319	0.00241833420187348	0.00264065107491695	0.00269829059415457
121	0.972667378427265	0.08	0.153746599415084	0.0727136317978825	0.234779567032284	0.0917613840072831	0.6835200307219	0.347777227917397	1.0192628335264	3.82	2.73	5.26	0.0809525893933305	0.159103908903113	0.237255228412896	0.0874599605603826	0.171893471252143	0.256326981943903	0.0889934240192815	0.174817819081363	0.26067547436287	0.153746599415084	4.18191464011768	0.036671139100632	1.36725032560156	0.0940594771677243	0.14563448875933	0.0754533958587227	0.176262428451395	0.231744364023865	0.15625520655179	0.201129931930151	0.257648010036152	0.180697863692319	0.00241833420187348	0.00264065107491695	0.00269829059415457
121	0.972667378427265	0.08	0.155274887546085	0.0748784377159806	0.23567133737619	0.109249799307076	0.792655802939963	0.439279237466137	1.14603236841379	3.76	2.8	4.93	0.103475223984407	0.186715486998347	0.269955750012288	0.111954960600867	0.202016716519713	0.292078472438559	0.114581750178331	0.206824337074067	0.299103926066891	0.155274887546085	4.13241525336682	0.000852404710297944	1.3221808317274	0.0940594771677243	0.14563448875933	0.0754533958587227	0.176262428451395	0.231744364023865	0.15625520655179	0.201129931930151	0.257648010036152	0.180697863692319	0.00241833420187348	0.00264065107491695	0.00269829059415457
121	0.972667378427265	0.08	0.155737194219102	0.074893630412057	0.236580758026148	0.0904714321668149	0.800332524515505	0.404138092666072	1.19652695636494	4.26	3.37	5.46	0.0852668998128479	0.1688578098012	0.252448719789551	0.0910863397875861	0.180382303954976	0.269678268122367	0.0937423179761376	0.185529217589647	0.277254356772445	0.155737194219102	4.63840861860481	-0.0305649709489861	1.4267087563721	0.0940594771677243	0.14563448875933	0.0754533958587227	0.176262428451395	0.231744364023865	0.15625520655179	0.201129931930151	0.257648010036152	0.180697863692319	0.00241833420187348	0.00264065107491695	0.00269829059415457
121	0.972667378427265	0.08	0.158043002137076	0.0748492535275999	0.241236750746551	0.127200059655825	0.848116505749376	0.501256143460991	1.19497686803776	3.73	2.82	5.33	0.118958082570275	0.201274966175051	0.283591849779827	0.128824614483976	0.217968963205661	0.307113311927346	0.131258087608353	0.222042122958101	0.31281550439535	0.158043002137076	4.24536739190303	-0.111558499224316	1.23759457500908	0.0940594771677243	0.14563448875933	0.0754533958587227	0.176262428451395	0.231744364023865	0.15625520655179	0.201129931930151	0.257648010036152	0.180697863692319	0.00241833420187348	0.00264065107491695	0.00269829059415457
121	0.972667378427265	0.08	0.15827497261814	0.0748731085073117	0.241676836728968	0.075528630949932	0.712840270822434	0.323464777238875	1.10221576440599	3.93	3.19	5.49	0.0732934620466732	0.161521547356239	0.249749632665805	0.0789314107875263	0.173946259999201	0.268961109210876	0.0808858587568466	0.17836152604832	0.275831835887695	0.15827497261814	4.42845879767179	-0.0194497486530579	1.38417201409075	0.0940594771677243	0.14563448875933	0.0754533958587227	0.176262428451395	0.231744364023865	0.15625520655179	0.201129931930151	0.257648010036152	0.180697863692319	0.00241833420187348	0.00264065107491695	0.00269829059415457
121	0.972667378427265	0.08	0.158860883699259	0.0721993171245413	0.245522450273977	0.0954463740300923	0.814018215362563	0.422765804148249	1.20527062657688	4.01	2.91	5.39	0.0941099760270338	0.181204898744545	0.268299821462056	0.101140010101406	0.19474094100484	0.288341871908274	0.103214172788114	0.198650151025504	0.294189752868715	0.158860883699259	4.35982205202524	-0.107107846197713	1.27692021723947	0.0940594771677243	0.14563448875933	0.0754533958587227	0.176262428451395	0.231744364023865	0.15625520655179	0.201129931930151	0.257648010036152	0.180697863692319	0.00241833420187348	0.00264065107491695	0.00269829059415457
121	0.972667378427265	0.08	0.162616347816758	0.0777977567740341	0.247434938859482	0.0926955068986826	0.763921189365624	0.390773113118441	1.13706926561281	3.82	3.08	5.01	0.0907878024638547	0.177480803335254	0.264173804206654	0.0980632269874282	0.191703508963171	0.285343790938914	0.100883988431428	0.197155502495298	0.293355236892853	0.162616347816758	4.20579530207494	-0.0313382331461782	1.32397030024786	0.0940594771677243	0.14563448875933	0.0754533958587227	0.176262428451395	0.231744364023865	0.15625520655179	0.201129931930151	0.257648010036152	0.180697863692319	0.00241833420187348	0.00264065107491695	0.00269829059415457
121	0.972667378427265	0.08	0.16355451566759	0.0774728730443031	0.249636158290878	0.0844123486355181	0.676187094472691	0.328491401816881	1.0238827871285	3.76	3.03	4.98	0.0773963064520588	0.159317362017012	0.241238417581965	0.0837412632649425	0.172378215019947	0.261015166774952	0.086058175449682	0.177174571411479	0.268337671284012	0.16355451566759	4.05586921234823	0.10554317101213	1.43110380916389	0.0940594771677243	0.14563448875933	0.0754533958587227	0.176262428451395	0.231744364023865	0.15625520655179	0.201129931930151	0.257648010036152	0.180697863692319	0.00241833420187348	0.00264065107491695	0.00269829059415457
121	0.972667378427265	0.08	0.165299240446735	0.080322373700087	0.250276107193383	0.111332287748775	0.798021178024071	0.446007926817957	1.15003442923018	4.05	3.04	5.27	0.0983268950131155	0.175931726482168	0.25353655795122	0.105554458193404	0.188863668128423	0.272172878063443	0.108195759129103	0.193410731177937	0.278904849012815	0.165299240446735	4.23848185563743	0.101581792557163	1.46087082667507	0.0940594771677243	0.14563448875933	0.0754533958587227	0.176262428451395	0.231744364023865	0.15625520655179	0.201129931930151	0.257648010036152	0.180697863692319	0.00241833420187348	0.00264065107491695	0.00269829059415457
121	0.972667378427265	0.08	0.168387903277314	0.0812375714374426	0.255538235117185	0.0971448110834033	0.83495589869486	0.437537248548849	1.23237454884087	3.97	2.93	5.02	0.0983639173812376	0.187708665510404	0.27705341363957	0.105832801249453	0.201961597490748	0.298090393732042	0.108494990151421	0.206999723051376	0.305740664441072	0.168387903277314	4.22076303058375	-0.085717399110753	1.27616529619073	0.0940594771677243	0.14563448875933	0.0754533958587227	0.176262428451395	0.231744364023865	0.15625520655179	0.201129931930151	0.257648010036152	0.180697863692319	0.00241833420187348	0.00264065107491695	0.00269829059415457
121	0.972667378427265	0.08	0.171435528533309	0.0812945548736311	0.261576502192987	0.0911369083005871	0.815903082739143	0.413625229865373	1.21818093561291	4.03	2.91	5.19	0.0916336538903613	0.180753434011102	0.269873214131842	0.0984242100391451	0.194148254479643	0.289872298920142	0.100645646356911	0.198607363164593	0.296344190411554	0.171435528533309	4.27878936510296	-0.040156164859068	1.33026550017781	0.0940594771677243	0.14563448875933	0.0754533958587227	0.176262428451395	0.231744364023865	0.15625520655179	0.201129931930151	0.257648010036152	0.180697863692319	0.00241833420187348	0.00264065107491695	0.00269829059415457
121	0.972667378427265	0.08	0.172941364069023	0.0823893210175286	0.263493407120517	0.0810059343510517	0.703861116189613	0.33371740839007	1.07400482398916	3.85	2.83	4.8	0.0769907596634215	0.162385301667094	0.247779843670766	0.0830905126317463	0.17525061472786	0.267410716823974	0.0851950364435652	0.179752172215376	0.274398075644404	0.172941364069023	4.02254712452662	-0.00217097856076357	1.31182584344807	0.0940594771677243	0.14563448875933	0.0754533958587227	0.176262428451395	0.231744364023865	0.15625520655179	0.201129931930151	0.257648010036152	0.180697863692319	0.00241833420187348	0.00264065107491695	0.00269829059415457
121	0.972667378427265	0.08	0.173149135316902	0.0788304382748259	0.267467832358978	0.11117222786519	0.900340924049157	0.502872066891002	1.29780978120731	4	3.03	5.27	0.112188440592946	0.200861910854516	0.289535381116087	0.120599574865992	0.215921185175549	0.311242795485105	0.123539777296037	0.221259264678975	0.319072902575736	0.173149135316902	4.31911711440803	-0.0354351594822045	1.33949536691727	0.0940594771677243	0.14563448875933	0.0754533958587227	0.176262428451395	0.231744364023865	0.15625520655179	0.201129931930151	0.257648010036152	0.180697863692319	0.00241833420187348	0.00264065107491695	0.00269829059415457
121	0.972667378427265	0.08	0.174794904438851	0.0852085196371541	0.264381289240549	0.0798966346151289	0.763212695264398	0.358836935767922	1.16758845476087	4.18	3.04	5.21	0.0769701586480697	0.163708348782453	0.250446538916836	0.082373087529515	0.175199874606307	0.268026661683099	0.0845148391050315	0.179662239301251	0.274861500129781	0.174794904438851	4.4215381245333	0.0645271828349032	1.46119952722521	0.0940594771677243	0.14563448875933	0.0754533958587227	0.176262428451395	0.231744364023865	0.15625520655179	0.201129931930151	0.257648010036152	0.180697863692319	0.00241833420187348	0.00264065107491695	0.00269829059415457
121	0.972667378427265	0.08	0.183298091769518	0.0856999240246683	0.280896259514368	0.0948610106248424	0.767881392595949	0.397547578376615	1.13821520681528	3.87	2.97	4.84	0.0913249857359592	0.176398401197905	0.26147181665985	0.0985099801062277	0.190276547570637	0.282043115035045	0.101331110292267	0.195587511689882	0.289997613712603	0.183298091769518	4.04124843763241	0.0503546046684726	1.37026208473312	0.0940594771677243	0.14563448875933	0.0754533958587227	0.176262428451395	0.231744364023865	0.15625520655179	0.201129931930151	0.257648010036152	0.180697863692319	0.00241833420187348	0.00264065107491695	0.00269829059415457
121	0.972667378427265	0.09	0.12382597314729	0.0606660092941067	0.186985937000473	0.138839965324081	0.762323091375158	0.465901918293815	1.0587442644565	4.04	2.9	5.59	0.102931801064396	0.168420188256745	0.233908575449094	0.110524787300761	0.180844066573607	0.251163345846453	0.112517047472647	0.183995070458752	0.255491720798465	0.12382597314729	4.49010010030106	-0.0112349979983354	1.3823475108034	0.0940594771677243	0.14563448875933	0.0754533958587227	0.176262428451395	0.231744364023865	0.15625520655179	0.201129931930151	0.257648010036152	0.180697863692319	0.00241833420187348	0.00264065107491695	0.00269829059415457
121	0.972667378427265	0.09	0.12741614351635	0.0648847467869786	0.189947540245722	0.092140095413865	0.628405235793212	0.32043386535694	0.936376606229483	4.15	2.91	5.37	0.0691952294080433	0.135699278862084	0.202203328316125	0.0741077732692695	0.145333305153342	0.216558837037415	0.0755768646391516	0.148346762890321	0.220994887561938	0.12741614351635	4.45946593079784	0.0457400595137286	1.43420662080809	0.0940594771677243	0.14563448875933	0.0754533958587227	0.176262428451395	0.231744364023865	0.15625520655179	0.201129931930151	0.257648010036152	0.180697863692319	0.00241833420187348	0.00264065107491695	0.00269829059415457
121	0.972667378427265	0.09	0.131360139091489	0.067992577494816	0.194727700688161	0.118688393240438	0.741290122459488	0.425910016744225	1.05667022817475	3.95	2.71	5.2	0.0960345979025106	0.16714680575886	0.23825901361521	0.103362440427055	0.179900807939668	0.25643917545228	0.105211303457884	0.182957701169653	0.261018861043788	0.131360139091489	4.32441150734369	0.150851333341842	1.50520619951296	0.0940594771677243	0.14563448875933	0.0754533958587227	0.176262428451395	0.231744364023865	0.15625520655179	0.201129931930151	0.257648010036152	0.180697863692319	0.00241833420187348	0.00264065107491695	0.00269829059415457
121	0.972667378427265	0.09	0.131821010685545	0.0651628889534036	0.198479132417686	0.0988700111490953	0.730842351641236	0.386357128167456	1.07532757511502	4.41	3	5.65	0.0789408259792727	0.149326347808931	0.219711869638589	0.0840383271340612	0.158968902481417	0.233899477828774	0.0855887932470068	0.161929800198413	0.238458565287779	0.131821010685545	4.67673460092773	-0.0398499940070251	1.38869656880811	0.0940594771677243	0.14563448875933	0.0754533958587227	0.176262428451395	0.231744364023865	0.15625520655179	0.201129931930151	0.257648010036152	0.180697863692319	0.00241833420187348	0.00264065107491695	0.00269829059415457
121	0.972667378427265	0.09	0.132544474725888	0.0667533441115007	0.198335605340275	0.09339898241374	0.654107991905662	0.335928674565765	0.972287309245558	3.93	2.89	5.72	0.0762090050368856	0.148391378956388	0.220573752875891	0.0820828088420722	0.159828634251206	0.23757445966034	0.0833143432864745	0.162362249448779	0.241216045625162	0.132544474725888	4.46343674061606	-0.0443151647452081	1.34002012314122	0.0940594771677243	0.14563448875933	0.0754533958587227	0.176262428451395	0.231744364023865	0.15625520655179	0.201129931930151	0.257648010036152	0.180697863692319	0.00241833420187348	0.00264065107491695	0.00269829059415457
121	0.972667378427265	0.09	0.132881648915455	0.0651577191425586	0.200605578688352	0.0986031398514228	0.668626421950164	0.352993973519943	0.984258870380384	4.06	2.9	5.4	0.0777750877147797	0.147318318488673	0.216861549262567	0.0834863470555194	0.158136347079217	0.232786347102914	0.0851246613963726	0.161280804586932	0.237547294087768	0.132881648915455	4.43486305996044	-0.0314188196958743	1.35586144604285	0.0940594771677243	0.14563448875933	0.0754533958587227	0.176262428451395	0.231744364023865	0.15625520655179	0.201129931930151	0.257648010036152	0.180697863692319	0.00241833420187348	0.00264065107491695	0.00269829059415457
121	0.972667378427265	0.09	0.133036657858936	0.0668457676734994	0.199227548044373	0.095729947637477	0.743852157179876	0.386910486770121	1.10079382758963	4.21	2.99	5.56	0.0823786642075437	0.158376547474624	0.234374430741705	0.0880889202314129	0.169354761833358	0.250620603435304	0.0898744859798171	0.172808771424911	0.255546287889424	0.133036657858936	4.72808610066017	0.0360868117896406	1.47315943090996	0.0940594771677243	0.14563448875933	0.0754533958587227	0.176262428451395	0.231744364023865	0.15625520655179	0.201129931930151	0.257648010036152	0.180697863692319	0.00241833420187348	0.00264065107491695	0.00269829059415457
121	0.972667378427265	0.09	0.134140480498351	0.0673353811424431	0.200945579854259	0.110790961481692	0.793097492494606	0.442295697501428	1.14389928748778	4.19	3.13	5.56	0.0947424192220992	0.169886289969341	0.245030160716583	0.101377494744805	0.181783900073389	0.262190305401974	0.103705651593963	0.185897183676571	0.268258609507871	0.134140480498351	4.60801878311302	-0.038963414618448	1.39040164731511	0.0940594771677243	0.14563448875933	0.0754533958587227	0.176262428451395	0.231744364023865	0.15625520655179	0.201129931930151	0.257648010036152	0.180697863692319	0.00241833420187348	0.00264065107491695	0.00269829059415457
121	0.972667378427265	0.09	0.134203260491735	0.0662998154519459	0.202106705531524	0.11483781130717	0.807981936420427	0.45774972463666	1.15821414820419	3.96	3.09	5.2	0.102992607590961	0.181794028569623	0.260595449548285	0.110823585978784	0.195616623628269	0.280409661277755	0.113813903196569	0.200854781576162	0.287817082121346	0.134203260491735	4.53885382417591	0.0467311521751337	1.45980494233053	0.0940594771677243	0.14563448875933	0.0754533958587227	0.176262428451395	0.231744364023865	0.15625520655179	0.201129931930151	0.257648010036152	0.180697863692319	0.00241833420187348	0.00264065107491695	0.00269829059415457
121	0.972667378427265	0.09	0.134541364407002	0.0669802976306979	0.202102431183306	0.101767393914026	0.69261826143957	0.371348773654573	1.01388774922457	3.48	2.72	5.22	0.0937336576268303	0.174826598577263	0.255919539527696	0.102308505185143	0.19081990845008	0.279331311715017	0.104165099583042	0.194246787058364	0.284210671794654	0.134541364407002	4.18352356047242	-0.0787766992790231	1.24150550865425	0.0940594771677243	0.14563448875933	0.0754533958587227	0.176262428451395	0.231744364023865	0.15625520655179	0.201129931930151	0.257648010036152	0.180697863692319	0.00241833420187348	0.00264065107491695	0.00269829059415457
121	0.972667378427265	0.09	0.134796024961887	0.0689326035902073	0.200659446333567	0.105494156986101	0.770682780247379	0.420303428435933	1.12106213205882	4.14	3.03	5.3	0.0908870631181464	0.16665363581037	0.242420208502594	0.0973547166492787	0.17851294712648	0.259671177603681	0.09970637806795	0.182892763533824	0.265951193480555	0.134796024961887	4.60333613458161	0.168463411642019	1.59014147034313	0.0940594771677243	0.14563448875933	0.0754533958587227	0.176262428451395	0.231744364023865	0.15625520655179	0.201129931930151	0.257648010036152	0.180697863692319	0.00241833420187348	0.00264065107491695	0.00269829059415457
121	0.972667378427265	0.09	0.136344938110153	0.0668223042689691	0.205867571951337	0.0984586961870962	0.735172906530107	0.387844159903325	1.08250165315689	3.82	2.68	5.28	0.0902309040594913	0.171036005834896	0.251841107610301	0.0974778305410496	0.184772822205124	0.272067813869198	0.0990020792322525	0.187593586344381	0.276213150647847	0.136344938110153	4.3844426873082	-0.0409796952240845	1.31755533399618	0.0940594771677243	0.14563448875933	0.0754533958587227	0.176262428451395	0.231744364023865	0.15625520655179	0.201129931930151	0.257648010036152	0.180697863692319	0.00241833420187348	0.00264065107491695	0.00269829059415457
121	0.972667378427265	0.09	0.137273454588254	0.0673030491624488	0.207243860014058	0.122733933693269	0.784253288046378	0.456893637714853	1.1116129383779	3.98	2.96	5.01	0.102489431545403	0.175922068167756	0.249354704790109	0.110243275572581	0.189231462677444	0.268219649782306	0.113149203527428	0.194136704324046	0.275154880816308	0.137273454588254	4.29584709108337	0.00557902705436346	1.3610302072186	0.0940594771677243	0.14563448875933	0.0754533958587227	0.176262428451395	0.231744364023865	0.15625520655179	0.201129931930151	0.257648010036152	0.180697863692319	0.00241833420187348	0.00264065107491695	0.00269829059415457
121	0.972667378427265	0.09	0.137934108040173	0.0704491695277497	0.205419046552596	0.105481000021388	0.709304524488788	0.386807392156336	1.03180165682124	3.87	2.96	5.23	0.0889852231642	0.163175840697226	0.237366458230251	0.0960025609765822	0.176043819854608	0.256085078732633	0.0982189560448432	0.180036001421376	0.262022487342641	0.137934108040173	4.37626584248561	-0.0093274817013554	1.35710016046365	0.0940594771677243	0.14563448875933	0.0754533958587227	0.176262428451395	0.231744364023865	0.15625520655179	0.201129931930151	0.257648010036152	0.180697863692319	0.00241833420187348	0.00264065107491695	0.00269829059415457
121	0.972667378427265	0.09	0.138901816441273	0.0702331694148635	0.207570463467683	0.0988094228615751	0.714902825767407	0.37781612770484	1.05198952382997	3.93	3.02	5.26	0.0855889727466096	0.16195126143181	0.238313550117011	0.0921702105264734	0.174404264733849	0.256638318941225	0.0944171958268271	0.178678539617977	0.26296307686265	0.138901816441273	4.41766443728427	-0.0364000832727297	1.35179856708672	0.0940594771677243	0.14563448875933	0.0754533958587227	0.176262428451395	0.231744364023865	0.15625520655179	0.201129931930151	0.257648010036152	0.180697863692319	0.00241833420187348	0.00264065107491695	0.00269829059415457
121	0.972667378427265	0.09	0.139541556079951	0.068389507418678	0.210693604741224	0.0862184184042463	0.740892949452702	0.364308747021365	1.11747715188404	4.23	3.04	5.48	0.0773225825555345	0.157250564849903	0.237178547144272	0.0826537183455163	0.168092470106547	0.253531221867579	0.0844971485973474	0.171835912961159	0.259130026296964	0.139541556079951	4.68368297142135	-0.0457984154762129	1.39277427997778	0.0940594771677243	0.14563448875933	0.0754533958587227	0.176262428451395	0.231744364023865	0.15625520655179	0.201129931930151	0.257648010036152	0.180697863692319	0.00241833420187348	0.00264065107491695	0.00269829059415457
121	0.972667378427265	0.09	0.139578808106509	0.0683790862483163	0.210778529964703	0.0823993616203055	0.673381413171546	0.322539463115914	1.02422336322718	4.21	3.18	5.34	0.0686725751641519	0.14337109407771	0.218069612991269	0.0734326935938701	0.153309026149965	0.233185358706061	0.0753300040611066	0.157582005740665	0.239343832902495	0.139578808106509	4.52912108842898	0.142103749387076	1.55135158067378	0.0940594771677243	0.14563448875933	0.0754533958587227	0.176262428451395	0.231744364023865	0.15625520655179	0.201129931930151	0.257648010036152	0.180697863692319	0.00241833420187348	0.00264065107491695	0.00269829059415457
121	0.972667378427265	0.09	0.139958743229836	0.0704243460004067	0.209493140459266	0.0985786316360898	0.702164174767072	0.370654153917975	1.03367419561617	4.08	2.92	5.88	0.081250768982002	0.153920787203865	0.226590805425729	0.0871666131061087	0.165127713562428	0.243088814018747	0.0883534175096429	0.167375578287469	0.246387036028838	0.139958743229836	4.5911690751321	-0.0109896963959257	1.40894114268887	0.0940594771677243	0.14563448875933	0.0754533958587227	0.176262428451395	0.231744364023865	0.15625520655179	0.201129931930151	0.257648010036152	0.180697863692319	0.00241833420187348	0.00264065107491695	0.00269829059415457
121	0.972667378427265	0.09	0.140752854696801	0.0690737126340898	0.212431996759513	0.115992954534432	0.745540705103334	0.42419767881085	1.06688373139582	3.9	2.8	5.06	0.0968006281296531	0.170130135441894	0.243459642754136	0.104333856966124	0.183370021040022	0.262406185113921	0.106658067798708	0.187444345116364	0.2683150928945	0.140752854696801	4.2204500142349	0.0234479960181989	1.36553289642794	0.0940594771677243	0.14563448875933	0.0754533958587227	0.176262428451395	0.231744364023865	0.15625520655179	0.201129931930151	0.257648010036152	0.180697863692319	0.00241833420187348	0.00264065107491695	0.00269829059415457
121	0.972667378427265	0.09	0.141388741893452	0.0693387529726293	0.213438730814275	0.124764094243984	0.789627745286411	0.463095845374369	1.11615964519845	3.7	2.87	5.21	0.110808962043856	0.188941083644324	0.267073205244792	0.120121844536965	0.204820540302385	0.289519236067806	0.122699329686168	0.209238997677858	0.295693095226943	0.141388741893452	4.21493582141113	-0.0858836229420399	1.2505859046783	0.0940594771677243	0.14563448875933	0.0754533958587227	0.176262428451395	0.231744364023865	0.15625520655179	0.201129931930151	0.257648010036152	0.180697863692319	0.00241833420187348	0.00264065107491695	0.00269829059415457
121	0.972667378427265	0.09	0.141804107728117	0.0717011096326349	0.211907105823599	0.138394502757289	0.824514093054341	0.503312008164896	1.14571617794379	4.01	3.03	5.42	0.112016366801137	0.183502621797219	0.254988876793302	0.120381080696197	0.197205502672227	0.274029924648257	0.123116267931579	0.201646156525458	0.280376591557069	0.141804107728117	4.48933380220956	0.0136423711367588	1.40767893780778	0.0940594771677243	0.14563448875933	0.0754533958587227	0.176262428451395	0.231744364023865	0.15625520655179	0.201129931930151	0.257648010036152	0.180697863692319	0.00241833420187348	0.00264065107491695	0.00269829059415457
121	0.972667378427265	0.09	0.141832992272437	0.0696665914951662	0.213999393049708	0.107626408317986	0.785344468172083	0.432275472945769	1.1384134633984	4.3	3.09	5.76	0.090313992620779	0.16407961807299	0.237845243525202	0.096375221493762	0.17509146783926	0.253807714184759	0.0982546195826216	0.178654855474024	0.25879673643849	0.141832992272437	4.6864185197267	-0.0399324576518985	1.40451390345762	0.0940594771677243	0.14563448875933	0.0754533958587227	0.176262428451395	0.231744364023865	0.15625520655179	0.201129931930151	0.257648010036152	0.180697863692319	0.00241833420187348	0.00264065107491695	0.00269829059415457
121	0.972667378427265	0.09	0.143260522563714	0.0729897029854511	0.213531342141976	0.104540481572759	0.69408627379868	0.37692536919514	1.01124717840222	3.88	2.95	5.2	0.0863620437086847	0.159030710093612	0.231699376478538	0.093127640963724	0.171489166256433	0.249850691549141	0.0953590202265332	0.175520359573511	0.255687878795444	0.143260522563714	4.35255426408573	-0.0151492701355702	1.34489270280046	0.0940594771677243	0.14563448875933	0.0754533958587227	0.176262428451395	0.231744364023865	0.15625520655179	0.201129931930151	0.257648010036152	0.180697863692319	0.00241833420187348	0.00264065107491695	0.00269829059415457
121	0.972667378427265	0.09	0.143495937583408	0.072437294237419	0.214554580929398	0.105006412822091	0.704075347690514	0.383148056587871	1.02500263879316	4.14	2.9	5.79	0.082915343597586	0.152365771843502	0.221816200089418	0.0888232612439867	0.163222199533779	0.237621137823572	0.0901141380889385	0.165558653652472	0.241129721641876	0.143495937583408	4.60031569534283	-0.0380590999666823	1.38359693397034	0.0940594771677243	0.14563448875933	0.0754533958587227	0.176262428451395	0.231744364023865	0.15625520655179	0.201129931930151	0.257648010036152	0.180697863692319	0.00241833420187348	0.00264065107491695	0.00269829059415457
121	0.972667378427265	0.09	0.14403393597345	0.0716253796515473	0.216442492295353	0.108637576923653	0.773560774477207	0.427607833679627	1.11951371527479	4.05	3.11	5.56	0.0943732637508635	0.170725251613972	0.24707723947708	0.101322845920185	0.183297341603373	0.265271837286561	0.103573786522634	0.187483609104129	0.271360810247643	0.14403393597345	4.58252399597471	0.00337756395600889	1.42141830361732	0.0940594771677243	0.14563448875933	0.0754533958587227	0.176262428451395	0.231744364023865	0.15625520655179	0.201129931930151	0.257648010036152	0.180697863692319	0.00241833420187348	0.00264065107491695	0.00269829059415457
121	0.972667378427265	0.09	0.144566767669733	0.0729789118478492	0.216154623491618	0.121394713726643	0.759671066115837	0.440584834209575	1.0787572980221	3.92	2.66	5.29	0.0999972141507168	0.172418531878821	0.244839849606926	0.107710307681184	0.185717705001412	0.263725102321641	0.109271032002152	0.188445124565624	0.267595699812154	0.144566767669733	4.29149837707148	-0.0281605631858452	1.3161159869557	0.0940594771677243	0.14563448875933	0.0754533958587227	0.176262428451395	0.231744364023865	0.15625520655179	0.201129931930151	0.257648010036152	0.180697863692319	0.00241833420187348	0.00264065107491695	0.00269829059415457
121	0.972667378427265	0.09	0.146080746142183	0.0733923928483592	0.218769099436006	0.0975692154950399	0.73823861833167	0.387702505800483	1.08877473086286	3.96	2.9	5.45	0.0873312505817442	0.166290650181718	0.245250049781693	0.0939838887508948	0.178958183501149	0.263932478251403	0.0957461625046562	0.182368182079449	0.268916164499141	0.146080746142183	4.43582828726733	-0.0976511482047469	1.28780687757619	0.0940594771677243	0.14563448875933	0.0754533958587227	0.176262428451395	0.231744364023865	0.15625520655179	0.201129931930151	0.257648010036152	0.180697863692319	0.00241833420187348	0.00264065107491695	0.00269829059415457
121	0.972667378427265	0.09	0.146599362296147	0.075239326114358	0.217959398477937	0.101734379084386	0.713642865633259	0.382561368963918	1.0447243623026	4.04	2.87	5.7	0.084560184309407	0.157741416527432	0.230922648745456	0.0908029720412347	0.169386923073342	0.247970874105449	0.0921923028352467	0.171857036986852	0.251844317230917	0.146599362296147	4.51719622326956	0.028641844469306	1.42846792496908	0.0940594771677243	0.14563448875933	0.0754533958587227	0.176262428451395	0.231744364023865	0.15625520655179	0.201129931930151	0.257648010036152	0.180697863692319	0.00241833420187348	0.00264065107491695	0.00269829059415457
121	0.972667378427265	0.09	0.147363108249367	0.0757125079537399	0.219013708544995	0.124375207027434	0.77999991175815	0.456873742668572	1.10312608084773	3.66	2.98	5.28	0.110453378724505	0.188572066223997	0.266690753723489	0.1198909205816	0.204684355305771	0.289477790029942	0.122601595308333	0.20938290866762	0.295983513951251	0.147363108249367	4.26323676131116	0.0286227983006936	1.37295407371689	0.0940594771677243	0.14563448875933	0.0754533958587227	0.176262428451395	0.231744364023865	0.15625520655179	0.201129931930151	0.257648010036152	0.180697863692319	0.00241833420187348	0.00264065107491695	0.00269829059415457
121	0.972667378427265	0.09	0.150555828012629	0.0778999981148096	0.223211657910449	0.0978923433438553	0.798821998750315	0.420213550978579	1.17743044652205	3.97	2.99	5.25	0.0944020535267228	0.179457413757214	0.264512773987706	0.101561673838453	0.193067784470846	0.284573895103238	0.104005891434031	0.197652006961289	0.291352028288862	0.150555828012629	4.45333417251146	-0.0185444362882194	1.37845417849158	0.0940594771677243	0.14563448875933	0.0754533958587227	0.176262428451395	0.231744364023865	0.15625520655179	0.201129931930151	0.257648010036152	0.180697863692319	0.00241833420187348	0.00264065107491695	0.00269829059415457
121	0.972667378427265	0.09	0.151819968204938	0.0751279935180299	0.228511942891846	0.106626966921701	0.795820720895853	0.436167796506096	1.15547364528561	3.91	2.87	5.54	0.0993125482550847	0.181203161671889	0.263093775088693	0.107013291355392	0.195253742605675	0.283494193855959	0.108853082092844	0.198595973897409	0.288350751120015	0.151819968204938	4.4924960881074	0.00264436044907972	1.40237619202738	0.0940594771677243	0.14563448875933	0.0754533958587227	0.176262428451395	0.231744364023865	0.15625520655179	0.201129931930151	0.257648010036152	0.180697863692319	0.00241833420187348	0.00264065107491695	0.00269829059415457
121	0.972667378427265	0.09	0.152228520869551	0.0770932855895046	0.227363756149597	0.125793668739858	0.818932091302657	0.481869206364188	1.15599497624113	4.22	3.06	5.48	0.102577817500602	0.174330016314721	0.246082215128839	0.109685995678043	0.186410296903981	0.263134598129919	0.112113457686257	0.190656816855614	0.269064932665128	0.152228520869551	4.53665541792903	-0.0231854197701329	1.38815200132062	0.0940594771677243	0.14563448875933	0.0754533958587227	0.176262428451395	0.231744364023865	0.15625520655179	0.201129931930151	0.257648010036152	0.180697863692319	0.00241833420187348	0.00264065107491695	0.00269829059415457
121	0.972667378427265	0.09	0.152818870827444	0.0775513987031397	0.228086342951748	0.114452546906904	0.779619979581852	0.441039738120946	1.11820022104276	4.29	3.02	5.56	0.0923913987423434	0.163319025872656	0.234246653002969	0.098620542807532	0.174330199581414	0.250039856355296	0.100620371099905	0.177874703582438	0.255316900351053	0.152818870827444	4.5353863542903	-0.0282885789570636	1.38546045931365	0.0940594771677243	0.14563448875933	0.0754533958587227	0.176262428451395	0.231744364023865	0.15625520655179	0.201129931930151	0.257648010036152	0.180697863692319	0.00241833420187348	0.00264065107491695	0.00269829059415457
121	0.972667378427265	0.09	0.154814597811625	0.0758289738497141	0.233800221773535	0.0970578700766773	0.753869572129849	0.394868077777061	1.11287106648264	3.93	2.92	5.51	0.0894280093447662	0.170733110462341	0.252038211579915	0.0963014267943822	0.183855620392701	0.27140981399102	0.0981506721242567	0.187385534367058	0.276829532715965	0.154814597811625	4.44965007708384	-0.011723919655076	1.3769094330901	0.0940594771677243	0.14563448875933	0.0754533958587227	0.176262428451395	0.231744364023865	0.15625520655179	0.201129931930151	0.257648010036152	0.180697863692319	0.00241833420187348	0.00264065107491695	0.00269829059415457
121	0.972667378427265	0.09	0.155281465350397	0.078652789132623	0.231910141568171	0.0985167117193436	0.757802736087817	0.399899589321009	1.11570588285463	4.49	3.21	5.59	0.0804756006276394	0.152499857395407	0.224524114163174	0.0855358653130552	0.162088970578663	0.23864207584427	0.087600262818043	0.166057349000766	0.244552983171639	0.155281465350397	4.68619241105783	-0.0560537058957176	1.40393059673708	0.0940594771677243	0.14563448875933	0.0754533958587227	0.176262428451395	0.231744364023865	0.15625520655179	0.201129931930151	0.257648010036152	0.180697863692319	0.00241833420187348	0.00264065107491695	0.00269829059415457
121	0.972667378427265	0.09	0.156015946138142	0.0798875393229835	0.232144352953301	0.101744167178048	0.760767028720235	0.407842042743369	1.1136920146971	3.91	3.05	5.57	0.0928867227050477	0.173265991815231	0.253645260925413	0.100092230645113	0.186706766162844	0.273321301680575	0.102236934940584	0.190540061985666	0.278840483186559	0.156015946138142	4.44351606105029	0.00748046633575854	1.3963534577961	0.0940594771677243	0.14563448875933	0.0754533958587227	0.176262428451395	0.231744364023865	0.15625520655179	0.201129931930151	0.257648010036152	0.180697863692319	0.00241833420187348	0.00264065107491695	0.00269829059415457
121	0.972667378427265	0.09	0.15842788655066	0.0802852986504018	0.236570474450918	0.141690593213131	0.914682641423819	0.563197212575885	1.26616807027175	3.97	2.94	5.4	0.126522254370756	0.205483456314419	0.284444658258082	0.136117746796129	0.221067394163223	0.306017041530318	0.138866773882182	0.225554574253329	0.312477302130173	0.15842788655066	4.44969116593594	0.0360433466346237	1.42713937785892	0.0940594771677243	0.14563448875933	0.0754533958587227	0.176262428451395	0.231744364023865	0.15625520655179	0.201129931930151	0.257648010036152	0.180697863692319	0.00241833420187348	0.00264065107491695	0.00269829059415457
121	0.972667378427265	0.09	0.159402513327702	0.080666436709322	0.238138589946081	0.115436153791423	0.830121905639713	0.47134787116849	1.18889594011094	3.8	2.81	5.1	0.109990736159675	0.193711959019214	0.277433181878753	0.118868280055141	0.209346788635894	0.299825297216647	0.121490738274952	0.213774982675784	0.30637491162488	0.159402513327702	4.35624218656598	-0.0749864239207554	1.29277980248848	0.0940594771677243	0.14563448875933	0.0754533958587227	0.176262428451395	0.231744364023865	0.15625520655179	0.201129931930151	0.257648010036152	0.180697863692319	0.00241833420187348	0.00264065107491695	0.00269829059415457
121	0.972667378427265	0.09	0.159673303157171	0.0821659112269735	0.237180695087369	0.137077577481056	0.919665548195907	0.559403888225938	1.27992720816588	4.29	2.88	5.9	0.117162882587425	0.192616942625643	0.268071002663861	0.125059365507581	0.205598838973584	0.286138312439588	0.126598235591545	0.208247159776511	0.289708758524758	0.159673303157171	4.68619407887433	-0.0390257646325459	1.39787499881169	0.0940594771677243	0.14563448875933	0.0754533958587227	0.176262428451395	0.231744364023865	0.15625520655179	0.201129931930151	0.257648010036152	0.180697863692319	0.00241833420187348	0.00264065107491695	0.00269829059415457
121	0.972667378427265	0.09	0.1615351480044	0.0835367576439283	0.239533538364871	0.110967885345389	0.791521628678572	0.441730880921642	1.1413123764355	4.33	3.07	5.71	0.0918013020765529	0.164495441167348	0.237189580258143	0.0979063542720693	0.17543486393734	0.252963373602611	0.0998668692174191	0.178881623927737	0.258023420277095	0.1615351480044	4.57451919787191	-0.0590214275809922	1.37263471491686	0.0940594771677243	0.14563448875933	0.0754533958587227	0.176262428451395	0.231744364023865	0.15625520655179	0.201129931930151	0.257648010036152	0.180697863692319	0.00241833420187348	0.00264065107491695	0.00269829059415457
121	0.972667378427265	0.09	0.162394785808051	0.0832613274740854	0.241528244142016	0.100142980630812	0.741906683034076	0.394681478543747	1.0891318875244	3.97	2.8	5.25	0.0887466123872805	0.166822383127006	0.244898153866731	0.0954874037915725	0.179493457052834	0.263499510314095	0.0972950144633387	0.183090866381099	0.2685702164716	0.162394785808051	4.33734502254756	-0.0538923556622745	1.30858479473389	0.0940594771677243	0.14563448875933	0.0754533958587227	0.176262428451395	0.231744364023865	0.15625520655179	0.201129931930151	0.257648010036152	0.180697863692319	0.00241833420187348	0.00264065107491695	0.00269829059415457
121	0.972667378427265	0.09	0.16463452204562	0.0845109508129595	0.244758093278281	0.130191404063688	0.937386949877835	0.559096779235922	1.31567712051975	4.21	3.2	5.65	0.119212835026144	0.199873367119313	0.280533899212481	0.127496790420478	0.213762325110864	0.300027859801249	0.130444708864695	0.218627274136842	0.307119840633319	0.16463452204562	4.54930204877052	0.0606140558502476	1.48909241728123	0.0940594771677243	0.14563448875933	0.0754533958587227	0.176262428451395	0.231744364023865	0.15625520655179	0.201129931930151	0.257648010036152	0.180697863692319	0.00241833420187348	0.00264065107491695	0.00269829059415457
121	0.972667378427265	0.09	0.166796553431732	0.0851069660870944	0.24848614077637	0.113787612174187	0.821736435834028	0.463689944787378	1.17978292688068	4.05	3	5.6	0.102348928143487	0.181379485083782	0.260410042024078	0.109887346752308	0.194738828561196	0.279590310370083	0.112061252165677	0.198711890121922	0.285290679053929	0.166796553431732	4.42895276939013	-0.0891367087556382	1.30991983040307	0.0940594771677243	0.14563448875933	0.0754533958587227	0.176262428451395	0.231744364023865	0.15625520655179	0.201129931930151	0.257648010036152	0.180697863692319	0.00241833420187348	0.00264065107491695	0.00269829059415457
121	0.972667378427265	0.09	0.166966142203646	0.0848006359434534	0.249131648463839	0.131274454500824	0.851521713583175	0.509516778073763	1.19352664909259	4.4	3.24	5.73	0.104259593804894	0.174242167863168	0.244224741921442	0.111009444209973	0.18552274669924	0.260036049188508	0.11356281952282	0.189866901381174	0.266148598379666	0.166966142203646	4.5873065354673	-0.065210163871205	1.35967340162298	0.0940594771677243	0.14563448875933	0.0754533958587227	0.176262428451395	0.231744364023865	0.15625520655179	0.201129931930151	0.257648010036152	0.180697863692319	0.00241833420187348	0.00264065107491695	0.00269829059415457
121	0.972667378427265	0.09	0.167572008236149	0.0850765121420689	0.25006750433023	0.0914267042396154	0.71170131499859	0.361412168151797	1.06199046184538	4.23	3.03	5.4	0.07675127257507	0.151140405423621	0.225529538272172	0.0820481274394519	0.161571096209754	0.241094064980056	0.0839194138916241	0.165261602659741	0.246567974258268	0.167572008236149	4.33088067300528	0.0796477979168171	1.46655461503544	0.0940594771677243	0.14563448875933	0.0754533958587227	0.176262428451395	0.231744364023865	0.15625520655179	0.201129931930151	0.257648010036152	0.180697863692319	0.00241833420187348	0.00264065107491695	0.00269829059415457
121	0.972667378427265	0.09	0.169453467909504	0.0865110228152502	0.252395913003759	0.102304012297235	0.815280017550152	0.438219926453945	1.19234010864636	4.33	2.98	5.42	0.0911183033394104	0.169519749014658	0.247921194689905	0.097183286296734	0.180803260131781	0.264423233966829	0.0992425140667833	0.184844777281978	0.269931209580161	0.169453467909504	4.61509638632489	-0.0116079636380053	1.42023945227436	0.0940594771677243	0.14563448875933	0.0754533958587227	0.176262428451395	0.231744364023865	0.15625520655179	0.201129931930151	0.257648010036152	0.180697863692319	0.00241833420187348	0.00264065107491695	0.00269829059415457
121	0.972667378427265	0.09	0.171546530808298	0.083745219966536	0.259347841650059	0.118596450381423	0.894983831909009	0.514047668456822	1.2759199953612	3.83	2.81	5.27	0.119378350596158	0.207843941757905	0.296309532919652	0.128938453978399	0.22448858092954	0.320038707880682	0.131453699027756	0.22877593879181	0.32620824847836	0.171546530808298	4.29075482618442	0.0388317959575101	1.39846628196462	0.0940594771677243	0.14563448875933	0.0754533958587227	0.176262428451395	0.231744364023865	0.15625520655179	0.201129931930151	0.257648010036152	0.180697863692319	0.00241833420187348	0.00264065107491695	0.00269829059415457
121	0.972667378427265	0.09	0.17346106189388	0.0884994998997661	0.258422623887994	0.132625045396203	0.868425759734428	0.52168186348685	1.21516965598201	3.99	2.89	5.09	0.116795742557949	0.194425834140945	0.272055925723941	0.125603600203387	0.209087970210326	0.292572340217265	0.128584733950629	0.213969762158049	0.299618399292847	0.17346106189388	4.24800402358768	-0.0574146950488703	1.28748081781313	0.0940594771677243	0.14563448875933	0.0754533958587227	0.176262428451395	0.231744364023865	0.15625520655179	0.201129931930151	0.257648010036152	0.180697863692319	0.00241833420187348	0.00264065107491695	0.00269829059415457
121	0.972667378427265	0.09	0.173791261480099	0.088715190637291	0.258867332322907	0.0971068374865946	0.82727997907017	0.433429613878246	1.22113034426209	3.99	3.2	5.34	0.0969776386095466	0.185099624645668	0.27322161068179	0.104283486570181	0.199044176550839	0.293804866531497	0.107149412418948	0.204462267289847	0.301607354616361	0.173791261480099	4.48018153279718	-0.0156517714782842	1.40230683524476	0.0940594771677243	0.14563448875933	0.0754533958587227	0.176262428451395	0.231744364023865	0.15625520655179	0.201129931930151	0.257648010036152	0.180697863692319	0.00241833420187348	0.00264065107491695	0.00269829059415457
121	0.972667378427265	0.09	0.176481938478045	0.0912506052087911	0.261713271747299	0.134492997041023	0.987666214869862	0.59648218445044	1.37885024528928	4.13	3.26	5.64	0.129319555989922	0.214129708653234	0.298939861316546	0.13856246734117	0.229434291936095	0.320306116531021	0.141931092641553	0.235211703154541	0.328125668324219	0.176481938478045	4.58347278759789	0.0682656228666047	1.50433604222068	0.0940594771677243	0.14563448875933	0.0754533958587227	0.176262428451395	0.231744364023865	0.15625520655179	0.201129931930151	0.257648010036152	0.180697863692319	0.00241833420187348	0.00264065107491695	0.00269829059415457
121	0.972667378427265	0.09	0.17672392383105	0.0905178550561583	0.262929992605942	0.0955555624604364	0.773789773529302	0.402107878465262	1.14547166859334	4.03	3.06	5.37	0.0891755004350316	0.171603427789954	0.254031355144877	0.0957954264407052	0.184342375020389	0.272889323600072	0.0980860368305912	0.188719502736058	0.279266654926391	0.17672392383105	4.32978494355091	-0.0217462288530033	1.37017224599445	0.0940594771677243	0.14563448875933	0.0754533958587227	0.176262428451395	0.231744364023865	0.15625520655179	0.201129931930151	0.257648010036152	0.180697863692319	0.00241833420187348	0.00264065107491695	0.00269829059415457
121	0.972667378427265	0.09	0.179483622860955	0.0918981321731664	0.267069113548744	0.124406766782225	0.959360259581794	0.561989064463605	1.35673145469998	4.25	3.13	5.49	0.118727730172967	0.202677726740129	0.28662772330729	0.126849168246168	0.216541670775268	0.306234173304368	0.129786901491206	0.221700429968087	0.313637799616026	0.179483622860955	4.49777525414857	0.0342630983785424	1.4552591263502	0.0940594771677243	0.14563448875933	0.0754533958587227	0.176262428451395	0.231744364023865	0.15625520655179	0.201129931930151	0.257648010036152	0.180697863692319	0.00241833420187348	0.00264065107491695	0.00269829059415457
121	0.972667378427265	0.09	0.180513052778271	0.090390798754414	0.270635306802127	0.107395435098776	0.867083036275126	0.476797198768277	1.25736887378198	3.96	3.18	5.07	0.107389345930541	0.195293681199472	0.283198016468403	0.115568596170463	0.210168116600533	0.304767637030604	0.118966907649246	0.216335702699143	0.31365520604381	0.180513052778271	4.3047748604232	0.0145737233289491	1.38908970376463	0.0940594771677243	0.14563448875933	0.0754533958587227	0.176262428451395	0.231744364023865	0.15625520655179	0.201129931930151	0.257648010036152	0.180697863692319	0.00241833420187348	0.00264065107491695	0.00269829059415457
121	0.972667378427265	0.09	0.184246315996656	0.0921840823513745	0.276308549641937	0.0921966932393161	0.822186429014182	0.419382244651712	1.22499061337665	4.11	3.12	5.51	0.09137804130698	0.179143934753103	0.266909828199226	0.0979641215783173	0.192055749424677	0.286147377271037	0.100316411238714	0.196887713670731	0.293041323166187	0.184246315996656	4.40779992469577	-0.0592234138620772	1.34280881683121	0.0940594771677243	0.14563448875933	0.0754533958587227	0.176262428451395	0.231744364023865	0.15625520655179	0.201129931930151	0.257648010036152	0.180697863692319	0.00241833420187348	0.00264065107491695	0.00269829059415457
121	0.972667378427265	0.09	0.189348729078888	0.0962012459081005	0.282496212249675	0.0973019305376314	0.798345290595918	0.418692359139373	1.17799822205246	4	3.13	5.12	0.0933538018501437	0.178003172113007	0.262652542375871	0.100346063777183	0.191335728244529	0.282325392711875	0.103201442115937	0.196714307184448	0.290298168133191	0.189348729078888	4.22494709014047	-0.052609200776822	1.32175531868557	0.0940594771677243	0.14563448875933	0.0754533958587227	0.176262428451395	0.231744364023865	0.15625520655179	0.201129931930151	0.257648010036152	0.180697863692319	0.00241833420187348	0.00264065107491695	0.00269829059415457
121	0.972667378427265	0.09	0.19122519226369	0.0981037979101135	0.284346586617266	0.0859512530569926	0.751397011823038	0.36882473313893	1.13396929050715	4.02	3.04	5.25	0.0818734809100154	0.166798707830049	0.251723934750082	0.0879611338841313	0.179200924500381	0.27044071511663	0.0901507242473599	0.183616887643256	0.27704319583122	0.19122519226369	4.22992736953342	-0.00213392845637468	1.35605874517165	0.0940594771677243	0.14563448875933	0.0754533958587227	0.176262428451395	0.231744364023865	0.15625520655179	0.201129931930151	0.257648010036152	0.180697863692319	0.00241833420187348	0.00264065107491695	0.00269829059415457
121	0.972667378427265	0.09	0.197516755353391	0.0975713417724303	0.297462168934352	0.0846263949148997	0.821782026905182	0.399805422909974	1.24375863090039	3.91	2.95	5.18	0.0910417664075815	0.187132247449022	0.283222728490463	0.0981022959410914	0.201644847675504	0.305187399409916	0.100400111454155	0.206314526130882	0.312307760174917	0.197516755353391	4.21258409706595	0.0620171419296411	1.421776037394	0.0940594771677243	0.14563448875933	0.0754533958587227	0.176262428451395	0.231744364023865	0.15625520655179	0.201129931930151	0.257648010036152	0.180697863692319	0.00241833420187348	0.00264065107491695	0.00269829059415457
121	0.972667378427265	0.1	0.121197372068357	0.0645010831054689	0.177893661031245	0.123919423128742	0.741671688833062	0.433778914188285	1.04956446347784	4.05	2.87	5.74	0.0956365439004435	0.163518591403941	0.231400638907438	0.102667045584072	0.17553928647806	0.248411527372049	0.104138323268353	0.177979476188814	0.252042448694426	0.121197372068357	4.61227736215949	0.0435130620316504	1.43912720039557	0.0940594771677243	0.14563448875933	0.0754533958587227	0.176262428451395	0.231744364023865	0.15625520655179	0.201129931930151	0.257648010036152	0.180697863692319	0.00241833420187348	0.00264065107491695	0.00269829059415457
121	0.972667378427265	0.1	0.122021671652708	0.0643164734119885	0.179726869893428	0.105581011483538	0.713164820863768	0.389084268929444	1.03724537279809	4.07	2.96	5.69	0.0854366193895769	0.156599472730733	0.227762326071888	0.0916750365308059	0.168034064150323	0.244393091769839	0.0932855327267674	0.170939994248819	0.248542733049489	0.122021671652708	4.64388037293771	-0.0456489868884099	1.37373122158379	0.0940594771677243	0.14563448875933	0.0754533958587227	0.176262428451395	0.231744364023865	0.15625520655179	0.201129931930151	0.257648010036152	0.180697863692319	0.00241833420187348	0.00264065107491695	0.00269829059415457
121	0.972667378427265	0.1	0.122815254942668	0.0654923961074796	0.180138113777857	0.124328712231739	0.695153927963233	0.407114937628573	0.983192918297894	3.88	2.89	5.12	0.0932732836360498	0.159265316746457	0.225257349856864	0.100579554705823	0.171740867416502	0.24290218012718	0.102937424329446	0.175848800819949	0.24856715400374	0.122815254942668	4.5097673643623	0.0260534733724937	1.41188239268397	0.0940594771677243	0.14563448875933	0.0754533958587227	0.176262428451395	0.231744364023865	0.15625520655179	0.201129931930151	0.257648010036152	0.180697863692319	0.00241833420187348	0.00264065107491695	0.00269829059415457
121	0.972667378427265	0.1	0.126317681134953	0.0671791038728626	0.185456258397043	0.0825359058555557	0.591966849658433	0.283821281763971	0.900112417552896	4.19	2.91	5.31	0.0607489074040001	0.12670416789268	0.19265942838136	0.0649977094296038	0.135565906287656	0.206134103145708	0.0664218284812023	0.138490369638043	0.210542235100729	0.126317681134953	4.53977887713067	-0.00882679864148831	1.39766611113412	0.0940594771677243	0.14563448875933	0.0754533958587227	0.176262428451395	0.231744364023865	0.15625520655179	0.201129931930151	0.257648010036152	0.180697863692319	0.00241833420187348	0.00264065107491695	0.00269829059415457
121	0.972667378427265	0.1	0.128028792502295	0.0673750750140671	0.188682509990524	0.0912676224310077	0.622792196134543	0.315968953087582	0.929615439181503	3.95	2.88	5.62	0.0713762599216447	0.140686536553955	0.209996813186265	0.0768391284789055	0.151454151133568	0.22606917378823	0.0780584264025947	0.153891858693297	0.229697703615908	0.128028792502295	4.61708142116428	0.0398937662534345	1.43857150534256	0.0940594771677243	0.14563448875933	0.0754533958587227	0.176262428451395	0.231744364023865	0.15625520655179	0.201129931930151	0.257648010036152	0.180697863692319	0.00241833420187348	0.00264065107491695	0.00269829059415457
121	0.972667378427265	0.1	0.130388890963791	0.0701897419905486	0.190588039937033	0.132882736885603	0.76040025930993	0.457128233769872	1.06367228484999	3.97	2.88	5.81	0.102732204557781	0.170887705493474	0.239043206429166	0.110528260418366	0.183855889167221	0.257183517916076	0.112080233317101	0.18645583280595	0.260769051007142	0.130388890963791	4.65948520032946	0.141373577326049	1.55299229826238	0.0940594771677243	0.14563448875933	0.0754533958587227	0.176262428451395	0.231744364023865	0.15625520655179	0.201129931930151	0.257648010036152	0.180697863692319	0.00241833420187348	0.00264065107491695	0.00269829059415457
121	0.972667378427265	0.1	0.131801425689923	0.0714917783019826	0.192111073077862	0.124246473341152	0.770796657441236	0.451294204716173	1.0902991101663	4.14	3.09	5.89	0.0976991134622179	0.166867088707711	0.236035063953205	0.104664803619092	0.17876427381131	0.252863744003528	0.10654322153913	0.182050300947174	0.257392053159288	0.131801425689923	4.70003474288783	0.116318126371769	1.55025235100615	0.0940594771677243	0.14563448875933	0.0754533958587227	0.176262428451395	0.231744364023865	0.15625520655179	0.201129931930151	0.257648010036152	0.180697863692319	0.00241833420187348	0.00264065107491695	0.00269829059415457
121	0.972667378427265	0.1	0.13443878550497	0.0729074192389529	0.195970151770986	0.098714017435038	0.630343053882525	0.332968141016165	0.927717966748885	4.38	3.18	5.83	0.0685003050807288	0.129678146878248	0.190855988675766	0.072976636815017	0.138152304817116	0.203327972819215	0.074508112391959	0.141037865109411	0.207678937801302	0.13443878550497	4.74011124976271	0.0671430290698678	1.52437551596541	0.0940594771677243	0.14563448875933	0.0754533958587227	0.176262428451395	0.231744364023865	0.15625520655179	0.201129931930151	0.257648010036152	0.180697863692319	0.00241833420187348	0.00264065107491695	0.00269829059415457
121	0.972667378427265	0.1	0.134660191279774	0.0708524922354246	0.198467890324123	0.104708182028877	0.757203058454391	0.411510668509798	1.10289544839898	3.95	3.13	5.44	0.0929196923174616	0.17097752402924	0.249035355741019	0.100026482633829	0.184054422819823	0.268082363005817	0.102445886138853	0.188530621543714	0.274533492929493	0.134660191279774	4.5310518041837	0.00915136591821859	1.42410055073251	0.0940594771677243	0.14563448875933	0.0754533958587227	0.176262428451395	0.231744364023865	0.15625520655179	0.201129931930151	0.257648010036152	0.180697863692319	0.00241833420187348	0.00264065107491695	0.00269829059415457
121	0.972667378427265	0.1	0.135755982453585	0.071911638032029	0.199600326875141	0.131148922674106	0.817617392017768	0.489048917947506	1.14618586608803	4.11	3.13	5.44	0.106394518622315	0.177875884494444	0.249357250366572	0.114043216448949	0.190663374947526	0.267283533446103	0.116868710973176	0.19527206592029	0.274032411287771	0.135755982453585	4.56261203057843	0.0546999979792642	1.47016050030957	0.0940594771677243	0.14563448875933	0.0754533958587227	0.176262428451395	0.231744364023865	0.15625520655179	0.201129931930151	0.257648010036152	0.180697863692319	0.00241833420187348	0.00264065107491695	0.00269829059415457
121	0.972667378427265	0.1	0.135790434497232	0.0706196360129473	0.200961232981517	0.116909875826608	0.702585480034613	0.401103370045669	1.00406759002356	3.83	2.84	5.53	0.0930461894113302	0.162982678618501	0.232919167825672	0.100484165590038	0.176011275370028	0.251538385150018	0.102093662681727	0.178934064088001	0.255667490647841	0.135790434497232	4.42006771691764	-0.138121267532902	1.2280445257199	0.0940594771677243	0.14563448875933	0.0754533958587227	0.176262428451395	0.231744364023865	0.15625520655179	0.201129931930151	0.257648010036152	0.180697863692319	0.00241833420187348	0.00264065107491695	0.00269829059415457
121	0.972667378427265	0.1	0.136170760832643	0.0727532560052852	0.199588265660001	0.183202688043388	0.878310711997372	0.588759844666493	1.16786157932825	3.73	2.73	5.07	0.140006629405879	0.208861598615793	0.277716567825707	0.151656728917874	0.226241192842395	0.300825656766915	0.154657420078058	0.230747778803925	0.306875453561566	0.136170760832643	4.22158431385902	0.0732102842042899	1.3915096273146	0.0940594771677243	0.14563448875933	0.0754533958587227	0.176262428451395	0.231744364023865	0.15625520655179	0.201129931930151	0.257648010036152	0.180697863692319	0.00241833420187348	0.00264065107491695	0.00269829059415457
121	0.972667378427265	0.1	0.136414371678756	0.0720471771409291	0.200781566216582	0.125011244566704	0.733069902685675	0.430268733814711	1.03587107155664	3.93	2.83	5.12	0.0974689256739288	0.16606257960039	0.23465623352685	0.104963344389589	0.178831187604662	0.252699030819735	0.107293517350581	0.182720237044174	0.258175530453951	0.136414371678756	4.31294584826236	0.0271123274738321	1.37353719138999	0.0940594771677243	0.14563448875933	0.0754533958587227	0.176262428451395	0.231744364023865	0.15625520655179	0.201129931930151	0.257648010036152	0.180697863692319	0.00241833420187348	0.00264065107491695	0.00269829059415457
121	0.972667378427265	0.1	0.136457075187043	0.0732401884783127	0.199673961895774	0.114394457899299	0.691722723076852	0.391229159151625	0.992216287002079	3.83	2.74	5.52	0.0908636030071689	0.160653717726428	0.230443832445687	0.0981411736951361	0.17352101275265	0.248900851810165	0.0994370918547955	0.175852514107345	0.252261687185091	0.136457075187043	4.47810799168491	-0.0692574477447999	1.297016511091	0.0940594771677243	0.14563448875933	0.0754533958587227	0.176262428451395	0.231744364023865	0.15625520655179	0.201129931930151	0.257648010036152	0.180697863692319	0.00241833420187348	0.00264065107491695	0.00269829059415457
121	0.972667378427265	0.1	0.13900799114961	0.0727570280826705	0.20525895421655	0.111819551570509	0.688720865689485	0.385666577584545	0.991775153794424	3.9	2.85	5.57	0.0881105822958997	0.157347304750393	0.226584027204887	0.0949806513826495	0.169615829439276	0.244251007495902	0.0965558639135721	0.172439897883669	0.248111002966016	0.13900799114961	4.34259703477866	-0.0138679109690934	1.33856363471192	0.0940594771677243	0.14563448875933	0.0754533958587227	0.176262428451395	0.231744364023865	0.15625520655179	0.201129931930151	0.257648010036152	0.180697863692319	0.00241833420187348	0.00264065107491695	0.00269829059415457
121	0.972667378427265	0.1	0.140391793281729	0.0739983278931947	0.206785258670263	0.115601826535209	0.74516118409673	0.423367692460744	1.06695467573272	3.86	2.96	5.15	0.0974682631246902	0.171551981068041	0.245635699011391	0.105163896565281	0.185096914772439	0.265029932979598	0.1076898643807	0.189612398405734	0.271368505478364	0.140391793281729	4.38339384074744	-0.00535716689037965	1.36554644286588	0.0940594771677243	0.14563448875933	0.0754533958587227	0.176262428451395	0.231744364023865	0.15625520655179	0.201129931930151	0.257648010036152	0.180697863692319	0.00241833420187348	0.00264065107491695	0.00269829059415457
121	0.972667378427265	0.1	0.14467304846446	0.076935597770922	0.212410499157998	0.128137953421306	0.839116916978908	0.497379184892354	1.18085464906546	3.85	2.93	5.2	0.114744566122829	0.193582903124322	0.272421240125815	0.123834923020901	0.208919033960194	0.294003144899486	0.12673961168417	0.213720933965965	0.301000690232104	0.14467304846446	4.403158284523	-0.00351973108383636	1.37738533264178	0.0940594771677243	0.14563448875933	0.0754533958587227	0.176262428451395	0.231744364023865	0.15625520655179	0.201129931930151	0.257648010036152	0.180697863692319	0.00241833420187348	0.00264065107491695	0.00269829059415457
121	0.972667378427265	0.1	0.145383267773079	0.0774186210118887	0.213347914534268	0.135428690041657	0.872633592958038	0.52839269957398	1.2168744863421	3.88	3.19	4.91	0.121099177211397	0.199993698246484	0.27888821928157	0.130590258434026	0.215668094041574	0.300745929649123	0.13463122537994	0.222291327036873	0.310338098088642	0.145383267773079	4.38369010357178	0.0942621796438593	1.48340229292155	0.0940594771677243	0.14563448875933	0.0754533958587227	0.176262428451395	0.231744364023865	0.15625520655179	0.201129931930151	0.257648010036152	0.180697863692319	0.00241833420187348	0.00264065107491695	0.00269829059415457
121	0.972667378427265	0.1	0.145587110844033	0.0764239615909548	0.214750260097111	0.0846416246825633	0.624571746046948	0.303892111600132	0.945251380493763	3.96	2.84	5.9	0.0684852343212972	0.140753710760251	0.213022187199205	0.0737063333750922	0.151484331358273	0.229262329341454	0.0745441254376601	0.153218764929938	0.231874722616339	0.145587110844033	4.50397426724701	-0.0931341093666131	1.30455104953933	0.0940594771677243	0.14563448875933	0.0754533958587227	0.176262428451395	0.231744364023865	0.15625520655179	0.201129931930151	0.257648010036152	0.180697863692319	0.00241833420187348	0.00264065107491695	0.00269829059415457
121	0.972667378427265	0.1	0.146611931712113	0.076296475001764	0.216927388422461	0.119208822806211	0.81717149644124	0.470370010656834	1.16397298222565	3.67	2.78	5.22	0.113432238912009	0.197065268440408	0.280698297968806	0.123085649219063	0.213836090490396	0.304586531761729	0.125432703470142	0.217884382051625	0.310569521595971	0.146611931712113	4.28461827196084	0.0724128184119599	1.42475231396901	0.0940594771677243	0.14563448875933	0.0754533958587227	0.176262428451395	0.231744364023865	0.15625520655179	0.201129931930151	0.257648010036152	0.180697863692319	0.00241833420187348	0.00264065107491695	0.00269829059415457
121	0.972667378427265	0.1	0.146767672495109	0.0787344008134803	0.214800944176737	0.110573135322871	0.737437861831872	0.410894242210416	1.06398148145333	4.11	3.08	5.46	0.0894302738580267	0.160501810836107	0.231573347814188	0.095864080199902	0.172048656483468	0.248233232767034	0.0980841849930584	0.176023689011765	0.254053119596696	0.146767672495109	4.628958687065	-0.0301487265537887	1.40990300090669	0.0940594771677243	0.14563448875933	0.0754533958587227	0.176262428451395	0.231744364023865	0.15625520655179	0.201129931930151	0.257648010036152	0.180697863692319	0.00241833420187348	0.00264065107491695	0.00269829059415457
121	0.972667378427265	0.1	0.147123038986898	0.0764791270072134	0.217766950966582	0.111018735472244	0.76591417296771	0.427527123572326	1.10430122236309	3.93	3.08	5.28	0.0970090500277118	0.173791561343566	0.25057407265942	0.104488547026951	0.187191068515226	0.269893590003501	0.107076599101026	0.19192592104373	0.276700008477681	0.147123038986898	4.4214307644091	-0.00700152616351171	1.38441237414363	0.0940594771677243	0.14563448875933	0.0754533958587227	0.176262428451395	0.231744364023865	0.15625520655179	0.201129931930151	0.257648010036152	0.180697863692319	0.00241833420187348	0.00264065107491695	0.00269829059415457
121	0.972667378427265	0.1	0.147450700530432	0.0764710646888118	0.218430336372052	0.117762976441325	0.764096583142854	0.437567422577106	1.0906257437086	4.02	3	5.82	0.0972235190588463	0.169775341766669	0.242327164474491	0.104463680296348	0.182418381850402	0.260373083404457	0.106288260803012	0.18565402359236	0.264744356273904	0.147450700530432	4.52301973895576	-0.00901242826725731	1.39184614076644	0.0940594771677243	0.14563448875933	0.0754533958587227	0.176262428451395	0.231744364023865	0.15625520655179	0.201129931930151	0.257648010036152	0.180697863692319	0.00241833420187348	0.00264065107491695	0.00269829059415457
121	0.972667378427265	0.1	0.148555840503872	0.0793571193331873	0.217754561674557	0.132099791966816	0.849292387747949	0.50941167334899	1.18917310214691	4.16	3.16	5.44	0.109816048861842	0.183085585255177	0.256355121648513	0.117590065822207	0.196046445345517	0.274502824868826	0.120540691959579	0.200868016947175	0.281269777522486	0.148555840503872	4.52445275718324	-0.026319744304877	1.39923099651266	0.0940594771677243	0.14563448875933	0.0754533958587227	0.176262428451395	0.231744364023865	0.15625520655179	0.201129931930151	0.257648010036152	0.180697863692319	0.00241833420187348	0.00264065107491695	0.00269829059415457
121	0.972667378427265	0.1	0.149528617243155	0.0807469596552133	0.218310274831098	0.13879082467646	0.851074218075206	0.520075095959639	1.18207334019077	4.12	3.09	5.44	0.112965850844032	0.184862386073079	0.256758921302127	0.121065427201808	0.198116896179385	0.275168365156963	0.123957238264757	0.202744086396069	0.281625081063981	0.149528617243155	4.50957810932795	0.0507952028511783	1.45572325545166	0.0940594771677243	0.14563448875933	0.0754533958587227	0.176262428451395	0.231744364023865	0.15625520655179	0.201129931930151	0.257648010036152	0.180697863692319	0.00241833420187348	0.00264065107491695	0.00269829059415457
121	0.972667378427265	0.1	0.149942955634424	0.0780733774766186	0.221812533792229	0.110976184283496	0.739582849593416	0.412758732479548	1.06640696670728	3.73	2.9	5.5	0.0979253904822289	0.175463130495933	0.253000870509637	0.106043373042239	0.190008966119118	0.273974559195997	0.1080664020821	0.193587479940834	0.279146738901704	0.149942955634424	4.38378047166439	0.0138874172931263	1.38287191015374	0.0940594771677243	0.14563448875933	0.0754533958587227	0.176262428451395	0.231744364023865	0.15625520655179	0.201129931930151	0.257648010036152	0.180697863692319	0.00241833420187348	0.00264065107491695	0.00269829059415457
121	0.972667378427265	0.1	0.150375224566533	0.0798183004193499	0.220932148713715	0.097928102674738	0.686928223465195	0.361418678177937	1.01243776875245	4.19	3.04	5.29	0.0774354408059277	0.14717720194824	0.216918963090552	0.0828605225200236	0.157488350676925	0.232116178833826	0.0849121722947075	0.161302971562701	0.237673222996102	0.150375224566533	4.51423873218187	0.262511947969139	1.67043958329179	0.0940594771677243	0.14563448875933	0.0754533958587227	0.176262428451395	0.231744364023865	0.15625520655179	0.201129931930151	0.257648010036152	0.180697863692319	0.00241833420187348	0.00264065107491695	0.00269829059415457
121	0.972667378427265	0.1	0.150509023126795	0.0791403505618924	0.221877695691697	0.125668073673759	0.789243042607142	0.464214191147371	1.11427189406691	4.21	2.93	5.86	0.0988272308679289	0.168023093369588	0.237218955871248	0.105676420410634	0.179667879972766	0.253659339534897	0.107136738172267	0.182233565820892	0.257340382256099	0.150509023126795	4.62872320500919	0.128042826355724	1.56116013783616	0.0940594771677243	0.14563448875933	0.0754533958587227	0.176262428451395	0.231744364023865	0.15625520655179	0.201129931930151	0.257648010036152	0.180697863692319	0.00241833420187348	0.00264065107491695	0.00269829059415457
121	0.972667378427265	0.1	0.151190858894318	0.080755681054332	0.221626036734304	0.116570605102982	0.793550662410604	0.452474382535989	1.13462694228522	4.09	3.11	5.68	0.098997337729198	0.173621769461485	0.248246201193772	0.106182295762999	0.186222766174623	0.266263236586247	0.108440028419864	0.190220464539016	0.271837989291169	0.151190858894318	4.64797255440534	-0.0919039940240358	1.33927727416015	0.0940594771677243	0.14563448875933	0.0754533958587227	0.176262428451395	0.231744364023865	0.15625520655179	0.201129931930151	0.257648010036152	0.180697863692319	0.00241833420187348	0.00264065107491695	0.00269829059415457
121	0.972667378427265	0.1	0.15168318674336	0.0816251076354654	0.221741265851255	0.0906225863450195	0.724640141195367	0.366245337028291	1.08303494536244	4.12	3.03	5.6	0.0795677412800047	0.157429934108035	0.235292126936066	0.0852745473599918	0.168721219881476	0.25216789240296	0.087038164587284	0.17213565561251	0.257129893131514	0.15168318674336	4.64330591123946	-0.0280846474964621	1.40714742925776	0.0940594771677243	0.14563448875933	0.0754533958587227	0.176262428451395	0.231744364023865	0.15625520655179	0.201129931930151	0.257648010036152	0.180697863692319	0.00241833420187348	0.00264065107491695	0.00269829059415457
121	0.972667378427265	0.1	0.151733572912853	0.0797331672819011	0.223733978543805	0.121067843153305	0.787993687228699	0.456502891551529	1.11948448290587	4.14	3.23	5.72	0.0987348117700019	0.170431359416029	0.242127907062057	0.10576331305475	0.182563625707348	0.259363938359946	0.108235114651961	0.186669293791056	0.265430031920988	0.151733572912853	4.6933835942122	0.0209940327886064	1.4679597222492	0.0940594771677243	0.14563448875933	0.0754533958587227	0.176262428451395	0.231744364023865	0.15625520655179	0.201129931930151	0.257648010036152	0.180697863692319	0.00241833420187348	0.00264065107491695	0.00269829059415457
121	0.972667378427265	0.1	0.15275577294939	0.0823534887138444	0.223158057184935	0.127655833002531	0.863658776526432	0.511165164492838	1.21615238856003	4	3	5.4	0.114085982682823	0.192758362789496	0.271430742896168	0.122645278245607	0.207220050023243	0.291794821800879	0.125388689917728	0.211610179327545	0.298129054305935	0.15275577294939	4.52889411682541	0.0375189900399384	1.45029099657912	0.0940594771677243	0.14563448875933	0.0754533958587227	0.176262428451395	0.231744364023865	0.15625520655179	0.201129931930151	0.257648010036152	0.180697863692319	0.00241833420187348	0.00264065107491695	0.00269829059415457
121	0.972667378427265	0.1	0.153022723010852	0.0825589927171069	0.223486453304597	0.122620684797117	0.709935481764297	0.413441303090096	1.0064296604385	3.93	2.75	5.17	0.0938312354673589	0.161121114069104	0.22841099267085	0.101068048813351	0.173547716178826	0.246027383544301	0.10304939838347	0.176715378055815	0.250781592489591	0.153022723010852	4.23462646047258	-0.0988580950165376	1.24347776935738	0.0940594771677243	0.14563448875933	0.0754533958587227	0.176262428451395	0.231744364023865	0.15625520655179	0.201129931930151	0.257648010036152	0.180697863692319	0.00241833420187348	0.00264065107491695	0.00269829059415457
121	0.972667378427265	0.1	0.153266924016127	0.0832054354110545	0.2233284126212	0.1260325656087	0.746461111476133	0.439559700387967	1.0533625225643	4.6	3.03	5.69	0.08644418563661	0.146799678937809	0.207155172239008	0.0916626953460098	0.155661761959727	0.219660828573444	0.0934186772936158	0.158679549559019	0.223747001961579	0.153266924016127	4.63521338286838	0.00347827598214659	1.43619985978276	0.0940594771677243	0.14563448875933	0.0754533958587227	0.176262428451395	0.231744364023865	0.15625520655179	0.201129931930151	0.257648010036152	0.180697863692319	0.00241833420187348	0.00264065107491695	0.00269829059415457
121	0.972667378427265	0.1	0.153298922858602	0.0807189714544293	0.225878874262775	0.124043251539908	0.880674385949131	0.515285286288937	1.24606348560932	3.87	2.95	5.42	0.118523944703397	0.2025693436226	0.286614742541802	0.127868416324258	0.218539985567354	0.309211554810449	0.130537253664566	0.22312996354085	0.315830131433904	0.153298922858602	4.43069946508344	0.0680363590767427	1.45403673732563	0.0940594771677243	0.14563448875933	0.0754533958587227	0.176262428451395	0.231744364023865	0.15625520655179	0.201129931930151	0.257648010036152	0.180697863692319	0.00241833420187348	0.00264065107491695	0.00269829059415457
121	0.972667378427265	0.1	0.153389488337991	0.0810921057929056	0.225686870883076	0.109115229975275	0.736399712995616	0.407875674248943	1.06492375174229	4.33	2.94	5.85	0.0846942783086608	0.15291140456884	0.221128530829019	0.0903185395806374	0.16306573503761	0.235812930494582	0.0916565880645067	0.165510152836214	0.239480831813745	0.153389488337991	4.64342624332157	0.0326513500421975	1.46043540100498	0.0940594771677243	0.14563448875933	0.0754533958587227	0.176262428451395	0.231744364023865	0.15625520655179	0.201129931930151	0.257648010036152	0.180697863692319	0.00241833420187348	0.00264065107491695	0.00269829059415457
121	0.972667378427265	0.1	0.154402006187433	0.0818466261344214	0.226957386240444	0.105022618241188	0.782588999167735	0.425904850316541	1.13927314801893	4.09	3.21	5.21	0.0932331820502521	0.171313528304978	0.249393874559703	0.100005757989502	0.183757959079002	0.267510160168502	0.10294155433603	0.18911993065849	0.27523422923914	0.154402006187433	4.53438144580747	-0.0630980168794452	1.35352735489243	0.0940594771677243	0.14563448875933	0.0754533958587227	0.176262428451395	0.231744364023865	0.15625520655179	0.201129931930151	0.257648010036152	0.180697863692319	0.00241833420187348	0.00264065107491695	0.00269829059415457
121	0.972667378427265	0.1	0.155793353159502	0.0820018563360421	0.229584849982962	0.116076355634733	0.78106044873085	0.444544539025041	1.11757635843666	3.86	2.85	5	0.102497651415101	0.180087380633929	0.257677109852756	0.110610277238117	0.194341185617355	0.278072093996593	0.113239049186814	0.199002157107498	0.284898107639174	0.155793353159502	4.25338011824012	-0.0232212835118358	1.33839077602415	0.0940594771677243	0.14563448875933	0.0754533958587227	0.176262428451395	0.231744364023865	0.15625520655179	0.201129931930151	0.257648010036152	0.180697863692319	0.00241833420187348	0.00264065107491695	0.00269829059415457
121	0.972667378427265	0.1	0.155818339437019	0.083879557381042	0.227757121492996	0.118487958242824	0.756101708111827	0.434111475796494	1.07809194042716	4.33	3.32	5.79	0.0902684108048396	0.157222518646512	0.224176626488185	0.0962773249475141	0.167688379376956	0.239099433806398	0.0985931492868985	0.171675954759598	0.24478433937166	0.155818339437019	4.64390748145877	-0.00668995600655055	1.43016802253689	0.0940594771677243	0.14563448875933	0.0754533958587227	0.176262428451395	0.231744364023865	0.15625520655179	0.201129931930151	0.257648010036152	0.180697863692319	0.00241833420187348	0.00264065107491695	0.00269829059415457
121	0.972667378427265	0.1	0.156199890855385	0.0823956449260727	0.230004136784698	0.130620175454627	0.873142252736587	0.521444078497786	1.22484042697539	3.77	2.84	5.38	0.122774451406666	0.2055820854051	0.288389719403533	0.132828434193866	0.222417173848486	0.312005913503106	0.135302158785794	0.226528996462821	0.317973068673302	0.156199890855385	4.36202028965142	-0.0164635817055626	1.3573243342044	0.0940594771677243	0.14563448875933	0.0754533958587227	0.176262428451395	0.231744364023865	0.15625520655179	0.201129931930151	0.257648010036152	0.180697863692319	0.00241833420187348	0.00264065107491695	0.00269829059415457
121	0.972667378427265	0.1	0.156280617725017	0.0842377946388762	0.228323440811158	0.111374697330041	0.787623952417265	0.440271439036569	1.13497646579796	4.27	3.01	6.12	0.0926876445885125	0.165813637902111	0.23893963121571	0.0989899425698125	0.177088139051232	0.255186335532651	0.100344239885771	0.17952980645332	0.258562097538129	0.156280617725017	4.80414326550737	0.0368387149612936	1.50747107515022	0.0940594771677243	0.14563448875933	0.0754533958587227	0.176262428451395	0.231744364023865	0.15625520655179	0.201129931930151	0.257648010036152	0.180697863692319	0.00241833420187348	0.00264065107491695	0.00269829059415457
121	0.972667378427265	0.1	0.156451696389934	0.0838512761599705	0.229052116619897	0.123209629780565	0.828077718349712	0.483186513207297	1.17296892349213	4	2.95	4.96	0.107905362946914	0.184926574530533	0.261947786114153	0.116008911437752	0.19881431303608	0.281619714634408	0.119052986852978	0.204055504443073	0.288934661353278	0.156451696389934	4.29700041372912	-0.0722970564497131	1.29724882172095	0.0940594771677243	0.14563448875933	0.0754533958587227	0.176262428451395	0.231744364023865	0.15625520655179	0.201129931930151	0.257648010036152	0.180697863692319	0.00241833420187348	0.00264065107491695	0.00269829059415457
121	0.972667378427265	0.1	0.156497225577023	0.0848244930792314	0.228169958074814	0.102276315915734	0.709705614373239	0.381423285297322	1.03798794344916	4.26	3.14	5.7	0.0803800425452136	0.14956131331476	0.218742584084307	0.0858549598202119	0.159748367115806	0.233641774411399	0.0877335220826353	0.163122603856027	0.238466949053807	0.156497225577023	4.5558220377462	0.0558625553187336	1.47523146520741	0.0940594771677243	0.14563448875933	0.0754533958587227	0.176262428451395	0.231744364023865	0.15625520655179	0.201129931930151	0.257648010036152	0.180697863692319	0.00241833420187348	0.00264065107491695	0.00269829059415457
121	0.972667378427265	0.1	0.157121906802983	0.0820921774897377	0.232151636116229	0.125587237334004	0.848885979568747	0.499166106012562	1.19860585312493	3.95	2.98	5.78	0.112715452723866	0.191684824641571	0.270654196559276	0.121336668222028	0.20634613452435	0.291355600826673	0.123377305950989	0.20991336781874	0.296399154310654	0.157121906802983	4.47221076352031	0.0580057172755908	1.4564509035101	0.0940594771677243	0.14563448875933	0.0754533958587227	0.176262428451395	0.231744364023865	0.15625520655179	0.201129931930151	0.257648010036152	0.180697863692319	0.00241833420187348	0.00264065107491695	0.00269829059415457
121	0.972667378427265	0.1	0.157359782574885	0.0830981434638988	0.231621421685872	0.113590477715747	0.754758411140299	0.425573692309056	1.08394312997154	4.08	2.99	5.43	0.0932075508111893	0.16530435087478	0.237401150938371	0.0999839702076701	0.177322385892776	0.254660801577882	0.102115217623668	0.181168645480829	0.260200930083988	0.157359782574885	4.4673636928624	0.00560132922177389	1.40396812721037	0.0940594771677243	0.14563448875933	0.0754533958587227	0.176262428451395	0.231744364023865	0.15625520655179	0.201129931930151	0.257648010036152	0.180697863692319	0.00241833420187348	0.00264065107491695	0.00269829059415457
121	0.972667378427265	0.1	0.157493658583705	0.0837036591400308	0.231283658027378	0.139761390978498	0.832467976729431	0.510013169582541	1.15492278387632	4.07	3.05	5.81	0.11201911729648	0.182842980323717	0.253666843350955	0.120202014166768	0.196199497385758	0.272196980604749	0.122357734603512	0.199762660493105	0.277216743494909	0.157493658583705	4.52156886199206	-0.0333077851421236	1.36471604333723	0.0940594771677243	0.14563448875933	0.0754533958587227	0.176262428451395	0.231744364023865	0.15625520655179	0.201129931930151	0.257648010036152	0.180697863692319	0.00241833420187348	0.00264065107491695	0.00269829059415457
121	0.972667378427265	0.1	0.157606452210224	0.0841185719269579	0.231094332493489	0.098106842977064	0.744620222956423	0.392129100182711	1.09711134573014	4.12	3.17	5.68	0.0852822298181251	0.161943790837773	0.238605351857422	0.0914099048746341	0.173579731054034	0.255749557233435	0.0934646759866155	0.177460619440535	0.261498394042246	0.157606452210224	4.57117248483831	-0.00634209342741203	1.41376030245943	0.0940594771677243	0.14563448875933	0.0754533958587227	0.176262428451395	0.231744364023865	0.15625520655179	0.201129931930151	0.257648010036152	0.180697863692319	0.00241833420187348	0.00264065107491695	0.00269829059415457
121	0.972667378427265	0.1	0.157905776094426	0.0855099166106444	0.230301635578207	0.14290028045074	0.84417584955181	0.521387745448242	1.16696395365538	4.05	2.91	5.73	0.115094296649986	0.186348502628386	0.257602708606786	0.123572680431638	0.200075804227217	0.276578928022795	0.125484245144617	0.2031313917847	0.28098144366237	0.157905776094426	4.53194276889567	0.0680827806790195	1.47733111606158	0.0940594771677243	0.14563448875933	0.0754533958587227	0.176262428451395	0.231744364023865	0.15625520655179	0.201129931930151	0.257648010036152	0.180697863692319	0.00241833420187348	0.00264065107491695	0.00269829059415457
121	0.972667378427265	0.1	0.157946397465685	0.0856282847918822	0.230264510139487	0.120105295261934	0.787274669649708	0.454579868567139	1.11996947073228	4.4	3.14	5.77	0.0930814525932749	0.161205268662403	0.229329084731531	0.0991147562696463	0.171654185315231	0.244193614360816	0.101217247196473	0.1753692494828	0.249166501850061	0.157946397465685	4.74179365819488	0.0266815247152333	1.47782889051201	0.0940594771677243	0.14563448875933	0.0754533958587227	0.176262428451395	0.231744364023865	0.15625520655179	0.201129931930151	0.257648010036152	0.180697863692319	0.00241833420187348	0.00264065107491695	0.00269829059415457
121	0.972667378427265	0.1	0.158957421817968	0.0829790393871906	0.234935804248746	0.112912989820848	0.863609315637971	0.485677080298272	1.24154155097767	4.27	3.27	5.66	0.102183326646133	0.181697832519258	0.261212338392384	0.109123924217729	0.194039293465374	0.27895466271302	0.111855050419808	0.198713154588847	0.285838283233066	0.158957421817968	4.80297020323867	-0.129569058407921	1.34019837657275	0.0940594771677243	0.14563448875933	0.0754533958587227	0.176262428451395	0.231744364023865	0.15625520655179	0.201129931930151	0.257648010036152	0.180697863692319	0.00241833420187348	0.00264065107491695	0.00269829059415457
121	0.972667378427265	0.1	0.159135920748786	0.0864312974293412	0.231840544068231	0.113780796836815	0.762489095587525	0.430246591432505	1.09473159974254	4.03	2.98	5.64	0.095452423563707	0.169162135305715	0.242871847047724	0.102542838062054	0.181727868180402	0.26091289829875	0.104434505389588	0.185099134326811	0.265685478460789	0.159135920748786	4.41438467467505	0.0211660578335727	1.4023227607218	0.0940594771677243	0.14563448875933	0.0754533958587227	0.176262428451395	0.231744364023865	0.15625520655179	0.201129931930151	0.257648010036152	0.180697863692319	0.00241833420187348	0.00264065107491695	0.00269829059415457
121	0.972667378427265	0.1	0.159705879257584	0.0861343587672753	0.233277399747894	0.105043835545218	0.763839561605177	0.415740216711198	1.11193890649916	4.11	2.93	5.3	0.0906342801604467	0.166522376333508	0.24241047250657	0.0971727836457303	0.178535569753337	0.259898355860943	0.0993240746548699	0.182414893561508	0.265607309961411	0.159705879257584	4.42304426756573	0.00422682411399581	1.38594557442899	0.0940594771677243	0.14563448875933	0.0754533958587227	0.176262428451395	0.231744364023865	0.15625520655179	0.201129931930151	0.257648010036152	0.180697863692319	0.00241833420187348	0.00264065107491695	0.00269829059415457
121	0.972667378427265	0.1	0.160129158442034	0.0841808722773867	0.236077444606682	0.108616722184789	0.769095290425018	0.425102366964852	1.11308821388518	3.83	3.11	5.32	0.0986941227946624	0.178557427416722	0.258420732038782	0.106594101473287	0.192850070479542	0.279106039485796	0.109357715904298	0.197843463061872	0.286090624991948	0.160129158442034	4.39648391098781	0.135105728866329	1.52364075272982	0.0940594771677243	0.14563448875933	0.0754533958587227	0.176262428451395	0.231744364023865	0.15625520655179	0.201129931930151	0.257648010036152	0.180697863692319	0.00241833420187348	0.00264065107491695	0.00269829059415457
121	0.972667378427265	0.1	0.160134880502908	0.0850925735349914	0.235177187470825	0.119050164513129	0.771434862345274	0.443796073070055	1.09907365162049	3.99	2.98	5.22	0.0992617047202018	0.17254307589355	0.245824447066899	0.106735211111567	0.18553400511556	0.264332799119554	0.109277346235467	0.190018999402673	0.270688234272078	0.160134880502908	4.33065439146296	-0.101245632462914	1.26120326865141	0.0940594771677243	0.14563448875933	0.0754533958587227	0.176262428451395	0.231744364023865	0.15625520655179	0.201129931930151	0.257648010036152	0.180697863692319	0.00241833420187348	0.00264065107491695	0.00269829059415457
121	0.972667378427265	0.1	0.160242616282296	0.0854283837080489	0.235056848856543	0.100306545480837	0.770162119755731	0.410039617376789	1.13028462213467	3.91	2.87	5.39	0.0932881021847411	0.175219562895477	0.257151023606212	0.100512136292725	0.188788196720144	0.277064257147563	0.1023433051334	0.1922276309994	0.28242391690701	0.160242616282296	4.35766299943787	0.028483114487725	1.3974636084338	0.0940594771677243	0.14563448875933	0.0754533958587227	0.176262428451395	0.231744364023865	0.15625520655179	0.201129931930151	0.257648010036152	0.180697863692319	0.00241833420187348	0.00264065107491695	0.00269829059415457
121	0.972667378427265	0.1	0.161005696698781	0.0849431797096057	0.237068213687957	0.109204217717372	0.767827410301437	0.425439482754314	1.11021533784856	3.71	2.81	5.13	0.101650245111474	0.183456984187624	0.265263723263774	0.11017341242924	0.198839481004323	0.287505549579406	0.112494853397311	0.203003205682035	0.293721152288345	0.161005696698781	4.16687297646385	0.0891218118643809	1.41978507201094	0.0940594771677243	0.14563448875933	0.0754533958587227	0.176262428451395	0.231744364023865	0.15625520655179	0.201129931930151	0.257648010036152	0.180697863692319	0.00241833420187348	0.00264065107491695	0.00269829059415457
121	0.972667378427265	0.1	0.161509901645114	0.0864546488471199	0.236565154443108	0.126122261911337	0.84337953125595	0.496772011560194	1.18998705095171	4.08	3.2	5.59	0.108939534921922	0.18494877279647	0.260958010671018	0.11687658175259	0.19842365197612	0.27997072219965	0.119674737186792	0.203284856127561	0.286732583292307	0.161509901645114	4.54712966856822	0.0266130130178334	1.45018528494454	0.0940594771677243	0.14563448875933	0.0754533958587227	0.176262428451395	0.231744364023865	0.15625520655179	0.201129931930151	0.257648010036152	0.180697863692319	0.00241833420187348	0.00264065107491695	0.00269829059415457
121	0.972667378427265	0.1	0.161542119872025	0.0849262843167353	0.238157955427314	0.0953896061335901	0.706932780028468	0.367038512120121	1.04682704793681	4.15	2.98	5.52	0.0792443179256414	0.152628141524014	0.226011965122387	0.0848685251726772	0.163460619134162	0.242052713095647	0.0865948692655365	0.166818164308233	0.246888481010546	0.161542119872025	4.42826006304531	0.0827473011223739	1.47840752624872	0.0940594771677243	0.14563448875933	0.0754533958587227	0.176262428451395	0.231744364023865	0.15625520655179	0.201129931930151	0.257648010036152	0.180697863692319	0.00241833420187348	0.00264065107491695	0.00269829059415457
121	0.972667378427265	0.1	0.161612483727068	0.0855093683189647	0.237715599135172	0.105855897507021	0.774739812469722	0.423189438275222	1.12629018666422	3.91	2.88	5.21	0.0963104523095215	0.176317117140874	0.256323781972226	0.103772429142705	0.18997787993296	0.276183330723215	0.106125931853057	0.19395801218343	0.282369765241311	0.161612483727068	4.32014063214275	-0.0850016133499579	1.28504251055898	0.0940594771677243	0.14563448875933	0.0754533958587227	0.176262428451395	0.231744364023865	0.15625520655179	0.201129931930151	0.257648010036152	0.180697863692319	0.00241833420187348	0.00264065107491695	0.00269829059415457
121	0.972667378427265	0.1	0.161846873959214	0.0842100111550058	0.239483736763422	0.0859374997041347	0.724244240557702	0.355464460573516	1.09302402054189	4.05	3.2	5.66	0.0783828546702981	0.159701847441635	0.241020840212972	0.0841465289051844	0.171445096998376	0.258743665091568	0.0861210216402241	0.175399461552843	0.264607815782347	0.161846873959214	4.59598346328428	0.0724302372415081	1.50199253932366	0.0940594771677243	0.14563448875933	0.0754533958587227	0.176262428451395	0.231744364023865	0.15625520655179	0.201129931930151	0.257648010036152	0.180697863692319	0.00241833420187348	0.00264065107491695	0.00269829059415457
121	0.972667378427265	0.1	0.162093181524761	0.0868005723149215	0.237385790734601	0.124969342266012	0.831387011797331	0.487909277327324	1.17486474626734	4.28	3.19	5.73	0.102485028126809	0.174632304093598	0.246779580060387	0.109426624766234	0.186460636849981	0.263494648933728	0.111837619796006	0.190688680212225	0.269332080734966	0.162093181524761	4.59372214651163	-0.101084004641783	1.32968493224581	0.0940594771677243	0.14563448875933	0.0754533958587227	0.176262428451395	0.231744364023865	0.15625520655179	0.201129931930151	0.257648010036152	0.180697863692319	0.00241833420187348	0.00264065107491695	0.00269829059415457
121	0.972667378427265	0.1	0.162951405669546	0.0859994046174845	0.239903406721607	0.102346134545806	0.744025868409242	0.399999106837538	1.08805262998095	3.95	2.83	5.33	0.0903153759830424	0.167992815228417	0.245670254473791	0.0972223508423257	0.180840263834962	0.264458176827598	0.0990616426846372	0.184336830781831	0.269381926829708	0.162951405669546	4.34691001256445	0.0479259986597709	1.42025450017915	0.0940594771677243	0.14563448875933	0.0754533958587227	0.176262428451395	0.231744364023865	0.15625520655179	0.201129931930151	0.257648010036152	0.180697863692319	0.00241833420187348	0.00264065107491695	0.00269829059415457
121	0.972667378427265	0.1	0.163031239509055	0.0870916428240385	0.238970836194071	0.102524882786788	0.759152031469044	0.408472201287554	1.10983186165053	4.49	3.06	5.73	0.0821740001530396	0.152721675926734	0.223269351700429	0.0873381037859077	0.16231924401399	0.237300384242072	0.0890193310333416	0.16550935026753	0.241832738508562	0.163031239509055	4.70713920397039	-0.0737779458118992	1.37551679759824	0.0940594771677243	0.14563448875933	0.0754533958587227	0.176262428451395	0.231744364023865	0.15625520655179	0.201129931930151	0.257648010036152	0.180697863692319	0.00241833420187348	0.00264065107491695	0.00269829059415457
121	0.972667378427265	0.1	0.16345366897812	0.0885186362365228	0.238388701719716	0.118862951055417	0.865472260470972	0.497566073594332	1.23337844734761	3.91	2.99	5.34	0.113243456463465	0.19697699551937	0.280710534575274	0.12201816307891	0.212239823056181	0.302461483033452	0.124711948657891	0.217055041670847	0.309101482321154	0.16345366897812	4.47671487586572	0.0199560642554776	1.42205080159771	0.0940594771677243	0.14563448875933	0.0754533958587227	0.176262428451395	0.231744364023865	0.15625520655179	0.201129931930151	0.257648010036152	0.180697863692319	0.00241833420187348	0.00264065107491695	0.00269829059415457
121	0.972667378427265	0.1	0.163526935473588	0.0882756240202688	0.238778246926906	0.122752651200026	0.890228354248863	0.518665341145895	1.26179136735183	4.19	3.24	5.36	0.110979558887385	0.190483423945983	0.269987289004582	0.118737338566635	0.203798744806302	0.288860151045968	0.121954466625994	0.20926283414592	0.297011134352238	0.163526935473588	4.58918933114701	0.045151643157198	1.47091193669589	0.0940594771677243	0.14563448875933	0.0754533958587227	0.176262428451395	0.231744364023865	0.15625520655179	0.201129931930151	0.257648010036152	0.180697863692319	0.00241833420187348	0.00264065107491695	0.00269829059415457
121	0.972667378427265	0.1	0.163894945178214	0.0873327160736256	0.240457174282803	0.128701611276685	0.900414952353486	0.534635232240756	1.26619467246622	3.73	2.78	5.12	0.127107714451302	0.214070603188176	0.301033491925051	0.137680716842709	0.231877303664298	0.326073890485886	0.14056068876539	0.236779379265136	0.332660804557545	0.163894945178214	4.31730360207083	0.115641208786566	1.47578054024804	0.0940594771677243	0.14563448875933	0.0754533958587227	0.176262428451395	0.231744364023865	0.15625520655179	0.201129931930151	0.257648010036152	0.180697863692319	0.00241833420187348	0.00264065107491695	0.00269829059415457
121	0.972667378427265	0.1	0.164033044922778	0.0885317410819567	0.239534348763599	0.115049240215324	0.790879636577355	0.448416735900497	1.13334253725421	4.3	3	5.74	0.0937527621455107	0.165353218373673	0.236953674601836	0.100052444750256	0.176464067479223	0.25287569020819	0.101820407691412	0.179700816133406	0.257258129694924	0.164033044922778	4.62720431821125	0.0123853750061561	1.44575629132745	0.0940594771677243	0.14563448875933	0.0754533958587227	0.176262428451395	0.231744364023865	0.15625520655179	0.201129931930151	0.257648010036152	0.180697863692319	0.00241833420187348	0.00264065107491695	0.00269829059415457
121	0.972667378427265	0.1	0.164458896630022	0.0892024828431706	0.239715310416873	0.119324883210079	0.796079770627793	0.458416048488328	1.13374349276726	4.3	2.92	6.17	0.0958815613813354	0.166506760929491	0.237131960477647	0.102328698914104	0.177702782066224	0.253076865218343	0.103459036531422	0.179559316182079	0.255581652460524	0.164458896630022	4.68187733411708	0.117995965079229	1.5502430873333	0.0940594771677243	0.14563448875933	0.0754533958587227	0.176262428451395	0.231744364023865	0.15625520655179	0.201129931930151	0.257648010036152	0.180697863692319	0.00241833420187348	0.00264065107491695	0.00269829059415457
121	0.972667378427265	0.1	0.167517073733723	0.0885208615656579	0.246513285901788	0.105395454683689	0.760963597730271	0.414821873450909	1.10710532200963	3.89	2.91	5.25	0.0948403990499047	0.173978509548704	0.253116620047503	0.10224401344974	0.187559955973016	0.272875898496291	0.104535889523805	0.191993797617033	0.278824403307897	0.167517073733723	4.31561507095282	0.0338983230008219	1.40599603927679	0.0940594771677243	0.14563448875933	0.0754533958587227	0.176262428451395	0.231744364023865	0.15625520655179	0.201129931930151	0.257648010036152	0.180697863692319	0.00241833420187348	0.00264065107491695	0.00269829059415457
121	0.972667378427265	0.1	0.168001450102193	0.0887063121774135	0.247296588026973	0.126916710275851	0.862671203080729	0.509407353333105	1.21593505282835	3.96	3	5.03	0.11473836186698	0.194307129694248	0.273875897521517	0.12347787515451	0.209107321314497	0.294736767474484	0.126845033898194	0.214587722807755	0.30266422841155	0.168001450102193	4.29693241537906	0.0827659813194066	1.43603090185785	0.0940594771677243	0.14563448875933	0.0754533958587227	0.176262428451395	0.231744364023865	0.15625520655179	0.201129931930151	0.257648010036152	0.180697863692319	0.00241833420187348	0.00264065107491695	0.00269829059415457
121	0.972667378427265	0.1	0.169907549630689	0.0886021505397116	0.251212948721667	0.107867404807226	0.826020088720257	0.455129631369081	1.19691054607143	4.28	3.33	5.47	0.0955794746401686	0.173468305907957	0.251357137175746	0.102050993820806	0.185213541724981	0.268376089629156	0.104935514152748	0.190339413657785	0.27572745136103	0.169907549630689	4.57133629128411	0.021071422134124	1.45790106438906	0.0940594771677243	0.14563448875933	0.0754533958587227	0.176262428451395	0.231744364023865	0.15625520655179	0.201129931930151	0.257648010036152	0.180697863692319	0.00241833420187348	0.00264065107491695	0.00269829059415457
121	0.972667378427265	0.1	0.173936748029029	0.0945705185034113	0.253302977554646	0.150342090706187	0.964297053279464	0.606383568889732	1.3222105376692	4.05	3.03	5.16	0.133790829239676	0.212759891610943	0.291728953982209	0.143638387249008	0.228419899001617	0.313201410754226	0.147372490755054	0.234220652739427	0.321185747852749	0.173936748029029	4.37415273030809	0.0779906517107533	1.46364926113135	0.0940594771677243	0.14563448875933	0.0754533958587227	0.176262428451395	0.231744364023865	0.15625520655179	0.201129931930151	0.257648010036152	0.180697863692319	0.00241833420187348	0.00264065107491695	0.00269829059415457
121	0.972667378427265	0.1	0.174219979995572	0.0908473185799141	0.25759264141123	0.122376972738344	0.84488511903674	0.491630967482171	1.19813927059131	4.22	3.32	5.25	0.104624780721183	0.179801367612212	0.254977954503241	0.111871143824598	0.192254497618581	0.272637851412564	0.115266297245762	0.198234105237862	0.280639038705397	0.174219979995572	4.44336240315376	0.012974819425182	1.41982899376869	0.0940594771677243	0.14563448875933	0.0754533958587227	0.176262428451395	0.231744364023865	0.15625520655179	0.201129931930151	0.257648010036152	0.180697863692319	0.00241833420187348	0.00264065107491695	0.00269829059415457
121	0.972667378427265	0.1	0.175941095805627	0.0931066123052287	0.258775579306025	0.0969855143104195	0.743067517030748	0.389063932023504	1.09707110203799	3.79	2.84	5.25	0.0910274902355524	0.173852073100383	0.256676655965213	0.0984057435331901	0.18794369122953	0.277481638925869	0.100347097665527	0.191740897628188	0.283177976631305	0.175941095805627	4.17851896025445	-0.00934139432693511	1.33098741068316	0.0940594771677243	0.14563448875933	0.0754533958587227	0.176262428451395	0.231744364023865	0.15625520655179	0.201129931930151	0.257648010036152	0.180697863692319	0.00241833420187348	0.00264065107491695	0.00269829059415457
121	0.972667378427265	0.1	0.176258513666658	0.0950827898030823	0.257434237530234	0.119347689064791	0.859337981946593	0.494882319920198	1.22379364397299	4	3.17	5.57	0.110406360954691	0.191715031226354	0.273023701498017	0.118683936149581	0.206088619606991	0.293493303064401	0.121462913465311	0.210973435960477	0.300576921888361	0.176258513666658	4.47542139228782	0.134842134485674	1.54516735591072	0.0940594771677243	0.14563448875933	0.0754533958587227	0.176262428451395	0.231744364023865	0.15625520655179	0.201129931930151	0.257648010036152	0.180697863692319	0.00241833420187348	0.00264065107491695	0.00269829059415457
121	0.972667378427265	0.1	0.177182198724214	0.0948133742606892	0.259551023187738	0.108865154038076	0.7453236760258	0.412390061153867	1.07825729089773	3.98	3.08	5.43	0.0924965346884566	0.167171480953626	0.241846427218796	0.0994931207743417	0.17981659962252	0.260140078470698	0.101866085188485	0.183927597158254	0.266143487624031	0.177182198724214	4.33116579500284	-0.139513311173857	1.2351266646895	0.0940594771677243	0.14563448875933	0.0754533958587227	0.176262428451395	0.231744364023865	0.15625520655179	0.201129931930151	0.257648010036152	0.180697863692319	0.00241833420187348	0.00264065107491695	0.00269829059415457
121	0.972667378427265	0.1	0.179199012774528	0.0958514248726987	0.262546600676357	0.111797899199302	0.803106714189929	0.449681284308904	1.15653214407095	4.31	3.14	5.7	0.093756257681359	0.167443659917802	0.241131062154245	0.100026145802998	0.17864134464121	0.257256543479421	0.102203403603926	0.182468095424631	0.262949303636389	0.179199012774528	4.49908836036253	0.0488196769428564	1.45801619148428	0.0940594771677243	0.14563448875933	0.0754533958587227	0.176262428451395	0.231744364023865	0.15625520655179	0.201129931930151	0.257648010036152	0.180697863692319	0.00241833420187348	0.00264065107491695	0.00269829059415457
121	0.972667378427265	0.1	0.17967541189197	0.0970881276001191	0.262262696183822	0.137534494041312	0.899696258883022	0.547936280121331	1.25145623764471	3.8	2.8	4.95	0.127984688089499	0.21014732779318	0.29230996749686	0.138330522518357	0.227134902568489	0.315939282618622	0.141444796568248	0.232500184244737	0.323478717365016	0.17967541189197	4.07293804780152	0.11369669021392	1.43179308728876	0.0940594771677243	0.14563448875933	0.0754533958587227	0.176262428451395	0.231744364023865	0.15625520655179	0.201129931930151	0.257648010036152	0.180697863692319	0.00241833420187348	0.00264065107491695	0.00269829059415457
121	0.972667378427265	0.1	0.181432217146005	0.0955140775019562	0.267350356790054	0.11357802864668	0.832094318696465	0.469157430579937	1.19503120681299	4.04	3.03	5.15	0.103715148286704	0.183948457440927	0.264181766595149	0.111373808709058	0.197531803692928	0.283689798676797	0.114218450459134	0.202503262552	0.291184005665228	0.181432217146005	4.26060512002709	-0.0900678473654527	1.27964330940874	0.0940594771677243	0.14563448875933	0.0754533958587227	0.176262428451395	0.231744364023865	0.15625520655179	0.201129931930151	0.257648010036152	0.180697863692319	0.00241833420187348	0.00264065107491695	0.00269829059415457
121	0.972667378427265	0.1	0.181996020002381	0.0975009062658205	0.266491133738941	0.133421220739471	0.925658004081662	0.557336061662426	1.2939799465009	4.36	3.1	5.66	0.115123371833043	0.191203975347051	0.26728457886106	0.122699305440155	0.203786551756871	0.284873798073586	0.125310438674114	0.208001146294038	0.290933475119562	0.181996020002381	4.55445500315751	-0.0912546084928772	1.33873259815753	0.0940594771677243	0.14563448875933	0.0754533958587227	0.176262428451395	0.231744364023865	0.15625520655179	0.201129931930151	0.257648010036152	0.180697863692319	0.00241833420187348	0.00264065107491695	0.00269829059415457
121	0.972667378427265	0.1	0.182252040733567	0.0945453727637249	0.269958708703409	0.100364233675658	0.824667610885728	0.439181913202301	1.21015330856915	4.01	3.08	5.3	0.0977345725745974	0.183519707991492	0.269304843408386	0.105031679268529	0.19722174662916	0.28941181398979	0.107614773724964	0.202032063622028	0.296549180560168	0.182252040733567	4.37988867824909	0.0205853995629603	1.40831797402479	0.0940594771677243	0.14563448875933	0.0754533958587227	0.176262428451395	0.231744364023865	0.15625520655179	0.201129931930151	0.257648010036152	0.180697863692319	0.00241833420187348	0.00264065107491695	0.00269829059415457
121	0.972667378427265	0.1	0.184191765605171	0.0990157234829826	0.26936780772736	0.103543451366926	0.79118342602321	0.427715622907352	1.15465122913907	3.89	2.74	5.34	0.0977828285134613	0.180877548366472	0.263972268219483	0.105415442278841	0.194996269275839	0.284577096272837	0.107235140870034	0.198303004069203	0.289535417784009	0.184191765605171	4.19625331107881	0.0268664067219601	1.36269183734277	0.0940594771677243	0.14563448875933	0.0754533958587227	0.176262428451395	0.231744364023865	0.15625520655179	0.201129931930151	0.257648010036152	0.180697863692319	0.00241833420187348	0.00264065107491695	0.00269829059415457
121	0.972667378427265	0.1	0.184776806305787	0.0998658028648781	0.269687809746697	0.113001960890052	0.7836060796058	0.440837031557446	1.12637512765415	3.77	2.97	4.85	0.103638601697131	0.184221906414713	0.264805211132295	0.112104825448253	0.199270969736921	0.28643711402559	0.115238012183454	0.204991350881085	0.294586820806489	0.184776806305787	4.12799003045635	-0.00273618897259483	1.33124295490221	0.0940594771677243	0.14563448875933	0.0754533958587227	0.176262428451395	0.231744364023865	0.15625520655179	0.201129931930151	0.257648010036152	0.180697863692319	0.00241833420187348	0.00264065107491695	0.00269829059415457
121	0.972667378427265	0.1	0.18488060438922	0.100251882464575	0.269509326313865	0.092045802712505	0.777117710624954	0.396049918411673	1.15818550283824	4.15	3.04	5.14	0.0855799513500712	0.167922508696071	0.25026506604207	0.091662450553947	0.17985741295044	0.268052375346933	0.0940001436887542	0.184666821360588	0.27521127705387	0.18488060438922	4.42250517967806	-0.0961836660604717	1.29539188061616	0.0940594771677243	0.14563448875933	0.0754533958587227	0.176262428451395	0.231744364023865	0.15625520655179	0.201129931930151	0.257648010036152	0.180697863692319	0.00241833420187348	0.00264065107491695	0.00269829059415457
121	0.972667378427265	0.1	0.186909597748126	0.0968906863173702	0.276928509178881	0.09185037133777	0.77721312603979	0.395652252147759	1.15877399993182	3.8	2.94	4.98	0.092480597914385	0.181667447140488	0.270854296366591	0.0999650391559751	0.196369767024832	0.292774494893688	0.102529413579498	0.201586228539236	0.30036323482018	0.186909597748126	4.18254361860315	0.0889953387142474	1.43430459779776	0.0940594771677243	0.14563448875933	0.0754533958587227	0.176262428451395	0.231744364023865	0.15625520655179	0.201129931930151	0.257648010036152	0.180697863692319	0.00241833420187348	0.00264065107491695	0.00269829059415457
121	0.972667378427265	0.1	0.187721097924185	0.100209315385093	0.275232880463278	0.146087974908662	0.934650398246574	0.58184600278821	1.28745479370494	4.26	3.07	5.62	0.122711108384739	0.197117425867789	0.27152374335084	0.131080342034975	0.210561374140575	0.290042406246175	0.133791525604652	0.214979391485088	0.296148115096676	0.187721097924185	4.42171191974873	0.119728275208603	1.5137861953777	0.0940594771677243	0.14563448875933	0.0754533958587227	0.176262428451395	0.231744364023865	0.15625520655179	0.201129931930151	0.257648010036152	0.180697863692319	0.00241833420187348	0.00264065107491695	0.00269829059415457
121	0.972667378427265	0.1	0.189933364423753	0.10029812813119	0.279568600716315	0.114793326523718	0.861274225681089	0.487859937665039	1.23468851369714	3.8	2.76	5.12	0.113907869821727	0.20109442240582	0.288280974989913	0.123109958851569	0.217339909054628	0.311569859257687	0.12559454953016	0.22159830241917	0.317919362143069	0.189933364423753	4.13784865600622	0.00281247787225554	1.33144530317035	0.0940594771677243	0.14563448875933	0.0754533958587227	0.176262428451395	0.231744364023865	0.15625520655179	0.201129931930151	0.257648010036152	0.180697863692319	0.00241833420187348	0.00264065107491695	0.00269829059415457
121	0.972667378427265	0.1	0.190852448483847	0.100853009404913	0.280851887562781	0.1042085745922	0.828903969573197	0.449465461732521	1.20834247741387	3.64	2.89	4.91	0.109057868656986	0.201124464368221	0.293191060079455	0.118430368590561	0.218409223846332	0.318388079102103	0.121462743685834	0.224576046811853	0.326734099754102	0.190852448483847	4.02392449516645	0.0099883172521725	1.32048962358703	0.0940594771677243	0.14563448875933	0.0754533958587227	0.176262428451395	0.231744364023865	0.15625520655179	0.201129931930151	0.257648010036152	0.180697863692319	0.00241833420187348	0.00264065107491695	0.00269829059415457
121	0.972667378427265	0.1	0.192260709397286	0.10281893864717	0.281702480147401	0.103116822073735	0.869356476843831	0.469055606194177	1.26965734749348	4.12	3.3	5.58	0.101967282136275	0.188988077278488	0.276008872420701	0.109288336487716	0.202557057019273	0.29582577755083	0.112165129758068	0.207796351573519	0.303474398293964	0.192260709397286	4.49792396946709	-0.103775895610981	1.32022366207899	0.0940594771677243	0.14563448875933	0.0754533958587227	0.176262428451395	0.231744364023865	0.15625520655179	0.201129931930151	0.257648010036152	0.180697863692319	0.00241833420187348	0.00264065107491695	0.00269829059415457
121	0.972667378427265	0.1	0.192707917757128	0.104802800426456	0.2806130350878	0.109847424154168	0.807714021620015	0.448725658026801	1.16670238521323	3.83	2.83	5.17	0.104126491755692	0.187429503770764	0.270732515785837	0.112454518053611	0.202420096559305	0.292385675064999	0.114811795110563	0.206570595504309	0.298531581053977	0.192707917757128	4.18951032910171	0.0837409006764466	1.42097659100821	0.0940594771677243	0.14563448875933	0.0754533958587227	0.176262428451395	0.231744364023865	0.15625520655179	0.201129931930151	0.257648010036152	0.180697863692319	0.00241833420187348	0.00264065107491695	0.00269829059415457
121	0.972667378427265	0.1	0.195491169249288	0.104419681212283	0.286562657286293	0.135438126373134	0.923542857684271	0.559233701285324	1.28785201408322	3.89	2.74	5.32	0.12798159286903	0.211354368911584	0.294727144954138	0.137988274354408	0.227879837948414	0.317771401542419	0.140221366819969	0.231566227480653	0.323130547798791	0.195491169249288	4.17834949219745	0.0406927743772542	1.3799838515872	0.0940594771677243	0.14563448875933	0.0754533958587227	0.176262428451395	0.231744364023865	0.15625520655179	0.201129931930151	0.257648010036152	0.180697863692319	0.00241833420187348	0.00264065107491695	0.00269829059415457
121	0.972667378427265	0.1	0.195975920581006	0.105194780367022	0.286757060794989	0.121656546965973	0.929573635179564	0.539601388345148	1.31954588201398	3.97	2.94	5.06	0.12125658043958	0.208889233243718	0.296521886047856	0.130457127476066	0.22473905524024	0.319020983004414	0.133787770682102	0.230276363590201	0.327176517634523	0.195975920581006	4.1835782707733	0.0790920792489686	1.42694723453362	0.0940594771677243	0.14563448875933	0.0754533958587227	0.176262428451395	0.231744364023865	0.15625520655179	0.201129931930151	0.257648010036152	0.180697863692319	0.00241833420187348	0.00264065107491695	0.00269829059415457
121	0.972667378427265	0.1	0.200095654304795	0.106660362027454	0.293530946582137	0.124589337719407	0.978094865027607	0.573302867925272	1.38288686212994	3.76	2.96	5	0.135279686196443	0.230796623938281	0.326313561680119	0.14639686427648	0.249763308743177	0.353129753209873	0.150252056126874	0.256263670053158	0.362359773681237	0.200095654304795	4.1559250862822	0.0367297735008993	1.38842382591761	0.0940594771677243	0.14563448875933	0.0754533958587227	0.176262428451395	0.231744364023865	0.15625520655179	0.201129931930151	0.257648010036152	0.180697863692319	0.00241833420187348	0.00264065107491695	0.00269829059415457
121	0.972667378427265	0.1	0.218441140391908	0.117330008946585	0.319552271837232	0.120076379217479	0.94425746542361	0.545168624169665	1.34334630667756	3.96	2.99	5.07	0.122621520736224	0.212386188866109	0.302150856995995	0.131939932791708	0.228526112844099	0.325112292896491	0.135339903020213	0.234553184160723	0.333491074586377	0.218441140391908	4.15334576480588	0.0500560401471962	1.38799485293025	0.0940594771677243	0.14563448875933	0.0754533958587227	0.176262428451395	0.231744364023865	0.15625520655179	0.201129931930151	0.257648010036152	0.180697863692319	0.00241833420187348	0.00264065107491695	0.00269829059415457
121	0.972667378427265	0.1	0.221291578429466	0.120396766392031	0.322186390466901	0.112167818471835	0.964998766528938	0.541118182025993	1.38887935103188	4.26	3.09	5.63	0.114120256376244	0.203515443200819	0.292910630025395	0.12190341070612	0.217395469002047	0.312887527297975	0.12445331172932	0.222119708749233	0.319716855302067	0.221291578429466	4.4581011470221	0.101040671655731	1.52667497248152	0.0940594771677243	0.14563448875933	0.0754533958587227	0.176262428451395	0.231744364023865	0.15625520655179	0.201129931930151	0.257648010036152	0.180697863692319	0.00241833420187348	0.00264065107491695	0.00269829059415457
121	0.972667378427265	0.11	0.126511899241352	0.069276085822274	0.18374771266043	0.132636838086161	0.731447755302833	0.439411225320027	1.02348428528564	4.5	3.15	6.15	0.0881273521712566	0.146697558487498	0.20526776480374	0.0936357651207832	0.155866910691184	0.218098056261584	0.0951797141236965	0.158484639256864	0.221740888191558	0.126511899241352	4.99512525505145	0.0314323961921774	1.520612206799	0.0940594771677243	0.14563448875933	0.0754533958587227	0.176262428451395	0.231744364023865	0.15625520655179	0.201129931930151	0.257648010036152	0.180697863692319	0.00241833420187348	0.00264065107491695	0.00269829059415457
121	0.972667378427265	0.11	0.130501329055512	0.07184341112284	0.189159246988185	0.166156494229008	0.836457550675771	0.543898874211989	1.12901622713955	3.97	3	5.37	0.12225269293425	0.188011398706157	0.253770104478064	0.131532635374903	0.202282944929831	0.273033254484758	0.13450558760635	0.206871819691151	0.279209695489681	0.130501329055512	4.52228980202553	0.0274205178899645	1.41275171037104	0.0940594771677243	0.14563448875933	0.0754533958587227	0.176262428451395	0.231744364023865	0.15625520655179	0.201129931930151	0.257648010036152	0.180697863692319	0.00241833420187348	0.00264065107491695	0.00269829059415457
121	0.972667378427265	0.11	0.131361843982758	0.0735497396525473	0.189173948312968	0.129728505406766	0.745012323758243	0.443740448794338	1.04628419872215	4.18	3.24	5.42	0.0950965030902248	0.159661051727487	0.22422560036475	0.101761673539517	0.170851453995669	0.239941234451821	0.104437928892003	0.175250062456325	0.246361038156269	0.131361843982758	4.64370770574138	0.171714159605063	1.60082782823929	0.0940594771677243	0.14563448875933	0.0754533958587227	0.176262428451395	0.231744364023865	0.15625520655179	0.201129931930151	0.257648010036152	0.180697863692319	0.00241833420187348	0.00264065107491695	0.00269829059415457
121	0.972667378427265	0.11	0.142602099803279	0.0794102355404909	0.205793964066068	0.13784423177798	0.864386926469034	0.526872592530132	1.20190126040794	4.13	3.11	5.69	0.11429683779272	0.187515338101647	0.260733838410573	0.122474321103316	0.20093131335888	0.279388305614443	0.125079164143961	0.205094854236813	0.285400507893809	0.142602099803279	4.66431510172215	0.050649611204321	1.48499623316283	0.0940594771677243	0.14563448875933	0.0754533958587227	0.176262428451395	0.231744364023865	0.15625520655179	0.201129931930151	0.257648010036152	0.180697863692319	0.00241833420187348	0.00264065107491695	0.00269829059415457
121	0.972667378427265	0.11	0.143276240549251	0.0781176594036465	0.208434821694856	0.0964633610869676	0.688778693234045	0.359656737752743	1.01790064871535	4.04	3.07	5.47	0.0795550494574751	0.152355891753543	0.225156734049612	0.0854354224732291	0.163617395338398	0.241799368203567	0.0874444100598339	0.16727712658543	0.247478897992945	0.143276240549251	4.49635156410832	0.0528854369227882	1.45185665463549	0.0940594771677243	0.14563448875933	0.0754533958587227	0.176262428451395	0.231744364023865	0.15625520655179	0.201129931930151	0.257648010036152	0.180697863692319	0.00241833420187348	0.00264065107491695	0.00269829059415457
121	0.972667378427265	0.11	0.146456117431802	0.0804993684591957	0.212412866404407	0.110511679963851	0.759111094472012	0.422865320571236	1.09535686837279	4.02	3.07	5.52	0.0940117027895716	0.168766089641411	0.24352047649325	0.101019477367824	0.181346169329015	0.261672861290206	0.103243817791372	0.185436976554437	0.267361600844379	0.146456117431802	4.54960336891139	0.143202528588744	1.549065945299	0.0940594771677243	0.14563448875933	0.0754533958587227	0.176262428451395	0.231744364023865	0.15625520655179	0.201129931930151	0.257648010036152	0.180697863692319	0.00241833420187348	0.00264065107491695	0.00269829059415457
121	0.972667378427265	0.11	0.147457424231614	0.0832973709021608	0.211617477561068	0.110250359712824	0.717427715510611	0.399222337974456	1.03563309304677	3.66	2.77	5.14	0.0964552432103419	0.173336154325722	0.250217065441102	0.104688496734486	0.188131830081282	0.271575163428078	0.106742391848093	0.191796415560839	0.276937520076614	0.147457424231614	4.37694487604122	0.0225039269138193	1.38584958976345	0.0940594771677243	0.14563448875933	0.0754533958587227	0.176262428451395	0.231744364023865	0.15625520655179	0.201129931930151	0.257648010036152	0.180697863692319	0.00241833420187348	0.00264065107491695	0.00269829059415457
121	0.972667378427265	0.11	0.14857841558231	0.0810481851560195	0.216108646008601	0.106906181363702	0.729800254564201	0.4004662270528	1.0591342820756	4.13	3.02	5.68	0.0868002126427753	0.158182670606508	0.229565128570241	0.0930014314682973	0.169483626272059	0.245965821075822	0.0947833171998323	0.172691770590973	0.250805537011583	0.14857841558231	4.60176586852215	0.123449803317036	1.54285657968356	0.0940594771677243	0.14563448875933	0.0754533958587227	0.176262428451395	0.231744364023865	0.15625520655179	0.201129931930151	0.257648010036152	0.180697863692319	0.00241833420187348	0.00264065107491695	0.00269829059415457
121	0.972667378427265	0.11	0.149535052964571	0.0824247789058528	0.216645327023289	0.141029159613692	0.838186943351756	0.515217745774208	1.1611561409293	4.39	3.03	5.63	0.105683776585429	0.171932668050669	0.238181559515908	0.112554926714522	0.183111064701896	0.25366720268927	0.114874652532785	0.186799217306543	0.258647744267428	0.149535052964571	4.67688450302504	-0.0564436924489589	1.38172347176129	0.0940594771677243	0.14563448875933	0.0754533958587227	0.176262428451395	0.231744364023865	0.15625520655179	0.201129931930151	0.257648010036152	0.180697863692319	0.00241833420187348	0.00264065107491695	0.00269829059415457
121	0.972667378427265	0.11	0.150412822872369	0.0851439278902704	0.215681717854467	0.112358987781247	0.722756871388829	0.405586608777746	1.03992713399991	3.95	2.9	6	0.0915599067315553	0.163160100214785	0.234760293698015	0.0985599070707272	0.175634127303862	0.252708347536998	0.0997262021846836	0.177619826971204	0.255790492233589	0.150412822872369	4.64309535275679	0.00146301789853995	1.42819473135114	0.0940594771677243	0.14563448875933	0.0754533958587227	0.176262428451395	0.231744364023865	0.15625520655179	0.201129931930151	0.257648010036152	0.180697863692319	0.00241833420187348	0.00264065107491695	0.00269829059415457
121	0.972667378427265	0.11	0.151014753944026	0.0852782416170663	0.216751266270986	0.14329750102569	0.954685636626783	0.590232612181495	1.31913866107207	3.95	2.88	5.39	0.133170131684228	0.215399165215113	0.297628198745998	0.143342143521916	0.2318521252797	0.320362107037483	0.146158417867055	0.236371823496393	0.326689419778995	0.151014753944026	4.48678897198649	0.0193394863682345	1.41546592597271	0.0940594771677243	0.14563448875933	0.0754533958587227	0.176262428451395	0.231744364023865	0.15625520655179	0.201129931930151	0.257648010036152	0.180697863692319	0.00241833420187348	0.00264065107491695	0.00269829059415457
121	0.972667378427265	0.11	0.152408501996534	0.0861777320884773	0.21863927190459	0.106629712382691	0.705781645181197	0.386824412591388	1.02473887777101	4.01	2.72	5.35	0.0862192703305408	0.157311628944399	0.228403987558257	0.0926735370099981	0.169087780622492	0.245502024234986	0.0941656781003985	0.171757623519988	0.249509655265137	0.152408501996534	4.40654794561916	0.049514680830662	1.42156283445781	0.0940594771677243	0.14563448875933	0.0754533958587227	0.176262428451395	0.231744364023865	0.15625520655179	0.201129931930151	0.257648010036152	0.180697863692319	0.00241833420187348	0.00264065107491695	0.00269829059415457
121	0.972667378427265	0.11	0.152635546732578	0.083556282828415	0.22171481063674	0.127182640148284	0.819122108741353	0.484093511254811	1.1541507062279	3.9	2.99	5.53	0.11057657647058	0.18710376485155	0.263630953232519	0.119195666727231	0.201687904531834	0.284180142336438	0.121548879389638	0.205845655046869	0.289830851432998	0.152635546732578	4.55454388334774	0.0530543599226074	1.46154383482673	0.0940594771677243	0.14563448875933	0.0754533958587227	0.176262428451395	0.231744364023865	0.15625520655179	0.201129931930151	0.257648010036152	0.180697863692319	0.00241833420187348	0.00264065107491695	0.00269829059415457
121	0.972667378427265	0.11	0.153947021534735	0.0861025671312256	0.221791475938245	0.112027758153207	0.7537442826996	0.422425265181935	1.08506330021727	3.9	3.03	5.12	0.0964836528323725	0.172158267250072	0.247832881667771	0.104003392343212	0.185575932174172	0.267148472005132	0.106722131900551	0.190554006401271	0.274175339212888	0.153947021534735	4.39929294823619	-0.051569337422529	1.32849382884098	0.0940594771677243	0.14563448875933	0.0754533958587227	0.176262428451395	0.231744364023865	0.15625520655179	0.201129931930151	0.257648010036152	0.180697863692319	0.00241833420187348	0.00264065107491695	0.00269829059415457
121	0.972667378427265	0.11	0.154042584355708	0.0844251838553598	0.223659984856057	0.149634885085467	0.881677979113279	0.553520923739317	1.20983503448724	3.91	2.84	5.35	0.126174792221968	0.200978013748391	0.275781235274814	0.135976511434339	0.216590720723618	0.297204930012897	0.13855252557388	0.22076499438117	0.302978987216299	0.154042584355708	4.49188083955102	0.0202714910990591	1.41288183547114	0.0940594771677243	0.14563448875933	0.0754533958587227	0.176262428451395	0.231744364023865	0.15625520655179	0.201129931930151	0.257648010036152	0.180697863692319	0.00241833420187348	0.00264065107491695	0.00269829059415457
121	0.972667378427265	0.11	0.156415624524505	0.0867135939565794	0.226117655092431	0.117589329089545	0.807427107016936	0.462092417321215	1.15276179671266	4.22	3.24	5.7	0.0982299255130427	0.171639917917874	0.245049910322705	0.105020586280464	0.183505430903259	0.261990275526053	0.107478774309038	0.187927817180753	0.268398123441693	0.156415624524505	4.68459730380747	-0.0141142553544009	1.43851631755392	0.0940594771677243	0.14563448875933	0.0754533958587227	0.176262428451395	0.231744364023865	0.15625520655179	0.201129931930151	0.257648010036152	0.180697863692319	0.00241833420187348	0.00264065107491695	0.00269829059415457
121	0.972667378427265	0.11	0.156823238895781	0.0884627874366974	0.225183690354864	0.10912181812868	0.679306847990492	0.376263455611222	0.982350240369762	4.16	2.95	5.49	0.0810619435357203	0.146349406337592	0.211636869139464	0.086794354299605	0.156698712998468	0.226603071697331	0.0884922727600952	0.159816490161668	0.231122622072999	0.156823238895781	4.48671021469417	-0.0662711741657577	1.33532599362378	0.0940594771677243	0.14563448875933	0.0754533958587227	0.176262428451395	0.231744364023865	0.15625520655179	0.201129931930151	0.257648010036152	0.180697863692319	0.00241833420187348	0.00264065107491695	0.00269829059415457
121	0.972667378427265	0.11	0.156964491352585	0.0883064240265295	0.22562255867864	0.108758802562989	0.714202624160393	0.394995686938575	1.03340956138221	3.83	2.84	5.26	0.0915683105750584	0.165567194440811	0.239566078306563	0.0988802110843878	0.178788043943846	0.258695876803303	0.100904734760843	0.182436267342837	0.2639270023883	0.156964491352585	4.28853272003671	0.00212568634422322	1.35994651308238	0.0940594771677243	0.14563448875933	0.0754533958587227	0.176262428451395	0.231744364023865	0.15625520655179	0.201129931930151	0.257648010036152	0.180697863692319	0.00241833420187348	0.00264065107491695	0.00269829059415457
121	0.972667378427265	0.11	0.157082635846777	0.0861691979939147	0.227996073699639	0.144878113606727	0.836966382399769	0.519493894221887	1.15443887057765	3.8	2.73	5.3	0.121443593557021	0.195660057405089	0.269876521253157	0.131274104345732	0.211498178205898	0.291722252066065	0.133417877453303	0.21505951973304	0.296658175176708	0.157082635846777	4.29399666069028	0.0568869429258787	1.40698555615238	0.0940594771677243	0.14563448875933	0.0754533958587227	0.176262428451395	0.231744364023865	0.15625520655179	0.201129931930151	0.257648010036152	0.180697863692319	0.00241833420187348	0.00264065107491695	0.00269829059415457
121	0.972667378427265	0.11	0.157118463707299	0.0883410817692295	0.225895845645368	0.131585829895113	0.817371242342939	0.489529911464743	1.14521257322113	3.75	2.74	5.37	0.115750628201513	0.193269568537611	0.27078850887371	0.12529463776565	0.20920526270394	0.293115887642229	0.12730958056427	0.212717389781028	0.297827662389318	0.157118463707299	4.31321873341398	-0.00143787655530519	1.34599725272523	0.0940594771677243	0.14563448875933	0.0754533958587227	0.176262428451395	0.231744364023865	0.15625520655179	0.201129931930151	0.257648010036152	0.180697863692319	0.00241833420187348	0.00264065107491695	0.00269829059415457
121	0.972667378427265	0.11	0.157206078169965	0.0890986337782336	0.225313522561697	0.120577512794205	0.742236333669084	0.429273118963303	1.05519954837487	4.08	2.92	5.62	0.0942059767340031	0.162887205585167	0.231568434436332	0.101077946530689	0.174769211333152	0.248460476135614	0.102879736395562	0.177866705937958	0.252697566364384	0.157206078169965	4.44389886551184	-0.021106084895187	1.35188857410974	0.0940594771677243	0.14563448875933	0.0754533958587227	0.176262428451395	0.231744364023865	0.15625520655179	0.201129931930151	0.257648010036152	0.180697863692319	0.00241833420187348	0.00264065107491695	0.00269829059415457
121	0.972667378427265	0.11	0.15922283160963	0.089012632832802	0.229433030386458	0.12641576568363	0.770087079579694	0.454021594600221	1.08615256455917	3.96	2.97	5.63	0.102176773336537	0.173306763192387	0.244436753048236	0.109948607773102	0.186488931960154	0.263029256147206	0.112033908349258	0.190086955192964	0.267616714799295	0.15922283160963	4.45554856181174	-0.0282347990445701	1.36188705568713	0.0940594771677243	0.14563448875933	0.0754533958587227	0.176262428451395	0.231744364023865	0.15625520655179	0.201129931930151	0.257648010036152	0.180697863692319	0.00241833420187348	0.00264065107491695	0.00269829059415457
121	0.972667378427265	0.11	0.159333491116906	0.0886830030277968	0.229983979206014	0.130193402791291	0.787672956955525	0.469803897896267	1.10554201601478	3.97	2.76	5.21	0.105530476853151	0.176932339480507	0.248334202107864	0.113532570457638	0.190348645218934	0.267164719980231	0.115641237010129	0.193865454896332	0.272240702790987	0.159333491116906	4.41407533012686	0.04375856452467	1.41049896668017	0.0940594771677243	0.14563448875933	0.0754533958587227	0.176262428451395	0.231744364023865	0.15625520655179	0.201129931930151	0.257648010036152	0.180697863692319	0.00241833420187348	0.00264065107491695	0.00269829059415457
121	0.972667378427265	0.11	0.159423957178281	0.0876807189186756	0.231167195437887	0.119657939791676	0.856595790142194	0.493838321660356	1.21935325862403	3.92	2.97	5.15	0.112176445108279	0.194577590312961	0.276978735517642	0.120840713492772	0.209606346683802	0.298371979874832	0.123816422849261	0.214701268865792	0.305625003907403	0.159423957178281	4.33518796189762	-0.0704188404392704	1.30165607975981	0.0940594771677243	0.14563448875933	0.0754533958587227	0.176262428451395	0.231744364023865	0.15625520655179	0.201129931930151	0.257648010036152	0.180697863692319	0.00241833420187348	0.00264065107491695	0.00269829059415457
121	0.972667378427265	0.11	0.160112177104309	0.0886158140292419	0.231608540179377	0.132170216881662	0.873268129014394	0.523899789408079	1.22263646862071	3.92	2.75	5.06	0.119054290173245	0.198446953659194	0.277839617145142	0.128256053537991	0.213785014180737	0.299313974823484	0.130913613611483	0.218324474927704	0.3054210825248	0.160112177104309	4.29881472890712	0.0586030968081055	1.41489165674561	0.0940594771677243	0.14563448875933	0.0754533958587227	0.176262428451395	0.231744364023865	0.15625520655179	0.201129931930151	0.257648010036152	0.180697863692319	0.00241833420187348	0.00264065107491695	0.00269829059415457
121	0.972667378427265	0.11	0.160206565414887	0.0875834996570586	0.232829631172716	0.0887296256787992	0.689490776272036	0.344503384437979	1.03447816810609	3.87	2.94	5.24	0.0792239565485331	0.158559218189115	0.237894479829697	0.0854677627529374	0.171055602785714	0.25664344281849	0.0874135731143951	0.174969703283967	0.26255149593875	0.160206565414887	4.37818829990816	0.00525066030618953	1.38497614848181	0.0940594771677243	0.14563448875933	0.0754533958587227	0.176262428451395	0.231744364023865	0.15625520655179	0.201129931930151	0.257648010036152	0.180697863692319	0.00241833420187348	0.00264065107491695	0.00269829059415457
121	0.972667378427265	0.11	0.161231323765368	0.0897900059952238	0.232672641535512	0.14275677092088	0.87955199805917	0.543039921252042	1.2160640748663	3.79	2.92	5.45	0.127085583536326	0.205838234997849	0.284590886459372	0.137390876286934	0.222529532404646	0.307668188522358	0.140104216821868	0.226992898134631	0.313861812092535	0.161231323765368	4.38934881684591	0.0716837239877003	1.44241560685778	0.0940594771677243	0.14563448875933	0.0754533958587227	0.176262428451395	0.231744364023865	0.15625520655179	0.201129931930151	0.257648010036152	0.180697863692319	0.00241833420187348	0.00264065107491695	0.00269829059415457
121	0.972667378427265	0.11	0.163027723343931	0.0914321326876209	0.234623314000242	0.134516170675374	0.883274640596871	0.533471701272362	1.23307757992138	3.93	3.11	5.38	0.12083828748792	0.200073208563206	0.279308129638492	0.130128414606922	0.215454968593898	0.300781522580873	0.133327029603697	0.220911523513496	0.308002378000583	0.163027723343931	4.46426944593932	-0.0168692696517102	1.38496955273487	0.0940594771677243	0.14563448875933	0.0754533958587227	0.176262428451395	0.231744364023865	0.15625520655179	0.201129931930151	0.257648010036152	0.180697863692319	0.00241833420187348	0.00264065107491695	0.00269829059415457
121	0.972667378427265	0.11	0.163035392041365	0.0912882626634316	0.234782521419298	0.155784380544456	0.883395694431594	0.56232144539541	1.20446994346778	4.24	2.9	5.67	0.119085254202897	0.187080542089513	0.255075829976128	0.127264800519493	0.199930445036756	0.272596089554018	0.129344967591896	0.203271998092532	0.277034326682599	0.163035392041365	4.51648418733565	0.0330348071613415	1.43291063671018	0.0940594771677243	0.14563448875933	0.0754533958587227	0.176262428451395	0.231744364023865	0.15625520655179	0.201129931930151	0.257648010036152	0.180697863692319	0.00241833420187348	0.00264065107491695	0.00269829059415457
121	0.972667378427265	0.11	0.163897268831388	0.0906778535755184	0.237116684087258	0.126527340929004	0.896491412577253	0.52873177514026	1.26425105001425	4.24	3.04	5.79	0.112052972958972	0.189991471544945	0.267929970130919	0.119759010769979	0.203057447617087	0.286355884464195	0.121924298193972	0.206794096476824	0.291464210624871	0.163897268831388	4.60613325055272	0.116141198161547	1.54543292145148	0.0940594771677243	0.14563448875933	0.0754533958587227	0.176262428451395	0.231744364023865	0.15625520655179	0.201129931930151	0.257648010036152	0.180697863692319	0.00241833420187348	0.00264065107491695	0.00269829059415457
121	0.972667378427265	0.11	0.163975588059231	0.091498126580843	0.236453049537619	0.149715099616104	1.00212323846875	0.629254454533362	1.37499202240415	3.92	3.11	5.18	0.143055711154786	0.227824295102044	0.312592879049303	0.154120176846233	0.245445081273295	0.336769985700357	0.158331119833747	0.25218114078292	0.345965625707614	0.163975588059231	4.58007880610597	-0.14835159840924	1.27214656758148	0.0940594771677243	0.14563448875933	0.0754533958587227	0.176262428451395	0.231744364023865	0.15625520655179	0.201129931930151	0.257648010036152	0.180697863692319	0.00241833420187348	0.00264065107491695	0.00269829059415457
121	0.972667378427265	0.11	0.164161205139349	0.0923385872538504	0.235983823024847	0.11500793365886	0.748384840822345	0.424257077847911	1.07251260379678	3.9	2.81	5.36	0.0967812490863076	0.17072106388761	0.244660878688913	0.104308767322347	0.183999523649418	0.263690279976489	0.106221689759877	0.187381654854835	0.268510399521802	0.164161205139349	4.3375339003445	0.0353695386595004	1.39083414481305	0.0940594771677243	0.14563448875933	0.0754533958587227	0.176262428451395	0.231744364023865	0.15625520655179	0.201129931930151	0.257648010036152	0.180697863692319	0.00241833420187348	0.00264065107491695	0.00269829059415457
121	0.972667378427265	0.11	0.164366247083813	0.0930053656619288	0.235727128505698	0.105155295919677	0.745184731587521	0.40578798840562	1.08458147476942	3.66	2.79	5.31	0.0979055797870715	0.179792761932672	0.261679944078272	0.106244113590063	0.195105556424766	0.283966999259468	0.108182641919984	0.198625060902665	0.289011262741042	0.164366247083813	4.32603881102359	-0.0100128068905303	1.34525761896012	0.0940594771677243	0.14563448875933	0.0754533958587227	0.176262428451395	0.231744364023865	0.15625520655179	0.201129931930151	0.257648010036152	0.180697863692319	0.00241833420187348	0.00264065107491695	0.00269829059415457
121	0.972667378427265	0.11	0.164755409461493	0.0931687748808378	0.236342044042147	0.125399215115664	0.761389372749449	0.447447102459	1.0753316430399	3.92	2.96	5.34	0.101745298827401	0.173132843700779	0.244520388574157	0.109617454027137	0.186528338445908	0.263439222864679	0.111962162854616	0.190612310972028	0.269338113255827	0.164755409461493	4.36627912391686	0.093113945912654	1.47395105819482	0.0940594771677243	0.14563448875933	0.0754533958587227	0.176262428451395	0.231744364023865	0.15625520655179	0.201129931930151	0.257648010036152	0.180697863692319	0.00241833420187348	0.00264065107491695	0.00269829059415457
121	0.972667378427265	0.11	0.164959097902114	0.0919846014560029	0.237933594348226	0.160788626864141	0.94002542163908	0.604725789141597	1.27532505413656	3.93	3.01	5.53	0.137185101802002	0.213249518177621	0.28931393455324	0.14775820331591	0.229685040503785	0.311611877691661	0.150770109325302	0.234538243960287	0.318251041183248	0.164959097902114	4.43405024967393	-0.0203909214366583	1.37082037909338	0.0940594771677243	0.14563448875933	0.0754533958587227	0.176262428451395	0.231744364023865	0.15625520655179	0.201129931930151	0.257648010036152	0.180697863692319	0.00241833420187348	0.00264065107491695	0.00269829059415457
121	0.972667378427265	0.11	0.16521990422186	0.090200980399901	0.24023882804382	0.132583166958466	0.857979084833286	0.515343952816844	1.20061421684973	3.89	2.86	5.69	0.117968463170484	0.196401788585988	0.274835114001491	0.127196219746434	0.211764774993071	0.296333330239708	0.129057031640897	0.214972649837591	0.300813591008587	0.16521990422186	4.4468613100267	-0.130018870698409	1.25255903270914	0.0940594771677243	0.14563448875933	0.0754533958587227	0.176262428451395	0.231744364023865	0.15625520655179	0.201129931930151	0.257648010036152	0.180697863692319	0.00241833420187348	0.00264065107491695	0.00269829059415457
121	0.972667378427265	0.11	0.165524175993848	0.0920497679710532	0.238998584016644	0.104688922683499	0.778879356247725	0.423254368798558	1.13450434369689	4.12	3.1	5.59	0.0919612031948087	0.169228454622824	0.24649570605084	0.0985578782817697	0.181367760023717	0.264177641765663	0.100619742732033	0.185415579202163	0.269993864224819	0.165524175993848	4.53852444339582	-0.0213911380018126	1.39680149319055	0.0940594771677243	0.14563448875933	0.0754533958587227	0.176262428451395	0.231744364023865	0.15625520655179	0.201129931930151	0.257648010036152	0.180697863692319	0.00241833420187348	0.00264065107491695	0.00269829059415457
121	0.972667378427265	0.11	0.165606452466414	0.0909868431167872	0.24022606181604	0.111823424176808	0.813616932874201	0.455612252667332	1.17162161308107	3.7	2.85	4.93	0.108904500175388	0.194477968689736	0.280051437204083	0.11804199352549	0.210795394900607	0.303548796275724	0.121047798312065	0.215968073789554	0.311153462464803	0.165606452466414	4.2613695244079	0.0557640684680237	1.40617664357834	0.0940594771677243	0.14563448875933	0.0754533958587227	0.176262428451395	0.231744364023865	0.15625520655179	0.201129931930151	0.257648010036152	0.180697863692319	0.00241833420187348	0.00264065107491695	0.00269829059415457
121	0.972667378427265	0.11	0.16579148452405	0.0938808776099752	0.237702091438126	0.114693287288038	0.747302028444885	0.423141970736712	1.07146208615306	4.24	2.97	5.86	0.089624140155506	0.158283286385487	0.226942432615468	0.0957816914407519	0.169158006654209	0.242534321867667	0.0973245715238251	0.171815939328689	0.246351230640553	0.16579148452405	4.58842076235711	-0.00307963106546822	1.41611127438723	0.0940594771677243	0.14563448875933	0.0754533958587227	0.176262428451395	0.231744364023865	0.15625520655179	0.201129931930151	0.257648010036152	0.180697863692319	0.00241833420187348	0.00264065107491695	0.00269829059415457
121	0.972667378427265	0.11	0.16599037275593	0.0904397863943612	0.241540959117499	0.126345532629001	0.837490238634055	0.493651249729752	1.18132922753836	3.85	2.86	5.12	0.114019679305423	0.19343690202902	0.272854124752617	0.123070100912977	0.208791142003088	0.294512183093199	0.125823550030466	0.213425152975287	0.301161963343657	0.16599037275593	4.32017066376087	-0.0412121718248562	1.32511900281983	0.0940594771677243	0.14563448875933	0.0754533958587227	0.176262428451395	0.231744364023865	0.15625520655179	0.201129931930151	0.257648010036152	0.180697863692319	0.00241833420187348	0.00264065107491695	0.00269829059415457
121	0.972667378427265	0.11	0.166964366478168	0.0932197570115966	0.240708975944739	0.12901257857951	0.847059205649258	0.503430732885484	1.19068767841303	4.28	3.14	5.65	0.105759077344255	0.17794741995976	0.250135762575265	0.112924033721694	0.190002985623778	0.267081937525861	0.115457304103239	0.194110493757035	0.273128988049603	0.166964366478168	4.65608901042107	-0.104575562508512	1.33096120836408	0.0940594771677243	0.14563448875933	0.0754533958587227	0.176262428451395	0.231744364023865	0.15625520655179	0.201129931930151	0.257648010036152	0.180697863692319	0.00241833420187348	0.00264065107491695	0.00269829059415457
121	0.972667378427265	0.11	0.166993445455287	0.0942344104226741	0.2397524804879	0.14043473804874	0.853254222739378	0.523670267360658	1.1828381781181	3.97	2.86	5.44	0.117741820612258	0.191845349816741	0.265948879021224	0.126683861165236	0.206415269740188	0.28614667831514	0.128956122383977	0.210018528590444	0.291256122311733	0.166993445455287	4.44410264530321	-0.0290272946904905	1.37213218401141	0.0940594771677243	0.14563448875933	0.0754533958587227	0.176262428451395	0.231744364023865	0.15625520655179	0.201129931930151	0.257648010036152	0.180697863692319	0.00241833420187348	0.00264065107491695	0.00269829059415457
121	0.972667378427265	0.11	0.167357409637942	0.0925292615123272	0.242185557763558	0.10019741730515	0.756894522020704	0.402761702111885	1.11102734192952	3.78	2.94	5.27	0.0946020275534973	0.177781939176041	0.260961850798585	0.102318801459919	0.192283774546228	0.282248747632537	0.104607382110589	0.196591730819136	0.288465786203051	0.167357409637942	4.38357997940987	0.102877077219227	1.4804937799485	0.0940594771677243	0.14563448875933	0.0754533958587227	0.176262428451395	0.231744364023865	0.15625520655179	0.201129931930151	0.257648010036152	0.180697863692319	0.00241833420187348	0.00264065107491695	0.00269829059415457
121	0.972667378427265	0.11	0.167725059145455	0.0929513705464488	0.242498747744461	0.130947249745134	0.816152454723007	0.487882125180741	1.14442278426527	4.01	3.03	5.52	0.108739121461861	0.181903981156604	0.255068840851346	0.116878587743284	0.195520067999828	0.274161548256373	0.119383273114363	0.1995037390152	0.279962729941235	0.167725059145455	4.40278936667844	0.0658386454291792	1.4549392435874	0.0940594771677243	0.14563448875933	0.0754533958587227	0.176262428451395	0.231744364023865	0.15625520655179	0.201129931930151	0.257648010036152	0.180697863692319	0.00241833420187348	0.00264065107491695	0.00269829059415457
121	0.972667378427265	0.11	0.168336637832538	0.0933470228293359	0.24332625283574	0.136884160300556	0.828333426958754	0.503583849807056	1.15308300411045	3.95	3.09	5.63	0.113544381247705	0.18676652650171	0.259988671755715	0.122207766569222	0.201016728638228	0.279825690707234	0.124863451357203	0.205488536410849	0.285671671274122	0.168336637832538	4.43294047112258	0.0645036057600475	1.45964014865429	0.0940594771677243	0.14563448875933	0.0754533958587227	0.176262428451395	0.231744364023865	0.15625520655179	0.201129931930151	0.257648010036152	0.180697863692319	0.00241833420187348	0.00264065107491695	0.00269829059415457
121	0.972667378427265	0.11	0.168478680479157	0.0952816924024401	0.241675668555874	0.142874986624287	0.811203596404039	0.500991083200279	1.1214161096078	4.04	2.8	5.57	0.110680772004193	0.179214048539631	0.247747325075068	0.11884497381281	0.19243350511481	0.266022036416811	0.12062958934398	0.19527365216054	0.270065307837615	0.168478680479157	4.38478209682735	-0.018312682644238	1.3539874214085	0.0940594771677243	0.14563448875933	0.0754533958587227	0.176262428451395	0.231744364023865	0.15625520655179	0.201129931930151	0.257648010036152	0.180697863692319	0.00241833420187348	0.00264065107491695	0.00269829059415457
121	0.972667378427265	0.11	0.168519286382138	0.0936950469599276	0.243343525804349	0.126182788709062	0.761664944669746	0.448725962275207	1.07460392706428	4.06	2.67	5.22	0.098866678368675	0.167815748229817	0.236764818090958	0.106126632017731	0.180138753046333	0.254150874074935	0.107866965426939	0.183036540811258	0.258357171059879	0.168519286382138	4.27477734728738	-0.0568366005824677	1.28892747778293	0.0940594771677243	0.14563448875933	0.0754533958587227	0.176262428451395	0.231744364023865	0.15625520655179	0.201129931930151	0.257648010036152	0.180697863692319	0.00241833420187348	0.00264065107491695	0.00269829059415457
121	0.972667378427265	0.11	0.168951648678037	0.0927688474022838	0.245134449953791	0.132546752523922	0.889639544161801	0.534304506361759	1.24497458196184	3.75	2.99	5.13	0.126208696677637	0.210142804420831	0.294076912164025	0.136597867467151	0.227441212080422	0.318284556693694	0.140089199512659	0.233267103575054	0.326329709772154	0.168951648678037	4.33830740738555	0.114873909267627	1.48513026832749	0.0940594771677243	0.14563448875933	0.0754533958587227	0.176262428451395	0.231744364023865	0.15625520655179	0.201129931930151	0.257648010036152	0.180697863692319	0.00241833420187348	0.00264065107491695	0.00269829059415457
121	0.972667378427265	0.11	0.169381550527546	0.0932627037032266	0.245500397351864	0.107969222406568	0.812652738086147	0.44795724424579	1.1773482319265	3.78	2.85	5.03	0.105148123304939	0.190752379621064	0.276356635937189	0.113715973867275	0.206295575558698	0.298875177250121	0.116447345956112	0.211021579911176	0.305862966276754	0.169381550527546	4.26358226477373	0.0254359096038735	1.37112412805361	0.0940594771677243	0.14563448875933	0.0754533958587227	0.176262428451395	0.231744364023865	0.15625520655179	0.201129931930151	0.257648010036152	0.180697863692319	0.00241833420187348	0.00264065107491695	0.00269829059415457
121	0.972667378427265	0.11	0.169460731518742	0.0934428256791836	0.245478637358301	0.13198887236786	0.857303500893381	0.514050734653703	1.20055626713306	4.01	3.08	5.83	0.114373567382249	0.190745490895022	0.267117414407795	0.122910237017163	0.204982445091599	0.287054653166036	0.125125752399617	0.208833874933856	0.292312694632534	0.169460731518742	4.58530795064559	-0.0244437830173838	1.39929066271147	0.0940594771677243	0.14563448875933	0.0754533958587227	0.176262428451395	0.231744364023865	0.15625520655179	0.201129931930151	0.257648010036152	0.180697863692319	0.00241833420187348	0.00264065107491695	0.00269829059415457
121	0.972667378427265	0.11	0.169794444820512	0.0925434225335706	0.247045467107454	0.123190878269681	0.842709700566948	0.491693865682718	1.19372553545118	3.91	2.94	5.64	0.11185993289808	0.19171573439724	0.271571535896399	0.12052145309566	0.206560636076097	0.292599819056534	0.122748372315436	0.210196445784823	0.29775408229857	0.169794444820512	4.38905064479549	-0.0295797197170483	1.36657490449477	0.0940594771677243	0.14563448875933	0.0754533958587227	0.176262428451395	0.231744364023865	0.15625520655179	0.201129931930151	0.257648010036152	0.180697863692319	0.00241833420187348	0.00264065107491695	0.00269829059415457
121	0.972667378427265	0.11	0.16985563601617	0.096068609665484	0.243642662366857	0.159823584412725	0.936761669163463	0.601426284069089	1.27209705425784	4.2	3.2	5.69	0.128459875131742	0.200084848694636	0.27170982225753	0.137412582102931	0.214029288683392	0.290645995263854	0.140599300685654	0.218909364139109	0.29737843052717	0.16985563601617	4.58685956693792	0.0095024547311851	1.43259186837041	0.0940594771677243	0.14563448875933	0.0754533958587227	0.176262428451395	0.231744364023865	0.15625520655179	0.201129931930151	0.257648010036152	0.180697863692319	0.00241833420187348	0.00264065107491695	0.00269829059415457
121	0.972667378427265	0.11	0.171292962695937	0.0957247107331766	0.246861214658697	0.12550572673357	0.91742591006532	0.539328958012931	1.29552286211771	4.03	3.03	5.39	0.119522391071631	0.203313648883368	0.287104906695106	0.128384666144645	0.218388828239702	0.308392990334759	0.131388796087231	0.223321497933876	0.315241677731052	0.171292962695937	4.52006664444731	0.0106025230361307	1.42227263518826	0.0940594771677243	0.14563448875933	0.0754533958587227	0.176262428451395	0.231744364023865	0.15625520655179	0.201129931930151	0.257648010036152	0.180697863692319	0.00241833420187348	0.00264065107491695	0.00269829059415457
121	0.972667378427265	0.11	0.171533698645434	0.0938871153038029	0.249180281987065	0.114613913070223	0.791345576550791	0.447946346470813	1.13474480663077	4.03	2.97	5.23	0.0992962262296682	0.175417502596272	0.251538778962877	0.106661922231608	0.188429799705682	0.270197677179756	0.109213003516197	0.192940481253027	0.276615180516842	0.171533698645434	4.36657936880968	-0.0310195538994343	1.35351424609629	0.0940594771677243	0.14563448875933	0.0754533958587227	0.176262428451395	0.231744364023865	0.15625520655179	0.201129931930151	0.257648010036152	0.180697863692319	0.00241833420187348	0.00264065107491695	0.00269829059415457
121	0.972667378427265	0.11	0.17179492821117	0.0943376629575021	0.249252193464839	0.104293560982654	0.799874608541943	0.433891137105593	1.16585807997829	4.14	3.11	5.62	0.0938429249034549	0.172998631228815	0.252154337554176	0.100523038121897	0.185313362940693	0.270103687759489	0.102750560690004	0.189474732396775	0.275950872480814	0.17179492821117	4.62959310743095	-0.0525291034999161	1.3816340187775	0.0940594771677243	0.14563448875933	0.0754533958587227	0.176262428451395	0.231744364023865	0.15625520655179	0.201129931930151	0.257648010036152	0.180697863692319	0.00241833420187348	0.00264065107491695	0.00269829059415457
121	0.972667378427265	0.11	0.172321359227147	0.0957066943662008	0.248936024088093	0.178684144586527	0.982325831693234	0.653509696168584	1.31114196721788	4.11	2.9	5.61	0.142284853876183	0.213876072904075	0.285467291931966	0.15252715858501	0.229271836043538	0.306016513502066	0.155157095235654	0.233110410035211	0.31127985857452	0.172321359227147	4.49809996431057	-0.00132564646935015	1.4037494623947	0.0940594771677243	0.14563448875933	0.0754533958587227	0.176262428451395	0.231744364023865	0.15625520655179	0.201129931930151	0.257648010036152	0.180697863692319	0.00241833420187348	0.00264065107491695	0.00269829059415457
121	0.972667378427265	0.11	0.172574108074387	0.0946646112655078	0.250483604883265	0.121451300677395	0.821358415706182	0.47645300469476	1.16626382671761	4.04	3.04	5.23	0.105267499833243	0.181470881779359	0.257674263725475	0.113033355209659	0.194858457480898	0.276683559752136	0.115775652085722	0.199734303914011	0.283599299354867	0.172574108074387	4.34390118256869	0.193430463551142	1.57004163112916	0.0940594771677243	0.14563448875933	0.0754533958587227	0.176262428451395	0.231744364023865	0.15625520655179	0.201129931930151	0.257648010036152	0.180697863692319	0.00241833420187348	0.00264065107491695	0.00269829059415457
121	0.972667378427265	0.11	0.174648481549694	0.0975273187770917	0.251769644322297	0.106598423919708	0.764711726792209	0.419066012008529	1.11035744157589	3.56	2.76	5.17	0.103752576913581	0.189327719206947	0.274902861500314	0.11295924591614	0.206128050298478	0.299296854680817	0.115197134024129	0.210183528637572	0.30507215307823	0.174648481549694	4.12470019466635	-0.0192380604220569	1.29164223905227	0.0940594771677243	0.14563448875933	0.0754533958587227	0.176262428451395	0.231744364023865	0.15625520655179	0.201129931930151	0.257648010036152	0.180697863692319	0.00241833420187348	0.00264065107491695	0.00269829059415457
121	0.972667378427265	0.11	0.17476132347662	0.0956659297375147	0.253856717215725	0.102696309839959	0.795194990236194	0.428207378219956	1.16218260225243	4.21	3.14	5.5	0.0913000068391231	0.169547074010733	0.247794141182343	0.0976438530685889	0.181327802221139	0.26501175137369	0.0999207294022198	0.185672461732065	0.271494965360716	0.17476132347662	4.55188762925779	-0.0412934800580565	1.38205208634908	0.0940594771677243	0.14563448875933	0.0754533958587227	0.176262428451395	0.231744364023865	0.15625520655179	0.201129931930151	0.257648010036152	0.180697863692319	0.00241833420187348	0.00264065107491695	0.00269829059415457
121	0.972667378427265	0.11	0.174947597392988	0.0961638441488418	0.253731350637134	0.121498233441356	0.884325291619781	0.513060431692255	1.25559015154731	4.04	3.03	5.43	0.113558342157631	0.195732330620737	0.277906319083842	0.121960823461928	0.210215082107231	0.298469340752533	0.124739061477961	0.215082137679565	0.305142382444319	0.174947597392988	4.46559187847329	0.0701052484257626	1.48086380771408	0.0940594771677243	0.14563448875933	0.0754533958587227	0.176262428451395	0.231744364023865	0.15625520655179	0.201129931930151	0.257648010036152	0.180697863692319	0.00241833420187348	0.00264065107491695	0.00269829059415457
121	0.972667378427265	0.11	0.175123586787374	0.0964953042511108	0.253751869323637	0.132211653368725	0.868802629110295	0.52128357080092	1.21632168741967	3.8	2.8	5.33	0.121900017766131	0.203165919388341	0.28443182101055	0.13177247067329	0.2196199446482	0.307467418623109	0.134224709991031	0.22375195291241	0.313143751026273	0.175123586787374	4.35991505635363	0.0188583645810625	1.38451686835683	0.0940594771677243	0.14563448875933	0.0754533958587227	0.176262428451395	0.231744364023865	0.15625520655179	0.201129931930151	0.257648010036152	0.180697863692319	0.00241833420187348	0.00264065107491695	0.00269829059415457
121	0.972667378427265	0.11	0.175710324601695	0.0973410799824614	0.254079569220928	0.134289248529222	0.904656263474406	0.546035988054588	1.26327653889422	4.11	2.99	5.55	0.118928073138532	0.197036511551249	0.275144949963965	0.127494234532327	0.211228674207851	0.294963113883375	0.130123883890337	0.215523502034193	0.300955361505937	0.175710324601695	4.53697251333907	0.0943287020367155	1.5089613791026	0.0940594771677243	0.14563448875933	0.0754533958587227	0.176262428451395	0.231744364023865	0.15625520655179	0.201129931930151	0.257648010036152	0.180697863692319	0.00241833420187348	0.00264065107491695	0.00269829059415457
121	0.972667378427265	0.11	0.177520917442691	0.100186729214831	0.254855105670551	0.153133003060224	0.920866821725424	0.582758786591033	1.25897485685982	3.98	2.92	5.31	0.130720954959116	0.206563321044511	0.282405687129907	0.140610370566436	0.222190429427222	0.303770488288008	0.143571897486868	0.227090859880718	0.310909523790543	0.177520917442691	4.34194796238053	-0.0541630235695215	1.31337180491398	0.0940594771677243	0.14563448875933	0.0754533958587227	0.176262428451395	0.231744364023865	0.15625520655179	0.201129931930151	0.257648010036152	0.180697863692319	0.00241833420187348	0.00264065107491695	0.00269829059415457
121	0.972667378427265	0.11	0.17905941300869	0.10093073368162	0.257188092335761	0.10567643887559	0.790087770163703	0.431232728434669	1.14894281189274	3.94	3	5.44	0.097566300446508	0.178757166791856	0.259948033137204	0.105052911241341	0.1924738428207	0.27989477440006	0.107302577221253	0.196619116494549	0.285853850847343	0.17905941300869	4.39289013871297	-0.120899367526153	1.26430562314546	0.0940594771677243	0.14563448875933	0.0754533958587227	0.176262428451395	0.231744364023865	0.15625520655179	0.201129931930151	0.257648010036152	0.180697863692319	0.00241833420187348	0.00264065107491695	0.00269829059415457
121	0.972667378427265	0.11	0.180015199308525	0.0988671857280321	0.261163212889019	0.124302291763851	0.907294491032057	0.531308837311367	1.28328014475275	3.81	2.82	5.25	0.12380144892085	0.211410698824585	0.299019948728319	0.13376995525716	0.228433511636282	0.323097068015404	0.136476586061292	0.232852379297117	0.329492801566232	0.180015199308525	4.34168571210922	0.0391751393831569	1.40738543150646	0.0940594771677243	0.14563448875933	0.0754533958587227	0.176262428451395	0.231744364023865	0.15625520655179	0.201129931930151	0.257648010036152	0.180697863692319	0.00241833420187348	0.00264065107491695	0.00269829059415457
121	0.972667378427265	0.11	0.180470980874457	0.100749377051137	0.260192584697777	0.143235982462641	0.961334416225653	0.594251227360228	1.32841760509108	3.78	2.81	5.17	0.139468189519539	0.225621024207897	0.311773858896255	0.150830027380751	0.244001340923572	0.337172654466392	0.153926192276413	0.249144251267934	0.344126574392431	0.180470980874457	4.25307541213796	-0.06576545305233	1.28585834695472	0.0940594771677243	0.14563448875933	0.0754533958587227	0.176262428451395	0.231744364023865	0.15625520655179	0.201129931930151	0.257648010036152	0.180697863692319	0.00241833420187348	0.00264065107491695	0.00269829059415457
121	0.972667378427265	0.11	0.180783648926481	0.0986262242492183	0.262941073603743	0.115013975210031	0.896449511831416	0.508206009730374	1.28469301393246	4.2	3.14	5.12	0.108471343569624	0.191337924245086	0.274204504920547	0.116021844955686	0.204656624047963	0.29329140314024	0.119304877393461	0.210431892004983	0.301471868548083	0.180783648926481	4.48164141042722	0.109658347238957	1.52664595912077	0.0940594771677243	0.14563448875933	0.0754533958587227	0.176262428451395	0.231744364023865	0.15625520655179	0.201129931930151	0.257648010036152	0.180697863692319	0.00241833420187348	0.00264065107491695	0.00269829059415457
121	0.972667378427265	0.11	0.181138061922596	0.0998833786700065	0.262392745175186	0.110360343646916	0.820391752258165	0.456721906901031	1.1840615976153	3.9	2.88	5.45	0.104245361810304	0.187251878546027	0.270258395281749	0.112360867037526	0.20182944413511	0.291298021232694	0.114501052140258	0.205660367140081	0.296761577244984	0.181138061922596	4.335658750707	0.0311076849456112	1.39559208136762	0.0940594771677243	0.14563448875933	0.0754533958587227	0.176262428451395	0.231744364023865	0.15625520655179	0.201129931930151	0.257648010036152	0.180697863692319	0.00241833420187348	0.00264065107491695	0.00269829059415457
121	0.972667378427265	0.11	0.182150776030841	0.0994076316170072	0.264893920444675	0.12297768158794	0.908099540226664	0.52947296831679	1.28672611213654	3.98	2.94	5.38	0.118771992026631	0.203705944977831	0.28863989792903	0.12775790887541	0.219117698640785	0.310477488406159	0.130435644664786	0.223710833376708	0.316972949985938	0.182150776030841	4.38802474025517	-0.106046851189283	1.27955565311935	0.0940594771677243	0.14563448875933	0.0754533958587227	0.176262428451395	0.231744364023865	0.15625520655179	0.201129931930151	0.257648010036152	0.180697863692319	0.00241833420187348	0.00264065107491695	0.00269829059415457
121	0.972667378427265	0.11	0.183289062107081	0.103835484765765	0.262742639448397	0.142135568051886	0.857229494391886	0.528422904556738	1.18603608422703	3.81	2.87	5.19	0.123162467848793	0.199799250054539	0.276436032260286	0.133083902421643	0.21589421162639	0.298704520831137	0.135978464877371	0.220515855704434	0.305162628292011	0.183289062107081	4.22910793886491	0.0507723513464624	1.39261671130328	0.0940594771677243	0.14563448875933	0.0754533958587227	0.176262428451395	0.231744364023865	0.15625520655179	0.201129931930151	0.257648010036152	0.180697863692319	0.00241833420187348	0.00264065107491695	0.00269829059415457
121	0.972667378427265	0.11	0.184653585136892	0.104442067561183	0.264865102712601	0.149417006330516	0.929333459434526	0.583142782918581	1.27552413595047	3.97	2.82	5.52	0.130871233744424	0.208564728843006	0.286258223941588	0.140780050014171	0.224356049206738	0.307932048399305	0.143023332839912	0.227931816181718	0.313112524084864	0.184653585136892	4.34374507269044	-0.0923378756840326	1.28476850854424	0.0940594771677243	0.14563448875933	0.0754533958587227	0.176262428451395	0.231744364023865	0.15625520655179	0.201129931930151	0.257648010036152	0.180697863692319	0.00241833420187348	0.00264065107491695	0.00269829059415457
121	0.972667378427265	0.11	0.184999020783401	0.104415770912079	0.265582270654723	0.112700623631803	0.831521352899442	0.467245154053479	1.1957975517454	4.27	3.08	5.73	0.0983589179313004	0.175042030502469	0.251725143073639	0.105045980526568	0.186942497073181	0.268839013619794	0.107184277645865	0.190675069497957	0.274248056123093	0.184999020783401	4.57674683449314	-0.0747755680436978	1.36017538014132	0.0940594771677243	0.14563448875933	0.0754533958587227	0.176262428451395	0.231744364023865	0.15625520655179	0.201129931930151	0.257648010036152	0.180697863692319	0.00241833420187348	0.00264065107491695	0.00269829059415457
121	0.972667378427265	0.11	0.186094750284093	0.103768471072774	0.268421029495411	0.0878073364815696	0.69561027513553	0.34556087660942	1.04565967366164	3.75	2.66	5.29	0.081665852627059	0.164392470503235	0.247119088379411	0.0883937576450399	0.177935669914472	0.267477582183905	0.0897374776934157	0.180668839070131	0.271405767765719	0.186094750284093	4.18229237463388	0.0775857745379357	1.41273184188224	0.0940594771677243	0.14563448875933	0.0754533958587227	0.176262428451395	0.231744364023865	0.15625520655179	0.201129931930151	0.257648010036152	0.180697863692319	0.00241833420187348	0.00264065107491695	0.00269829059415457
121	0.972667378427265	0.11	0.186660652879838	0.105454981356628	0.267866324403047	0.138057221378441	0.933281716795384	0.569192452657001	1.29737098093377	4.12	3.11	5.53	0.123614132427034	0.202685065821129	0.281755999215224	0.132474707780397	0.217213390887598	0.301952073994799	0.135572625939859	0.222277997500351	0.308813343705241	0.186660652879838	4.55897768262795	-0.0966827469978621	1.3260933445916	0.0940594771677243	0.14563448875933	0.0754533958587227	0.176262428451395	0.231744364023865	0.15625520655179	0.201129931930151	0.257648010036152	0.180697863692319	0.00241833420187348	0.00264065107491695	0.00269829059415457
121	0.972667378427265	0.11	0.187962248887466	0.104477646836951	0.27144685093798	0.146717364976619	0.952718518178931	0.593998376216383	1.31143866014148	3.97	2.93	5.34	0.133578024583307	0.214246810661175	0.294915596739044	0.143725733675927	0.230522798537125	0.317319863398324	0.146824318948711	0.23538615821675	0.324210840913292	0.187962248887466	4.31676195188703	-0.0169895179152814	1.36027931319618	0.0940594771677243	0.14563448875933	0.0754533958587227	0.176262428451395	0.231744364023865	0.15625520655179	0.201129931930151	0.257648010036152	0.180697863692319	0.00241833420187348	0.00264065107491695	0.00269829059415457
121	0.972667378427265	0.11	0.18801227570025	0.104966803101954	0.271057748298546	0.110436153043092	0.776966711830347	0.432679571738091	1.1212538519226	3.9	3.02	5.4	0.0988372834436399	0.177483024712647	0.256128765981654	0.106541930506315	0.191318330756916	0.276094731007517	0.108980668638833	0.195628492492324	0.282227744510237	0.18801227570025	4.2594474212179	-0.00703728326421051	1.35136866135377	0.0940594771677243	0.14563448875933	0.0754533958587227	0.176262428451395	0.231744364023865	0.15625520655179	0.201129931930151	0.257648010036152	0.180697863692319	0.00241833420187348	0.00264065107491695	0.00269829059415457
121	0.972667378427265	0.11	0.193301550464878	0.109335173423714	0.277267927506042	0.12593032404771	0.859697773083294	0.506075892336234	1.21331965383035	3.8	2.81	5.15	0.118132750936614	0.200678326010707	0.2832239010848	0.127672444279523	0.216883905543328	0.306095366807132	0.130367218535019	0.221463836311886	0.312513306832989	0.193301550464878	4.15072087352484	0.0564724308366643	1.40540810713376	0.0940594771677243	0.14563448875933	0.0754533958587227	0.176262428451395	0.231744364023865	0.15625520655179	0.201129931930151	0.257648010036152	0.180697863692319	0.00241833420187348	0.00264065107491695	0.00269829059415457
121	0.972667378427265	0.11	0.19333161818949	0.10751382216296	0.279149414216019	0.138638852414369	0.888541616139156	0.542750846008397	1.23433238626991	3.81	2.82	5.23	0.12660545881252	0.207266777772236	0.287928096731953	0.136817796621347	0.223985475141293	0.31115315366124	0.139605387697702	0.228544206962629	0.317561702481999	0.19333161818949	4.16879247713811	0.11716768321738	1.44240520438591	0.0940594771677243	0.14563448875933	0.0754533958587227	0.176262428451395	0.231744364023865	0.15625520655179	0.201129931930151	0.257648010036152	0.180697863692319	0.00241833420187348	0.00264065107491695	0.00269829059415457
121	0.972667378427265	0.11	0.194514906431936	0.106275953874532	0.282753858989341	0.0860603519297863	0.77984723126598	0.383065017357647	1.17662944517431	4.04	3.11	5.55	0.0846563685515341	0.172344201721526	0.260032034891518	0.0909043945958564	0.185063989722928	0.279223584849999	0.0929435451878817	0.189330009973128	0.285380392234197	0.194514906431936	4.42356574837906	0.118302062800322	1.52447756213648	0.0940594771677243	0.14563448875933	0.0754533958587227	0.176262428451395	0.231744364023865	0.15625520655179	0.201129931930151	0.257648010036152	0.180697863692319	0.00241833420187348	0.00264065107491695	0.00269829059415457
121	0.972667378427265	0.11	0.195663345746754	0.110141722279473	0.281184969214036	0.132022678711933	0.90501825193741	0.542714594428875	1.26732190944595	4.01	2.98	5.17	0.1207826606847	0.201414359516624	0.282046058348548	0.129801606293734	0.216454143729533	0.303106681165332	0.133007612669735	0.22166691384648	0.310479240027928	0.195663345746754	4.27607098150212	-0.112514107153218	1.25207415754017	0.0940594771677243	0.14563448875933	0.0754533958587227	0.176262428451395	0.231744364023865	0.15625520655179	0.201129931930151	0.257648010036152	0.180697863692319	0.00241833420187348	0.00264065107491695	0.00269829059415457
121	0.972667378427265	0.11	0.195924667175457	0.106989445738041	0.284859888612873	0.102631342241946	0.869785197160601	0.468232157488864	1.27133823683234	4.15	3.32	5.21	0.101149996012927	0.187895615065675	0.274641234118422	0.108335839095407	0.201243993305605	0.294152147515802	0.111729550178825	0.207496426606009	0.303408655042269	0.195924667175457	4.46163455338543	0.0750924150998355	1.49241802734577	0.0940594771677243	0.14563448875933	0.0754533958587227	0.176262428451395	0.231744364023865	0.15625520655179	0.201129931930151	0.257648010036152	0.180697863692319	0.00241833420187348	0.00264065107491695	0.00269829059415457
121	0.972667378427265	0.11	0.196472659084546	0.109391520165273	0.283553798003819	0.111900024597536	0.851296377864451	0.476856508461016	1.22573624726788	3.86	3.04	5.54	0.109890285156251	0.196178934451213	0.282467583746174	0.118580613860257	0.211693130476446	0.304805647092634	0.121137067254358	0.216108668762797	0.311271829591254	0.196472659084546	4.32509334892312	-0.00687758302492105	1.37610340531507	0.0940594771677243	0.14563448875933	0.0754533958587227	0.176262428451395	0.231744364023865	0.15625520655179	0.201129931930151	0.257648010036152	0.180697863692319	0.00241833420187348	0.00264065107491695	0.00269829059415457
121	0.972667378427265	0.11	0.196486855616769	0.107039406268563	0.285934304964975	0.100760094227627	0.824780162918854	0.440084604761426	1.20947572107628	4.24	3.17	5.51	0.0932648140315198	0.174791318940171	0.256317823848823	0.099678605051115	0.186811661267158	0.273944717483202	0.102058162249047	0.191365398121343	0.280763097271715	0.196486855616769	4.4573885573547	-0.0330384783477006	1.38080898378833	0.0940594771677243	0.14563448875933	0.0754533958587227	0.176262428451395	0.231744364023865	0.15625520655179	0.201129931930151	0.257648010036152	0.180697863692319	0.00241833420187348	0.00264065107491695	0.00269829059415457
121	0.972667378427265	0.11	0.197449701623909	0.10978820703174	0.285111196216078	0.107088800015317	0.892646075574009	0.490210032008633	1.29508211913938	4.29	3.11	5.49	0.102651973612454	0.186923717206731	0.271195460801007	0.109568285499001	0.199517948780643	0.289467612062286	0.112216511140559	0.204318297700956	0.296166571964385	0.197449701623909	4.51821617243483	-0.0699514440657385	1.35543776925845	0.0940594771677243	0.14563448875933	0.0754533958587227	0.176262428451395	0.231744364023865	0.15625520655179	0.201129931930151	0.257648010036152	0.180697863692319	0.00241833420187348	0.00264065107491695	0.00269829059415457
121	0.972667378427265	0.11	0.197648527245318	0.111362474220592	0.283934580270045	0.0964881843296858	0.780512734737853	0.407610225226748	1.15341524424896	3.79	2.8	5.16	0.0954758541249162	0.182822008361091	0.270168162597266	0.103229032736474	0.19766818803593	0.292107343335387	0.105344449383119	0.201699797248148	0.298068434762536	0.197648527245318	4.16643357893406	-0.0864138649088325	1.25192714874725	0.0940594771677243	0.14563448875933	0.0754533958587227	0.176262428451395	0.231744364023865	0.15625520655179	0.201129931930151	0.257648010036152	0.180697863692319	0.00241833420187348	0.00264065107491695	0.00269829059415457
121	0.972667378427265	0.11	0.198887453100495	0.110633451451613	0.287141454749378	0.123420398428094	0.929599634167491	0.542802173978325	1.31639709435666	4.03	3.09	5.43	0.120192274236035	0.205840542864219	0.291488811492404	0.129091910211912	0.221082004199505	0.313072098187097	0.13214366756747	0.226448905495272	0.32038531890139	0.198887453100495	4.384810788704	0.037913366294285	1.43573087828799	0.0940594771677243	0.14563448875933	0.0754533958587227	0.176262428451395	0.231744364023865	0.15625520655179	0.201129931930151	0.257648010036152	0.180697863692319	0.00241833420187348	0.00264065107491695	0.00269829059415457
121	0.972667378427265	0.11	0.199171453453793	0.112058841923396	0.28628406498419	0.137960215362572	0.945643944268552	0.576581519860658	1.31470636867645	3.87	2.87	5.32	0.132416929008057	0.217175304309735	0.301933679611413	0.142830216573258	0.234254003481952	0.325677790390645	0.145723265236769	0.239585653354576	0.33234928787897	0.199171453453793	4.22469453024157	0.0531744456028191	1.4012267852642	0.0940594771677243	0.14563448875933	0.0754533958587227	0.176262428451395	0.231744364023865	0.15625520655179	0.201129931930151	0.257648010036152	0.180697863692319	0.00241833420187348	0.00264065107491695	0.00269829059415457
121	0.972667378427265	0.11	0.199805006486382	0.111660168538642	0.287949844434122	0.12551533149974	0.886191354527262	0.520983018798899	1.25139969025563	4.2	2.97	5.39	0.111231765535198	0.189205070816608	0.267178376098018	0.118978352712812	0.202382004298472	0.285785655884131	0.121587330770217	0.206859164176058	0.291905509526634	0.199805006486382	4.34905659637666	-0.152435287588425	1.22862432392621	0.0940594771677243	0.14563448875933	0.0754533958587227	0.176262428451395	0.231744364023865	0.15625520655179	0.201129931930151	0.257648010036152	0.180697863692319	0.00241833420187348	0.00264065107491695	0.00269829059415457
121	0.972667378427265	0.11	0.201662437959139	0.113059122130326	0.290265753787953	0.152744960262113	1.00621557352897	0.636216930070176	1.37621421698776	3.97	3.04	5.51	0.143064859352242	0.226265732175783	0.309466604999325	0.153932358191833	0.243453339202365	0.332974320212897	0.157319238319815	0.248849765775958	0.34010258839262	0.201662437959139	4.3347200586742	-0.059381570719578	1.31869983904477	0.0940594771677243	0.14563448875933	0.0754533958587227	0.176262428451395	0.231744364023865	0.15625520655179	0.201129931930151	0.257648010036152	0.180697863692319	0.00241833420187348	0.00264065107491695	0.00269829059415457
121	0.972667378427265	0.11	0.201686898829322	0.111997971191402	0.291375826467242	0.111752425650404	0.876545532640705	0.490713324853472	1.26237774042794	3.8	3.01	5.01	0.114516501877744	0.204557168209261	0.294597834540778	0.123760214675122	0.221068917018966	0.318377619362811	0.127042435100793	0.227160599297166	0.327361715666075	0.201686898829322	4.22932441897115	0.00959660597549484	1.36753170504799	0.0940594771677243	0.14563448875933	0.0754533958587227	0.176262428451395	0.231744364023865	0.15625520655179	0.201129931930151	0.257648010036152	0.180697863692319	0.00241833420187348	0.00264065107491695	0.00269829059415457
121	0.972667378427265	0.11	0.207108421981562	0.116625106075492	0.297591737887632	0.125625314981912	0.93444769655757	0.549545255674829	1.31935013744031	3.82	2.94	5.27	0.127826640105778	0.217356638369772	0.306886636633766	0.138090002473271	0.234808477366111	0.331526952258952	0.141125779379854	0.240042777001827	0.3387889541802	0.207108421981562	4.26386078034963	0.0093778763055821	1.3678532672826	0.0940594771677243	0.14563448875933	0.0754533958587227	0.176262428451395	0.231744364023865	0.15625520655179	0.201129931930151	0.257648010036152	0.180697863692319	0.00241833420187348	0.00264065107491695	0.00269829059415457
121	0.972667378427265	0.11	0.212128858915256	0.117584085490665	0.306673632339847	0.103036818793557	0.869619696816514	0.4690243348022	1.27021505883083	3.89	2.96	4.94	0.107226255958426	0.198808584711623	0.290390913464821	0.115595939156806	0.214326844267379	0.313057749377951	0.118720979145201	0.219984725560062	0.32137518262316	0.212128858915256	4.12044557136276	-0.00480904467018218	1.33981647311809	0.0940594771677243	0.14563448875933	0.0754533958587227	0.176262428451395	0.231744364023865	0.15625520655179	0.201129931930151	0.257648010036152	0.180697863692319	0.00241833420187348	0.00264065107491695	0.00269829059415457
121	0.972667378427265	0.11	0.213694691830798	0.116517224427707	0.310872159233889	0.106848477172138	0.905929004675046	0.49699047695662	1.31486753239347	3.85	3.06	5.38	0.114801598567708	0.209263764091452	0.303725929615195	0.123915464627975	0.225876789876733	0.32783811512549	0.126896791349459	0.231374702265942	0.335456628617179	0.213694691830798	4.23845161080585	0.0133533157907872	1.38532270731363	0.0940594771677243	0.14563448875933	0.0754533958587227	0.176262428451395	0.231744364023865	0.15625520655179	0.201129931930151	0.257648010036152	0.180697863692319	0.00241833420187348	0.00264065107491695	0.00269829059415457
121	0.972667378427265	0.11	0.236746887022673	0.128909879685132	0.344583894360214	0.124742461945226	1.05938218851368	0.621256313489235	1.49750806353813	3.75	2.86	4.74	0.14702269230311	0.250706863095631	0.354391033888153	0.159161827070829	0.271406826826643	0.383651826582457	0.163539344079618	0.27899070579277	0.394243478777673	0.236746887022673	3.995201381939	-0.0886096328654641	1.22504163914472	0.0940594771677243	0.14563448875933	0.0754533958587227	0.176262428451395	0.231744364023865	0.15625520655179	0.201129931930151	0.257648010036152	0.180697863692319	0.00241833420187348	0.00264065107491695	0.00269829059415457
121	0.972667378427265	0.12	0.131444253179488	0.0759374925984217	0.186951013760554	0.137659953973256	0.742639625804897	0.452438530347411	1.03284072126238	4.42	2.95	5.62	0.0923323339729224	0.151555726031317	0.210779118089712	0.0982821858045357	0.161321905172671	0.224361624540807	0.0999962553556543	0.16420851632609	0.228361525956492	0.131444253179488	4.70915922353623	-0.143088858016345	1.28690482380177	0.0940594771677243	0.14563448875933	0.0754533958587227	0.176262428451395	0.231744364023865	0.15625520655179	0.201129931930151	0.257648010036152	0.180697863692319	0.00241833420187348	0.00264065107491695	0.00269829059415457
121	0.972667378427265	0.12	0.137930393315731	0.0807464964008666	0.195114290230596	0.146938880088189	0.824505320476	0.514334716653718	1.13467592429828	3.87	2.85	5.61	0.118195451542162	0.189473460563983	0.260751469585804	0.127499887494443	0.204388955665296	0.28127802383615	0.129471452070275	0.207667790725919	0.285569101353758	0.137930393315731	4.50798990971241	0.0383306750572179	1.41801794779399	0.0940594771677243	0.14563448875933	0.0754533958587227	0.176262428451395	0.231744364023865	0.15625520655179	0.201129931930151	0.257648010036152	0.180697863692319	0.00241833420187348	0.00264065107491695	0.00269829059415457
121	0.972667378427265	0.12	0.140178162583619	0.0799508588386325	0.200405466328606	0.147061896530931	0.875237281659084	0.546143294786546	1.20433126853162	4.2	2.96	5.58	0.116757671384781	0.187113286734757	0.257468902084733	0.124907349961357	0.20017378311336	0.275440216265364	0.127320819905322	0.204004695910771	0.280673678176391	0.140178162583619	4.63628155245337	0.0757699759961703	1.49572172821734	0.0940594771677243	0.14563448875933	0.0754533958587227	0.176262428451395	0.231744364023865	0.15625520655179	0.201129931930151	0.257648010036152	0.180697863692319	0.00241833420187348	0.00264065107491695	0.00269829059415457
121	0.972667378427265	0.12	0.144078634098742	0.0817520931376039	0.206405175059879	0.110573091087354	0.70933509928362	0.395235546052672	1.02343465251457	4.01	2.96	5.6	0.0880107620091026	0.157954220543296	0.22789767907749	0.094588803655647	0.169759929495956	0.244931055336265	0.0964227739008493	0.172934410344835	0.2494377482498	0.144078634098742	4.58801559133686	0.0849798364234459	1.49697624702871	0.0940594771677243	0.14563448875933	0.0754533958587227	0.176262428451395	0.231744364023865	0.15625520655179	0.201129931930151	0.257648010036152	0.180697863692319	0.00241833420187348	0.00264065107491695	0.00269829059415457
121	0.972667378427265	0.12	0.145864890491114	0.0832928520002666	0.208436928981961	0.170772596857683	0.972514625429835	0.637927416318523	1.30710183454115	3.91	3	5.16	0.145117328416438	0.221230065800814	0.297342803185191	0.156352680145848	0.23835825875693	0.320363837368011	0.160244488168467	0.244320673998741	0.328350218967898	0.145864890491114	4.48166674771702	0.00142332824004592	1.38457618401451	0.0940594771677243	0.14563448875933	0.0754533958587227	0.176262428451395	0.231744364023865	0.15625520655179	0.201129931930151	0.257648010036152	0.180697863692319	0.00241833420187348	0.00264065107491695	0.00269829059415457
121	0.972667378427265	0.12	0.147192148761321	0.0837199320044104	0.210664365518231	0.1598035342949	0.945356466390018	0.606919108595494	1.28379382418454	3.83	2.93	5.29	0.140773558698393	0.219273363002577	0.297773167306762	0.152024598089492	0.236798339051854	0.321572080014216	0.155360475567068	0.242052218392655	0.328552348597324	0.147192148761321	4.5105794076119	0.0529781888571697	1.43271491562853	0.0940594771677243	0.14563448875933	0.0754533958587227	0.176262428451395	0.231744364023865	0.15625520655179	0.201129931930151	0.257648010036152	0.180697863692319	0.00241833420187348	0.00264065107491695	0.00269829059415457
121	0.972667378427265	0.12	0.147325073012562	0.0849437416329307	0.209706404392193	0.146154769073952	0.934830204507084	0.582052377664503	1.28760803134966	4.02	3.01	5.08	0.129211418627339	0.207525545011466	0.285839671395593	0.13881942947348	0.222956903234319	0.307094376995158	0.142449358011709	0.228740912448484	0.315319058669712	0.147325073012562	4.63728571938434	-0.116352191332713	1.30996493452877	0.0940594771677243	0.14563448875933	0.0754533958587227	0.176262428451395	0.231744364023865	0.15625520655179	0.201129931930151	0.257648010036152	0.180697863692319	0.00241833420187348	0.00264065107491695	0.00269829059415457
121	0.972667378427265	0.12	0.149819735871424	0.0866023082254096	0.213037163517439	0.148090525288968	0.86501861784753	0.541093963630942	1.18894327206412	3.64	3.11	5.04	0.13119438328532	0.209733598462818	0.288272813640316	0.142456141900062	0.227737182916222	0.313018223932381	0.146359559159464	0.234255974905682	0.32191410731175	0.149819735871424	4.37571946646875	-0.0448018873714221	1.33857520046157	0.0940594771677243	0.14563448875933	0.0754533958587227	0.176262428451395	0.231744364023865	0.15625520655179	0.201129931930151	0.257648010036152	0.180697863692319	0.00241833420187348	0.00264065107491695	0.00269829059415457
121	0.972667378427265	0.12	0.152690409794985	0.0878274689004072	0.217553350689563	0.120124065455727	0.820338678794121	0.473702124304073	1.16697523328417	4.34	3.21	5.58	0.0982027130176843	0.170063590002424	0.241924466987164	0.104705699768411	0.181325206291657	0.257944712814904	0.10725494836006	0.185725735055161	0.264141109954664	0.152690409794985	4.80309973384218	0.00931138577746036	1.48079250028362	0.0940594771677243	0.14563448875933	0.0754533958587227	0.176262428451395	0.231744364023865	0.15625520655179	0.201129931930151	0.257648010036152	0.180697863692319	0.00241833420187348	0.00264065107491695	0.00269829059415457
121	0.972667378427265	0.12	0.154332111408905	0.0892557456959228	0.219408477121886	0.141504256137379	0.810116774432893	0.498574197216776	1.12165935164901	4.06	2.83	5.68	0.109692768149607	0.178236162256382	0.246779556363157	0.117728501708375	0.191293160767681	0.264857819826987	0.119419904822137	0.193965693347855	0.269077364341138	0.154332111408905	4.59783769996355	0.0518149045088404	1.45228373577781	0.0940594771677243	0.14563448875933	0.0754533958587227	0.176262428451395	0.231744364023865	0.15625520655179	0.201129931930151	0.257648010036152	0.180697863692319	0.00241833420187348	0.00264065107491695	0.00269829059415457
121	0.972667378427265	0.12	0.154407745547422	0.088803431233959	0.220012059860885	0.122327791103495	0.752743791787005	0.437942685067993	1.06754489850602	4.23	2.99	5.88	0.0929113375192328	0.159697683940928	0.226484030362622	0.0993126110542035	0.170700308433289	0.242088005812375	0.100931040481828	0.173472664669316	0.245787247016844	0.154407745547422	4.6094814859758	0.0460697101293863	1.46234404802805	0.0940594771677243	0.14563448875933	0.0754533958587227	0.176262428451395	0.231744364023865	0.15625520655179	0.201129931930151	0.257648010036152	0.180697863692319	0.00241833420187348	0.00264065107491695	0.00269829059415457
121	0.972667378427265	0.12	0.156100407695534	0.0909900145388309	0.221210800852237	0.159352033824544	0.89421075973707	0.573544230840425	1.21487728863371	3.81	2.76	5.23	0.133764278584016	0.208551408499084	0.283338538414151	0.144550893095624	0.225368780619246	0.306186668142868	0.147301161209142	0.22947353585401	0.311866358940438	0.156100407695534	4.36551415095232	-0.0596784886494812	1.29807918428141	0.0940594771677243	0.14563448875933	0.0754533958587227	0.176262428451395	0.231744364023865	0.15625520655179	0.201129931930151	0.257648010036152	0.180697863692319	0.00241833420187348	0.00264065107491695	0.00269829059415457
121	0.972667378427265	0.12	0.157191905096995	0.0895732910857766	0.224810519108213	0.140711916103473	0.88375837066405	0.542783040935893	1.22473370039221	3.98	2.88	5.33	0.121564577478622	0.197931226328899	0.274297875179177	0.130737641093441	0.212866792002161	0.29499594291088	0.133349818156421	0.217333636300464	0.300698358140737	0.157191905096995	4.50993497916724	0.0334042814861012	1.42074078158779	0.0940594771677243	0.14563448875933	0.0754533958587227	0.176262428451395	0.231744364023865	0.15625520655179	0.201129931930151	0.257648010036152	0.180697863692319	0.00241833420187348	0.00264065107491695	0.00269829059415457
121	0.972667378427265	0.12	0.157437812876846	0.0914974167974253	0.223378208956267	0.14468391116848	0.892382869665017	0.55362461475726	1.23114112457277	4.04	2.97	5.5	0.1225386681796	0.197519050707287	0.272499433234973	0.13160587936649	0.212134412313568	0.292662945260646	0.13429060894141	0.216328407948094	0.298436898262252	0.157437812876846	4.54930930251435	0.00266213668678963	1.40575168022534	0.0940594771677243	0.14563448875933	0.0754533958587227	0.176262428451395	0.231744364023865	0.15625520655179	0.201129931930151	0.257648010036152	0.180697863692319	0.00241833420187348	0.00264065107491695	0.00269829059415457
121	0.972667378427265	0.12	0.159445726080575	0.0920667136708172	0.226824738490333	0.131364767906394	0.876555917851809	0.524635587633907	1.22847624806971	3.84	2.91	5.08	0.121439731814866	0.20290029516438	0.284360858513893	0.131113320985864	0.219062831665092	0.307012342344319	0.134282423120091	0.224210440802562	0.314367121141277	0.159445726080575	4.33478173438226	0.0228373646425275	1.39226143944298	0.0940594771677243	0.14563448875933	0.0754533958587227	0.176262428451395	0.231744364023865	0.15625520655179	0.201129931930151	0.257648010036152	0.180697863692319	0.00241833420187348	0.00264065107491695	0.00269829059415457
121	0.972667378427265	0.12	0.160304739416096	0.0913485488747618	0.229260929957429	0.171535693873368	0.923065674270558	0.606344052930516	1.2397872956106	3.83	2.98	5.28	0.140706573381865	0.214204142689785	0.287701711997705	0.151960900517435	0.231337126868731	0.310713353220027	0.155399849372589	0.236710009697058	0.317997783918327	0.160304739416096	4.35064952410255	0.0490511231553427	1.42534209988741	0.0940594771677243	0.14563448875933	0.0754533958587227	0.176262428451395	0.231744364023865	0.15625520655179	0.201129931930151	0.257648010036152	0.180697863692319	0.00241833420187348	0.00264065107491695	0.00269829059415457
121	0.972667378427265	0.12	0.160970378722556	0.0916688450671002	0.230271912378012	0.110864505464662	0.802490779683397	0.447666585944087	1.15731497342271	3.94	3.08	5.68	0.10126675673055	0.181531615528835	0.261796474327119	0.109035079994222	0.195457175283422	0.281879270572622	0.111246854343085	0.199317157268524	0.28751793575575	0.160970378722556	4.53851645711162	0.0110250838068064	1.4186895226467	0.0940594771677243	0.14563448875933	0.0754533958587227	0.176262428451395	0.231744364023865	0.15625520655179	0.201129931930151	0.257648010036152	0.180697863692319	0.00241833420187348	0.00264065107491695	0.00269829059415457
121	0.972667378427265	0.12	0.161198830996024	0.0920854377656494	0.230312224226399	0.118043663311889	0.755275537739072	0.432951211597521	1.07759986388062	3.76	2.87	5.15	0.102192172871099	0.178272392478472	0.254352612085846	0.110594311271384	0.192929770558136	0.275265229844887	0.113090396208736	0.197295263190756	0.281280624693206	0.161198830996024	4.29701369173059	-0.0724644261195574	1.27391179821859	0.0940594771677243	0.14563448875933	0.0754533958587227	0.176262428451395	0.231744364023865	0.15625520655179	0.201129931930151	0.257648010036152	0.180697863692319	0.00241833420187348	0.00264065107491695	0.00269829059415457
121	0.972667378427265	0.12	0.161830781802617	0.0939471593173514	0.229714404287883	0.180640694173134	1.04277438156532	0.696033368974211	1.38951539415643	4.11	3.17	5.84	0.151694233296613	0.227263328690728	0.302832424084843	0.162632141184694	0.24365014380912	0.324668146433547	0.166074629520529	0.248671366143492	0.331431548457113	0.161830781802617	4.76043051307806	-0.0169756693366377	1.43865737155016	0.0940594771677243	0.14563448875933	0.0754533958587227	0.176262428451395	0.231744364023865	0.15625520655179	0.201129931930151	0.257648010036152	0.180697863692319	0.00241833420187348	0.00264065107491695	0.00269829059415457
121	0.972667378427265	0.12	0.163140914649652	0.0944062398214592	0.231875589477845	0.151323494616981	0.913341146657447	0.57563699988441	1.25104529343048	4.27	3.05	5.56	0.121221845393705	0.192338052095419	0.263454258797133	0.129468577700988	0.205422825908122	0.281377074115256	0.13230055543836	0.209649501188505	0.287419015678625	0.163140914649652	4.6352794105103	-0.0418558455639146	1.38263770525293	0.0940594771677243	0.14563448875933	0.0754533958587227	0.176262428451395	0.231744364023865	0.15625520655179	0.201129931930151	0.257648010036152	0.180697863692319	0.00241833420187348	0.00264065107491695	0.00269829059415457
121	0.972667378427265	0.12	0.163971618472418	0.09403721653014	0.233906020414696	0.140875189387516	0.837093588463023	0.514340541275844	1.1598466356502	4.06	3.12	5.54	0.113215525806611	0.184259227421774	0.255302929036937	0.121515932451376	0.197768209557876	0.274020486664376	0.124250407512591	0.202383205530714	0.280270258322594	0.163971618472418	4.51103750326705	-0.0170469996920829	1.38514654721771	0.0940594771677243	0.14563448875933	0.0754533958587227	0.176262428451395	0.231744364023865	0.15625520655179	0.201129931930151	0.257648010036152	0.180697863692319	0.00241833420187348	0.00264065107491695	0.00269829059415457
121	0.972667378427265	0.12	0.164409619571587	0.0947714782884553	0.234047760854719	0.165327085340637	0.978261713210971	0.635077996107972	1.32144543031397	4.28	3.11	5.15	0.133474132241359	0.205600940476577	0.277727748711796	0.142523580953475	0.219540534124889	0.296557487296304	0.146406138639555	0.225626837523624	0.304574160352058	0.164409619571587	4.51234595243417	-0.0960501717780095	1.31661895051065	0.0940594771677243	0.14563448875933	0.0754533958587227	0.176262428451395	0.231744364023865	0.15625520655179	0.201129931930151	0.257648010036152	0.180697863692319	0.00241833420187348	0.00264065107491695	0.00269829059415457
121	0.972667378427265	0.12	0.164729403053191	0.0934079635166228	0.23605084258976	0.136489170696697	0.790036588841062	0.479782535978977	1.10029064170315	3.88	2.85	5.05	0.109983887249725	0.181105581371266	0.252227275492807	0.118607071060428	0.195304995088682	0.272002919116937	0.121306531107257	0.199698546246509	0.278370911185979	0.164729403053191	4.26332639995795	0.0436586321696718	1.39033426137151	0.0940594771677243	0.14563448875933	0.0754533958587227	0.176262428451395	0.231744364023865	0.15625520655179	0.201129931930151	0.257648010036152	0.180697863692319	0.00241833420187348	0.00264065107491695	0.00269829059415457
121	0.972667378427265	0.12	0.164941774755417	0.0942036746373305	0.235679874873504	0.109360926844365	0.751259436145571	0.416529016151554	1.08598985613959	3.99	2.99	6.07	0.0930919684372239	0.16790239576583	0.242712823094437	0.100092095151138	0.180527953756079	0.260963812361019	0.101440910830464	0.182876080155256	0.264267767649017	0.164941774755417	4.63201200615927	-0.0848726339830998	1.33470000655544	0.0940594771677243	0.14563448875933	0.0754533958587227	0.176262428451395	0.231744364023865	0.15625520655179	0.201129931930151	0.257648010036152	0.180697863692319	0.00241833420187348	0.00264065107491695	0.00269829059415457
121	0.972667378427265	0.12	0.165300598106542	0.0957959079122171	0.234805288300868	0.133039952186989	0.801589311269223	0.482107688933458	1.12107093360499	3.7	2.88	5.2	0.115458994404096	0.191971001352335	0.268483008300574	0.125176307374911	0.20812775302932	0.29107919868373	0.127967135089273	0.212597685300989	0.297524560154852	0.165300598106542	4.30004083331405	-0.00463447418525647	1.34934925820265	0.0940594771677243	0.14563448875933	0.0754533958587227	0.176262428451395	0.231744364023865	0.15625520655179	0.201129931930151	0.257648010036152	0.180697863692319	0.00241833420187348	0.00264065107491695	0.00269829059415457
121	0.972667378427265	0.12	0.165430848826579	0.0958499302835392	0.235011767369619	0.128516184241389	0.823527493632734	0.488705239262815	1.15834974800265	3.93	3.06	5.46	0.11083667610603	0.186773217765924	0.262709759425818	0.119375435066969	0.201162060366515	0.28294868566606	0.122160887032805	0.205756046222086	0.28946765626315	0.165430848826579	4.41468002023487	-0.11100590479976	1.27326913771854	0.0940594771677243	0.14563448875933	0.0754533958587227	0.176262428451395	0.231744364023865	0.15625520655179	0.201129931930151	0.257648010036152	0.180697863692319	0.00241833420187348	0.00264065107491695	0.00269829059415457
121	0.972667378427265	0.12	0.165770301254098	0.0951901904000927	0.236350412108104	0.145084838758152	0.845584905434134	0.525110627933077	1.16605918293519	4.14	3.08	5.88	0.113689820241715	0.183074557596206	0.252459294950697	0.121796860902069	0.196129313766576	0.270461766631083	0.123929818201214	0.199821605952457	0.275274450346239	0.165770301254098	4.57587089550658	0.0441481806467842	1.463897184777	0.0940594771677243	0.14563448875933	0.0754533958587227	0.176262428451395	0.231744364023865	0.15625520655179	0.201129931930151	0.257648010036152	0.180697863692319	0.00241833420187348	0.00264065107491695	0.00269829059415457
121	0.972667378427265	0.12	0.165883510816777	0.0953049891789827	0.236462032454571	0.138865206323514	0.869829633806232	0.531641389176272	1.20801787843619	3.95	3.03	5.28	0.120064075572389	0.196439353697099	0.272814631821809	0.129249311789064	0.211467511431682	0.293685711074301	0.132328050298031	0.216476754257441	0.301076695611342	0.165883510816777	4.4961248631996	-0.0751190080611856	1.32618484052741	0.0940594771677243	0.14563448875933	0.0754533958587227	0.176262428451395	0.231744364023865	0.15625520655179	0.201129931930151	0.257648010036152	0.180697863692319	0.00241833420187348	0.00264065107491695	0.00269829059415457
121	0.972667378427265	0.12	0.166256072408981	0.0946057350598409	0.237906409758121	0.111183143039236	0.722394442076118	0.403500311884856	1.04128857226738	4.14	2.91	5.69	0.0873334824671601	0.156354829186432	0.225376175905703	0.0935578605415847	0.167498454095519	0.241439047649454	0.0950887167086307	0.170320002518565	0.24533889231165	0.166256072408981	4.50536492391768	0.0525398721849393	1.45185997742186	0.0940594771677243	0.14563448875933	0.0754533958587227	0.176262428451395	0.231744364023865	0.15625520655179	0.201129931930151	0.257648010036152	0.180697863692319	0.00241833420187348	0.00264065107491695	0.00269829059415457
121	0.972667378427265	0.12	0.166326924993088	0.0957060938730727	0.236947756113104	0.135981606880608	0.844733434073007	0.512283267687255	1.17718360045876	3.74	2.88	4.89	0.121451542746515	0.20026845546	0.279085368173485	0.131508406859215	0.216851798883024	0.302195190906834	0.134902509223684	0.222383287124103	0.310064576534433	0.166326924993088	4.24588874869258	6.04846690144173e-05	1.34210205633487	0.0940594771677243	0.14563448875933	0.0754533958587227	0.176262428451395	0.231744364023865	0.15625520655179	0.201129931930151	0.257648010036152	0.180697863692319	0.00241833420187348	0.00264065107491695	0.00269829059415457
121	0.972667378427265	0.12	0.166520979322114	0.0962648842012579	0.236777074442971	0.13230584162852	0.868993371999061	0.521540622711238	1.21644612128688	3.69	2.87	4.92	0.125150307700744	0.208526015347042	0.29190172299334	0.13571676277821	0.226131891146534	0.316547019514859	0.139134720961374	0.231763798333123	0.324428695618485	0.166520979322114	4.12664312336301	-0.0816202487600787	1.23904244079863	0.0940594771677243	0.14563448875933	0.0754533958587227	0.176262428451395	0.231744364023865	0.15625520655179	0.201129931930151	0.257648010036152	0.180697863692319	0.00241833420187348	0.00264065107491695	0.00269829059415457
121	0.972667378427265	0.12	0.167277914554539	0.0980917846929147	0.236464044416162	0.122433922108184	0.874179061649124	0.508773717948845	1.2395844053494	3.92	3.16	5.63	0.115668885804237	0.198743202502679	0.28181751920112	0.124615591069963	0.214115502875374	0.303615414680786	0.12751282399677	0.218909354513744	0.310555205558285	0.167277914554539	4.66610164903792	0.0256994549299974	1.45899061596315	0.0940594771677243	0.14563448875933	0.0754533958587227	0.176262428451395	0.231744364023865	0.15625520655179	0.201129931930151	0.257648010036152	0.180697863692319	0.00241833420187348	0.00264065107491695	0.00269829059415457
121	0.972667378427265	0.12	0.167687859918334	0.096735042216327	0.238640677620341	0.131304498288509	0.795475464294633	0.476023006134148	1.11492792245512	3.83	2.78	5.19	0.110551702199022	0.18474142111221	0.258931140025398	0.119405454211324	0.199536803692419	0.279668153173514	0.121809408996614	0.203395589001593	0.28515212837201	0.167687859918334	4.24968440168846	-0.00527731642434411	1.34281146869226	0.0940594771677243	0.14563448875933	0.0754533958587227	0.176262428451395	0.231744364023865	0.15625520655179	0.201129931930151	0.257648010036152	0.180697863692319	0.00241833420187348	0.00264065107491695	0.00269829059415457
121	0.972667378427265	0.12	0.168220066629128	0.0981336980470398	0.238306435211216	0.125607509508349	0.843476250767876	0.496017120925669	1.19093538061008	4.23	3.06	5.41	0.105369393048122	0.179180469472617	0.252991545897111	0.112645127454047	0.191552843165766	0.270460558877484	0.115231235454485	0.196049324906926	0.276810256376097	0.168220066629128	4.55409120143453	-0.117701580468426	1.29351051801966	0.0940594771677243	0.14563448875933	0.0754533958587227	0.176262428451395	0.231744364023865	0.15625520655179	0.201129931930151	0.257648010036152	0.180697863692319	0.00241833420187348	0.00264065107491695	0.00269829059415457
121	0.972667378427265	0.12	0.168798222811073	0.0981639945402897	0.239432451081857	0.118121289854462	0.782114410264887	0.448460600577083	1.11576821995269	4.23	3.27	5.36	0.0952454492493863	0.166107877200896	0.236970305152405	0.101819604323543	0.177573190791873	0.253326777260202	0.104685936615374	0.182499817859116	0.260331477636669	0.168798222811073	4.52023224157875	0.0986355849880674	1.52041858423425	0.0940594771677243	0.14563448875933	0.0754533958587227	0.176262428451395	0.231744364023865	0.15625520655179	0.201129931930151	0.257648010036152	0.180697863692319	0.00241833420187348	0.00264065107491695	0.00269829059415457
121	0.972667378427265	0.12	0.168917247901223	0.0962024408269989	0.241632054975446	0.136633249548157	0.872690413274953	0.53018682348032	1.21519400306959	4.1	3.2	5.48	0.115589892692789	0.190261596020637	0.264933299348485	0.123929394537463	0.203988461700855	0.284047528864247	0.127016915417516	0.208988678493044	0.291113499505659	0.168917247901223	4.59192486179382	0.0722579047722622	1.50258001087457	0.0940594771677243	0.14563448875933	0.0754533958587227	0.176262428451395	0.231744364023865	0.15625520655179	0.201129931930151	0.257648010036152	0.180697863692319	0.00241833420187348	0.00264065107491695	0.00269829059415457
121	0.972667378427265	0.12	0.169029751379117	0.0972361468248556	0.240823355933379	0.134905778749148	0.823405505518191	0.497857036813214	1.14895397422317	3.95	3.05	5.92	0.112324897367999	0.185774091879062	0.259223286390126	0.120904276450584	0.199963522675797	0.27902276890101	0.122928999663935	0.203282871749252	0.283726982918961	0.169029751379117	4.5637302234085	-0.0149297295698164	1.39505994106185	0.0940594771677243	0.14563448875933	0.0754533958587227	0.176262428451395	0.231744364023865	0.15625520655179	0.201129931930151	0.257648010036152	0.180697863692319	0.00241833420187348	0.00264065107491695	0.00269829059415457
121	0.972667378427265	0.12	0.169479052519072	0.0971227456858393	0.241835359352305	0.102792867463896	0.753102456171529	0.405722789809904	1.10048212253315	4.01	3.17	5.46	0.0903929284204504	0.167787312233247	0.245181696046044	0.0971548366867701	0.180338763252693	0.263522689818615	0.0996107445132112	0.184927229250576	0.27023957960368	0.169479052519072	4.56736497341061	-0.0170333049665595	1.41207600784496	0.0940594771677243	0.14563448875933	0.0754533958587227	0.176262428451395	0.231744364023865	0.15625520655179	0.201129931930151	0.257648010036152	0.180697863692319	0.00241833420187348	0.00264065107491695	0.00269829059415457
121	0.972667378427265	0.12	0.169662129839303	0.0995168557520423	0.239807403926563	0.150131772876355	0.855881043563279	0.537946029606392	1.17381605752017	3.99	2.98	5.22	0.120310121332823	0.19141539583981	0.262520670346796	0.129367179686142	0.205825325699732	0.282283471713323	0.132483866352322	0.210705514223082	0.288992699960727	0.169662129839303	4.29850600349287	-0.027998993544172	1.33622527633595	0.0940594771677243	0.14563448875933	0.0754533958587227	0.176262428451395	0.231744364023865	0.15625520655179	0.201129931930151	0.257648010036152	0.180697863692319	0.00241833420187348	0.00264065107491695	0.00269829059415457
121	0.972667378427265	0.12	0.169771918152306	0.0982915950531403	0.241252241251472	0.146206399293398	0.907755720950597	0.565265864830284	1.25024557707091	4.11	3.23	5.33	0.123014542705904	0.197548024476823	0.272081506247743	0.131862734055024	0.211757260903369	0.291651787751714	0.135472110791241	0.217677247029636	0.299492874956923	0.169771918152306	4.52365175343631	0.190193865485154	1.61012937436356	0.0940594771677243	0.14563448875933	0.0754533958587227	0.176262428451395	0.231744364023865	0.15625520655179	0.201129931930151	0.257648010036152	0.180697863692319	0.00241833420187348	0.00264065107491695	0.00269829059415457
121	0.972667378427265	0.12	0.170022593490815	0.0993914737208409	0.240653713260788	0.140992774017059	0.948307205758323	0.582851713538702	1.31376269797794	4.4	3.4	5.61	0.119254560105462	0.194028697249493	0.268802834393524	0.12697394028276	0.206588227703087	0.286202515123415	0.130430123218942	0.212233553806511	0.294032456604207	0.170022593490815	4.69669244903811	-0.0117136468295036	1.45893513855656	0.0940594771677243	0.14563448875933	0.0754533958587227	0.176262428451395	0.231744364023865	0.15625520655179	0.201129931930151	0.257648010036152	0.180697863692319	0.00241833420187348	0.00264065107491695	0.00269829059415457
121	0.972667378427265	0.12	0.170048671726177	0.0982516267200463	0.241845716732307	0.149719833305771	0.843456169951824	0.529629868842451	1.1572824710612	3.91	2.99	5.22	0.120728039376125	0.192264099304925	0.263800159233725	0.130106532928135	0.207199715131474	0.284292897334813	0.133215710546301	0.212230193451978	0.291151228608602	0.170048671726177	4.38769041751544	-0.079463212503922	1.29753795972706	0.0940594771677243	0.14563448875933	0.0754533958587227	0.176262428451395	0.231744364023865	0.15625520655179	0.201129931930151	0.257648010036152	0.180697863692319	0.00241833420187348	0.00264065107491695	0.00269829059415457
121	0.972667378427265	0.12	0.170145375385226	0.0982135677109137	0.242077183059539	0.143814400307635	0.844202043471612	0.522603085548488	1.16580100139474	4.05	2.87	5.49	0.115306411210875	0.186263553854519	0.257220696498163	0.123793523279255	0.199973456358786	0.276153389438317	0.126033956720858	0.2035388825665	0.281049890531784	0.170145375385226	4.41602788728591	-0.11726870685975	1.25976313819555	0.0940594771677243	0.14563448875933	0.0754533958587227	0.176262428451395	0.231744364023865	0.15625520655179	0.201129931930151	0.257648010036152	0.180697863692319	0.00241833420187348	0.00264065107491695	0.00269829059415457
121	0.972667378427265	0.12	0.170506629298066	0.0990831957105794	0.241930062885552	0.131900344677974	0.828078422096201	0.496398825726591	1.15975801846581	4.27	3.03	5.59	0.104522646576044	0.174361710310896	0.244200774045749	0.111631859272818	0.186221097012052	0.260810334751286	0.113950923045923	0.190073051129002	0.266009858843199	0.170506629298066	4.55011315444878	0.0399494169599769	1.46406197086464	0.0940594771677243	0.14563448875933	0.0754533958587227	0.176262428451395	0.231744364023865	0.15625520655179	0.201129931930151	0.257648010036152	0.180697863692319	0.00241833420187348	0.00264065107491695	0.00269829059415457
121	0.972667378427265	0.12	0.1707407826921	0.097720970870258	0.243760594513942	0.177133752074238	0.88600622774546	0.587855276321862	1.18415717916906	3.79	2.67	5.39	0.137725126020746	0.207577144046247	0.277429162071748	0.148913118070814	0.224439509719561	0.299965901368308	0.151011682391982	0.227646904788708	0.304184722512332	0.1707407826921	4.20361915297436	0.0027206573598305	1.32201899453551	0.0940594771677243	0.14563448875933	0.0754533958587227	0.176262428451395	0.231744364023865	0.15625520655179	0.201129931930151	0.257648010036152	0.180697863692319	0.00241833420187348	0.00264065107491695	0.00269829059415457
121	0.972667378427265	0.12	0.170922110324036	0.0998595712524953	0.241984649395577	0.131817066889842	0.76935414050698	0.461083931308331	1.07762434970563	3.93	2.68	5.33	0.104454081058832	0.174289699333993	0.244125317609153	0.112486170227489	0.187691860283937	0.262897550340384	0.114105372577251	0.190438398519473	0.266816753029889	0.170922110324036	4.31586610632275	-0.105943864834234	1.23542917910334	0.0940594771677243	0.14563448875933	0.0754533958587227	0.176262428451395	0.231744364023865	0.15625520655179	0.201129931930151	0.257648010036152	0.180697863692319	0.00241833420187348	0.00264065107491695	0.00269829059415457
121	0.972667378427265	0.12	0.17150658358747	0.10004415821018	0.24296900896476	0.170761199642523	0.951211898966448	0.623940581601403	1.27848321633149	3.63	2.66	5.02	0.151837216205395	0.231479360406116	0.311121504606838	0.164947371283609	0.2514660961233	0.33798482096299	0.168130751658464	0.256135598617408	0.344466884293246	0.17150658358747	4.15564704457875	0.000298983443511455	1.31209036985431	0.0940594771677243	0.14563448875933	0.0754533958587227	0.176262428451395	0.231744364023865	0.15625520655179	0.201129931930151	0.257648010036152	0.180697863692319	0.00241833420187348	0.00264065107491695	0.00269829059415457
121	0.972667378427265	0.12	0.171856457704704	0.100548751727251	0.243164163682157	0.131792750561939	0.896284363491307	0.537116704259275	1.25545202272334	4.09	2.95	5.38	0.117508024164696	0.19608514091704	0.274662257669383	0.126035428937641	0.210314785049392	0.294594141161143	0.128748961595557	0.214737841943133	0.30081476100936	0.171856457704704	4.49360169992987	0.120456569577096	1.52836541823003	0.0940594771677243	0.14563448875933	0.0754533958587227	0.176262428451395	0.231744364023865	0.15625520655179	0.201129931930151	0.257648010036152	0.180697863692319	0.00241833420187348	0.00264065107491695	0.00269829059415457
121	0.972667378427265	0.12	0.171994354193927	0.0977734586771626	0.246215249710691	0.128503331961377	0.86053775883045	0.510648134646582	1.21042738301432	3.98	2.9	5.23	0.114347340459813	0.192696687623488	0.271046034787164	0.122973288650264	0.207233026092122	0.29149276353398	0.125641010242161	0.21190857749898	0.298008715411745	0.171994354193927	4.35109834091401	-0.25268133597824	1.11464121742682	0.0940594771677243	0.14563448875933	0.0754533958587227	0.176262428451395	0.231744364023865	0.15625520655179	0.201129931930151	0.257648010036152	0.180697863692319	0.00241833420187348	0.00264065107491695	0.00269829059415457
121	0.972667378427265	0.12	0.172517550550754	0.0996022181639123	0.245432882937595	0.144953835462508	0.864281675910014	0.536548283888844	1.19201506793119	3.77	2.94	5.24	0.126285401200915	0.203422807360068	0.280560213519221	0.136620895245709	0.220071408022154	0.303521920798598	0.1397853632432	0.225025793790803	0.310533685969132	0.172517550550754	4.31203839045922	0.106341784835138	1.4674520712291	0.0940594771677243	0.14563448875933	0.0754533958587227	0.176262428451395	0.231744364023865	0.15625520655179	0.201129931930151	0.257648010036152	0.180697863692319	0.00241833420187348	0.00264065107491695	0.00269829059415457
121	0.972667378427265	0.12	0.172919927911416	0.100818147798472	0.24502170802436	0.143390753189683	0.821472229488095	0.507992723292089	1.1349517356841	4.21	3.12	5.69	0.108257750174772	0.175063010389425	0.241868270604077	0.115773549883574	0.18721676862274	0.258659987361906	0.118214581265147	0.191237494489178	0.264237937916256	0.172919927911416	4.5396145769002	0.071969041238974	1.49258847220605	0.0940594771677243	0.14563448875933	0.0754533958587227	0.176262428451395	0.231744364023865	0.15625520655179	0.201129931930151	0.257648010036152	0.180697863692319	0.00241833420187348	0.00264065107491695	0.00269829059415457
121	0.972667378427265	0.12	0.173098731441395	0.101301719053928	0.244895743828863	0.138903660669686	0.835869416434183	0.510937088109712	1.16080174475865	4.17	2.87	5.53	0.10988780765599	0.179771364804352	0.249654921952713	0.117636244540257	0.192447448743943	0.26725865294763	0.119592377793288	0.195682062615289	0.271802679515576	0.173098731441395	4.47119475519527	-0.0622844519808847	1.33502579522098	0.0940594771677243	0.14563448875933	0.0754533958587227	0.176262428451395	0.231744364023865	0.15625520655179	0.201129931930151	0.257648010036152	0.180697863692319	0.00241833420187348	0.00264065107491695	0.00269829059415457
121	0.972667378427265	0.12	0.173441332516333	0.098553667145653	0.248328997887013	0.115768302660288	0.90363245462655	0.51372145355081	1.29354345570229	4.11	3.16	5.3	0.111761004867593	0.196586828254865	0.281412651642138	0.119795363735257	0.210719209479665	0.301643055224072	0.122997549013098	0.216408455789092	0.309761317327138	0.173441332516333	4.54576663306415	0.0536025592476131	1.48277372859133	0.0940594771677243	0.14563448875933	0.0754533958587227	0.176262428451395	0.231744364023865	0.15625520655179	0.201129931930151	0.257648010036152	0.180697863692319	0.00241833420187348	0.00264065107491695	0.00269829059415457
121	0.972667378427265	0.12	0.173574109026149	0.100408774539088	0.246739443513211	0.132323220232475	0.818329531711769	0.491158651295508	1.14550041212803	4.19	2.95	5.57	0.105197764173136	0.17527215873295	0.245346553292763	0.112563704177932	0.18754470288715	0.262525701596368	0.114655396318449	0.191214295490635	0.267341667050119	0.173574109026149	4.54855928171675	-0.0141335403735122	1.39518261401044	0.0940594771677243	0.14563448875933	0.0754533958587227	0.176262428451395	0.231744364023865	0.15625520655179	0.201129931930151	0.257648010036152	0.180697863692319	0.00241833420187348	0.00264065107491695	0.00269829059415457
121	0.972667378427265	0.12	0.173700058349094	0.101062233523047	0.246337883175141	0.165144736317016	0.91602907974948	0.594464689627781	1.23759346987118	3.99	3.04	5.52	0.133097121622875	0.205093483203933	0.277089844784991	0.143135123009587	0.220561350906137	0.297987578802687	0.146295389856459	0.225422367534293	0.304445451765992	0.173700058349094	4.44020103215139	-0.134709198888417	1.25858437901611	0.0940594771677243	0.14563448875933	0.0754533958587227	0.176262428451395	0.231744364023865	0.15625520655179	0.201129931930151	0.257648010036152	0.180697863692319	0.00241833420187348	0.00264065107491695	0.00269829059415457
121	0.972667378427265	0.12	0.174868833016659	0.10039372432343	0.249343941709889	0.114192287762664	0.788577397089633	0.445666625119212	1.13148816906005	4.01	3.11	5.22	0.0992467444271556	0.175610501165645	0.251974257904134	0.106665326322896	0.188737187508546	0.270809048694195	0.109448335447223	0.193866552664258	0.277885841769648	0.174868833016659	4.31262360189559	-0.0224546618124039	1.34695289854512	0.0940594771677243	0.14563448875933	0.0754533958587227	0.176262428451395	0.231744364023865	0.15625520655179	0.201129931930151	0.257648010036152	0.180697863692319	0.00241833420187348	0.00264065107491695	0.00269829059415457
121	0.972667378427265	0.12	0.175008788313837	0.101647738965477	0.248369837662196	0.16913448266442	0.906481454919496	0.592796511805743	1.22016639803325	3.89	2.77	5.35	0.135603985764062	0.207360360360168	0.279116734956274	0.146199159640677	0.223562089688066	0.300925019735456	0.148652561438212	0.227457864045482	0.306233252584421	0.175008788313837	4.29331893118419	-0.0209308993008535	1.33377922805832	0.0940594771677243	0.14563448875933	0.0754533958587227	0.176262428451395	0.231744364023865	0.15625520655179	0.201129931930151	0.257648010036152	0.180697863692319	0.00241833420187348	0.00264065107491695	0.00269829059415457
121	0.972667378427265	0.12	0.175197671011663	0.0999709932632859	0.25042434876004	0.124405268954368	0.826459528856927	0.484134041291987	1.16878501642187	4	2.73	5.68	0.107930636300185	0.184247120049304	0.260563603798423	0.116012925965683	0.198044301695954	0.280075677426225	0.117351538574621	0.200308332341956	0.283386698809016	0.175197671011663	4.51794217748381	-0.0712908849055135	1.31851386601163	0.0940594771677243	0.14563448875933	0.0754533958587227	0.176262428451395	0.231744364023865	0.15625520655179	0.201129931930151	0.257648010036152	0.180697863692319	0.00241833420187348	0.00264065107491695	0.00269829059415457
121	0.972667378427265	0.12	0.175937330019149	0.102383221867622	0.249491438170676	0.148526081134057	0.909887263112952	0.56974753442149	1.25002699180441	4.15	3.25	5.52	0.123030286950211	0.196479465570297	0.269928644190383	0.131764595934379	0.210428163926415	0.289091731918451	0.135132432061414	0.215848761021372	0.296533465110542	0.175937330019149	4.5529502417464	0.11054503010384	1.52799699636756	0.0940594771677243	0.14563448875933	0.0754533958587227	0.176262428451395	0.231744364023865	0.15625520655179	0.201129931930151	0.257648010036152	0.180697863692319	0.00241833420187348	0.00264065107491695	0.00269829059415457
121	0.972667378427265	0.12	0.176181022875339	0.101819520358615	0.250542525392063	0.142192189996434	0.843973274857301	0.520326500832753	1.16762004888185	3.71	2.79	5.32	0.124103064765077	0.201296051271614	0.278489037778152	0.134479489655231	0.21812668604005	0.301773882424869	0.136886732940366	0.222175422124565	0.307118463967504	0.176181022875339	4.25220695068266	0.0933555199005365	1.44537313436443	0.0940594771677243	0.14563448875933	0.0754533958587227	0.176262428451395	0.231744364023865	0.15625520655179	0.201129931930151	0.257648010036152	0.180697863692319	0.00241833420187348	0.00264065107491695	0.00269829059415457
121	0.972667378427265	0.12	0.176211230552197	0.101554154567495	0.2508683065369	0.172392716011623	1.00015187215503	0.65801166816707	1.34229207614298	3.73	2.9	5.44	0.156422911631889	0.237756677404164	0.319090443176439	0.169432101226036	0.257530134254936	0.345628167283836	0.172646131031574	0.262491456789278	0.35227231289241	0.176211230552197	4.4063256070711	-0.0125765829106201	1.36775881165856	0.0940594771677243	0.14563448875933	0.0754533958587227	0.176262428451395	0.231744364023865	0.15625520655179	0.201129931930151	0.257648010036152	0.180697863692319	0.00241833420187348	0.00264065107491695	0.00269829059415457
121	0.972667378427265	0.12	0.176409550941606	0.103523270768894	0.249295831114318	0.155032956613123	0.916909653370947	0.582699317375894	1.251119989366	4.38	3.21	5.75	0.119897337537841	0.188665102092445	0.257432866647049	0.12773469631476	0.200997620262967	0.274260544211174	0.130580266655579	0.205481647232473	0.280288331174587	0.176409550941606	4.70132194681476	0.0500486544605562	1.49833073137857	0.0940594771677243	0.14563448875933	0.0754533958587227	0.176262428451395	0.231744364023865	0.15625520655179	0.201129931930151	0.257648010036152	0.180697863692319	0.00241833420187348	0.00264065107491695	0.00269829059415457
121	0.972667378427265	0.12	0.176469463037046	0.101937046778363	0.251001879295729	0.151975528367173	0.9119516506028	0.575614657836497	1.2482886433691	4.14	3.05	5.67	0.12464614791812	0.197478050267961	0.270309952617801	0.133537096523506	0.211564062751696	0.289591028979886	0.136168770229415	0.215999656702503	0.295347945788626	0.176469463037046	4.46941335815035	-0.0984245875138293	1.29534885862193	0.0940594771677243	0.14563448875933	0.0754533958587227	0.176262428451395	0.231744364023865	0.15625520655179	0.201129931930151	0.257648010036152	0.180697863692319	0.00241833420187348	0.00264065107491695	0.00269829059415457
121	0.972667378427265	0.12	0.176652975928822	0.100312346001419	0.252993605856225	0.126934211845084	0.817543112105092	0.482785651112291	1.15230057309789	3.93	2.63	5.2	0.109535376607074	0.185485820613425	0.261436264619777	0.117979114140714	0.19978433890026	0.281589563659807	0.119842334909617	0.202816210410674	0.285819364602548	0.176652975928822	4.26172760323479	-0.0411601839053726	1.2976682686536	0.0940594771677243	0.14563448875933	0.0754533958587227	0.176262428451395	0.231744364023865	0.15625520655179	0.201129931930151	0.257648010036152	0.180697863692319	0.00241833420187348	0.00264065107491695	0.00269829059415457
121	0.972667378427265	0.12	0.177822760972158	0.102767753354841	0.252877768589475	0.119529590337706	0.85350065203272	0.491833567071951	1.21516773699349	4.14	3.35	5.57	0.106396356067374	0.18463432623769	0.262872296408005	0.113972655198045	0.197781814902441	0.281590974606836	0.117036647942223	0.203051457121182	0.289097125359966	0.177822760972158	4.68313464342819	-0.132464335348211	1.31439203687821	0.0940594771677243	0.14563448875933	0.0754533958587227	0.176262428451395	0.231744364023865	0.15625520655179	0.201129931930151	0.257648010036152	0.180697863692319	0.00241833420187348	0.00264065107491695	0.00269829059415457
121	0.972667378427265	0.12	0.177921039994535	0.10441612260385	0.25142595738522	0.107282336470322	0.7612114206591	0.418377559982818	1.10404528133538	4.05	3.01	5.82	0.0923064621504015	0.167945750227159	0.243585038303916	0.0991002026595061	0.180306529960989	0.261512857262471	0.100834417951501	0.183292871402955	0.265915179570743	0.177921039994535	4.45834465911526	0.154701352085315	1.54158654662775	0.0940594771677243	0.14563448875933	0.0754533958587227	0.176262428451395	0.231744364023865	0.15625520655179	0.201129931930151	0.257648010036152	0.180697863692319	0.00241833420187348	0.00264065107491695	0.00269829059415457
121	0.972667378427265	0.12	0.178008412099856	0.102928454429494	0.253088369770219	0.126342680584239	0.803483127265926	0.473601795528616	1.13336445900324	4.44	3.13	5.73	0.0961616165527631	0.163141772519087	0.230121928485412	0.102303532347343	0.173561761963014	0.244819991578686	0.104466045279764	0.177222978691407	0.249887113608104	0.178008412099856	4.60321289541192	0.0169352709197374	1.44639317383844	0.0940594771677243	0.14563448875933	0.0754533958587227	0.176262428451395	0.231744364023865	0.15625520655179	0.201129931930151	0.257648010036152	0.180697863692319	0.00241833420187348	0.00264065107491695	0.00269829059415457
121	0.972667378427265	0.12	0.178705297381279	0.101593210554684	0.255817384207875	0.143117005445086	0.881703397132423	0.544863816969087	1.21854297729576	3.99	2.84	5.46	0.12194437327451	0.197331452059736	0.272718530844962	0.13113533213165	0.212204342119353	0.293273352107056	0.133368059108034	0.215849291999621	0.298321387151315	0.178705297381279	4.32097364416049	-0.0800775765387922	1.29119940287595	0.0940594771677243	0.14563448875933	0.0754533958587227	0.176262428451395	0.231744364023865	0.15625520655179	0.201129931930151	0.257648010036152	0.180697863692319	0.00241833420187348	0.00264065107491695	0.00269829059415457
121	0.972667378427265	0.12	0.179180210924711	0.101866025781802	0.256494396067621	0.117525631629994	0.874534041381466	0.500383021196359	1.24868506156657	3.9	2.97	5.01	0.114174894780435	0.199546803002842	0.28491871122525	0.123058821868326	0.215073502212054	0.307088182555781	0.126233076007692	0.220838621909934	0.315294686984271	0.179180210924711	4.29801608164342	0.043158305557229	1.41427230006899	0.0940594771677243	0.14563448875933	0.0754533958587227	0.176262428451395	0.231744364023865	0.15625520655179	0.201129931930151	0.257648010036152	0.180697863692319	0.00241833420187348	0.00264065107491695	0.00269829059415457
121	0.972667378427265	0.12	0.179538320643674	0.105052842834443	0.254023798452906	0.1403096975657	0.968315222354504	0.594093157818024	1.34253728689098	4.22	3.22	5.55	0.126378061706497	0.205984195090733	0.28559032847497	0.135124960386152	0.220240806244126	0.3053566521021	0.138466665931083	0.225848403432363	0.313296225131489	0.179538320643674	4.72560441993586	0.0521423964481051	1.51775882986287	0.0940594771677243	0.14563448875933	0.0754533958587227	0.176262428451395	0.231744364023865	0.15625520655179	0.201129931930151	0.257648010036152	0.180697863692319	0.00241833420187348	0.00264065107491695	0.00269829059415457
121	0.972667378427265	0.12	0.179743298814413	0.102091400392224	0.257395197236602	0.153042274608013	0.942705051673177	0.596457702777398	1.28895240056896	3.91	3.04	5.39	0.135848764999148	0.214709804956705	0.293570844914261	0.146387543871983	0.23136640949987	0.316345275127757	0.149831427946447	0.236808363097416	0.323768312266674	0.179743298814413	4.3545989188741	0.0538691486725976	1.43622675414361	0.0940594771677243	0.14563448875933	0.0754533958587227	0.176262428451395	0.231744364023865	0.15625520655179	0.201129931930151	0.257648010036152	0.180697863692319	0.00241833420187348	0.00264065107491695	0.00269829059415457
121	0.972667378427265	0.12	0.179941798398904	0.102295570710469	0.257588026087339	0.124687689392125	0.89647395048135	0.525628576612945	1.26731932434976	3.82	2.91	5.03	0.122167672499689	0.208360315363057	0.294552958226425	0.1319641716444	0.225068513280564	0.318172854916728	0.135315629390311	0.230650637133812	0.326135344094678	0.179941798398904	4.26607134743668	0.0226478028752519	1.38858114768922	0.0940594771677243	0.14563448875933	0.0754533958587227	0.176262428451395	0.231744364023865	0.15625520655179	0.201129931930151	0.257648010036152	0.180697863692319	0.00241833420187348	0.00264065107491695	0.00269829059415457
121	0.972667378427265	0.12	0.180122258488143	0.104463528264797	0.255780988711488	0.12634924432253	0.815641711568525	0.480778457755226	1.15050496538182	4.1	2.9	5.19	0.105020633524404	0.178167735879436	0.251314838234468	0.112622183024869	0.191063781334719	0.269505379644569	0.115208963205805	0.195326992194168	0.275558629478519	0.180122258488143	4.36371278015889	-0.0771882417561739	1.29810882404713	0.0940594771677243	0.14563448875933	0.0754533958587227	0.176262428451395	0.231744364023865	0.15625520655179	0.201129931930151	0.257648010036152	0.180697863692319	0.00241833420187348	0.00264065107491695	0.00269829059415457
121	0.972667378427265	0.12	0.180282701563825	0.105108270537488	0.255457132590162	0.121089987408131	0.856466157232257	0.496208054703296	1.21672425976122	4.02	2.86	5.45	0.110232918185422	0.190264472621708	0.270296027057994	0.118439401948748	0.204429046426072	0.290418690903395	0.120651695718021	0.208120597945526	0.295696480974261	0.180282701563825	4.49469609238164	-0.0357636902931963	1.37460154500599	0.0940594771677243	0.14563448875933	0.0754533958587227	0.176262428451395	0.231744364023865	0.15625520655179	0.201129931930151	0.257648010036152	0.180697863692319	0.00241833420187348	0.00264065107491695	0.00269829059415457
121	0.972667378427265	0.12	0.180431733926666	0.102577809940482	0.258285657912849	0.136769451455598	0.862555216830993	0.524224666098963	1.20088576756302	3.75	2.62	5.35	0.124020543295216	0.204062444084438	0.28410434487366	0.134255250963573	0.220902553035768	0.307549855107963	0.135969940440305	0.22377851446945	0.311374962406807	0.180431733926666	4.1969091299402	-0.0701249546668594	1.25505343425594	0.0940594771677243	0.14563448875933	0.0754533958587227	0.176262428451395	0.231744364023865	0.15625520655179	0.201129931930151	0.257648010036152	0.180697863692319	0.00241833420187348	0.00264065107491695	0.00269829059415457
121	0.972667378427265	0.12	0.18087149438442	0.105906910267813	0.255836078501027	0.159551752536324	0.934852633972398	0.599861497606858	1.26984377033794	3.95	2.86	5.1	0.135373276413271	0.210972140284559	0.286571004155848	0.145717434323315	0.227092967020415	0.308468499717515	0.149034604451299	0.232321533484355	0.315271847977633	0.18087149438442	4.29684850446482	-0.0390727764265439	1.31343480890297	0.0940594771677243	0.14563448875933	0.0754533958587227	0.176262428451395	0.231744364023865	0.15625520655179	0.201129931930151	0.257648010036152	0.180697863692319	0.00241833420187348	0.00264065107491695	0.00269829059415457
121	0.972667378427265	0.12	0.181313828135963	0.104023027566523	0.258604628705403	0.132928693476648	0.843422976920795	0.507105892940181	1.17974006090141	3.97	3.1	4.96	0.113869284064001	0.189388393789437	0.264907503514874	0.122498648075891	0.203740827837567	0.284983007599243	0.126059521057775	0.209676355461124	0.293566452803133	0.181313828135963	4.29950699575719	0.0142777304501271	1.38568360415201	0.0940594771677243	0.14563448875933	0.0754533958587227	0.176262428451395	0.231744364023865	0.15625520655179	0.201129931930151	0.257648010036152	0.180697863692319	0.00241833420187348	0.00264065107491695	0.00269829059415457
121	0.972667378427265	0.12	0.181406267887517	0.102906749315535	0.259905786459499	0.142559209079891	0.942894622334248	0.581856508298544	1.30393273636995	4.09	2.99	5.54	0.127169304772277	0.206077017074872	0.284984729377468	0.136382426254373	0.221006819485751	0.305631212717129	0.139059041844303	0.22554263015653	0.311756758777926	0.181406267887517	4.50977896391841	-0.135575412956112	1.27788461549614	0.0940594771677243	0.14563448875933	0.0754533958587227	0.176262428451395	0.231744364023865	0.15625520655179	0.201129931930151	0.257648010036152	0.180697863692319	0.00241833420187348	0.00264065107491695	0.00269829059415457
121	0.972667378427265	0.12	0.181928083901358	0.105051701704598	0.258804466098118	0.124478471658328	0.807337479686319	0.473044799556848	1.14163015981579	3.76	2.82	5.53	0.111558195285752	0.190394466453764	0.269230737621775	0.120717466371551	0.206026437973374	0.291335409575197	0.122585442143418	0.209256347174452	0.295798546941478	0.181928083901358	4.29227363300518	-0.0253199061789603	1.32574556102342	0.0940594771677243	0.14563448875933	0.0754533958587227	0.176262428451395	0.231744364023865	0.15625520655179	0.201129931930151	0.257648010036152	0.180697863692319	0.00241833420187348	0.00264065107491695	0.00269829059415457
121	0.972667378427265	0.12	0.182081068548222	0.105180408022282	0.258981729074161	0.14095663769525	0.901326470456289	0.553924430232346	1.24872851068023	4.05	2.88	5.54	0.122188379099265	0.198820659377888	0.27545293965651	0.131178510584703	0.21344908708112	0.295719663577536	0.133498933311057	0.2172431392024	0.300949935670371	0.182081068548222	4.45732158066193	0.0918787091395087	1.48519497638203	0.0940594771677243	0.14563448875933	0.0754533958587227	0.176262428451395	0.231744364023865	0.15625520655179	0.201129931930151	0.257648010036152	0.180697863692319	0.00241833420187348	0.00264065107491695	0.00269829059415457
121	0.972667378427265	0.12	0.182145994723806	0.104380053646565	0.259911935801048	0.131756563125452	0.850886716554599	0.509857308623091	1.19191612448611	3.97	3.01	5.21	0.114531919259043	0.191139142404773	0.267746365550504	0.123217117056539	0.205633628041346	0.288050139026152	0.126225734925399	0.210647378561384	0.295040727768895	0.182145994723806	4.29567705876232	-0.0446374037216088	1.32169659802918	0.0940594771677243	0.14563448875933	0.0754533958587227	0.176262428451395	0.231744364023865	0.15625520655179	0.201129931930151	0.257648010036152	0.180697863692319	0.00241833420187348	0.00264065107491695	0.00269829059415457
121	0.972667378427265	0.12	0.182439969722788	0.106806044716208	0.258073894729368	0.121910796918654	0.815082503331243	0.473547464435129	1.15661754222736	4.01	2.93	5.18	0.105481594877895	0.181557729405232	0.257633863932568	0.113369451016273	0.195134517393854	0.276899583771436	0.11603818109802	0.199660790117923	0.283282625322363	0.182439969722788	4.36360943088611	-0.0290390725136189	1.33529519151752	0.0940594771677243	0.14563448875933	0.0754533958587227	0.176262428451395	0.231744364023865	0.15625520655179	0.201129931930151	0.257648010036152	0.180697863692319	0.00241833420187348	0.00264065107491695	0.00269829059415457
121	0.972667378427265	0.12	0.182534970415974	0.106966822012682	0.258103118819266	0.147045081170911	0.926607621771319	0.578174751910388	1.27504049163225	3.7	2.97	5.07	0.13843075113488	0.221855051029605	0.305279350924329	0.150076679793515	0.240519315115923	0.33096195043833	0.153845366273429	0.246688070279788	0.339237600958406	0.182534970415974	4.21455494368587	-0.00276907069352766	1.33717204689284	0.0940594771677243	0.14563448875933	0.0754533958587227	0.176262428451395	0.231744364023865	0.15625520655179	0.201129931930151	0.257648010036152	0.180697863692319	0.00241833420187348	0.00264065107491695	0.00269829059415457
121	0.972667378427265	0.12	0.183302291727792	0.103948657726868	0.262655925728716	0.123427692923145	0.872970626349892	0.509748196165946	1.23619305653384	3.92	3.09	5.17	0.115942639638302	0.198557875254861	0.28117311087142	0.124917158081756	0.213927210635933	0.30293726319011	0.128273058705705	0.219715074480893	0.310968340099612	0.183302291727792	4.31019461298817	0.0927077189004269	1.46876304999229	0.0940594771677243	0.14563448875933	0.0754533958587227	0.176262428451395	0.231744364023865	0.15625520655179	0.201129931930151	0.257648010036152	0.180697863692319	0.00241833420187348	0.00264065107491695	0.00269829059415457
121	0.972667378427265	0.12	0.183420411400268	0.104824966132758	0.262015856667778	0.126805178369439	0.836094755956753	0.493541545476212	1.17864796643729	4.04	3.13	5.13	0.109220217116886	0.185026876891943	0.260833536667	0.117299502549295	0.198713765551735	0.280128028554175	0.120743831907203	0.204376808648976	0.287856965744664	0.183420411400268	4.34253015046108	-0.0122226744553526	1.37847809631329	0.0940594771677243	0.14563448875933	0.0754533958587227	0.176262428451395	0.231744364023865	0.15625520655179	0.201129931930151	0.257648010036152	0.180697863692319	0.00241833420187348	0.00264065107491695	0.00269829059415457
121	0.972667378427265	0.12	0.183511863068567	0.105427701922213	0.261596024214921	0.150091476392634	1.00192651281805	0.629681054190959	1.37417197144514	4.06	2.99	5.79	0.138588312163563	0.220516884538927	0.302445456914292	0.148747002463784	0.236681037929847	0.32461507339591	0.151137550215935	0.240782118150434	0.330193079922901	0.183511863068567	4.62427389881769	0.122574278532731	1.54796220509284	0.0940594771677243	0.14563448875933	0.0754533958587227	0.176262428451395	0.231744364023865	0.15625520655179	0.201129931930151	0.257648010036152	0.180697863692319	0.00241833420187348	0.00264065107491695	0.00269829059415457
121	0.972667378427265	0.12	0.183513781610531	0.106404528830714	0.260623034390349	0.141013153903808	0.866420012673399	0.532550025618832	1.20028999972797	4.21	2.83	5.35	0.113427429723612	0.184538147349528	0.255648864975445	0.121294622953116	0.197337496386627	0.273380369820137	0.123591543662331	0.201152907156211	0.278531085259996	0.183513781610531	4.38451356928294	0.0760808698472726	1.44360922990764	0.0940594771677243	0.14563448875933	0.0754533958587227	0.176262428451395	0.231744364023865	0.15625520655179	0.201129931930151	0.257648010036152	0.180697863692319	0.00241833420187348	0.00264065107491695	0.00269829059415457
121	0.972667378427265	0.12	0.185822911590305	0.10744188545001	0.2642039377306	0.148359221139962	0.970285601168016	0.607327913040595	1.33324328929544	4.32	3.16	5.48	0.126540473707793	0.202164921070315	0.277789368432838	0.13499308995793	0.215669078649121	0.296345067340311	0.13831446405311	0.22087505539199	0.303761722162851	0.185822911590305	4.67537919812999	0.0110852800519521	1.46227994777218	0.0940594771677243	0.14563448875933	0.0754533958587227	0.176262428451395	0.231744364023865	0.15625520655179	0.201129931930151	0.257648010036152	0.180697863692319	0.00241833420187348	0.00264065107491695	0.00269829059415457
121	0.972667378427265	0.12	0.185829780888811	0.106014108084981	0.265645453692642	0.115266788783959	0.823401973410052	0.467236814747827	1.17956713207228	3.9	2.97	5.22	0.106625965723818	0.187904779380727	0.269183593037636	0.114924325598044	0.202528810880026	0.290133296162009	0.117598482468475	0.207292849768419	0.297124750211998	0.185829780888811	4.29513683406209	0.0133855610864305	1.38193064372576	0.0940594771677243	0.14563448875933	0.0754533958587227	0.176262428451395	0.231744364023865	0.15625520655179	0.201129931930151	0.257648010036152	0.180697863692319	0.00241833420187348	0.00264065107491695	0.00269829059415457
121	0.972667378427265	0.12	0.186380035513689	0.106978370238982	0.265781700788396	0.13730974746428	0.918959164906765	0.5593270754716	1.27859125434193	4.12	3.06	5.49	0.121658953079288	0.199882349394421	0.278105745709554	0.130402008085904	0.214246950859207	0.29809189363251	0.133274263201747	0.218898514749436	0.304859897471278	0.186380035513689	4.4718588538475	-0.149652600386057	1.25346236933077	0.0940594771677243	0.14563448875933	0.0754533958587227	0.176262428451395	0.231744364023865	0.15625520655179	0.201129931930151	0.257648010036152	0.180697863692319	0.00241833420187348	0.00264065107491695	0.00269829059415457
121	0.972667378427265	0.12	0.187016008940758	0.109106688308407	0.264925329573109	0.161081468462135	0.925718829077009	0.595880089034295	1.25555756911972	3.72	2.78	5.05	0.141971288118346	0.220556949322578	0.299142610526809	0.153821292205197	0.238966310718787	0.324111329232376	0.157144388198503	0.244169312750637	0.33095815363821	0.187016008940758	4.18726561893552	0.125633064334829	1.46002536186493	0.0940594771677243	0.14563448875933	0.0754533958587227	0.176262428451395	0.231744364023865	0.15625520655179	0.201129931930151	0.257648010036152	0.180697863692319	0.00241833420187348	0.00264065107491695	0.00269829059415457
121	0.972667378427265	0.12	0.18722382326053	0.108236538031428	0.266211108489632	0.127168480367144	0.848207588831272	0.501260630017039	1.19515454764551	4.35	3.15	5.58	0.10372858637066	0.175524206110788	0.247319825850915	0.110576128478975	0.187111266480794	0.263646404482612	0.113110726099149	0.191387963524903	0.270113574714833	0.18722382326053	4.52868073662479	-0.0995112044709963	1.32140064377903	0.0940594771677243	0.14563448875933	0.0754533958587227	0.176262428451395	0.231744364023865	0.15625520655179	0.201129931930151	0.257648010036152	0.180697863692319	0.00241833420187348	0.00264065107491695	0.00269829059415457
121	0.972667378427265	0.12	0.187936758609926	0.107391548895631	0.268481968324221	0.122908381461193	0.783482898645664	0.456709486062254	1.11025631122907	4.07	2.94	5.39	0.100273513594318	0.172018724125105	0.243763934655892	0.107593764542085	0.18457657896806	0.261559393394035	0.109893590111233	0.188361083731434	0.266921983449024	0.187936758609926	4.25039677357335	-0.0747964757897168	1.28690620337711	0.0940594771677243	0.14563448875933	0.0754533958587227	0.176262428451395	0.231744364023865	0.15625520655179	0.201129931930151	0.257648010036152	0.180697863692319	0.00241833420187348	0.00264065107491695	0.00269829059415457
121	0.972667378427265	0.12	0.188226535290866	0.108776182034795	0.267676888546936	0.136455040456276	0.915579038870452	0.555971333792147	1.27518674394876	4.23	3.05	5.12	0.117873963291133	0.194115997459491	0.27035803162785	0.125985968984543	0.207474927901867	0.288963886819191	0.129273991796799	0.212987389657792	0.296587614693136	0.188226535290866	4.4164470763549	-0.0478739313889249	1.34270863361782	0.0940594771677243	0.14563448875933	0.0754533958587227	0.176262428451395	0.231744364023865	0.15625520655179	0.201129931930151	0.257648010036152	0.180697863692319	0.00241833420187348	0.00264065107491695	0.00269829059415457
121	0.972667378427265	0.12	0.188228641855967	0.108355301923694	0.26810198178824	0.134539919086292	0.959892811538157	0.579785572868388	1.34000005020793	4.04	3.14	5.35	0.128272974535886	0.212368696175827	0.296464417815767	0.137757579590533	0.228071405312228	0.318385231033922	0.141247244550414	0.233917945940373	0.326421072205994	0.188228641855967	4.46333398877235	-0.0344752632674055	1.37392768909435	0.0940594771677243	0.14563448875933	0.0754533958587227	0.176262428451395	0.231744364023865	0.15625520655179	0.201129931930151	0.257648010036152	0.180697863692319	0.00241833420187348	0.00264065107491695	0.00269829059415457
121	0.972667378427265	0.12	0.188255300202026	0.10732559868334	0.269185001720712	0.132380222757986	0.916357292930571	0.550085503759565	1.28262908210158	4.42	3.34	5.64	0.112250462165854	0.18699189296482	0.261733323763786	0.119482775294849	0.199039807034937	0.278596838775024	0.122693519058566	0.204358786512423	0.285771110469563	0.188255300202026	4.66399864133576	0.124597548084563	1.5716069236036	0.0940594771677243	0.14563448875933	0.0754533958587227	0.176262428451395	0.231744364023865	0.15625520655179	0.201129931930151	0.257648010036152	0.180697863692319	0.00241833420187348	0.00264065107491695	0.00269829059415457
121	0.972667378427265	0.12	0.188269214180218	0.109433836396664	0.267104591963772	0.17671544779152	1.07814409021677	0.714815148613283	1.44147303182025	4.23	3.23	5.57	0.151753064791055	0.228886685311803	0.306020305832551	0.162220326293748	0.244674285996784	0.327128245699819	0.166208487741107	0.250833758024692	0.335089066321962	0.188269214180218	4.57973384622883	0.118705446781899	1.54803127197165	0.0940594771677243	0.14563448875933	0.0754533958587227	0.176262428451395	0.231744364023865	0.15625520655179	0.201129931930151	0.257648010036152	0.180697863692319	0.00241833420187348	0.00264065107491695	0.00269829059415457
121	0.972667378427265	0.12	0.188499160630759	0.108149151876699	0.26884916938482	0.158196814776544	1.02327793130157	0.654737207564441	1.3918186550387	4.01	2.9	5.32	0.145901740259129	0.228027411945986	0.310153083632842	0.156819713269429	0.245090931029535	0.333362148789642	0.16021090077993	0.250125803373669	0.340145773495533	0.188499160630759	4.40406116652165	0.129493235488227	1.51243754217871	0.0940594771677243	0.14563448875933	0.0754533958587227	0.176262428451395	0.231744364023865	0.15625520655179	0.201129931930151	0.257648010036152	0.180697863692319	0.00241833420187348	0.00264065107491695	0.00269829059415457
121	0.972667378427265	0.12	0.189089699771324	0.109847101025263	0.268332298517384	0.134884559740012	0.920539929040104	0.556554494644184	1.28452536343602	3.71	2.99	5.07	0.132732745457504	0.219539673581946	0.306346601706388	0.143829224077887	0.237893225192976	0.331957226308064	0.147588747031114	0.24413473804058	0.340226471220376	0.189089699771324	4.24100326456834	0.0225919337726136	1.38499702787785	0.0940594771677243	0.14563448875933	0.0754533958587227	0.176262428451395	0.231744364023865	0.15625520655179	0.201129931930151	0.257648010036152	0.180697863692319	0.00241833420187348	0.00264065107491695	0.00269829059415457
121	0.972667378427265	0.12	0.189280108870489	0.110206382198094	0.268353835542884	0.136407642302303	0.856053217051832	0.519757552007688	1.19234888209598	3.91	2.97	5.42	0.118342113811718	0.194912314116288	0.271482514420858	0.127518001809903	0.21002522283654	0.292532443863176	0.13017742484808	0.214611585883176	0.298638436922713	0.189280108870489	4.33323586605861	0.0980805990573891	1.45608116645334	0.0940594771677243	0.14563448875933	0.0754533958587227	0.176262428451395	0.231744364023865	0.15625520655179	0.201129931930151	0.257648010036152	0.180697863692319	0.00241833420187348	0.00264065107491695	0.00269829059415457
121	0.972667378427265	0.12	0.189765875943946	0.111052971486789	0.268478780401103	0.145295178417101	0.893350174492312	0.555059782114277	1.23164056687035	3.94	3.04	5.44	0.125462418844226	0.201927571368594	0.278392723892962	0.135074481726635	0.217397865434078	0.299721249141521	0.138080723897292	0.222420017560943	0.306444072890736	0.189765875943946	4.3262948178319	0.0219395829272493	1.39835587432611	0.0940594771677243	0.14563448875933	0.0754533958587227	0.176262428451395	0.231744364023865	0.15625520655179	0.201129931930151	0.257648010036152	0.180697863692319	0.00241833420187348	0.00264065107491695	0.00269829059415457
121	0.972667378427265	0.12	0.190250488338144	0.110710619417784	0.269790357258504	0.131468516368233	0.857013100491613	0.51309516567067	1.20093103531256	4.04	3.05	5.25	0.113423654542093	0.189449373823569	0.265475093105045	0.121798647657297	0.203437965602397	0.285077283547497	0.124859228210952	0.208868177980184	0.292248759303106	0.190250488338144	4.35140925481508	0.121042877183414	1.50265849661815	0.0940594771677243	0.14563448875933	0.0754533958587227	0.176262428451395	0.231744364023865	0.15625520655179	0.201129931930151	0.257648010036152	0.180697863692319	0.00241833420187348	0.00264065107491695	0.00269829059415457
121	0.972667378427265	0.12	0.190608646397477	0.11037389258523	0.270843400209724	0.150169175638335	0.875599207330786	0.55038713216287	1.2008112824987	3.97	2.76	5.43	0.123638422374557	0.196693742096347	0.269749061818136	0.133014445871486	0.211609858884114	0.290205271896742	0.135118490443657	0.214997861163033	0.294951709018642	0.190608646397477	4.25008862293595	0.097698682276289	1.43901177204632	0.0940594771677243	0.14563448875933	0.0754533958587227	0.176262428451395	0.231744364023865	0.15625520655179	0.201129931930151	0.257648010036152	0.180697863692319	0.00241833420187348	0.00264065107491695	0.00269829059415457
121	0.972667378427265	0.12	0.191691198715043	0.111616592344996	0.27176580508509	0.113365915408612	0.797615895496176	0.449350580515194	1.14588121047716	4.21	2.9	5.46	0.0957919476831786	0.170034675475528	0.244277403267878	0.102446009823785	0.181845911430496	0.261245813037208	0.104402161035378	0.185406315751607	0.26624915504101	0.191691198715043	4.41354599947596	-0.0609186238603286	1.33653876350648	0.0940594771677243	0.14563448875933	0.0754533958587227	0.176262428451395	0.231744364023865	0.15625520655179	0.201129931930151	0.257648010036152	0.180697863692319	0.00241833420187348	0.00264065107491695	0.00269829059415457
121	0.972667378427265	0.12	0.191760589621153	0.110054989285337	0.273466189956969	0.128160516460073	0.899676031456007	0.533312063366582	1.26603999954543	4.06	3.09	5.42	0.117435045407277	0.198108205051518	0.278781364695759	0.126050141602102	0.212641526323578	0.299232911045054	0.129084699165378	0.217676208187795	0.306341191347815	0.191760589621153	4.46883764222022	-0.00766386062716941	1.39980970355554	0.0940594771677243	0.14563448875933	0.0754533958587227	0.176262428451395	0.231744364023865	0.15625520655179	0.201129931930151	0.257648010036152	0.180697863692319	0.00241833420187348	0.00264065107491695	0.00269829059415457
121	0.972667378427265	0.12	0.191933094903411	0.111678934884266	0.272187254922556	0.139066383174034	0.937199405546436	0.57312410294184	1.30127470815103	4.01	3.06	5.17	0.127503282890802	0.208499346506467	0.289495410122131	0.13701822431953	0.224058624863527	0.311099025407525	0.140525647261347	0.22995701637883	0.319348234245445	0.191933094903411	4.40871559195493	-0.0930996157033857	1.29039767675582	0.0940594771677243	0.14563448875933	0.0754533958587227	0.176262428451395	0.231744364023865	0.15625520655179	0.201129931930151	0.257648010036152	0.180697863692319	0.00241833420187348	0.00264065107491695	0.00269829059415457
121	0.972667378427265	0.12	0.192201128745591	0.109406739543052	0.27499551794813	0.133813247460071	0.9766787727877	0.588712990244833	1.36464455533057	4.13	3.04	5.6	0.127745499579193	0.211930634834931	0.29611577009067	0.136889197994047	0.227100091419958	0.317310984845869	0.139682497626927	0.231578389608285	0.323736811522551	0.192201128745591	4.48398004560862	-0.0557855600837182	1.35525225071741	0.0940594771677243	0.14563448875933	0.0754533958587227	0.176262428451395	0.231744364023865	0.15625520655179	0.201129931930151	0.257648010036152	0.180697863692319	0.00241833420187348	0.00264065107491695	0.00269829059415457
121	0.972667378427265	0.12	0.192311726615488	0.112098283579777	0.272525169651199	0.137674827688683	0.920233409534845	0.560656563163206	1.27981025590648	4.11	3.14	5.46	0.122046703043126	0.200321303705435	0.278595904367745	0.130829541163755	0.214737011288594	0.298644481413433	0.133950079139322	0.219880688238223	0.305840692596256	0.192311726615488	4.50518179697435	0.000116197083964628	1.4091560156838	0.0940594771677243	0.14563448875933	0.0754533958587227	0.176262428451395	0.231744364023865	0.15625520655179	0.201129931930151	0.257648010036152	0.180697863692319	0.00241833420187348	0.00264065107491695	0.00269829059415457
121	0.972667378427265	0.12	0.192878391408778	0.112003985749054	0.273752797068503	0.138889176368826	0.965535709963495	0.590174729397783	1.34089669052921	3.93	3.02	5.62	0.133880828764562	0.21903127093157	0.304181713098579	0.144198846724961	0.235911720568878	0.327624594412794	0.146990061348333	0.240507216503731	0.334187971885331	0.192878391408778	4.52299553078591	-0.0834289936837634	1.32362359470003	0.0940594771677243	0.14563448875933	0.0754533958587227	0.176262428451395	0.231744364023865	0.15625520655179	0.201129931930151	0.257648010036152	0.180697863692319	0.00241833420187348	0.00264065107491695	0.00269829059415457
121	0.972667378427265	0.12	0.194081493225023	0.110985431965269	0.277177554484777	0.141139289358086	0.884961106241953	0.54412385801114	1.22579835447277	4.23	3.06	5.79	0.115388266890268	0.187667066626699	0.259945866363131	0.12333227568184	0.200587174254184	0.277842072826527	0.12563956993281	0.20427514037551	0.28310356138305	0.194081493225023	4.46377140246737	0.0677695188556743	1.47073489747555	0.0940594771677243	0.14563448875933	0.0754533958587227	0.176262428451395	0.231744364023865	0.15625520655179	0.201129931930151	0.257648010036152	0.180697863692319	0.00241833420187348	0.00264065107491695	0.00269829059415457
121	0.972667378427265	0.12	0.194938807109028	0.110998850074752	0.278878764143305	0.126938182384147	0.908847044676291	0.536710242967709	1.28098384638487	3.89	2.82	5.04	0.122681911065896	0.207745415274639	0.292808919483382	0.132255652424384	0.223957266369645	0.315658880314907	0.135305252715534	0.229089711295092	0.322624618457484	0.194938807109028	4.26084841579903	-0.161024452995534	1.19060525579024	0.0940594771677243	0.14563448875933	0.0754533958587227	0.176262428451395	0.231744364023865	0.15625520655179	0.201129931930151	0.257648010036152	0.180697863692319	0.00241833420187348	0.00264065107491695	0.00269829059415457
121	0.972667378427265	0.12	0.195264654004682	0.112726883262141	0.277802424747223	0.162440355586816	1.0213733840184	0.659271400252871	1.38347536778394	4.2	3.11	5.59	0.140710126430968	0.217994558755818	0.295278991080669	0.150504173142724	0.233167943539966	0.315831713937208	0.153821815932406	0.238271730735664	0.322918322257465	0.195264654004682	4.51137725727489	-0.0304923148761422	1.38789621762638	0.0940594771677243	0.14563448875933	0.0754533958587227	0.176262428451395	0.231744364023865	0.15625520655179	0.201129931930151	0.257648010036152	0.180697863692319	0.00241833420187348	0.00264065107491695	0.00269829059415457
121	0.972667378427265	0.12	0.195537004419333	0.112358519060534	0.278715489778132	0.122016925741649	0.851197344472317	0.494706193402114	1.20768849554252	4.22	2.79	5.51	0.105243701897555	0.181083561864403	0.256923421831251	0.11252874844906	0.193618299374669	0.274707850300278	0.114264299503702	0.196715721988585	0.278910229639541	0.195537004419333	4.3693942921671	-0.177484301001896	1.20294148813992	0.0940594771677243	0.14563448875933	0.0754533958587227	0.176262428451395	0.231744364023865	0.15625520655179	0.201129931930151	0.257648010036152	0.180697863692319	0.00241833420187348	0.00264065107491695	0.00269829059415457
121	0.972667378427265	0.12	0.196437567944123	0.112502431855594	0.280372704032651	0.127087309922216	0.900388591917441	0.531963029312927	1.26881415452196	4.06	2.96	5.38	0.117014900705715	0.198056774388735	0.279098648071754	0.125584112336277	0.212560828183318	0.299537544030359	0.128328723987977	0.217230841009463	0.306064893177404	0.196437567944123	4.36774938936829	0.0176087576323504	1.40204255844154	0.0940594771677243	0.14563448875933	0.0754533958587227	0.176262428451395	0.231744364023865	0.15625520655179	0.201129931930151	0.257648010036152	0.180697863692319	0.00241833420187348	0.00264065107491695	0.00269829059415457
121	0.972667378427265	0.12	0.196592630540231	0.11417227540713	0.279012985673331	0.1281068748528	0.896712933655549	0.531467913301321	1.26195795400978	3.97	2.97	5.11	0.119341488048942	0.201357510353617	0.283373532658291	0.128385775127912	0.21661737646487	0.304848977801829	0.131655495670533	0.221966926819897	0.312369809879273	0.196592630540231	4.27138295510184	-0.00405925454097522	1.35684258065802	0.0940594771677243	0.14563448875933	0.0754533958587227	0.176262428451395	0.231744364023865	0.15625520655179	0.201129931930151	0.257648010036152	0.180697863692319	0.00241833420187348	0.00264065107491695	0.00269829059415457
121	0.972667378427265	0.12	0.19707453133404	0.111902086078719	0.282246976589361	0.147108827748356	1.01012433761619	0.63038311982491	1.38986555540747	4.07	3.03	5.27	0.138570251837591	0.22204462563914	0.305518999440688	0.14870651548283	0.238286949201664	0.327867382920498	0.152375484433105	0.244130147406872	0.336027553892927	0.19707453133404	4.42273253495867	-0.0110634803632385	1.38758609706725	0.0940594771677243	0.14563448875933	0.0754533958587227	0.176262428451395	0.231744364023865	0.15625520655179	0.201129931930151	0.257648010036152	0.180697863692319	0.00241833420187348	0.00264065107491695	0.00269829059415457
121	0.972667378427265	0.12	0.198039054251378	0.113793476737727	0.282284631765029	0.121986171148508	0.902822897403945	0.524656092100377	1.28098970270751	3.91	2.94	5.14	0.119461305934059	0.205567807131099	0.291674308328139	0.128724463851054	0.221507755595725	0.314291047340395	0.1318210178507	0.226749545827716	0.322081741353031	0.198039054251378	4.24503693442826	0.0370304518136344	1.39852231816963	0.0940594771677243	0.14563448875933	0.0754533958587227	0.176262428451395	0.231744364023865	0.15625520655179	0.201129931930151	0.257648010036152	0.180697863692319	0.00241833420187348	0.00264065107491695	0.00269829059415457
121	0.972667378427265	0.12	0.198630637695275	0.11601468503499	0.28124659035556	0.113261244009002	0.829883911725931	0.467340524254357	1.1924272991975	4.1	3.01	5.71	0.102050486640268	0.181217019820149	0.260383553000031	0.109432832031555	0.194326282452162	0.279219732872768	0.11147538878929	0.197954650929205	0.284184382211424	0.198630637695275	4.43668000589943	-0.0974772981112254	1.30941375653612	0.0940594771677243	0.14563448875933	0.0754533958587227	0.176262428451395	0.231744364023865	0.15625520655179	0.201129931930151	0.257648010036152	0.180697863692319	0.00241833420187348	0.00264065107491695	0.00269829059415457
121	0.972667378427265	0.12	0.199895315443389	0.116831135511152	0.282959495375627	0.149753341960634	0.992833194164062	0.623476516060842	1.36218987226728	4.01	2.83	5.14	0.138753723978082	0.220953475280334	0.303153226582586	0.149114245883221	0.237451723075255	0.325789200267288	0.152327161852797	0.242708325923195	0.332497131079435	0.199895315443389	4.24820724585106	-0.0192522206340373	1.33979503893448	0.0940594771677243	0.14563448875933	0.0754533958587227	0.176262428451395	0.231744364023865	0.15625520655179	0.201129931930151	0.257648010036152	0.180697863692319	0.00241833420187348	0.00264065107491695	0.00269829059415457
121	0.972667378427265	0.12	0.200081695578348	0.116490414424424	0.283672976732272	0.144949413023738	0.965694665727837	0.599499195179239	1.33189013627643	4.06	3	5.58	0.131981694193738	0.212600815950236	0.293219937706733	0.141660544421876	0.228191852787069	0.314723161152261	0.144423142207597	0.232671470725489	0.321001660676924	0.200081695578348	4.45686433221904	-0.137173388911434	1.26016446216076	0.0940594771677243	0.14563448875933	0.0754533958587227	0.176262428451395	0.231744364023865	0.15625520655179	0.201129931930151	0.257648010036152	0.180697863692319	0.00241833420187348	0.00264065107491695	0.00269829059415457
121	0.972667378427265	0.12	0.201013467428691	0.117007105934885	0.285019828922497	0.146846193984361	0.928142545237217	0.578855513749645	1.27742957672479	3.67	2.77	5.01	0.139571347100576	0.223790051684889	0.308008756269201	0.151446175252492	0.242830266321145	0.334214357389798	0.154749843978607	0.248124634280066	0.341380954880177	0.201013467428691	4.02744848111517	0.125237035383728	1.4379463816987	0.0940594771677243	0.14563448875933	0.0754533958587227	0.176262428451395	0.231744364023865	0.15625520655179	0.201129931930151	0.257648010036152	0.180697863692319	0.00241833420187348	0.00264065107491695	0.00269829059415457
121	0.972667378427265	0.12	0.201144057208629	0.114492471086064	0.287795643331195	0.159155640508982	1.01996287188363	0.653932928310055	1.38599281545721	3.61	2.75	5.3	0.159903261533104	0.249406908256399	0.338910554979693	0.173815957473241	0.27110704399267	0.3683981305121	0.176646655586956	0.275953053908597	0.374625403366372	0.201144057208629	4.14168048888807	-0.131219644243967	1.19331795120349	0.0940594771677243	0.14563448875933	0.0754533958587227	0.176262428451395	0.231744364023865	0.15625520655179	0.201129931930151	0.257648010036152	0.180697863692319	0.00241833420187348	0.00264065107491695	0.00269829059415457
121	0.972667378427265	0.12	0.201197866831352	0.117519001840801	0.284876731821903	0.143073263745017	0.981391825527093	0.606401121137277	1.35638252991691	4.03	3.1	5.42	0.134466023595365	0.217618094307169	0.300770165018972	0.144446155264839	0.233769811869525	0.323093468474211	0.147835355280808	0.239452921797132	0.330836365841969	0.201197866831352	4.41345687421233	0.0450051802754892	1.45007882984325	0.0940594771677243	0.14563448875933	0.0754533958587227	0.176262428451395	0.231744364023865	0.15625520655179	0.201129931930151	0.257648010036152	0.180697863692319	0.00241833420187348	0.00264065107491695	0.00269829059415457
121	0.972667378427265	0.12	0.201669522818203	0.116519433547236	0.28681961208917	0.144155392368702	0.977937529401373	0.605906993696428	1.34996806510632	3.85	2.92	5.22	0.139761209390723	0.225575431938635	0.311389654486548	0.150830793075214	0.243441806534959	0.336052819994705	0.154203525407019	0.24900801899812	0.343764155538858	0.201669522818203	4.2891911598775	-0.0208702205161544	1.34424695045045	0.0940594771677243	0.14563448875933	0.0754533958587227	0.176262428451395	0.231744364023865	0.15625520655179	0.201129931930151	0.257648010036152	0.180697863692319	0.00241833420187348	0.00264065107491695	0.00269829059415457
121	0.972667378427265	0.12	0.202800407506428	0.11716538364817	0.288435431364685	0.11573159891641	0.867248980297627	0.492970087748574	1.24152787284668	3.9	2.86	5.27	0.112444280735633	0.197815628639143	0.283186976542653	0.121188551670715	0.213198833909326	0.305209116147936	0.123614473876658	0.217556625464931	0.31141850555241	0.202800407506428	4.33489069453329	-0.0326158236382732	1.33663672867975	0.0940594771677243	0.14563448875933	0.0754533958587227	0.176262428451395	0.231744364023865	0.15625520655179	0.201129931930151	0.257648010036152	0.180697863692319	0.00241833420187348	0.00264065107491695	0.00269829059415457
121	0.972667378427265	0.12	0.204414181417546	0.119577787806842	0.28925057502825	0.148028133495389	0.993334744968821	0.621267375786494	1.36540211415115	4.17	2.98	5.47	0.133632181014083	0.213662415927132	0.29369265084018	0.143056737502814	0.228731192722834	0.314405647942853	0.146117642187741	0.233559524008752	0.321295588139503	0.204414181417546	4.39104625743588	0.0492602859006476	1.4436804148051	0.0940594771677243	0.14563448875933	0.0754533958587227	0.176262428451395	0.231744364023865	0.15625520655179	0.201129931930151	0.257648010036152	0.180697863692319	0.00241833420187348	0.00264065107491695	0.00269829059415457
121	0.972667378427265	0.12	0.204650967765454	0.119298475509647	0.29000346002126	0.127223399607772	0.921339906373712	0.544572441722377	1.29810737102505	4.04	3.15	5.49	0.120316915070189	0.203559282058667	0.286801649047145	0.129192895311542	0.218576191064709	0.307959486817876	0.13223225148713	0.223953780608827	0.315476742595849	0.204650967765454	4.46204550032188	-0.0537701467832793	1.35087730354973	0.0940594771677243	0.14563448875933	0.0754533958587227	0.176262428451395	0.231744364023865	0.15625520655179	0.201129931930151	0.257648010036152	0.180697863692319	0.00241833420187348	0.00264065107491695	0.00269829059415457
121	0.972667378427265	0.12	0.205114959940135	0.116964789539981	0.29326513034029	0.131987530056983	0.970126567432961	0.581698690610976	1.35855444425494	4.11	3.2	5.28	0.126802265413063	0.211474167766635	0.296146070120208	0.135948517529063	0.226727807345663	0.317507097162262	0.139815667508083	0.233037483448296	0.326413065114626	0.205114959940135	4.39129315441015	-0.0888987386557504	1.31151661446799	0.0940594771677243	0.14563448875933	0.0754533958587227	0.176262428451395	0.231744364023865	0.15625520655179	0.201129931930151	0.257648010036152	0.180697863692319	0.00241833420187348	0.00264065107491695	0.00269829059415457
121	0.972667378427265	0.12	0.206025181494468	0.118689893772238	0.293360469216699	0.129831357083784	0.932258602130594	0.555438747958639	1.30907845630255	4.19	3.21	5.51	0.118989574108856	0.19971428791118	0.280439001713504	0.127324078203108	0.213703072750039	0.30008206729697	0.130588020379503	0.219158482839707	0.307524139873133	0.206025181494468	4.48883318302822	0.0208164424380808	1.43651852062409	0.0940594771677243	0.14563448875933	0.0754533958587227	0.176262428451395	0.231744364023865	0.15625520655179	0.201129931930151	0.257648010036152	0.180697863692319	0.00241833420187348	0.00264065107491695	0.00269829059415457
121	0.972667378427265	0.12	0.208639460292192	0.11898061958869	0.298298300995694	0.124055420749546	0.918229583267845	0.537280279806396	1.29917888672929	3.8	2.99	5.12	0.125469168131045	0.214430914917346	0.303392661703646	0.135608177701649	0.231758814121312	0.327909450540975	0.139088599914521	0.237499675377694	0.336179874523077	0.208639460292192	4.1834679855099	0.0603141565896687	1.41506964718891	0.0940594771677243	0.14563448875933	0.0754533958587227	0.176262428451395	0.231744364023865	0.15625520655179	0.201129931930151	0.257648010036152	0.180697863692319	0.00241833420187348	0.00264065107491695	0.00269829059415457
121	0.972667378427265	0.12	0.211209158626236	0.123516742857411	0.298901574395061	0.165007364967826	1.07835619589757	0.699619524957329	1.45709286683781	4.1	2.92	5.71	0.152765818884108	0.235465079859072	0.318164340834036	0.163816176711255	0.252497511637639	0.341178846564024	0.166393393644463	0.256273483159021	0.346793665946462	0.211209158626236	4.4255744588826	-0.0291562652703683	1.34595294176898	0.0940594771677243	0.14563448875933	0.0754533958587227	0.176262428451395	0.231744364023865	0.15625520655179	0.201129931930151	0.257648010036152	0.180697863692319	0.00241833420187348	0.00264065107491695	0.00269829059415457
121	0.972667378427265	0.12	0.211557495978972	0.123166765381836	0.299948226576108	0.127642521635627	0.890743357038875	0.527173716937293	1.25431299714046	4.28	2.94	5.56	0.110671663205647	0.186997275557651	0.263322887909654	0.118160707026089	0.199651199338955	0.281141691651822	0.120393428634112	0.20337460000061	0.286161588907479	0.211557495978972	4.35708827444508	-0.0103622107866708	1.37356546664466	0.0940594771677243	0.14563448875933	0.0754533958587227	0.176262428451395	0.231744364023865	0.15625520655179	0.201129931930151	0.257648010036152	0.180697863692319	0.00241833420187348	0.00264065107491695	0.00269829059415457
121	0.972667378427265	0.12	0.212064795472844	0.122320916051815	0.301808674893872	0.144728406866101	0.993681427309691	0.616536937264808	1.37082591735457	3.9	3.09	5.35	0.14061193736787	0.226626276829986	0.312640616292102	0.151544457930171	0.244246377070263	0.336948296210355	0.155251945075423	0.250151475378198	0.345429828391321	0.212064795472844	4.30701183145774	0.0439807405169598	1.41860017745407	0.0940594771677243	0.14563448875933	0.0754533958587227	0.176262428451395	0.231744364023865	0.15625520655179	0.201129931930151	0.257648010036152	0.180697863692319	0.00241833420187348	0.00264065107491695	0.00269829059415457
121	0.972667378427265	0.12	0.212929423663285	0.123723760924366	0.302135086402204	0.122862886020258	0.921183902322404	0.536897348225008	1.3054704564198	4.07	2.96	5.54	0.117847910731263	0.202198052657304	0.286548194583345	0.126447313948198	0.216952515198811	0.307457716449424	0.12883365275938	0.221173469075244	0.313455017706517	0.212929423663285	4.39438450592974	0.0850532142499194	1.4741031216813	0.0940594771677243	0.14563448875933	0.0754533958587227	0.176262428451395	0.231744364023865	0.15625520655179	0.201129931930151	0.257648010036152	0.180697863692319	0.00241833420187348	0.00264065107491695	0.00269829059415457
121	0.972667378427265	0.12	0.21305563571902	0.122913212659071	0.303198058778968	0.134169085637808	1.00784830720981	0.608114438953914	1.40758217546571	3.85	3.02	5.04	0.140495078285151	0.232847171109072	0.325199263932993	0.151651877796121	0.25133770641087	0.35102353502562	0.155783710273681	0.258185800674073	0.36034583573255	0.21305563571902	4.21365367535211	0.120468931824527	1.48457547724564	0.0940594771677243	0.14563448875933	0.0754533958587227	0.176262428451395	0.231744364023865	0.15625520655179	0.201129931930151	0.257648010036152	0.180697863692319	0.00241833420187348	0.00264065107491695	0.00269829059415457
121	0.972667378427265	0.12	0.213286930227237	0.125137957125616	0.301435903328858	0.132438953948027	0.954228956499591	0.572917192784279	1.3355407202149	3.86	3.09	5.14	0.132066333008404	0.219964631403177	0.30786292979795	0.142515437793114	0.237368260550021	0.332221083306927	0.146346638490832	0.243895937191309	0.341125059570186	0.213286930227237	4.27043881239385	-0.0662049352584157	1.30184895289232	0.0940594771677243	0.14563448875933	0.0754533958587227	0.176262428451395	0.231744364023865	0.15625520655179	0.201129931930151	0.257648010036152	0.180697863692319	0.00241833420187348	0.00264065107491695	0.00269829059415457
121	0.972667378427265	0.12	0.222625710444046	0.129162392786479	0.316089028101613	0.137623080549383	0.965330090506676	0.58804970229148	1.34261047872187	4.14	2.98	5.2	0.127358745280456	0.2090694521727	0.290780159064945	0.136445568995693	0.223986191906207	0.311526814816721	0.13983064655622	0.229390713200569	0.319083109230269	0.222625710444046	4.17637575283516	0.0096645814392619	1.3552763653057	0.0940594771677243	0.14563448875933	0.0754533958587227	0.176262428451395	0.231744364023865	0.15625520655179	0.201129931930151	0.257648010036152	0.180697863692319	0.00241833420187348	0.00264065107491695	0.00269829059415457
121	0.972667378427265	0.13	0.148403152936572	0.0888837680264827	0.207922537846662	0.130909812664461	0.740261020964856	0.442466525434864	1.03805551649485	3.96	3.2	5.54	0.0996354226459345	0.166693332607829	0.233751242569724	0.107221383887008	0.179384894772443	0.251548405657878	0.109881878089959	0.183762756744795	0.257915566496747	0.148403152936572	4.54601886972699	-0.0722811073187219	1.33184791324837	0.0940594771677243	0.14563448875933	0.0754533958587227	0.176262428451395	0.231744364023865	0.15625520655179	0.201129931930151	0.257648010036152	0.180697863692319	0.00241833420187348	0.00264065107491695	0.00269829059415457
121	0.972667378427265	0.13	0.148817466779407	0.0888210471687011	0.208813886390113	0.167572380102085	0.836215727718561	0.54522723504947	1.12720422038765	4.29	3.12	6.39	0.114124753118534	0.175033284005075	0.235941814891617	0.121808504367765	0.186817863405078	0.251827222442391	0.123314384628566	0.189458938175812	0.254904448007004	0.148817466779407	4.93127133761704	-0.0328148601331611	1.44366637438464	0.0940594771677243	0.14563448875933	0.0754533958587227	0.176262428451395	0.231744364023865	0.15625520655179	0.201129931930151	0.257648010036152	0.180697863692319	0.00241833420187348	0.00264065107491695	0.00269829059415457
121	0.972667378427265	0.13	0.149370170851727	0.0884580048040469	0.210282336899407	0.142272657266008	0.770714631436006	0.475258524383467	1.06617073848854	3.91	2.89	5.14	0.10823211839616	0.175517266833765	0.242802415271371	0.116626892074125	0.189130857267719	0.261634822461313	0.11927522447545	0.193514079230954	0.267757275542135	0.149370170851727	4.27780102295751	-0.0789709954917758	1.25665450451339	0.0940594771677243	0.14563448875933	0.0754533958587227	0.176262428451395	0.231744364023865	0.15625520655179	0.201129931930151	0.257648010036152	0.180697863692319	0.00241833420187348	0.00264065107491695	0.00269829059415457
121	0.972667378427265	0.13	0.1543578808657	0.0928424677891506	0.215873293942249	0.175378008372525	0.906697571400001	0.599733318367282	1.21366182443272	4.13	2.99	5.37	0.12997954458818	0.196507570615924	0.263035596643668	0.139264229857983	0.210544478900863	0.281824727943743	0.142261849155693	0.215134932610566	0.288078097805449	0.1543578808657	4.52461411896306	-0.0330471114982096	1.36386925904543	0.0940594771677243	0.14563448875933	0.0754533958587227	0.176262428451395	0.231744364023865	0.15625520655179	0.201129931930151	0.257648010036152	0.180697863692319	0.00241833420187348	0.00264065107491695	0.00269829059415457
121	0.972667378427265	0.13	0.154718425017746	0.0918278645652024	0.217608985470291	0.1687182742633	0.9201701432789	0.601275918937422	1.23906436762038	4.05	2.72	5.78	0.132663457723533	0.203023186288693	0.273382914853853	0.142427983305605	0.217966450472272	0.293504917638939	0.143818378689503	0.220048058258479	0.296249955802866	0.154718425017746	4.56436215850314	0.0794169151948902	1.47048304525208	0.0940594771677243	0.14563448875933	0.0754533958587227	0.176262428451395	0.231744364023865	0.15625520655179	0.201129931930151	0.257648010036152	0.180697863692319	0.00241833420187348	0.00264065107491695	0.00269829059415457
121	0.972667378427265	0.13	0.156151418418197	0.0921233683702237	0.22017946846617	0.129203344267634	0.776099673996916	0.461524488549924	1.09067485944391	4.05	3.11	5.54	0.101841092905059	0.171256002582746	0.240670912260432	0.10933844023501	0.183863543380631	0.258388646526252	0.111815118977302	0.188111949503946	0.264355754704298	0.156151418418197	4.53560279198404	0.0686712312098891	1.47456641402965	0.0940594771677243	0.14563448875933	0.0754533958587227	0.176262428451395	0.231744364023865	0.15625520655179	0.201129931930151	0.257648010036152	0.180697863692319	0.00241833420187348	0.00264065107491695	0.00269829059415457
121	0.972667378427265	0.13	0.158295807381957	0.0938963223472157	0.222695292416699	0.142339066841508	0.792567295690613	0.488816540587313	1.09631805079391	4.25	3.09	6.04	0.103395437029186	0.167645394762032	0.231895352494879	0.11048287128526	0.179136962938045	0.247791054590829	0.112264577187057	0.181970815099339	0.25192294964595	0.158295807381957	4.69166723110065	0.0386949413826372	1.47839622344839	0.0940594771677243	0.14563448875933	0.0754533958587227	0.176262428451395	0.231744364023865	0.15625520655179	0.201129931930151	0.257648010036152	0.180697863692319	0.00241833420187348	0.00264065107491695	0.00269829059415457
121	0.972667378427265	0.13	0.15981879031441	0.0946463919432548	0.224991188685565	0.142855054345773	0.868022266780303	0.536054699073548	1.19998983448706	4	2.99	5.51	0.119615825052104	0.193691426983047	0.267767028913991	0.128586861280736	0.208218040061906	0.287849218843076	0.131167789084128	0.212541576805961	0.293728304909522	0.15981879031441	4.60076652502459	-0.00429440736055321	1.41579784536289	0.0940594771677243	0.14563448875933	0.0754533958587227	0.176262428451395	0.231744364023865	0.15625520655179	0.201129931930151	0.257648010036152	0.180697863692319	0.00241833420187348	0.00264065107491695	0.00269829059415457
121	0.972667378427265	0.13	0.159927848953082	0.0952915069832367	0.224564190922927	0.138698957286308	0.855491481452095	0.522646479907007	1.18833648299718	4.33	3.15	5.77	0.108490562831709	0.177582277674547	0.246673992517384	0.115690982949445	0.189368252153309	0.263045521357173	0.11805330035013	0.193363749892032	0.268516130337185	0.159927848953082	4.75702276912464	-0.0259143958945908	1.43444345222027	0.0940594771677243	0.14563448875933	0.0754533958587227	0.176262428451395	0.231744364023865	0.15625520655179	0.201129931930151	0.257648010036152	0.180697863692319	0.00241833420187348	0.00264065107491695	0.00269829059415457
121	0.972667378427265	0.13	0.160800254488869	0.0954305786074731	0.226169930370264	0.143465469572871	0.89061459905003	0.550853214906009	1.23037598319405	3.99	3.13	4.97	0.123089604882607	0.199010182991225	0.274930761099844	0.132342551340039	0.213970264871882	0.295597978403725	0.1362558579498	0.220395992981048	0.304433297125775	0.160800254488869	4.47737985294433	-0.171401463283661	1.21685666519477	0.0940594771677243	0.14563448875933	0.0754533958587227	0.176262428451395	0.231744364023865	0.15625520655179	0.201129931930151	0.257648010036152	0.180697863692319	0.00241833420187348	0.00264065107491695	0.00269829059415457
121	0.972667378427265	0.13	0.162374808724128	0.0965502423450603	0.228199375103195	0.135476312968795	0.812573435866363	0.492090547372929	1.1330563243598	4.01	2.86	5.62	0.109641065753089	0.181046797152801	0.252452528552513	0.117843571271854	0.194591333067336	0.271339094862818	0.119692565073046	0.197593215628852	0.275681170995813	0.162374808724128	4.57226286766539	0.0252524396384266	1.42829600263542	0.0940594771677243	0.14563448875933	0.0754533958587227	0.176262428451395	0.231744364023865	0.15625520655179	0.201129931930151	0.257648010036152	0.180697863692319	0.00241833420187348	0.00264065107491695	0.00269829059415457
121	0.972667378427265	0.13	0.162653346140025	0.0968143382647952	0.228492354015255	0.166587840337866	0.897929042161085	0.584358145955562	1.21149993836661	3.75	2.82	5.24	0.138079258688059	0.212173608521083	0.286267958354107	0.149451873944117	0.229648853102538	0.309845832260959	0.152440020030736	0.234175257255034	0.316145512232692	0.162653346140025	4.27226882927842	0.132017070636225	1.482366928839	0.0940594771677243	0.14563448875933	0.0754533958587227	0.176262428451395	0.231744364023865	0.15625520655179	0.201129931930151	0.257648010036152	0.180697863692319	0.00241833420187348	0.00264065107491695	0.00269829059415457
121	0.972667378427265	0.13	0.164415073516833	0.0978510187927347	0.230979128240931	0.126415538005344	0.779797787639248	0.459746423920925	1.09984915135757	4.04	2.94	5.52	0.10161261014641	0.172349983524936	0.243087356903463	0.109113296145267	0.185072253983948	0.261031211822629	0.111177702908026	0.188579461394693	0.265972595220228	0.164415073516833	4.43920176575574	-0.070643818283284	1.32094978597176	0.0940594771677243	0.14563448875933	0.0754533958587227	0.176262428451395	0.231744364023865	0.15625520655179	0.201129931930151	0.257648010036152	0.180697863692319	0.00241833420187348	0.00264065107491695	0.00269829059415457
121	0.972667378427265	0.13	0.164519367515784	0.0967753221554351	0.232263412876132	0.1388404226247	0.839392404728106	0.513004278386714	1.1657805310695	3.71	2.86	5.09	0.122571131886311	0.200554423186973	0.278537714487634	0.132848342936123	0.217370292489522	0.301892242042921	0.135858879862007	0.222351438775149	0.308862565543587	0.164519367515784	4.27901765016236	0.00419040653072614	1.3470538907327	0.0940594771677243	0.14563448875933	0.0754533958587227	0.176262428451395	0.231744364023865	0.15625520655179	0.201129931930151	0.257648010036152	0.180697863692319	0.00241833420187348	0.00264065107491695	0.00269829059415457
121	0.972667378427265	0.13	0.16511489972315	0.0990083427664431	0.231221456679856	0.136117479210202	0.767439435002962	0.46558332720332	1.0692955428026	4.02	2.92	5.64	0.103326017805335	0.170316366786483	0.237306715767632	0.111005497675889	0.182974757559143	0.254944017442397	0.112838629831367	0.186129481645912	0.259325993141404	0.16511489972315	4.46383592686663	0.0371294631105908	1.43051095347576	0.0940594771677243	0.14563448875933	0.0754533958587227	0.176262428451395	0.231744364023865	0.15625520655179	0.201129931930151	0.257648010036152	0.180697863692319	0.00241833420187348	0.00264065107491695	0.00269829059415457
121	0.972667378427265	0.13	0.165577074333121	0.0982605422136577	0.232893606452585	0.166613450486083	0.937134591279378	0.609902683394387	1.26436649916437	4.15	3.01	5.85	0.131597879333339	0.202204266713374	0.272810654093409	0.140928047843807	0.216540363096757	0.292152678349706	0.143310046986716	0.220050345294621	0.29702161408942	0.165577074333121	4.60596762342758	-0.00311108050633809	1.41806388289142	0.0940594771677243	0.14563448875933	0.0754533958587227	0.176262428451395	0.231744364023865	0.15625520655179	0.201129931930151	0.257648010036152	0.180697863692319	0.00241833420187348	0.00264065107491695	0.00269829059415457
121	0.972667378427265	0.13	0.16655852560417	0.0992839384900178	0.233833112718322	0.147417723902565	0.983210028772117	0.614041168689307	1.35237888885493	4.03	3.13	5.67	0.135958558711118	0.217698462641373	0.299438366571628	0.146024608949601	0.233816342108194	0.321608075266787	0.149214881855824	0.238954530423866	0.32850950120667	0.16655852560417	4.64835585075873	-0.0828015778227741	1.35043853979097	0.0940594771677243	0.14563448875933	0.0754533958587227	0.176262428451395	0.231744364023865	0.15625520655179	0.201129931930151	0.257648010036152	0.180697863692319	0.00241833420187348	0.00264065107491695	0.00269829059415457
121	0.972667378427265	0.13	0.16697035733236	0.098276078626715	0.235664636038005	0.120618702055411	0.77064541739637	0.445766634913098	1.09552419987964	4	2.78	5.36	0.0994935362355669	0.172005331389253	0.244517126542938	0.106958497958691	0.18491082518891	0.262863152419129	0.108851744000663	0.188103170879185	0.267465623698217	0.16697035733236	4.38592111637382	-0.0422439327717117	1.33638975260843	0.0940594771677243	0.14563448875933	0.0754533958587227	0.176262428451395	0.231744364023865	0.15625520655179	0.201129931930151	0.257648010036152	0.180697863692319	0.00241833420187348	0.00264065107491695	0.00269829059415457
121	0.972667378427265	0.13	0.168369179088083	0.101223233518362	0.235515124657804	0.140178227469778	0.824674183162617	0.505790867136211	1.14355749918902	3.88	2.99	5.53	0.116014693266378	0.189157868638515	0.262301044010651	0.125119542776449	0.204003004880396	0.282886466984343	0.127732428987906	0.208143813028801	0.288855707510811	0.168369179088083	4.435675953235	0.0562448959182223	1.43641255948062	0.0940594771677243	0.14563448875933	0.0754533958587227	0.176262428451395	0.231744364023865	0.15625520655179	0.201129931930151	0.257648010036152	0.180697863692319	0.00241833420187348	0.00264065107491695	0.00269829059415457
121	0.972667378427265	0.13	0.168623094487373	0.099331490327773	0.237914698646972	0.132486814109872	0.855908972937023	0.513957282673668	1.19786066320038	3.86	2.89	5.07	0.118345163380741	0.197083864079788	0.275822564778835	0.127691878694199	0.212649238428917	0.297606598163634	0.130769569885935	0.217771316379367	0.304661200816657	0.168623094487373	4.32323098751893	-0.0908079648360405	1.26675487786831	0.0940594771677243	0.14563448875933	0.0754533958587227	0.176262428451395	0.231744364023865	0.15625520655179	0.201129931930151	0.257648010036152	0.180697863692319	0.00241833420187348	0.00264065107491695	0.00269829059415457
121	0.972667378427265	0.13	0.168766696058951	0.0995359769897351	0.237997415128166	0.14131139022026	0.849143844621512	0.522333350265859	1.17595433897716	3.57	2.74	5.06	0.128998929873482	0.209710230466953	0.290421531060425	0.140401005901169	0.228246291145233	0.316091576389297	0.143314865777757	0.232867424112374	0.322516786189804	0.168766696058951	4.21636484393431	-0.0495984867528888	1.2672130670969	0.0940594771677243	0.14563448875933	0.0754533958587227	0.176262428451395	0.231744364023865	0.15625520655179	0.201129931930151	0.257648010036152	0.180697863692319	0.00241833420187348	0.00264065107491695	0.00269829059415457
121	0.972667378427265	0.13	0.168965362854181	0.100909161001634	0.237021564706729	0.143463026583764	0.828103083058897	0.512186134443953	1.14402003167384	4.05	2.95	5.39	0.11302594395791	0.182740465551257	0.252454987144605	0.121347402639766	0.19619460873589	0.271041814832015	0.123937607461448	0.200415968334183	0.276607335889275	0.168965362854181	4.46457993321997	0.0435277322849209	1.43769329893369	0.0940594771677243	0.14563448875933	0.0754533958587227	0.176262428451395	0.231744364023865	0.15625520655179	0.201129931930151	0.257648010036152	0.180697863692319	0.00241833420187348	0.00264065107491695	0.00269829059415457
121	0.972667378427265	0.13	0.169232522259097	0.102055345239033	0.23640969927916	0.127970483769307	0.83078043481633	0.492183978621141	1.16937689101152	3.81	2.82	5.18	0.114841024147209	0.193845553939112	0.272850083731015	0.124108485462222	0.209488536797879	0.294868588133535	0.126711218451847	0.213830576650798	0.300965026727727	0.169232522259097	4.36678117112655	-0.044466690254238	1.32403789589324	0.0940594771677243	0.14563448875933	0.0754533958587227	0.176262428451395	0.231744364023865	0.15625520655179	0.201129931930151	0.257648010036152	0.180697863692319	0.00241833420187348	0.00264065107491695	0.00269829059415457
121	0.972667378427265	0.13	0.170410408253337	0.100772481889953	0.240048334616722	0.114014573109344	0.757057355868312	0.427563476509706	1.08655123522692	3.75	2.76	5.73	0.100999038171659	0.178832077537716	0.256665116903773	0.109313515948701	0.193553953720164	0.277794391491628	0.110554052584678	0.195712413528964	0.281017530598592	0.170410408253337	4.41944028000995	-0.117223834023356	1.24670682732655	0.0940594771677243	0.14563448875933	0.0754533958587227	0.176262428451395	0.231744364023865	0.15625520655179	0.201129931930151	0.257648010036152	0.180697863692319	0.00241833420187348	0.00264065107491695	0.00269829059415457
121	0.972667378427265	0.13	0.170835685742753	0.102874659462053	0.238796712023452	0.172718010634439	0.89449826112482	0.588849293420028	1.20014722882961	3.79	2.82	4.88	0.137976606974013	0.209594944569495	0.281213282164978	0.149187475794374	0.226624943208482	0.30406241062259	0.152933761193913	0.232146915349069	0.311184994674477	0.170835685742753	4.21111432999311	-0.119627104489865	1.21291670838833	0.0940594771677243	0.14563448875933	0.0754533958587227	0.176262428451395	0.231744364023865	0.15625520655179	0.201129931930151	0.257648010036152	0.180697863692319	0.00241833420187348	0.00264065107491695	0.00269829059415457
121	0.972667378427265	0.13	0.170895741034683	0.102153052312573	0.239638429756794	0.144352782315883	0.86054337144194	0.533433977092428	1.18765276579145	4.2	2.93	5.65	0.114042213716237	0.183974540978796	0.253906868241355	0.122002544620142	0.196816261394091	0.27162997816804	0.124175961423587	0.200197098172794	0.276249649882811	0.170895741034683	4.59586285527009	0.0650201686742746	1.49183228296944	0.0940594771677243	0.14563448875933	0.0754533958587227	0.176262428451395	0.231744364023865	0.15625520655179	0.201129931930151	0.257648010036152	0.180697863692319	0.00241833420187348	0.00264065107491695	0.00269829059415457
121	0.972667378427265	0.13	0.171118157709086	0.103450228474394	0.238786086943779	0.160556572738895	0.83071788633479	0.5341523401979	1.12728343247168	3.74	2.89	4.97	0.126508103636614	0.196746389650366	0.266984675664117	0.136966601889334	0.213011527718499	0.289056453547664	0.140459742675284	0.218380487051945	0.296438048334767	0.171118157709086	4.19145071530263	0.0695161277866723	1.40749851886563	0.0940594771677243	0.14563448875933	0.0754533958587227	0.176262428451395	0.231744364023865	0.15625520655179	0.201129931930151	0.257648010036152	0.180697863692319	0.00241833420187348	0.00264065107491695	0.00269829059415457
121	0.972667378427265	0.13	0.171202717406913	0.102118825839079	0.240286608974747	0.156234920167635	0.872107759725324	0.555677992932552	1.1885375265181	3.98	3.05	5.3	0.124613198672596	0.195573945538196	0.266534692403795	0.134036396853211	0.210363165840718	0.286689934828226	0.137287156579987	0.21542698212943	0.293651368725876	0.171202717406913	4.41674474140264	-0.0818992674179824	1.30204282468235	0.0940594771677243	0.14563448875933	0.0754533958587227	0.176262428451395	0.231744364023865	0.15625520655179	0.201129931930151	0.257648010036152	0.180697863692319	0.00241833420187348	0.00264065107491695	0.00269829059415457
121	0.972667378427265	0.13	0.17134470150026	0.102726521088976	0.239962881911544	0.124225346929669	0.828269795983835	0.484910853527105	1.17162873844057	4.07	2.98	5.06	0.106558907496391	0.182011856262489	0.257464805028587	0.11434944953047	0.195318777759986	0.276288105989503	0.117289330785025	0.20031816620467	0.283475950963043	0.17134470150026	4.3956004126592	-0.042123905408171	1.33973185827372	0.0940594771677243	0.14563448875933	0.0754533958587227	0.176262428451395	0.231744364023865	0.15625520655179	0.201129931930151	0.257648010036152	0.180697863692319	0.00241833420187348	0.00264065107491695	0.00269829059415457
121	0.972667378427265	0.13	0.172289845090746	0.103623455051833	0.240956235129659	0.163751844331158	0.932747159918528	0.603650190268672	1.26184412956838	4.1	2.78	5.18	0.131642773792508	0.203411554171975	0.275180334551442	0.141144881963397	0.218094005287728	0.29504312861206	0.143823948882164	0.222455624113414	0.300931813394555	0.172289845090746	4.41026110793058	-0.0303264672491929	1.33905586932323	0.0940594771677243	0.14563448875933	0.0754533958587227	0.176262428451395	0.231744364023865	0.15625520655179	0.201129931930151	0.257648010036152	0.180697863692319	0.00241833420187348	0.00264065107491695	0.00269829059415457
121	0.972667378427265	0.13	0.17270192795973	0.104106684779762	0.241297171139699	0.154538414328291	0.919863844356813	0.583942403357936	1.25578528535569	3.77	2.87	5.18	0.137311127705946	0.216301369926614	0.295291612147282	0.14853190969294	0.233977071495625	0.319422233298311	0.151793969050368	0.239037078110505	0.326323284799379	0.17270192795973	4.29896162428216	0.00232818211865075	1.34397624948045	0.0940594771677243	0.14563448875933	0.0754533958587227	0.176262428451395	0.231744364023865	0.15625520655179	0.201129931930151	0.257648010036152	0.180697863692319	0.00241833420187348	0.00264065107491695	0.00269829059415457
121	0.972667378427265	0.13	0.172789421264674	0.104474667245551	0.241104175283797	0.175600719421649	0.907546431154931	0.60053116470285	1.21456169760701	3.69	2.95	5.08	0.144011380776343	0.217635690454025	0.291260000131706	0.156157607137118	0.235991547791046	0.315825488444974	0.159999846912797	0.241961415811238	0.323712563659824	0.172789421264674	4.22348879219123	0.017543500859257	1.35925341693811	0.0940594771677243	0.14563448875933	0.0754533958587227	0.176262428451395	0.231744364023865	0.15625520655179	0.201129931930151	0.257648010036152	0.180697863692319	0.00241833420187348	0.00264065107491695	0.00269829059415457
121	0.972667378427265	0.13	0.172987089513611	0.103073087351235	0.242901091675986	0.156227177699489	0.91932062224213	0.585750659313689	1.25289058517057	3.99	2.95	5.16	0.131069849991195	0.20571076470024	0.280351679409284	0.140945441075223	0.221210251377752	0.301475061680282	0.144233144635109	0.226435009997386	0.308789130062906	0.172987089513611	4.34299400575881	0.00939199477963451	1.37085888645419	0.0940594771677243	0.14563448875933	0.0754533958587227	0.176262428451395	0.231744364023865	0.15625520655179	0.201129931930151	0.257648010036152	0.180697863692319	0.00241833420187348	0.00264065107491695	0.00269829059415457
121	0.972667378427265	0.13	0.173151425230535	0.102340158333013	0.243962692128057	0.148255792535949	0.888982634418286	0.556302017664872	1.2216632511717	4.23	3.26	5.31	0.118007522891163	0.188578569283853	0.259149615676543	0.126136167226717	0.201568318424082	0.277000469621447	0.129644194931149	0.207317835108552	0.284855722543296	0.173151425230535	4.57624592718949	0.0778036095596402	1.50532705667478	0.0940594771677243	0.14563448875933	0.0754533958587227	0.176262428451395	0.231744364023865	0.15625520655179	0.201129931930151	0.257648010036152	0.180697863692319	0.00241833420187348	0.00264065107491695	0.00269829059415457
121	0.972667378427265	0.13	0.173749131198619	0.10402203527749	0.243476227119748	0.140079058988275	0.843845273542678	0.51741461700284	1.17027593008252	4.05	2.99	5.54	0.114226724764008	0.186290991087018	0.258355257410027	0.122642364037362	0.2000159559243	0.277389547811238	0.125118715040549	0.204072829476263	0.282835763006005	0.173749131198619	4.46699180510174	0.0405692347824443	1.44233453958216	0.0940594771677243	0.14563448875933	0.0754533958587227	0.176262428451395	0.231744364023865	0.15625520655179	0.201129931930151	0.257648010036152	0.180697863692319	0.00241833420187348	0.00264065107491695	0.00269829059415457
121	0.972667378427265	0.13	0.173791818268579	0.102036543820804	0.245547092716354	0.159172210671737	0.959471360238655	0.615171075683528	1.30377164479378	4.11	2.98	5.45	0.133956361377333	0.208929348832797	0.28390233628826	0.143601411659219	0.223972561817491	0.304343711975763	0.146596171639749	0.228755808784263	0.310824493999251	0.173791818268579	4.54447090840901	-0.0173550337205807	1.39179287055699	0.0940594771677243	0.14563448875933	0.0754533958587227	0.176262428451395	0.231744364023865	0.15625520655179	0.201129931930151	0.257648010036152	0.180697863692319	0.00241833420187348	0.00264065107491695	0.00269829059415457
121	0.972667378427265	0.13	0.173978174463493	0.105043222768297	0.24291312615869	0.137315352069819	0.861847439002742	0.524573841995938	1.19912103600955	4.14	3.1	5.15	0.113547258081419	0.186552217721928	0.259557177362438	0.121640968241341	0.199849761013103	0.278058553784865	0.125001500058579	0.205248070818197	0.285797141501723	0.173978174463493	4.49037432644546	0.011937991462468	1.41908066198315	0.0940594771677243	0.14563448875933	0.0754533958587227	0.176262428451395	0.231744364023865	0.15625520655179	0.201129931930151	0.257648010036152	0.180697863692319	0.00241833420187348	0.00264065107491695	0.00269829059415457
121	0.972667378427265	0.13	0.174055243976811	0.103211658689527	0.244898829264095	0.146946032700982	0.825544891576801	0.514992071916308	1.13609771123729	3.98	2.81	5.37	0.115533305240481	0.185202715050267	0.254872124860053	0.124275405376716	0.199216515461343	0.27415762554597	0.126537299717165	0.202685511345044	0.278941660904979	0.174055243976811	4.34988485048455	-0.0202514273921067	1.34288006722934	0.0940594771677243	0.14563448875933	0.0754533958587227	0.176262428451395	0.231744364023865	0.15625520655179	0.201129931930151	0.257648010036152	0.180697863692319	0.00241833420187348	0.00264065107491695	0.00269829059415457
121	0.972667378427265	0.13	0.17412681332276	0.10345460424678	0.244799022398741	0.142699964280853	0.827760125469879	0.510989828202585	1.14453042273717	3.98	2.97	5.2	0.114475659357099	0.185440846221917	0.256406033086736	0.123117760989929	0.199440316929735	0.27576287286954	0.126177916560221	0.204191890566835	0.282408855257745	0.17412681332276	4.39983855539984	-0.0108998291551072	1.37063111060667	0.0940594771677243	0.14563448875933	0.0754533958587227	0.176262428451395	0.231744364023865	0.15625520655179	0.201129931930151	0.257648010036152	0.180697863692319	0.00241833420187348	0.00264065107491695	0.00269829059415457
121	0.972667378427265	0.13	0.176121145859511	0.103450635148797	0.248791656570225	0.165193303346438	0.958854989069814	0.622316192769469	1.29539378537016	4.21	3.03	5.79	0.13254866514902	0.204228895775757	0.275909126402494	0.141742321460985	0.218394336631941	0.295046351802896	0.144284466628705	0.222434388397852	0.300442923496031	0.176121145859511	4.55363691820539	-0.0661105908368285	1.35821462623292	0.0940594771677243	0.14563448875933	0.0754533958587227	0.176262428451395	0.231744364023865	0.15625520655179	0.201129931930151	0.257648010036152	0.180697863692319	0.00241833420187348	0.00264065107491695	0.00269829059415457
121	0.972667378427265	0.13	0.176560816052857	0.106580802531006	0.246540829574708	0.127264115932189	0.824783621769875	0.487563155970422	1.16200408756933	3.74	2.86	5.17	0.115432217507699	0.195270297312424	0.275108377117148	0.124969504105143	0.211403997501563	0.297838490897983	0.127702412483268	0.215878997321124	0.304435782106703	0.176560816052857	4.3226954284334	0.0597377515426221	1.41799256311567	0.0940594771677243	0.14563448875933	0.0754533958587227	0.176262428451395	0.231744364023865	0.15625520655179	0.201129931930151	0.257648010036152	0.180697863692319	0.00241833420187348	0.00264065107491695	0.00269829059415457
121	0.972667378427265	0.13	0.176978041833571	0.105012419299868	0.248943664367273	0.118496366691186	0.816171229615843	0.468614037959551	1.16372842127213	4.13	3.07	5.82	0.101667699933815	0.177071630266353	0.252475560598891	0.108942721008863	0.18974231960839	0.270541918207918	0.111002497113054	0.193431361804825	0.275577617113947	0.176978041833571	4.58572075197915	-0.0481876527875468	1.37435811087167	0.0940594771677243	0.14563448875933	0.0754533958587227	0.176262428451395	0.231744364023865	0.15625520655179	0.201129931930151	0.257648010036152	0.180697863692319	0.00241833420187348	0.00264065107491695	0.00269829059415457
121	0.972667378427265	0.13	0.17756263742839	0.106380953117692	0.248744321739087	0.122872064269388	0.828477758840163	0.482879767415711	1.17407575026461	4.17	3.28	5.83	0.103710527931454	0.177936355065403	0.252162182199352	0.111006369265408	0.19045384427303	0.269901319280652	0.113496538439722	0.194871114101261	0.276341664947611	0.17756263742839	4.62833103706006	0.0662130892154704	1.51197679288805	0.0940594771677243	0.14563448875933	0.0754533958587227	0.176262428451395	0.231744364023865	0.15625520655179	0.201129931930151	0.257648010036152	0.180697863692319	0.00241833420187348	0.00264065107491695	0.00269829059415457
121	0.972667378427265	0.13	0.178242498533722	0.10500452870041	0.251480468367034	0.173794981204191	0.938258017307781	0.618859390540365	1.2576566440752	4.19	2.93	5.74	0.132558876281833	0.2009736465793	0.269388416876766	0.141841802868926	0.21504757100794	0.288253339146954	0.14405241005577	0.218589013447176	0.292976010284186	0.178242498533722	4.54172344832319	0.00353279561295865	1.41188562708929	0.0940594771677243	0.14563448875933	0.0754533958587227	0.176262428451395	0.231744364023865	0.15625520655179	0.201129931930151	0.257648010036152	0.180697863692319	0.00241833420187348	0.00264065107491695	0.00269829059415457
121	0.972667378427265	0.13	0.179864738122248	0.10716116965191	0.252568306592586	0.146764776827013	0.936283759277566	0.583818416334437	1.28874910222069	4.12	2.99	5.39	0.126899284641461	0.203511461696815	0.28012363875217	0.136008464307826	0.218120074140917	0.300231683974008	0.13895624160693	0.222840064437332	0.306737366867259	0.179864738122248	4.59837694089001	0.0764816368577952	1.49344888908703	0.0940594771677243	0.14563448875933	0.0754533958587227	0.176262428451395	0.231744364023865	0.15625520655179	0.201129931930151	0.257648010036152	0.180697863692319	0.00241833420187348	0.00264065107491695	0.00269829059415457
121	0.972667378427265	0.13	0.179954317069687	0.107150359309514	0.252758274829859	0.163692968536846	0.885562296256547	0.57304616378796	1.19807842872513	3.82	2.8	5.64	0.133387153509553	0.20613109626671	0.278875039023866	0.14410926641142	0.222700614609411	0.301291962807401	0.146119642586564	0.225890748321581	0.305523798765366	0.179954317069687	4.3294309527235	-0.102570010843283	1.2499382551227	0.0940594771677243	0.14563448875933	0.0754533958587227	0.176262428451395	0.231744364023865	0.15625520655179	0.201129931930151	0.257648010036152	0.180697863692319	0.00241833420187348	0.00264065107491695	0.00269829059415457
121	0.972667378427265	0.13	0.180480117771669	0.10700601395202	0.253954221591317	0.158214668252424	0.976061852343983	0.624549892979216	1.32757381170875	4.04	3.1	5.6	0.138243589038005	0.216050463074223	0.29385733711044	0.148473669451628	0.23203828302327	0.315602896594912	0.151637694540459	0.237158052330551	0.322569028576806	0.180480117771669	4.49923602551828	0.0582607158446167	1.45801354886643	0.0940594771677243	0.14563448875933	0.0754533958587227	0.176262428451395	0.231744364023865	0.15625520655179	0.201129931930151	0.257648010036152	0.180697863692319	0.00241833420187348	0.00264065107491695	0.00269829059415457
121	0.972667378427265	0.13	0.180767533690275	0.107813066390761	0.253722000989789	0.158329176429294	0.999149180465828	0.639477322808181	1.35882103812348	4.32	3.11	6.01	0.133200308088134	0.20811837092146	0.283036433754786	0.142093338301435	0.22201325590418	0.301933173506925	0.144583964874548	0.225711390543707	0.307054017792773	0.180767533690275	4.78965089354231	-0.0646486316227319	1.40328255620899	0.0940594771677243	0.14563448875933	0.0754533958587227	0.176262428451395	0.231744364023865	0.15625520655179	0.201129931930151	0.257648010036152	0.180697863692319	0.00241833420187348	0.00264065107491695	0.00269829059415457
121	0.972667378427265	0.13	0.180767583265557	0.107179252117111	0.254355914414004	0.141950745201264	0.888020387541445	0.547144980938628	1.22889579414426	3.76	2.79	4.93	0.128931025857768	0.20925601721123	0.289581008564691	0.139503116124256	0.226414598615858	0.313326081107461	0.142692242254452	0.231564762507332	0.32058428293291	0.180767583265557	4.14982115553426	0.0483477973335092	1.37251424434573	0.0940594771677243	0.14563448875933	0.0754533958587227	0.176262428451395	0.231744364023865	0.15625520655179	0.201129931930151	0.257648010036152	0.180697863692319	0.00241833420187348	0.00264065107491695	0.00269829059415457
121	0.972667378427265	0.13	0.180927145385174	0.106561925626041	0.255292365144307	0.132319599983462	0.82223397751071	0.493496903818117	1.1509710512033	4	2.88	5.15	0.110197507079245	0.1836042614584	0.257011015837555	0.118471900804252	0.197390543826869	0.276309186849487	0.121154398515906	0.201806484762347	0.282684606976423	0.180927145385174	4.2873509267733	0.109187282724075	1.47004760245888	0.0940594771677243	0.14563448875933	0.0754533958587227	0.176262428451395	0.231744364023865	0.15625520655179	0.201129931930151	0.257648010036152	0.180697863692319	0.00241833420187348	0.00264065107491695	0.00269829059415457
121	0.972667378427265	0.13	0.180968649652688	0.107188319750545	0.254748979554831	0.150309969589815	0.85925613635608	0.540290077929422	1.17822219478274	4.09	3.05	5.43	0.118127552050101	0.187865422886835	0.257603293723568	0.126690834265671	0.201484130858071	0.276277427450472	0.12958387711098	0.206149684185766	0.282747578406218	0.180968649652688	4.42293710263264	0.0699626848673356	1.46025073197615	0.0940594771677243	0.14563448875933	0.0754533958587227	0.176262428451395	0.231744364023865	0.15625520655179	0.201129931930151	0.257648010036152	0.180697863692319	0.00241833420187348	0.00264065107491695	0.00269829059415457
121	0.972667378427265	0.13	0.181320194334027	0.106781166745088	0.255859221922966	0.177547689829547	1.01157068253161	0.67164846982223	1.35149289524098	4.11	2.88	5.63	0.146201491547026	0.220194267144698	0.29418704274237	0.156721790695547	0.236038904136015	0.315356017576482	0.159247493334988	0.239796707121331	0.320445561603992	0.181320194334027	4.45911548182554	0.0263572838759106	1.42228639243293	0.0940594771677243	0.14563448875933	0.0754533958587227	0.176262428451395	0.231744364023865	0.15625520655179	0.201129931930151	0.257648010036152	0.180697863692319	0.00241833420187348	0.00264065107491695	0.00269829059415457
121	0.972667378427265	0.13	0.181458474994618	0.109670804689767	0.253246145299469	0.149994911029302	0.872641362645121	0.548306408018742	1.1969763172715	3.93	3.15	5.25	0.124259475998933	0.197761610791846	0.271263745584759	0.133820342513414	0.212977934112619	0.292135525711825	0.137383375995398	0.218842831603251	0.299857796081075	0.181458474994618	4.37527138911262	-0.0357725755337126	1.35312047442514	0.0940594771677243	0.14563448875933	0.0754533958587227	0.176262428451395	0.231744364023865	0.15625520655179	0.201129931930151	0.257648010036152	0.180697863692319	0.00241833420187348	0.00264065107491695	0.00269829059415457
121	0.972667378427265	0.13	0.182403090953979	0.108864695226186	0.255941486681772	0.135777598562913	0.828720430984184	0.502288822081885	1.15515203988648	4.11	3.11	5.86	0.109469285441631	0.180612088946566	0.251754892451501	0.117362557459079	0.193635105785886	0.269907654112694	0.11956044712249	0.19739848833051	0.274975765972806	0.182403090953979	4.5996048129667	-0.144956381097179	1.28298567622838	0.0940594771677243	0.14563448875933	0.0754533958587227	0.176262428451395	0.231744364023865	0.15625520655179	0.201129931930151	0.257648010036152	0.180697863692319	0.00241833420187348	0.00264065107491695	0.00269829059415457
121	0.972667378427265	0.13	0.182663242430035	0.108250077517872	0.257076407342199	0.142527639378792	0.874716743380501	0.539740953288493	1.20969253347251	3.65	2.85	4.91	0.130605260781299	0.211661923526333	0.292718586271367	0.141780772286617	0.229773217416456	0.317765662546294	0.145339719143249	0.235484719633305	0.325628983532124	0.182663242430035	4.16756082915269	-0.0873444367774531	1.22863833890517	0.0940594771677243	0.14563448875933	0.0754533958587227	0.176262428451395	0.231744364023865	0.15625520655179	0.201129931930151	0.257648010036152	0.180697863692319	0.00241833420187348	0.00264065107491695	0.00269829059415457
121	0.972667378427265	0.13	0.182970796448657	0.110421196781276	0.255520396116037	0.16173141218978	0.943700932937205	0.608261393796704	1.27914047207771	4.21	2.95	6.15	0.129556115895845	0.201002773948025	0.272449432000206	0.138542327110335	0.214944635116876	0.291346943123417	0.140086854777701	0.217348697788662	0.29466531208701	0.182970796448657	4.69325936908123	0.0154851959442464	1.457627470558	0.0940594771677243	0.14563448875933	0.0754533958587227	0.176262428451395	0.231744364023865	0.15625520655179	0.201129931930151	0.257648010036152	0.180697863692319	0.00241833420187348	0.00264065107491695	0.00269829059415457
121	0.972667378427265	0.13	0.183461176671087	0.108334765285899	0.258587588056275	0.149967726871721	0.972673217809414	0.61112083964783	1.334225595971	4.38	3.36	5.77	0.125671489938778	0.200021476237165	0.274371462535552	0.133877915268729	0.213083001249135	0.29228808722954	0.137362557096639	0.2185701474627	0.299756054814759	0.183461176671087	4.79568802205319	0.020581437923405	1.49451292166995	0.0940594771677243	0.14563448875933	0.0754533958587227	0.176262428451395	0.231744364023865	0.15625520655179	0.201129931930151	0.257648010036152	0.180697863692319	0.00241833420187348	0.00264065107491695	0.00269829059415457
121	0.972667378427265	0.13	0.18366922690944	0.108483431909356	0.258855021909523	0.183774051486055	1.03222671179696	0.69258293722365	1.37187048637026	3.66	2.77	5.18	0.167379390332653	0.24946250971508	0.331545629097507	0.181672873092241	0.270765539166254	0.359858205240266	0.18542166352272	0.276154785416724	0.366779129207134	0.18366922690944	4.27177486087164	0.0108094522337277	1.35378696541105	0.0940594771677243	0.14563448875933	0.0754533958587227	0.176262428451395	0.231744364023865	0.15625520655179	0.201129931930151	0.257648010036152	0.180697863692319	0.00241833420187348	0.00264065107491695	0.00269829059415457
121	0.972667378427265	0.13	0.183747938791803	0.108363865482847	0.259132012100759	0.166830090264314	1.02865690632059	0.669746869174194	1.38756694346699	3.98	2.93	5.84	0.150046289980417	0.230454459080113	0.310862628179809	0.161374312581586	0.247853045351992	0.334331778122399	0.163713808764624	0.252005216002965	0.339283513894771	0.183747938791803	4.58057107333994	0.127193538930546	1.54442740010781	0.0940594771677243	0.14563448875933	0.0754533958587227	0.176262428451395	0.231744364023865	0.15625520655179	0.201129931930151	0.257648010036152	0.180697863692319	0.00241833420187348	0.00264065107491695	0.00269829059415457
121	0.972667378427265	0.13	0.183944275065253	0.10991958482656	0.257968965303947	0.164989928333542	1.01912179272728	0.661166580931158	1.37707700452341	4.15	3.14	5.39	0.142646363548846	0.219875023842236	0.297103684135626	0.152758344617788	0.235461625724761	0.318164906831734	0.156669295872984	0.241676783693981	0.326075058263086	0.183944275065253	4.55408516733971	-0.073295460907524	1.34344893674026	0.0940594771677243	0.14563448875933	0.0754533958587227	0.176262428451395	0.231744364023865	0.15625520655179	0.201129931930151	0.257648010036152	0.180697863692319	0.00241833420187348	0.00264065107491695	0.00269829059415457
121	0.972667378427265	0.13	0.184320922670909	0.11057713397565	0.258064711366168	0.165841044481688	1.00567496333636	0.653529987883734	1.35781993878898	4.09	3	5.5	0.142813296805436	0.219766131151587	0.296718965497737	0.153157262137097	0.235683789328768	0.318210316520439	0.156264690457419	0.240675950966602	0.324956928055235	0.184320922670909	4.57315619659504	0.0281594752650385	1.44894009561814	0.0940594771677243	0.14563448875933	0.0754533958587227	0.176262428451395	0.231744364023865	0.15625520655179	0.201129931930151	0.257648010036152	0.180697863692319	0.00241833420187348	0.00264065107491695	0.00269829059415457
121	0.972667378427265	0.13	0.184472817258604	0.111359030624225	0.257586603892982	0.137475762204338	0.902188217099255	0.549366590208593	1.25500984398992	3.75	2.87	5.11	0.130000931076747	0.213491883779901	0.296982836483055	0.140733471049611	0.231117220441507	0.321500969833403	0.143903347049491	0.236109750310425	0.328772675215942	0.184472817258604	4.27471083638138	0.084016182309557	1.43313973198874	0.0940594771677243	0.14563448875933	0.0754533958587227	0.176262428451395	0.231744364023865	0.15625520655179	0.201129931930151	0.257648010036152	0.180697863692319	0.00241833420187348	0.00264065107491695	0.00269829059415457
121	0.972667378427265	0.13	0.184552741671636	0.109989326526092	0.259116156817181	0.144705394127875	0.873874794603526	0.542171197712851	1.2055783914942	3.94	2.81	5.57	0.122629782367443	0.197655420152697	0.27268105793795	0.132035014497753	0.212814829820242	0.293594645142731	0.134091515743489	0.216048150590404	0.29794443919899	0.184552741671636	4.41035291753438	0.0461892804337983	1.42294487091961	0.0940594771677243	0.14563448875933	0.0754533958587227	0.176262428451395	0.231744364023865	0.15625520655179	0.201129931930151	0.257648010036152	0.180697863692319	0.00241833420187348	0.00264065107491695	0.00269829059415457
121	0.972667378427265	0.13	0.184648371262973	0.109103359686014	0.260193382839933	0.155295807717688	0.907949503011188	0.577336739603122	1.23856226641925	4.16	2.89	5.41	0.124315046400249	0.195504247094182	0.266693447788116	0.133098282352455	0.209317216494186	0.285536150635917	0.135653175161588	0.213255119617678	0.290925648028812	0.184648371262973	4.44153081345217	0.0659564761860286	1.45372964952845	0.0940594771677243	0.14563448875933	0.0754533958587227	0.176262428451395	0.231744364023865	0.15625520655179	0.201129931930151	0.257648010036152	0.180697863692319	0.00241833420187348	0.00264065107491695	0.00269829059415457
121	0.972667378427265	0.13	0.184897908776019	0.110906150948941	0.258889666603097	0.164952712848129	0.977540893126925	0.634144128403802	1.32093765785005	4.36	3.15	5.84	0.130815361071798	0.201653471457231	0.272491581842664	0.139404212599015	0.214893290635221	0.290382368671426	0.14224914551999	0.219187122321455	0.296309753635296	0.184897908776019	4.72365281692708	-0.0640040631315066	1.39710042370991	0.0940594771677243	0.14563448875933	0.0754533958587227	0.176262428451395	0.231744364023865	0.15625520655179	0.201129931930151	0.257648010036152	0.180697863692319	0.00241833420187348	0.00264065107491695	0.00269829059415457
121	0.972667378427265	0.13	0.185498286122364	0.110854055914226	0.260142516330502	0.136938365406343	0.857464152313437	0.521370917855241	1.19355738677163	4.14	3.1	5.35	0.112884468076517	0.185653594041581	0.258422720006646	0.120934599326382	0.198893110730722	0.276851622135063	0.123930138749719	0.203741860067385	0.283795713228856	0.185498286122364	4.48684286701875	0.0255328090095312	1.43195157308249	0.0940594771677243	0.14563448875933	0.0754533958587227	0.176262428451395	0.231744364023865	0.15625520655179	0.201129931930151	0.257648010036152	0.180697863692319	0.00241833420187348	0.00264065107491695	0.00269829059415457
121	0.972667378427265	0.13	0.185520784136877	0.108966299491373	0.262075268782382	0.156302631774056	0.915425091171735	0.583363629380926	1.24748655296254	4.01	2.87	5.5	0.129803058167862	0.203689380642025	0.277575703116188	0.139492321094392	0.218893952801106	0.298295584507821	0.141923099617242	0.222671613213879	0.303462984276894	0.185520784136877	4.33761011242869	-0.0447928685511393	1.31973429217626	0.0940594771677243	0.14563448875933	0.0754533958587227	0.176262428451395	0.231744364023865	0.15625520655179	0.201129931930151	0.257648010036152	0.180697863692319	0.00241833420187348	0.00264065107491695	0.00269829059415457
121	0.972667378427265	0.13	0.185675015167849	0.111878056051645	0.259471974284053	0.160495814662401	1.02089788041314	0.656356074489674	1.38543968633661	4.32	3.23	5.95	0.136698118789507	0.212620595973271	0.288543073157036	0.145822613834259	0.226812858394656	0.307803102955054	0.148819616308538	0.231531090616481	0.314257035690592	0.185675015167849	4.80965361727409	-0.0219738938802442	1.45234917546799	0.0940594771677243	0.14563448875933	0.0754533958587227	0.176262428451395	0.231744364023865	0.15625520655179	0.201129931930151	0.257648010036152	0.180697863692319	0.00241833420187348	0.00264065107491695	0.00269829059415457
121	0.972667378427265	0.13	0.185892363842873	0.110344851444885	0.261439876240861	0.129748835903658	0.823009856135342	0.490226904686769	1.15579280758392	4	2.92	5.05	0.109284050695914	0.183469838112211	0.257655625528508	0.11746708063583	0.19720779135226	0.276948502068691	0.120454595545743	0.202274266944755	0.28383663715349	0.185892363842873	4.30641913325275	-0.00836807062358104	1.35640823815154	0.0940594771677243	0.14563448875933	0.0754533958587227	0.176262428451395	0.231744364023865	0.15625520655179	0.201129931930151	0.257648010036152	0.180697863692319	0.00241833420187348	0.00264065107491695	0.00269829059415457
121	0.972667378427265	0.13	0.18596106516626	0.110608600746352	0.261313529586167	0.154326751291815	0.933700040322046	0.592449357969523	1.27495072267457	4.01	2.92	5.64	0.131958294505215	0.207966239211768	0.28397418391832	0.141825018562385	0.223516193863757	0.305207369165129	0.144210609066431	0.227419809292082	0.310691198032419	0.18596106516626	4.50435894687901	0.0192374180155351	1.41710976871229	0.0940594771677243	0.14563448875933	0.0754533958587227	0.176262428451395	0.231744364023865	0.15625520655179	0.201129931930151	0.257648010036152	0.180697863692319	0.00241833420187348	0.00264065107491695	0.00269829059415457
121	0.972667378427265	0.13	0.186414416273255	0.112412147776013	0.260416684770497	0.170186430485185	0.953699349228743	0.624904693923806	1.28249400453368	4.01	2.84	5.11	0.139090001957527	0.212272440327183	0.28545487869684	0.149477920271499	0.22812597932634	0.306774038381181	0.152801668463508	0.233136875741423	0.313548905566123	0.186414416273255	4.27177740075298	0.00602467237550257	1.35816215743951	0.0940594771677243	0.14563448875933	0.0754533958587227	0.176262428451395	0.231744364023865	0.15625520655179	0.201129931930151	0.257648010036152	0.180697863692319	0.00241833420187348	0.00264065107491695	0.00269829059415457
121	0.972667378427265	0.13	0.186616279398875	0.110690420916395	0.262542137881355	0.13135032500775	0.86755411006807	0.519225787763926	1.21588243237221	4.41	3.26	5.89	0.106162552810056	0.177382867330846	0.248603181851637	0.113026176872844	0.188851028978359	0.264675881083875	0.115444030983599	0.192943611638748	0.270554086530942	0.186616279398875	4.72220684627462	-0.0178725978437805	1.44030625422972	0.0940594771677243	0.14563448875933	0.0754533958587227	0.176262428451395	0.231744364023865	0.15625520655179	0.201129931930151	0.257648010036152	0.180697863692319	0.00241833420187348	0.00264065107491695	0.00269829059415457
121	0.972667378427265	0.13	0.186661291821282	0.111316935085548	0.262005648557016	0.150184083420852	0.930494871212121	0.584913819891808	1.27607592253243	3.69	2.89	5.1	0.140173590091826	0.222991494172527	0.305809398253227	0.151983611351373	0.241779157991014	0.331574704630655	0.155640055640925	0.247427046777219	0.339230411138006	0.186661291821282	4.22727428375505	-0.016009200823591	1.3265124980322	0.0940594771677243	0.14563448875933	0.0754533958587227	0.176262428451395	0.231744364023865	0.15625520655179	0.201129931930151	0.257648010036152	0.180697863692319	0.00241833420187348	0.00264065107491695	0.00269829059415457
121	0.972667378427265	0.13	0.187032593466788	0.110134278126894	0.263930908806682	0.131513994110102	0.926069968828373	0.554513616121555	1.29762632153519	4.24	3.32	5.96	0.117319212126235	0.195929903176435	0.274540594226636	0.125364284087775	0.209365640954627	0.293366997821479	0.12806831877042	0.214152560025179	0.299833765419521	0.187032593466788	4.6638966251265	0.0990218305630989	1.54833506701243	0.0940594771677243	0.14563448875933	0.0754533958587227	0.176262428451395	0.231744364023865	0.15625520655179	0.201129931930151	0.257648010036152	0.180697863692319	0.00241833420187348	0.00264065107491695	0.00269829059415457
121	0.972667378427265	0.13	0.187226876251813	0.112535097005323	0.261918655498302	0.139938609046264	0.901111264406051	0.5523246335614	1.2498978952507	4.04	2.82	5.5	0.122120163703425	0.199237637500798	0.276355111298171	0.131140310522581	0.213953902920516	0.29676749531845	0.133258359703066	0.217410239068021	0.301746913945149	0.187226876251813	4.52217004124755	0.0664241539517002	1.46245894042428	0.0940594771677243	0.14563448875933	0.0754533958587227	0.176262428451395	0.231744364023865	0.15625520655179	0.201129931930151	0.257648010036152	0.180697863692319	0.00241833420187348	0.00264065107491695	0.00269829059415457
121	0.972667378427265	0.13	0.187583759313692	0.111571613165719	0.263595905461666	0.155755912898106	0.945638108974251	0.601904363856985	1.28937185409152	3.95	3.09	5.05	0.135873507892288	0.213467744675615	0.291061981458942	0.146260832374806	0.229787031377586	0.313313230380367	0.150443470958271	0.236361268751534	0.322601341721932	0.187583759313692	4.33190688738693	0.0510158242930876	1.41830591488599	0.0940594771677243	0.14563448875933	0.0754533958587227	0.176262428451395	0.231744364023865	0.15625520655179	0.201129931930151	0.257648010036152	0.180697863692319	0.00241833420187348	0.00264065107491695	0.00269829059415457
121	0.972667378427265	0.13	0.188340390974448	0.113117914542119	0.263562867406777	0.122228156537456	0.840734378568097	0.488971942607446	1.19249681452875	4.04	3.15	5.48	0.108196063743271	0.18603143143479	0.263866799126308	0.116198000168296	0.19978989579935	0.283381791430405	0.118978692744531	0.204786543364844	0.290225068162477	0.188340390974448	4.4407230863883	-0.0144768591771676	1.38025932910921	0.0940594771677243	0.14563448875933	0.0754533958587227	0.176262428451395	0.231744364023865	0.15625520655179	0.201129931930151	0.257648010036152	0.180697863692319	0.00241833420187348	0.00264065107491695	0.00269829059415457
121	0.972667378427265	0.13	0.188415439922388	0.11322928564815	0.263601594196627	0.183056796164324	1.00840505565617	0.675804110183789	1.34100600112855	4.28	2.97	5.78	0.1419393212252	0.211795588341379	0.281651855457557	0.151551770653064	0.226138860976493	0.300725951299922	0.154123553255886	0.229963947599327	0.305681082630798	0.188415439922388	4.58354510219997	-0.181371231878731	1.24257380108571	0.0940594771677243	0.14563448875933	0.0754533958587227	0.176262428451395	0.231744364023865	0.15625520655179	0.201129931930151	0.257648010036152	0.180697863692319	0.00241833420187348	0.00264065107491695	0.00269829059415457
121	0.972667378427265	0.13	0.188721909828427	0.111335729466854	0.266108090189999	0.162531805110681	1.05657324001614	0.682117880908623	1.43102859912366	4.04	3.03	5.36	0.150855943905699	0.233669806772724	0.31648366963975	0.162003303157015	0.250936619168989	0.339869935180963	0.165816253391495	0.256685289157636	0.347601106271167	0.188721909828427	4.49276047648376	-0.0980781665831558	1.31115407824045	0.0940594771677243	0.14563448875933	0.0754533958587227	0.176262428451395	0.231744364023865	0.15625520655179	0.201129931930151	0.257648010036152	0.180697863692319	0.00241833420187348	0.00264065107491695	0.00269829059415457
121	0.972667378427265	0.13	0.18884927460187	0.11361247169293	0.264086077510811	0.123957112520187	0.862593228266546	0.504564014853043	1.22062244168005	3.94	2.99	5.44	0.114024721233923	0.194934536542423	0.275844351850924	0.122757485697982	0.209863907779765	0.296970329861548	0.125384908180978	0.214325043083227	0.303216992446117	0.18884927460187	4.48997647775013	0.0287558104168243	1.42757530315016	0.0940594771677243	0.14563448875933	0.0754533958587227	0.176262428451395	0.231744364023865	0.15625520655179	0.201129931930151	0.257648010036152	0.180697863692319	0.00241833420187348	0.00264065107491695	0.00269829059415457
121	0.972667378427265	0.13	0.188955417762792	0.112298172402681	0.265612663122902	0.140364127131897	0.922568616209957	0.56610653461859	1.27903069780132	3.97	2.94	5.24	0.127266646195751	0.207403035454452	0.287539424713153	0.1369299869945	0.223151122437184	0.309372257879869	0.140061427258342	0.228252312776476	0.316677263171004	0.188955417762792	4.40495116068594	-0.153988979391126	1.22949219518883	0.0940594771677243	0.14563448875933	0.0754533958587227	0.176262428451395	0.231744364023865	0.15625520655179	0.201129931930151	0.257648010036152	0.180697863692319	0.00241833420187348	0.00264065107491695	0.00269829059415457
121	0.972667378427265	0.13	0.188960003480634	0.113165648412819	0.26475435854845	0.157815706887493	0.976971620492128	0.624604103506452	1.3293391374778	3.92	3.08	5.33	0.142028632624506	0.222153429016035	0.302278225407564	0.15301749179715	0.239341602281289	0.325665712765428	0.156741050534765	0.245358175830165	0.333634749026896	0.188960003480634	4.47543964681685	-0.0190633337375213	1.37811096119224	0.0940594771677243	0.14563448875933	0.0754533958587227	0.176262428451395	0.231744364023865	0.15625520655179	0.201129931930151	0.257648010036152	0.180697863692319	0.00241833420187348	0.00264065107491695	0.00269829059415457
121	0.972667378427265	0.13	0.189173154035899	0.113653991151096	0.264692316920701	0.169588326396807	0.933021787348814	0.610673035849267	1.25537053884836	3.98	3.1	5.39	0.136801099120544	0.209012677029738	0.281224254938931	0.147127823909823	0.224790447873923	0.302453071838022	0.150692591878431	0.230309104895093	0.309809463855345	0.189173154035899	4.39097038370041	0.0127670175939865	1.39667590310854	0.0940594771677243	0.14563448875933	0.0754533958587227	0.176262428451395	0.231744364023865	0.15625520655179	0.201129931930151	0.257648010036152	0.180697863692319	0.00241833420187348	0.00264065107491695	0.00269829059415457
121	0.972667378427265	0.13	0.189370280758711	0.111237882675396	0.267502678842027	0.148920065153735	1.0177818740675	0.637899852259609	1.39766389587538	4.09	3.11	5.34	0.139623442908775	0.222771974133669	0.305920505358564	0.149763828653358	0.238951160835673	0.328138493017988	0.153499830099281	0.244928814997381	0.336305893119424	0.189370280758711	4.47605385137078	0.10765868820036	1.51077916331543	0.0940594771677243	0.14563448875933	0.0754533958587227	0.176262428451395	0.231744364023865	0.15625520655179	0.201129931930151	0.257648010036152	0.180697863692319	0.00241833420187348	0.00264065107491695	0.00269829059415457
121	0.972667378427265	0.13	0.189706517444357	0.113997649562613	0.265415385326101	0.175155386341092	1.0498126179711	0.694122685753974	1.40550255018823	4.28	3.03	5.77	0.145792507872701	0.220501098021541	0.295209688170382	0.155666568881818	0.235434933279681	0.315203297677544	0.158539532029109	0.239759305169558	0.320846119654592	0.189706517444357	4.6082103754992	-0.0136862516770579	1.41572224924066	0.0940594771677243	0.14563448875933	0.0754533958587227	0.176262428451395	0.231744364023865	0.15625520655179	0.201129931930151	0.257648010036152	0.180697863692319	0.00241833420187348	0.00264065107491695	0.00269829059415457
121	0.972667378427265	0.13	0.190170336050197	0.113248102303596	0.267092569796799	0.149163220978102	0.878428771738483	0.550873748005174	1.20598379547179	4.04	3.03	5.53	0.12184686465642	0.194298225406303	0.266749586156186	0.130852673315022	0.208658977696887	0.286465282078751	0.13356618694088	0.213045020703794	0.292669600690768	0.190170336050197	4.46072807081681	-0.0556114490972454	1.33840137480906	0.0940594771677243	0.14563448875933	0.0754533958587227	0.176262428451395	0.231744364023865	0.15625520655179	0.201129931930151	0.257648010036152	0.180697863692319	0.00241833420187348	0.00264065107491695	0.00269829059415457
121	0.972667378427265	0.13	0.190353037130671	0.11246335386203	0.268242720399313	0.14871731287283	0.937654191958313	0.58739922979483	1.2879091541218	3.83	2.82	5.4	0.136133785311071	0.217307766148525	0.298481746985978	0.146999420819015	0.234652372960273	0.32230532510153	0.149601740662274	0.23887713611939	0.328219168343555	0.190353037130671	4.26476000553705	-0.00466304098196649	1.36007202217895	0.0940594771677243	0.14563448875933	0.0754533958587227	0.176262428451395	0.231744364023865	0.15625520655179	0.201129931930151	0.257648010036152	0.180697863692319	0.00241833420187348	0.00264065107491695	0.00269829059415457
121	0.972667378427265	0.13	0.190353890461551	0.112623455166099	0.268084325757002	0.173698199538074	0.984007152369622	0.648921827815724	1.31909247692352	3.77	2.86	5.2	0.152535398943832	0.231300469665981	0.310065540388131	0.164992969448871	0.250190785806785	0.3353886021647	0.1685123984862	0.255663255015179	0.342773915823954	0.190353890461551	4.20392735048282	-0.0108655121622794	1.32284815393437	0.0940594771677243	0.14563448875933	0.0754533958587227	0.176262428451395	0.231744364023865	0.15625520655179	0.201129931930151	0.257648010036152	0.180697863692319	0.00241833420187348	0.00264065107491695	0.00269829059415457
121	0.972667378427265	0.13	0.190469831110925	0.114725171609895	0.266214490611955	0.171396005732292	1.00047467054317	0.657023720314804	1.34392562077154	4.19	3.08	5.42	0.140488761374288	0.213927508102164	0.28736625483004	0.150297999427119	0.228864402929163	0.307430806431207	0.153896054471443	0.234109982898758	0.314710012476348	0.190469831110925	4.48114434380243	0.00923852098458068	1.41317264897801	0.0940594771677243	0.14563448875933	0.0754533958587227	0.176262428451395	0.231744364023865	0.15625520655179	0.201129931930151	0.257648010036152	0.180697863692319	0.00241833420187348	0.00264065107491695	0.00269829059415457
121	0.972667378427265	0.13	0.190576454376663	0.11470364081244	0.266449267940886	0.15771655959149	0.962572638432944	0.615268900279318	1.30987637658657	3.84	3.03	5.05	0.142522374442605	0.222972651373514	0.303422928304424	0.15388877698979	0.240755100777942	0.327621424566094	0.157986729446748	0.247248261041597	0.33645093961794	0.190576454376663	4.23847881242877	0.105447161707467	1.46057726547117	0.0940594771677243	0.14563448875933	0.0754533958587227	0.176262428451395	0.231744364023865	0.15625520655179	0.201129931930151	0.257648010036152	0.180697863692319	0.00241833420187348	0.00264065107491695	0.00269829059415457
121	0.972667378427265	0.13	0.190663046737033	0.11216806010655	0.269158033367516	0.149582621584144	0.898425592977738	0.563966452354565	1.23288473360091	3.85	2.91	5.52	0.130365039312641	0.207677756822299	0.284990474331956	0.140726429558222	0.224183948168601	0.30764146677898	0.1433274469987	0.228473361436136	0.313470733986912	0.190663046737033	4.22783496712096	-0.0369040434173478	1.31483248746954	0.0940594771677243	0.14563448875933	0.0754533958587227	0.176262428451395	0.231744364023865	0.15625520655179	0.201129931930151	0.257648010036152	0.180697863692319	0.00241833420187348	0.00264065107491695	0.00269829059415457
121	0.972667378427265	0.13	0.190707247842943	0.115295277018148	0.266119218667738	0.143400307770203	0.933446443754558	0.577250653573809	1.28964223393531	3.88	3	5.23	0.132289790520226	0.21391995616052	0.295550121800813	0.142657051117535	0.230684393716582	0.31871173631563	0.146130309971028	0.236235495113397	0.326421673283454	0.190707247842943	4.40703289591745	0.0482243289903017	1.43178228291224	0.0940594771677243	0.14563448875933	0.0754533958587227	0.176262428451395	0.231744364023865	0.15625520655179	0.201129931930151	0.257648010036152	0.180697863692319	0.00241833420187348	0.00264065107491695	0.00269829059415457
121	0.972667378427265	0.13	0.190999208781847	0.114963697951032	0.267034719612662	0.156628384923567	0.872643532170603	0.556491053649588	1.18879601069162	4.09	2.91	5.69	0.1216798470215	0.190808335196852	0.259936823372205	0.130501875994083	0.204642315946513	0.278782755898942	0.132583744782642	0.20790222944378	0.283390753614206	0.190999208781847	4.47278429954724	0.00100051245610186	1.39342431765075	0.0940594771677243	0.14563448875933	0.0754533958587227	0.176262428451395	0.231744364023865	0.15625520655179	0.201129931930151	0.257648010036152	0.180697863692319	0.00241833420187348	0.00264065107491695	0.00269829059415457
121	0.972667378427265	0.13	0.191145443425704	0.112209721075097	0.270081165776312	0.121414438653335	0.831392279821449	0.482213123187424	1.18057143645547	3.85	2.85	5.44	0.111337164193671	0.191958398303178	0.272579632412685	0.120169401644771	0.207186217035811	0.29420303242685	0.122373775098822	0.210940251039574	0.29946738912046	0.191145443425704	4.23834400238694	-0.0117640058776376	1.32984738542018	0.0940594771677243	0.14563448875933	0.0754533958587227	0.176262428451395	0.231744364023865	0.15625520655179	0.201129931930151	0.257648010036152	0.180697863692319	0.00241833420187348	0.00264065107491695	0.00269829059415457
121	0.972667378427265	0.13	0.191283322854424	0.112328162354742	0.270238483354106	0.139588544288905	0.924757085122501	0.56629656397314	1.28321760627186	4.11	3.03	5.48	0.123346494824249	0.201423692585146	0.279500890346043	0.132231586007835	0.215932964840541	0.299634343673246	0.135118382240879	0.220734104105349	0.306132748286344	0.191283322854424	4.47612695826126	0.0422872846449801	1.44523456918005	0.0940594771677243	0.14563448875933	0.0754533958587227	0.176262428451395	0.231744364023865	0.15625520655179	0.201129931930151	0.257648010036152	0.180697863692319	0.00241833420187348	0.00264065107491695	0.00269829059415457
121	0.972667378427265	0.13	0.192163755811868	0.115376446846596	0.268951064777139	0.15701218270974	1.03933545293617	0.663337762721277	1.41533314315106	4.08	2.94	5.28	0.145423168577098	0.227852932961996	0.310282697346893	0.156013029525695	0.244445412003726	0.332877794481757	0.159455333041842	0.249787365912395	0.340105513262462	0.192163755811868	4.468414485817	0.0792339353525151	1.47927151222579	0.0940594771677243	0.14563448875933	0.0754533958587227	0.176262428451395	0.231744364023865	0.15625520655179	0.201129931930151	0.257648010036152	0.180697863692319	0.00241833420187348	0.00264065107491695	0.00269829059415457
121	0.972667378427265	0.13	0.193265741351896	0.114418807519341	0.272112675184452	0.105607930809069	0.811389989567583	0.442725922475772	1.18005405665939	4	3.1	5.17	0.0988963415239086	0.181248708159273	0.263601074794638	0.106326643747478	0.194866326955913	0.283406010164348	0.109137435647426	0.200173176208046	0.291031212675296	0.193265741351896	4.44209641813751	0.00196992012645641	1.40392079582427	0.0940594771677243	0.14563448875933	0.0754533958587227	0.176262428451395	0.231744364023865	0.15625520655179	0.201129931930151	0.257648010036152	0.180697863692319	0.00241833420187348	0.00264065107491695	0.00269829059415457
121	0.972667378427265	0.13	0.194278491137475	0.117167317405388	0.271389664869562	0.140571209099418	0.927443556680201	0.569405073202444	1.28548204015796	3.98	3.03	5.68	0.127588543458807	0.207815451786484	0.288042360114162	0.13722385925573	0.223509396173346	0.309794933090961	0.139781060372479	0.227767525216406	0.315835233395555	0.194278491137475	4.49591390130067	0.064127561717255	1.47254831249057	0.0940594771677243	0.14563448875933	0.0754533958587227	0.176262428451395	0.231744364023865	0.15625520655179	0.201129931930151	0.257648010036152	0.180697863692319	0.00241833420187348	0.00264065107491695	0.00269829059415457
121	0.972667378427265	0.13	0.194365592593364	0.11741745138088	0.271313733805848	0.171300586829662	0.996611149336377	0.654371522854114	1.33885077581864	4.17	2.9	5.72	0.140644187564148	0.214201811234741	0.287759434905333	0.150550336965595	0.229288927033139	0.308027517100682	0.152860214597794	0.232906169301687	0.312852603276463	0.194365592593364	4.49740510566422	0.12760460430031	1.52190781239043	0.0940594771677243	0.14563448875933	0.0754533958587227	0.176262428451395	0.231744364023865	0.15625520655179	0.201129931930151	0.257648010036152	0.180697863692319	0.00241833420187348	0.00264065107491695	0.00269829059415457
121	0.972667378427265	0.13	0.194673136538771	0.117399960310422	0.27194631276712	0.172652242433679	1.07365289604889	0.706702554050842	1.44060323804693	4.13	2.94	5.41	0.153118554377511	0.23262428924858	0.31213002411965	0.164050773684239	0.249232986714906	0.334415199745573	0.167417578820369	0.254253605018153	0.341146722791018	0.194673136538771	4.51345485313538	-0.011491957166843	1.39710040180602	0.0940594771677243	0.14563448875933	0.0754533958587227	0.176262428451395	0.231744364023865	0.15625520655179	0.201129931930151	0.257648010036152	0.180697863692319	0.00241833420187348	0.00264065107491695	0.00269829059415457
121	0.972667378427265	0.13	0.196822341586874	0.116918716964004	0.276725966209743	0.133590510522372	0.864882558663893	0.520995053761089	1.2087700635667	4.01	3.02	5.36	0.116045882698376	0.192643018827211	0.269240154956046	0.124723165420288	0.207047820616786	0.289372475813284	0.1275367487533	0.211582478529453	0.296025012155735	0.196822341586874	4.33840524962103	-0.0713705406919269	1.30391229680239	0.0940594771677243	0.14563448875933	0.0754533958587227	0.176262428451395	0.231744364023865	0.15625520655179	0.201129931930151	0.257648010036152	0.180697863692319	0.00241833420187348	0.00264065107491695	0.00269829059415457
121	0.972667378427265	0.13	0.197044227614502	0.117091233433195	0.27699722179581	0.156791277837351	1.02603708692334	0.654540253859645	1.39753391998703	4.04	3.22	5.32	0.144807921210396	0.226996424996039	0.309184928781682	0.155514648528346	0.243779960069724	0.332045271611101	0.159721782966511	0.250655807992052	0.341227670152784	0.197044227614502	4.45466267917284	0.0116478183690636	1.41158402101015	0.0940594771677243	0.14563448875933	0.0754533958587227	0.176262428451395	0.231744364023865	0.15625520655179	0.201129931930151	0.257648010036152	0.180697863692319	0.00241833420187348	0.00264065107491695	0.00269829059415457
121	0.972667378427265	0.13	0.197797591012118	0.117288377123986	0.27830680490025	0.174069367632382	1.10107504222513	0.726608525190683	1.47554155925958	4.06	3.1	5.81	0.160063928660449	0.242554815830537	0.325045703000625	0.171814280946292	0.260360854695686	0.348907428445081	0.175016729457275	0.265305169516253	0.355751226177745	0.197797591012118	4.53735895609492	-0.0187536497170225	1.38977906908849	0.0940594771677243	0.14563448875933	0.0754533958587227	0.176262428451395	0.231744364023865	0.15625520655179	0.201129931930151	0.257648010036152	0.180697863692319	0.00241833420187348	0.00264065107491695	0.00269829059415457
121	0.972667378427265	0.13	0.198792867368919	0.120218618364634	0.277367116373204	0.16137315334114	0.922937647844876	0.59444431370339	1.25143098198636	4.08	3.03	5.45	0.130364490672311	0.202404655255283	0.274444819838255	0.139863225639727	0.21715244559701	0.294441665554292	0.143031400310702	0.221982401462268	0.301064030821272	0.198792867368919	4.35568342678451	-0.0772721676766133	1.2994698929796	0.0940594771677243	0.14563448875933	0.0754533958587227	0.176262428451395	0.231744364023865	0.15625520655179	0.201129931930151	0.257648010036152	0.180697863692319	0.00241833420187348	0.00264065107491695	0.00269829059415457
121	0.972667378427265	0.13	0.199141999207632	0.116897328299477	0.281386670115788	0.154243605643005	0.925138450398106	0.586909129621484	1.26336777117473	4.13	3.06	5.29	0.127148998828833	0.200423578045277	0.273698157261721	0.13622533956677	0.214730514812465	0.293235690058161	0.139637628760079	0.220063977770861	0.300567776229673	0.199141999207632	4.36560085780781	-0.038732265586013	1.34491921445101	0.0940594771677243	0.14563448875933	0.0754533958587227	0.176262428451395	0.231744364023865	0.15625520655179	0.201129931930151	0.257648010036152	0.180697863692319	0.00241833420187348	0.00264065107491695	0.00269829059415457
121	0.972667378427265	0.13	0.199235961980988	0.11829057381061	0.280181350151366	0.119248584163805	0.877370895958469	0.505091719258391	1.24965007265855	3.93	3	5.14	0.114540524724715	0.198962918950303	0.28338531317589	0.123363034531377	0.214288082754293	0.305213130977208	0.126490899912855	0.219705855133361	0.312880930129904	0.199235961980988	4.37031568876725	-0.184729388199237	1.19950181419158	0.0940594771677243	0.14563448875933	0.0754533958587227	0.176262428451395	0.231744364023865	0.15625520655179	0.201129931930151	0.257648010036152	0.180697863692319	0.00241833420187348	0.00264065107491695	0.00269829059415457
121	0.972667378427265	0.13	0.199570409297666	0.11856919852792	0.280571620067412	0.151855156994795	1.05184156098885	0.663730492251277	1.43995262972642	4.08	2.97	5.38	0.145479161300322	0.230546931171497	0.315614701042672	0.156069430983965	0.247329775903481	0.338590120822996	0.159460339936231	0.252663332789462	0.345718021682115	0.199570409297666	4.48766745714037	-0.0256117290499958	1.37111192371199	0.0940594771677243	0.14563448875933	0.0754533958587227	0.176262428451395	0.231744364023865	0.15625520655179	0.201129931930151	0.257648010036152	0.180697863692319	0.00241833420187348	0.00264065107491695	0.00269829059415457
121	0.972667378427265	0.13	0.200798164036389	0.118689430699397	0.282906897373381	0.151310028540457	0.906892285541435	0.571554997528431	1.24222957355444	4.06	3.01	5.21	0.125931521552726	0.199816860838455	0.273702200124184	0.135179167074726	0.214490196597201	0.293801226119676	0.138574925319563	0.219662075019646	0.30088111979187	0.200798164036389	4.2687042376602	0.19113775687456	1.5503570269399	0.0940594771677243	0.14563448875933	0.0754533958587227	0.176262428451395	0.231744364023865	0.15625520655179	0.201129931930151	0.257648010036152	0.180697863692319	0.00241833420187348	0.00264065107491695	0.00269829059415457
121	0.972667378427265	0.13	0.201409060611894	0.119459853390657	0.28335826783313	0.169617127820854	0.949585084661619	0.621547440074967	1.27762272924827	3.8	2.99	5.13	0.145160789709475	0.221773129287113	0.29838546886475	0.156892760782293	0.239696949781146	0.322501138779998	0.160850949943415	0.245904184907764	0.330776609118241	0.201409060611894	4.14838512863366	0.125961230662799	1.45780079661566	0.0940594771677243	0.14563448875933	0.0754533958587227	0.176262428451395	0.231744364023865	0.15625520655179	0.201129931930151	0.257648010036152	0.180697863692319	0.00241833420187348	0.00264065107491695	0.00269829059415457
121	0.972667378427265	0.13	0.202369898215781	0.120997913263675	0.283741883167888	0.131130337315312	0.882711466408515	0.527955296591967	1.23746763622506	3.78	2.93	5.17	0.124001169650741	0.207322958980316	0.29064474830989	0.134115167352177	0.22423299246216	0.314350817572143	0.137302149605785	0.229502553446158	0.371484154579029	0.202369898215781	4.26404019339437	0.0174422716099282	1.36501055630762	0.0940594771677243	0.14563448875933	0.0754533958587227	0.176262428451395	0.231744364023865	0.15625520655179	0.201129931930151	0.257648010036152	0.180697863692319	0.00241833420187348	0.00264065107491695	0.00269829059415457
121	0.972667378427265	0.13	0.203043096449613	0.11977374203468	0.286312450864546	0.169633472616509	1.04665867364008	0.685107580429958	1.4082097668502	4.36	2.99	5.51	0.141410113601344	0.216036322132635	0.290662530663925	0.150703869513312	0.230234661946434	0.309765454379557	0.153729177339494	0.234724741998764	0.316054587306178	0.203043096449613	4.46347292928172	-0.0586924643686175	1.34331539285055	0.0940594771677243	0.14563448875933	0.0754533958587227	0.176262428451395	0.231744364023865	0.15625520655179	0.201129931930151	0.257648010036152	0.180697863692319	0.00241833420187348	0.00264065107491695	0.00269829059415457
121	0.972667378427265	0.13	0.203269075643148	0.119657563461203	0.286880587825093	0.131708069148708	0.954463436487051	0.571840105057762	1.33708676791634	3.68	2.89	5.15	0.137442530767999	0.229406558015113	0.321370585262227	0.149076941265945	0.248825656688244	0.348574372110543	0.152549979660591	0.254463457831511	0.356491732330437	0.203269075643148	4.26557260223358	0.039893702479523	1.40098892581567	0.0940594771677243	0.14563448875933	0.0754533958587227	0.176262428451395	0.231744364023865	0.15625520655179	0.201129931930151	0.257648010036152	0.180697863692319	0.00241833420187348	0.00264065107491695	0.00269829059415457
121	0.972667378427265	0.13	0.20355568127139	0.120376994676442	0.286734367866338	0.181632928667472	1.12276621396739	0.750673147623863	1.49485928031091	4.13	2.87	5.33	0.162835000977238	0.24354892422527	0.324262847473302	0.17448376392857	0.260971736693878	0.347459709459186	0.178071370577163	0.266087245014364	0.354466286857405	0.20355568127139	4.3937136379874	-0.0891597957253862	1.29919445969184	0.0940594771677243	0.14563448875933	0.0754533958587227	0.176262428451395	0.231744364023865	0.15625520655179	0.201129931930151	0.257648010036152	0.180697863692319	0.00241833420187348	0.00264065107491695	0.00269829059415457
121	0.972667378427265	0.13	0.203600156937363	0.12251859584076	0.284681718033966	0.177305707316156	1.06198286979094	0.704824479006946	1.41914126057494	3.96	2.91	5.5	0.158763401284591	0.239214183865369	0.319664966446147	0.170857454770719	0.257436703104059	0.344015951437399	0.174000692364038	0.262215441908075	0.350371459842268	0.203600156937363	4.43459994427984	-0.0754682015378381	1.303844549109	0.0940594771677243	0.14563448875933	0.0754533958587227	0.176262428451395	0.231744364023865	0.15625520655179	0.201129931930151	0.257648010036152	0.180697863692319	0.00241833420187348	0.00264065107491695	0.00269829059415457
121	0.972667378427265	0.13	0.203610298516673	0.120304384415821	0.286916212617525	0.13215781682419	0.968093024227287	0.58076715655119	1.35541889190338	4.05	3.2	5.35	0.128207559831277	0.213711885952562	0.299216212073848	0.137652602572471	0.229456026935976	0.321259451299481	0.141345014442351	0.235663274105772	0.329799897770863	0.203610298516673	4.48504885454933	0.088346712984625	1.51015098109055	0.0940594771677243	0.14563448875933	0.0754533958587227	0.176262428451395	0.231744364023865	0.15625520655179	0.201129931930151	0.257648010036152	0.180697863692319	0.00241833420187348	0.00264065107491695	0.00269829059415457
121	0.972667378427265	0.13	0.204040823950914	0.12063139177038	0.287450256131449	0.140786685758669	0.948650493948952	0.582751340146484	1.31454964775142	3.84	3.02	5.27	0.134785123528301	0.219414294233889	0.304043464939476	0.145507910200946	0.236869727062163	0.328231543923379	0.148946616174363	0.242592586996755	0.336595816164651	0.204040823950914	4.26655441904463	-0.146939249063868	1.21283426336724	0.0940594771677243	0.14563448875933	0.0754533958587227	0.176262428451395	0.231744364023865	0.15625520655179	0.201129931930151	0.257648010036152	0.180697863692319	0.00241833420187348	0.00264065107491695	0.00269829059415457
121	0.972667378427265	0.13	0.204150770713627	0.122384279709461	0.285917261717794	0.153200047618356	0.931607617711897	0.589644352750019	1.27357088267378	4.03	2.74	5.46	0.130772768041754	0.206614218093967	0.282455668146181	0.140481559242095	0.221953606657308	0.303425654072522	0.142530612448013	0.22531549935502	0.307904081793223	0.204150770713627	4.28488547234914	-0.0154121221387232	1.34677810084834	0.0940594771677243	0.14563448875933	0.0754533958587227	0.176262428451395	0.231744364023865	0.15625520655179	0.201129931930151	0.257648010036152	0.180697863692319	0.00241833420187348	0.00264065107491695	0.00269829059415457
121	0.972667378427265	0.13	0.204412830414096	0.122062711371347	0.286762949456846	0.14517230034182	0.918649031575898	0.570606357252582	1.26669170589921	3.92	2.76	5.45	0.129513684101587	0.208510856851676	0.287508029601766	0.139504256882062	0.224595202728688	0.309686148575313	0.141691293926851	0.228214319679353	0.314559799603447	0.204412830414096	4.28254683597895	0.0526352206434379	1.40081195454327	0.0940594771677243	0.14563448875933	0.0754533958587227	0.176262428451395	0.231744364023865	0.15625520655179	0.201129931930151	0.257648010036152	0.180697863692319	0.00241833420187348	0.00264065107491695	0.00269829059415457
121	0.972667378427265	0.13	0.204452913086916	0.123129839903692	0.285775986270141	0.156508778291547	0.95618902084411	0.609611694383131	1.30276634730509	3.84	2.85	5	0.140993941785854	0.22115202248144	0.301310103177026	0.152210184192322	0.238744939321796	0.325279694451271	0.155822198702845	0.244433990325131	0.333156219590455	0.204452913086916	4.16245010657221	0.0168558028855718	1.3432503913084	0.0940594771677243	0.14563448875933	0.0754533958587227	0.176262428451395	0.231744364023865	0.15625520655179	0.201129931930151	0.257648010036152	0.180697863692319	0.00241833420187348	0.00264065107491695	0.00269829059415457
121	0.972667378427265	0.13	0.204961083863675	0.123209973352667	0.286712194374683	0.129094936877629	0.970240193708436	0.576784778958725	1.36369560845815	3.98	3.06	5.31	0.12926465323567	0.217442912452454	0.305621171669239	0.139029361217322	0.233868644387906	0.32870792755849	0.142458842924785	0.23976484530382	0.337004824231167	0.204961083863675	4.40389578363024	0.0795715006660302	1.47973517899854	0.0940594771677243	0.14563448875933	0.0754533958587227	0.176262428451395	0.231744364023865	0.15625520655179	0.201129931930151	0.257648010036152	0.180697863692319	0.00241833420187348	0.00264065107491695	0.00269829059415457
121	0.972667378427265	0.13	0.206668741675339	0.12416337167829	0.289174111672388	0.141990170373049	0.976607113223146	0.601787475795135	1.35142675065116	4.1	2.98	5.17	0.131340023702301	0.213144351715006	0.294948679727711	0.140832825238506	0.2285496864512	0.316266547663894	0.144359532316594	0.234131336614448	0.323923863146047	0.206668741675339	4.43422835501813	0.047085726952822	1.44590455867245	0.0940594771677243	0.14563448875933	0.0754533958587227	0.176262428451395	0.231744364023865	0.15625520655179	0.201129931930151	0.257648010036152	0.180697863692319	0.00241833420187348	0.00264065107491695	0.00269829059415457
121	0.972667378427265	0.13	0.206822085352061	0.124804026947635	0.288840143756487	0.123179385386495	0.859454036528738	0.501444597852377	1.2174634752051	4.09	3.11	5.2	0.109683045597633	0.187991927087034	0.266300808576435	0.11764007397915	0.201629924565834	0.285619775152518	0.120671379628789	0.207155348733067	0.293346427551913	0.206822085352061	4.35778203194043	0.0630769198068489	1.45266752120492	0.0940594771677243	0.14563448875933	0.0754533958587227	0.176262428451395	0.231744364023865	0.15625520655179	0.201129931930151	0.257648010036152	0.180697863692319	0.00241833420187348	0.00264065107491695	0.00269829059415457
121	0.972667378427265	0.13	0.207838143975735	0.125672146393872	0.290004141557597	0.15059083270235	0.98203401546091	0.617891660012359	1.34617637090946	3.93	2.9	5.24	0.140079541364476	0.222632677203197	0.305185813041918	0.150864027978369	0.23977278991149	0.32868155184461	0.154279563151317	0.245020915420673	0.336104423465834	0.207838143975735	4.36262622764683	0.130680430380437	1.51136562719735	0.0940594771677243	0.14563448875933	0.0754533958587227	0.176262428451395	0.231744364023865	0.15625520655179	0.201129931930151	0.257648010036152	0.180697863692319	0.00241833420187348	0.00264065107491695	0.00269829059415457
121	0.972667378427265	0.13	0.209058586668749	0.124445418500864	0.293671754836634	0.140926907344609	0.957521747543237	0.588414811990012	1.32662868309646	3.94	2.98	5.19	0.132993118292133	0.216418418509269	0.299843718726406	0.143181036281206	0.232997119177482	0.322813202073758	0.14669528706072	0.23873492633294	0.330731360018653	0.209058586668749	4.27056865833729	0.0821498413447223	1.44695982205296	0.0940594771677243	0.14563448875933	0.0754533958587227	0.176262428451395	0.231744364023865	0.15625520655179	0.201129931930151	0.257648010036152	0.180697863692319	0.00241833420187348	0.00264065107491695	0.00269829059415457
121	0.972667378427265	0.13	0.209482919209219	0.124332072325707	0.29463376609273	0.121754427783137	0.852497104280016	0.495023502200012	1.20997070636002	4.29	3.16	5.61	0.103789270139922	0.178739093914514	0.253688917689107	0.110797187128169	0.190807670281019	0.270818153433869	0.113343244823247	0.195140287039613	0.276873889445415	0.209482919209219	4.47521760224676	-0.0235575365768933	1.3771375015218	0.0940594771677243	0.14563448875933	0.0754533958587227	0.176262428451395	0.231744364023865	0.15625520655179	0.201129931930151	0.257648010036152	0.180697863692319	0.00241833420187348	0.00264065107491695	0.00269829059415457
121	0.972667378427265	0.13	0.210376333966638	0.126595965925738	0.294156702007538	0.136282974754114	0.949674567390302	0.576402745086559	1.32294638969405	3.88	3.05	5.04	0.132241068358687	0.217878871076348	0.303516673794009	0.142623210021554	0.234984368883767	0.32734552774598	0.146520560088084	0.241380512873339	0.336196563716543	0.210376333966638	4.26022876980227	0.0138051971508399	1.38026000912093	0.0940594771677243	0.14563448875933	0.0754533958587227	0.176262428451395	0.231744364023865	0.15625520655179	0.201129931930151	0.257648010036152	0.180697863692319	0.00241833420187348	0.00264065107491695	0.00269829059415457
121	0.972667378427265	0.13	0.211397308218279	0.127743884849569	0.295050731586989	0.147414386679775	0.996791932249981	0.622518464666442	1.37106539983352	3.89	3.13	5.27	0.142415187612486	0.228038713868605	0.313662240124723	0.15354410639333	0.245858613333521	0.338173120273712	0.157633588048748	0.252433340245287	0.346960508530174	0.211397308218279	4.26671408264153	0.0211273057361856	1.39533754001543	0.0940594771677243	0.14563448875933	0.0754533958587227	0.176262428451395	0.231744364023865	0.15625520655179	0.201129931930151	0.257648010036152	0.180697863692319	0.00241833420187348	0.00264065107491695	0.00269829059415457
121	0.972667378427265	0.13	0.21174182911179	0.125912601261271	0.297571056962309	0.108251479511504	0.884587791296216	0.488190497369511	1.28098508522292	3.95	2.83	5.17	0.110082486360457	0.199466445976901	0.288850405593346	0.118482849315901	0.21468767324962	0.31089249718334	0.120789960579714	0.219313589757803	0.317305743647739	0.21174182911179	4.23157799632235	0.117367655213117	1.47492836827565	0.0940594771677243	0.14563448875933	0.0754533958587227	0.176262428451395	0.231744364023865	0.15625520655179	0.201129931930151	0.257648010036152	0.180697863692319	0.00241833420187348	0.00264065107491695	0.00269829059415457
121	0.972667378427265	0.13	0.212536760998051	0.124747830771423	0.30032569122468	0.141126620343016	1.01964545437315	0.626914846792214	1.41237606195408	4.21	3.18	5.64	0.133633136954758	0.217347573353459	0.30106200975216	0.14291440438505	0.232443087831289	0.321971771277528	0.146181598602362	0.237619502895814	0.329334855310481	0.212536760998051	4.60123365908093	-0.10151602372598	1.33334506286736	0.0940594771677243	0.14563448875933	0.0754533958587227	0.176262428451395	0.231744364023865	0.15625520655179	0.201129931930151	0.257648010036152	0.180697863692319	0.00241833420187348	0.00264065107491695	0.00269829059415457
121	0.972667378427265	0.13	0.213300776164992	0.127941495433623	0.29866005689636	0.159719891277447	1.04403806895016	0.670156260415094	1.41791987748523	3.99	2.96	5.19	0.149745177198447	0.233288375967762	0.316831574737078	0.161001513391357	0.250824649515398	0.340647785639439	0.16480665398758	0.256971727286507	0.348645385824784	0.213300776164992	4.28047067244452	-0.13211369271067	1.23454391547622	0.0940594771677243	0.14563448875933	0.0754533958587227	0.176262428451395	0.231744364023865	0.15625520655179	0.201129931930151	0.257648010036152	0.180697863692319	0.00241833420187348	0.00264065107491695	0.00269829059415457
121	0.972667378427265	0.13	0.213935710667041	0.127663460433055	0.300207960901026	0.16454916003415	0.999000869727495	0.647550549792937	1.35045118966205	3.76	2.83	4.9	0.15276814986338	0.235681236976754	0.318594324090129	0.165318346939806	0.25504290348852	0.344767460037234	0.169261670927517	0.261284727320168	0.353495835055946	0.213935710667041	4.10530390123341	0.0326913587836258	1.36299908978826	0.0940594771677243	0.14563448875933	0.0754533958587227	0.176262428451395	0.231744364023865	0.15625520655179	0.201129931930151	0.257648010036152	0.180697863692319	0.00241833420187348	0.00264065107491695	0.00269829059415457
121	0.972667378427265	0.13	0.214183095667761	0.129155882559998	0.299210308775525	0.146791364534826	0.958207346100297	0.597527126866028	1.31888756533457	3.87	2.75	4.86	0.1374384217039	0.220399207654106	0.303359993604313	0.148273798757672	0.237775051233203	0.327276303708734	0.151699738662137	0.243399606859546	0.334876982018341	0.214183095667761	4.10120505297961	-0.118487537963893	1.19782440214011	0.0940594771677243	0.14563448875933	0.0754533958587227	0.176262428451395	0.231744364023865	0.15625520655179	0.201129931930151	0.257648010036152	0.180697863692319	0.00241833420187348	0.00264065107491695	0.00269829059415457
121	0.972667378427265	0.13	0.214588059650764	0.128774293423444	0.300401825878085	0.143531045600035	0.973258011356565	0.602067952012686	1.34444807070044	4.18	3.21	5.58	0.129060956055262	0.208630286688095	0.288199617320929	0.138110661874496	0.223259364119549	0.308408066364601	0.141455807968336	0.228742401061163	0.316110276088511	0.214588059650764	4.43508125642239	-0.120886277121977	1.28447945404369	0.0940594771677243	0.14563448875933	0.0754533958587227	0.176262428451395	0.231744364023865	0.15625520655179	0.201129931930151	0.257648010036152	0.180697863692319	0.00241833420187348	0.00264065107491695	0.00269829059415457
121	0.972667378427265	0.13	0.216043079692479	0.127330607580028	0.30475555180493	0.12258043410571	0.948252408507527	0.552154548715198	1.34435026829986	4	3.21	5.15	0.123086896125275	0.211385464410456	0.299684032695638	0.132303164474	0.227213186339878	0.322123208205757	0.136188689346454	0.233828969613578	0.331401453768512	0.216043079692479	4.34194031876379	-0.0828481785069885	1.30745506509732	0.0940594771677243	0.14563448875933	0.0754533958587227	0.176262428451395	0.231744364023865	0.15625520655179	0.201129931930151	0.257648010036152	0.180697863692319	0.00241833420187348	0.00264065107491695	0.00269829059415457
121	0.972667378427265	0.13	0.216568764057461	0.130582800807424	0.302554727307498	0.150602767798859	1.07993508502095	0.679509280933129	1.48036088910876	3.93	2.91	5.24	0.154179446088133	0.245035348142738	0.335891250197342	0.166066051665121	0.263926572684612	0.361787093704102	0.169809489261195	0.269763569810057	0.369734177842705	0.216568764057461	4.28168051833157	-0.0889948439589281	1.27115880693779	0.0940594771677243	0.14563448875933	0.0754533958587227	0.176262428451395	0.231744364023865	0.15625520655179	0.201129931930151	0.257648010036152	0.180697863692319	0.00241833420187348	0.00264065107491695	0.00269829059415457
121	0.972667378427265	0.13	0.222698648596867	0.133949289439437	0.311448007754297	0.173927691363934	1.09146151338246	0.720081477517025	1.46284154924789	4.28	3.18	5.86	0.151187971381151	0.229162750606916	0.307137529832682	0.161420851053768	0.244673209745857	0.327925568437946	0.16481030884127	0.249757077284244	0.334611325525476	0.222698648596867	4.47480897623198	-0.0587514449213668	1.35787219416857	0.0940594771677243	0.14563448875933	0.0754533958587227	0.176262428451395	0.231744364023865	0.15625520655179	0.201129931930151	0.257648010036152	0.180697863692319	0.00241833420187348	0.00264065107491695	0.00269829059415457
121	0.972667378427265	0.13	0.232861387079383	0.140705735722837	0.325017038435928	0.143483186673141	1.01372413425256	0.627025456453453	1.40042281205167	4.22	3.08	5.48	0.13330297329317	0.215513484826023	0.297723996358876	0.14251967662311	0.230414306646963	0.318308936670815	0.145780397897735	0.23569583397221	0.325728088706183	0.232861387079383	4.40690600021417	-0.0772118433891182	1.32467717695429	0.0940594771677243	0.14563448875933	0.0754533958587227	0.176262428451395	0.231744364023865	0.15625520655179	0.201129931930151	0.257648010036152	0.180697863692319	0.00241833420187348	0.00264065107491695	0.00269829059415457
121	0.972667378427265	0.13	0.234439748909069	0.140193998143831	0.328685499674307	0.134888409780847	0.940099078190708	0.568386004411939	1.31181215196948	3.75	2.7	5.23	0.134209653969502	0.221980082200582	0.309750510431663	0.145250872491188	0.240242036706444	0.3352332009217	0.147704682395033	0.244299222249538	0.34101276305737	0.234439748909069	4.02797445251225	0.0149554254901043	1.3204497892449	0.0940594771677243	0.14563448875933	0.0754533958587227	0.176262428451395	0.231744364023865	0.15625520655179	0.201129931930151	0.257648010036152	0.180697863692319	0.00241833420187348	0.00264065107491695	0.00269829059415457
121	0.972667378427265	0.13	0.239984517293742	0.142586667386584	0.337382367200901	0.139835455190582	1.01510715770808	0.622028494820032	1.40818582059613	4.07	2.98	5.13	0.136545095665619	0.222832081029033	0.309119066392448	0.146510189840241	0.239094420307912	0.331678650775583	0.150120712404305	0.244998717284762	0.34003083338547	0.239984517293742	4.18883588296245	-0.0807252219609052	1.27838677748341	0.0940594771677243	0.14563448875933	0.0754533958587227	0.176262428451395	0.231744364023865	0.15625520655179	0.201129931930151	0.257648010036152	0.180697863692319	0.00241833420187348	0.00264065107491695	0.00269829059415457
121	0.972667378427265	0.13	0.25023345031709	0.150126418295629	0.350340482338552	0.122560451178499	0.972444599439107	0.566203594829243	1.37868560404897	4.03	3.01	5.24	0.125558704438882	0.215644840759064	0.305730977079246	0.134878503242391	0.231651429373297	0.328424355504203	0.138112609318455	0.237270493421559	0.336564488330623	0.25023345031709	4.16284631925738	-0.0523915590781121	1.30113960794064	0.0940594771677243	0.14563448875933	0.0754533958587227	0.176262428451395	0.231744364023865	0.15625520655179	0.201129931930151	0.257648010036152	0.180697863692319	0.00241833420187348	0.00264065107491695	0.00269829059415457
121	0.972667378427265	0.13	0.26054897623356	0.154912182599267	0.366185769867853	0.149107229967722	1.05625216546007	0.66230213398448	1.45020219693566	3.58	2.73	4.87	0.163052152713249	0.260038705220797	0.357025257728345	0.177392424305102	0.282908845818193	0.388425267331284	0.181411642121384	0.289226007517209	0.397121173754931	0.26054897623356	3.86857465528208	0.0941190351768282	1.36545159051468	0.0940594771677243	0.14563448875933	0.0754533958587227	0.176262428451395	0.231744364023865	0.15625520655179	0.201129931930151	0.257648010036152	0.180697863692319	0.00241833420187348	0.00264065107491695	0.00269829059415457
121	0.972667378427265	0.14	0.136223714856747	0.0827621404137623	0.189685289299732	0.151714888221628	0.786272601400182	0.495993730170677	1.07655147262969	4.19	3.07	5.5	0.10623130842362	0.168402869116193	0.230574429808765	0.113669374223841	0.180194041041115	0.246718707858388	0.116245572355419	0.184407025395376	0.252381583827173	0.136223714856747	4.70265107427593	-0.168147948691471	1.26068461311932	0.0940594771677243	0.14563448875933	0.0754533958587227	0.176262428451395	0.231744364023865	0.15625520655179	0.201129931930151	0.257648010036152	0.180697863692319	0.00241833420187348	0.00264065107491695	0.00269829059415457
121	0.972667378427265	0.14	0.137928064876111	0.0838118472225967	0.192044282529626	0.203529905716141	0.925152582225272	0.639413629934231	1.21089153451631	3.96	2.87	5.58	0.143952064019398	0.208280864700839	0.272609665382279	0.154908114494379	0.224132917133567	0.293357719772756	0.157496878283928	0.227840682097161	0.298211473657712	0.137928064876111	4.5992044602409	0.0333930694276265	1.43970380160672	0.0940594771677243	0.14563448875933	0.0754533958587227	0.176262428451395	0.231744364023865	0.15625520655179	0.201129931930151	0.257648010036152	0.180697863692319	0.00241833420187348	0.00264065107491695	0.00269829059415457
121	0.972667378427265	0.14	0.151349831343395	0.0917056882274619	0.210993974459329	0.163604297082	0.832860144425274	0.538847448198275	1.12687284065227	4.06	2.88	5.57	0.118764359624709	0.183566057592637	0.248367755560566	0.12749051677067	0.197053489935806	0.266616463100941	0.129766470148752	0.200465160411484	0.271274810603961	0.151349831343395	4.5700365374481	0.00931729807269057	1.39180725194006	0.0940594771677243	0.14563448875933	0.0754533958587227	0.176262428451395	0.231744364023865	0.15625520655179	0.201129931930151	0.257648010036152	0.180697863692319	0.00241833420187348	0.00264065107491695	0.00269829059415457
121	0.972667378427265	0.14	0.156413360632853	0.0959694210167747	0.21685730024893	0.156988302514657	0.871991924010987	0.556505207637749	1.18747864038423	4.1	3.07	5.97	0.121545897565084	0.190451121784311	0.259356346003538	0.130341580927207	0.204233139908607	0.278124698890008	0.132560461217781	0.207664737745654	0.282682334277282	0.156413360632853	4.84720281301827	0.146633136610704	1.59021912864139	0.0940594771677243	0.14563448875933	0.0754533958587227	0.176262428451395	0.231744364023865	0.15625520655179	0.201129931930151	0.257648010036152	0.180697863692319	0.00241833420187348	0.00264065107491695	0.00269829059415457
121	0.972667378427265	0.14	0.157701704936744	0.0972793655070052	0.218124044366482	0.192474578677462	0.824429315886107	0.560777782995095	1.08808084877712	3.73	2.57	5.42	0.133084522549231	0.19565465181999	0.25822478109075	0.14412282155785	0.211882643684465	0.27964246581108	0.145617006710268	0.213979945253232	0.282494164331707	0.157701704936744	4.2818163254361	-0.129227113810902	1.1900286685117	0.0940594771677243	0.14563448875933	0.0754533958587227	0.176262428451395	0.231744364023865	0.15625520655179	0.201129931930151	0.257648010036152	0.180697863692319	0.00241833420187348	0.00264065107491695	0.00269829059415457
121	0.972667378427265	0.14	0.158164607605812	0.0962706758375213	0.220058539374103	0.155454762541153	0.830991189620586	0.528584549082421	1.13339783015875	3.91	2.68	5.92	0.120316653444004	0.189150589343108	0.257984525242212	0.129641154044956	0.203809697068549	0.277978240092143	0.130380557361059	0.205050417827443	0.279647970418682	0.158164607605812	4.64868208992554	0.0974036035439023	1.50423956365001	0.0940594771677243	0.14563448875933	0.0754533958587227	0.176262428451395	0.231744364023865	0.15625520655179	0.201129931930151	0.257648010036152	0.180697863692319	0.00241833420187348	0.00264065107491695	0.00269829059415457
121	0.972667378427265	0.14	0.159128988327262	0.0969308194022082	0.221327157252315	0.156001964969712	0.857704922468095	0.546225724675516	1.16918412026067	4.12	3.02	5.66	0.118609891096443	0.186245873914594	0.253881856732744	0.127109782442856	0.199592734596765	0.272075686750675	0.12954124345863	0.203403012257877	0.277423768193137	0.159128988327262	4.61871145443376	0.00558484694947246	1.42465628331155	0.0940594771677243	0.14563448875933	0.0754533958587227	0.176262428451395	0.231744364023865	0.15625520655179	0.201129931930151	0.257648010036152	0.180697863692319	0.00241833420187348	0.00264065107491695	0.00269829059415457
[truncated: 1,364 more rows]
