# Supplementary material for: Re-expressing coefficients from regression models for inclusion in a meta-analysis
Source: BMC Med Res Methodol. 2024 Jan 8;24:6. doi: 10.1186/s12874-023-02132-y (PMC10773134; doi:10.1186/s12874-023-02132-y)
Supplement: Supplementary file 2 — Additional file 2. [file 12874_2023_2132_MOESM2_ESM.zip › Supp_Files_R1/simdata/simdata_scenario_122.csv]

ex_no	errsd	rsquare	beta	b_low_ci	b_hi_ci	lrsquare	lbeta	lb_low_ci	lb_hi_ci	x_median	x_25	x_75	rbl	rb	rbu	altl	alt	altu	dzl	dz	dzu	observed_beta	xlog	error	ylog	RelBias_rb	RelBias_rbl	RelBias_rbu	RelBias_alt	RelBias_altl	RelBias_altu	RelBias_dz	RelBias_dzl	RelBias_dzu	MC_SE_RelBias_rb	MC_SE_RelBias_alt	MC_SE_RelBias_dz
122	0.972667378427265	0.14	0.186743336266975	0.176904563608657	0.196582108925292	0.15341544322107	0.913117114819771	0.867435201833002	0.95879902780654	3.98	2.94	5.41	0.194290783585467	0.204522757859888	0.214754732134309	0.208953569044965	0.219957732513563	0.230961895982161	0.21333207829557	0.224401453736119	0.235632933363346	0.186743336266975	4.41786866607613	0.00341914379421182	1.38689116498231	0.0946185748644405	0.098003009287354	0.0915510299591939	0.176729815074151	0.180368115944444	0.173432173532659	0.201435081661974	0.204959108159249	0.198065135041654	0.000344067888100683	0.000373706254575844	0.000409718252802349
122	0.972667378427265	0.14	0.187210441649965	0.177483208619867	0.196937674680063	0.161905580567984	0.94391740981187	0.89818050935907	0.98965431026467	4.03	2.97	5.44	0.19892753742582	0.209057270682955	0.219187003940091	0.213662564972501	0.224542631242933	0.235422697513365	0.218149448177569	0.229248663550243	0.240227708248569	0.187210441649965	4.46156725089828	-0.00684391161642172	1.3856473313682	0.0946185748644405	0.098003009287354	0.0915510299591939	0.176729815074151	0.180368115944444	0.173432173532659	0.201435081661974	0.204959108159249	0.198065135041654	0.000344067888100683	0.000373706254575844	0.000409718252802349
122	0.972667378427265	0.14	0.18758973187374	0.177739151699857	0.197440312047623	0.159124079961045	0.942114767578785	0.895991614985864	0.988237920171706	4.01	2.98	5.41	0.199629255437285	0.209905613448393	0.2201819714595	0.214563532941318	0.225608665959538	0.236653798977758	0.219190151137873	0.230554966294767	0.241660990578475	0.18758973187374	4.43617281798719	-0.0195235518875956	1.36889691171325	0.0946185748644405	0.098003009287354	0.0915510299591939	0.176729815074151	0.180368115944444	0.173432173532659	0.201435081661974	0.204959108159249	0.198065135041654	0.000344067888100683	0.000373706254575844	0.000409718252802349
122	0.972667378427265	0.14	0.187688203939029	0.177862998111222	0.197513409766835	0.162028377613388	0.94992198691941	0.903914954396091	0.99592901944273	4	2.95	5.43	0.201554743407393	0.211813380671967	0.222072017936541	0.216652970550579	0.227680070184143	0.238707169817707	0.221286596197692	0.232493192697238	0.243763658732905	0.187688203939029	4.43165690257056	0.00354217850189116	1.39076043507596	0.0946185748644405	0.098003009287354	0.0915510299591939	0.176729815074151	0.180368115944444	0.173432173532659	0.201435081661974	0.204959108159249	0.198065135041654	0.000344067888100683	0.000373706254575844	0.000409718252802349
122	0.972667378427265	0.14	0.188125606341541	0.178308648770769	0.197942563912312	0.160871571445021	0.940059992974208	0.894335667917691	0.985784318030724	4.01	2.95	5.39	0.199155372847223	0.209337506168619	0.219519639490016	0.214041176161759	0.224984369713557	0.235927563265354	0.218619189241498	0.229731780553993	0.240916480067947	0.188125606341541	4.42127746032113	0.0098161562943401	1.39289449648082	0.0946185748644405	0.098003009287354	0.0915510299591939	0.176729815074151	0.180368115944444	0.173432173532659	0.201435081661974	0.204959108159249	0.198065135041654	0.000344067888100683	0.000373706254575844	0.000409718252802349
122	0.972667378427265	0.14	0.18914920741305	0.179161321940058	0.199137092886043	0.15795792137217	0.940332576346333	0.894095023361818	0.986570129330849	4.02	2.94	5.4	0.198747725136624	0.209025836781853	0.219303948427083	0.213559203292011	0.224603281068461	0.235647358844912	0.218187507358244	0.229319369082896	0.240623410636024	0.18914920741305	4.42288548243499	-0.000255732207964233	1.38561879877747	0.0946185748644405	0.098003009287354	0.0915510299591939	0.176729815074151	0.180368115944444	0.173432173532659	0.201435081661974	0.204959108159249	0.198065135041654	0.000344067888100683	0.000373706254575844	0.000409718252802349
122	0.972667378427265	0.14	0.189185744631017	0.179140639475696	0.199230849786337	0.158059878176644	0.943563308646315	0.897184670284458	0.989941947008171	3.99	2.96	5.4	0.200464385413075	0.210827096172006	0.221189806930937	0.21553205183381	0.226673663386557	0.237815274939305	0.22021171504748	0.231385469577261	0.242865492798546	0.189185744631017	4.4245079179055	-0.0171986680768009	1.36844356724322	0.0946185748644405	0.098003009287354	0.0915510299591939	0.176729815074151	0.180368115944444	0.173432173532659	0.201435081661974	0.204959108159249	0.198065135041654	0.000344067888100683	0.000373706254575844	0.000409718252802349
122	0.972667378427265	0.14	0.189437728342793	0.179321461580641	0.199553995104946	0.154332186470973	0.931072242950591	0.884655763890727	0.977488722010456	3.96	2.92	5.33	0.199081180209618	0.20952665268557	0.219972125161522	0.214222680069317	0.22546260292909	0.236702525788863	0.218817471771035	0.230428617839971	0.241711054879596	0.189437728342793	4.39015461226453	-0.0155680684330345	1.36166439902645	0.0946185748644405	0.098003009287354	0.0915510299591939	0.176729815074151	0.180368115944444	0.173432173532659	0.201435081661974	0.204959108159249	0.198065135041654	0.000344067888100683	0.000373706254575844	0.000409718252802349
122	0.972667378427265	0.14	0.189736376337266	0.179543666463188	0.199929086211345	0.146100476803732	0.909461245722659	0.862636121925116	0.956286369520201	3.99	2.96	5.45	0.193119540063589	0.20360234520166	0.214085150339731	0.207681905096196	0.218955176258244	0.230228447420291	0.212260152213275	0.223491308628582	0.235020822584374	0.189736376337266	4.42575973602496	-0.0231803808523046	1.36512438371464	0.0946185748644405	0.098003009287354	0.0915510299591939	0.176729815074151	0.180368115944444	0.173432173532659	0.201435081661974	0.204959108159249	0.198065135041654	0.000344067888100683	0.000373706254575844	0.000409718252802349
122	0.972667378427265	0.14	0.19035458344857	0.180427449781593	0.200281717115546	0.16199137073174	0.952962621441513	0.906802032676356	0.999123210206671	4.01	2.95	5.43	0.201926410917296	0.212205437297141	0.222484463676986	0.217018709401007	0.228066006427281	0.239113303453556	0.221552550992817	0.232799172503133	0.244019505112192	0.19035458344857	4.43845619529529	-0.00454688513047899	1.38390936430286	0.0946185748644405	0.098003009287354	0.0915510299591939	0.176729815074151	0.180368115944444	0.173432173532659	0.201435081661974	0.204959108159249	0.198065135041654	0.000344067888100683	0.000373706254575844	0.000409718252802349
122	0.972667378427265	0.14	0.190415901525689	0.180316763979099	0.200515039072278	0.157153453769487	0.930803840181132	0.884895919244738	0.976711761117527	4	2.94	5.44	0.197562807903602	0.207812259356549	0.218061710809497	0.212392985064828	0.223411818075294	0.23443065108576	0.216728982073255	0.227862018346494	0.239281437422596	0.190415901525689	4.41978061099151	-0.00107903863558235	1.38568227364299	0.0946185748644405	0.098003009287354	0.0915510299591939	0.176729815074151	0.180368115944444	0.173432173532659	0.201435081661974	0.204959108159249	0.198065135041654	0.000344067888100683	0.000373706254575844	0.000409718252802349
122	0.972667378427265	0.14	0.190620299631661	0.180760706801181	0.200479892462141	0.164735676540073	0.962964936117083	0.916785803044908	1.00914406918926	4	2.99	5.42	0.204652197052517	0.214960669336678	0.22526914162084	0.220010762793118	0.231092856624185	0.242174950455253	0.224738618468382	0.235985044165117	0.247452502221563	0.190620299631661	4.43020840768798	-0.0264584418097351	1.36193681066892	0.0946185748644405	0.098003009287354	0.0915510299591939	0.176729815074151	0.180368115944444	0.173432173532659	0.201435081661974	0.204959108159249	0.198065135041654	0.000344067888100683	0.000373706254575844	0.000409718252802349
122	0.972667378427265	0.14	0.190678407924401	0.18063918045888	0.200717635389923	0.159941017990646	0.944828273423822	0.898712976361987	0.990943570485658	4.02	2.97	5.43	0.199864443936367	0.210120007666552	0.220375571396736	0.214770320699966	0.225790743682214	0.236811166664463	0.219323538370079	0.230503215897533	0.241695276645623	0.190678407924401	4.42477728929742	0.00516582822574667	1.39325212711996	0.0946185748644405	0.098003009287354	0.0915510299591939	0.176729815074151	0.180368115944444	0.173432173532659	0.201435081661974	0.204959108159249	0.198065135041654	0.000344067888100683	0.000373706254575844	0.000409718252802349
122	0.972667378427265	0.14	0.190750811261557	0.180684663308746	0.200816959214368	0.161084404737577	0.94863703268988	0.902531862649237	0.994742202730523	4	2.93	5.42	0.201272451130713	0.211554304844597	0.221836158558481	0.216352777696965	0.227404998695794	0.238457219694623	0.220662491173257	0.231948968102206	0.243337417141129	0.190750811261557	4.42237439129281	0.00414481895161046	1.39032825322592	0.0946185748644405	0.098003009287354	0.0915510299591939	0.176729815074151	0.180368115944444	0.173432173532659	0.201435081661974	0.204959108159249	0.198065135041654	0.000344067888100683	0.000373706254575844	0.000409718252802349
122	0.972667378427265	0.14	0.190875426155651	0.180902255085394	0.200848597225907	0.158775805643004	0.937161788647122	0.891221316385573	0.983102260908672	4.02	2.94	5.43	0.198055028983628	0.208264324248449	0.21847361951327	0.212808210919308	0.223777999826982	0.234747788734655	0.217228616735156	0.228244084983909	0.239475980732407	0.190875426155651	4.42790174733133	-0.00933745731865177	1.37716106855807	0.0946185748644405	0.098003009287354	0.0915510299591939	0.176729815074151	0.180368115944444	0.173432173532659	0.201435081661974	0.204959108159249	0.198065135041654	0.000344067888100683	0.000373706254575844	0.000409718252802349
122	0.972667378427265	0.14	0.191207748403398	0.181139261470945	0.201276235335851	0.156283085918084	0.939869021027742	0.893361103712324	0.98637693834316	3.98	2.95	5.41	0.200153831171805	0.210573736170825	0.220993641169845	0.21526609970611	0.226472741594079	0.237679383482047	0.219839115902459	0.231249760311903	0.242733472194808	0.191207748403398	4.42620390044621	0.000815662142490203	1.3868834990786	0.0946185748644405	0.098003009287354	0.0915510299591939	0.176729815074151	0.180368115944444	0.173432173532659	0.201435081661974	0.204959108159249	0.198065135041654	0.000344067888100683	0.000373706254575844	0.000409718252802349
122	0.972667378427265	0.14	0.191257180444737	0.181297832840705	0.201216528048769	0.16241572295371	0.95205852360073	0.906013676333304	0.998103370868157	4.01	2.96	5.37	0.201539114886944	0.211781606811501	0.222024098736057	0.216576218577281	0.227582916562797	0.238589614548313	0.221331871461158	0.23250292521243	0.24366996308429	0.191257180444737	4.42640073773602	-0.00673298244750326	1.37981740262988	0.0946185748644405	0.098003009287354	0.0915510299591939	0.176729815074151	0.180368115944444	0.173432173532659	0.201435081661974	0.204959108159249	0.198065135041654	0.000344067888100683	0.000373706254575844	0.000409718252802349
122	0.972667378427265	0.14	0.191376347461169	0.181415886479895	0.201336808442442	0.162621241356421	0.949497120417838	0.903610808392732	0.995383432442944	3.99	2.92	5.36	0.202072122697792	0.212333558691656	0.222594994685521	0.217282068484527	0.228315881603336	0.239349694722145	0.221733923417333	0.233060773253297	0.2443970659667	0.191376347461169	4.39337735292576	-0.00546723973114573	1.3724262591634	0.0946185748644405	0.098003009287354	0.0915510299591939	0.176729815074151	0.180368115944444	0.173432173532659	0.201435081661974	0.204959108159249	0.198065135041654	0.000344067888100683	0.000373706254575844	0.000409718252802349
122	0.972667378427265	0.14	0.191486946795712	0.181494623914104	0.20147926967732	0.160814072243245	0.951604024736179	0.9053083402502	0.997899709222159	4.03	2.99	5.43	0.200740033421597	0.211005483144973	0.221270932868349	0.215638191632458	0.226665503807871	0.237692815983283	0.220393173219061	0.231613467676437	0.242835537414754	0.191486946795712	4.45597972248395	-0.00659872232561583	1.38808204154039	0.0946185748644405	0.098003009287354	0.0915510299591939	0.176729815074151	0.180368115944444	0.173432173532659	0.201435081661974	0.204959108159249	0.198065135041654	0.000344067888100683	0.000373706254575844	0.000409718252802349
122	0.972667378427265	0.14	0.191643079055836	0.181651905966281	0.201634252145391	0.160852147721029	0.953893566048985	0.907493040554621	1.00029409154335	3.98	2.92	5.41	0.203239828867623	0.213631572318436	0.22402331576925	0.218575081004441	0.229750922763383	0.240926764522324	0.223060273134252	0.234483968733548	0.245725875998187	0.191643079055836	4.41593130186879	0.0134264305638209	1.39614066044558	0.0946185748644405	0.098003009287354	0.0915510299591939	0.176729815074151	0.180368115944444	0.173432173532659	0.201435081661974	0.204959108159249	0.198065135041654	0.000344067888100683	0.000373706254575844	0.000409718252802349
122	0.972667378427265	0.14	0.191655679247594	0.181669628820108	0.20164172967508	0.161582968924655	0.953451708375174	0.907197833291149	0.999705583459198	4.01	2.96	5.44	0.201959677030736	0.212256678776761	0.222553680522787	0.217047654475982	0.228113923297406	0.239180192118829	0.221653660569655	0.232773980421189	0.244115512314784	0.191655679247594	4.43785864449918	0.0093218598757257	1.39807256798127	0.0946185748644405	0.098003009287354	0.0915510299591939	0.176729815074151	0.180368115944444	0.173432173532659	0.201435081661974	0.204959108159249	0.198065135041654	0.000344067888100683	0.000373706254575844	0.000409718252802349
122	0.972667378427265	0.14	0.191773389099582	0.181761340036868	0.201785438162295	0.161154382752296	0.964604552320012	0.917735471711307	1.01147363292872	3.99	2.95	5.4	0.205329919537681	0.21581619237646	0.226302465215239	0.220797448643924	0.232073653757138	0.243349858870351	0.225370372539874	0.237030884817095	0.248475410017591	0.191773389099582	4.42205111312062	-0.00446939537895747	1.38156647682283	0.0946185748644405	0.098003009287354	0.0915510299591939	0.176729815074151	0.180368115944444	0.173432173532659	0.201435081661974	0.204959108159249	0.198065135041654	0.000344067888100683	0.000373706254575844	0.000409718252802349
122	0.972667378427265	0.14	0.192091402892373	0.181920240125338	0.202262565659407	0.153159927851025	0.934011770141905	0.887238510111133	0.980785030172676	4.01	2.95	5.42	0.197368873923016	0.207773726233615	0.218178578544213	0.212095601279886	0.223276814219802	0.234458027159719	0.216471732834907	0.227765891344825	0.239321583254051	0.192091402892373	4.42236963235185	0.0178605670558448	1.40438693291851	0.0946185748644405	0.098003009287354	0.0915510299591939	0.176729815074151	0.180368115944444	0.173432173532659	0.201435081661974	0.204959108159249	0.198065135041654	0.000344067888100683	0.000373706254575844	0.000409718252802349
122	0.972667378427265	0.14	0.19274337549942	0.182740435433749	0.202746315565091	0.162080612818003	0.958183865663305	0.911785615082606	1.004582116244	4.01	2.98	5.43	0.203122491861594	0.213458834221104	0.223795176580614	0.218314906710709	0.229424349083462	0.240533791456215	0.222975217431839	0.23421034915491	0.246203656140279	0.19274337549942	4.44098449738904	-0.0112662202401435	1.37983985336868	0.0946185748644405	0.098003009287354	0.0915510299591939	0.176729815074151	0.180368115944444	0.173432173532659	0.201435081661974	0.204959108159249	0.198065135041654	0.000344067888100683	0.000373706254575844	0.000409718252802349
122	0.972667378427265	0.14	0.192810534107154	0.182781042765269	0.202840025449038	0.157024868784738	0.946061361732169	0.899378267365303	0.992744456099036	4.01	2.95	5.44	0.200254593261586	0.210649000613695	0.221043407965804	0.215219617564033	0.226390798902198	0.237561980240364	0.219701193183501	0.231065689634755	0.242529198754073	0.192810534107154	4.43740977093132	0.00634514067464493	1.39468076238666	0.0946185748644405	0.098003009287354	0.0915510299591939	0.176729815074151	0.180368115944444	0.173432173532659	0.201435081661974	0.204959108159249	0.198065135041654	0.000344067888100683	0.000373706254575844	0.000409718252802349
122	0.972667378427265	0.14	0.193480604121113	0.183355282601785	0.203605925640441	0.160077321470372	0.957707447200607	0.910987237665531	1.00442765673568	3.97	2.94	5.39	0.204592424116893	0.215084998028823	0.225577571940753	0.220101158556837	0.231389101813912	0.242677045070988	0.224842719218987	0.236067827380725	0.247670786287628	0.193480604121113	4.40903510455833	0.00655709435184394	1.38956682552077	0.0946185748644405	0.098003009287354	0.0915510299591939	0.176729815074151	0.180368115944444	0.173432173532659	0.201435081661974	0.204959108159249	0.198065135041654	0.000344067888100683	0.000373706254575844	0.000409718252802349
122	0.972667378427265	0.14	0.194036884662653	0.183953394189833	0.204120375135473	0.16415564064219	0.970433789983438	0.923798156472147	1.01706942349473	4.03	3	5.41	0.204887065124802	0.21523027485457	0.225573484584337	0.220098825849199	0.231209963175741	0.242321100502284	0.224880321940873	0.236209382295632	0.247722056108705	0.194036884662653	4.44410648784803	-0.00157914449445721	1.39137207967149	0.0946185748644405	0.098003009287354	0.0915510299591939	0.176729815074151	0.180368115944444	0.173432173532659	0.201435081661974	0.204959108159249	0.198065135041654	0.000344067888100683	0.000373706254575844	0.000409718252802349
122	0.972667378427265	0.14	0.194063939825695	0.183873176309387	0.204254703342003	0.158827568584199	0.966499874797302	0.919130403057125	1.01386934653748	4.04	2.99	5.38	0.203171236288923	0.213642127148147	0.22411301800737	0.218171837866499	0.229415818779268	0.240659799692037	0.222992144410796	0.234524568950583	0.24585930111423	0.194063939825695	4.43615918932111	0.0128376279112849	1.40531238964449	0.0946185748644405	0.098003009287354	0.0915510299591939	0.176729815074151	0.180368115944444	0.173432173532659	0.201435081661974	0.204959108159249	0.198065135041654	0.000344067888100683	0.000373706254575844	0.000409718252802349
122	0.972667378427265	0.14	0.19418937142316	0.184143872039718	0.204234870806603	0.15997447436949	0.947004013164666	0.900788276186314	0.993219750143018	4.04	2.95	5.49	0.199012739178894	0.209223263285816	0.219433787392738	0.213693516475628	0.22465725080977	0.235620985143912	0.217938074722405	0.229112534291678	0.240337360835292	0.19418937142316	4.43766018445742	0.00678854020840288	1.39515995495749	0.0946185748644405	0.098003009287354	0.0915510299591939	0.176729815074151	0.180368115944444	0.173432173532659	0.201435081661974	0.204959108159249	0.198065135041654	0.000344067888100683	0.000373706254575844	0.000409718252802349
122	0.972667378427265	0.14	0.194222283926774	0.184173137369129	0.20427143048442	0.168450573054226	0.984436810206907	0.937855381970773	1.03101823844304	4.02	2.97	5.43	0.208328892175655	0.21867617761747	0.229023463059284	0.223836293115685	0.23495380059589	0.246071308076095	0.228528256939388	0.239780328812277	0.251238644363838	0.194222283926774	4.4378059718799	-0.00456080759354655	1.38388733808514	0.0946185748644405	0.098003009287354	0.0915510299591939	0.176729815074151	0.180368115944444	0.173432173532659	0.201435081661974	0.204959108159249	0.198065135041654	0.000344067888100683	0.000373706254575844	0.000409718252802349
122	0.972667378427265	0.14	0.194537480356782	0.184472945064112	0.204602015649451	0.160129353033262	0.941925262215632	0.895983850144385	0.98786667428688	4	2.94	5.44	0.199898983603566	0.210148768325551	0.220398553047535	0.214887197875077	0.225905500609913	0.236923803344749	0.219309682818848	0.230373184803466	0.241910379293451	0.194537480356782	4.42430418366605	0.0214118995190238	1.40711693285249	0.0946185748644405	0.098003009287354	0.0915510299591939	0.176729815074151	0.180368115944444	0.173432173532659	0.201435081661974	0.204959108159249	0.198065135041654	0.000344067888100683	0.000373706254575844	0.000409718252802349
122	0.972667378427265	0.14	0.194786112007986	0.184706652721528	0.204865571294444	0.158310108094301	0.946289936884033	0.899820958712225	0.99275891505584	4.04	2.98	5.44	0.199221813210665	0.209510120011924	0.219798426813183	0.213970125988398	0.22502007211124	0.236070018234081	0.218398917322155	0.229797953615346	0.240885799016905	0.194786112007986	4.43881037558312	-0.0195695357939919	1.3717998226062	0.0946185748644405	0.098003009287354	0.0915510299591939	0.176729815074151	0.180368115944444	0.173432173532659	0.201435081661974	0.204959108159249	0.198065135041654	0.000344067888100683	0.000373706254575844	0.000409718252802349
122	0.972667378427265	0.14	0.194893100934813	0.184641060991651	0.205145140877975	0.158762434563574	0.95342049507242	0.90668066757349	1.00016032257135	4.01	2.97	5.45	0.201925459580559	0.212334814809998	0.222744170039437	0.21702092319095	0.228208456879906	0.239395990568862	0.221542298919258	0.233078932431727	0.244304904497403	0.194893100934813	4.42015675925282	-0.0011065988582555	1.38514345146427	0.0946185748644405	0.098003009287354	0.0915510299591939	0.176729815074151	0.180368115944444	0.173432173532659	0.201435081661974	0.204959108159249	0.198065135041654	0.000344067888100683	0.000373706254575844	0.000409718252802349
122	0.972667378427265	0.14	0.195049213060217	0.184929217098898	0.205169209021536	0.15975888481613	0.946006536252206	0.899802410281768	0.992210662222643	4.02	2.99	5.44	0.1999819374514	0.21025084818584	0.220519758920279	0.2148811247394	0.225915096689997	0.236949068640594	0.219580692821228	0.230680657909332	0.242145156625429	0.195049213060217	4.44005248851483	0.00894220833471816	1.40033607588878	0.0946185748644405	0.098003009287354	0.0915510299591939	0.176729815074151	0.180368115944444	0.173432173532659	0.201435081661974	0.204959108159249	0.198065135041654	0.000344067888100683	0.000373706254575844	0.000409718252802349
122	0.972667378427265	0.14	0.195214545351284	0.185118572148705	0.205310518553864	0.161349974538131	0.958879836514033	0.912322590167103	1.00543708286096	3.98	2.95	5.4	0.2043915261231	0.21482194485382	0.22525236358454	0.2198224364231	0.23104031860144	0.24225820077978	0.224521717512471	0.236253284963459	0.247305921006331	0.195214545351284	4.41514340218899	0.0110500052882326	1.39449081943066	0.0946185748644405	0.098003009287354	0.0915510299591939	0.176729815074151	0.180368115944444	0.173432173532659	0.201435081661974	0.204959108159249	0.198065135041654	0.000344067888100683	0.000373706254575844	0.000409718252802349
122	0.972667378427265	0.14	0.195721688677252	0.185589838627384	0.20585353872712	0.162613442512968	0.980228006469427	0.932855207518257	1.0276008054206	4	2.97	5.38	0.208238794878855	0.218813699198544	0.229388603518234	0.223866457131864	0.235234974539654	0.246603491947443	0.228725707043168	0.24030808256543	0.252138313379214	0.195721688677252	4.42823514682067	0.0227987476095114	1.413573328189	0.0946185748644405	0.098003009287354	0.0915510299591939	0.176729815074151	0.180368115944444	0.173432173532659	0.201435081661974	0.204959108159249	0.198065135041654	0.000344067888100683	0.000373706254575844	0.000409718252802349
122	0.972667378427265	0.14	0.195950250847574	0.185805565542189	0.206094936152958	0.163584023644473	0.964007433842388	0.91758389242493	1.01043097525985	4.05	2.98	5.46	0.202677090987735	0.212931181546118	0.223185272104501	0.217622483683537	0.228632710070526	0.239642936457514	0.222219777324313	0.233482706359559	0.244629056312013	0.195950250847574	4.44227945419872	-0.000965100190695064	1.39070907874525	0.0946185748644405	0.098003009287354	0.0915510299591939	0.176729815074151	0.180368115944444	0.173432173532659	0.201435081661974	0.204959108159249	0.198065135041654	0.000344067888100683	0.000373706254575844	0.000409718252802349
122	0.972667378427265	0.14	0.196400790291813	0.18612918283713	0.206672397746497	0.164802288367641	0.977613457634048	0.930743197037915	1.02448371823018	3.98	2.94	5.43	0.208590746603971	0.219094935817907	0.229599125031843	0.22434773246728	0.235645410192304	0.246943087917328	0.229021401237696	0.240407467106769	0.251942430074564	0.196400790291813	4.41238601874512	-0.0112014647481226	1.37316265131038	0.0946185748644405	0.098003009287354	0.0915510299591939	0.176729815074151	0.180368115944444	0.173432173532659	0.201435081661974	0.204959108159249	0.198065135041654	0.000344067888100683	0.000373706254575844	0.000409718252802349
122	0.972667378427265	0.14	0.196540337734497	0.186370645466286	0.206710030002709	0.162610877467053	0.97487262775462	0.92775820165379	1.02198705385545	4	2.96	5.39	0.207246845625769	0.217771480358677	0.228296115091585	0.222818229054997	0.234133626717897	0.245449024380797	0.227667512647895	0.239210813142142	0.250602770099083	0.196540337734497	4.42362338133907	-0.00924623724084977	1.37773930523753	0.0946185748644405	0.098003009287354	0.0915510299591939	0.176729815074151	0.180368115944444	0.173432173532659	0.201435081661974	0.204959108159249	0.198065135041654	0.000344067888100683	0.000373706254575844	0.000409718252802349
122	0.972667378427265	0.14	0.196797791578377	0.186563260895906	0.207032322260847	0.159445707236479	0.963596788798814	0.91647855730643	1.0107150202912	3.99	2.96	5.46	0.204754009135408	0.215280874957333	0.225807740779258	0.220141440737016	0.23145940915321	0.242777377569405	0.224617903338367	0.236062539909836	0.247828834349912	0.196797791578377	4.43653276257932	-0.00876832078145511	1.38038604413993	0.0946185748644405	0.098003009287354	0.0915510299591939	0.176729815074151	0.180368115944444	0.173432173532659	0.201435081661974	0.204959108159249	0.198065135041654	0.000344067888100683	0.000373706254575844	0.000409718252802349
122	0.972667378427265	0.14	0.196801808301402	0.186618434635851	0.206985181966954	0.167032908953868	0.986905202381728	0.939969263932727	1.03384114083073	4.02	3	5.42	0.208984335291304	0.219419650864282	0.229854966437261	0.22456354986649	0.235776789872151	0.246990029877813	0.229386324012375	0.240922701560013	0.252306555269031	0.196801808301402	4.4349178979853	-0.0258905641961877	1.36444784115004	0.0946185748644405	0.098003009287354	0.0915510299591939	0.176729815074151	0.180368115944444	0.173432173532659	0.201435081661974	0.204959108159249	0.198065135041654	0.000344067888100683	0.000373706254575844	0.000409718252802349
122	0.972667378427265	0.14	0.197118785533756	0.186712167149628	0.207525403917883	0.154414703665297	0.952675761251312	0.905197296351484	1.00015422615114	3.99	2.95	5.39	0.202583499537174	0.213209198057075	0.223834896576976	0.217851481352989	0.229278000137881	0.240704518922772	0.222374598656234	0.234044946181166	0.245832233680545	0.197118785533756	4.38605492766789	0.0213556429148014	1.40204045261011	0.0946185748644405	0.098003009287354	0.0915510299591939	0.176729815074151	0.180368115944444	0.173432173532659	0.201435081661974	0.204959108159249	0.198065135041654	0.000344067888100683	0.000373706254575844	0.000409718252802349
122	0.972667378427265	0.14	0.197157980583421	0.186909993841356	0.207405967325486	0.162820396087057	0.977217297782437	0.930025857758271	1.0244087378066	4.01	2.96	5.37	0.207280678491163	0.217798529823558	0.228316381155952	0.222795869334806	0.234100993614563	0.245406117894321	0.227652264682047	0.239086477468654	0.250640286604698	0.197157980583421	4.39737279914871	0.0120716609392625	1.39548453507523	0.0946185748644405	0.098003009287354	0.0915510299591939	0.176729815074151	0.180368115944444	0.173432173532659	0.201435081661974	0.204959108159249	0.198065135041654	0.000344067888100683	0.000373706254575844	0.000409718252802349
122	0.972667378427265	0.14	0.19731516293374	0.187053885746687	0.207576440120792	0.157715564166935	0.948903675931517	0.902202113778439	0.995605238084596	4.01	2.98	5.42	0.200665600552971	0.211052848457947	0.221440096362922	0.215634351621006	0.226796441490638	0.237958531360271	0.220297379808742	0.231612781159478	0.24299059385994	0.19731516293374	4.42086056992982	-0.00329909635183764	1.38524333756179	0.0946185748644405	0.098003009287354	0.0915510299591939	0.176729815074151	0.180368115944444	0.173432173532659	0.201435081661974	0.204959108159249	0.198065135041654	0.000344067888100683	0.000373706254575844	0.000409718252802349
122	0.972667378427265	0.14	0.197497257793674	0.187281041197026	0.207713474390322	0.163105284832809	0.975165292129113	0.928122098224863	1.02220848603336	4.01	2.93	5.4	0.206681859323413	0.217157824504329	0.227633789685245	0.222130568249421	0.233389573302964	0.244648578356507	0.226779271491752	0.238312029272981	0.249788955753869	0.197497257793674	4.41395143759259	-0.00476581745109121	1.38041007283205	0.0946185748644405	0.098003009287354	0.0915510299591939	0.176729815074151	0.180368115944444	0.173432173532659	0.201435081661974	0.204959108159249	0.198065135041654	0.000344067888100683	0.000373706254575844	0.000409718252802349
122	0.972667378427265	0.14	0.197587840493213	0.187309259901799	0.207866421084628	0.158866903628985	0.957701296264178	0.910769963408469	1.00463262911989	3.97	2.95	5.36	0.204837570916387	0.215392706250512	0.225947841584636	0.220401782615491	0.231758930784068	0.243116078952644	0.225117687672281	0.236700710614052	0.248390327508259	0.197587840493213	4.38980457056986	0.00314825343067098	1.38440759757007	0.0946185748644405	0.098003009287354	0.0915510299591939	0.176729815074151	0.180368115944444	0.173432173532659	0.201435081661974	0.204959108159249	0.198065135041654	0.000344067888100683	0.000373706254575844	0.000409718252802349
122	0.972667378427265	0.14	0.197640724215696	0.187370666926161	0.20791078150523	0.163260061054282	0.951833862154221	0.905942220769682	0.99772550353876	3.97	2.92	5.41	0.203623370544891	0.213938168204524	0.224252965864156	0.219079214858549	0.230176947730026	0.241274680601503	0.223624665054377	0.234790466066898	0.246581010497175	0.197640724215696	4.38917904801217	-0.00912081486857543	1.36960160005669	0.0946185748644405	0.098003009287354	0.0915510299591939	0.176729815074151	0.180368115944444	0.173432173532659	0.201435081661974	0.204959108159249	0.198065135041654	0.000344067888100683	0.000373706254575844	0.000409718252802349
122	0.972667378427265	0.14	0.198453050712207	0.188137353390984	0.20876874803343	0.159315778341073	0.962734139477877	0.915635257956817	1.00983302099894	4.01	2.96	5.39	0.204051326785417	0.21454741590056	0.225043505015702	0.219322060834782	0.230603653224816	0.24188524561485	0.224015417274769	0.235482238309842	0.247051877633021	0.198453050712207	4.40892718397411	-0.0134762003823803	1.37109460277133	0.0946185748644405	0.098003009287354	0.0915510299591939	0.176729815074151	0.180368115944444	0.173432173532659	0.201435081661974	0.204959108159249	0.198065135041654	0.000344067888100683	0.000373706254575844	0.000409718252802349
122	0.972667378427265	0.14	0.198463948856146	0.188184903813855	0.208742993898437	0.163881676435853	0.972365897711513	0.925590707896321	1.0191410875267	3.99	2.98	5.46	0.206837563514006	0.21729020333822	0.227742843162434	0.222387528587332	0.233625993681527	0.244864458775722	0.227068000696983	0.23858568958676	0.249958178660973	0.198463948856146	4.42699416561326	-0.00434087180913119	1.38426769513818	0.0946185748644405	0.098003009287354	0.0915510299591939	0.176729815074151	0.180368115944444	0.173432173532659	0.201435081661974	0.204959108159249	0.198065135041654	0.000344067888100683	0.000373706254575844	0.000409718252802349
122	0.972667378427265	0.14	0.199402100242728	0.189065105604238	0.209739094881218	0.159033768511371	0.972079076238525	0.924472892708815	1.01968525976823	4.02	2.97	5.43	0.205227811612997	0.215796118095647	0.226364424578297	0.220488500386192	0.231842663497259	0.243196826608325	0.225199053554593	0.23676210512338	0.248402028598059	0.199402100242728	4.42831803828011	-0.00221403030579187	1.38856311202238	0.0946185748644405	0.098003009287354	0.0915510299591939	0.176729815074151	0.180368115944444	0.173432173532659	0.201435081661974	0.204959108159249	0.198065135041654	0.000344067888100683	0.000373706254575844	0.000409718252802349
122	0.972667378427265	0.15	0.188932478755805	0.179413846706512	0.198451110805099	0.170828230738466	0.953449936034281	0.908713900572332	0.998185971496231	3.99	2.94	5.41	0.203177346038573	0.213179777994023	0.223182209949473	0.218465997265808	0.2292210903647	0.239976183463593	0.222911144039972	0.234058364135854	0.244874783389059	0.188932478755805	4.44560925274823	-0.00339717376931657	1.38276560164351	0.0946185748644405	0.098003009287354	0.0915510299591939	0.176729815074151	0.180368115944444	0.173432173532659	0.201435081661974	0.204959108159249	0.198065135041654	0.000344067888100683	0.000373706254575844	0.000409718252802349
122	0.972667378427265	0.15	0.189122729031198	0.179569282055197	0.198676176007198	0.165556141405075	0.939257671883381	0.89434924602017	0.984166097746592	3.99	2.94	5.41	0.199925993662347	0.209964982015575	0.220003970368802	0.214965052526175	0.225759204997944	0.236553357469712	0.219446609453427	0.230506176107337	0.241524310932205	0.189122729031198	4.44265877389957	0.00874494366550053	1.39679588943888	0.0946185748644405	0.098003009287354	0.0915510299591939	0.176729815074151	0.180368115944444	0.173432173532659	0.201435081661974	0.204959108159249	0.198065135041654	0.000344067888100683	0.000373706254575844	0.000409718252802349
122	0.972667378427265	0.15	0.189626218523733	0.180045207829517	0.19920722921795	0.171383094137501	0.966752985610719	0.921481411528706	1.01202455969273	3.99	2.94	5.41	0.205911634527831	0.216027892653331	0.226144150778832	0.221391036309214	0.232267783876741	0.243144531444267	0.225830861174661	0.237107708394657	0.247959281597196	0.189626218523733	4.44384118668611	-0.00331953072083845	1.38356722029991	0.0946185748644405	0.098003009287354	0.0915510299591939	0.176729815074151	0.180368115944444	0.173432173532659	0.201435081661974	0.204959108159249	0.198065135041654	0.000344067888100683	0.000373706254575844	0.000409718252802349
122	0.972667378427265	0.15	0.189698464456139	0.179937143338247	0.199459785574032	0.171031299609568	0.972028326346804	0.926453254957873	1.01760339773573	4.03	2.98	5.51	0.205158414167908	0.215250784529505	0.225343154891103	0.220351164074782	0.231190912307734	0.242030660540686	0.224836149600356	0.235985156298956	0.24697461719322	0.189698464456139	4.47916823475972	0.00551211008341246	1.40091016442485	0.0946185748644405	0.098003009287354	0.0915510299591939	0.176729815074151	0.180368115944444	0.173432173532659	0.201435081661974	0.204959108159249	0.198065135041654	0.000344067888100683	0.000373706254575844	0.000409718252802349
122	0.972667378427265	0.15	0.189862466044395	0.180112438187763	0.199612493901027	0.167160618506479	0.966402684120691	0.920462901362536	1.01234246687885	4.01	2.97	5.47	0.205071707629927	0.215306720561374	0.225541733492821	0.220411916731864	0.231412550822583	0.242413184913301	0.224821815142139	0.236115243215561	0.247318199106371	0.189862466044395	4.45923343299802	-0.000412748330494611	1.39189035848915	0.0946185748644405	0.098003009287354	0.0915510299591939	0.176729815074151	0.180368115944444	0.173432173532659	0.201435081661974	0.204959108159249	0.198065135041654	0.000344067888100683	0.000373706254575844	0.000409718252802349
122	0.972667378427265	0.15	0.190718639289449	0.180998896808101	0.200438381770797	0.16687986247609	0.953294461361544	0.907932054755382	0.998656867967706	4.03	2.95	5.43	0.201144581287855	0.211194234491766	0.221243887695677	0.216050897839016	0.226845305442612	0.237639713046208	0.220617530447544	0.231656035781907	0.242460169200058	0.190718639289449	4.44748252354534	-0.0155712295246919	1.37268670866145	0.0946185748644405	0.098003009287354	0.0915510299591939	0.176729815074151	0.180368115944444	0.173432173532659	0.201435081661974	0.204959108159249	0.198065135041654	0.000344067888100683	0.000373706254575844	0.000409718252802349
122	0.972667378427265	0.15	0.190870955483115	0.181138457298302	0.200603453667928	0.167642243378881	0.963350846257918	0.917635192514506	1.00906650000133	4	2.96	5.41	0.204636795146689	0.214831592541558	0.225026389936428	0.219968718912773	0.230927337185295	0.241885955457816	0.224721652692108	0.236173534393675	0.247125551753925	0.190870955483115	4.43726376739054	-0.00747868598065707	1.38038974112641	0.0946185748644405	0.098003009287354	0.0915510299591939	0.176729815074151	0.180368115944444	0.173432173532659	0.201435081661974	0.204959108159249	0.198065135041654	0.000344067888100683	0.000373706254575844	0.000409718252802349
122	0.972667378427265	0.15	0.19108748942648	0.181352688895296	0.200822289957664	0.168984863413568	0.953146931004184	0.908131896603076	0.998161965405293	3.98	2.96	5.48	0.203461847925643	0.213547213408285	0.223632578890926	0.218823717843637	0.229670553224439	0.240517388605242	0.223310294588555	0.234370832659966	0.24533942752023	0.19108748942648	4.4449989059666	-0.0131872113476132	1.37496851747043	0.0946185748644405	0.098003009287354	0.0915510299591939	0.176729815074151	0.180368115944444	0.173432173532659	0.201435081661974	0.204959108159249	0.198065135041654	0.000344067888100683	0.000373706254575844	0.000409718252802349
122	0.972667378427265	0.15	0.19142007912771	0.181721840361548	0.201118317893871	0.164442578274325	0.959076155991011	0.913034464160632	1.00511784782139	3.98	2.95	5.42	0.204696717782743	0.215018982241301	0.225341246699858	0.220168891916094	0.231271373443509	0.242373854970925	0.224784833373656	0.236127823969971	0.247342139559604	0.19142007912771	4.44935037424866	0.0058348638279644	1.39476923482589	0.0946185748644405	0.098003009287354	0.0915510299591939	0.176729815074151	0.180368115944444	0.173432173532659	0.201435081661974	0.204959108159249	0.198065135041654	0.000344067888100683	0.000373706254575844	0.000409718252802349
122	0.972667378427265	0.15	0.191470430130139	0.181762880525904	0.201177979734374	0.171336070707694	0.962624552010519	0.917538841497056	1.00771026252398	3.97	2.93	5.38	0.206112212695641	0.216240084274051	0.22636795585246	0.221742219939245	0.232638113480364	0.243534007021483	0.226181550393813	0.23748998239463	0.248744989316197	0.191470430130139	4.41499383036204	0.00300497598840693	1.38534944943334	0.0946185748644405	0.098003009287354	0.0915510299591939	0.176729815074151	0.180368115944444	0.173432173532659	0.201435081661974	0.204959108159249	0.198065135041654	0.000344067888100683	0.000373706254575844	0.000409718252802349
122	0.972667378427265	0.15	0.191529301940067	0.181754863082397	0.201303740797736	0.16490739652339	0.943556277131851	0.898336103357515	0.988776450906187	3.99	2.93	5.44	0.200836014567896	0.210945637731166	0.221055260894437	0.21594586986674	0.226816088401571	0.237686306936401	0.220333426730822	0.231431299709194	0.242585711108982	0.191529301940067	4.43930415684027	-0.0168672762581969	1.37070135414872	0.0946185748644405	0.098003009287354	0.0915510299591939	0.176729815074151	0.180368115944444	0.173432173532659	0.201435081661974	0.204959108159249	0.198065135041654	0.000344067888100683	0.000373706254575844	0.000409718252802349
122	0.972667378427265	0.15	0.191651557579484	0.181788478325517	0.201514636833452	0.16384265179457	0.958519092630067	0.912403429612694	1.00463475564744	4.01	2.96	5.45	0.203284919094718	0.213559561343121	0.223834203591523	0.21849256139913	0.229535844453822	0.240579127508514	0.222914975167959	0.234166323211798	0.245492584559293	0.191651557579484	4.4570848189019	-0.00332618011480639	1.39045682162732	0.0946185748644405	0.098003009287354	0.0915510299591939	0.176729815074151	0.180368115944444	0.173432173532659	0.201435081661974	0.204959108159249	0.198065135041654	0.000344067888100683	0.000373706254575844	0.000409718252802349
122	0.972667378427265	0.15	0.19169819687846	0.181922036086116	0.201474357670803	0.169608563410161	0.961353518811202	0.91605147129705	1.00665556632535	4.07	2.98	5.47	0.201138112082963	0.211085116804857	0.221032121526751	0.215823364796682	0.226496608203889	0.237169851611096	0.22036383178361	0.231118549479447	0.242170252762327	0.19169819687846	4.46560295915742	-0.0015286774512784	1.3930501937474	0.0946185748644405	0.098003009287354	0.0915510299591939	0.176729815074151	0.180368115944444	0.173432173532659	0.201435081661974	0.204959108159249	0.198065135041654	0.000344067888100683	0.000373706254575844	0.000409718252802349
122	0.972667378427265	0.15	0.191831148558128	0.182238287089783	0.201424010026473	0.171108116558214	0.959246476316619	0.914282882235301	1.00421007039794	4	2.96	5.47	0.204239888558854	0.214284219064006	0.224328549569157	0.219585747034216	0.230384772792579	0.241183798550942	0.224154029075408	0.235188915775299	0.246000355606259	0.191831148558128	4.47405986705689	0.0111482278783301	1.40532293374339	0.0946185748644405	0.098003009287354	0.0915510299591939	0.176729815074151	0.180368115944444	0.173432173532659	0.201435081661974	0.204959108159249	0.198065135041654	0.000344067888100683	0.000373706254575844	0.000409718252802349
122	0.972667378427265	0.15	0.191995259493527	0.182177714174116	0.201812804812937	0.162122297350537	0.941357973181762	0.895781479026263	0.986934467337261	4.01	2.96	5.46	0.199598363110008	0.209753734528961	0.219909105947914	0.2145323074454	0.225447503489729	0.236362699534059	0.218991661751281	0.230097514236695	0.241127899912317	0.191995259493527	4.45062203861907	-0.000674687419859858	1.39046745707399	0.0946185748644405	0.098003009287354	0.0915510299591939	0.176729815074151	0.180368115944444	0.173432173532659	0.201435081661974	0.204959108159249	0.198065135041654	0.000344067888100683	0.000373706254575844	0.000409718252802349
122	0.972667378427265	0.15	0.192075498315083	0.182199240631882	0.201951755998285	0.162528164424254	0.951172057865016	0.905189085423635	0.997155030306398	3.99	2.94	5.38	0.202351664063713	0.212630987071408	0.222910310079103	0.21757350038057	0.228626082026859	0.239678663673149	0.222114236368652	0.233432024983051	0.244611500019437	0.192075498315083	4.4128825374944	0.0022073449082717	1.38248068553596	0.0946185748644405	0.098003009287354	0.0915510299591939	0.176729815074151	0.180368115944444	0.173432173532659	0.201435081661974	0.204959108159249	0.198065135041654	0.000344067888100683	0.000373706254575844	0.000409718252802349
122	0.972667378427265	0.15	0.192258954460699	0.18248019410438	0.202037714817018	0.167199845342598	0.955556647702522	0.910138850275356	1.00097444512969	4.03	2.98	5.4	0.201796350271924	0.211866402501228	0.221936454730533	0.216771078658516	0.227588400582091	0.238405722505666	0.221535667485296	0.232461855486543	0.243697098525388	0.192258954460699	4.44497733265764	0.000439354126026217	1.39179835614471	0.0946185748644405	0.098003009287354	0.0915510299591939	0.176729815074151	0.180368115944444	0.173432173532659	0.201435081661974	0.204959108159249	0.198065135041654	0.000344067888100683	0.000373706254575844	0.000409718252802349
122	0.972667378427265	0.15	0.192376016776816	0.182643460351713	0.20210857320192	0.169875407636691	0.964710381127925	0.919293165683224	1.01012759657263	4.01	2.96	5.39	0.204760017479745	0.214876082925991	0.224992148372237	0.220070569615773	0.230943045172413	0.241815520729054	0.224692287426563	0.23595925270208	0.24688800200031	0.192376016776816	4.43877857577279	-0.0195388637983175	1.36912661983792	0.0946185748644405	0.098003009287354	0.0915510299591939	0.176729815074151	0.180368115944444	0.173432173532659	0.201435081661974	0.204959108159249	0.198065135041654	0.000344067888100683	0.000373706254575844	0.000409718252802349
122	0.972667378427265	0.15	0.192378394451701	0.182491623999136	0.202265164904267	0.160838683435259	0.943899221071173	0.897982563300836	0.98981587884151	3.97	2.93	5.38	0.201702737208713	0.21201642918254	0.222330121156367	0.216996303143984	0.228092002989497	0.239187702835011	0.221458041643017	0.232764079497528	0.244016540918392	0.192378394451701	4.41118378487203	0.00330753526616397	1.38435063791219	0.0946185748644405	0.098003009287354	0.0915510299591939	0.176729815074151	0.180368115944444	0.173432173532659	0.201435081661974	0.204959108159249	0.198065135041654	0.000344067888100683	0.000373706254575844	0.000409718252802349
122	0.972667378427265	0.15	0.192419542980858	0.18260574992141	0.202233336040306	0.167763068002811	0.964947075909686	0.919175488487146	1.01071866333223	4.01	2.94	5.38	0.204761334445946	0.214957702210032	0.225154069974118	0.220075402740747	0.231034355260987	0.241993307781227	0.224721103541001	0.23595925270208	0.247063028524144	0.192419542980858	4.43635038503497	-0.00611927394304597	1.37957935754497	0.0946185748644405	0.098003009287354	0.0915510299591939	0.176729815074151	0.180368115944444	0.173432173532659	0.201435081661974	0.204959108159249	0.198065135041654	0.000344067888100683	0.000373706254575844	0.000409718252802349
122	0.972667378427265	0.15	0.192482129769128	0.182809397190241	0.202154862348015	0.171307995821472	0.974087796791536	0.928460679858225	1.01971491372485	4	2.99	5.46	0.206966997199927	0.217137925907451	0.227308854614975	0.222463077160702	0.233395525949493	0.244327974738283	0.227038073053518	0.238428310019117	0.249461179183404	0.192482129769128	4.47977103802448	-0.00452180804014512	1.39179374666428	0.0946185748644405	0.098003009287354	0.0915510299591939	0.176729815074151	0.180368115944444	0.173432173532659	0.201435081661974	0.204959108159249	0.198065135041654	0.000344067888100683	0.000373706254575844	0.000409718252802349
122	0.972667378427265	0.15	0.192637002107112	0.182963958978367	0.202310045235856	0.172173175374498	0.976131729311298	0.93054771160421	1.02171574701839	4.02	2.98	5.46	0.206690874104413	0.216815879354092	0.22694088460377	0.222074521639041	0.23295311367731	0.243831705715579	0.226803842227776	0.237872406231531	0.249021072656573	0.192637002107112	4.46585480978161	-0.0115397207525743	1.38340681784791	0.0946185748644405	0.098003009287354	0.0915510299591939	0.176729815074151	0.180368115944444	0.173432173532659	0.201435081661974	0.204959108159249	0.198065135041654	0.000344067888100683	0.000373706254575844	0.000409718252802349
122	0.972667378427265	0.15	0.192676425296226	0.18296436619569	0.202388484396762	0.171138946025415	0.962983899632297	0.917850023326181	1.00811777593841	3.97	2.95	5.44	0.206000484018158	0.216130243922703	0.226260003827248	0.221599271693333	0.232496078212864	0.243392884732395	0.226074487242295	0.23718606405599	0.248437781233543	0.192676425296226	4.43832569588962	-0.0165562577325548	1.36935007201099	0.0946185748644405	0.098003009287354	0.0915510299591939	0.176729815074151	0.180368115944444	0.173432173532659	0.201435081661974	0.204959108159249	0.198065135041654	0.000344067888100683	0.000373706254575844	0.000409718252802349
122	0.972667378427265	0.15	0.192697958995228	0.182825301084075	0.202570616906381	0.162789065444535	0.957200217173477	0.910970122020583	1.00343031232637	4.02	2.97	5.44	0.202479750837029	0.212755233996639	0.223030717156249	0.217566985845827	0.228608119045093	0.239649252244359	0.222137819140087	0.233630318322684	0.244720962066484	0.192697958995228	4.45873238867604	-0.0164814767022854	1.37705128485487	0.0946185748644405	0.098003009287354	0.0915510299591939	0.176729815074151	0.180368115944444	0.173432173532659	0.201435081661974	0.204959108159249	0.198065135041654	0.000344067888100683	0.000373706254575844	0.000409718252802349
122	0.972667378427265	0.15	0.192781948843712	0.182962545755999	0.202601351931424	0.166599919702449	0.965603033294259	0.919608611423795	1.01159745516472	3.98	2.97	5.38	0.20591156436666	0.216210275407245	0.22650898644783	0.221443209436227	0.232518739035053	0.243594268633879	0.22634331981535	0.237527742399024	0.248817992088033	0.192781948843712	4.42800257356137	0.00432371263984928	1.38983332208871	0.0946185748644405	0.098003009287354	0.0915510299591939	0.176729815074151	0.180368115944444	0.173432173532659	0.201435081661974	0.204959108159249	0.198065135041654	0.000344067888100683	0.000373706254575844	0.000409718252802349
122	0.972667378427265	0.15	0.193017336688043	0.183314169512639	0.202720503863447	0.172656787901643	0.970720163919803	0.925465614587439	1.01597471325217	4.01	2.96	5.48	0.205981330900393	0.216053657904064	0.226125984907735	0.221364163076894	0.232188698619305	0.243013234161716	0.225899790806807	0.236694951208483	0.247942312556398	0.193017336688043	4.45943816068965	0.00970570274770344	1.40109864279375	0.0946185748644405	0.098003009287354	0.0915510299591939	0.176729815074151	0.180368115944444	0.173432173532659	0.201435081661974	0.204959108159249	0.198065135041654	0.000344067888100683	0.000373706254575844	0.000409718252802349
122	0.972667378427265	0.15	0.193049027577848	0.183390083965712	0.202707971189985	0.172569828984886	0.972773600151672	0.92740951199197	1.01813768831137	3.98	2.96	5.38	0.207847787900364	0.21801462924951	0.228181470598656	0.223549170633666	0.234484042611495	0.245418914589325	0.228387404212208	0.2394722902833	0.250799683733303	0.193049027577848	4.42864211298666	0.015731584804152	1.40035055030316	0.0946185748644405	0.098003009287354	0.0915510299591939	0.176729815074151	0.180368115944444	0.173432173532659	0.201435081661974	0.204959108159249	0.198065135041654	0.000344067888100683	0.000373706254575844	0.000409718252802349
122	0.972667378427265	0.15	0.193213497177733	0.183281668879591	0.203145325475875	0.1620014835611	0.950862556184957	0.904805408074894	0.996919704295019	4.01	2.96	5.39	0.201573595491536	0.211834260226492	0.222094924961448	0.216650920909755	0.227679064048016	0.238707207186276	0.221343646362151	0.232545691718542	0.243705086772047	0.193213497177733	4.41631413030047	-0.00592375296799149	1.3800131294538	0.0946185748644405	0.098003009287354	0.0915510299591939	0.176729815074151	0.180368115944444	0.173432173532659	0.201435081661974	0.204959108159249	0.198065135041654	0.000344067888100683	0.000373706254575844	0.000409718252802349
122	0.972667378427265	0.15	0.193225015053679	0.183284409594328	0.20316562051303	0.164132865253902	0.957943896609936	0.91190466232503	1.00398313089484	4	2.94	5.39	0.203325084521436	0.213590336569181	0.223855588616927	0.21855453358095	0.229588673213384	0.240622812845817	0.22326822914149	0.234421099375027	0.245700303205143	0.193225015053679	4.42049921749393	-0.008002557600419	1.37752715576051	0.0946185748644405	0.098003009287354	0.0915510299591939	0.176729815074151	0.180368115944444	0.173432173532659	0.201435081661974	0.204959108159249	0.198065135041654	0.000344067888100683	0.000373706254575844	0.000409718252802349
122	0.972667378427265	0.15	0.193274696301097	0.183369360274713	0.203180032327481	0.167989676567068	0.969708875161886	0.923748708078728	1.01566904224504	4	2.96	5.36	0.206349692066643	0.216616408806812	0.226883125546981	0.22185348217253	0.232891574046929	0.243929665921327	0.226576265059066	0.238038165436186	0.249288601462967	0.193274696301097	4.41923405338955	0.00169236309240266	1.38564423986067	0.0946185748644405	0.098003009287354	0.0915510299591939	0.176729815074151	0.180368115944444	0.173432173532659	0.201435081661974	0.204959108159249	0.198065135041654	0.000344067888100683	0.000373706254575844	0.000409718252802349
122	0.972667378427265	0.15	0.193362915269325	0.183421996618738	0.203303833919912	0.160469958733972	0.941834252341279	0.895955362683646	0.987713141998913	4	2.95	5.47	0.199737774454569	0.209965680549371	0.220193586644172	0.214694658017988	0.225688456298058	0.236682254578128	0.219061787635699	0.230313350081951	0.24154839179627	0.193362915269325	4.43833945543458	-0.00430058064420167	1.38447334532178	0.0946185748644405	0.098003009287354	0.0915510299591939	0.176729815074151	0.180368115944444	0.173432173532659	0.201435081661974	0.204959108159249	0.198065135041654	0.000344067888100683	0.000373706254575844	0.000409718252802349
122	0.972667378427265	0.15	0.193390694038992	0.183481723730796	0.203299664347189	0.165411959688355	0.958828285449291	0.912960198178847	1.00469637271973	3.99	2.94	5.39	0.204056401798902	0.214308411540921	0.224560421282939	0.219402430115432	0.230425440573014	0.241448451030597	0.22406329583987	0.235282997436324	0.246244455083548	0.193390694038992	4.41444299576846	0.00329609981529371	1.38543170008221	0.0946185748644405	0.098003009287354	0.0915510299591939	0.176729815074151	0.180368115944444	0.173432173532659	0.201435081661974	0.204959108159249	0.198065135041654	0.000344067888100683	0.000373706254575844	0.000409718252802349
122	0.972667378427265	0.15	0.193402415402825	0.183627251833297	0.203177578972354	0.174426638511243	0.98078348626095	0.935341035768292	1.02622593675361	3.95	2.93	5.38	0.210923230405158	0.221170688913771	0.231418147422383	0.227020282007131	0.238049796944926	0.24907931188272	0.231885786887274	0.242962391203314	0.254344471012664	0.193402415402825	4.40206463172889	-0.00141091950004889	1.37588982009347	0.0946185748644405	0.098003009287354	0.0915510299591939	0.176729815074151	0.180368115944444	0.173432173532659	0.201435081661974	0.204959108159249	0.198065135041654	0.000344067888100683	0.000373706254575844	0.000409718252802349
122	0.972667378427265	0.15	0.19341791739582	0.183617185178954	0.203218649612687	0.169158594864919	0.963604967523036	0.918124153480978	1.00908578156509	3.98	2.94	5.41	0.205982713658339	0.216186411557206	0.226390109456074	0.221570229785999	0.232546081341528	0.243521932897058	0.226216608848018	0.237527305682743	0.248573232938361	0.19341791739582	4.43050710897461	-0.00729329897949761	1.37701097739193	0.0946185748644405	0.098003009287354	0.0915510299591939	0.176729815074151	0.180368115944444	0.173432173532659	0.201435081661974	0.204959108159249	0.198065135041654	0.000344067888100683	0.000373706254575844	0.000409718252802349
122	0.972667378427265	0.15	0.193426429779788	0.183549161079509	0.203303698480066	0.167146704188298	0.957354539643776	0.911842603184434	1.00286647610312	4.01	2.96	5.46	0.203038042014311	0.21317208755541	0.223306133096508	0.218212085161109	0.229103498349998	0.239994911538886	0.222554457144772	0.23380962664869	0.24497494358186	0.193426429779788	4.44062052170963	0.00905338661183504	1.39820304825008	0.0946185748644405	0.098003009287354	0.0915510299591939	0.176729815074151	0.180368115944444	0.173432173532659	0.201435081661974	0.204959108159249	0.198065135041654	0.000344067888100683	0.000373706254575844	0.000409718252802349
122	0.972667378427265	0.15	0.193495250283496	0.183659243287188	0.203331257279804	0.164511258156461	0.954891712851401	0.909062354021766	1.00072107168104	3.98	2.92	5.42	0.203577697669314	0.213840838932311	0.224103980195308	0.218936745736666	0.229974196178836	0.241011646621007	0.223356923097663	0.234526419952454	0.245888281181169	0.193495250283496	4.42955837013124	0.00587325521823089	1.39097410685257	0.0946185748644405	0.098003009287354	0.0915510299591939	0.176729815074151	0.180368115944444	0.173432173532659	0.201435081661974	0.204959108159249	0.198065135041654	0.000344067888100683	0.000373706254575844	0.000409718252802349
122	0.972667378427265	0.15	0.193600908475687	0.183911498684704	0.203290318266671	0.172165987716901	0.975377574829728	0.929827626577176	1.02092752308228	4.03	2.98	5.46	0.206000800843056	0.216092268928304	0.226183737013552	0.221267671055981	0.232107025231404	0.242946379406827	0.225872734655559	0.236991004638686	0.247688094504492	0.193600908475687	4.45697993853276	-0.0130447260291916	1.37812244099584	0.0946185748644405	0.098003009287354	0.0915510299591939	0.176729815074151	0.180368115944444	0.173432173532659	0.201435081661974	0.204959108159249	0.198065135041654	0.000344067888100683	0.000373706254575844	0.000409718252802349
122	0.972667378427265	0.15	0.193609855831831	0.1838064979463	0.203413213717363	0.167092640702298	0.958290741137105	0.912725450122952	1.00385603215126	3.96	2.92	5.43	0.20532205114614	0.215572186069886	0.225822320993631	0.220928685113397	0.231957938027524	0.242987190941651	0.225336475350037	0.236568901608348	0.247851492257729	0.193609855831831	4.42271667195891	-0.00538711207236335	1.37777380000241	0.0946185748644405	0.098003009287354	0.0915510299591939	0.176729815074151	0.180368115944444	0.173432173532659	0.201435081661974	0.204959108159249	0.198065135041654	0.000344067888100683	0.000373706254575844	0.000409718252802349
122	0.972667378427265	0.15	0.193642684435542	0.183810626978483	0.203474741892601	0.167487480003241	0.954596969594375	0.909271591890629	0.999922347298122	4.03	2.96	5.46	0.201730126337357	0.211785971314822	0.221841816292288	0.216715517890908	0.227518354788346	0.238321191685784	0.22120753089348	0.232308533330979	0.243111773438068	0.193642684435542	4.44873561142163	0.012814176874322	1.40158424280837	0.0946185748644405	0.098003009287354	0.0915510299591939	0.176729815074151	0.180368115944444	0.173432173532659	0.201435081661974	0.204959108159249	0.198065135041654	0.000344067888100683	0.000373706254575844	0.000409718252802349
122	0.972667378427265	0.15	0.193649275071838	0.183942416977135	0.203356133166541	0.171328149024027	0.962702378864803	0.917611765328079	1.00779299240153	4.02	2.93	5.44	0.204062789060655	0.214090250244602	0.224117711428549	0.219281214391203	0.230056495253521	0.240831776115839	0.223737779481053	0.234723098359052	0.245519196553921	0.193649275071838	4.44089847351099	0.00831194896589869	1.39614005485525	0.0946185748644405	0.098003009287354	0.0915510299591939	0.176729815074151	0.180368115944444	0.173432173532659	0.201435081661974	0.204959108159249	0.198065135041654	0.000344067888100683	0.000373706254575844	0.000409718252802349
122	0.972667378427265	0.15	0.193762596334248	0.184058098844616	0.20346709382388	0.169152138118088	0.958967453616934	0.91370448406065	1.00423042317322	4.01	2.95	5.46	0.2033661897665	0.213440516659666	0.223514843552832	0.218554036307057	0.229380736694698	0.24020743708234	0.222889462726682	0.233997524090228	0.245135856548785	0.193762596334248	4.46221124984926	0.00017305043467071	1.39166291642236	0.0946185748644405	0.098003009287354	0.0915510299591939	0.176729815074151	0.180368115944444	0.173432173532659	0.201435081661974	0.204959108159249	0.198065135041654	0.000344067888100683	0.000373706254575844	0.000409718252802349
122	0.972667378427265	0.15	0.193786718816509	0.183858699587942	0.203714738045077	0.162702298070758	0.955662683190173	0.909492148728837	1.00183321765151	3.98	2.94	5.36	0.203759770853239	0.214103672705677	0.224447574558114	0.219143280645695	0.230268129172605	0.241392977699515	0.22392732390872	0.235032484866679	0.246599923987526	0.193786718816509	4.40720172790423	0.0060429228893797	1.38613330360955	0.0946185748644405	0.098003009287354	0.0915510299591939	0.176729815074151	0.180368115944444	0.173432173532659	0.201435081661974	0.204959108159249	0.198065135041654	0.000344067888100683	0.000373706254575844	0.000409718252802349
122	0.972667378427265	0.15	0.1938589062113	0.183987224026847	0.203730588395752	0.165905923987882	0.961733176381347	0.915808263900519	1.00765808886217	4.02	2.96	5.47	0.20359460609783	0.213804237125605	0.224013868153379	0.218769802800687	0.22974042235404	0.240711041907394	0.223344843977976	0.234362346042804	0.245515126156427	0.1938589062113	4.45915653267425	-0.00823233297744024	1.38432988126659	0.0946185748644405	0.098003009287354	0.0915510299591939	0.176729815074151	0.180368115944444	0.173432173532659	0.201435081661974	0.204959108159249	0.198065135041654	0.000344067888100683	0.000373706254575844	0.000409718252802349
122	0.972667378427265	0.15	0.193917249714376	0.183923342003136	0.203911157425615	0.166978745952885	0.970032943801481	0.92389044651965	1.01617544108331	4.01	2.97	5.41	0.205911020830938	0.216194976850596	0.226478932870254	0.22132341546508	0.232377123331606	0.243430831198132	0.226024213869823	0.237378392242869	0.248625729981399	0.193917249714376	4.43392918563672	-0.0134621416101516	1.37463091562052	0.0946185748644405	0.098003009287354	0.0915510299591939	0.176729815074151	0.180368115944444	0.173432173532659	0.201435081661974	0.204959108159249	0.198065135041654	0.000344067888100683	0.000373706254575844	0.000409718252802349
122	0.972667378427265	0.15	0.193923513686284	0.183925773725619	0.20392125364695	0.156051302328165	0.92749567524701	0.881559652936964	0.973431697557056	4.02	2.96	5.41	0.196047042923988	0.206262598170388	0.216478153416788	0.210667886119496	0.221645299485177	0.232622712850858	0.215224028816556	0.226386120285089	0.237465406676937	0.193923513686284	4.42843442913805	0.00086209022380831	1.38965325519615	0.0946185748644405	0.098003009287354	0.0915510299591939	0.176729815074151	0.180368115944444	0.173432173532659	0.201435081661974	0.204959108159249	0.198065135041654	0.000344067888100683	0.000373706254575844	0.000409718252802349
122	0.972667378427265	0.15	0.193958006069713	0.183996731901927	0.2039192802375	0.163930433559405	0.962404169229398	0.91611641851355	1.00869191994525	4.02	2.97	5.43	0.20365937745612	0.213949482844614	0.224239588233108	0.218838939370609	0.229896008175187	0.240953076979764	0.223634969000705	0.234804571727572	0.246055507714202	0.193958006069713	4.4358090375004	0.0022031849698206	1.38982392680788	0.0946185748644405	0.098003009287354	0.0915510299591939	0.176729815074151	0.180368115944444	0.173432173532659	0.201435081661974	0.204959108159249	0.198065135041654	0.000344067888100683	0.000373706254575844	0.000409718252802349
122	0.972667378427265	0.15	0.193966309805077	0.184147687613651	0.203784931996503	0.167683430008238	0.97265458849341	0.926504237999483	1.01880493898734	4.04	2.97	5.45	0.204981331374991	0.215191711316796	0.225402091258602	0.220137762807548	0.231103103810686	0.242068444813825	0.224844121541355	0.235838585428898	0.247039297985611	0.193966309805077	4.46987657204332	0.00848888534405042	1.40364177316516	0.0946185748644405	0.098003009287354	0.0915510299591939	0.176729815074151	0.180368115944444	0.173432173532659	0.201435081661974	0.204959108159249	0.198065135041654	0.000344067888100683	0.000373706254575844	0.000409718252802349
122	0.972667378427265	0.15	0.194040121995625	0.184077533159857	0.204002710831392	0.163639438548457	0.955420687494572	0.909419971553353	1.00142140343579	3.99	2.95	5.41	0.20331115977593	0.213595142095516	0.223879124415101	0.218606881338696	0.229664559161716	0.240722236984736	0.223168431876911	0.234346196413389	0.245686522743461	0.194040121995625	4.41440967004681	-0.00651859070054424	1.37743835887553	0.0946185748644405	0.098003009287354	0.0915510299591939	0.176729815074151	0.180368115944444	0.173432173532659	0.201435081661974	0.204959108159249	0.198065135041654	0.000344067888100683	0.000373706254575844	0.000409718252802349
122	0.972667378427265	0.15	0.194089250634722	0.184316638971883	0.20386186229756	0.172797612625869	0.977206231502478	0.931671747845638	1.02274071515932	4.01	2.97	5.44	0.207506865432407	0.217648546764445	0.227790228096484	0.223021527982441	0.233921472243413	0.244821416504385	0.227749393273552	0.238748783357667	0.250395631497953	0.194089250634722	4.45591693745611	0.0166957456769468	1.40865528372089	0.0946185748644405	0.098003009287354	0.0915510299591939	0.176729815074151	0.180368115944444	0.173432173532659	0.201435081661974	0.204959108159249	0.198065135041654	0.000344067888100683	0.000373706254575844	0.000409718252802349
122	0.972667378427265	0.15	0.194191199725307	0.184345722062229	0.204036677388385	0.17145700836969	0.978149797831391	0.932356445178285	1.0239431504845	4	2.97	5.43	0.208083041621105	0.218303188814129	0.228523336007153	0.223693488782493	0.234680354236146	0.2456672196898	0.228260445635851	0.239667051842912	0.250957256322927	0.194191199725307	4.44789696660069	0.0101855565418938	1.40216928092735	0.0946185748644405	0.098003009287354	0.0915510299591939	0.176729815074151	0.180368115944444	0.173432173532659	0.201435081661974	0.204959108159249	0.198065135041654	0.000344067888100683	0.000373706254575844	0.000409718252802349
122	0.972667378427265	0.15	0.194253995777806	0.18422419993955	0.204283791616062	0.163576903092524	0.962713173587947	0.916350753248435	1.00907559392746	4.01	2.97	5.46	0.204018938446189	0.214341199597754	0.224663460749319	0.219263444575183	0.230356995757902	0.24145054694062	0.223836026375648	0.235161298301413	0.2463541761903	0.194253995777806	4.43875892623869	-0.0140764599110043	1.37603746714498	0.0946185748644405	0.098003009287354	0.0915510299591939	0.176729815074151	0.180368115944444	0.173432173532659	0.201435081661974	0.204959108159249	0.198065135041654	0.000344067888100683	0.000373706254575844	0.000409718252802349
122	0.972667378427265	0.15	0.194319861832568	0.184403354043849	0.204236369621287	0.163851279646003	0.969837865610834	0.923179110187899	1.01649662103377	4.03	2.99	5.45	0.204485643788387	0.214820632454976	0.225155621121565	0.219635019887017	0.230735679078854	0.241836338270692	0.224321264466432	0.23559020709294	0.247089565818594	0.194319861832568	4.46613229144798	0.00514594303321017	1.40212863910489	0.0946185748644405	0.098003009287354	0.0915510299591939	0.176729815074151	0.180368115944444	0.173432173532659	0.201435081661974	0.204959108159249	0.198065135041654	0.000344067888100683	0.000373706254575844	0.000409718252802349
122	0.972667378427265	0.15	0.194368843222288	0.184497325211172	0.204240361233404	0.174472151901486	0.980452905881612	0.935032949668962	1.02587286209426	4.02	2.93	5.43	0.207807528685255	0.217901941782552	0.22799635487985	0.223289194910285	0.234135642042628	0.24498208917497	0.227734352692823	0.238828124006895	0.249745514674487	0.194368843222288	4.44008921403718	-0.00900110966276537	1.37802217516551	0.0946185748644405	0.098003009287354	0.0915510299591939	0.176729815074151	0.180368115944444	0.173432173532659	0.201435081661974	0.204959108159249	0.198065135041654	0.000344067888100683	0.000373706254575844	0.000409718252802349
122	0.972667378427265	0.15	0.194403872245986	0.184459129477277	0.204348615014694	0.163577609343418	0.971755884821224	0.924958105632107	1.01855366401034	4.02	2.98	5.44	0.205528644879202	0.215927260861407	0.226325876843611	0.220835608652591	0.232008672586937	0.243181736521282	0.225585289251649	0.237026160591478	0.248419382433019	0.194403872245986	4.45988350601176	-0.0015861404019601	1.39252046945292	0.0946185748644405	0.098003009287354	0.0915510299591939	0.176729815074151	0.180368115944444	0.173432173532659	0.201435081661974	0.204959108159249	0.198065135041654	0.000344067888100683	0.000373706254575844	0.000409718252802349
122	0.972667378427265	0.15	0.194513524541474	0.18450628315277	0.204520765930177	0.166539776151919	0.969339272947234	0.923156880514333	1.01552166538013	4.03	2.97	5.42	0.204765200762642	0.215008905876938	0.225252610991233	0.219970429333811	0.23097480021113	0.241979171088448	0.224525304404829	0.235832871808728	0.247292559732496	0.194513524541474	4.42892149629725	-0.0108525523658741	1.37533012495277	0.0946185748644405	0.098003009287354	0.0915510299591939	0.176729815074151	0.180368115944444	0.173432173532659	0.201435081661974	0.204959108159249	0.198065135041654	0.000344067888100683	0.000373706254575844	0.000409718252802349
122	0.972667378427265	0.15	0.194522284084763	0.184657371089443	0.204387197080082	0.165930081222675	0.955087302762481	0.909483726082961	1.000690879442	3.98	2.92	5.37	0.203760031216907	0.213977021297468	0.22419401137803	0.219143829024141	0.230132197616274	0.241120566208407	0.223765323661428	0.234813580439959	0.246028258958876	0.194522284084763	4.39628555344423	0.00857521132259591	1.38752229362552	0.0946185748644405	0.098003009287354	0.0915510299591939	0.176729815074151	0.180368115944444	0.173432173532659	0.201435081661974	0.204959108159249	0.198065135041654	0.000344067888100683	0.000373706254575844	0.000409718252802349
122	0.972667378427265	0.15	0.194528899249079	0.184586977516131	0.204470820982027	0.165688394657858	0.955899287625409	0.910217046363628	1.00158152888719	4.01	2.92	5.47	0.202701889665103	0.212875151817129	0.223048413969155	0.217854013326941	0.228787734724939	0.239721456122937	0.222208518505795	0.23319716725689	0.244364241948824	0.194528899249079	4.43023397162428	-0.00616331824985979	1.37961515649686	0.0946185748644405	0.098003009287354	0.0915510299591939	0.176729815074151	0.180368115944444	0.173432173532659	0.201435081661974	0.204959108159249	0.198065135041654	0.000344067888100683	0.000373706254575844	0.000409718252802349
122	0.972667378427265	0.15	0.194533667788703	0.184683282804922	0.204384052772485	0.166948888519517	0.959910218667293	0.914244337637202	1.00557609969738	4.01	2.96	5.49	0.203531129427402	0.2136973705073	0.223863611587199	0.218736849775404	0.229662606214383	0.240588362653363	0.223088840808553	0.234275418725783	0.24555226250817	0.194533667788703	4.45396126150026	-0.00551068559585921	1.38622116584027	0.0946185748644405	0.098003009287354	0.0915510299591939	0.176729815074151	0.180368115944444	0.173432173532659	0.201435081661974	0.204959108159249	0.198065135041654	0.000344067888100683	0.000373706254575844	0.000409718252802349
122	0.972667378427265	0.15	0.194534028383175	0.184526426171023	0.204541630595328	0.163463594738912	0.944065840239418	0.898582604682624	0.989549075796213	3.98	2.94	5.43	0.201604970891983	0.211809537876384	0.222014104860784	0.216862011886065	0.227838839078728	0.238815666271391	0.221183280490367	0.232271829293813	0.243786774654177	0.194534028383175	4.41002870333426	-0.00642392366836499	1.37650442507454	0.0946185748644405	0.098003009287354	0.0915510299591939	0.176729815074151	0.180368115944444	0.173432173532659	0.201435081661974	0.204959108159249	0.198065135041654	0.000344067888100683	0.000373706254575844	0.000409718252802349
122	0.972667378427265	0.15	0.194556011741042	0.18463417731301	0.204477846169074	0.163082638440408	0.972136790740179	0.92523580491611	1.01903777656425	4.07	3	5.51	0.203346230385974	0.213654022862266	0.223961815338559	0.218216107890505	0.229277667039401	0.240339226188298	0.222894231472715	0.234074462842386	0.24534250972679	0.194556011741042	4.50535266297336	-0.00711203837696715	1.39632385431339	0.0946185748644405	0.098003009287354	0.0915510299591939	0.176729815074151	0.180368115944444	0.173432173532659	0.201435081661974	0.204959108159249	0.198065135041654	0.000344067888100683	0.000373706254575844	0.000409718252802349
122	0.972667378427265	0.15	0.194591580570495	0.184655323688356	0.204527837452634	0.164254503735151	0.959858421632731	0.913747614232839	1.00596922903262	4.01	2.98	5.42	0.203636439445985	0.213912625662654	0.224188811879323	0.218876842007666	0.229922110688981	0.240967379370296	0.22364677194164	0.234790142367106	0.246081684250129	0.194591580570495	4.43788147909111	-0.00170147137657083	1.38882875530807	0.0946185748644405	0.098003009287354	0.0915510299591939	0.176729815074151	0.180368115944444	0.173432173532659	0.201435081661974	0.204959108159249	0.198065135041654	0.000344067888100683	0.000373706254575844	0.000409718252802349
122	0.972667378427265	0.15	0.194601930295155	0.184831069310048	0.204372791280262	0.171740142773962	0.967620812213807	0.922365479146819	1.0128761452808	3.99	2.94	5.35	0.20638124081601	0.216507217994325	0.226633195172641	0.221929890883541	0.232818753657054	0.243707616430566	0.226606897245336	0.237755553338169	0.248812896339757	0.194601930295155	4.40103451865248	-0.00137610035901474	1.37856286483595	0.0946185748644405	0.098003009287354	0.0915510299591939	0.176729815074151	0.180368115944444	0.173432173532659	0.201435081661974	0.204959108159249	0.198065135041654	0.000344067888100683	0.000373706254575844	0.000409718252802349
122	0.972667378427265	0.15	0.194621335880111	0.184796946594491	0.20444572516573	0.17231094973115	0.975726553083374	0.93018346671367	1.02126963945308	3.97	2.91	5.42	0.208820709492195	0.219044864133199	0.229269018774203	0.224639580607333	0.235638249351467	0.246636918095601	0.229086393049693	0.240404005775872	0.251542339164536	0.194621335880111	4.39773266554146	0.0223362854223196	1.40031780132231	0.0946185748644405	0.098003009287354	0.0915510299591939	0.176729815074151	0.180368115944444	0.173432173532659	0.201435081661974	0.204959108159249	0.198065135041654	0.000344067888100683	0.000373706254575844	0.000409718252802349
122	0.972667378427265	0.15	0.194678183295201	0.184623181393346	0.204733185197057	0.165473663689691	0.980275871265398	0.933392259284402	1.02715948324639	4.05	2.99	5.45	0.20606173661822	0.216412067261786	0.226762397905352	0.22124354935259	0.232356451369902	0.243469353387214	0.22608489348604	0.237371193596787	0.248742336556305	0.194678183295201	4.45299686348823	0.00469997263287112	1.40037426894602	0.0946185748644405	0.098003009287354	0.0915510299591939	0.176729815074151	0.180368115944444	0.173432173532659	0.201435081661974	0.204959108159249	0.198065135041654	0.000344067888100683	0.000373706254575844	0.000409718252802349
122	0.972667378427265	0.15	0.194686017733537	0.184977088641487	0.204394946825587	0.169417700926533	0.960791584101199	0.915485314819975	1.00609785338242	4.01	2.93	5.44	0.203873231258297	0.213962672743699	0.224052114229102	0.219112680061437	0.229956303574662	0.240799927087887	0.223549287958349	0.234542094909691	0.245739328257602	0.194686017733537	4.43543812177419	-0.010662948888014	1.37593120394883	0.0946185748644405	0.098003009287354	0.0915510299591939	0.176729815074151	0.180368115944444	0.173432173532659	0.201435081661974	0.204959108159249	0.198065135041654	0.000344067888100683	0.000373706254575844	0.000409718252802349
122	0.972667378427265	0.15	0.194720234430427	0.184812108235505	0.20462836062535	0.166642406585209	0.962254264236291	0.916426365343354	1.00808216312923	4	2.95	5.37	0.204452454036178	0.214676544859309	0.224900635682441	0.219781166303641	0.230771802811749	0.241762439319857	0.224495102080983	0.235832769611668	0.247061833456701	0.194720234430427	4.42440081873261	-0.0117251550786279	1.37294548475757	0.0946185748644405	0.098003009287354	0.0915510299591939	0.176729815074151	0.180368115944444	0.173432173532659	0.201435081661974	0.204959108159249	0.198065135041654	0.000344067888100683	0.000373706254575844	0.000409718252802349
122	0.972667378427265	0.15	0.194846795277712	0.185022764541772	0.204670826013652	0.176052837445293	0.991390026254178	0.945713835284444	1.03706621722391	4	2.95	5.47	0.211255261068283	0.221458490933281	0.231661720798279	0.22712749141034	0.238097320004436	0.249067148598532	0.23165374900592	0.242987080526291	0.254155191471598	0.194846795277712	4.4389964057537	-0.00064765071034514	1.38786984326755	0.0946185748644405	0.098003009287354	0.0915510299591939	0.176729815074151	0.180368115944444	0.173432173532659	0.201435081661974	0.204959108159249	0.198065135041654	0.000344067888100683	0.000373706254575844	0.000409718252802349
122	0.972667378427265	0.15	0.194863478638155	0.185089327661551	0.204637629614759	0.170133422375056	0.964645318833194	0.919272668647761	1.01001796901863	4.01	2.96	5.45	0.204462088003678	0.214553747542323	0.224645407080967	0.21971400229895	0.230558452381227	0.241402902463503	0.22435609496115	0.235168159175238	0.246377738991191	0.194863478638155	4.44944346611639	-0.00412554157979095	1.3866467973796	0.0946185748644405	0.098003009287354	0.0915510299591939	0.176729815074151	0.180368115944444	0.173432173532659	0.201435081661974	0.204959108159249	0.198065135041654	0.000344067888100683	0.000373706254575844	0.000409718252802349
122	0.972667378427265	0.15	0.194875262702356	0.184957418075846	0.204793107328865	0.173079004179877	0.988309151618774	0.942302587496458	1.03431571574109	3.98	2.93	5.37	0.211447469412319	0.221771086994507	0.232094704576695	0.227453568311158	0.238558660575798	0.249663752840438	0.23229332246353	0.243699870404202	0.254933070291713	0.194875262702356	4.3976653093474	0.00210749388705984	1.38177258933693	0.0946185748644405	0.098003009287354	0.0915510299591939	0.176729815074151	0.180368115944444	0.173432173532659	0.201435081661974	0.204959108159249	0.198065135041654	0.000344067888100683	0.000373706254575844	0.000409718252802349
122	0.972667378427265	0.15	0.194885201588976	0.185093431842735	0.204676971335218	0.168015470563182	0.964852720890218	0.919126934537605	1.01057850724283	4.01	2.96	5.5	0.20472828470136	0.214913343429185	0.22509840215701	0.220037121136716	0.230983781508282	0.241930441879848	0.224331342530859	0.235719941124885	0.2467564108224	0.194885201588976	4.46378411326002	0.0039030989243435	1.3985798876442	0.0946185748644405	0.098003009287354	0.0915510299591939	0.176729815074151	0.180368115944444	0.173432173532659	0.201435081661974	0.204959108159249	0.198065135041654	0.000344067888100683	0.000373706254575844	0.000409718252802349
122	0.972667378427265	0.15	0.194898472675389	0.185157827082937	0.204639118267841	0.172113114009713	0.976033520604493	0.930444483280017	1.02162255792897	3.99	2.95	5.42	0.207861679534092	0.218046289187752	0.228230898841412	0.223481096718675	0.23443101177831	0.245380926837945	0.228104220475816	0.239176368570401	0.25035791386622	0.194898472675389	4.44099901752348	-0.0051091847676264	1.38284260408538	0.0946185748644405	0.098003009287354	0.0915510299591939	0.176729815074151	0.180368115944444	0.173432173532659	0.201435081661974	0.204959108159249	0.198065135041654	0.000344067888100683	0.000373706254575844	0.000409718252802349
122	0.972667378427265	0.15	0.194902433592244	0.184893076676547	0.204911790507942	0.162340419842803	0.95075751341322	0.904762856730744	0.996752170095696	3.98	2.95	5.46	0.202701550542395	0.213006116160718	0.223310681779041	0.218005330927345	0.229087881759709	0.240170432592072	0.222516602690872	0.233758974153705	0.24518229078476	0.194902433592244	4.43153352621904	0.00024057400820158	1.38905383623607	0.0946185748644405	0.098003009287354	0.0915510299591939	0.176729815074151	0.180368115944444	0.173432173532659	0.201435081661974	0.204959108159249	0.198065135041654	0.000344067888100683	0.000373706254575844	0.000409718252802349
122	0.972667378427265	0.15	0.194929019348272	0.184985126263261	0.204872912433283	0.164409036197167	0.95361636825823	0.907831191998394	0.999401544518067	3.99	2.94	5.43	0.203230006532084	0.213479623148447	0.22372923976481	0.218553835040838	0.229576287174897	0.240598739308957	0.223047607586341	0.234177933108367	0.245638607929914	0.194929019348272	4.42632466541415	0.0117911441941542	1.39701589574058	0.0946185748644405	0.098003009287354	0.0915510299591939	0.176729815074151	0.180368115944444	0.173432173532659	0.201435081661974	0.204959108159249	0.198065135041654	0.000344067888100683	0.000373706254575844	0.000409718252802349
122	0.972667378427265	0.15	0.194956539695079	0.185169487849772	0.204743591540386	0.171233236313584	0.962575639346762	0.917475886187245	1.00767539250628	3.98	2.94	5.36	0.205757717246478	0.215872012780767	0.225986308315057	0.221318252848715	0.232197447303244	0.243076641757773	0.225962080157843	0.237047216902398	0.248158765244557	0.194956539695079	4.39378042267439	0.00164515429138413	1.38045429393335	0.0946185748644405	0.098003009287354	0.0915510299591939	0.176729815074151	0.180368115944444	0.173432173532659	0.201435081661974	0.204959108159249	0.198065135041654	0.000344067888100683	0.000373706254575844	0.000409718252802349
122	0.972667378427265	0.15	0.195022511591071	0.18514255564947	0.204902467532672	0.167821137037299	0.967031751128375	0.921170815326203	1.01289268693055	3.99	2.95	5.43	0.206179093585015	0.216443819754509	0.226708545924002	0.221720648072084	0.232759118069258	0.243797588066431	0.226248122665521	0.237595349626691	0.248959639084569	0.195022511591071	4.43321043074286	-0.00502279392730305	1.38064305931946	0.0946185748644405	0.098003009287354	0.0915510299591939	0.176729815074151	0.180368115944444	0.173432173532659	0.201435081661974	0.204959108159249	0.198065135041654	0.000344067888100683	0.000373706254575844	0.000409718252802349
122	0.972667378427265	0.15	0.195034412349866	0.185177514836451	0.204891309863281	0.166471504286794	0.95906706671985	0.913362834282792	1.00477129915691	4	2.94	5.44	0.20358322458516	0.21377043022511	0.22395763586506	0.218823686669775	0.229773517627308	0.24072334858484	0.223304027241871	0.234407895045392	0.245539748323927	0.195034412349866	4.42629574116117	0.00359510659000755	1.38937772335694	0.0946185748644405	0.098003009287354	0.0915510299591939	0.176729815074151	0.180368115944444	0.173432173532659	0.201435081661974	0.204959108159249	0.198065135041654	0.000344067888100683	0.000373706254575844	0.000409718252802349
122	0.972667378427265	0.15	0.195043295992882	0.184984658193582	0.205101933792182	0.167150150837715	0.986834089788181	0.939921297771854	1.03374688180451	4.02	2.99	5.43	0.208899783255719	0.219326264821104	0.22975274638649	0.224463545329626	0.235666836118183	0.24687012690674	0.229326771489286	0.240739972793837	0.252254411563743	0.195043295992882	4.4489112492015	-0.0135939615446743	1.38056943856499	0.0946185748644405	0.098003009287354	0.0915510299591939	0.176729815074151	0.180368115944444	0.173432173532659	0.201435081661974	0.204959108159249	0.198065135041654	0.000344067888100683	0.000373706254575844	0.000409718252802349
122	0.972667378427265	0.15	0.195142752157693	0.185433682237704	0.204851822077682	0.171064273889706	0.970352543881657	0.924861334124232	1.01584375363908	4.03	2.96	5.45	0.204959804122854	0.215041174266869	0.225122544410884	0.220156840139982	0.230985707803504	0.241814575467026	0.224586068616918	0.235664819169757	0.246862235864798	0.195142752157693	4.4599726843718	-0.00549124508638855	1.38646985199068	0.0946185748644405	0.098003009287354	0.0915510299591939	0.176729815074151	0.180368115944444	0.173432173532659	0.201435081661974	0.204959108159249	0.198065135041654	0.000344067888100683	0.000373706254575844	0.000409718252802349
122	0.972667378427265	0.15	0.195143288035319	0.185220290907825	0.205066285162814	0.164095504186938	0.948561048090722	0.902966549528102	0.994155546653343	3.98	2.92	5.44	0.202270269162929	0.212483727791523	0.222697186420118	0.217537884614979	0.228522268003906	0.239506651392833	0.2219112930846	0.232905098447123	0.244105828155534	0.195143288035319	4.41469082168409	-0.0137797139209371	1.36862163293803	0.0946185748644405	0.098003009287354	0.0915510299591939	0.176729815074151	0.180368115944444	0.173432173532659	0.201435081661974	0.204959108159249	0.198065135041654	0.000344067888100683	0.000373706254575844	0.000409718252802349
122	0.972667378427265	0.15	0.195148734509163	0.185249008224517	0.205048460793809	0.170129632762705	0.968845489727056	0.923274670493787	1.01441630896033	3.94	2.93	5.37	0.208820188317211	0.219127096280982	0.229434004244754	0.224834802032416	0.235932156317342	0.247029510602267	0.229393501627101	0.240924766096031	0.252269908612761	0.195148734509163	4.38983452720583	-0.00588257014665808	1.37062874033566	0.0946185748644405	0.098003009287354	0.0915510299591939	0.176729815074151	0.180368115944444	0.173432173532659	0.201435081661974	0.204959108159249	0.198065135041654	0.000344067888100683	0.000373706254575844	0.000409718252802349
122	0.972667378427265	0.15	0.195156693708543	0.185204277770244	0.205109109646841	0.16139077001395	0.943477642086904	0.897675134737931	0.989280149435877	4.01	2.95	5.44	0.199874921890293	0.210073235539059	0.220271549187825	0.214811517056334	0.225771947737629	0.236732378418924	0.219114099380385	0.230537724701571	0.241660109466434	0.195156693708543	4.43026701793715	-0.003499351753379	1.38291268096912	0.0946185748644405	0.098003009287354	0.0915510299591939	0.176729815074151	0.180368115944444	0.173432173532659	0.201435081661974	0.204959108159249	0.198065135041654	0.000344067888100683	0.000373706254575844	0.000409718252802349
122	0.972667378427265	0.15	0.195200560849624	0.18516944403362	0.205231677665627	0.162680692761227	0.952651808530867	0.906623087215613	0.998680529846121	3.96	2.94	5.35	0.20408404528288	0.214445272321633	0.224806499360385	0.219613509190726	0.230763157985409	0.241912806780092	0.224302712924874	0.235724574158906	0.247031340942428	0.195200560849624	4.37710099392579	-0.0279309329369963	1.34823984987992	0.0946185748644405	0.098003009287354	0.0915510299591939	0.176729815074151	0.180368115944444	0.173432173532659	0.201435081661974	0.204959108159249	0.198065135041654	0.000344067888100683	0.000373706254575844	0.000409718252802349
122	0.972667378427265	0.15	0.195223861944366	0.185285895601294	0.205161828287437	0.170106442362915	0.974866131039785	0.929008357432967	1.0207239046466	3.98	2.92	5.39	0.208023519118451	0.218291990191184	0.228560461263917	0.223715370111594	0.234758423398317	0.24580147668504	0.228338702798465	0.239520873422782	0.250591281204922	0.195223861944366	4.41495594749222	0.0100550086844547	1.39183455075713	0.0946185748644405	0.098003009287354	0.0915510299591939	0.176729815074151	0.180368115944444	0.173432173532659	0.201435081661974	0.204959108159249	0.198065135041654	0.000344067888100683	0.000373706254575844	0.000409718252802349
122	0.972667378427265	0.15	0.195233231467855	0.185193365289939	0.205273097645771	0.163300862062652	0.96535583479779	0.918819195620696	1.01189247397488	3.98	2.91	5.42	0.205885664034966	0.216313424909573	0.226741185784181	0.221434211218824	0.232649479726568	0.243864748234311	0.225860967094008	0.237307084849765	0.248589800391074	0.195233231467855	4.42074247601067	-0.00309686258577748	1.3796579098329	0.0946185748644405	0.098003009287354	0.0915510299591939	0.176729815074151	0.180368115944444	0.173432173532659	0.201435081661974	0.204959108159249	0.198065135041654	0.000344067888100683	0.000373706254575844	0.000409718252802349
122	0.972667378427265	0.15	0.195237277538308	0.185292995749436	0.20518155932718	0.168245781095351	0.969325991470238	0.923426017340256	1.01522596560022	4	2.93	5.43	0.206197006007464	0.216446270229716	0.226695534451968	0.221679289424722	0.232698118717679	0.243716948010637	0.226237383550279	0.237479979858737	0.248663530942986	0.195237277538308	4.42229285690332	-0.00968965309108048	1.37639544024107	0.0946185748644405	0.098003009287354	0.0915510299591939	0.176729815074151	0.180368115944444	0.173432173532659	0.201435081661974	0.204959108159249	0.198065135041654	0.000344067888100683	0.000373706254575844	0.000409718252802349
122	0.972667378427265	0.15	0.195250834726333	0.185482411418204	0.205019258034463	0.174917982883892	0.983989130211897	0.938475780571792	1.029502479852	4	2.96	5.45	0.209412966679158	0.219568887342164	0.229724808005171	0.225118733460782	0.236036338196724	0.246953942932667	0.229667009599507	0.240764234456339	0.252122359006335	0.195250834726333	4.46184503701375	-0.00152129243264407	1.391497327762	0.0946185748644405	0.098003009287354	0.0915510299591939	0.176729815074151	0.180368115944444	0.173432173532659	0.201435081661974	0.204959108159249	0.198065135041654	0.000344067888100683	0.000373706254575844	0.000409718252802349
122	0.972667378427265	0.15	0.195273468929719	0.185418865689984	0.205128072169455	0.166548559288591	0.959502027726969	0.913789759069564	1.00521429638437	3.99	2.93	5.48	0.204373380184229	0.214597144205086	0.224820908225944	0.219759655132526	0.230753116479374	0.241746577826221	0.224134809980001	0.235239857606325	0.246346957625917	0.195273468929719	4.44411181989086	-0.000708394216938715	1.38733817704671	0.0946185748644405	0.098003009287354	0.0915510299591939	0.176729815074151	0.180368115944444	0.173432173532659	0.201435081661974	0.204959108159249	0.198065135041654	0.000344067888100683	0.000373706254575844	0.000409718252802349
122	0.972667378427265	0.15	0.195308691275288	0.185219744935213	0.205397637615362	0.161078831558707	0.951625064299892	0.905373717747122	0.997876410852662	4.02	2.96	5.42	0.200946452733475	0.21121187555473	0.221477298375985	0.215883656322725	0.2269121516368	0.237940646950876	0.220501866089837	0.231534104370076	0.242942656313244	0.195308691275288	4.44303417792794	0.00423092285341487	1.39439961158364	0.0946185748644405	0.098003009287354	0.0915510299591939	0.176729815074151	0.180368115944444	0.173432173532659	0.201435081661974	0.204959108159249	0.198065135041654	0.000344067888100683	0.000373706254575844	0.000409718252802349
122	0.972667378427265	0.15	0.195346896434351	0.185439290541055	0.205254502327647	0.16962131526575	0.97113858960563	0.925377509910606	1.01689966930065	4	2.96	5.43	0.206517955310906	0.216730527488448	0.226943099665989	0.222010052476417	0.232988728309431	0.243967404142444	0.22653117883383	0.237769622577787	0.248981933033519	0.195346896434351	4.43764686447108	-0.00834946810966027	1.37931407296317	0.0946185748644405	0.098003009287354	0.0915510299591939	0.176729815074151	0.180368115944444	0.173432173532659	0.201435081661974	0.204959108159249	0.198065135041654	0.000344067888100683	0.000373706254575844	0.000409718252802349
122	0.972667378427265	0.15	0.195355147516357	0.185364232251172	0.205346062781541	0.165364134393358	0.963421876391172	0.917326057769068	1.00951769501328	3.99	2.95	5.39	0.205102466020694	0.215408906127311	0.225715346233928	0.220535921796127	0.231617896154836	0.242699870513545	0.225152394780799	0.236622494450017	0.248101810432127	0.195355147516357	4.41324050603603	0.00564618488651186	1.38679641980649	0.0946185748644405	0.098003009287354	0.0915510299591939	0.176729815074151	0.180368115944444	0.173432173532659	0.201435081661974	0.204959108159249	0.198065135041654	0.000344067888100683	0.000373706254575844	0.000409718252802349
122	0.972667378427265	0.15	0.195366346671919	0.185468969398453	0.205263723945385	0.167689714942642	0.97603980580234	0.929729876802262	1.02234973480242	3.98	2.98	5.43	0.20845628927479	0.218839515840702	0.229222742406614	0.224214705467105	0.235382860164541	0.246551014861976	0.229032628965001	0.240266980154943	0.251890476989848	0.195366346671919	4.44089775529109	0.00391759302867694	1.39305861489216	0.0946185748644405	0.098003009287354	0.0915510299591939	0.176729815074151	0.180368115944444	0.173432173532659	0.201435081661974	0.204959108159249	0.198065135041654	0.000344067888100683	0.000373706254575844	0.000409718252802349
122	0.972667378427265	0.15	0.195399875084682	0.185381109789761	0.205418640379602	0.16235887839149	0.962174395236559	0.915630584595769	1.00871820587735	4	2.98	5.38	0.204303057980773	0.214688297403711	0.225073536826649	0.219624069649415	0.230788114715073	0.241952159780731	0.224261980504526	0.235866604415575	0.247407890986733	0.195399875084682	4.41829178774303	0.00144795105742012	1.38799575977418	0.0946185748644405	0.098003009287354	0.0915510299591939	0.176729815074151	0.180368115944444	0.173432173532659	0.201435081661974	0.204959108159249	0.198065135041654	0.000344067888100683	0.000373706254575844	0.000409718252802349
122	0.972667378427265	0.15	0.195403660001679	0.185524160552176	0.205283159451182	0.165820261299779	0.966999496540007	0.920808807923648	1.01319018515637	3.96	2.95	5.37	0.20739936465925	0.217803174212081	0.228206983764911	0.223196450541108	0.23439269199591	0.245588933450711	0.227892273008377	0.239446373606732	0.250941849557777	0.195403660001679	4.41616071203256	-0.0137704556018203	1.37053556952574	0.0946185748644405	0.098003009287354	0.0915510299591939	0.176729815074151	0.180368115944444	0.173432173532659	0.201435081661974	0.204959108159249	0.198065135041654	0.000344067888100683	0.000373706254575844	0.000409718252802349
122	0.972667378427265	0.15	0.195418892643293	0.185479127898891	0.205358657387695	0.166742908607769	0.964426381376812	0.918511647405274	1.01034111534835	4.02	2.96	5.4	0.20404193709123	0.214241624038093	0.224441310984956	0.219231458627998	0.230190442250614	0.24114942587323	0.223961597600017	0.235087192533521	0.246367664488389	0.195418892643293	4.42668056098418	-0.014343662610103	1.37262079034801	0.0946185748644405	0.098003009287354	0.0915510299591939	0.176729815074151	0.180368115944444	0.173432173532659	0.201435081661974	0.204959108159249	0.198065135041654	0.000344067888100683	0.000373706254575844	0.000409718252802349
122	0.972667378427265	0.15	0.195422872823936	0.185577685754948	0.205268059892923	0.168537180305478	0.97591740191489	0.929753364428923	1.02208143940086	4.03	2.97	5.44	0.206113435869275	0.216347363213733	0.226581290558191	0.221404590200058	0.23239775268013	0.243390915160202	0.226128644819619	0.237337883372307	0.248390507910167	0.195422872823936	4.45607582512418	0.0208170636014442	1.41380727091041	0.0946185748644405	0.098003009287354	0.0915510299591939	0.176729815074151	0.180368115944444	0.173432173532659	0.201435081661974	0.204959108159249	0.198065135041654	0.000344067888100683	0.000373706254575844	0.000409718252802349
122	0.972667378427265	0.15	0.19542872579744	0.185667874683255	0.205189576911626	0.171423501801768	0.978518429294392	0.932702415431444	1.02433444315734	4.06	2.97	5.5	0.205547464052367	0.215644323786734	0.225741183521102	0.220646993903528	0.231485569599535	0.242324145295541	0.225233996723546	0.236237438996453	0.247360178580724	0.19542872579744	4.48074973036788	-0.00102516722003094	1.396310831737	0.0946185748644405	0.098003009287354	0.0915510299591939	0.176729815074151	0.180368115944444	0.173432173532659	0.201435081661974	0.204959108159249	0.198065135041654	0.000344067888100683	0.000373706254575844	0.000409718252802349
122	0.972667378427265	0.15	0.195435677911212	0.185715789830594	0.205155565991831	0.171005705157876	0.972447228395908	0.926848400254795	1.01804605653702	4.09	3	5.49	0.202888705528475	0.212870367268003	0.22285202900753	0.2176262993473	0.228333017102	0.239039734856701	0.222182916428113	0.233052856567405	0.244058538307245	0.195435677911212	4.50424264544241	-0.0032983664507197	1.39948489438386	0.0946185748644405	0.098003009287354	0.0915510299591939	0.176729815074151	0.180368115944444	0.173432173532659	0.201435081661974	0.204959108159249	0.198065135041654	0.000344067888100683	0.000373706254575844	0.000409718252802349
122	0.972667378427265	0.15	0.195460073490662	0.185530344312808	0.205389802668516	0.163114879433791	0.953179798090323	0.907198827899598	0.999160768281049	4.04	2.97	5.55	0.200438132535329	0.210597250375605	0.22075636821588	0.215225177313507	0.226133769959353	0.237042362605199	0.219366000377341	0.23059245563901	0.241611893162735	0.195460073490662	4.47951913271728	-0.00396593233517001	1.39243085941762	0.0946185748644405	0.098003009287354	0.0915510299591939	0.176729815074151	0.180368115944444	0.173432173532659	0.201435081661974	0.204959108159249	0.198065135041654	0.000344067888100683	0.000373706254575844	0.000409718252802349
122	0.972667378427265	0.15	0.195516343561066	0.185658684141023	0.205374002981109	0.16932728009576	0.975305036857742	0.929299601718381	1.0213104719971	4.01	2.94	5.39	0.206745240766553	0.216980265883178	0.227215290999802	0.222174036458817	0.233172871716096	0.244171706973376	0.226878656173358	0.237865488076204	0.249154209569764	0.195516343561066	4.43554471264363	-0.016747824543799	1.37055028215551	0.0946185748644405	0.098003009287354	0.0915510299591939	0.176729815074151	0.180368115944444	0.173432173532659	0.201435081661974	0.204959108159249	0.198065135041654	0.000344067888100683	0.000373706254575844	0.000409718252802349
122	0.972667378427265	0.15	0.195531137255472	0.185434433412408	0.205627841098537	0.164387580621339	0.967810329513082	0.921340041720361	1.0142806173058	4.02	2.97	5.4	0.204838237085177	0.215169810008599	0.22550138293202	0.220107845581493	0.231209582688793	0.242311319796092	0.2248850347812	0.236049751608428	0.24762523522591	0.195531137255472	4.43056385687779	0.00250443835771573	1.39330191838204	0.0946185748644405	0.098003009287354	0.0915510299591939	0.176729815074151	0.180368115944444	0.173432173532659	0.201435081661974	0.204959108159249	0.198065135041654	0.000344067888100683	0.000373706254575844	0.000409718252802349
122	0.972667378427265	0.15	0.195574785101926	0.185609736085049	0.205539834118803	0.167831254493015	0.964446047894516	0.918709394295348	1.01018270149368	4.01	2.95	5.45	0.204381748975613	0.214556606567071	0.224731464158529	0.219633241472586	0.230567373143024	0.241501504813463	0.224070281264488	0.235337727147914	0.246387259776611	0.195574785101926	4.43323072852868	-0.01769334925126	1.3693005595317	0.0946185748644405	0.098003009287354	0.0915510299591939	0.176729815074151	0.180368115944444	0.173432173532659	0.201435081661974	0.204959108159249	0.198065135041654	0.000344067888100683	0.000373706254575844	0.000409718252802349
122	0.972667378427265	0.15	0.19557512883088	0.185737401444553	0.205412856217207	0.172620427744039	0.985930376299052	0.939960882862963	1.03189986973514	4.03	2.97	5.43	0.208519297679643	0.218717090652459	0.228914883625276	0.224006605854986	0.234961817274132	0.245917028693279	0.228808818173547	0.239842603941145	0.25096464295251	0.19557512883088	4.44863408066139	0.00366408869697817	1.39329340891565	0.0946185748644405	0.098003009287354	0.0915510299591939	0.176729815074151	0.180368115944444	0.173432173532659	0.201435081661974	0.204959108159249	0.198065135041654	0.000344067888100683	0.000373706254575844	0.000409718252802349
122	0.972667378427265	0.15	0.19557713457933	0.185577856898787	0.205576412259873	0.167653962205387	0.969823644411435	0.923802757580515	1.01584453124235	3.98	2.94	5.46	0.206955617890534	0.217265482189823	0.227575346489111	0.22257912685601	0.233667304201132	0.244755481546254	0.22711811948675	0.238206278802065	0.249756886765886	0.19557713457933	4.43201562470014	0.00713629719780128	1.39305304108752	0.0946185748644405	0.098003009287354	0.0915510299591939	0.176729815074151	0.180368115944444	0.173432173532659	0.201435081661974	0.204959108159249	0.198065135041654	0.000344067888100683	0.000373706254575844	0.000409718252802349
122	0.972667378427265	0.15	0.195581727729279	0.185852611958393	0.205310843500166	0.177064680328152	0.990751032167994	0.945262849891714	1.03623921444427	3.97	2.96	5.39	0.212345369425504	0.222563907973865	0.232782446522225	0.228448722991193	0.239442191266602	0.25043565954201	0.233302581319787	0.244633196688619	0.255924797903287	0.195581727729279	4.42072644564383	0.000543114334486188	1.38324886293543	0.0946185748644405	0.098003009287354	0.0915510299591939	0.176729815074151	0.180368115944444	0.173432173532659	0.201435081661974	0.204959108159249	0.198065135041654	0.000344067888100683	0.000373706254575844	0.000409718252802349
122	0.972667378427265	0.15	0.195596333725207	0.185842794489652	0.205349872960762	0.169611702788855	0.961790952481159	0.916468796813714	1.0071131081486	4	2.96	5.49	0.204285193734406	0.214387714827513	0.22449023592062	0.219579407211559	0.230438273448584	0.241297139685609	0.223877769966203	0.234969972386188	0.246208697751603	0.195596333725207	4.45896662525711	0.00558970524974842	1.39696625255381	0.0946185748644405	0.098003009287354	0.0915510299591939	0.176729815074151	0.180368115944444	0.173432173532659	0.201435081661974	0.204959108159249	0.198065135041654	0.000344067888100683	0.000373706254575844	0.000409718252802349
122	0.972667378427265	0.15	0.195616862375775	0.185825630943019	0.205408093808532	0.170755523130661	0.973225364715977	0.927549739483446	1.01890098994851	3.99	2.95	5.4	0.20730222202745	0.217510470922512	0.227718719817574	0.222890470068961	0.23386633599335	0.244842201917739	0.227698601463016	0.238875632875874	0.250052950544998	0.195616862375775	4.4286610062747	-0.0214894041306361	1.36382554399689	0.0946185748644405	0.098003009287354	0.0915510299591939	0.176729815074151	0.180368115944444	0.173432173532659	0.201435081661974	0.204959108159249	0.198065135041654	0.000344067888100683	0.000373706254575844	0.000409718252802349
122	0.972667378427265	0.15	0.19563455665939	0.185819796787582	0.205449316531198	0.166639820207453	0.964619044069913	0.918678093406578	1.01055999473325	4.01	2.99	5.48	0.204388820563502	0.214609829194312	0.224830837825123	0.219642580692188	0.230626394321324	0.241610207950459	0.224176579368311	0.235571562929864	0.246719146240389	0.19563455665939	4.45504308828949	-0.0112081171709334	1.38224183847443	0.0946185748644405	0.098003009287354	0.0915510299591939	0.176729815074151	0.180368115944444	0.173432173532659	0.201435081661974	0.204959108159249	0.198065135041654	0.000344067888100683	0.000373706254575844	0.000409718252802349
122	0.972667378427265	0.15	0.195703084393109	0.185763359329129	0.205642809457088	0.170044799349589	0.976557160689401	0.93060980895213	1.02250451242667	4	2.91	5.4	0.207427936830151	0.217669355179699	0.227910773529246	0.222956275740474	0.233964380667946	0.244972485595418	0.227518454533709	0.238778791859659	0.249924486161959	0.195703084393109	4.4248747355606	0.0113448845492105	1.39397572741413	0.0946185748644405	0.098003009287354	0.0915510299591939	0.176729815074151	0.180368115944444	0.173432173532659	0.201435081661974	0.204959108159249	0.198065135041654	0.000344067888100683	0.000373706254575844	0.000409718252802349
122	0.972667378427265	0.15	0.195733611154249	0.185791469656411	0.205675752652087	0.169112086848804	0.98671737396729	0.94013797939013	1.03329676854445	4.01	2.94	5.43	0.209281328889181	0.219650229848044	0.230019130806907	0.224914869972373	0.236058339020938	0.247201808069502	0.229383285296353	0.240753951515724	0.252276178255526	0.195733611154249	4.43922147990815	-0.00856320905041886	1.37868616155718	0.0946185748644405	0.098003009287354	0.0915510299591939	0.176729815074151	0.180368115944444	0.173432173532659	0.201435081661974	0.204959108159249	0.198065135041654	0.000344067888100683	0.000373706254575844	0.000409718252802349
122	0.972667378427265	0.15	0.195745923484847	0.185805188000861	0.205686658968832	0.168932204296724	0.97044253172074	0.924602069053692	1.01628299438779	3.97	2.96	5.33	0.207748762415816	0.218048652180712	0.228348541945608	0.22350912955262	0.234590396025977	0.245671662499334	0.228328034551309	0.239820020001964	0.251066774328137	0.195745923484847	4.40178872242826	0.0016783269340034	1.38191873842436	0.0946185748644405	0.098003009287354	0.0915510299591939	0.176729815074151	0.180368115944444	0.173432173532659	0.201435081661974	0.204959108159249	0.198065135041654	0.000344067888100683	0.000373706254575844	0.000409718252802349
122	0.972667378427265	0.15	0.195765146758222	0.185673287742925	0.205857005773519	0.164529337202131	0.955897929928399	0.910023295426876	1.00177256442992	3.95	2.91	5.42	0.205293136542617	0.215642044808912	0.225990953075207	0.220970487172813	0.232109696889331	0.243248906605849	0.225276932049019	0.23676787456191	0.248039635114651	0.195765146758222	4.39014536191287	0.00638572592774821	1.38425271506991	0.0946185748644405	0.098003009287354	0.0915510299591939	0.176729815074151	0.180368115944444	0.173432173532659	0.201435081661974	0.204959108159249	0.198065135041654	0.000344067888100683	0.000373706254575844	0.000409718252802349
122	0.972667378427265	0.15	0.195767689544541	0.185734821662381	0.205800557426701	0.159824460170618	0.946510627305829	0.900293169208626	0.992728085403033	3.99	2.95	5.37	0.201432213357955	0.211772939244482	0.222113665131008	0.216606721021637	0.227726445567798	0.238846170113959	0.22119408302568	0.232683211391487	0.2440071937227	0.195767689544541	4.41516084018829	0.0218207087096271	1.40664178369767	0.0946185748644405	0.098003009287354	0.0915510299591939	0.176729815074151	0.180368115944444	0.173432173532659	0.201435081661974	0.204959108159249	0.198065135041654	0.000344067888100683	0.000373706254575844	0.000409718252802349
122	0.972667378427265	0.15	0.195772589782352	0.185838235989614	0.20570694357509	0.165903292494208	0.970716892564364	0.924362546777219	1.01707123835151	3.98	2.96	5.41	0.20710978353854	0.217495793395298	0.227881803252056	0.22274852507408	0.233918776606728	0.245089028139376	0.227324981850598	0.238756474291057	0.250404073783921	0.195772589782352	4.42944775526231	-0.00643908128992381	1.38059898335325	0.0946185748644405	0.098003009287354	0.0915510299591939	0.176729815074151	0.180368115944444	0.173432173532659	0.201435081661974	0.204959108159249	0.198065135041654	0.000344067888100683	0.000373706254575844	0.000409718252802349
122	0.972667378427265	0.15	0.195840304324785	0.185728405737147	0.205952202912422	0.159704813673225	0.949689505266063	0.903296154432479	0.996082856099647	4	2.94	5.39	0.201735266436759	0.212096403197257	0.222457539957755	0.216886670886815	0.228025984792011	0.239165298697208	0.22144065524862	0.23284777671712	0.244118219817847	0.195840304324785	4.40742911272621	-0.014943816062769	1.37011881741796	0.0946185748644405	0.098003009287354	0.0915510299591939	0.176729815074151	0.180368115944444	0.173432173532659	0.201435081661974	0.204959108159249	0.198065135041654	0.000344067888100683	0.000373706254575844	0.000409718252802349
122	0.972667378427265	0.15	0.195861549083108	0.185877966624544	0.205845131541672	0.16672953532865	0.967114761225711	0.921069821981026	1.0131597004704	4.02	2.98	5.48	0.204541656419067	0.214766840132683	0.224992023846298	0.219759896513879	0.230745850935484	0.24173180535709	0.224377360509698	0.235500959707619	0.246737613693722	0.195861549083108	4.44877352320776	0.0147589269483904	1.40779327701542	0.0946185748644405	0.098003009287354	0.0915510299591939	0.176729815074151	0.180368115944444	0.173432173532659	0.201435081661974	0.204959108159249	0.198065135041654	0.000344067888100683	0.000373706254575844	0.000409718252802349
122	0.972667378427265	0.15	0.195873744537279	0.186005046453651	0.205742442620908	0.169366668751015	0.976346540605572	0.930298424843254	1.02239465636789	4.06	2.97	5.44	0.204637266676916	0.214766447049129	0.224895627421343	0.219623378742658	0.23049434498143	0.241365311220201	0.224299825042909	0.235274885139458	0.246378482456055	0.195873744537279	4.46811920804936	-0.000857365810318848	1.39373921227575	0.0946185748644405	0.098003009287354	0.0915510299591939	0.176729815074151	0.180368115944444	0.173432173532659	0.201435081661974	0.204959108159249	0.198065135041654	0.000344067888100683	0.000373706254575844	0.000409718252802349
122	0.972667378427265	0.15	0.195894867602674	0.185946862717618	0.205842872487729	0.169382708867335	0.971525529691807	0.925707402646338	1.01734365673728	4	2.97	5.4	0.206688355252827	0.216918448792882	0.227148542332937	0.222205281667131	0.233203389488775	0.24420149731042	0.226936872609841	0.23810546028097	0.249393087016995	0.195894867602674	4.42316560876248	0.00432146057363794	1.39077703890624	0.0946185748644405	0.098003009287354	0.0915510299591939	0.176729815074151	0.180368115944444	0.173432173532659	0.201435081661974	0.204959108159249	0.198065135041654	0.000344067888100683	0.000373706254575844	0.000409718252802349
122	0.972667378427265	0.15	0.195923655726758	0.186010757087641	0.205836554365875	0.170804553411291	0.985490381910869	0.939247138174326	1.03173362564741	4	2.98	5.46	0.2094921266007	0.21980634005693	0.23012055351316	0.225192271773227	0.236279472029633	0.247366672286039	0.229825115042649	0.241270846090256	0.252611601341546	0.195923655726758	4.45752368259131	0.00334436155995119	1.39500864780435	0.0946185748644405	0.098003009287354	0.0915510299591939	0.176729815074151	0.180368115944444	0.173432173532659	0.201435081661974	0.204959108159249	0.198065135041654	0.000344067888100683	0.000373706254575844	0.000409718252802349
122	0.972667378427265	0.15	0.195970773376801	0.186080654166066	0.205860892587535	0.163758402718843	0.968418573343022	0.921812301419497	1.01502484526655	4.01	2.97	5.41	0.205031323472179	0.215397583067403	0.225763842662626	0.220326242569177	0.23146580401488	0.242605365460583	0.225003080304641	0.236494006143545	0.247725355866406	0.195970773376801	4.44353901217497	0.00435614154657934	1.39519034499922	0.0946185748644405	0.098003009287354	0.0915510299591939	0.176729815074151	0.180368115944444	0.173432173532659	0.201435081661974	0.204959108159249	0.198065135041654	0.000344067888100683	0.000373706254575844	0.000409718252802349
122	0.972667378427265	0.15	0.195983873512621	0.186042343050818	0.205925403974425	0.167343002646592	0.962874527289509	0.9171324214007	1.00861663317832	4	2.95	5.45	0.204873911885697	0.215092026470522	0.225310141055347	0.220267093535277	0.231252945175897	0.242238796816517	0.224818989313463	0.235988372418683	0.24725701419934	0.195983873512621	4.42538459149689	-0.00742747555797316	1.37858699299221	0.0946185748644405	0.098003009287354	0.0915510299591939	0.176729815074151	0.180368115944444	0.173432173532659	0.201435081661974	0.204959108159249	0.198065135041654	0.000344067888100683	0.000373706254575844	0.000409718252802349
122	0.972667378427265	0.15	0.196013439113479	0.186066755978824	0.205960122248135	0.166385378123342	0.976315767649262	0.929775105912252	1.02285642938627	4.02	2.97	5.44	0.206575955386803	0.2169162856468	0.227256615906798	0.22195806657534	0.233068361130009	0.244178655684678	0.226520396373781	0.238014898475876	0.249295569586703	0.196013439113479	4.45012719691978	-0.0094120591658315	1.38380522746121	0.0946185748644405	0.098003009287354	0.0915510299591939	0.176729815074151	0.180368115944444	0.173432173532659	0.201435081661974	0.204959108159249	0.198065135041654	0.000344067888100683	0.000373706254575844	0.000409718252802349
122	0.972667378427265	0.15	0.196047968490442	0.186184824293955	0.205911112686929	0.163866664018866	0.959634638828863	0.913469351085311	1.00579992657242	4.01	2.96	5.46	0.20330509386398	0.213579809864915	0.223854525865851	0.218487290969288	0.229529291058205	0.240571291147121	0.222876878217415	0.234241526467788	0.245522528774338	0.196047968490442	4.47504881617081	-0.0132270913189838	1.38377001569744	0.0946185748644405	0.098003009287354	0.0915510299591939	0.176729815074151	0.180368115944444	0.173432173532659	0.201435081661974	0.204959108159249	0.198065135041654	0.000344067888100683	0.000373706254575844	0.000409718252802349
122	0.972667378427265	0.15	0.196066034102657	0.18626467385238	0.205867394352934	0.175194029948694	0.981892633860029	0.93651964209284	1.02726562562722	3.99	2.96	5.46	0.209431461292969	0.219578105892757	0.229724750492544	0.225195346424569	0.236105727947905	0.247016109471242	0.2299513062774	0.240864331975033	0.252135493397845	0.196066034102657	4.436050117879	-0.010284549361787	1.37649849546908	0.0946185748644405	0.098003009287354	0.0915510299591939	0.176729815074151	0.180368115944444	0.173432173532659	0.201435081661974	0.204959108159249	0.198065135041654	0.000344067888100683	0.000373706254575844	0.000409718252802349
122	0.972667378427265	0.15	0.196082803041288	0.18596406475295	0.206201541329625	0.164552109222994	0.972928307013872	0.926240232447632	1.01961638158011	4	2.97	5.37	0.20652040495773	0.216930274588028	0.227340144218326	0.221989059868906	0.233178642675799	0.244368225482692	0.226713448765468	0.238356982887528	0.249694253108264	0.196082803041288	4.42005145182933	0.00403762077104427	1.39098875034257	0.0946185748644405	0.098003009287354	0.0915510299591939	0.176729815074151	0.180368115944444	0.173432173532659	0.201435081661974	0.204959108159249	0.198065135041654	0.000344067888100683	0.000373706254575844	0.000409718252802349
122	0.972667378427265	0.15	0.196125557710704	0.186283395557244	0.205967719864164	0.173819618515765	0.988156537868383	0.942275740281271	1.03403733545549	4	2.97	5.4	0.210303927409408	0.220543936265378	0.230783945121347	0.226081869494811	0.237090129655802	0.248098389816794	0.23080427178138	0.242085777009925	0.25327452484352	0.196125557710704	4.44202624702853	0.00854037064829704	1.39798477786566	0.0946185748644405	0.098003009287354	0.0915510299591939	0.176729815074151	0.180368115944444	0.173432173532659	0.201435081661974	0.204959108159249	0.198065135041654	0.000344067888100683	0.000373706254575844	0.000409718252802349
122	0.972667378427265	0.15	0.196132325935509	0.185997602914385	0.206267048956632	0.164780861701013	0.976511517144006	0.929690443145131	1.02333259114288	4	2.96	5.38	0.207353526804079	0.217796265991091	0.228239005178102	0.222892520622915	0.234117834681836	0.245343148740757	0.22774440891476	0.239048185912063	0.250727341557683	0.196132325935509	4.41904218630776	0.00129727956785481	1.38808921481289	0.0946185748644405	0.098003009287354	0.0915510299591939	0.176729815074151	0.180368115944444	0.173432173532659	0.201435081661974	0.204959108159249	0.198065135041654	0.000344067888100683	0.000373706254575844	0.000409718252802349
122	0.972667378427265	0.15	0.196171881589885	0.186237727591741	0.206106035588029	0.171285462182787	0.978399043937651	0.932566346879939	1.02423174099536	4.02	2.95	5.42	0.207302429697656	0.217490690824007	0.227678951950359	0.222751803182885	0.233699352328849	0.244646901474814	0.227377183012322	0.238529189865116	0.249840184766527	0.196171881589885	4.44082823793261	-0.00197811653475485	1.38782105992104	0.0946185748644405	0.098003009287354	0.0915510299591939	0.176729815074151	0.180368115944444	0.173432173532659	0.201435081661974	0.204959108159249	0.198065135041654	0.000344067888100683	0.000373706254575844	0.000409718252802349
122	0.972667378427265	0.15	0.19620293537237	0.186084441548766	0.206321429195974	0.158922905454002	0.959398404657456	0.912393755595506	1.0064030537194	4.04	2.99	5.44	0.201799468310636	0.212195761720863	0.222592055131089	0.216713238278971	0.227877858433274	0.239042478587577	0.221375549702254	0.232842928108422	0.244123891346943	0.19620293537237	4.45412871165316	-0.0169314230305339	1.37816256111603	0.0946185748644405	0.098003009287354	0.0915510299591939	0.176729815074151	0.180368115944444	0.173432173532659	0.201435081661974	0.204959108159249	0.198065135041654	0.000344067888100683	0.000373706254575844	0.000409718252802349
122	0.972667378427265	0.15	0.196247825070101	0.186352825658056	0.206142824482145	0.169610211323268	0.961630544666628	0.916315707912011	1.00694538142125	3.98	2.96	5.37	0.205206856722176	0.215355013228718	0.22550316973526	0.220689420408361	0.231603240801186	0.242517061194011	0.225419150807284	0.236684533432633	0.247935096770834	0.196247825070101	4.39303903350728	-0.00391537634491386	1.37638343237545	0.0946185748644405	0.098003009287354	0.0915510299591939	0.176729815074151	0.180368115944444	0.173432173532659	0.201435081661974	0.204959108159249	0.198065135041654	0.000344067888100683	0.000373706254575844	0.000409718252802349
122	0.972667378427265	0.15	0.19626372786916	0.186307812602125	0.206219643136194	0.167651917833989	0.964998150692669	0.919205911814136	1.0107903895712	3.99	2.93	5.41	0.205747624169752	0.215997388921676	0.226247153673599	0.221257693734291	0.232280126287186	0.243302558840082	0.225797034917514	0.23694845970804	0.248231990584918	0.19626372786916	4.42526110161927	0.00417296616076656	1.38693739136979	0.0946185748644405	0.098003009287354	0.0915510299591939	0.176729815074151	0.180368115944444	0.173432173532659	0.201435081661974	0.204959108159249	0.198065135041654	0.000344067888100683	0.000373706254575844	0.000409718252802349
122	0.972667378427265	0.15	0.196283795233283	0.186424157606251	0.206143432860315	0.171197030180755	0.972643071291707	0.927065812502881	1.01822033008053	3.95	2.93	5.39	0.209294218393283	0.219583732499042	0.229873246604801	0.225296837277873	0.236373086793746	0.24744933630962	0.230074040879988	0.24115060423519	0.252550388881325	0.196283795233283	4.40355918846845	-0.00247574390722365	1.37742413588252	0.0946185748644405	0.098003009287354	0.0915510299591939	0.176729815074151	0.180368115944444	0.173432173532659	0.201435081661974	0.204959108159249	0.198065135041654	0.000344067888100683	0.000373706254575844	0.000409718252802349
122	0.972667378427265	0.15	0.196292760063151	0.186530585588687	0.206054934537616	0.171313904292753	0.964802465919316	0.919611222366032	1.0099937094726	3.95	2.93	5.4	0.207482525865364	0.217678566465334	0.227874607065304	0.223330401632475	0.234305233526174	0.245280065419872	0.227954222494699	0.239147496912445	0.25031922872725	0.196292760063151	4.39749875002977	-0.0109061262311154	1.36859282035491	0.0946185748644405	0.098003009287354	0.0915510299591939	0.176729815074151	0.180368115944444	0.173432173532659	0.201435081661974	0.204959108159249	0.198065135041654	0.000344067888100683	0.000373706254575844	0.000409718252802349
122	0.972667378427265	0.15	0.196298189693355	0.186490661298896	0.206105718087813	0.167990457569336	0.963260921665165	0.917606488310756	1.00891535501957	4.03	2.96	5.5	0.203538127028382	0.213664927540228	0.223791728052074	0.218652738176841	0.229531548418507	0.240410358660172	0.222914052643012	0.234074916682883	0.245123464226936	0.196298189693355	4.47101033656924	-0.0201860565683979	1.37545292434013	0.0946185748644405	0.098003009287354	0.0915510299591939	0.176729815074151	0.180368115944444	0.173432173532659	0.201435081661974	0.204959108159249	0.198065135041654	0.000344067888100683	0.000373706254575844	0.000409718252802349
122	0.972667378427265	0.15	0.19636214198508	0.186273598010801	0.206450685959359	0.163990942085586	0.968173887518515	0.92161891291135	1.01472886212568	4.01	2.96	5.42	0.205140403248924	0.215502936103191	0.225865468957457	0.220462324032867	0.231598833661087	0.242735343289306	0.225183282380818	0.236337237444219	0.247746723729581	0.19636214198508	4.42778730336421	-0.0123135843982624	1.37568850691335	0.0946185748644405	0.098003009287354	0.0915510299591939	0.176729815074151	0.180368115944444	0.173432173532659	0.201435081661974	0.204959108159249	0.198065135041654	0.000344067888100683	0.000373706254575844	0.000409718252802349
122	0.972667378427265	0.15	0.19637787604025	0.186433309387789	0.20632244269271	0.167993099139964	0.973563403830235	0.927421113071058	1.01970569458941	4	2.95	5.4	0.206794669103361	0.21708339297942	0.227372116855479	0.222285229916676	0.233344660811366	0.244404091706056	0.226845305930975	0.238338633020263	0.249579463031613	0.19637787604025	4.4267145751531	0.00307114119295511	1.38917513480132	0.0946185748644405	0.098003009287354	0.0915510299591939	0.176729815074151	0.180368115944444	0.173432173532659	0.201435081661974	0.204959108159249	0.198065135041654	0.000344067888100683	0.000373706254575844	0.000409718252802349
122	0.972667378427265	0.15	0.196415451023271	0.186258548854309	0.206572353192232	0.166039734961737	0.971099551268665	0.9247497811065	1.01744932143083	3.96	2.94	5.38	0.208062360890206	0.218490741413984	0.228919121937761	0.22388173006435	0.235102999800228	0.246324269536106	0.228665229771809	0.23995176261119	0.251638236884264	0.196415451023271	4.39548177741754	0.0123521716816964	1.39224223361398	0.0946185748644405	0.098003009287354	0.0915510299591939	0.176729815074151	0.180368115944444	0.173432173532659	0.201435081661974	0.204959108159249	0.198065135041654	0.000344067888100683	0.000373706254575844	0.000409718252802349
122	0.972667378427265	0.15	0.196436782630335	0.186571443863828	0.206302121396842	0.177224598719414	0.996581598413583	0.950850810894719	1.04231238593245	4.01	2.95	5.46	0.211886374392738	0.222076964393265	0.232267554393792	0.227741873740299	0.238695027608218	0.249648181476138	0.232357813762879	0.243420547563801	0.254759383190776	0.196436782630335	4.44972635340651	0.0160534125387253	1.40530778136811	0.0946185748644405	0.098003009287354	0.0915510299591939	0.176729815074151	0.180368115944444	0.173432173532659	0.201435081661974	0.204959108159249	0.198065135041654	0.000344067888100683	0.000373706254575844	0.000409718252802349
122	0.972667378427265	0.15	0.196444428616324	0.186607410464335	0.206281446768312	0.171227945869397	0.980913397664684	0.934953605082016	1.02687319024735	4	2.93	5.4	0.208797769216046	0.219061703290135	0.229325637364223	0.22447865554102	0.235513419610406	0.246548183679791	0.228999903853628	0.240246348130624	0.25181759324438	0.196444428616324	4.43214996214251	0.00378981687478442	1.39107991017429	0.0946185748644405	0.098003009287354	0.0915510299591939	0.176729815074151	0.180368115944444	0.173432173532659	0.201435081661974	0.204959108159249	0.198065135041654	0.000344067888100683	0.000373706254575844	0.000409718252802349
122	0.972667378427265	0.15	0.196465696171517	0.186673989166468	0.206257403176565	0.170800808953384	0.974297339893611	0.928578715156265	1.02001596463096	4	2.97	5.42	0.207245613898276	0.217449363236513	0.227653112574749	0.22279394434479	0.233763216598181	0.244732488851572	0.227490193229551	0.238620448163192	0.249864199651057	0.196465696171517	4.43574861165818	0.0092718184266883	1.39705626003362	0.0946185748644405	0.098003009287354	0.0915510299591939	0.176729815074151	0.180368115944444	0.173432173532659	0.201435081661974	0.204959108159249	0.198065135041654	0.000344067888100683	0.000373706254575844	0.000409718252802349
122	0.972667378427265	0.15	0.19651826205208	0.186455312351439	0.206581211752722	0.161856378475808	0.947695918956094	0.90176760622673	0.993624231685458	3.99	2.94	5.38	0.201818439064549	0.212097340546377	0.222376242028205	0.217029073788705	0.228082674631653	0.239136275474602	0.221624634302384	0.232920923763358	0.244153778994769	0.19651826205208	4.39849784978708	0.00707358161891365	1.38794001512173	0.0946185748644405	0.098003009287354	0.0915510299591939	0.176729815074151	0.180368115944444	0.173432173532659	0.201435081661974	0.204959108159249	0.198065135041654	0.000344067888100683	0.000373706254575844	0.000409718252802349
122	0.972667378427265	0.15	0.196522021779903	0.186520520027304	0.206523523532502	0.161978096257651	0.956220116431335	0.909899472979671	1.002540759883	4	2.96	5.44	0.203052137892575	0.213389000327081	0.223725862761586	0.218282806111651	0.229395022717751	0.240507239323851	0.222725791565608	0.234146568411961	0.245405636129485	0.196522021779903	4.43272524786791	0.0275628384635068	1.41606620187055	0.0946185748644405	0.098003009287354	0.0915510299591939	0.176729815074151	0.180368115944444	0.173432173532659	0.201435081661974	0.204959108159249	0.198065135041654	0.000344067888100683	0.000373706254575844	0.000409718252802349
122	0.972667378427265	0.15	0.196534083670386	0.186639934354739	0.206428232986033	0.171091459023474	0.981507770003664	0.935498001067153	1.02751753894018	4	2.93	5.45	0.208864152209808	0.219136532665278	0.229408913120748	0.224543153582859	0.235586660464582	0.246630167346305	0.229017390116223	0.240244090140485	0.25151611988666	0.196534083670386	4.44623953241088	-0.0119048053312954	1.37686377988224	0.0946185748644405	0.098003009287354	0.0915510299591939	0.176729815074151	0.180368115944444	0.173432173532659	0.201435081661974	0.204959108159249	0.198065135041654	0.000344067888100683	0.000373706254575844	0.000409718252802349
122	0.972667378427265	0.15	0.196583469791136	0.186476789705689	0.206690149876584	0.162783492053285	0.964035114533872	0.917473960902835	1.01059626816491	3.99	2.94	5.38	0.205003469840092	0.215407250722034	0.225811031603975	0.220413021678155	0.231598826400654	0.242784631123154	0.225162672100124	0.236429328050093	0.247984900444954	0.196583469791136	4.40617541431367	0.00382156201683612	1.38655028266751	0.0946185748644405	0.098003009287354	0.0915510299591939	0.176729815074151	0.180368115944444	0.173432173532659	0.201435081661974	0.204959108159249	0.198065135041654	0.000344067888100683	0.000373706254575844	0.000409718252802349
122	0.972667378427265	0.15	0.196595057231459	0.186650205600406	0.206539908862512	0.169723503148692	0.983838485554067	0.937495783343975	1.03018118776416	4.02	2.97	5.39	0.208156204588408	0.218445873271519	0.228735541954631	0.223639271721602	0.234694306161233	0.245749340600864	0.228323889779933	0.239895226089275	0.250931962523167	0.196595057231459	4.42903044446222	0.00731171865935787	1.39571487035946	0.0946185748644405	0.098003009287354	0.0915510299591939	0.176729815074151	0.180368115944444	0.173432173532659	0.201435081661974	0.204959108159249	0.198065135041654	0.000344067888100683	0.000373706254575844	0.000409718252802349
122	0.972667378427265	0.15	0.196648611488333	0.186737791419436	0.20655943155723	0.168888063340867	0.969561336293349	0.923755297290368	1.01536737529633	3.98	2.94	5.43	0.207208416767875	0.217483212320394	0.227758007872914	0.222883974356044	0.233936070135564	0.244988165915084	0.227296675440994	0.238679650018147	0.250062607862816	0.196648611488333	4.41474835250069	0.0119291101647116	1.39476792623589	0.0946185748644405	0.098003009287354	0.0915510299591939	0.176729815074151	0.180368115944444	0.173432173532659	0.201435081661974	0.204959108159249	0.198065135041654	0.000344067888100683	0.000373706254575844	0.000409718252802349
122	0.972667378427265	0.15	0.196666594564717	0.186626932304917	0.206706256824517	0.168507146380438	0.973328889146215	0.927282362099206	1.01937541619322	4.01	2.94	5.39	0.206557569756325	0.216814702978418	0.227071836200512	0.222004773595707	0.233028976394947	0.244053179194186	0.22649164771712	0.237869868477678	0.249065682663582	0.196666594564717	4.43031318306983	-0.00556837094597438	1.38029224956917	0.0946185748644405	0.098003009287354	0.0915510299591939	0.176729815074151	0.180368115944444	0.173432173532659	0.201435081661974	0.204959108159249	0.198065135041654	0.000344067888100683	0.000373706254575844	0.000409718252802349
122	0.972667378427265	0.15	0.196668049086347	0.186819300441321	0.206516797731374	0.17352648726714	0.992141522035959	0.946028628389287	1.03825441568263	3.98	2.94	5.42	0.212160774227359	0.222502265937392	0.232843757647425	0.228205503923718	0.23932907441221	0.250452644900702	0.232956906701736	0.244262999167313	0.255683098358955	0.196668049086347	4.4395568748874	-0.00378661266629866	1.3829857706978	0.0946185748644405	0.098003009287354	0.0915510299591939	0.176729815074151	0.180368115944444	0.173432173532659	0.201435081661974	0.204959108159249	0.198065135041654	0.000344067888100683	0.000373706254575844	0.000409718252802349
122	0.972667378427265	0.15	0.196774550199887	0.186801823080034	0.20674727731974	0.168656589164927	0.972656078154089	0.92666590487914	1.01864625142904	4	2.95	5.47	0.206553854502553	0.216805065331789	0.227056276161025	0.222017378713891	0.233036039984733	0.244054701255576	0.226474819882291	0.237865974679926	0.248963389019923	0.196774550199887	4.44195214104996	-0.00704523121327374	1.38228851250559	0.0946185748644405	0.098003009287354	0.0915510299591939	0.176729815074151	0.180368115944444	0.173432173532659	0.201435081661974	0.204959108159249	0.198065135041654	0.000344067888100683	0.000373706254575844	0.000409718252802349
122	0.972667378427265	0.15	0.196797753031926	0.186913331909041	0.206682174154811	0.166030354824026	0.955632984885568	0.910019876065122	1.00124609370601	3.99	2.98	5.41	0.203351334499473	0.213543954235883	0.223736573972294	0.218638373237237	0.229597228283258	0.240556083329278	0.223217296604174	0.234616650276439	0.24585988195775	0.196797753031926	4.43551570875357	-0.0116549507984636	1.37708445407935	0.0946185748644405	0.098003009287354	0.0915510299591939	0.176729815074151	0.180368115944444	0.173432173532659	0.201435081661974	0.204959108159249	0.198065135041654	0.000344067888100683	0.000373706254575844	0.000409718252802349
122	0.972667378427265	0.15	0.196798618633076	0.186789255618099	0.206807981648053	0.166128896851658	0.956348659787696	0.910717627584261	1.00197969199113	3.96	2.94	5.4	0.204990525480758	0.215261468950276	0.225532412419794	0.220587054877342	0.231639454325752	0.242691853774161	0.225304250699151	0.236402802806043	0.247692416986718	0.196798618633076	4.40024584664498	-0.00244901248686862	1.37657819933348	0.0946185748644405	0.098003009287354	0.0915510299591939	0.176729815074151	0.180368115944444	0.173432173532659	0.201435081661974	0.204959108159249	0.198065135041654	0.000344067888100683	0.000373706254575844	0.000409718252802349
122	0.972667378427265	0.15	0.196802601737879	0.186816132281005	0.206789071194753	0.166635010571972	0.968494060497067	0.922367759517282	1.01462036147685	4	2.94	5.45	0.20562016016813	0.215902932194323	0.226185704220516	0.221016811116427	0.232069547778086	0.243122284439745	0.225396976203238	0.236790423233068	0.248169761770497	0.196802601737879	4.43589725704107	0.0135486482622904	1.40236328535967	0.0946185748644405	0.098003009287354	0.0915510299591939	0.176729815074151	0.180368115944444	0.173432173532659	0.201435081661974	0.204959108159249	0.198065135041654	0.000344067888100683	0.000373706254575844	0.000409718252802349
122	0.972667378427265	0.15	0.196830329351281	0.18698884186647	0.206671816836092	0.169567673054923	0.971345225717455	0.925565691353532	1.01712476008138	4.01	2.95	5.48	0.205912669193692	0.216097344580194	0.226282019966697	0.221279100349993	0.232223816941288	0.243168533532584	0.225766822661183	0.236992972131014	0.24812548327597	0.196830329351281	4.45857967296366	-0.0136188263642604	1.37835870678129	0.0946185748644405	0.098003009287354	0.0915510299591939	0.176729815074151	0.180368115944444	0.173432173532659	0.201435081661974	0.204959108159249	0.198065135041654	0.000344067888100683	0.000373706254575844	0.000409718252802349
122	0.972667378427265	0.15	0.196831314854657	0.186866898197653	0.206795731511661	0.170363016100033	0.980762263442351	0.93466901598672	1.02685551089798	3.98	2.93	5.4	0.209647630569738	0.219986413549653	0.230325196529569	0.225506609686658	0.236627478984112	0.247748348281565	0.230179991824661	0.241523069410684	0.252666075058142	0.196831314854657	4.41685419369712	0.00873431647884877	1.39045349371678	0.0946185748644405	0.098003009287354	0.0915510299591939	0.176729815074151	0.180368115944444	0.173432173532659	0.201435081661974	0.204959108159249	0.198065135041654	0.000344067888100683	0.000373706254575844	0.000409718252802349
122	0.972667378427265	0.15	0.196858086867962	0.186751855598012	0.206964318137912	0.169874953868639	0.976419782394849	0.930451230756931	1.02238833403277	3.97	2.92	5.36	0.209227870373708	0.219564685292574	0.22990150021144	0.225121135944459	0.236243150962947	0.247365165981435	0.229910641892093	0.241294590003917	0.252632792298943	0.196858086867962	4.37896634487429	0.00742621019390588	1.38402276410779	0.0946185748644405	0.098003009287354	0.0915510299591939	0.176729815074151	0.180368115944444	0.173432173532659	0.201435081661974	0.204959108159249	0.198065135041654	0.000344067888100683	0.000373706254575844	0.000409718252802349
122	0.972667378427265	0.15	0.196884773564016	0.187014574065135	0.206754973062898	0.170229725047866	0.975246410896655	0.92939077015845	1.02110205163486	3.96	2.94	5.39	0.209029943691091	0.219343368688622	0.229656793686152	0.224913262954469	0.236010362381806	0.247107461809143	0.229702802457064	0.241087591124726	0.252347783245849	0.196884773564016	4.41145811042061	0.00650445409670678	1.38803079978811	0.0946185748644405	0.098003009287354	0.0915510299591939	0.176729815074151	0.180368115944444	0.173432173532659	0.201435081661974	0.204959108159249	0.198065135041654	0.000344067888100683	0.000373706254575844	0.000409718252802349
122	0.972667378427265	0.15	0.196890714491703	0.187007239876552	0.206774189106854	0.169154390287447	0.980267438631004	0.933999487042755	1.02653539021925	4	2.96	5.4	0.208239923378608	0.21855559788088	0.228871272383152	0.223836063365046	0.234924330850362	0.246012598335678	0.228490863755132	0.239820535014176	0.251105843979866	0.196890714491703	4.43490264020601	0.00245847794162928	1.39110192663214	0.0946185748644405	0.098003009287354	0.0915510299591939	0.176729815074151	0.180368115944444	0.173432173532659	0.201435081661974	0.204959108159249	0.198065135041654	0.000344067888100683	0.000373706254575844	0.000409718252802349
122	0.972667378427265	0.15	0.196898294625167	0.18684834770381	0.206948241546525	0.170708657643006	0.971219800930535	0.925630756629957	1.01680884523111	3.98	2.93	5.41	0.207260123665739	0.217468072020806	0.227676020375874	0.222893504777177	0.23387142636288	0.244849347948582	0.227517752505265	0.238567184904353	0.249841408066862	0.196898294625167	4.40824571690837	0.00884382093642046	1.39030682906975	0.0946185748644405	0.098003009287354	0.0915510299591939	0.176729815074151	0.180368115944444	0.173432173532659	0.201435081661974	0.204959108159249	0.198065135041654	0.000344067888100683	0.000373706254575844	0.000409718252802349
122	0.972667378427265	0.15	0.196968343722562	0.187171230542732	0.206765456902392	0.173589615717139	0.974506129408015	0.929222862089515	1.01978939672651	3.99	2.95	5.39	0.207611228738427	0.217728623771244	0.22784601880406	0.223214624180395	0.234092410240705	0.244970196301016	0.227961866466103	0.239043334887992	0.250138128880445	0.196968343722562	4.4156138198402	0.0079576752032803	1.39085089038729	0.0946185748644405	0.098003009287354	0.0915510299591939	0.176729815074151	0.180368115944444	0.173432173532659	0.201435081661974	0.204959108159249	0.198065135041654	0.000344067888100683	0.000373706254575844	0.000409718252802349
122	0.972667378427265	0.15	0.197025338352194	0.186950158243649	0.207100518460738	0.163266576354291	0.965155634919929	0.918622808317467	1.01168846152239	4.01	2.97	5.42	0.204713065319935	0.215082803024617	0.2254525407293	0.220032820120138	0.231178579808224	0.24232433949631	0.224789394780087	0.236164066785001	0.247446165122323	0.197025338352194	4.42416776329966	-0.00142584714901655	1.38662957713749	0.0946185748644405	0.098003009287354	0.0915510299591939	0.176729815074151	0.180368115944444	0.173432173532659	0.201435081661974	0.204959108159249	0.198065135041654	0.000344067888100683	0.000373706254575844	0.000409718252802349
122	0.972667378427265	0.15	0.19709567072177	0.186912792407452	0.207278549036088	0.165292804941613	0.984307778783102	0.937200481389922	1.03141507617628	4.04	2.98	5.47	0.207310536026109	0.217730760158771	0.228150984291433	0.222634602662757	0.233825073267395	0.245015543872034	0.227334281560253	0.238808208809619	0.250296054920969	0.19709567072177	4.45947051041458	0.00136598501357285	1.39658858865764	0.0946185748644405	0.098003009287354	0.0915510299591939	0.176729815074151	0.180368115944444	0.173432173532659	0.201435081661974	0.204959108159249	0.198065135041654	0.000344067888100683	0.000373706254575844	0.000409718252802349
122	0.972667378427265	0.15	0.197101202145223	0.187071463874502	0.207130940415944	0.165843026683099	0.963049726970892	0.917051492242405	1.00904796169938	4	2.94	5.42	0.20443904729475	0.214693471789647	0.224947896284544	0.219747757562664	0.230770049134002	0.241792340705339	0.224168214676866	0.235470429863153	0.246618409049916	0.197101202145223	4.42558127456041	0.011353673925456	1.39602235851994	0.0946185748644405	0.098003009287354	0.0915510299591939	0.176729815074151	0.180368115944444	0.173432173532659	0.201435081661974	0.204959108159249	0.198065135041654	0.000344067888100683	0.000373706254575844	0.000409718252802349
122	0.972667378427265	0.15	0.197107081317231	0.187051447748663	0.2071627148858	0.162269837570738	0.95191918619455	0.905856376657964	0.997981995731136	4.04	2.98	5.45	0.200421778969377	0.21061322925834	0.220804679547304	0.215242135784179	0.226187201426321	0.237132267068464	0.219814277269717	0.230832628668395	0.242109129996982	0.197107081317231	4.43848885906545	-0.0137984337718346	1.37758690100911	0.0946185748644405	0.098003009287354	0.0915510299591939	0.176729815074151	0.180368115944444	0.173432173532659	0.201435081661974	0.204959108159249	0.198065135041654	0.000344067888100683	0.000373706254575844	0.000409718252802349
122	0.972667378427265	0.15	0.197116979303986	0.187269834970215	0.206964123637758	0.172527556014569	0.974116762525126	0.928683312193458	1.01955021285679	4.02	2.95	5.43	0.206181327643299	0.216268220544038	0.226355113444777	0.221515247928264	0.232352313569817	0.243189379211371	0.226021867127384	0.237215331974476	0.248127704123574	0.197116979303986	4.44257420154115	-0.0135699259540669	1.37531170012447	0.0946185748644405	0.098003009287354	0.0915510299591939	0.176729815074151	0.180368115944444	0.173432173532659	0.201435081661974	0.204959108159249	0.198065135041654	0.000344067888100683	0.000373706254575844	0.000409718252802349
122	0.972667378427265	0.15	0.197117354635672	0.187012877973434	0.207221831297911	0.163016567717127	0.958327147795683	0.912081217817393	1.00457307777397	4	2.95	5.43	0.203426856547399	0.21374135922525	0.224055861903101	0.218671687120659	0.22975915974181	0.240846632362961	0.22326822914149	0.234542421178588	0.24585907413985	0.197117354635672	4.42544964007602	0.00454317708939619	1.39163199235451	0.0946185748644405	0.098003009287354	0.0915510299591939	0.176729815074151	0.180368115944444	0.173432173532659	0.201435081661974	0.204959108159249	0.198065135041654	0.000344067888100683	0.000373706254575844	0.000409718252802349
122	0.972667378427265	0.15	0.197123855190792	0.187220092866822	0.207027617514763	0.173391478243153	0.994701488503038	0.94844783951884	1.04095513748724	4.04	3	5.52	0.209540291864304	0.219759096424874	0.229977900985444	0.224997425107374	0.235970038982002	0.246942652856629	0.229738610406867	0.240899186692854	0.252073923205718	0.197123855190792	4.48318573989853	-0.00735352636746363	1.39149008447966	0.0946185748644405	0.098003009287354	0.0915510299591939	0.176729815074151	0.180368115944444	0.173432173532659	0.201435081661974	0.204959108159249	0.198065135041654	0.000344067888100683	0.000373706254575844	0.000409718252802349
122	0.972667378427265	0.15	0.19714764781056	0.187218670036255	0.207076625584865	0.172624666407963	0.985619535523518	0.939665217103397	1.03157385394364	4.02	2.99	5.45	0.208845449282327	0.219059033974222	0.229272618666117	0.224405482829464	0.23538003081258	0.246354578795696	0.229290725724786	0.240316963877493	0.251492261406335	0.19714764781056	4.45629831722381	-0.00073901721839939	1.39373214103378	0.0946185748644405	0.098003009287354	0.0915510299591939	0.176729815074151	0.180368115944444	0.173432173532659	0.201435081661974	0.204959108159249	0.198065135041654	0.000344067888100683	0.000373706254575844	0.000409718252802349
122	0.972667378427265	0.15	0.197149386068964	0.187075556306907	0.20722321583102	0.16463349165039	0.96463498826334	0.918358583266396	1.01091139326028	4.01	2.97	5.46	0.204327632068791	0.214623771753194	0.224919911437598	0.219578052593791	0.23064266621577	0.241707279837749	0.224184134878556	0.235438164280419	0.246621615568279	0.197149386068964	4.43554949923436	-0.00323677249077253	1.38517577644876	0.0946185748644405	0.098003009287354	0.0915510299591939	0.176729815074151	0.180368115944444	0.173432173532659	0.201435081661974	0.204959108159249	0.198065135041654	0.000344067888100683	0.000373706254575844	0.000409718252802349
122	0.972667378427265	0.15	0.197177538149236	0.187370751071	0.206984325227472	0.173214791415913	0.988698235105833	0.942695379793406	1.03470109041826	3.99	2.95	5.47	0.21076040795847	0.221045364011852	0.231330320065234	0.226617825061653	0.237676611644243	0.248735398226832	0.231228482858569	0.242479358253718	0.253426443906573	0.197177538149236	4.45280066076533	-0.00233976823065091	1.38854052977108	0.0946185748644405	0.098003009287354	0.0915510299591939	0.176729815074151	0.180368115944444	0.173432173532659	0.201435081661974	0.204959108159249	0.198065135041654	0.000344067888100683	0.000373706254575844	0.000409718252802349
122	0.972667378427265	0.15	0.197218850885112	0.187078586062242	0.207359115707983	0.161342367430405	0.959039642137717	0.912473327700231	1.0056059565752	3.98	2.97	5.44	0.204578185934669	0.21501843864572	0.225458691356771	0.220042310228684	0.231271744664302	0.24250117909992	0.224554985961027	0.236122943586746	0.247482614713315	0.197218850885112	4.41671564778636	0.0199401207714086	1.40530612671596	0.0946185748644405	0.098003009287354	0.0915510299591939	0.176729815074151	0.180368115944444	0.173432173532659	0.201435081661974	0.204959108159249	0.198065135041654	0.000344067888100683	0.000373706254575844	0.000409718252802349
122	0.972667378427265	0.15	0.197230575806519	0.187400712396392	0.207060439216647	0.170941867541621	0.973369715419698	0.927717351831356	1.01902207900804	4.01	2.95	5.46	0.206767488859816	0.216942381634046	0.227117274408276	0.222244431052025	0.233180934020135	0.244117436988246	0.226773497301783	0.238344240067966	0.249017313491592	0.197230575806519	4.45321370722198	0.0148524672432145	1.40597049745745	0.0946185748644405	0.098003009287354	0.0915510299591939	0.176729815074151	0.180368115944444	0.173432173532659	0.201435081661974	0.204959108159249	0.198065135041654	0.000344067888100683	0.000373706254575844	0.000409718252802349
122	0.972667378427265	0.15	0.197235744839087	0.187210463356997	0.207261026321177	0.165653396760701	0.971786725964328	0.925339347317311	1.01823410461135	4	2.98	5.44	0.206307836988974	0.216663452202198	0.227019067415421	0.221759116142136	0.232890307813325	0.244021499484513	0.226336613589593	0.237936599461653	0.249067021316097	0.197235744839087	4.43815893636252	-0.000347673636856156	1.38985677773035	0.0946185748644405	0.098003009287354	0.0915510299591939	0.176729815074151	0.180368115944444	0.173432173532659	0.201435081661974	0.204959108159249	0.198065135041654	0.000344067888100683	0.000373706254575844	0.000409718252802349
122	0.972667378427265	0.15	0.19723628080102	0.187164922322011	0.207307639280028	0.164791548735493	0.968925598367849	0.92247005222296	1.01538114451274	4.03	2.99	5.39	0.204324983770571	0.214614779834122	0.224904575897673	0.219462012983586	0.230514109088648	0.241566205193709	0.224156565865178	0.235660950576139	0.246768070298997	0.19723628080102	4.44042064193992	0.0044095375550303	1.39548489481532	0.0946185748644405	0.098003009287354	0.0915510299591939	0.176729815074151	0.180368115944444	0.173432173532659	0.201435081661974	0.204959108159249	0.198065135041654	0.000344067888100683	0.000373706254575844	0.000409718252802349
122	0.972667378427265	0.15	0.197252312090871	0.187240739652348	0.207263884529395	0.167746925672657	0.965170508659758	0.919385676076621	1.0109553412429	3.96	2.92	5.42	0.206811169261559	0.217110236353153	0.227409303444747	0.222529845258147	0.23361169259927	0.244693539940392	0.226904974960508	0.238271082969753	0.249628958324957	0.197252312090871	4.40697324487504	0.00510315179707933	1.38650998177462	0.0946185748644405	0.098003009287354	0.0915510299591939	0.176729815074151	0.180368115944444	0.173432173532659	0.201435081661974	0.204959108159249	0.198065135041654	0.000344067888100683	0.000373706254575844	0.000409718252802349
122	0.972667378427265	0.15	0.197256955509859	0.187350215321924	0.207163695697795	0.177466815358002	0.99722276379864	0.951500524981923	1.04294500261536	3.98	2.94	5.42	0.213506103253253	0.223765663585033	0.234025223916812	0.229667368530584	0.240703522475493	0.251739676420403	0.234474871265411	0.245509929905097	0.256771512851811	0.197256955509859	4.40631289516733	0.0335172808087416	1.41386325984586	0.0946185748644405	0.098003009287354	0.0915510299591939	0.176729815074151	0.180368115944444	0.173432173532659	0.201435081661974	0.204959108159249	0.198065135041654	0.000344067888100683	0.000373706254575844	0.000409718252802349
122	0.972667378427265	0.15	0.197259064519507	0.187306153985916	0.207211975053098	0.164906991389114	0.962604330698228	0.916471206269057	1.0087374551274	3.99	2.95	5.41	0.205153347844392	0.215480311592327	0.225807275340261	0.220620845598491	0.231726408819728	0.242831972040965	0.22511036581127	0.236635823681884	0.247861324258338	0.197259064519507	4.42689944467895	0.0168210497630398	1.40218736926715	0.0946185748644405	0.098003009287354	0.0915510299591939	0.176729815074151	0.180368115944444	0.173432173532659	0.201435081661974	0.204959108159249	0.198065135041654	0.000344067888100683	0.000373706254575844	0.000409718252802349
122	0.972667378427265	0.15	0.197281076571406	0.187272525569118	0.207289627573694	0.168713405736233	0.972889409168537	0.926897521402452	1.01888129693462	4.03	2.95	5.46	0.205671493202066	0.215876742448736	0.226081991695406	0.220953485030772	0.231917014062207	0.242880543093642	0.225385811526087	0.236739633504704	0.247746086137295	0.197281076571406	4.43430036804167	-0.0073908547941546	1.38129172787596	0.0946185748644405	0.098003009287354	0.0915510299591939	0.176729815074151	0.180368115944444	0.173432173532659	0.201435081661974	0.204959108159249	0.198065135041654	0.000344067888100683	0.000373706254575844	0.000409718252802349
122	0.972667378427265	0.15	0.197309737488718	0.18748664917374	0.207132825803696	0.175478828858692	0.974123548714242	0.929153873373694	1.01909322405479	4	2.95	5.44	0.207312703247144	0.217346331934656	0.227379960622169	0.222858444992276	0.233644464623033	0.244430484253789	0.227406744792825	0.238482172790586	0.249305238589477	0.197309737488718	4.42863739893102	0.000883125469677462	1.38567832365099	0.0946185748644405	0.098003009287354	0.0915510299591939	0.176729815074151	0.180368115944444	0.173432173532659	0.201435081661974	0.204959108159249	0.198065135041654	0.000344067888100683	0.000373706254575844	0.000409718252802349
122	0.972667378427265	0.15	0.197371832992293	0.187303446664528	0.207440219320058	0.164078236796518	0.96650657835487	0.92004656737492	1.01296658933482	3.98	2.94	5.33	0.206140206260282	0.216549762239158	0.226959318218034	0.221705416563404	0.23290097606344	0.244096535563476	0.22643864401007	0.238053935328095	0.249265014143703	0.197371832992293	4.39805150837532	-0.00767078879070382	1.37314056058347	0.0946185748644405	0.098003009287354	0.0915510299591939	0.176729815074151	0.180368115944444	0.173432173532659	0.201435081661974	0.204959108159249	0.198065135041654	0.000344067888100683	0.000373706254575844	0.000409718252802349
122	0.972667378427265	0.15	0.197437481955875	0.187499333284996	0.207375630626754	0.164697077343213	0.961932183871447	0.91579610535007	1.00806826239282	4	2.94	5.44	0.204526926403651	0.214830606754735	0.225134287105819	0.219888001582641	0.230965543895454	0.242043086208268	0.224288618646097	0.235639187803852	0.246806583809576	0.197437481955875	4.42242267173305	0.0356229957390292	1.42206139214222	0.0946185748644405	0.098003009287354	0.0915510299591939	0.176729815074151	0.180368115944444	0.173432173532659	0.201435081661974	0.204959108159249	0.198065135041654	0.000344067888100683	0.000373706254575844	0.000409718252802349
122	0.972667378427265	0.15	0.197438365869279	0.187471322652133	0.207405409086424	0.167155130109519	0.979884035581326	0.933302473039839	1.02646559812281	3.99	2.93	5.43	0.208559481951619	0.218968783151162	0.229378084350704	0.224238726368016	0.235430585982953	0.246622445597889	0.228648365839945	0.24004188841636	0.25151638198463	0.197438365869279	4.43026158349948	0.00976885117822716	1.39632684894313	0.0946185748644405	0.098003009287354	0.0915510299591939	0.176729815074151	0.180368115944444	0.173432173532659	0.201435081661974	0.204959108159249	0.198065135041654	0.000344067888100683	0.000373706254575844	0.000409718252802349
122	0.972667378427265	0.15	0.197500412679566	0.187643896223711	0.207356929135421	0.17000681446185	0.98138763081588	0.935206788892082	1.02756847273968	4.03	2.93	5.44	0.20726665566887	0.217501556415108	0.227736457161346	0.222636486730403	0.233630355169218	0.244624223608033	0.227205278561132	0.238486892386559	0.249426464691638	0.197500412679566	4.46044189785433	-0.00187257460848771	1.38912155322852	0.0946185748644405	0.098003009287354	0.0915510299591939	0.176729815074151	0.180368115944444	0.173432173532659	0.201435081661974	0.204959108159249	0.198065135041654	0.000344067888100683	0.000373706254575844	0.000409718252802349
122	0.972667378427265	0.15	0.197502263091412	0.187378526245954	0.20762599993687	0.166605651830265	0.979486595543234	0.932831823129001	1.02614136795747	4.02	2.97	5.45	0.207355475379296	0.217726179157622	0.228096882935947	0.222808063057847	0.233951614570865	0.245095166083882	0.227469077923729	0.238953170776982	0.250160955610119	0.197502263091412	4.4329390109244	0.0201690410639514	1.41109356603751	0.0946185748644405	0.098003009287354	0.0915510299591939	0.176729815074151	0.180368115944444	0.173432173532659	0.201435081661974	0.204959108159249	0.198065135041654	0.000344067888100683	0.000373706254575844	0.000409718252802349
122	0.972667378427265	0.15	0.197513874349791	0.187669426138313	0.207358322561268	0.167633763778603	0.957136750910483	0.911714605889985	1.00255889593098	3.96	2.93	5.4	0.205121699049525	0.215340979842974	0.225560260636423	0.220716500077561	0.231712722810171	0.242708945542781	0.225390235318742	0.236453579245267	0.247817723811545	0.197513874349791	4.40975744486443	0.00501428364982341	1.38636263120663	0.0946185748644405	0.098003009287354	0.0915510299591939	0.176729815074151	0.180368115944444	0.173432173532659	0.201435081661974	0.204959108159249	0.198065135041654	0.000344067888100683	0.000373706254575844	0.000409718252802349
122	0.972667378427265	0.15	0.197550373823681	0.18764817614724	0.207452571500122	0.169857321014423	0.978106823396485	0.93205596896656	1.02415767782641	3.98	2.95	5.43	0.20879093444403	0.21910683954899	0.229422744653949	0.224551293955478	0.235645884081284	0.24674047420709	0.229139955493883	0.240595832163063	0.251751801534246	0.197550373823681	4.42370660542687	0.00286909027102505	1.38868532664696	0.0946185748644405	0.098003009287354	0.0915510299591939	0.176729815074151	0.180368115944444	0.173432173532659	0.201435081661974	0.204959108159249	0.198065135041654	0.000344067888100683	0.000373706254575844	0.000409718252802349
122	0.972667378427265	0.15	0.197564889519498	0.187611059931785	0.207518719107212	0.167401898733626	0.96734700789515	0.921402142996742	1.01329187279356	4.01	2.93	5.4	0.205048446340279	0.215272997299204	0.225497548258129	0.220358078751306	0.231346030357945	0.242333981964584	0.224809331521027	0.236131500970422	0.247355849211994	0.197564889519498	4.42915709473246	0.00401265715115989	1.38944039276572	0.0946185748644405	0.098003009287354	0.0915510299591939	0.176729815074151	0.180368115944444	0.173432173532659	0.201435081661974	0.204959108159249	0.198065135041654	0.000344067888100683	0.000373706254575844	0.000409718252802349
122	0.972667378427265	0.15	0.197589920552604	0.187487987389207	0.207691853716001	0.167132621819507	0.972223880709645	0.926002728734162	1.01844503268513	4.01	2.93	5.39	0.206377766078894	0.216679051155379	0.226980336231863	0.221824596227145	0.232896905256008	0.243969214284871	0.226382508925622	0.237651863519105	0.249239603455771	0.197589920552604	4.41469627709633	0.00566444263167562	1.3892909900997	0.0946185748644405	0.098003009287354	0.0915510299591939	0.176729815074151	0.180368115944444	0.173432173532659	0.201435081661974	0.204959108159249	0.198065135041654	0.000344067888100683	0.000373706254575844	0.000409718252802349
122	0.972667378427265	0.15	0.197598107831638	0.187615081731612	0.207581133931663	0.164716670327897	0.969944583715784	0.923427527850523	1.01646163958104	4.01	2.93	5.43	0.205729535560327	0.21609302593739	0.226456516314453	0.221118621752535	0.232257327249928	0.24339603274732	0.225558029959073	0.236938748041565	0.248447285011279	0.197598107831638	4.44288418258677	0.000587983495684567	1.38993085623073	0.0946185748644405	0.098003009287354	0.0915510299591939	0.176729815074151	0.180368115944444	0.173432173532659	0.201435081661974	0.204959108159249	0.198065135041654	0.000344067888100683	0.000373706254575844	0.000409718252802349
122	0.972667378427265	0.15	0.197598115636949	0.18755795949098	0.207638271782917	0.164813145452069	0.960954964065402	0.914885187757841	1.00702474037296	4.01	2.96	5.39	0.203578538974383	0.213829899338579	0.224081259702774	0.218775989314507	0.229792629461327	0.240809269608148	0.223635017649213	0.234647810823168	0.245918624939977	0.197598115636949	4.41869129087894	0.000149738043489737	1.38572718224788	0.0946185748644405	0.098003009287354	0.0915510299591939	0.176729815074151	0.180368115944444	0.173432173532659	0.201435081661974	0.204959108159249	0.198065135041654	0.000344067888100683	0.000373706254575844	0.000409718252802349
122	0.972667378427265	0.15	0.197683186863509	0.187756231824562	0.207610141902456	0.172785987967456	0.981394573885296	0.935663068134575	1.02712607963602	3.97	2.94	5.37	0.210002934584938	0.220267046462076	0.230531158339214	0.225905362892959	0.236946722495679	0.247988082098399	0.23072681861561	0.242000936687747	0.253117433842079	0.197683186863509	4.38976770284675	-0.000816246374008579	1.37676029880625	0.0946185748644405	0.098003009287354	0.0915510299591939	0.176729815074151	0.180368115944444	0.173432173532659	0.201435081661974	0.204959108159249	0.198065135041654	0.000344067888100683	0.000373706254575844	0.000409718252802349
122	0.972667378427265	0.15	0.19769163809048	0.18772778275598	0.20765549342498	0.167535887627046	0.968095306432183	0.922136989366463	1.0140536234979	4.03	2.97	5.47	0.204346322762448	0.214530723996784	0.22471512523112	0.219496669891754	0.230436148153748	0.241375626415742	0.224051493485117	0.235098103122286	0.246351073798532	0.19769163809048	4.45384105975005	-0.01259534953395	1.38117877275579	0.0946185748644405	0.098003009287354	0.0915510299591939	0.176729815074151	0.180368115944444	0.173432173532659	0.201435081661974	0.204959108159249	0.198065135041654	0.000344067888100683	0.000373706254575844	0.000409718252802349
122	0.972667378427265	0.15	0.197713060281575	0.187829280651934	0.207596839911216	0.171753756701445	0.976058617432604	0.930410835160923	1.02170639970428	3.99	2.96	5.39	0.208105075121577	0.2183151186849	0.228525162248224	0.22377407650443	0.234752872038936	0.245731667573442	0.228495537298749	0.239915679437369	0.251042010570032	0.197713060281575	4.41334284838432	0.00216232692172977	1.38448442015339	0.0946185748644405	0.098003009287354	0.0915510299591939	0.176729815074151	0.180368115944444	0.173432173532659	0.201435081661974	0.204959108159249	0.198065135041654	0.000344067888100683	0.000373706254575844	0.000409718252802349
122	0.972667378427265	0.15	0.197821817801699	0.187771927035323	0.207871708568075	0.167592979525815	0.975285350318655	0.928995175089717	1.02157552554759	4.02	2.96	5.48	0.206291891393948	0.216571048979468	0.226850206564988	0.221639146361997	0.232683030332328	0.24372691430266	0.226062260864638	0.237278699255285	0.248799125641704	0.197821817801699	4.44387945751622	-0.00657106585719852	1.38392642679085	0.0946185748644405	0.098003009287354	0.0915510299591939	0.176729815074151	0.180368115944444	0.173432173532659	0.201435081661974	0.204959108159249	0.198065135041654	0.000344067888100683	0.000373706254575844	0.000409718252802349
122	0.972667378427265	0.15	0.197829962620918	0.187816441845959	0.207843483395877	0.171417612747147	0.983403175075073	0.937357493964601	1.02944885618554	4	2.97	5.42	0.209063036939222	0.219332811270651	0.22960258560208	0.224730077298773	0.235769461463148	0.246808845627523	0.229530116826261	0.240707782543802	0.251903804275571	0.197829962620918	4.43208778622266	0.0119403024798496	1.39942176922354	0.0946185748644405	0.098003009287354	0.0915510299591939	0.176729815074151	0.180368115944444	0.173432173532659	0.201435081661974	0.204959108159249	0.198065135041654	0.000344067888100683	0.000373706254575844	0.000409718252802349
122	0.972667378427265	0.15	0.197848815900079	0.187951682853654	0.207745948946505	0.167811565949194	0.961486213029573	0.915886708708559	1.00708571735059	3.99	2.93	5.41	0.204981332796481	0.215186794980511	0.225392257164541	0.22043072193949	0.231405367124305	0.242380012309119	0.224907937978288	0.236226915575106	0.247447636716348	0.197848815900079	4.41300349111564	-0.000340185848178256	1.38142280905649	0.0946185748644405	0.098003009287354	0.0915510299591939	0.176729815074151	0.180368115944444	0.173432173532659	0.201435081661974	0.204959108159249	0.198065135041654	0.000344067888100683	0.000373706254575844	0.000409718252802349
122	0.972667378427265	0.15	0.197862608863496	0.188003047697009	0.207722170029983	0.171208027481383	0.971997966461068	0.926452701775033	1.0175432311471	3.99	2.94	5.48	0.207390848207556	0.217586372552163	0.22778189689677	0.223027432515495	0.233991665688654	0.244955898861814	0.227542552747894	0.238499295797834	0.249825369944433	0.197862608863496	4.44367695293445	-0.0100432438606269	1.37980442172642	0.0946185748644405	0.098003009287354	0.0915510299591939	0.176729815074151	0.180368115944444	0.173432173532659	0.201435081661974	0.204959108159249	0.198065135041654	0.000344067888100683	0.000373706254575844	0.000409718252802349
122	0.972667378427265	0.15	0.197863801248128	0.187781890493906	0.20794571200235	0.166488952473732	0.973498496100922	0.9271094520906	1.01988754011125	4.02	2.97	5.48	0.205872070209035	0.216173128518696	0.226474186828357	0.22118795874803	0.232255366085727	0.243322773423425	0.225775532941439	0.237111235970854	0.248341764641617	0.197863801248128	4.44881693099146	-0.0104340647503311	1.38156277579803	0.0946185748644405	0.098003009287354	0.0915510299591939	0.176729815074151	0.180368115944444	0.173432173532659	0.201435081661974	0.204959108159249	0.198065135041654	0.000344067888100683	0.000373706254575844	0.000409718252802349
122	0.972667378427265	0.15	0.197866761785705	0.187938976604841	0.207794546966568	0.168803522444299	0.970616359316627	0.924746662523789	1.01648605610947	3.99	2.93	5.41	0.206646022728027	0.216896171001189	0.227146319274351	0.222181223284461	0.233201955511065	0.244222687737669	0.22680175090743	0.23777568162368	0.249351362234909	0.197866761785705	4.42697247135383	0.00471243721389723	1.38971086461829	0.0946185748644405	0.098003009287354	0.0915510299591939	0.176729815074151	0.180368115944444	0.173432173532659	0.201435081661974	0.204959108159249	0.198065135041654	0.000344067888100683	0.000373706254575844	0.000409718252802349
122	0.972667378427265	0.15	0.197935737780511	0.187787046605562	0.208084428955461	0.16136278579644	0.95499105091089	0.908624814705488	1.00135728711629	4	2.93	5.42	0.202564079072438	0.212900726041568	0.223237373010699	0.217732835928562	0.228843529734133	0.239954223539703	0.222160236193304	0.233502649460502	0.244825836086341	0.197935737780511	4.40677280318222	0.00668681647569884	1.39000805924913	0.0946185748644405	0.098003009287354	0.0915510299591939	0.176729815074151	0.180368115944444	0.173432173532659	0.201435081661974	0.204959108159249	0.198065135041654	0.000344067888100683	0.000373706254575844	0.000409718252802349
122	0.972667378427265	0.15	0.197958696652455	0.187895559845805	0.208021833459104	0.16958030085363	0.979569471557434	0.933404398154494	1.02573454496037	4.03	2.94	5.44	0.207097572256265	0.217340372315579	0.227583172374893	0.222483332660463	0.233487094163525	0.244490855666587	0.227089655724376	0.238313964974114	0.249392681825009	0.197958696652455	4.43067823598515	-0.000112831352320292	1.38652593654569	0.0946185748644405	0.098003009287354	0.0915510299591939	0.176729815074151	0.180368115944444	0.173432173532659	0.201435081661974	0.204959108159249	0.198065135041654	0.000344067888100683	0.000373706254575844	0.000409718252802349
122	0.972667378427265	0.15	0.197972440146569	0.18807509432367	0.207869785969469	0.173767812344649	0.98614440119991	0.940348767879679	1.03194003452014	4.01	2.97	5.46	0.209436992563062	0.219636718497448	0.229836444431834	0.225095658960465	0.236057972744289	0.247020286528113	0.229731780553993	0.241011007883884	0.252096903132335	0.197972440146569	4.44660721652414	-0.0267597899942906	1.36347940375275	0.0946185748644405	0.098003009287354	0.0915510299591939	0.176729815074151	0.180368115944444	0.173432173532659	0.201435081661974	0.204959108159249	0.198065135041654	0.000344067888100683	0.000373706254575844	0.000409718252802349
122	0.972667378427265	0.15	0.197977799261624	0.187983935629966	0.207971662893282	0.165312279109089	0.959755827389143	0.913826785989983	1.0056848687883	3.99	2.97	5.4	0.204543917692865	0.214824318976446	0.225104720260027	0.219963286250515	0.231018666805541	0.242074047360567	0.224596107026799	0.235990186281099	0.247316040599788	0.197977799261624	4.41027810607089	-0.0118611187510059	1.37199589112509	0.0946185748644405	0.098003009287354	0.0915510299591939	0.176729815074151	0.180368115944444	0.173432173532659	0.201435081661974	0.204959108159249	0.198065135041654	0.000344067888100683	0.000373706254575844	0.000409718252802349
122	0.972667378427265	0.15	0.197978562949802	0.18786020159693	0.208096924302673	0.16290224199098	0.968844600727707	0.922071533568029	1.01561766788738	4.02	2.96	5.41	0.204670015082185	0.215052121038723	0.225434226995262	0.219886171234177	0.231040133025865	0.242194094817552	0.224679378722691	0.235969206012788	0.247102221247516	0.197978562949802	4.42754576917721	0.00374841116489837	1.39169673145436	0.0946185748644405	0.098003009287354	0.0915510299591939	0.176729815074151	0.180368115944444	0.173432173532659	0.201435081661974	0.204959108159249	0.198065135041654	0.000344067888100683	0.000373706254575844	0.000409718252802349
122	0.972667378427265	0.15	0.197993425661098	0.188058006089867	0.20792884523233	0.168402950573722	0.971548555783116	0.925569155749561	1.01752795581667	3.97	2.94	5.36	0.207938237750192	0.218267963364315	0.228597688978438	0.223709491218157	0.234822683705317	0.245935876192476	0.228486292319029	0.23977574148691	0.251099744864285	0.197993425661098	4.39881901047214	-0.000849419299501378	1.37892874091274	0.0946185748644405	0.098003009287354	0.0915510299591939	0.176729815074151	0.180368115944444	0.173432173532659	0.201435081661974	0.204959108159249	0.198065135041654	0.000344067888100683	0.000373706254575844	0.000409718252802349
122	0.972667378427265	0.15	0.198001564709468	0.187980083388185	0.208023046030751	0.168877357239217	0.98211309118773	0.935712286415397	1.02851389596006	4	2.96	5.42	0.208610571233118	0.218955309172078	0.229300047111038	0.224233075443443	0.235352513873614	0.246471952303785	0.228969405240934	0.240358611579363	0.251748591487041	0.198001564709468	4.42968790824306	0.00575352144867683	1.39234661281558	0.0946185748644405	0.098003009287354	0.0915510299591939	0.176729815074151	0.180368115944444	0.173432173532659	0.201435081661974	0.204959108159249	0.198065135041654	0.000344067888100683	0.000373706254575844	0.000409718252802349
122	0.972667378427265	0.15	0.19802400929973	0.1880167204766	0.208031298122859	0.168885211660749	0.974286273055403	0.928256541159196	1.02031600495161	4.03	2.96	5.37	0.205589695248738	0.215784332327303	0.225978969405868	0.220818323766153	0.231768107355108	0.242717890944064	0.225631303932078	0.236703059979734	0.24794296545524	0.19802400929973	4.42916818629005	-0.00694243216911879	1.38092758006475	0.0946185748644405	0.098003009287354	0.0915510299591939	0.176729815074151	0.180368115944444	0.173432173532659	0.201435081661974	0.204959108159249	0.198065135041654	0.000344067888100683	0.000373706254575844	0.000409718252802349
122	0.972667378427265	0.15	0.198039689661552	0.188057518882824	0.208021860440281	0.171114195395023	0.993833467457649	0.947249645557151	1.04041728935815	3.98	2.95	5.38	0.212088852231203	0.222518953066562	0.232949053901921	0.228084959064356	0.239301716084082	0.250518473103808	0.233027088109384	0.24437543735628	0.255754807326443	0.198039689661552	4.40979960047019	0.00418061683868945	1.38669558727012	0.0946185748644405	0.098003009287354	0.0915510299591939	0.176729815074151	0.180368115944444	0.173432173532659	0.201435081661974	0.204959108159249	0.198065135041654	0.000344067888100683	0.000373706254575844	0.000409718252802349
122	0.972667378427265	0.15	0.19808623492226	0.188074977175158	0.208097492669362	0.172594543333327	0.971335960826673	0.926042834859877	1.01662908679347	3.95	2.92	5.36	0.209192956544833	0.219424667838821	0.229656379132808	0.225204194466048	0.236219021819844	0.24723384917364	0.229970102856322	0.240939447503297	0.252442897791298	0.19808623492226	4.37485355671718	0.0149130375734113	1.39014489049968	0.0946185748644405	0.098003009287354	0.0915510299591939	0.176729815074151	0.180368115944444	0.173432173532659	0.201435081661974	0.204959108159249	0.198065135041654	0.000344067888100683	0.000373706254575844	0.000409718252802349
122	0.972667378427265	0.15	0.198094252089697	0.188125447286193	0.2080630568932	0.172660906421608	0.993005656235512	0.946712834353026	1.039298478118	4.01	2.97	5.42	0.210890657639372	0.22120289097616	0.231515124312947	0.226662507637054	0.237745960520262	0.24882941340347	0.231607171841961	0.242836390543857	0.254173688110779	0.198094252089697	4.43563955828638	-0.000968065071426934	1.38719882765094	0.0946185748644405	0.098003009287354	0.0915510299591939	0.176729815074151	0.180368115944444	0.173432173532659	0.201435081661974	0.204959108159249	0.198065135041654	0.000344067888100683	0.000373706254575844	0.000409718252802349
122	0.972667378427265	0.15	0.198120031158426	0.187908150993268	0.208331911323585	0.162393643549354	0.967054537528449	0.920280635231725	1.01382843982517	4.01	2.95	5.38	0.20508766654265	0.215511389600469	0.225935112658288	0.220436095416567	0.231639913029321	0.242843730642075	0.225102110382057	0.236630077824047	0.248169761770497	0.198120031158426	4.40811018396859	-0.00835391564521504	1.37635802218053	0.0946185748644405	0.098003009287354	0.0915510299591939	0.176729815074151	0.180368115944444	0.173432173532659	0.201435081661974	0.204959108159249	0.198065135041654	0.000344067888100683	0.000373706254575844	0.000409718252802349
122	0.972667378427265	0.15	0.198129804213872	0.188273627035823	0.207985981391921	0.171463368865179	0.983226815696231	0.937196806318396	1.02925682507407	4.03	2.99	5.48	0.207905227904501	0.218116401828299	0.228327575752097	0.223346817218555	0.234316398017134	0.245285978815713	0.228169370569695	0.239260564065444	0.250404928644594	0.198129804213872	4.48040208371425	0.0061660209867322	1.40463359600558	0.0946185748644405	0.098003009287354	0.0915510299591939	0.176729815074151	0.180368115944444	0.173432173532659	0.201435081661974	0.204959108159249	0.198065135041654	0.000344067888100683	0.000373706254575844	0.000409718252802349
122	0.972667378427265	0.15	0.198145418856637	0.187945192811845	0.208345644901428	0.163203465102257	0.972295757364337	0.925407854629681	1.01918366009899	4	2.95	5.35	0.2064586249081	0.216919322723655	0.227380020539209	0.221938050078021	0.233183048327297	0.244428046576573	0.226737531356585	0.238283429821169	0.249799320912976	0.198145418856637	4.40111036782074	-0.0144137085323008	1.36760147366946	0.0946185748644405	0.098003009287354	0.0915510299591939	0.176729815074151	0.180368115944444	0.173432173532659	0.201435081661974	0.204959108159249	0.198065135041654	0.000344067888100683	0.000373706254575844	0.000409718252802349
122	0.972667378427265	0.15	0.198155223500887	0.188097575587713	0.208212871414061	0.170609273950544	0.99423080138315	0.947545232907016	1.04091636985928	4.01	2.96	5.42	0.210782066062673	0.221167301761152	0.231552537459632	0.226509346939233	0.237669466012993	0.248829585086753	0.231192138588881	0.24262105916323	0.254023571316599	0.198155223500887	4.4398229011602	-0.0196027929108542	1.37009827870719	0.0946185748644405	0.098003009287354	0.0915510299591939	0.176729815074151	0.180368115944444	0.173432173532659	0.201435081661974	0.204959108159249	0.198065135041654	0.000344067888100683	0.000373706254575844	0.000409718252802349
122	0.972667378427265	0.15	0.198162398045726	0.188048307898875	0.208276488192578	0.1640986280649	0.972057061926389	0.925333712142956	1.01878041170982	4.02	2.96	5.39	0.2053437271883	0.215712253337676	0.226080779487051	0.22060374216524	0.231742800078574	0.242881857991908	0.225330571831853	0.236553904487508	0.248164785267965	0.198162398045726	4.41475404184825	0.00319134897988508	1.38868428782082	0.0946185748644405	0.098003009287354	0.0915510299591939	0.176729815074151	0.180368115944444	0.173432173532659	0.201435081661974	0.204959108159249	0.198065135041654	0.000344067888100683	0.000373706254575844	0.000409718252802349
122	0.972667378427265	0.15	0.198166351812218	0.188168764094751	0.208163939529686	0.168762845051183	0.967851276699608	0.922105621771453	1.01359693162776	3.98	2.97	5.41	0.206475338768202	0.216718579212088	0.226961819655974	0.222050091042678	0.23306599486299	0.244081898683303	0.226892409593166	0.238140901597587	0.249215232929146	0.198166351812218	4.42396127448779	-0.003612776565833	1.38204789757424	0.0946185748644405	0.098003009287354	0.0915510299591939	0.176729815074151	0.180368115944444	0.173432173532659	0.201435081661974	0.204959108159249	0.198065135041654	0.000344067888100683	0.000373706254575844	0.000409718252802349
122	0.972667378427265	0.15	0.198173049954477	0.18810680051668	0.208239299392275	0.167147692657251	0.972247463162276	0.926027692077294	1.01846723424726	4	3	5.45	0.206469583952739	0.216774866384304	0.22708014881587	0.221934005814393	0.23301114641448	0.244088287014567	0.226750042266554	0.238058012223012	0.249174847134152	0.198173049954477	4.44578934936562	-0.00708329694343636	1.38442652969437	0.0946185748644405	0.098003009287354	0.0915510299591939	0.176729815074151	0.180368115944444	0.173432173532659	0.201435081661974	0.204959108159249	0.198065135041654	0.000344067888100683	0.000373706254575844	0.000409718252802349
122	0.972667378427265	0.15	0.198175428469273	0.188069556653605	0.208281300284942	0.167891727456607	0.996845133721346	0.949582259181898	1.04410800826079	3.99	2.97	5.36	0.212292499795942	0.222858781638829	0.233425063481716	0.228264239801182	0.239625471567306	0.250986703333431	0.233221769106479	0.244939317995431	0.256492471503937	0.198175428469273	4.42437092115192	-0.0222888375744555	1.36593838940499	0.0946185748644405	0.098003009287354	0.0915510299591939	0.176729815074151	0.180368115944444	0.173432173532659	0.201435081661974	0.204959108159249	0.198065135041654	0.000344067888100683	0.000373706254575844	0.000409718252802349
122	0.972667378427265	0.15	0.198203200634525	0.18831307768082	0.20809332358823	0.172824626057739	0.976212252419759	0.930728382655005	1.02169612218451	3.97	2.93	5.37	0.209159160500444	0.219380582983736	0.229602005467027	0.225030772751997	0.236027826835291	0.247024880918585	0.229876698250609	0.240950101413153	0.252313124344869	0.198203200634525	4.40341612879387	-0.00668941987392422	1.37305330227348	0.0946185748644405	0.098003009287354	0.0915510299591939	0.176729815074151	0.180368115944444	0.173432173532659	0.201435081661974	0.204959108159249	0.198065135041654	0.000344067888100683	0.000373706254575844	0.000409718252802349
122	0.972667378427265	0.15	0.198214725488128	0.187965364518142	0.208464086458115	0.165701363399258	0.974019892074559	0.927473854013294	1.02056593013582	4.01	2.97	5.44	0.206310870951661	0.216664751667776	0.22701863238389	0.221703757022663	0.232830142384416	0.24395652774617	0.226271334579249	0.237710919193862	0.248997932878761	0.198214725488128	4.42995927067849	-0.00024979061273495	1.38852954550909	0.0946185748644405	0.098003009287354	0.0915510299591939	0.176729815074151	0.180368115944444	0.173432173532659	0.201435081661974	0.204959108159249	0.198065135041654	0.000344067888100683	0.000373706254575844	0.000409718252802349
122	0.972667378427265	0.15	0.198259522521336	0.188202892663957	0.208316152378714	0.169602871546613	0.991826275885115	0.945087310314807	1.03856524145542	4	2.97	5.46	0.210714572268497	0.221135388452283	0.23155620463607	0.226496369667377	0.237697669174993	0.248898968682609	0.231180878759002	0.242627153337639	0.254138005068049	0.198259522521336	4.43947332521886	-0.00387366418099106	1.38638425708658	0.0946185748644405	0.098003009287354	0.0915510299591939	0.176729815074151	0.180368115944444	0.173432173532659	0.201435081661974	0.204959108159249	0.198065135041654	0.000344067888100683	0.000373706254575844	0.000409718252802349
122	0.972667378427265	0.15	0.198270661517237	0.188372989894319	0.208168333140156	0.168496536032233	0.975598632783925	0.929442980409191	1.02175428515866	4.04	2.98	5.44	0.205720113827832	0.215936067103575	0.226152020379319	0.220942091054269	0.231913959759069	0.242885828463869	0.225592222930027	0.236913879146257	0.247875232487148	0.198270661517237	4.46327420549898	0.0036967476733355	1.39852949014558	0.0946185748644405	0.098003009287354	0.0915510299591939	0.176729815074151	0.180368115944444	0.173432173532659	0.201435081661974	0.204959108159249	0.198065135041654	0.000344067888100683	0.000373706254575844	0.000409718252802349
122	0.972667378427265	0.15	0.198274431442829	0.188413236660292	0.208135626225366	0.176470351698582	0.986287995864941	0.940912157816284	1.0316638339136	4.02	2.92	5.43	0.209218829459243	0.219308485165579	0.229398140871915	0.224818604821513	0.235660565484857	0.246502526148201	0.229319369082896	0.240296830790029	0.251431028782419	0.198274431442829	4.41764908755368	0.00618078173430351	1.38897087881556	0.0946185748644405	0.098003009287354	0.0915510299591939	0.176729815074151	0.180368115944444	0.173432173532659	0.201435081661974	0.204959108159249	0.198065135041654	0.000344067888100683	0.000373706254575844	0.000409718252802349
122	0.972667378427265	0.15	0.19828053334926	0.188081444259995	0.208479622438524	0.163272795729012	0.972253606200031	0.925379633736022	1.01912757866404	4	2.97	5.39	0.206473808955497	0.216932486975507	0.227391164995516	0.221957044319339	0.233200006671572	0.244442969023806	0.226628130694963	0.238151156952594	0.249659472206051	0.19828053334926	4.41405491334029	0.00627303327511067	1.39098269095547	0.0946185748644405	0.098003009287354	0.0915510299591939	0.176729815074151	0.180368115944444	0.173432173532659	0.201435081661974	0.204959108159249	0.198065135041654	0.000344067888100683	0.000373706254575844	0.000409718252802349
122	0.972667378427265	0.15	0.198309677365682	0.188361373595891	0.208257981135473	0.168588063988051	0.96672046210111	0.920999770109144	1.01244115409308	4	2.95	5.44	0.205313832735937	0.215506115962128	0.22569839918832	0.220687376377206	0.231642840091015	0.242598303804824	0.225240596683592	0.236399403398466	0.247531658027628	0.198309677365682	4.43184415847062	-0.00564467202811236	1.38132944015702	0.0946185748644405	0.098003009287354	0.0915510299591939	0.176729815074151	0.180368115944444	0.173432173532659	0.201435081661974	0.204959108159249	0.198065135041654	0.000344067888100683	0.000373706254575844	0.000409718252802349
122	0.972667378427265	0.15	0.198316109984809	0.188257524815839	0.20837469515378	0.169533415869121	0.972604776628304	0.926760302981194	1.01844925027541	4.01	2.93	5.4	0.20653452460487	0.216751261920881	0.226967999236893	0.22199158701529	0.232972945871582	0.243954304727874	0.226495786348552	0.237633238872405	0.249067973383239	0.198316109984809	4.41469747187944	0.0140531200490252	1.39774831886804	0.0946185748644405	0.098003009287354	0.0915510299591939	0.176729815074151	0.180368115944444	0.173432173532659	0.201435081661974	0.204959108159249	0.198065135041654	0.000344067888100683	0.000373706254575844	0.000409718252802349
122	0.972667378427265	0.15	0.198324426267271	0.188150390763656	0.208498461770886	0.163863021780581	0.962349600418923	0.916053088261301	1.00864611257655	3.95	2.9	5.41	0.206924489793417	0.217382270330584	0.227840050867751	0.2227606167877	0.23401874116445	0.245276865541199	0.227155455788307	0.238615026241331	0.250063906880428	0.198324426267271	4.37427499826862	-0.00139089399242877	1.37387476888849	0.0946185748644405	0.098003009287354	0.0915510299591939	0.176729815074151	0.180368115944444	0.173432173532659	0.201435081661974	0.204959108159249	0.198065135041654	0.000344067888100683	0.000373706254575844	0.000409718252802349
122	0.972667378427265	0.15	0.19834592281689	0.188376095183657	0.208315750450123	0.172650619970465	1.00351337568439	0.956729011118476	1.0502977402503	4.04	3.01	5.48	0.21168933594775	0.222041014377692	0.232392692807634	0.227344351064566	0.238461564903175	0.249578778741784	0.232282285123074	0.243605453435532	0.254797766758026	0.19834592281689	4.48433574911407	-0.00426086360234472	1.39673264549538	0.0946185748644405	0.098003009287354	0.0915510299591939	0.176729815074151	0.180368115944444	0.173432173532659	0.201435081661974	0.204959108159249	0.198065135041654	0.000344067888100683	0.000373706254575844	0.000409718252802349
122	0.972667378427265	0.15	0.198374906664936	0.188301277938026	0.208448535391846	0.164142576965278	0.968228339634862	0.921696477131745	1.01476020213798	4.02	2.96	5.43	0.204927589734955	0.215273362627911	0.225619135520866	0.220205111122674	0.231322169945694	0.242439228768714	0.224753485283996	0.236376198944602	0.247459008764754	0.198374906664936	4.43138277784598	0.011993301382512	1.40101461694621	0.0946185748644405	0.098003009287354	0.0915510299591939	0.176729815074151	0.180368115944444	0.173432173532659	0.201435081661974	0.204959108159249	0.198065135041654	0.000344067888100683	0.000373706254575844	0.000409718252802349
122	0.972667378427265	0.15	0.198377397084316	0.188422402169072	0.20833239199956	0.170776809145	0.979067705207413	0.933121339424418	1.02501407099041	4.01	2.95	5.41	0.207809661819935	0.218042091764264	0.228274521708594	0.223344473253039	0.23434182850592	0.245339183758801	0.227906023128526	0.239302990330384	0.250423594823343	0.198377397084316	4.42599504699222	0.00186990459283521	1.38830530478111	0.0946185748644405	0.098003009287354	0.0915510299591939	0.176729815074151	0.180368115944444	0.173432173532659	0.201435081661974	0.204959108159249	0.198065135041654	0.000344067888100683	0.000373706254575844	0.000409718252802349
122	0.972667378427265	0.15	0.198381636154714	0.188241403204325	0.208521869105102	0.164910239807531	0.978946380708613	0.932030611570225	1.025862149847	4	2.98	5.42	0.207941542580316	0.218408728190821	0.228875913801327	0.223532819944674	0.234784826096821	0.246036832248968	0.228430958002855	0.239834094081406	0.251230240563791	0.198381636154714	4.42505668579286	0.001459645991298	1.39021581443287	0.0946185748644405	0.098003009287354	0.0915510299591939	0.176729815074151	0.180368115944444	0.173432173532659	0.201435081661974	0.204959108159249	0.198065135041654	0.000344067888100683	0.000373706254575844	0.000409718252802349
122	0.972667378427265	0.15	0.19839555109761	0.188476941550634	0.208314160644585	0.168985856646699	0.984544231975874	0.938046536501052	1.0310419274507	4	2.96	5.43	0.209506599309597	0.219891557491948	0.2302765156743	0.225242973706267	0.236407962639868	0.247572951573469	0.229818172840396	0.241330130831378	0.252952447955961	0.19839555109761	4.44389614457474	0.00277374839800267	1.39301932199421	0.0946185748644405	0.098003009287354	0.0915510299591939	0.176729815074151	0.180368115944444	0.173432173532659	0.201435081661974	0.204959108159249	0.198065135041654	0.000344067888100683	0.000373706254575844	0.000409718252802349
122	0.972667378427265	0.15	0.198405077107616	0.188456766935681	0.208353387279552	0.169836641705505	0.968533236502683	0.922929778015959	1.01413669498941	4.05	2.97	5.4	0.203808131185065	0.213878621780498	0.223949112375931	0.218830809774156	0.229643595304388	0.240456380834621	0.223470110835357	0.234652110314034	0.245457714523991	0.198405077107616	4.4391883262494	0.0140536611448646	1.40406595274079	0.0946185748644405	0.098003009287354	0.0915510299591939	0.176729815074151	0.180368115944444	0.173432173532659	0.201435081661974	0.204959108159249	0.198065135041654	0.000344067888100683	0.000373706254575844	0.000409718252802349
122	0.972667378427265	0.15	0.19841110403277	0.188386905767328	0.208435302298212	0.167510988950921	0.976126256127215	0.929782549526437	1.02246996272799	3.99	2.94	5.37	0.207925386153987	0.218289135286171	0.228652884418354	0.223575974434783	0.234719805180441	0.245863635926098	0.228238795896687	0.239793499735856	0.251179103681287	0.19841110403277	4.41914688919062	0.00035578801331754	1.38429351146771	0.0946185748644405	0.098003009287354	0.0915510299591939	0.176729815074151	0.180368115944444	0.173432173532659	0.201435081661974	0.204959108159249	0.198065135041654	0.000344067888100683	0.000373706254575844	0.000409718252802349
122	0.972667378427265	0.15	0.19841476385982	0.18848244513448	0.208347082585161	0.169918559252676	0.96876756594251	0.923166320760496	1.01436881112452	4.03	2.97	5.43	0.204822973108072	0.214940524415528	0.225058075722985	0.220039372259232	0.230908561416635	0.241777750574038	0.224532171649145	0.235959728671742	0.247153258663639	0.19841476385982	4.4296885356293	-0.00551761268176045	1.3830021017587	0.0946185748644405	0.098003009287354	0.0915510299591939	0.176729815074151	0.180368115944444	0.173432173532659	0.201435081661974	0.204959108159249	0.198065135041654	0.000344067888100683	0.000373706254575844	0.000409718252802349
122	0.972667378427265	0.15	0.198423631275668	0.188365991942345	0.208481270608991	0.166594635720833	0.967075022721737	0.921009609248279	1.0131404361952	4	2.95	5.42	0.205606484690582	0.215890142575353	0.226173800460124	0.221038087836324	0.232093576082396	0.243149064328467	0.225756392285564	0.236772603438023	0.248192927529749	0.198423631275668	4.41315758756041	-0.00524257418193294	1.37916733843278	0.0946185748644405	0.098003009287354	0.0915510299591939	0.176729815074151	0.180368115944444	0.173432173532659	0.201435081661974	0.204959108159249	0.198065135041654	0.000344067888100683	0.000373706254575844	0.000409718252802349
122	0.972667378427265	0.15	0.198434290691595	0.188437325223974	0.208431256159215	0.168595186095488	0.976394023590216	0.930216997198962	1.02257104998147	3.99	2.92	5.36	0.208061207111546	0.218389601325709	0.228717995539872	0.223726841613659	0.234832895685702	0.245938949757746	0.228364663805224	0.239609404267776	0.251044085730862	0.198434290691595	4.39757626180422	-0.0167559671905218	1.36191672104258	0.0946185748644405	0.098003009287354	0.0915510299591939	0.176729815074151	0.180368115944444	0.173432173532659	0.201435081661974	0.204959108159249	0.198065135041654	0.000344067888100683	0.000373706254575844	0.000409718252802349
122	0.972667378427265	0.15	0.198437235115393	0.188391389673517	0.208483080557269	0.170938424319129	0.991393015098043	0.944894769382563	1.03789126081352	3.98	2.94	5.38	0.21158012387326	0.221991975972726	0.232403828072192	0.227540175517415	0.238737421321057	0.249934667124699	0.232387341949739	0.243814097424979	0.255137191317114	0.198437235115393	4.41812102077982	-0.00357378484774568	1.37942779936281	0.0946185748644405	0.098003009287354	0.0915510299591939	0.176729815074151	0.180368115944444	0.173432173532659	0.201435081661974	0.204959108159249	0.198065135041654	0.000344067888100683	0.000373706254575844	0.000409718252802349
122	0.972667378427265	0.15	0.198460459318886	0.188502662358069	0.208418256279703	0.170453219236789	0.973943785727522	0.928185589541529	1.01970198191352	4.01	2.95	5.42	0.206496241396357	0.216676205007031	0.226856168617705	0.221906311147522	0.232845968727655	0.243785626307788	0.226577391941544	0.237646886366844	0.248906777686534	0.198460459318886	4.4273686521167	0.0120953797582929	1.39803085918568	0.0946185748644405	0.098003009287354	0.0915510299591939	0.176729815074151	0.180368115944444	0.173432173532659	0.201435081661974	0.204959108159249	0.198065135041654	0.000344067888100683	0.000373706254575844	0.000409718252802349
122	0.972667378427265	0.15	0.198472090864166	0.188494661192355	0.208449520535978	0.171262735247162	0.984692987674483	0.938561760379053	1.03082421496991	3.99	2.95	5.42	0.209860563240669	0.220175414912543	0.230490266584416	0.225653308929922	0.236744389478535	0.247835470027148	0.230363721828144	0.241781794415599	0.253081196100186	0.198472090864166	4.43994058511745	-0.00804014548857118	1.38072155740494	0.0946185748644405	0.098003009287354	0.0915510299591939	0.176729815074151	0.180368115944444	0.173432173532659	0.201435081661974	0.204959108159249	0.198065135041654	0.000344067888100683	0.000373706254575844	0.000409718252802349
122	0.972667378427265	0.15	0.19847236714193	0.188486544100599	0.20845819018326	0.174055817454381	0.986867575074536	0.941084271642207	1.03265087850687	4	2.94	5.42	0.210149274022497	0.220372936523908	0.230596599025318	0.225929465593166	0.236920826929495	0.247912188265825	0.230532900021308	0.241830310809596	0.252875395224587	0.19847236714193	4.4270935251215	-0.00701454880652527	1.38020026505125	0.0946185748644405	0.098003009287354	0.0915510299591939	0.176729815074151	0.180368115944444	0.173432173532659	0.201435081661974	0.204959108159249	0.198065135041654	0.000344067888100683	0.000373706254575844	0.000409718252802349
122	0.972667378427265	0.15	0.198482707810846	0.188532952697892	0.208432462923801	0.174160016611069	0.990567675747289	0.944629362597757	1.03650598889682	3.94	2.92	5.42	0.213481379619589	0.223863202223101	0.234245024826614	0.229832171560963	0.241009150265043	0.252186128969124	0.234535912582043	0.24592774661478	0.257456179777375	0.198482707810846	4.41869029071516	-0.00794717423704554	1.37509402167637	0.0946185748644405	0.098003009287354	0.0915510299591939	0.176729815074151	0.180368115944444	0.173432173532659	0.201435081661974	0.204959108159249	0.198065135041654	0.000344067888100683	0.000373706254575844	0.000409718252802349
122	0.972667378427265	0.15	0.198499783464741	0.188445565484935	0.208554001444546	0.164672923210297	0.966143731090135	0.919801590524149	1.01248587165612	4	2.95	5.46	0.205230105509618	0.215570164165615	0.225910222821612	0.220620187458093	0.231735640882185	0.242851094306277	0.225083671756489	0.236462422920304	0.247699725661144	0.198499783464741	4.42630557704122	0.0220817659544701	1.40890849216488	0.0946185748644405	0.098003009287354	0.0915510299591939	0.176729815074151	0.180368115944444	0.173432173532659	0.201435081661974	0.204959108159249	0.198065135041654	0.000344067888100683	0.000373706254575844	0.000409718252802349
122	0.972667378427265	0.15	0.198502780903896	0.188387020569906	0.208618541237887	0.164392806189476	0.956066769094423	0.910161232129322	1.00197230605952	4.02	2.96	5.42	0.20212248655682	0.212316879539704	0.222511272522587	0.217161144242665	0.228114037622987	0.239066931003309	0.221958274522331	0.233013971283071	0.243988001081516	0.198502780903896	4.42065090306313	0.0120393152663139	1.39899603291876	0.0946185748644405	0.098003009287354	0.0915510299591939	0.176729815074151	0.180368115944444	0.173432173532659	0.201435081661974	0.204959108159249	0.198065135041654	0.000344067888100683	0.000373706254575844	0.000409718252802349
122	0.972667378427265	0.15	0.198518401029033	0.188280796250468	0.208756005807598	0.160927945923376	0.955126303762968	0.90867885462893	1.00157375289701	3.99	2.93	5.42	0.203178156062622	0.213563681180536	0.22394920629845	0.218467946274849	0.229635014563417	0.240802082851985	0.222881642034736	0.234343848869321	0.245754646649323	0.198518401029033	4.41137800715278	-0.00629182643548306	1.37773281520804	0.0946185748644405	0.098003009287354	0.0915510299591939	0.176729815074151	0.180368115944444	0.173432173532659	0.201435081661974	0.204959108159249	0.198065135041654	0.000344067888100683	0.000373706254575844	0.000409718252802349
122	0.972667378427265	0.15	0.198523435401323	0.188625309132617	0.208421561670029	0.173170942991778	0.995100533084351	0.948792697668907	1.04140836849979	4.02	2.97	5.4	0.210980288219805	0.221277627656322	0.231574967092839	0.226712536632664	0.237777721745068	0.248842906857471	0.231576249795534	0.242994325428708	0.25413983490871	0.198523435401323	4.44846149305588	0.00945879239486181	1.4006379186331	0.0946185748644405	0.098003009287354	0.0915510299591939	0.176729815074151	0.180368115944444	0.173432173532659	0.201435081661974	0.204959108159249	0.198065135041654	0.000344067888100683	0.000373706254575844	0.000409718252802349
122	0.972667378427265	0.15	0.198533909412608	0.188624719985093	0.208443098840123	0.174658832042542	0.980911914568417	0.935500120910707	1.02632370822613	3.95	2.9	5.41	0.210901484222669	0.221139232427662	0.231376980632656	0.22698962311018	0.238008334595847	0.249027046081513	0.231521130369947	0.242583139187166	0.253846741482116	0.198533909412608	4.38977524452445	0.00439300066687391	1.38092979323646	0.0946185748644405	0.098003009287354	0.0915510299591939	0.176729815074151	0.180368115944444	0.173432173532659	0.201435081661974	0.204959108159249	0.198065135041654	0.000344067888100683	0.000373706254575844	0.000409718252802349
122	0.972667378427265	0.15	0.198546572520125	0.188480305764727	0.208612839275523	0.17018944020135	0.984809489804651	0.938497593254369	1.03112138635493	4	2.95	5.44	0.209650374558435	0.21999595938259	0.230341544206745	0.225402908215758	0.236525830898194	0.24764875358063	0.229942671109165	0.241287999858408	0.25263984263357	0.198546572520125	4.42057414766441	-0.0155947929680363	1.36854894286944	0.0946185748644405	0.098003009287354	0.0915510299591939	0.176729815074151	0.180368115944444	0.173432173532659	0.201435081661974	0.204959108159249	0.198065135041654	0.000344067888100683	0.000373706254575844	0.000409718252802349
122	0.972667378427265	0.15	0.198551149873199	0.188466146895928	0.20863615285047	0.16521136203871	0.961913459763434	0.915864324574917	1.00796259495195	4	2.94	5.44	0.204305942066571	0.214578328154333	0.224850714242095	0.2196210430813	0.230663463701611	0.241705884321923	0.223996833802085	0.235282861594361	0.246732061615456	0.198551149873199	4.41991356287792	-0.0109025767507647	1.37410482096977	0.0946185748644405	0.098003009287354	0.0915510299591939	0.176729815074151	0.180368115944444	0.173432173532659	0.201435081661974	0.204959108159249	0.198065135041654	0.000344067888100683	0.000373706254575844	0.000409718252802349
122	0.972667378427265	0.15	0.198551352439595	0.18850859032423	0.20859411455496	0.171608554830882	0.982121661924906	0.936166871108219	1.02807645274159	3.97	2.94	5.42	0.21031281998184	0.220636707684565	0.230960595387291	0.226263385980729	0.237370259010652	0.248477132040575	0.230870173514445	0.242230856840195	0.253496539709748	0.198551352439595	4.41739362492994	0.00732780771973552	1.39018661271189	0.0946185748644405	0.098003009287354	0.0915510299591939	0.176729815074151	0.180368115944444	0.173432173532659	0.201435081661974	0.204959108159249	0.198065135041654	0.000344067888100683	0.000373706254575844	0.000409718252802349
122	0.972667378427265	0.15	0.198569333934951	0.188660433045909	0.208478234823992	0.175652960102716	0.992116802444847	0.94634402374291	1.03788958114678	3.99	2.95	5.4	0.211804137808394	0.222048682799246	0.232293227790098	0.227768541648506	0.238785253109212	0.249801964569919	0.232422258399311	0.243770646731923	0.254997676938834	0.198569333934951	4.41654554798972	0.00901561970038641	1.39303720799411	0.0946185748644405	0.098003009287354	0.0915510299591939	0.176729815074151	0.180368115944444	0.173432173532659	0.201435081661974	0.204959108159249	0.198065135041654	0.000344067888100683	0.000373706254575844	0.000409718252802349
122	0.972667378427265	0.15	0.198581018743784	0.188513550163203	0.208648487324365	0.168479726539692	0.979945781082957	0.933581683411119	1.0263098787548	4	2.95	5.38	0.208137858967351	0.21847452708525	0.228811195203148	0.223725247220153	0.234836025632033	0.245946804043914	0.228475822665382	0.239951478626142	0.251301941244207	0.198581018743784	4.41227635077034	-0.0146608164001422	1.37003469020826	0.0946185748644405	0.098003009287354	0.0915510299591939	0.176729815074151	0.180368115944444	0.173432173532659	0.201435081661974	0.204959108159249	0.198065135041654	0.000344067888100683	0.000373706254575844	0.000409718252802349
122	0.972667378427265	0.15	0.198581625052439	0.188704508591519	0.208458741513359	0.171958575510692	0.97869429271803	0.932956169925506	1.02443241551056	3.98	2.95	5.41	0.20928865491777	0.219549019237431	0.229809383557092	0.225123635236141	0.236160308558911	0.247196981881681	0.229919967704154	0.241180859410497	0.252466878698101	0.198581625052439	4.43024702848669	-0.0103894029499559	1.37566622072406	0.0946185748644405	0.098003009287354	0.0915510299591939	0.176729815074151	0.180368115944444	0.173432173532659	0.201435081661974	0.204959108159249	0.198065135041654	0.000344067888100683	0.000373706254575844	0.000409718252802349
122	0.972667378427265	0.15	0.198609081166778	0.188726744958412	0.208491417375143	0.169350606122787	0.961904732786433	0.916535156012855	1.00727430956001	3.97	2.94	5.4	0.206037206673184	0.216236292660281	0.226435378647378	0.221680401575839	0.232653844255599	0.24362728693536	0.226350163312509	0.237505507249299	0.248736380347327	0.198609081166778	4.40739528403405	-0.00396486473237752	1.37722254413987	0.0946185748644405	0.098003009287354	0.0915510299591939	0.176729815074151	0.180368115944444	0.173432173532659	0.201435081661974	0.204959108159249	0.198065135041654	0.000344067888100683	0.000373706254575844	0.000409718252802349
122	0.972667378427265	0.15	0.198628437435494	0.1886498211281	0.208607053742888	0.170931474370314	0.978607831226625	0.932708109831463	1.02450755262179	4.04	2.98	5.5	0.206329218084375	0.216482934478527	0.22663665087268	0.221582274830008	0.232486613039999	0.24339095124999	0.226114999923326	0.237331049416707	0.248447897833046	0.198628437435494	4.46499586034158	0.0165170753913168	1.41189162511858	0.0946185748644405	0.098003009287354	0.0915510299591939	0.176729815074151	0.180368115944444	0.173432173532659	0.201435081661974	0.204959108159249	0.198065135041654	0.000344067888100683	0.000373706254575844	0.000409718252802349
122	0.972667378427265	0.15	0.198628557495804	0.188566019548388	0.20869109544322	0.172334886588069	0.987188456469067	0.941114239853032	1.0332626730851	4.01	2.98	5.44	0.209548492667787	0.219807377544767	0.230066262421748	0.225208175688273	0.236233713110791	0.247259250533308	0.229972703654039	0.241216098577903	0.252509520281161	0.198628557495804	4.42580470632337	0.00769296182462236	1.39518961619822	0.0946185748644405	0.098003009287354	0.0915510299591939	0.176729815074151	0.180368115944444	0.173432173532659	0.201435081661974	0.204959108159249	0.198065135041654	0.000344067888100683	0.000373706254575844	0.000409718252802349
122	0.972667378427265	0.15	0.198641199331587	0.188540880310421	0.208741518352753	0.162254252896741	0.95531094895572	0.909081363988026	1.00154053392341	3.95	2.95	5.38	0.205000135619804	0.21542502338392	0.225849911148036	0.220644973511943	0.231865449428331	0.24308592534472	0.225488709155616	0.236766456319629	0.248239863566386	0.198641199331587	4.39442821478514	-0.00215485610742314	1.37952468636625	0.0946185748644405	0.098003009287354	0.0915510299591939	0.176729815074151	0.180368115944444	0.173432173532659	0.201435081661974	0.204959108159249	0.198065135041654	0.000344067888100683	0.000373706254575844	0.000409718252802349
122	0.972667378427265	0.15	0.198650768784201	0.188499353941422	0.20880218362698	0.163474698764248	0.961618412414925	0.91529140939342	1.00794541543643	4	2.97	5.33	0.204118016473921	0.214449344692327	0.224780672910733	0.219411556241581	0.230516959094311	0.241622361947041	0.224229271164405	0.235680680802947	0.247076831581421	0.198650768784201	4.40391084207763	0.0106376441388674	1.39470529608628	0.0946185748644405	0.098003009287354	0.0915510299591939	0.176729815074151	0.180368115944444	0.173432173532659	0.201435081661974	0.204959108159249	0.198065135041654	0.000344067888100683	0.000373706254575844	0.000409718252802349
122	0.972667378427265	0.15	0.198660662343466	0.188747148372406	0.208574176314525	0.17286738113214	0.986805292981382	0.94083474445619	1.03277584150657	4.02	2.97	5.47	0.209150954792956	0.219370373424182	0.229589792055407	0.224739394385568	0.235720486756997	0.246701579128427	0.229183119069785	0.240615003285668	0.25164867851389	0.198660662343466	4.45249244035005	0.00553322664624049	1.39761690638115	0.0946185748644405	0.098003009287354	0.0915510299591939	0.176729815074151	0.180368115944444	0.173432173532659	0.201435081661974	0.204959108159249	0.198065135041654	0.000344067888100683	0.000373706254575844	0.000409718252802349
122	0.972667378427265	0.15	0.198663994799111	0.18847302000061	0.208854969597613	0.162493632215814	0.961263091316361	0.914786387377944	1.00773979525478	3.98	2.93	5.41	0.204873522040739	0.215282341148772	0.225691160256805	0.220332079516543	0.231526287223523	0.242720494930502	0.224897031208858	0.236319378347775	0.247633975864454	0.198663994799111	4.39957818220516	0.0129275693114467	1.39315921254643	0.0946185748644405	0.098003009287354	0.0915510299591939	0.176729815074151	0.180368115944444	0.173432173532659	0.201435081661974	0.204959108159249	0.198065135041654	0.000344067888100683	0.000373706254575844	0.000409718252802349
122	0.972667378427265	0.15	0.19867784888636	0.18866482305064	0.208690874722081	0.17067277976624	0.990067346553474	0.943587708849175	1.03654698425777	3.99	2.96	5.37	0.210797907408688	0.221181478827957	0.231565050247227	0.22663796573538	0.237801793367543	0.248965620999706	0.231411802074717	0.243035200827035	0.254442663801214	0.19867784888636	4.42158153362274	0.00879206414592617	1.39472219983955	0.0946185748644405	0.098003009287354	0.0915510299591939	0.176729815074151	0.180368115944444	0.173432173532659	0.201435081661974	0.204959108159249	0.198065135041654	0.000344067888100683	0.000373706254575844	0.000409718252802349
122	0.972667378427265	0.15	0.198680644727065	0.188480212288086	0.208881077166044	0.165809181372927	0.97231324140235	0.925866870784819	1.01875961201988	3.94	2.94	5.32	0.209333709443258	0.219834993546125	0.230336277648993	0.225378515407046	0.236684691690199	0.247990867973352	0.230418472079714	0.241920481253655	0.253432242609735	0.198680644727065	4.36672407750188	-0.0063078563107097	1.36934741347374	0.0946185748644405	0.098003009287354	0.0915510299591939	0.176729815074151	0.180368115944444	0.173432173532659	0.201435081661974	0.204959108159249	0.198065135041654	0.000344067888100683	0.000373706254575844	0.000409718252802349
122	0.972667378427265	0.15	0.1986865855474	0.188589638865047	0.208783532229752	0.164137609008873	0.97307984400448	0.926313977481152	1.01984571052781	4	2.96	5.33	0.206903476072307	0.217349200287244	0.227794924502182	0.222446476175569	0.233676903942295	0.244907331709022	0.22735530377501	0.23879089760029	0.250360681300429	0.1986865855474	4.40372293486633	-0.0235071462090733	1.35824507485891	0.0946185748644405	0.098003009287354	0.0915510299591939	0.176729815074151	0.180368115944444	0.173432173532659	0.201435081661974	0.204959108159249	0.198065135041654	0.000344067888100683	0.000373706254575844	0.000409718252802349
122	0.972667378427265	0.15	0.198715110695233	0.188507561608519	0.208922659781947	0.160961631831959	0.974159272233216	0.926792164872029	1.0215263795944	4.01	2.97	5.45	0.206206427803056	0.216745362393275	0.227284296983495	0.221597372432721	0.232922917607596	0.24424846278247	0.226266653699506	0.237701886787755	0.24949606563126	0.198715110695233	4.44879733522623	-0.0234665524695582	1.36908752976913	0.0946185748644405	0.098003009287354	0.0915510299591939	0.176729815074151	0.180368115944444	0.173432173532659	0.201435081661974	0.204959108159249	0.198065135041654	0.000344067888100683	0.000373706254575844	0.000409718252802349
122	0.972667378427265	0.15	0.198740776792574	0.188562438628193	0.208919114956955	0.163236598191592	0.962819353526984	0.916394071586512	1.00924463546746	4.03	2.96	5.47	0.203315725667362	0.213615868564072	0.223916011460782	0.218419571331015	0.229484887546782	0.24055020376255	0.222964791170785	0.234233101997162	0.245298547797973	0.198740776792574	4.43415306308531	0.0119737233266501	1.40097414895902	0.0946185748644405	0.098003009287354	0.0915510299591939	0.176729815074151	0.180368115944444	0.173432173532659	0.201435081661974	0.204959108159249	0.198065135041654	0.000344067888100683	0.000373706254575844	0.000409718252802349
122	0.972667378427265	0.15	0.198761160385563	0.188781633280206	0.208740687490921	0.170548093374772	0.981705886350792	0.935598475681995	1.02781329701959	3.99	2.98	5.41	0.209138218362235	0.219444799626745	0.229751380891254	0.224869155936585	0.235950976598976	0.247032797261366	0.229975595759537	0.241070037216273	0.25251146096077	0.198761160385563	4.42550692393367	-0.00253636682457726	1.38400775706672	0.0946185748644405	0.098003009287354	0.0915510299591939	0.176729815074151	0.180368115944444	0.173432173532659	0.201435081661974	0.204959108159249	0.198065135041654	0.000344067888100683	0.000373706254575844	0.000409718252802349
122	0.972667378427265	0.15	0.198762686437772	0.188779920423672	0.208745452451872	0.170178359551064	0.983549323130373	0.937294872896322	1.02980377336442	4.02	2.95	5.44	0.208366683182094	0.218649345187807	0.22893200719352	0.223896998237309	0.234946063864351	0.245995129491392	0.228546207925176	0.239813928561308	0.251200093637608	0.198762686437772	4.44734626405254	-0.000727259991216924	1.38937467542955	0.0946185748644405	0.098003009287354	0.0915510299591939	0.176729815074151	0.180368115944444	0.173432173532659	0.201435081661974	0.204959108159249	0.198065135041654	0.000344067888100683	0.000373706254575844	0.000409718252802349
122	0.972667378427265	0.15	0.198769503094076	0.188605837086095	0.208933169102057	0.162122515240128	0.962981552769454	0.916358175518615	1.00960493002029	3.99	2.96	5.41	0.204754806418537	0.215172523899118	0.225590241379699	0.22014574806537	0.231346541091973	0.242547334118577	0.224821449018055	0.236255486346915	0.247728780595298	0.198769503094076	4.41512977727469	0.0152846571191127	1.39973160516389	0.0946185748644405	0.098003009287354	0.0915510299591939	0.176729815074151	0.180368115944444	0.173432173532659	0.201435081661974	0.204959108159249	0.198065135041654	0.000344067888100683	0.000373706254575844	0.000409718252802349
122	0.972667378427265	0.15	0.198770130209449	0.1885604901452	0.208979770273698	0.164404893173836	0.979455024427839	0.932428569513618	1.02648147934206	4.03	2.97	5.42	0.206677972151577	0.217101647119214	0.227525322086851	0.22200748776577	0.233204297318144	0.244401106870518	0.226854758585932	0.238204978607122	0.249523268094362	0.198770130209449	4.43532784061546	-0.0179981830439505	1.3736078479462	0.0946185748644405	0.098003009287354	0.0915510299591939	0.176729815074151	0.180368115944444	0.173432173532659	0.201435081661974	0.204959108159249	0.198065135041654	0.000344067888100683	0.000373706254575844	0.000409718252802349
122	0.972667378427265	0.15	0.198775614910518	0.188606127452799	0.208945102368236	0.163409921202312	0.97695639408933	0.929879316829307	1.02403347134935	3.94	2.92	5.32	0.210330382755895	0.220978796480046	0.231627210204197	0.226462886792601	0.237928042136002	0.249393197479403	0.231379576244609	0.243095113086198	0.254763938781997	0.198775614910518	4.3743502363175	-0.00469961935707335	1.3709144156022	0.0946185748644405	0.098003009287354	0.0915510299591939	0.176729815074151	0.180368115944444	0.173432173532659	0.201435081661974	0.204959108159249	0.198065135041654	0.000344067888100683	0.000373706254575844	0.000409718252802349
122	0.972667378427265	0.15	0.198780376360567	0.18880245786975	0.208758294851384	0.169617988758291	0.976853750502702	0.930822822802262	1.02288467820314	3.95	2.92	5.39	0.210158502659802	0.220551233268236	0.23094396387667	0.22622923497205	0.237416693319251	0.248604151666452	0.230850373040721	0.242443437698875	0.253741275816984	0.198780376360567	4.38470350767455	-0.0190302951382597	1.35731844773456	0.0946185748644405	0.098003009287354	0.0915510299591939	0.176729815074151	0.180368115944444	0.173432173532659	0.201435081661974	0.204959108159249	0.198065135041654	0.000344067888100683	0.000373706254575844	0.000409718252802349
122	0.972667378427265	0.15	0.198791700817795	0.18883089223108	0.20875250940451	0.171501728311533	0.97774643975101	0.931979174356842	1.02351370514518	4	2.95	5.48	0.208117988091051	0.218338164095345	0.228558340099639	0.223745890162622	0.23473351501271	0.245721139862797	0.228405536049104	0.239462180980917	0.250535166383316	0.198791700817795	4.43419239047957	-0.00365414846076541	1.38280267098151	0.0946185748644405	0.098003009287354	0.0915510299591939	0.176729815074151	0.180368115944444	0.173432173532659	0.201435081661974	0.204959108159249	0.198065135041654	0.000344067888100683	0.000373706254575844	0.000409718252802349
122	0.972667378427265	0.15	0.198794325144652	0.188798355838876	0.208790294450428	0.166935823923984	0.967970098562293	0.921918621253632	1.01402157587095	3.98	2.94	5.36	0.206557875902489	0.216875809737163	0.227193743571837	0.222154402127195	0.233251410228266	0.244348418329337	0.226999572739351	0.238124446335259	0.249537691675073	0.198794325144652	4.38577592904592	0.0014355840334792	1.37854216406055	0.0946185748644405	0.098003009287354	0.0915510299591939	0.176729815074151	0.180368115944444	0.173432173532659	0.201435081661974	0.204959108159249	0.198065135041654	0.000344067888100683	0.000373706254575844	0.000409718252802349
122	0.972667378427265	0.15	0.198802030372326	0.1888980340444	0.208706026700251	0.167068815733302	0.960557642977298	0.914880654395513	1.00623463155908	4	2.95	5.5	0.204019665442575	0.214205697778167	0.224391730113758	0.219304997313771	0.230254176105673	0.241203354897576	0.223722782345556	0.234729491808652	0.245851930111621	0.198802030372326	4.44152446053328	-0.00856241060550432	1.38042204945852	0.0946185748644405	0.098003009287354	0.0915510299591939	0.176729815074151	0.180368115944444	0.173432173532659	0.201435081661974	0.204959108159249	0.198065135041654	0.000344067888100683	0.000373706254575844	0.000409718252802349
122	0.972667378427265	0.15	0.198804046020155	0.188710984466801	0.208897107573509	0.169105318295983	0.99076709202822	0.943995398254168	1.03753878580227	4	2.97	5.42	0.210623701063256	0.221059374018767	0.231495046974278	0.226417669436062	0.237635878676788	0.248854087917514	0.23123997860498	0.242710646261003	0.254169068069088	0.198804046020155	4.44260445801719	-0.00373895608875605	1.38513481365517	0.0946185748644405	0.098003009287354	0.0915510299591939	0.176729815074151	0.180368115944444	0.173432173532659	0.201435081661974	0.204959108159249	0.198065135041654	0.000344067888100683	0.000373706254575844	0.000409718252802349
122	0.972667378427265	0.15	0.198805349440434	0.188710289917504	0.208900408963364	0.16567902282379	0.975767084308618	0.929133784117709	1.02240038449953	3.99	2.95	5.39	0.207838357709298	0.21826978178613	0.228701205862962	0.223489637251394	0.234706600321355	0.245923563391316	0.22832255616836	0.239691312757509	0.251350430973525	0.198805349440434	4.43157299750241	0.0177958205804373	1.40573070064032	0.0946185748644405	0.098003009287354	0.0915510299591939	0.176729815074151	0.180368115944444	0.173432173532659	0.201435081661974	0.204959108159249	0.198065135041654	0.000344067888100683	0.000373706254575844	0.000409718252802349
122	0.972667378427265	0.15	0.198816985449218	0.188822602201708	0.208811368696728	0.168393042435519	0.96781023617451	0.922006135102825	1.01361433724619	3.97	2.94	5.39	0.206912744650348	0.217191908647372	0.227471072644396	0.222578040065606	0.233635436166735	0.244692832267863	0.227079305709777	0.23862121881777	0.249708632059992	0.198816985449218	4.41102172975203	-0.00166431542936332	1.37912839732868	0.0946185748644405	0.098003009287354	0.0915510299591939	0.176729815074151	0.180368115944444	0.173432173532659	0.201435081661974	0.204959108159249	0.198065135041654	0.000344067888100683	0.000373706254575844	0.000409718252802349
122	0.972667378427265	0.15	0.198821312937716	0.188722345032699	0.208920280842733	0.165522962083001	0.975348092712419	0.928708486219225	1.02198769920561	3.96	2.92	5.42	0.209327065549207	0.2198394406491	0.230351815748993	0.225289654900254	0.236603668939591	0.247917682978927	0.229931598028634	0.241418933943805	0.252824106182358	0.198821312937716	4.39107447219804	0.0054979817563903	1.38418382564171	0.0946185748644405	0.098003009287354	0.0915510299591939	0.176729815074151	0.180368115944444	0.173432173532659	0.201435081661974	0.204959108159249	0.198065135041654	0.000344067888100683	0.000373706254575844	0.000409718252802349
122	0.972667378427265	0.15	0.198824215299333	0.188595731731577	0.209052698867088	0.159625209930916	0.961480349194002	0.914497067564104	1.0084636308239	3.98	2.96	5.38	0.204962332359191	0.215492495140799	0.226022657922406	0.220446794786874	0.231772488669599	0.243098182552323	0.22519950545202	0.236768709888121	0.248371111485085	0.198824215299333	4.40768096605266	-0.0100615771344497	1.37564748516384	0.0946185748644405	0.098003009287354	0.0915510299591939	0.176729815074151	0.180368115944444	0.173432173532659	0.201435081661974	0.204959108159249	0.198065135041654	0.000344067888100683	0.000373706254575844	0.000409718252802349
122	0.972667378427265	0.15	0.198833040900431	0.188796648241529	0.208869433559332	0.166943246121222	0.977485251085383	0.93098232839352	1.02398817377725	3.97	2.95	5.39	0.209113600540483	0.219558904713476	0.230004208886468	0.224968891380533	0.236206173383506	0.24744345538648	0.229585736200533	0.241103512024503	0.252623079590912	0.198833040900431	4.4087465827414	-1.72561334371401e-06	1.38316940710309	0.0946185748644405	0.098003009287354	0.0915510299591939	0.176729815074151	0.180368115944444	0.173432173532659	0.201435081661974	0.204959108159249	0.198065135041654	0.000344067888100683	0.000373706254575844	0.000409718252802349
122	0.972667378427265	0.15	0.198850552863192	0.188847441391208	0.208853664335175	0.169965172125992	0.98663718304368	0.940202462630587	1.03307190345677	4	2.94	5.48	0.209585807504885	0.219936831630915	0.230287855756944	0.225278137712886	0.236404174663068	0.24753021161325	0.229857657017419	0.240930445651006	0.252499983735899	0.198850552863192	4.44005628433783	0.0141163707950666	1.40106589895615	0.0946185748644405	0.098003009287354	0.0915510299591939	0.176729815074151	0.180368115944444	0.173432173532659	0.201435081661974	0.204959108159249	0.198065135041654	0.000344067888100683	0.000373706254575844	0.000409718252802349
122	0.972667378427265	0.15	0.198852695101692	0.188881700956795	0.20882368924659	0.166130103693035	0.958978643878592	0.913222324439536	1.00473496331765	4.01	2.94	5.45	0.203376374768059	0.21356639544671	0.223756416125361	0.218579564715682	0.229531329820766	0.24048309492585	0.222841490042067	0.234021912838398	0.245220239981818	0.198852695101692	4.43418967572037	0.00803132549167893	1.39514545428219	0.0946185748644405	0.098003009287354	0.0915510299591939	0.176729815074151	0.180368115944444	0.173432173532659	0.201435081661974	0.204959108159249	0.198065135041654	0.000344067888100683	0.000373706254575844	0.000409718252802349
122	0.972667378427265	0.15	0.198868872402159	0.188857197425783	0.208880547378535	0.169747740092287	0.977963137213977	0.931901148394504	1.02402512603345	4.01	2.95	5.42	0.207584536633086	0.217845020400019	0.228105504166953	0.223108305944911	0.23413609822918	0.245163890513449	0.227732371492584	0.239077816062924	0.250393420833633	0.198868872402159	4.43187029784021	0.00433483725441496	1.39122535606359	0.0946185748644405	0.098003009287354	0.0915510299591939	0.176729815074151	0.180368115944444	0.173432173532659	0.201435081661974	0.204959108159249	0.198065135041654	0.000344067888100683	0.000373706254575844	0.000409718252802349
122	0.972667378427265	0.15	0.198897112483855	0.188869115067375	0.208925109900336	0.16628826717766	0.976320951176289	0.929763743000121	1.02287815935246	3.93	2.93	5.33	0.210670394137104	0.221219552963999	0.231768711790893	0.226875329957281	0.238235938548851	0.249596547140422	0.23181624110824	0.243242194674267	0.25491803109374	0.198897112483855	4.3676713001252	-0.00160048923637615	1.37316949332283	0.0946185748644405	0.098003009287354	0.0915510299591939	0.176729815074151	0.180368115944444	0.173432173532659	0.201435081661974	0.204959108159249	0.198065135041654	0.000344067888100683	0.000373706254575844	0.000409718252802349
122	0.972667378427265	0.15	0.198901459119167	0.188951558196164	0.20885136004217	0.169714324567504	0.982364070162264	0.936089311727502	1.02863882859703	4.02	2.97	5.42	0.208130877608454	0.218419645959384	0.228708414310315	0.223647605976233	0.234703430256466	0.245759254536698	0.22839022854192	0.239807734732427	0.250956604026257	0.198901459119167	4.44293370753809	0.00186936372651354	1.39122733326873	0.0946185748644405	0.098003009287354	0.0915510299591939	0.176729815074151	0.180368115944444	0.173432173532659	0.201435081661974	0.204959108159249	0.198065135041654	0.000344067888100683	0.000373706254575844	0.000409718252802349
122	0.972667378427265	0.15	0.198913503217	0.188990215853149	0.208836790580852	0.168645310649463	0.962004623268175	0.916516254028339	1.00749299250801	4	2.98	5.42	0.204286284926476	0.214425384935369	0.224564484944263	0.219579401430336	0.230477526636325	0.241375651842314	0.224147170693323	0.235382039207298	0.246399172826205	0.198913503217	4.42944541288881	-0.00936691969233478	1.37952987981507	0.0946185748644405	0.098003009287354	0.0915510299591939	0.176729815074151	0.180368115944444	0.173432173532659	0.201435081661974	0.204959108159249	0.198065135041654	0.000344067888100683	0.000373706254575844	0.000409718252802349
122	0.972667378427265	0.15	0.198914391181059	0.188808644001259	0.209020138360858	0.17011813541494	0.984293234553236	0.937993926772661	1.03059254233381	4.01	2.96	5.44	0.208977455542374	0.219292566607803	0.229607677673233	0.224609827820667	0.235696551574404	0.24678327532814	0.229279563323224	0.240501303607354	0.251844707788404	0.198914391181059	4.42279599809175	0.0148622138141065	1.40292877596224	0.0946185748644405	0.098003009287354	0.0915510299591939	0.176729815074151	0.180368115944444	0.173432173532659	0.201435081661974	0.204959108159249	0.198065135041654	0.000344067888100683	0.000373706254575844	0.000409718252802349
122	0.972667378427265	0.15	0.198917520172256	0.188982160716599	0.208852879627914	0.173675509033301	0.985983560281136	0.940180672122127	1.03178644844015	3.97	2.94	5.39	0.211033504596363	0.221314447712343	0.231595390828323	0.227016054859047	0.238075621684154	0.249135188509261	0.231760287177076	0.243152165471451	0.25434962831766	0.198917520172256	4.41862547387636	-0.00559886815525716	1.37740100785468	0.0946185748644405	0.098003009287354	0.0915510299591939	0.176729815074151	0.180368115944444	0.173432173532659	0.201435081661974	0.204959108159249	0.198065135041654	0.000344067888100683	0.000373706254575844	0.000409718252802349
122	0.972667378427265	0.15	0.198925062387902	0.188745119699258	0.209105005076545	0.16476528125154	0.978807473215562	0.931873657720564	1.02574128871056	3.98	2.94	5.39	0.208745560764662	0.21925903064672	0.229772500528779	0.224501928774322	0.235808968109611	0.247116007444899	0.229237517808394	0.240718087474232	0.252078723398882	0.198925062387902	4.40418786687203	0.020118391029741	1.40391389120265	0.0946185748644405	0.098003009287354	0.0915510299591939	0.176729815074151	0.180368115944444	0.173432173532659	0.201435081661974	0.204959108159249	0.198065135041654	0.000344067888100683	0.000373706254575844	0.000409718252802349
122	0.972667378427265	0.15	0.198930885797662	0.188950502486907	0.208911269108418	0.17724901596871	0.998611525355509	0.952791425556369	1.04443162515465	4	2.95	5.38	0.212452438156918	0.222669356212447	0.232886274267976	0.228366903095702	0.239349153785621	0.25033140447554	0.233346231442556	0.244600742285365	0.255557010382281	0.198930885797662	4.40832628738831	0.0128341200433844	1.39417505979098	0.0946185748644405	0.098003009287354	0.0915510299591939	0.176729815074151	0.180368115944444	0.173432173532659	0.201435081661974	0.204959108159249	0.198065135041654	0.000344067888100683	0.000373706254575844	0.000409718252802349
122	0.972667378427265	0.15	0.198937111851486	0.189027352586552	0.20884687111642	0.170650222974449	0.987241524085415	0.940890853925524	1.03359219424531	4.01	2.95	5.39	0.209564270224664	0.219887937763738	0.230211605302811	0.225233264766185	0.236328826722875	0.247424388679564	0.230008513804933	0.241458231835105	0.252850057511918	0.198937111851486	4.43113926149031	-0.00223103555518487	1.38536546701813	0.0946185748644405	0.098003009287354	0.0915510299591939	0.176729815074151	0.180368115944444	0.173432173532659	0.201435081661974	0.204959108159249	0.198065135041654	0.000344067888100683	0.000373706254575844	0.000409718252802349
122	0.972667378427265	0.15	0.198949788218071	0.188881187878047	0.209018388558094	0.168861780713423	0.978881669819678	0.932630970006827	1.02513236963253	3.97	2.93	5.4	0.20935380508856	0.219736003734352	0.230118202380145	0.225211011528185	0.236379595055561	0.247548178582937	0.229864607991556	0.241192821313348	0.252567811466125	0.198949788218071	4.40015614557718	0.0192813051408201	1.39954657448333	0.0946185748644405	0.098003009287354	0.0915510299591939	0.176729815074151	0.180368115944444	0.173432173532659	0.201435081661974	0.204959108159249	0.198065135041654	0.000344067888100683	0.000373706254575844	0.000409718252802349
122	0.972667378427265	0.15	0.19896518795541	0.188928327076452	0.209002048834368	0.171338284594623	0.987266105373698	0.941026637760556	1.03350557298684	3.99	2.95	5.41	0.21022682299591	0.220556792396635	0.230886761797359	0.226024100168462	0.237130304435326	0.248236508702191	0.230692295570498	0.242252536140208	0.253514375572935	0.19896518795541	4.424504879992	-0.00170880813598906	1.38397688928183	0.0946185748644405	0.098003009287354	0.0915510299591939	0.176729815074151	0.180368115944444	0.173432173532659	0.201435081661974	0.204959108159249	0.198065135041654	0.000344067888100683	0.000373706254575844	0.000409718252802349
122	0.972667378427265	0.15	0.198979853062074	0.189008361032534	0.208951345091614	0.177127002132659	0.989953091028025	0.944511261988596	1.03539492006745	3.98	2.92	5.45	0.21161320701762	0.221794230328591	0.231975253639561	0.227590620416296	0.238540340636848	0.249490060857399	0.232137843706991	0.243158849804104	0.254447014493445	0.198979853062074	4.41336091933624	-0.00198506040632071	1.3801847474761	0.0946185748644405	0.098003009287354	0.0915510299591939	0.176729815074151	0.180368115944444	0.173432173532659	0.201435081661974	0.204959108159249	0.198065135041654	0.000344067888100683	0.000373706254575844	0.000409718252802349
122	0.972667378427265	0.15	0.199004037006755	0.188968169961615	0.209039904051895	0.166633366633285	0.98225179964499	0.935469984270243	1.02903361501974	3.98	2.93	5.39	0.209590048754658	0.220071414410525	0.230552780066392	0.225415019823333	0.236687774713803	0.247960529604273	0.230131794366097	0.241340590926378	0.253025320465431	0.199004037006755	4.41834195912307	-0.00338473603020134	1.38094871845883	0.0946185748644405	0.098003009287354	0.0915510299591939	0.176729815074151	0.180368115944444	0.173432173532659	0.201435081661974	0.204959108159249	0.198065135041654	0.000344067888100683	0.000373706254575844	0.000409718252802349
122	0.972667378427265	0.15	0.1990116586185	0.18893488205202	0.209088435184981	0.164332150810679	0.972442141031856	0.925740029582306	1.01914425248141	4.01	3	5.43	0.205921777065576	0.216310203054614	0.226698629043652	0.221285209473695	0.23244869618134	0.243612182888986	0.226343302396254	0.237450646527497	0.249064663480395	0.1990116586185	4.44323203522113	-0.0216946936965311	1.36904743313446	0.0946185748644405	0.098003009287354	0.0915510299591939	0.176729815074151	0.180368115944444	0.173432173532659	0.201435081661974	0.204959108159249	0.198065135041654	0.000344067888100683	0.000373706254575844	0.000409718252802349
122	0.972667378427265	0.15	0.199025868307432	0.189077773297691	0.208973963317174	0.170031584391354	0.972265979596801	0.926518387561066	1.01801357163254	4	2.94	5.38	0.206571071914304	0.21677068505873	0.226970298203155	0.222042111038617	0.233005619207394	0.243969127376172	0.22666949710821	0.237858058416004	0.249235466889013	0.199025868307432	4.41348529120304	0.0164643249472136	1.39969075000075	0.0946185748644405	0.098003009287354	0.0915510299591939	0.176729815074151	0.180368115944444	0.173432173532659	0.201435081661974	0.204959108159249	0.198065135041654	0.000344067888100683	0.000373706254575844	0.000409718252802349
122	0.972667378427265	0.15	0.199039489196824	0.189074560595618	0.20900441779803	0.171044653473649	0.980311563813789	0.934350284327868	1.02627284329971	3.98	2.95	5.41	0.209373363628842	0.219672571371444	0.229971779114047	0.225186246652552	0.236263300079285	0.247340353506019	0.230000801631649	0.241031948905079	0.252521425612773	0.199039489196824	4.41393097069544	-0.00415150789164651	1.37964887116545	0.0946185748644405	0.098003009287354	0.0915510299591939	0.176729815074151	0.180368115944444	0.173432173532659	0.201435081661974	0.204959108159249	0.198065135041654	0.000344067888100683	0.000373706254575844	0.000409718252802349
122	0.972667378427265	0.15	0.199073057086212	0.189049626802115	0.209096487370309	0.166953843893224	0.968612639894822	0.922533578831411	1.01469170095823	4.01	2.95	5.39	0.205237191808903	0.215488457790815	0.225739723772726	0.220553101197091	0.231569372096042	0.242585642994993	0.225049580180658	0.236577700152494	0.247477890434993	0.199073057086212	4.41676841027373	0.0121487272616366	1.39642046602347	0.0946185748644405	0.098003009287354	0.0915510299591939	0.176729815074151	0.180368115944444	0.173432173532659	0.201435081661974	0.204959108159249	0.198065135041654	0.000344067888100683	0.000373706254575844	0.000409718252802349
122	0.972667378427265	0.15	0.199083977894503	0.188924415083501	0.209243540705504	0.164860422040915	0.964452577199669	0.918223058173883	1.01068209622546	4	2.94	5.43	0.204899645415989	0.215215670451315	0.225531695486641	0.220267651886582	0.231357405637601	0.24244715938862	0.224816780293223	0.235984015831693	0.247339975982686	0.199083977894503	4.41395625996227	-0.00338252598158084	1.38126392016939	0.0946185748644405	0.098003009287354	0.0915510299591939	0.176729815074151	0.180368115944444	0.173432173532659	0.201435081661974	0.204959108159249	0.198065135041654	0.000344067888100683	0.000373706254575844	0.000409718252802349
122	0.972667378427265	0.15	0.199099033915508	0.189105257414227	0.20909281041679	0.167501715064131	0.973419846177804	0.927203095466488	1.01963659688912	4.05	2.99	5.46	0.204523855644895	0.214718416143101	0.224912976641308	0.219571307078684	0.230515912863793	0.241460518648902	0.224335941844038	0.235477704636677	0.246589937732631	0.199099033915508	4.44920068728265	-0.00151351298523725	1.39113515300684	0.0946185748644405	0.098003009287354	0.0915510299591939	0.176729815074151	0.180368115944444	0.173432173532659	0.201435081661974	0.204959108159249	0.198065135041654	0.000344067888100683	0.000373706254575844	0.000409718252802349
122	0.972667378427265	0.15	0.199105563217598	0.189157944764379	0.209053181670817	0.173178322503062	0.989819442955284	0.943758554448792	1.03588033146178	4.01	2.96	5.42	0.210215647888236	0.220475390143347	0.230735132398457	0.225934916623586	0.236961850318933	0.247988784014279	0.230687304807817	0.241756394982713	0.253137065496692	0.199105563217598	4.42650540491828	-0.0127608049862719	1.37381132642691	0.0946185748644405	0.098003009287354	0.0915510299591939	0.176729815074151	0.180368115944444	0.173432173532659	0.201435081661974	0.204959108159249	0.198065135041654	0.000344067888100683	0.000373706254575844	0.000409718252802349
122	0.972667378427265	0.15	0.199136604182397	0.189129353125152	0.209143855239641	0.174380822003258	0.997859689466433	0.951618694243541	1.04410068468933	4.01	2.94	5.35	0.212100707927665	0.222407092072263	0.232713476216862	0.227977614963205	0.239055488767291	0.250133362571378	0.232720809622288	0.244218144037018	0.255456778786573	0.199136604182397	4.40364337119822	-0.00586472276043232	1.37615924788408	0.0946185748644405	0.098003009287354	0.0915510299591939	0.176729815074151	0.180368115944444	0.173432173532659	0.201435081661974	0.204959108159249	0.198065135041654	0.000344067888100683	0.000373706254575844	0.000409718252802349
122	0.972667378427265	0.15	0.199145603558029	0.189147470506137	0.209143736609921	0.169260523084063	0.982610609571191	0.936249566137677	1.02897165300471	3.99	2.96	5.43	0.209597078993376	0.219975870753821	0.230354662514266	0.225401648497087	0.236563048185707	0.247724447874326	0.230120065572233	0.241682181303457	0.252978833807651	0.199145603558029	4.44119837958107	0.00867099319510873	1.39846504242934	0.0946185748644405	0.098003009287354	0.0915510299591939	0.176729815074151	0.180368115944444	0.173432173532659	0.201435081661974	0.204959108159249	0.198065135041654	0.000344067888100683	0.000373706254575844	0.000409718252802349
122	0.972667378427265	0.15	0.199149500517903	0.189220748200183	0.209078252835623	0.170620674339283	0.979261489118834	0.933280678959037	1.02524229927863	3.97	2.94	5.37	0.209815243947013	0.220152407372832	0.230489570798652	0.225746994666884	0.236869082523134	0.247991170379383	0.230561500650947	0.24183630170783	0.253286970822259	0.199149500517903	4.39997216497111	-0.0148712849901109	1.36537471485768	0.0946185748644405	0.098003009287354	0.0915510299591939	0.176729815074151	0.180368115944444	0.173432173532659	0.201435081661974	0.204959108159249	0.198065135041654	0.000344067888100683	0.000373706254575844	0.000409718252802349
122	0.972667378427265	0.15	0.199188484317165	0.189012831507416	0.209364137126914	0.161228248219021	0.961586612638412	0.914876931078905	1.00829629419792	4.01	2.93	5.39	0.203909827295018	0.214320586137273	0.224731344979528	0.219173387524702	0.230363438109456	0.24155348869421	0.223839944832799	0.235037166802327	0.246506408483913	0.199188484317165	4.40774524540253	0.0299912080931425	1.4127878049724	0.0946185748644405	0.098003009287354	0.0915510299591939	0.176729815074151	0.180368115944444	0.173432173532659	0.201435081661974	0.204959108159249	0.198065135041654	0.000344067888100683	0.000373706254575844	0.000409718252802349
122	0.972667378427265	0.15	0.199205699252763	0.189162546114392	0.209248852391134	0.168864508732967	0.985443206659997	0.938882936521301	1.03200347679869	4.02	2.99	5.42	0.208625707772136	0.218971693340622	0.229317678909108	0.224163690194543	0.235280221941745	0.246396753688946	0.229158963472673	0.240515608317607	0.251829344170017	0.199205699252763	4.44318117997886	-0.0022505612030542	1.388146370636	0.0946185748644405	0.098003009287354	0.0915510299591939	0.176729815074151	0.180368115944444	0.173432173532659	0.201435081661974	0.204959108159249	0.198065135041654	0.000344067888100683	0.000373706254575844	0.000409718252802349
122	0.972667378427265	0.15	0.199216072157433	0.189079866981554	0.209352277333312	0.167467114941087	0.97688450849515	0.930497504906803	1.0232715120835	4.02	2.95	5.38	0.206899480389208	0.217213798147859	0.227528115906511	0.222325877727809	0.233409229626722	0.244492581525634	0.227136112573706	0.238294452307514	0.249772056829216	0.199216072157433	4.40683638553036	-0.0029710091626375	1.38156848007322	0.0946185748644405	0.098003009287354	0.0915510299591939	0.176729815074151	0.180368115944444	0.173432173532659	0.201435081661974	0.204959108159249	0.198065135041654	0.000344067888100683	0.000373706254575844	0.000409718252802349
122	0.972667378427265	0.15	0.199217845082161	0.188972944383371	0.209462745780951	0.165315061171184	0.977200091256103	0.930436727374599	1.02396345513761	4.03	2.96	5.44	0.206103133555607	0.216461791536332	0.226820449517058	0.221373564974919	0.232499708503108	0.243625852031296	0.225944998935325	0.237491179435983	0.248816028327743	0.199217845082161	4.43368387741074	0.00357466945378276	1.39369111538255	0.0946185748644405	0.098003009287354	0.0915510299591939	0.176729815074151	0.180368115944444	0.173432173532659	0.201435081661974	0.204959108159249	0.198065135041654	0.000344067888100683	0.000373706254575844	0.000409718252802349
122	0.972667378427265	0.15	0.199227657050029	0.189253269669462	0.209202044430596	0.172658237922725	0.988682553907125	0.942590839748682	1.03477426806557	4.01	2.94	5.41	0.210093258688711	0.220366601074128	0.230639943459545	0.225820483002987	0.236862870340923	0.247905257678859	0.230464562683892	0.241647275698954	0.252945956589769	0.199227657050029	4.43042453789635	0.0274828117907325	1.41391322667036	0.0946185748644405	0.098003009287354	0.0915510299591939	0.176729815074151	0.180368115944444	0.173432173532659	0.201435081661974	0.204959108159249	0.198065135041654	0.000344067888100683	0.000373706254575844	0.000409718252802349
122	0.972667378427265	0.15	0.199233524408793	0.189236443190193	0.209230605627393	0.170032199341998	0.976139491542688	0.930209740970854	1.02206924211452	4.04	2.95	5.41	0.205868297968756	0.216033187842393	0.22619807771603	0.22109858706059	0.232015483012334	0.242932378964079	0.225829538875951	0.236924667657714	0.247958105812042	0.199233524408793	4.42865868869517	-0.00146674057018979	1.38579766617313	0.0946185748644405	0.098003009287354	0.0915510299591939	0.176729815074151	0.180368115944444	0.173432173532659	0.201435081661974	0.204959108159249	0.198065135041654	0.000344067888100683	0.000373706254575844	0.000409718252802349
122	0.972667378427265	0.15	0.199252353414073	0.189188591792533	0.209316115035613	0.164837544379342	0.960768213670928	0.914711472288891	1.00682495505297	4	2.93	5.45	0.20414345895452	0.214422309475959	0.224701159997398	0.219458160617412	0.230508123424199	0.241558086230986	0.223779769038814	0.235358212602523	0.246509097347715	0.199252353414073	4.42068125626792	-0.00319875679033364	1.38178016157564	0.0946185748644405	0.098003009287354	0.0915510299591939	0.176729815074151	0.180368115944444	0.173432173532659	0.201435081661974	0.204959108159249	0.198065135041654	0.000344067888100683	0.000373706254575844	0.000409718252802349
122	0.972667378427265	0.15	0.199262646017627	0.189339413253025	0.20918587878223	0.175367801282548	1.00162554730711	0.955368513920015	1.0478825806942	4.01	2.94	5.43	0.212854289075707	0.223160268195703	0.233466247315699	0.228777399064215	0.23985434333497	0.250931287605725	0.23346302082341	0.244599247392444	0.256330923043152	0.199262646017627	4.42835759013006	0.00235267305566275	1.38860871073816	0.0946185748644405	0.098003009287354	0.0915510299591939	0.176729815074151	0.180368115944444	0.173432173532659	0.201435081661974	0.204959108159249	0.198065135041654	0.000344067888100683	0.000373706254575844	0.000409718252802349
122	0.972667378427265	0.15	0.19926765647223	0.18920345054483	0.20933186239963	0.168011496643259	0.969800569062098	0.923839643621138	1.01576149450306	4.03	2.98	5.45	0.204914670669647	0.21510915405801	0.225303637446372	0.22013075459293	0.231082236561652	0.242033718530375	0.224720510056841	0.236025488343002	0.247242981832283	0.19926765647223	4.43999989861106	0.000147925303311649	1.39153308466969	0.0946185748644405	0.098003009287354	0.0915510299591939	0.176729815074151	0.180368115944444	0.173432173532659	0.201435081661974	0.204959108159249	0.198065135041654	0.000344067888100683	0.000373706254575844	0.000409718252802349
122	0.972667378427265	0.15	0.199277993557108	0.189192488106291	0.209363499007924	0.166473199848334	0.974562949213095	0.928120546001973	1.02100535242422	4.02	2.98	5.41	0.205986033293351	0.216293408186923	0.226600783080495	0.22129673192293	0.232370241821553	0.243443751720176	0.226180283520589	0.237406918941799	0.24862476146401	0.199277993557108	4.43382696364558	-0.0246176963553253	1.36468130328355	0.0946185748644405	0.098003009287354	0.0915510299591939	0.176729815074151	0.180368115944444	0.173432173532659	0.201435081661974	0.204959108159249	0.198065135041654	0.000344067888100683	0.000373706254575844	0.000409718252802349
122	0.972667378427265	0.15	0.199326849847967	0.189318602659931	0.209335097036003	0.169094104371681	0.985583388993834	0.939054548442402	1.03211222954527	4	2.95	5.44	0.209732018268312	0.220123946674092	0.230515875079873	0.225485359861316	0.236657844327816	0.247830328794317	0.230124117325977	0.241387084635374	0.252823933669905	0.199326849847967	4.4338634778635	0.0120984484715523	1.40071706008016	0.0946185748644405	0.098003009287354	0.0915510299591939	0.176729815074151	0.180368115944444	0.173432173532659	0.201435081661974	0.204959108159249	0.198065135041654	0.000344067888100683	0.000373706254575844	0.000409718252802349
122	0.972667378427265	0.15	0.199328296840761	0.189291389884585	0.209365203796936	0.17187818983824	0.973206159276543	0.927711675392331	1.01870064316076	3.96	2.91	5.38	0.208869018835328	0.219111843694998	0.229354668554668	0.22476734605132	0.235789816366038	0.246812286680755	0.229310042573063	0.240541992574481	0.251792514218969	0.199328296840761	4.3923035365144	-0.0061439274821051	1.37126400929982	0.0946185748644405	0.098003009287354	0.0915510299591939	0.176729815074151	0.180368115944444	0.173432173532659	0.201435081661974	0.204959108159249	0.198065135041654	0.000344067888100683	0.000373706254575844	0.000409718252802349
122	0.972667378427265	0.15	0.199328405600611	0.189232740821433	0.209424070379789	0.168047077577865	0.984651424937466	0.937992623848786	1.03131022602615	3.95	2.93	5.37	0.211669380234993	0.222198503021081	0.232727625807169	0.227842051133465	0.239175655122644	0.250509259111823	0.232512307431989	0.244291277238949	0.255733433735284	0.199328405600611	4.38205136401243	-0.00148893682912987	1.3762422073484	0.0946185748644405	0.098003009287354	0.0915510299591939	0.176729815074151	0.180368115944444	0.173432173532659	0.201435081661974	0.204959108159249	0.198065135041654	0.000344067888100683	0.000373706254575844	0.000409718252802349
122	0.972667378427265	0.15	0.199342135516405	0.189305170671889	0.209379100360921	0.170730052127985	0.98232525187734	0.936218401789671	1.02843210196501	4	2.98	5.39	0.208773703815042	0.219055383651335	0.229337063487628	0.224414676764216	0.235466642672236	0.246518608580256	0.229428739690991	0.240617396972706	0.251980635354544	0.199342135516405	4.42782991331305	0.0176286493787808	1.40511461487074	0.0946185748644405	0.098003009287354	0.0915510299591939	0.176729815074151	0.180368115944444	0.173432173532659	0.201435081661974	0.204959108159249	0.198065135041654	0.000344067888100683	0.000373706254575844	0.000409718252802349
122	0.972667378427265	0.15	0.199343671515761	0.189357824456205	0.209329518575318	0.169316683250374	0.986287939512373	0.939762684922148	1.0328131941026	4.04	2.99	5.45	0.208063447821577	0.218364138662074	0.228664829502572	0.223466114967432	0.23452935258897	0.245592590210508	0.228273270027739	0.23953236415985	0.250733202835545	0.199343671515761	4.45520904938173	0.000536843054985348	1.39435114687806	0.0946185748644405	0.098003009287354	0.0915510299591939	0.176729815074151	0.180368115944444	0.173432173532659	0.201435081661974	0.204959108159249	0.198065135041654	0.000344067888100683	0.000373706254575844	0.000409718252802349
122	0.972667378427265	0.15	0.199349547570809	0.18911217093789	0.209586924203728	0.164036288450832	0.966538650800885	0.920069991858549	1.01300730974322	3.99	2.93	5.43	0.205776317985096	0.216169168119838	0.22656201825458	0.221268005510301	0.232443272146417	0.243618538782534	0.225683955401515	0.237050688054626	0.248456613383991	0.199349547570809	4.40137382677288	0.00940375069507872	1.3909782748522	0.0946185748644405	0.098003009287354	0.0915510299591939	0.176729815074151	0.180368115944444	0.173432173532659	0.201435081661974	0.204959108159249	0.198065135041654	0.000344067888100683	0.000373706254575844	0.000409718252802349
122	0.972667378427265	0.15	0.199364574598626	0.189357991827608	0.209371157369644	0.168793679633044	0.981255358114163	0.934881253525931	1.02762946270239	3.98	2.96	5.37	0.209564570679684	0.219959868779881	0.230355166880077	0.225400926136105	0.236581775130025	0.247762624123945	0.230317062780972	0.241715202209706	0.253133286333108	0.199364574598626	4.41598938619177	0.00303320500156367	1.38912140716118	0.0946185748644405	0.098003009287354	0.0915510299591939	0.176729815074151	0.180368115944444	0.173432173532659	0.201435081661974	0.204959108159249	0.198065135041654	0.000344067888100683	0.000373706254575844	0.000409718252802349
122	0.972667378427265	0.15	0.199389339114467	0.189334393903259	0.209444284325676	0.167404321880113	0.972741909677017	0.926541211517439	1.0189426078366	3.99	2.98	5.41	0.207038108651697	0.217361778064827	0.227685447477957	0.222601672973694	0.233701398031829	0.244801123089963	0.227316796797891	0.238674317289519	0.250103193869265	0.199389339114467	4.42447251346994	0.0013377837240917	1.38871594225361	0.0946185748644405	0.098003009287354	0.0915510299591939	0.176729815074151	0.180368115944444	0.173432173532659	0.201435081661974	0.204959108159249	0.198065135041654	0.000344067888100683	0.000373706254575844	0.000409718252802349
122	0.972667378427265	0.15	0.199411386533507	0.189377204628016	0.209445568438998	0.168333837187907	0.974032792421913	0.927924445661436	1.02014113918239	3.99	2.94	5.4	0.207634681740886	0.217952000085038	0.228269318429191	0.223278964671114	0.23437364374279	0.245468322814466	0.228092235426133	0.23918446706009	0.250605950864317	0.199411386533507	4.41991513890677	0.0129008270793868	1.39776582746573	0.0946185748644405	0.098003009287354	0.0915510299591939	0.176729815074151	0.180368115944444	0.173432173532659	0.201435081661974	0.204959108159249	0.198065135041654	0.000344067888100683	0.000373706254575844	0.000409718252802349
122	0.972667378427265	0.15	0.199437285192482	0.189517997179749	0.209356573205214	0.169348799166024	0.969123327087588	0.923412981676228	1.01483367249895	4.02	2.95	5.48	0.205224158353211	0.215383065961433	0.225541973569654	0.220513254894505	0.231428996008209	0.242344737121913	0.224825333103932	0.235912195790253	0.247025618882964	0.199437285192482	4.44974935447946	-0.000238193286552833	1.39003968733092	0.0946185748644405	0.098003009287354	0.0915510299591939	0.176729815074151	0.180368115944444	0.173432173532659	0.201435081661974	0.204959108159249	0.198065135041654	0.000344067888100683	0.000373706254575844	0.000409718252802349
122	0.972667378427265	0.15	0.199453910197393	0.189506542828615	0.209401277566171	0.168702433021722	0.972148857324317	0.926190180183809	1.01810753446482	3.99	2.95	5.4	0.207205978981595	0.217487790312944	0.227769601644293	0.222812890742204	0.233869135914585	0.244925381086967	0.227474378270496	0.238886196646559	0.249900174315542	0.199453910197393	4.41761706993408	-0.0010476641701101	1.38282106602888	0.0946185748644405	0.098003009287354	0.0915510299591939	0.176729815074151	0.180368115944444	0.173432173532659	0.201435081661974	0.204959108159249	0.198065135041654	0.000344067888100683	0.000373706254575844	0.000409718252802349
122	0.972667378427265	0.15	0.199465790048641	0.189459250856428	0.209472329240854	0.177628916273815	1.01289196465747	0.966477069236512	1.05930686007844	4.02	2.97	5.43	0.214766199879751	0.225080309779172	0.235394419678594	0.230762614662838	0.241844949637536	0.252927284612234	0.235838726719179	0.246845078726185	0.258483533763957	0.199465790048641	4.43795995829884	0.00774126608828582	1.39728196462425	0.0946185748644405	0.098003009287354	0.0915510299591939	0.176729815074151	0.180368115944444	0.173432173532659	0.201435081661974	0.204959108159249	0.198065135041654	0.000344067888100683	0.000373706254575844	0.000409718252802349
122	0.972667378427265	0.15	0.199495402331295	0.189337795632847	0.209653009029743	0.166087520263711	0.960095509405449	0.914278858255062	1.00591216055584	3.94	2.92	5.36	0.206888075365481	0.217255720521671	0.227623365677862	0.222767470938359	0.233930869732373	0.245094268526387	0.22738510772083	0.238764102117749	0.25016681182251	0.199495402331295	4.35602867635236	0.0121480172085846	1.3841757647522	0.0946185748644405	0.098003009287354	0.0915510299591939	0.176729815074151	0.180368115944444	0.173432173532659	0.201435081661974	0.204959108159249	0.198065135041654	0.000344067888100683	0.000373706254575844	0.000409718252802349
122	0.972667378427265	0.15	0.199513317169428	0.189552265886008	0.209474368452848	0.169033081250519	0.969400027784344	0.923625253766789	1.0151748018019	3.98	2.94	5.37	0.206899861135794	0.217153797295649	0.227407733455504	0.222517162746375	0.233545090792087	0.244573018837799	0.227326852086117	0.23842783560602	0.249688663088695	0.199513317169428	4.390556276154	-0.00169039954147632	1.37739817341746	0.0946185748644405	0.098003009287354	0.0915510299591939	0.176729815074151	0.180368115944444	0.173432173532659	0.201435081661974	0.204959108159249	0.198065135041654	0.000344067888100683	0.000373706254575844	0.000409718252802349
122	0.972667378427265	0.15	0.199515197163221	0.189553301094525	0.209477093231917	0.170583133028497	0.989145795862934	0.942694710562871	1.035596881163	4.04	2.96	5.43	0.20855210378344	0.218828465211805	0.22910482664017	0.223971176315621	0.235007309327952	0.246043442340282	0.228869851352647	0.23996489000619	0.251260006812837	0.199515197163221	4.44565066946986	-0.00731461311547632	1.38405275866225	0.0946185748644405	0.098003009287354	0.0915510299591939	0.176729815074151	0.180368115944444	0.173432173532659	0.201435081661974	0.204959108159249	0.198065135041654	0.000344067888100683	0.000373706254575844	0.000409718252802349
122	0.972667378427265	0.15	0.199544000058027	0.189488911579032	0.209599088537022	0.169868113433954	0.985577496844798	0.939176686722378	1.03197830696722	3.98	2.97	5.38	0.210411114259685	0.22080665143436	0.231202188609035	0.226296903000252	0.237477290861083	0.248657678721914	0.231208765233771	0.242738136288808	0.253643239841358	0.199544000058027	4.41126614990997	0.00943529338884715	1.39462054428914	0.0946185748644405	0.098003009287354	0.0915510299591939	0.176729815074151	0.180368115944444	0.173432173532659	0.201435081661974	0.204959108159249	0.198065135041654	0.000344067888100683	0.000373706254575844	0.000409718252802349
122	0.972667378427265	0.15	0.199546908199959	0.189337306946676	0.209756509453241	0.163724085179201	0.96968920414959	0.923015933354946	1.01636247494423	3.95	2.94	5.38	0.208194020547609	0.218721570016365	0.229249119485121	0.224089103118221	0.235420404143492	0.246751705168762	0.228700130603875	0.240267451661772	0.251807474207818	0.199546908199959	4.37560827671586	0.00286402093966027	1.37950626027834	0.0946185748644405	0.098003009287354	0.0915510299591939	0.176729815074151	0.180368115944444	0.173432173532659	0.201435081661974	0.204959108159249	0.198065135041654	0.000344067888100683	0.000373706254575844	0.000409718252802349
122	0.972667378427265	0.15	0.1995887900064	0.189501093232179	0.209676486780622	0.169532799170018	0.985807594629416	0.939340694241087	1.03227449501775	3.99	2.97	5.37	0.210142551236563	0.220537792340802	0.23093303344504	0.225969968836016	0.237148153808765	0.248326338781514	0.231024073453591	0.242330272313346	0.253783334355191	0.1995887900064	4.3978588393812	0.00433361306730267	1.38620116657278	0.0946185748644405	0.098003009287354	0.0915510299591939	0.176729815074151	0.180368115944444	0.173432173532659	0.201435081661974	0.204959108159249	0.198065135041654	0.000344067888100683	0.000373706254575844	0.000409718252802349
122	0.972667378427265	0.15	0.199593551101363	0.189630095083463	0.209557007119262	0.16964832462014	0.981512320637037	0.935266853682816	1.02775778759126	4.03	2.96	5.44	0.207318698141404	0.217569836590434	0.227820975039463	0.222697169631882	0.233708716292021	0.24472026295216	0.227458117975948	0.238600537583445	0.249730285036047	0.199593551101363	4.45571324334056	-0.00302342351692441	1.39138561376929	0.0946185748644405	0.098003009287354	0.0915510299591939	0.176729815074151	0.180368115944444	0.173432173532659	0.201435081661974	0.204959108159249	0.198065135041654	0.000344067888100683	0.000373706254575844	0.000409718252802349
122	0.972667378427265	0.15	0.199600500208808	0.189298908792229	0.209902091625386	0.162948375864691	0.972149747217891	0.92522505431402	1.01907444012176	3.98	2.96	5.36	0.207505834486693	0.21802991996584	0.228554005444988	0.223199854911512	0.234519894937532	0.245839934963552	0.228022062446929	0.239442078877005	0.251087868247884	0.199600500208808	4.39400644628061	-0.0174637767209081	1.36352781114691	0.0946185748644405	0.098003009287354	0.0915510299591939	0.176729815074151	0.180368115944444	0.173432173532659	0.201435081661974	0.204959108159249	0.198065135041654	0.000344067888100683	0.000373706254575844	0.000409718252802349
122	0.972667378427265	0.15	0.199614958187651	0.189535162370077	0.209694754005226	0.170322221610521	0.984710564752466	0.938425077725882	1.03099605177905	4	2.96	5.43	0.209568629378821	0.219905081703602	0.230241534028383	0.225306859640155	0.236419561097522	0.24753226255489	0.229932914378878	0.241515994407934	0.252684278624349	0.199614958187651	4.42624053678272	-0.00375670648597412	1.38328303329662	0.0946185748644405	0.098003009287354	0.0915510299591939	0.176729815074151	0.180368115944444	0.173432173532659	0.201435081661974	0.204959108159249	0.198065135041654	0.000344067888100683	0.000373706254575844	0.000409718252802349
122	0.972667378427265	0.15	0.199655098376607	0.189655200179888	0.209654996573327	0.168347622695009	0.983354065745877	0.936806764274083	1.02990136721767	3.98	2.93	5.4	0.210008728560803	0.220443473454647	0.230878218348492	0.225880215347237	0.237103569918581	0.248326924489925	0.230604692671095	0.242090006700245	0.253526345594674	0.199655098376607	4.41884925795272	0.0106672530878847	1.39477382232392	0.0946185748644405	0.098003009287354	0.0915510299591939	0.176729815074151	0.180368115944444	0.173432173532659	0.201435081661974	0.204959108159249	0.198065135041654	0.000344067888100683	0.000373706254575844	0.000409718252802349
122	0.972667378427265	0.15	0.199681531536648	0.189548535114401	0.209814527958895	0.1684061135683	0.980008114768718	0.933628882333043	1.02638734720439	3.98	2.96	5.42	0.209295307497295	0.219692324875181	0.230089342253067	0.225112749773371	0.236295519226565	0.247478288679758	0.229747070256599	0.241178725873443	0.252717907929206	0.199681531536648	4.41456630794308	0.0129284055485593	1.39817695624813	0.0946185748644405	0.098003009287354	0.0915510299591939	0.176729815074151	0.180368115944444	0.173432173532659	0.201435081661974	0.204959108159249	0.198065135041654	0.000344067888100683	0.000373706254575844	0.000409718252802349
122	0.972667378427265	0.15	0.199687867132772	0.189707904991984	0.209667829273559	0.171217968271375	0.977038765893279	0.931258906212044	1.02281862557451	3.98	2.92	5.43	0.208719371645969	0.218979830346519	0.229240289047069	0.224487705275146	0.235523321234472	0.246558937193799	0.228905776358806	0.240272720096809	0.251530615662725	0.199687867132772	4.41412764537559	-0.00535474775430335	1.37676815614035	0.0946185748644405	0.098003009287354	0.0915510299591939	0.176729815074151	0.180368115944444	0.173432173532659	0.201435081661974	0.204959108159249	0.198065135041654	0.000344067888100683	0.000373706254575844	0.000409718252802349
122	0.972667378427265	0.15	0.199696360585857	0.189539343734501	0.209853377437212	0.169467310267907	0.991290437752572	0.944554228731306	1.03802664677384	4.02	2.99	5.4	0.209824608411258	0.220206655792153	0.230588703173049	0.225444296502907	0.236599200523785	0.247754104544663	0.23031579155004	0.241759493926992	0.253100905254737	0.199696360585857	4.42662252422703	-0.0165015637365173	1.37329963190902	0.0946185748644405	0.098003009287354	0.0915510299591939	0.176729815074151	0.180368115944444	0.173432173532659	0.201435081661974	0.204959108159249	0.198065135041654	0.000344067888100683	0.000373706254575844	0.000409718252802349
122	0.972667378427265	0.15	0.1997198716366	0.189664474285304	0.209775268987896	0.172927699648336	0.98757165133324	0.941575103434791	1.03356819923169	4.04	2.98	5.43	0.208265797944298	0.218439715793026	0.228613633641755	0.223658947465579	0.234584830544358	0.245510713623136	0.228489099851413	0.239463668416278	0.250689113561688	0.1997198716366	4.44659030998455	-0.0108341473890849	1.38034818564224	0.0946185748644405	0.098003009287354	0.0915510299591939	0.176729815074151	0.180368115944444	0.173432173532659	0.201435081661974	0.204959108159249	0.198065135041654	0.000344067888100683	0.000373706254575844	0.000409718252802349
122	0.972667378427265	0.15	0.199727679530029	0.189536260444058	0.209919098616	0.164468259720069	0.967189656026654	0.920762803844553	1.01361650820875	3.99	2.94	5.43	0.205703413555368	0.21607542460383	0.226447435652292	0.221161227597413	0.232312655065166	0.243464082532918	0.225627685748601	0.236952041923322	0.248502499984579	0.199727679530029	4.41398744250259	0.00526492477147331	1.38751262691593	0.0946185748644405	0.098003009287354	0.0915510299591939	0.176729815074151	0.180368115944444	0.173432173532659	0.201435081661974	0.204959108159249	0.198065135041654	0.000344067888100683	0.000373706254575844	0.000409718252802349
122	0.972667378427265	0.15	0.199753006336273	0.189713604956016	0.20979240771653	0.170857319849262	0.980628237067619	0.934621715019573	1.02663475911567	3.98	2.92	5.43	0.20970094831951	0.220023425475047	0.230345902630583	0.225571963236306	0.236675687163622	0.247779411090938	0.230165187258899	0.241389644097101	0.252637028970705	0.199753006336273	4.4178812833591	0.0111047196534549	1.39461316521513	0.0946185748644405	0.098003009287354	0.0915510299591939	0.176729815074151	0.180368115944444	0.173432173532659	0.201435081661974	0.204959108159249	0.198065135041654	0.000344067888100683	0.000373706254575844	0.000409718252802349
122	0.972667378427265	0.15	0.199770522038871	0.189732306960729	0.209808737117014	0.171248731085669	0.982514512121371	0.936483071841021	1.02854595240172	3.97	2.94	5.38	0.210328718475943	0.220667115543532	0.23100551261112	0.226273579864103	0.237395723009797	0.248517866155491	0.231092780575812	0.242254027865712	0.253868174934035	0.199770522038871	4.40043471838476	-0.00294224486249714	1.37713530310848	0.0946185748644405	0.098003009287354	0.0915510299591939	0.176729815074151	0.180368115944444	0.173432173532659	0.201435081661974	0.204959108159249	0.198065135041654	0.000344067888100683	0.000373706254575844	0.000409718252802349
122	0.972667378427265	0.15	0.199796280527316	0.189730553296566	0.209862007758067	0.165075666546099	0.969428445903395	0.922996706166325	1.01586018564046	4.05	3	5.44	0.203618134958093	0.213861231368903	0.224104327779713	0.218601666725943	0.229598516040463	0.240595365354982	0.223197798467036	0.234631234076447	0.245874170670147	0.199796280527316	4.45298686541949	-0.00756200720789578	1.38828321894019	0.0946185748644405	0.098003009287354	0.0915510299591939	0.176729815074151	0.180368115944444	0.173432173532659	0.201435081661974	0.204959108159249	0.198065135041654	0.000344067888100683	0.000373706254575844	0.000409718252802349
122	0.972667378427265	0.15	0.199820663780419	0.189780472403699	0.209860855157139	0.168140640500193	0.978278889276664	0.931937563471034	1.02462021508229	4.01	2.97	5.41	0.207623437117659	0.217947675265672	0.228271913413686	0.2231539384616	0.234250442961904	0.245346947462208	0.228028835553186	0.239315893833429	0.250522996157789	0.199820663780419	4.42470526648556	-0.00203885065548624	1.38561966939157	0.0946185748644405	0.098003009287354	0.0915510299591939	0.176729815074151	0.180368115944444	0.173432173532659	0.201435081661974	0.204959108159249	0.198065135041654	0.000344067888100683	0.000373706254575844	0.000409718252802349
122	0.972667378427265	0.15	0.199830033526434	0.189816808203335	0.209843258849533	0.169548982003859	0.977702045647232	0.931619855739152	1.02378423555531	3.98	2.94	5.4	0.208908607583805	0.21924218524298	0.229575762902154	0.224704790392563	0.235819719685166	0.246934648977769	0.229258377503174	0.240703189689108	0.2520327390413	0.199830033526434	4.40582413096897	-0.0120523120723435	1.37092584346181	0.0946185748644405	0.098003009287354	0.0915510299591939	0.176729815074151	0.180368115944444	0.173432173532659	0.201435081661974	0.204959108159249	0.198065135041654	0.000344067888100683	0.000373706254575844	0.000409718252802349
122	0.972667378427265	0.15	0.199836239618469	0.189650271040693	0.210022208196245	0.166333323923531	0.971133637699465	0.924831317609265	1.01743595778967	4.02	2.94	5.38	0.205484708673636	0.215772442851198	0.22606017702876	0.220786448996142	0.231840275394912	0.242894101793681	0.225436941919634	0.236892879550536	0.24792486731667	0.199836239618469	4.40160716172383	-0.00551492135059571	1.37781655712812	0.0946185748644405	0.098003009287354	0.0915510299591939	0.176729815074151	0.180368115944444	0.173432173532659	0.201435081661974	0.204959108159249	0.198065135041654	0.000344067888100683	0.000373706254575844	0.000409718252802349
122	0.972667378427265	0.15	0.199837842737272	0.189764058138463	0.20991162733608	0.16915287457518	0.976445131437412	0.930357341605671	1.02253292126915	3.99	2.95	5.44	0.207979825034545	0.218282673237894	0.228585521441242	0.223625273556857	0.234703161748685	0.245781049940513	0.228222972951778	0.239562481464577	0.250749679919601	0.199837842737272	4.42129873007548	-0.00722120904474552	1.37729237069245	0.0946185748644405	0.098003009287354	0.0915510299591939	0.176729815074151	0.180368115944444	0.173432173532659	0.201435081661974	0.204959108159249	0.198065135041654	0.000344067888100683	0.000373706254575844	0.000409718252802349
122	0.972667378427265	0.15	0.199850456264217	0.189752544892826	0.209948367635607	0.169810851451615	0.992923769760815	0.946167604850139	1.03967993467149	4	2.96	5.43	0.210978967698864	0.221404781641178	0.231830595583492	0.226783492669919	0.237990308806869	0.249197124943819	0.231637825032108	0.242940083643555	0.254503866163983	0.199850456264217	4.43786715779501	0.00636176949187538	1.39540130834008	0.0946185748644405	0.098003009287354	0.0915510299591939	0.176729815074151	0.180368115944444	0.173432173532659	0.201435081661974	0.204959108159249	0.198065135041654	0.000344067888100683	0.000373706254575844	0.000409718252802349
122	0.972667378427265	0.15	0.199886670102292	0.189913291679626	0.209860048524958	0.16927204070008	0.977431556565918	0.9313167572683	1.02354635586354	3.96	2.94	5.43	0.20948798450778	0.219860928283832	0.230233872059883	0.225409230238473	0.23657052560995	0.247731820981427	0.230017150714957	0.24139640292452	0.252626237700849	0.199886670102292	4.41471355698533	0.00728130166404539	1.39023691468328	0.0946185748644405	0.098003009287354	0.0915510299591939	0.176729815074151	0.180368115944444	0.173432173532659	0.201435081661974	0.204959108159249	0.198065135041654	0.000344067888100683	0.000373706254575844	0.000409718252802349
122	0.972667378427265	0.15	0.199903045556931	0.189937346742107	0.209868744371754	0.173572471068123	0.994388595287216	0.948178669917804	1.04059852065663	3.99	2.98	5.38	0.211944618840953	0.222273837721122	0.232603056601291	0.227885937164524	0.238992063555265	0.250098189946005	0.232667096699628	0.244315229891003	0.255455136109572	0.199903045556931	4.42970621084945	0.00250063770159725	1.39011446203915	0.0946185748644405	0.098003009287354	0.0915510299591939	0.176729815074151	0.180368115944444	0.173432173532659	0.201435081661974	0.204959108159249	0.198065135041654	0.000344067888100683	0.000373706254575844	0.000409718252802349
122	0.972667378427265	0.15	0.199910066655682	0.189936728798953	0.209883404512412	0.169917151831646	0.977572799198155	0.931556849779495	1.02358874861681	3.99	2.93	5.41	0.208500797234801	0.218800074344489	0.229099351454177	0.224216993651931	0.235292600944318	0.246368208236705	0.228813187097057	0.239938492796289	0.25136159231187	0.199910066655682	4.42327962053299	0.0144546897516126	1.39806370337556	0.0946185748644405	0.098003009287354	0.0915510299591939	0.176729815074151	0.180368115944444	0.173432173532659	0.201435081661974	0.204959108159249	0.198065135041654	0.000344067888100683	0.000373706254575844	0.000409718252802349
122	0.972667378427265	0.15	0.199911562683736	0.18991677011981	0.209906355247662	0.174239504077637	0.988482008633586	0.942653083116019	1.03431093415115	4.03	2.94	5.42	0.209005571334861	0.219166786455274	0.229328001575686	0.224515294151483	0.235430544817413	0.246345795483343	0.229030514170154	0.240331228302448	0.251306149175158	0.199911562683736	4.42343896521052	-0.00962732467618582	1.37624912896428	0.0946185748644405	0.098003009287354	0.0915510299591939	0.176729815074151	0.180368115944444	0.173432173532659	0.201435081661974	0.204959108159249	0.198065135041654	0.000344067888100683	0.000373706254575844	0.000409718252802349
122	0.972667378427265	0.15	0.199917142785833	0.189809220853541	0.210025064718126	0.169942729244074	0.985407455648261	0.939026921449359	1.03178798984716	4.01	2.94	5.4	0.209282050662733	0.219618935672374	0.229955820682015	0.224946456253124	0.236057039526995	0.247167622800866	0.22953306541458	0.241044113221568	0.252346211771979	0.199917142785833	4.41783397020532	-0.00109546932220462	1.38438340667341	0.0946185748644405	0.098003009287354	0.0915510299591939	0.176729815074151	0.180368115944444	0.173432173532659	0.201435081661974	0.204959108159249	0.198065135041654	0.000344067888100683	0.000373706254575844	0.000409718252802349
122	0.972667378427265	0.15	0.199923217865486	0.189976064223497	0.209870371507475	0.172384156358141	0.996855410533236	0.950338050194037	1.04337277087243	4.01	2.99	5.43	0.211426821559617	0.221775789110534	0.232124756661451	0.227205122344596	0.238326409706349	0.249447697068101	0.232038829530348	0.243493423631662	0.254976416765248	0.199923217865486	4.45336245289298	-0.00882495636134479	1.38443299812164	0.0946185748644405	0.098003009287354	0.0915510299591939	0.176729815074151	0.180368115944444	0.173432173532659	0.201435081661974	0.204959108159249	0.198065135041654	0.000344067888100683	0.000373706254575844	0.000409718252802349
122	0.972667378427265	0.15	0.199944520847305	0.18990572367987	0.20998331801474	0.169993951804471	0.983885932717505	0.9375854186826	1.03018644675241	4.02	2.96	5.47	0.20826877225777	0.218553649796184	0.228838527334598	0.22377167922423	0.234822132407572	0.245872585590914	0.22827074153539	0.239567267339506	0.250955058080696	0.199944520847305	4.44615403478023	-0.00221624368945979	1.38765048033081	0.0946185748644405	0.098003009287354	0.0915510299591939	0.176729815074151	0.180368115944444	0.173432173532659	0.201435081661974	0.204959108159249	0.198065135041654	0.000344067888100683	0.000373706254575844	0.000409718252802349
122	0.972667378427265	0.15	0.199946464404037	0.189951558080902	0.209941370727172	0.170922491212148	0.995695957563942	0.94899327017728	1.0423986449506	4.05	2.97	5.46	0.209478642696305	0.219787688999868	0.230096735303432	0.224908848720117	0.235977259827297	0.247045670934478	0.229504659347464	0.240708317890312	0.252017618771606	0.199946464404037	4.47527274084671	-0.00959098053255873	1.38685397598245	0.0946185748644405	0.098003009287354	0.0915510299591939	0.176729815074151	0.180368115944444	0.173432173532659	0.201435081661974	0.204959108159249	0.198065135041654	0.000344067888100683	0.000373706254575844	0.000409718252802349
122	0.972667378427265	0.15	0.199955914208993	0.189942844172489	0.209968984245498	0.170572641727491	0.976114434906494	0.93027361324501	1.02195525656798	4	2.93	5.46	0.207481627443072	0.21770563911688	0.227929650790687	0.223029976561401	0.234020159702309	0.245010342843216	0.227436946771741	0.23872696381477	0.249737567482698	0.199955914208993	4.4273820153591	0.00285033426084528	1.3878330987934	0.0946185748644405	0.098003009287354	0.0915510299591939	0.176729815074151	0.180368115944444	0.173432173532659	0.201435081661974	0.204959108159249	0.198065135041654	0.000344067888100683	0.000373706254575844	0.000409718252802349
122	0.972667378427265	0.15	0.199969382202394	0.189707146577425	0.210231617827363	0.167414774091342	0.988780275103762	0.941819590279244	1.03574095992828	3.97	2.95	5.33	0.211804478553183	0.222365400692007	0.23292632283083	0.227896007411939	0.239259279834064	0.25062255225619	0.232859999872319	0.244537236031977	0.25597489287502	0.199969382202394	4.39095070749033	-0.0125339161621111	1.36770342821891	0.0946185748644405	0.098003009287354	0.0915510299591939	0.176729815074151	0.180368115944444	0.173432173532659	0.201435081661974	0.204959108159249	0.198065135041654	0.000344067888100683	0.000373706254575844	0.000409718252802349
122	0.972667378427265	0.15	0.199971776756626	0.189900089946506	0.210043463566747	0.163818937630439	0.956599126326202	0.910571851829384	1.00262640082302	3.99	2.95	5.42	0.203589986469617	0.213880983465861	0.224171980462105	0.218909342023832	0.229974696564505	0.241040051105177	0.223360356849519	0.234723176752595	0.246010796531567	0.199971776756626	4.40827124980195	-0.00653210314387515	1.37765076304763	0.0946185748644405	0.098003009287354	0.0915510299591939	0.176729815074151	0.180368115944444	0.173432173532659	0.201435081661974	0.204959108159249	0.198065135041654	0.000344067888100683	0.000373706254575844	0.000409718252802349
122	0.972667378427265	0.15	0.199973412141303	0.189950372400146	0.20999645188246	0.171769992557435	0.990097995871604	0.943796269774594	1.03639972196861	4	2.93	5.44	0.210826342075272	0.221169277152918	0.231512212230565	0.226666275507032	0.237786302296778	0.248906329086525	0.231248718658133	0.242639588856718	0.253782884836005	0.199973412141303	4.42318999090782	-0.0176405538525064	1.36816009818759	0.0946185748644405	0.098003009287354	0.0915510299591939	0.176729815074151	0.180368115944444	0.173432173532659	0.201435081661974	0.204959108159249	0.198065135041654	0.000344067888100683	0.000373706254575844	0.000409718252802349
122	0.972667378427265	0.15	0.200042794018977	0.190050704182367	0.210034883855586	0.170649799391353	0.973307937642189	0.927611376475041	1.01900449880934	3.99	2.93	5.46	0.207660212449038	0.217890097334905	0.228119982220773	0.22331835320405	0.23431959903365	0.245320844863251	0.22767867924239	0.238997250114973	0.250059316701995	0.200042794018977	4.42342756224095	-0.00643576801918181	1.37872551842768	0.0946185748644405	0.098003009287354	0.0915510299591939	0.176729815074151	0.180368115944444	0.173432173532659	0.201435081661974	0.204959108159249	0.198065135041654	0.000344067888100683	0.000373706254575844	0.000409718252802349
122	0.972667378427265	0.15	0.200049087262283	0.189902224298697	0.210195950225868	0.165060690154241	0.965905714479254	0.919640185796198	1.01217124316231	4	2.96	5.48	0.2050835337996	0.215400936477271	0.225718339154942	0.220448880670877	0.231539287733718	0.242629694796558	0.224930447298238	0.236091975395215	0.247474217091531	0.200049087262283	4.43245368157875	-0.00485741860413543	1.3826994694236	0.0946185748644405	0.098003009287354	0.0915510299591939	0.176729815074151	0.180368115944444	0.173432173532659	0.201435081661974	0.204959108159249	0.198065135041654	0.000344067888100683	0.000373706254575844	0.000409718252802349
122	0.972667378427265	0.15	0.200087252139412	0.189960201688601	0.210214302590223	0.169044341334255	0.979096367296349	0.932865588119764	1.02532714647293	4.01	2.97	5.41	0.20747535935831	0.217757384598848	0.228039409839386	0.222950806843405	0.233999761429878	0.245048716016352	0.227616317829961	0.239003910488304	0.250183295382893	0.200087252139412	4.41984771762093	-0.000677710734239618	1.38707817459189	0.0946185748644405	0.098003009287354	0.0915510299591939	0.176729815074151	0.180368115944444	0.173432173532659	0.201435081661974	0.204959108159249	0.198065135041654	0.000344067888100683	0.000373706254575844	0.000409718252802349
122	0.972667378427265	0.15	0.200089773604094	0.19013780041437	0.210041746793818	0.172007200023402	0.988006730604561	0.941841284351169	1.03417217685795	4.01	2.97	5.43	0.209881623086407	0.220169215009971	0.230456806933536	0.225587469172244	0.236644901413266	0.247702333654288	0.230521499272436	0.241571443539393	0.252980441529346	0.200089773604094	4.44238103100492	0.0168353879726311	1.40645191575609	0.0946185748644405	0.098003009287354	0.0915510299591939	0.176729815074151	0.180368115944444	0.173432173532659	0.201435081661974	0.204959108159249	0.198065135041654	0.000344067888100683	0.000373706254575844	0.000409718252802349
122	0.972667378427265	0.15	0.20009101445426	0.189930038328453	0.210251990580066	0.166182730036537	0.985861657571319	0.938831585697593	1.03289172944504	4.02	2.97	5.47	0.208541341721041	0.218988065541582	0.229434789362124	0.224064012583889	0.235288333086811	0.246512653589732	0.228637202286518	0.240344202272792	0.251563370960375	0.20009101445426	4.4380080899914	-0.0159303817905349	1.37401690787639	0.0946185748644405	0.098003009287354	0.0915510299591939	0.176729815074151	0.180368115944444	0.173432173532659	0.201435081661974	0.204959108159249	0.198065135041654	0.000344067888100683	0.000373706254575844	0.000409718252802349
122	0.972667378427265	0.15	0.20010653967655	0.190027338937087	0.210185740416013	0.169105397686868	0.983439572104042	0.937013805758876	1.02986533844921	4.03	2.97	5.5	0.207718536262477	0.218010265339266	0.228301994416055	0.223128221850965	0.23418344710912	0.245238672367275	0.227594739928827	0.238882171489118	0.250000582795303	0.20010653967655	4.46314307830464	-0.00373033705174397	1.39090874081224	0.0946185748644405	0.098003009287354	0.0915510299591939	0.176729815074151	0.180368115944444	0.173432173532659	0.201435081661974	0.204959108159249	0.198065135041654	0.000344067888100683	0.000373706254575844	0.000409718252802349
122	0.972667378427265	0.15	0.200123228990954	0.189980471756859	0.210265986225049	0.166786279737802	0.97150662643245	0.925262031405012	1.01775122145989	3.98	2.93	5.4	0.207250289675861	0.217608658862184	0.227967028048506	0.222892015492246	0.234032158112858	0.245172300733469	0.227262252263609	0.238771365811887	0.250281609346996	0.200123228990954	4.40515991772916	0.0212810283472535	1.40404370971097	0.0946185748644405	0.098003009287354	0.0915510299591939	0.176729815074151	0.180368115944444	0.173432173532659	0.201435081661974	0.204959108159249	0.198065135041654	0.000344067888100683	0.000373706254575844	0.000409718252802349
122	0.972667378427265	0.15	0.200123479637715	0.190023843525623	0.210223115749807	0.169915437098627	0.988517491539685	0.941986074715393	1.03504890836398	3.99	2.97	5.41	0.210588658839262	0.220991136037112	0.231393613234961	0.22643151209628	0.23761658091451	0.248801649732741	0.231329520115287	0.242643342007938	0.254206177452131	0.200123479637715	4.41570137271269	-0.00478231411168214	1.38014324047382	0.0946185748644405	0.098003009287354	0.0915510299591939	0.176729815074151	0.180368115944444	0.173432173532659	0.201435081661974	0.204959108159249	0.198065135041654	0.000344067888100683	0.000373706254575844	0.000409718252802349
122	0.972667378427265	0.15	0.200124266764702	0.190004770341356	0.210243763188048	0.165857121451011	0.976878916126066	0.930222533321755	1.02353529893038	3.99	2.94	5.41	0.208043791075016	0.218478467089361	0.228913143103706	0.223705787657097	0.234926009153128	0.24614623064916	0.228418097245504	0.239647439480475	0.251123261358009	0.200124266764702	4.4191106777243	-0.00432911699519722	1.38094012967145	0.0946185748644405	0.098003009287354	0.0915510299591939	0.176729815074151	0.180368115944444	0.173432173532659	0.201435081661974	0.204959108159249	0.198065135041654	0.000344067888100683	0.000373706254575844	0.000409718252802349
122	0.972667378427265	0.15	0.200134611157937	0.190071495780236	0.210197726535638	0.167689146586653	0.980906340929467	0.934365415830364	1.02744726602857	4.02	3	5.45	0.207485770166466	0.217820677179121	0.228155584191775	0.222922013903408	0.234025803252032	0.245129592600655	0.227808014841139	0.239149166125481	0.250455841017778	0.200134611157937	4.45170082935266	0.0041869446343946	1.39863383801936	0.0946185748644405	0.098003009287354	0.0915510299591939	0.176729815074151	0.180368115944444	0.173432173532659	0.201435081661974	0.204959108159249	0.198065135041654	0.000344067888100683	0.000373706254575844	0.000409718252802349
122	0.972667378427265	0.15	0.200143003898437	0.190038622179489	0.210247385617385	0.168430787076947	0.978050752047065	0.931768229515353	1.02433327457878	4.02	2.94	5.43	0.207117754810358	0.217405648140563	0.227693541470768	0.222552466204604	0.233607028063791	0.244661589922978	0.227104587496812	0.238425950852604	0.249638091967803	0.200143003898437	4.40996706224587	-0.00722917205247516	1.37584411207724	0.0946185748644405	0.098003009287354	0.0915510299591939	0.176729815074151	0.180368115944444	0.173432173532659	0.201435081661974	0.204959108159249	0.198065135041654	0.000344067888100683	0.000373706254575844	0.000409718252802349
122	0.972667378427265	0.15	0.200178079987288	0.19021831008564	0.210137849888936	0.171996981489921	0.993275936612621	0.9468626172104	1.03968925601484	3.99	2.93	5.39	0.211998015554097	0.222389735989251	0.232781456424406	0.227986749185838	0.239162205495024	0.25033766180421	0.232721577978682	0.244035374678719	0.255500351353309	0.200178079987288	4.4215817744767	0.0229617358380697	1.40772605391762	0.0946185748644405	0.098003009287354	0.0915510299591939	0.176729815074151	0.180368115944444	0.173432173532659	0.201435081661974	0.204959108159249	0.198065135041654	0.000344067888100683	0.000373706254575844	0.000409718252802349
122	0.972667378427265	0.15	0.200251683476329	0.190246375317772	0.210256991634886	0.17354130608941	0.98944839194567	0.943463045752676	1.03543373813866	4.02	2.97	5.42	0.20962328613964	0.219840537813291	0.230057789486942	0.225233071683525	0.236211160144017	0.24718924860451	0.229966682932172	0.241391433251556	0.252624543374895	0.200251683476329	4.42532519961425	0.00308920179962846	1.39062101680529	0.0946185748644405	0.098003009287354	0.0915510299591939	0.176729815074151	0.180368115944444	0.173432173532659	0.201435081661974	0.204959108159249	0.198065135041654	0.000344067888100683	0.000373706254575844	0.000409718252802349
122	0.972667378427265	0.15	0.200266302142415	0.19027498925082	0.21025761503401	0.166893515912065	0.959018766697506	0.913386210322249	1.00465132307276	3.98	2.95	5.45	0.204600930171484	0.214822743655165	0.225044557138846	0.220044040848838	0.231037388444409	0.24203073603998	0.224522758897547	0.235772458249019	0.247062137723151	0.200266302142415	4.42125809483924	-0.00596775787311478	1.37881271827307	0.0946185748644405	0.098003009287354	0.0915510299591939	0.176729815074151	0.180368115944444	0.173432173532659	0.201435081661974	0.204959108159249	0.198065135041654	0.000344067888100683	0.000373706254575844	0.000409718252802349
122	0.972667378427265	0.15	0.200285772115441	0.1902755822878	0.210295961943081	0.168589534964911	0.979026000703666	0.932723565708315	1.02532843569902	4	2.96	5.4	0.207955960686278	0.218279348778505	0.228602736870731	0.223530896707562	0.234627458641638	0.245724020575713	0.228256778698233	0.239703782651999	0.250867253808019	0.200285772115441	4.43607661297026	0.000589190390776764	1.3886110190243	0.0946185748644405	0.098003009287354	0.0915510299591939	0.176729815074151	0.180368115944444	0.173432173532659	0.201435081661974	0.204959108159249	0.198065135041654	0.000344067888100683	0.000373706254575844	0.000409718252802349
122	0.972667378427265	0.15	0.200299422945256	0.190324955931012	0.2102738899595	0.171282292990784	0.98776504422067	0.941493084218466	1.03403700422287	3.97	2.96	5.4	0.211292363204925	0.221676838611991	0.232061314019057	0.227290044404847	0.238460764636245	0.249631484867643	0.232250977307558	0.243613820143673	0.254904732428866	0.200299422945256	4.42040158313985	0.00739967531705479	1.39270977499142	0.0946185748644405	0.098003009287354	0.0915510299591939	0.176729815074151	0.180368115944444	0.173432173532659	0.201435081661974	0.204959108159249	0.198065135041654	0.000344067888100683	0.000373706254575844	0.000409718252802349
122	0.972667378427265	0.15	0.200328287282347	0.190306761211366	0.210349813353327	0.167237795306623	0.971885566251021	0.925697945988582	1.01807318651346	4.03	2.95	5.46	0.205007767760356	0.215236612891965	0.225465458023574	0.220191410416328	0.231177842106526	0.242164273796724	0.224644220038317	0.236028555799884	0.247168296810858	0.200328287282347	4.44150097779273	-0.00111347530207148	1.38910483985782	0.0946185748644405	0.098003009287354	0.0915510299591939	0.176729815074151	0.180368115944444	0.173432173532659	0.201435081661974	0.204959108159249	0.198065135041654	0.000344067888100683	0.000373706254575844	0.000409718252802349
122	0.972667378427265	0.15	0.200359812944205	0.190375345272721	0.210344280615688	0.169114731129052	0.979268262571236	0.933040948842843	1.02549557629963	4.02	2.95	5.39	0.207123901485692	0.21738581076899	0.227647720052288	0.222524844721056	0.233549790434361	0.244574736147665	0.227271851169951	0.238443201350679	0.249739015095492	0.200359812944205	4.43178418226337	0.00843135568477355	1.39611069444432	0.0946185748644405	0.098003009287354	0.0915510299591939	0.176729815074151	0.180368115944444	0.173432173532659	0.201435081661974	0.204959108159249	0.198065135041654	0.000344067888100683	0.000373706254575844	0.000409718252802349
122	0.972667378427265	0.15	0.200391168618241	0.190334442209008	0.210447895027475	0.171896239811108	0.991824095297132	0.945462218060404	1.03818597253386	4	2.93	5.41	0.210907186856455	0.221249274481534	0.231591362106614	0.226716967427375	0.237834306661633	0.248951645895891	0.231303270617876	0.242751717617989	0.254099636826386	0.200391168618241	4.4153478051889	-0.00216817411409235	1.38131889458718	0.0946185748644405	0.098003009287354	0.0915510299591939	0.176729815074151	0.180368115944444	0.173432173532659	0.201435081661974	0.204959108159249	0.198065135041654	0.000344067888100683	0.000373706254575844	0.000409718252802349
122	0.972667378427265	0.15	0.200416625958443	0.19044119434895	0.210392057567936	0.17251322134903	0.989616327269404	0.943457649575824	1.03577500496298	3.99	2.96	5.43	0.211151564226618	0.221482157234172	0.231812750241727	0.227065961851602	0.238175166968549	0.249284372085497	0.231876892673006	0.243384106058602	0.25440506682101	0.200416625958443	4.4189804391396	-0.00744881394436828	1.3778238215997	0.0946185748644405	0.098003009287354	0.0915510299591939	0.176729815074151	0.180368115944444	0.173432173532659	0.201435081661974	0.204959108159249	0.198065135041654	0.000344067888100683	0.000373706254575844	0.000409718252802349
122	0.972667378427265	0.15	0.2004251515609	0.190344865205963	0.210505437915837	0.172054907927804	0.992655017422303	0.946280143148114	1.03902989169649	3.99	2.95	5.37	0.211721107729036	0.222097041138631	0.232472974548225	0.227670676628939	0.238828259381824	0.249985842134708	0.232687921223624	0.243965246432958	0.255383467684915	0.2004251515609	4.39402399017113	-0.00300378963176681	1.37892868430245	0.0946185748644405	0.098003009287354	0.0915510299591939	0.176729815074151	0.180368115944444	0.173432173532659	0.201435081661974	0.204959108159249	0.198065135041654	0.000344067888100683	0.000373706254575844	0.000409718252802349
122	0.972667378427265	0.15	0.200431498371296	0.190381982302803	0.210481014439789	0.16740350837041	0.983372271725935	0.936666544709121	1.03007799874275	4.01	2.97	5.37	0.208425722439842	0.218818615140606	0.22921150784137	0.223985076612806	0.235153817402375	0.246322558191945	0.228858332754679	0.240251412757207	0.251826172990202	0.200431498371296	4.42406382778794	-0.0063304599404927	1.38107157967133	0.0946185748644405	0.098003009287354	0.0915510299591939	0.176729815074151	0.180368115944444	0.173432173532659	0.201435081661974	0.204959108159249	0.198065135041654	0.000344067888100683	0.000373706254575844	0.000409718252802349
122	0.972667378427265	0.15	0.200435485160446	0.190339208852851	0.210531761468041	0.166817445360377	0.976950805367238	0.930452276363175	1.0234493343713	3.98	2.97	5.42	0.208487631417376	0.218906616273151	0.229325601128926	0.224232088613185	0.235437888782512	0.24664368895184	0.22900300997926	0.240418477986927	0.251705320559972	0.200435485160446	4.41021507492464	-0.0116999263311063	1.37339971278118	0.0946185748644405	0.098003009287354	0.0915510299591939	0.176729815074151	0.180368115944444	0.173432173532659	0.201435081661974	0.204959108159249	0.198065135041654	0.000344067888100683	0.000373706254575844	0.000409718252802349
122	0.972667378427265	0.15	0.200450675744552	0.190482102142265	0.210419249346839	0.177439163936221	0.995235970310015	0.949600502724172	1.04087143789586	3.99	2.96	5.38	0.212537642017951	0.222751679021151	0.23296571602435	0.228557914506125	0.239541846453307	0.250525778400489	0.233290082111489	0.244648362529341	0.255917252553236	0.200450675744552	4.41152967387819	-0.000174908761698031	1.38316089235094	0.0946185748644405	0.098003009287354	0.0915510299591939	0.176729815074151	0.180368115944444	0.173432173532659	0.201435081661974	0.204959108159249	0.198065135041654	0.000344067888100683	0.000373706254575844	0.000409718252802349
122	0.972667378427265	0.15	0.200453521450891	0.190432726466509	0.210474316435274	0.168278440331595	0.977565942165595	0.931281186971594	1.0238506973596	4	2.97	5.39	0.207917583906965	0.218251105732909	0.228584627558853	0.223524893489353	0.234634099945636	0.245743306401919	0.228252870346841	0.239773221967675	0.250900596762325	0.200453521450891	4.42087138621735	0.00396094669454177	1.38885532087534	0.0946185748644405	0.098003009287354	0.0915510299591939	0.176729815074151	0.180368115944444	0.173432173532659	0.201435081661974	0.204959108159249	0.198065135041654	0.000344067888100683	0.000373706254575844	0.000409718252802349
122	0.972667378427265	0.15	0.200494258572141	0.190415611672673	0.210572905471608	0.169187029797743	0.985831110445606	0.939305959795501	1.03235626109571	4.06	3	5.52	0.206756545322377	0.216997488987967	0.227238432653557	0.221914743079051	0.232906493685509	0.243898244291968	0.226369271732983	0.237702837707006	0.248880783827384	0.200494258572141	4.48577466032797	0.00689946535078073	1.40845328923272	0.0946185748644405	0.098003009287354	0.0915510299591939	0.176729815074151	0.180368115944444	0.173432173532659	0.201435081661974	0.204959108159249	0.198065135041654	0.000344067888100683	0.000373706254575844	0.000409718252802349
122	0.972667378427265	0.15	0.200536069369335	0.190550310594511	0.210521828144158	0.171399446317182	0.977774204190995	0.931989159170135	1.02355924921186	3.95	2.93	5.43	0.210190370290149	0.220516215255186	0.230842060220222	0.226234388715723	0.237348414636196	0.248462440556668	0.230889539409736	0.241972493911245	0.253487186342414	0.200536069369335	4.41098381498854	-0.0134501122573033	1.36875807141146	0.0946185748644405	0.098003009287354	0.0915510299591939	0.176729815074151	0.180368115944444	0.173432173532659	0.201435081661974	0.204959108159249	0.198065135041654	0.000344067888100683	0.000373706254575844	0.000409718252802349
122	0.972667378427265	0.15	0.200582101561806	0.19045566830585	0.210708534817761	0.166700936151617	0.966388258557057	0.920373172330197	1.01240334478392	4.01	2.96	5.48	0.204694030209814	0.21492793720906	0.225161844208306	0.219961656536083	0.230958885590995	0.241956114645907	0.224432331617304	0.235515482755741	0.246811473178911	0.200582101561806	4.43258317067072	0.0112025187998411	1.39882098851653	0.0946185748644405	0.098003009287354	0.0915510299591939	0.176729815074151	0.180368115944444	0.173432173532659	0.201435081661974	0.204959108159249	0.198065135041654	0.000344067888100683	0.000373706254575844	0.000409718252802349
122	0.972667378427265	0.15	0.200637821164543	0.190608891616868	0.210666750712219	0.166751131524799	0.969484294194866	0.923330127189227	1.01563846120051	4.04	2.97	5.41	0.204280270192173	0.214491553706887	0.224702837221602	0.219385010664051	0.230351329343099	0.241317648022146	0.2240536719703	0.235185517601972	0.246391054139379	0.200637821164543	4.43574854665578	-0.000189510007282028	1.39046647848007	0.0946185748644405	0.098003009287354	0.0915510299591939	0.176729815074151	0.180368115944444	0.173432173532659	0.201435081661974	0.204959108159249	0.198065135041654	0.000344067888100683	0.000373706254575844	0.000409718252802349
122	0.972667378427265	0.15	0.200661296690024	0.190557049850168	0.210765543529881	0.167431789286588	0.986832607251927	0.939967284519148	1.03369792998471	3.96	2.97	5.36	0.211680322004505	0.222234377204409	0.232788432404314	0.227799175116401	0.239156891534747	0.250514607953092	0.233068476943026	0.244318137337905	0.256004005124538	0.200661296690024	4.40392835895257	-0.00558234445410227	1.37752176323143	0.0946185748644405	0.098003009287354	0.0915510299591939	0.176729815074151	0.180368115944444	0.173432173532659	0.201435081661974	0.204959108159249	0.198065135041654	0.000344067888100683	0.000373706254575844	0.000409718252802349
122	0.972667378427265	0.15	0.200710839934941	0.190664833963453	0.210756845906429	0.179701628947078	1.02218298932704	0.975671983138782	1.06869399551531	4	2.96	5.37	0.21779452367502	0.228176949955039	0.238559376235058	0.234139045988215	0.245300627754494	0.256462209520773	0.239134823747685	0.250710509637941	0.26194463401198	0.200710839934941	4.41800192113228	-0.0111420465232786	1.37345612063279	0.0946185748644405	0.098003009287354	0.0915510299591939	0.176729815074151	0.180368115944444	0.173432173532659	0.201435081661974	0.204959108159249	0.198065135041654	0.000344067888100683	0.000373706254575844	0.000409718252802349
122	0.972667378427265	0.15	0.200723106118468	0.190736414484544	0.210709797752393	0.170454193307586	0.979193173334339	0.933188506888335	1.02519783978034	4	2.94	5.48	0.208183702379375	0.218446818262995	0.228709934146615	0.223791125307367	0.234823661603459	0.245856197899551	0.228213814129685	0.239478786661661	0.250805018286199	0.200723106118468	4.4349288916413	0.00384359382392496	1.39088256639834	0.0946185748644405	0.098003009287354	0.0915510299591939	0.176729815074151	0.180368115944444	0.173432173532659	0.201435081661974	0.204959108159249	0.198065135041654	0.000344067888100683	0.000373706254575844	0.000409718252802349
122	0.972667378427265	0.15	0.200724518197454	0.190624320019877	0.21082471637503	0.174978901620215	1.00236719664548	0.956013572193282	1.04872082109769	4.04	2.98	5.41	0.211199939992763	0.221440257690652	0.23168057538854	0.226778043485522	0.237773686818928	0.248769330152335	0.231772213610566	0.242938188608412	0.254198884911649	0.200724518197454	4.44477909238336	0.00796103942188779	1.3989836716571	0.0946185748644405	0.098003009287354	0.0915510299591939	0.176729815074151	0.180368115944444	0.173432173532659	0.201435081661974	0.204959108159249	0.198065135041654	0.000344067888100683	0.000373706254575844	0.000409718252802349
122	0.972667378427265	0.15	0.200769349213346	0.190756211076578	0.210782487350114	0.169644769212767	0.976354999028688	0.930351946692973	1.0223580513644	4.01	2.96	5.39	0.207180077798665	0.217424497661244	0.227668917523822	0.222666232426589	0.233676395172126	0.244686557917663	0.227361264431858	0.238686186274663	0.24991007150749	0.200769349213346	4.41654964236489	3.97307968304691e-06	1.38463705455161	0.0946185748644405	0.098003009287354	0.0915510299591939	0.176729815074151	0.180368115944444	0.173432173532659	0.201435081661974	0.204959108159249	0.198065135041654	0.000344067888100683	0.000373706254575844	0.000409718252802349
122	0.972667378427265	0.15	0.200818278263237	0.190768043997737	0.210868512528736	0.1675425531421	0.97098117693264	0.924886960625624	1.01707539323966	4	2.96	5.42	0.206600301307284	0.216896780101959	0.227193258896633	0.222122465116244	0.233192532475383	0.244262599834523	0.226683021575355	0.238106616714039	0.249511056580127	0.200818278263237	4.4207753442201	-0.02107236159398	1.36468242370323	0.0946185748644405	0.098003009287354	0.0915510299591939	0.176729815074151	0.180368115944444	0.173432173532659	0.201435081661974	0.204959108159249	0.198065135041654	0.000344067888100683	0.000373706254575844	0.000409718252802349
122	0.972667378427265	0.15	0.200832357517762	0.190837307801236	0.210827407234288	0.17495884000942	0.989870992271207	0.944092063298414	1.035649921244	3.97	2.9	5.38	0.211896674582049	0.22217152297064	0.23244637135923	0.227942745382429	0.238995666126481	0.250048586870533	0.232621857192306	0.243698545014195	0.254901638399582	0.200832357517762	4.38392409720232	0.000385505449431456	1.37692450824109	0.0946185748644405	0.098003009287354	0.0915510299591939	0.176729815074151	0.180368115944444	0.173432173532659	0.201435081661974	0.204959108159249	0.198065135041654	0.000344067888100683	0.000373706254575844	0.000409718252802349
122	0.972667378427265	0.15	0.200836699368473	0.190690976395228	0.210982422341718	0.16751996686584	0.980936508085728	0.934365923471064	1.02750709270039	4.01	2.95	5.41	0.207870797461152	0.218231475562639	0.228592153664126	0.22338339561107	0.234517251272426	0.245651106933781	0.228125994592983	0.239315906747618	0.250688010318236	0.200836699368473	4.42018240641583	-0.00831657329957039	1.37718114616531	0.0946185748644405	0.098003009287354	0.0915510299591939	0.176729815074151	0.180368115944444	0.173432173532659	0.201435081661974	0.204959108159249	0.198065135041654	0.000344067888100683	0.000373706254575844	0.000409718252802349
122	0.972667378427265	0.15	0.200838035850783	0.19061265290843	0.211063418793137	0.165093353135243	0.973740006147587	0.927104752163821	1.02037526013135	4.04	2.98	5.42	0.20503392718445	0.215347550588083	0.225661173991716	0.220184365173741	0.231260086411461	0.242335807649181	0.224997737840014	0.236163233638984	0.247512721968176	0.200838035850783	4.44035136787066	-0.00362613195082105	1.38635246874713	0.0946185748644405	0.098003009287354	0.0915510299591939	0.176729815074151	0.180368115944444	0.173432173532659	0.201435081661974	0.204959108159249	0.198065135041654	0.000344067888100683	0.000373706254575844	0.000409718252802349
122	0.972667378427265	0.15	0.200841938690755	0.190745927985457	0.210937949396053	0.168211199930893	0.970657945637792	0.924689220283333	1.01662667099225	4	2.94	5.39	0.206182217582359	0.216432076156586	0.226681934730813	0.221626490886319	0.23264412477601	0.243661758665701	0.226201538119608	0.23764709823738	0.248796280039682	0.200841938690755	4.40524001757158	0.0050888274880086	1.3865391264728	0.0946185748644405	0.098003009287354	0.0915510299591939	0.176729815074151	0.180368115944444	0.173432173532659	0.201435081661974	0.204959108159249	0.198065135041654	0.000344067888100683	0.000373706254575844	0.000409718252802349
122	0.972667378427265	0.15	0.200865835025208	0.190869533743447	0.210862136306969	0.172415491324161	0.98691563320325	0.940867160484973	1.03296410592153	3.97	2.95	5.35	0.211200956129338	0.221537677267934	0.23187439840653	0.227197861878231	0.238317512965806	0.249437164053382	0.232158072101174	0.243364650446347	0.254841530772815	0.200865835025208	4.39289742851032	-0.00621757756118322	1.37369716963237	0.0946185748644405	0.098003009287354	0.0915510299591939	0.176729815074151	0.180368115944444	0.173432173532659	0.201435081661974	0.204959108159249	0.198065135041654	0.000344067888100683	0.000373706254575844	0.000409718252802349
122	0.972667378427265	0.15	0.200873929270201	0.190808209836558	0.210939648703844	0.172312578865684	0.993237945969741	0.946877761285518	1.03959813065396	3.97	2.93	5.34	0.212578051911853	0.222986108948767	0.233394165985682	0.228682753393308	0.239879314464736	0.251075875536164	0.233457055188532	0.244876909839013	0.256521648434797	0.200873929270201	4.39566720174595	0.0167336553729327	1.39715759134129	0.0946185748644405	0.098003009287354	0.0915510299591939	0.176729815074151	0.180368115944444	0.173432173532659	0.201435081661974	0.204959108159249	0.198065135041654	0.000344067888100683	0.000373706254575844	0.000409718252802349
122	0.972667378427265	0.15	0.200881821173511	0.190876749617016	0.210886892730007	0.167985295677803	0.983149197875285	0.936551285123295	1.02974711062727	4.01	2.95	5.44	0.208452854638994	0.218824382699085	0.229195910759177	0.2240207804995	0.235166887445447	0.246312994391393	0.228478225652406	0.239892303424814	0.251435110547305	0.200881821173511	4.44294553669681	-0.0138049098466268	1.37685831839531	0.0946185748644405	0.098003009287354	0.0915510299591939	0.176729815074151	0.180368115944444	0.173432173532659	0.201435081661974	0.204959108159249	0.198065135041654	0.000344067888100683	0.000373706254575844	0.000409718252802349
122	0.972667378427265	0.15	0.200883024656195	0.190643698766973	0.211122350545417	0.171025488068044	0.984349134794133	0.938195437070232	1.03050283251803	4	2.95	5.4	0.209130262083102	0.219418241026215	0.229706219969328	0.224787471852284	0.235845693431775	0.246903915011266	0.229486718925182	0.240686298665855	0.252273449360149	0.200883024656195	4.39851054253939	-0.00713143910715392	1.37362301238566	0.0946185748644405	0.098003009287354	0.0915510299591939	0.176729815074151	0.180368115944444	0.173432173532659	0.201435081661974	0.204959108159249	0.198065135041654	0.000344067888100683	0.000373706254575844	0.000409718252802349
122	0.972667378427265	0.15	0.200885385894843	0.190842997003339	0.210927774786347	0.169785476009156	0.972970399027508	0.927149702068483	1.01879109598653	4.01	2.92	5.4	0.206359745020565	0.216558256997685	0.226756768974806	0.221771282202427	0.23273144828277	0.243691614363114	0.226373724766639	0.237539102934514	0.248694823435107	0.200885385894843	4.41064086871126	-0.00870437080889808	1.37434895103555	0.0946185748644405	0.098003009287354	0.0915510299591939	0.176729815074151	0.180368115944444	0.173432173532659	0.201435081661974	0.204959108159249	0.198065135041654	0.000344067888100683	0.000373706254575844	0.000409718252802349
122	0.972667378427265	0.15	0.200885827853769	0.190736745628738	0.211034910078799	0.165224418507676	0.978406924623292	0.93157042415786	1.02524342508872	4.02	2.97	5.4	0.206763765578379	0.21715921282704	0.227554660075702	0.222133764388554	0.233301967982585	0.244470171576615	0.226835427205287	0.238303695426845	0.249715979710514	0.200885827853769	4.43569485984556	0.00956517813787987	1.39850253586867	0.0946185748644405	0.098003009287354	0.0915510299591939	0.176729815074151	0.180368115944444	0.173432173532659	0.201435081661974	0.204959108159249	0.198065135041654	0.000344067888100683	0.000373706254575844	0.000409718252802349
122	0.972667378427265	0.15	0.200899414953594	0.190760499363562	0.211038330543627	0.16442071263387	0.969960613309365	0.923392693627991	1.01652853299074	4	2.96	5.42	0.206235865533551	0.216636614085991	0.227037362638431	0.221726832261144	0.232908810835584	0.244090789410024	0.22636697373182	0.237902225867128	0.249216832571503	0.200899414953594	4.41678998877765	-0.00367596587557769	1.38213443043888	0.0946185748644405	0.098003009287354	0.0915510299591939	0.176729815074151	0.180368115944444	0.173432173532659	0.201435081661974	0.204959108159249	0.198065135041654	0.000344067888100683	0.000373706254575844	0.000409718252802349
122	0.972667378427265	0.15	0.200905424469305	0.190814058603977	0.210996790334634	0.170279360054139	0.976690511034948	0.930775036361719	1.02260598570818	3.99	2.94	5.37	0.20833537763641	0.218612638394062	0.228889899151713	0.224040299344245	0.235092289662479	0.246144279980713	0.228735509418857	0.240140986152472	0.25127805943647	0.200905424469305	4.38309770878999	-0.000130170216122676	1.37782690225375	0.0946185748644405	0.098003009287354	0.0915510299591939	0.176729815074151	0.180368115944444	0.173432173532659	0.201435081661974	0.204959108159249	0.198065135041654	0.000344067888100683	0.000373706254575844	0.000409718252802349
122	0.972667378427265	0.15	0.200921303083839	0.190915981431946	0.210926624735732	0.173580900505755	0.993337196659599	0.94717748677476	1.03949690654444	4.03	2.98	5.46	0.210017154411518	0.220252122043071	0.230487089674623	0.225602984982639	0.236597511859975	0.24759203873731	0.230446172870244	0.241487794226487	0.252769079432218	0.200921303083839	4.43981853468924	0.0116311568848107	1.40264826838325	0.0946185748644405	0.098003009287354	0.0915510299591939	0.176729815074151	0.180368115944444	0.173432173532659	0.201435081661974	0.204959108159249	0.198065135041654	0.000344067888100683	0.000373706254575844	0.000409718252802349
122	0.972667378427265	0.15	0.200932613298419	0.190935965945125	0.210929260651712	0.172113815656928	0.981888804050195	0.93602638828244	1.02775121981795	4	2.95	5.45	0.208733009149216	0.218960284971666	0.229187560794116	0.224371197310589	0.235364696282609	0.24635819525463	0.229012034630045	0.240258246770223	0.251386333272891	0.200932613298419	4.42603549477452	0.000165043269145677	1.38602512810845	0.0946185748644405	0.098003009287354	0.0915510299591939	0.176729815074151	0.180368115944444	0.173432173532659	0.201435081661974	0.204959108159249	0.198065135041654	0.000344067888100683	0.000373706254575844	0.000409718252802349
122	0.972667378427265	0.15	0.200945212327395	0.190731292108149	0.211159132546642	0.167261491073682	0.980041879706564	0.933470602908197	1.02661315650493	3.98	2.95	5.37	0.209371808704303	0.219817464332413	0.230263119960523	0.225209045073419	0.236444827692534	0.247680610311648	0.22993965058522	0.24148457754885	0.252894384440478	0.200945212327395	4.40563428263256	0.0148051316878362	1.39791769003161	0.0946185748644405	0.098003009287354	0.0915510299591939	0.176729815074151	0.180368115944444	0.173432173532659	0.201435081661974	0.204959108159249	0.198065135041654	0.000344067888100683	0.000373706254575844	0.000409718252802349
122	0.972667378427265	0.15	0.200972743707128	0.190731977630475	0.211213509783782	0.167123669280415	0.987801291552964	0.940838053152918	1.03476452995301	4	2.99	5.44	0.210072872626051	0.220558951888532	0.231045031151012	0.225844660743755	0.237118010719708	0.24839136069566	0.230811744872949	0.24231110942269	0.253647753097027	0.200972743707128	4.42813076429126	0.0125408148774674	1.40266325181452	0.0946185748644405	0.098003009287354	0.0915510299591939	0.176729815074151	0.180368115944444	0.173432173532659	0.201435081661974	0.204959108159249	0.198065135041654	0.000344067888100683	0.000373706254575844	0.000409718252802349
122	0.972667378427265	0.15	0.20098834330004	0.190990634520573	0.210986052079506	0.173763477060014	0.989715828921664	0.943753647869948	1.03567800997338	4	2.93	5.42	0.210663544704572	0.220923167016561	0.231182789328551	0.226472171222243	0.23750169673495	0.248531222247657	0.231149608017813	0.242210974372119	0.253750349695383	0.20098834330004	4.42454058919576	-0.00987825142501571	1.37577070978456	0.0946185748644405	0.098003009287354	0.0915510299591939	0.176729815074151	0.180368115944444	0.173432173532659	0.201435081661974	0.204959108159249	0.198065135041654	0.000344067888100683	0.000373706254575844	0.000409718252802349
122	0.972667378427265	0.15	0.200994316076173	0.190993934498109	0.210994697654237	0.172047884102583	0.991278164452007	0.94496647227817	1.03758985662584	3.98	2.94	5.39	0.211862009110542	0.222245116275819	0.232628223441096	0.227876569721191	0.239044531612066	0.250212493502942	0.232725318812409	0.244111095542394	0.255476232846593	0.200994316076173	4.41105811672623	-0.00606010016172878	1.37635410790184	0.0946185748644405	0.098003009287354	0.0915510299591939	0.176729815074151	0.180368115944444	0.173432173532659	0.201435081661974	0.204959108159249	0.198065135041654	0.000344067888100683	0.000373706254575844	0.000409718252802349
122	0.972667378427265	0.15	0.201003776767953	0.190896640035079	0.211110913500827	0.171145828555905	0.987776704593098	0.941481942972832	1.03407146621336	4.01	2.97	5.41	0.209408885898347	0.219705986683114	0.230003087467881	0.225030684674715	0.236095944058624	0.247161203442533	0.229897386477364	0.240949531753707	0.252504225067535	0.201003776767953	4.42541761083032	-0.00112466631069986	1.38733208644566	0.0946185748644405	0.098003009287354	0.0915510299591939	0.176729815074151	0.180368115944444	0.173432173532659	0.201435081661974	0.204959108159249	0.198065135041654	0.000344067888100683	0.000373706254575844	0.000409718252802349
122	0.972667378427265	0.15	0.201079805684425	0.19098600046293	0.21117361090592	0.172438625052506	1.00008335816935	0.953424275204935	1.04674244113377	3.97	2.97	5.44	0.213967928227799	0.224439181765747	0.234910435303695	0.230167927288119	0.241431983274921	0.252696039261722	0.234876729246571	0.246537543685213	0.257935921656837	0.201079805684425	4.42848992916185	0.0207612068332779	1.40647287729944	0.0946185748644405	0.098003009287354	0.0915510299591939	0.176729815074151	0.180368115944444	0.173432173532659	0.201435081661974	0.204959108159249	0.198065135041654	0.000344067888100683	0.000373706254575844	0.000409718252802349
122	0.972667378427265	0.15	0.201081231408193	0.191010403459829	0.211152059356557	0.167644056029593	0.977669656543933	0.931274807388649	1.02406450569922	4.05	3	5.48	0.205547890166479	0.215788007565554	0.226028124964629	0.220686146766119	0.23168043159874	0.242674716431361	0.225372909347001	0.236650561594481	0.247770730876774	0.201081231408193	4.45783211470491	-0.00120931516621599	1.3929263762286	0.0946185748644405	0.098003009287354	0.0915510299591939	0.176729815074151	0.180368115944444	0.173432173532659	0.201435081661974	0.204959108159249	0.198065135041654	0.000344067888100683	0.000373706254575844	0.000409718252802349
122	0.972667378427265	0.15	0.201102658036002	0.190895556849472	0.211309759222533	0.164946198558253	0.974112865735335	0.927434835555217	1.02079089591545	3.96	2.93	5.38	0.208767013943334	0.219274310632945	0.229781607322557	0.224652591369895	0.235959413194987	0.247266235020078	0.229398727358361	0.240774138045526	0.252440410655686	0.201102658036002	4.39300221144387	-0.00596656942868266	1.37386827937251	0.0946185748644405	0.098003009287354	0.0915510299591939	0.176729815074151	0.180368115944444	0.173432173532659	0.201435081661974	0.204959108159249	0.198065135041654	0.000344067888100683	0.000373706254575844	0.000409718252802349
122	0.972667378427265	0.15	0.201107076704994	0.190889459074763	0.211324694335226	0.164931296400137	0.978091250284684	0.931220046321082	1.02496245424829	4.03	2.95	5.42	0.206441914557092	0.216832778802411	0.22722364304773	0.221757849913401	0.232919612866083	0.244081375818764	0.226393193116468	0.237918505307289	0.249089118446182	0.201107076704994	4.43575663441793	0.0236385648427345	1.4118547244283	0.0946185748644405	0.098003009287354	0.0915510299591939	0.176729815074151	0.180368115944444	0.173432173532659	0.201435081661974	0.204959108159249	0.198065135041654	0.000344067888100683	0.000373706254575844	0.000409718252802349
122	0.972667378427265	0.15	0.201111459243363	0.191069062966493	0.211153855520234	0.171487901641996	0.978907484202308	0.933083641982726	1.02473132642189	3.99	2.93	5.42	0.208855082493607	0.219111978999271	0.229368875504934	0.224599551782841	0.235629660939632	0.246659770096423	0.228935633825313	0.240369342034734	0.251535036307246	0.201111459243363	4.41435037886282	0.00656855730924859	1.38921959461106	0.0946185748644405	0.098003009287354	0.0915510299591939	0.176729815074151	0.180368115944444	0.173432173532659	0.201435081661974	0.204959108159249	0.198065135041654	0.000344067888100683	0.000373706254575844	0.000409718252802349
122	0.972667378427265	0.15	0.201125712563781	0.190952872989071	0.211298552138491	0.168770768194067	0.974383972038381	0.928330848693104	1.02043709538366	3.97	2.92	5.36	0.208781146674936	0.219138471236029	0.229495795797122	0.224644254248518	0.235788524165088	0.246932794081659	0.229272031719575	0.240775920575811	0.252149319679318	0.201125712563781	4.38457018333619	-0.0099772401319158	1.36797372798322	0.0946185748644405	0.098003009287354	0.0915510299591939	0.176729815074151	0.180368115944444	0.173432173532659	0.201435081661974	0.204959108159249	0.198065135041654	0.000344067888100683	0.000373706254575844	0.000409718252802349
122	0.972667378427265	0.15	0.201140508482958	0.191130566869116	0.2111504500968	0.169309154930805	0.988981472708792	0.942327909963412	1.03563503545417	4.02	2.99	5.47	0.209260502672056	0.219620747644445	0.229980992616834	0.22482959404024	0.235960646683032	0.247091699325824	0.229687412848125	0.240992898758313	0.252413908222061	0.201140508482958	4.45629227342388	-0.00425600878044949	1.39029774116996	0.0946185748644405	0.098003009287354	0.0915510299591939	0.176729815074151	0.180368115944444	0.173432173532659	0.201435081661974	0.204959108159249	0.198065135041654	0.000344067888100683	0.000373706254575844	0.000409718252802349
122	0.972667378427265	0.15	0.201177251927813	0.191162257748038	0.211192246107588	0.173924439545807	0.989372206554092	0.943451722810351	1.03529269029783	4.03	2.99	5.45	0.209316952819057	0.219505005367824	0.229693057916591	0.224866378559816	0.235811265967951	0.246756153376086	0.229624664206858	0.240740738138822	0.252101992858743	0.201177251927813	4.45078174120948	-0.0131480293865631	1.3792224780884	0.0946185748644405	0.098003009287354	0.0915510299591939	0.176729815074151	0.180368115944444	0.173432173532659	0.201435081661974	0.204959108159249	0.198065135041654	0.000344067888100683	0.000373706254575844	0.000409718252802349
122	0.972667378427265	0.15	0.201194722696961	0.190982826085869	0.211406619308054	0.167264524808159	0.978803291166511	0.932291378230989	1.02531520410203	3.97	2.91	5.37	0.209294121852582	0.219735782261364	0.230177442670147	0.22514888042892	0.236381532975714	0.247614185522508	0.229941075231181	0.241157266739296	0.252639984956659	0.201194722696961	4.37347877327212	0.00237300631669901	1.37833021194041	0.0946185748644405	0.098003009287354	0.0915510299591939	0.176729815074151	0.180368115944444	0.173432173532659	0.201435081661974	0.204959108159249	0.198065135041654	0.000344067888100683	0.000373706254575844	0.000409718252802349
122	0.972667378427265	0.15	0.201218845453278	0.19114999460604	0.211287696300515	0.171938909592474	0.986246392525692	0.940152148091931	1.03234063695945	4.03	2.98	5.41	0.208571164686066	0.218797094889369	0.229023025092672	0.22406349126237	0.235048986914207	0.246034482566045	0.228893229619462	0.239997350093047	0.251347286212798	0.201218845453278	4.43944078306924	0.000678497027225239	1.39051101056085	0.0946185748644405	0.098003009287354	0.0915510299591939	0.176729815074151	0.180368115944444	0.173432173532659	0.201435081661974	0.204959108159249	0.198065135041654	0.000344067888100683	0.000373706254575844	0.000409718252802349
122	0.972667378427265	0.15	0.201220400237085	0.191196396937292	0.211244403536877	0.168754476479267	0.976140658061658	0.930001827894705	1.02227948822861	3.92	2.94	5.35	0.211176039590919	0.221652809779717	0.232129579968515	0.227477191959558	0.238762687548783	0.250048183138009	0.23235125887968	0.243829686869314	0.255431701296492	0.201220400237085	4.37352723285535	0.000320255259773397	1.37551093877685	0.0946185748644405	0.098003009287354	0.0915510299591939	0.176729815074151	0.180368115944444	0.173432173532659	0.201435081661974	0.204959108159249	0.198065135041654	0.000344067888100683	0.000373706254575844	0.000409718252802349
122	0.972667378427265	0.15	0.201224435387595	0.191163156928515	0.211285713846675	0.16337372750675	0.960919410497195	0.914608984671126	1.00722983632326	3.97	2.94	5.39	0.205288700118735	0.215683313859817	0.226077927600898	0.220835547324098	0.232017362072823	0.243199176821549	0.225466865931867	0.236962411242939	0.2485343461085	0.201224435387595	4.40039211764484	-0.00154339833284166	1.38006909564032	0.0946185748644405	0.098003009287354	0.0915510299591939	0.176729815074151	0.180368115944444	0.173432173532659	0.201435081661974	0.204959108159249	0.198065135041654	0.000344067888100683	0.000373706254575844	0.000409718252802349
122	0.972667378427265	0.15	0.201233589834427	0.191041707084481	0.211425472584373	0.166174352218108	0.980595300755484	0.933815043790444	1.02737555772052	4	2.95	5.38	0.208231841818423	0.218663392619992	0.229094943421561	0.223831483427787	0.235044511512144	0.246257539596502	0.228418865683488	0.2400292971018	0.251544690700621	0.201233589834427	4.40081887881335	0.00526249068910057	1.38783283859699	0.0946185748644405	0.098003009287354	0.0915510299591939	0.176729815074151	0.180368115944444	0.173432173532659	0.201435081661974	0.204959108159249	0.198065135041654	0.000344067888100683	0.000373706254575844	0.000409718252802349
122	0.972667378427265	0.15	0.201242020826751	0.191212883901425	0.211271157752076	0.171584419447937	0.989811399754372	0.943492863812461	1.03612993569628	3.98	2.96	5.42	0.211248447370675	0.221619186967659	0.231989926564643	0.227181261485322	0.238334184659448	0.249487107833574	0.231792587946952	0.243459346429381	0.254886056102795	0.201242020826751	4.42388389447517	0.00839416836418782	1.39379171227012	0.0946185748644405	0.098003009287354	0.0915510299591939	0.176729815074151	0.180368115944444	0.173432173532659	0.201435081661974	0.204959108159249	0.198065135041654	0.000344067888100683	0.000373706254575844	0.000409718252802349
122	0.972667378427265	0.15	0.201254455705003	0.191194487596126	0.211314423813879	0.16941604436131	0.982576725403531	0.936242901829737	1.02891054897733	4	2.96	5.4	0.208842342813281	0.219177763512052	0.229513184210823	0.224496313511347	0.235606435214671	0.246716556917996	0.229054780227409	0.240682238665262	0.252030943911973	0.201254455705003	4.41954058770684	-0.00852978581508358	1.37834084817908	0.0946185748644405	0.098003009287354	0.0915510299591939	0.176729815074151	0.180368115944444	0.173432173532659	0.201435081661974	0.204959108159249	0.198065135041654	0.000344067888100683	0.000373706254575844	0.000409718252802349
122	0.972667378427265	0.15	0.201283786785014	0.191202414787712	0.211365158782317	0.165590012467821	0.968312391998065	0.922020456947995	1.01460432704813	4.01	2.97	5.42	0.205246784635123	0.215551621964888	0.225856459294654	0.22057876025496	0.231653370982088	0.242727981709215	0.225339194496249	0.236667687738936	0.247956384372961	0.201283786785014	4.42553979104935	0.000277993987640839	1.38757037453613	0.0946185748644405	0.098003009287354	0.0915510299591939	0.176729815074151	0.180368115944444	0.173432173532659	0.201435081661974	0.204959108159249	0.198065135041654	0.000344067888100683	0.000373706254575844	0.000409718252802349
122	0.972667378427265	0.15	0.201286380271084	0.191246334930253	0.211326425611916	0.173851095280439	1.00189875711664	0.955384996240348	1.04841251799293	3.99	2.93	5.4	0.213687674598703	0.224091247438562	0.23449482027842	0.229776589789589	0.24096346565063	0.252150341511671	0.234369838512612	0.246070451220658	0.257272259980554	0.201286380271084	4.40832158631708	-0.0187353371862175	1.36356457153665	0.0946185748644405	0.098003009287354	0.0915510299591939	0.176729815074151	0.180368115944444	0.173432173532659	0.201435081661974	0.204959108159249	0.198065135041654	0.000344067888100683	0.000373706254575844	0.000409718252802349
122	0.972667378427265	0.15	0.201296619298048	0.191170952818025	0.21142228577807	0.173663885785451	1.0070192644279	0.960237289023107	1.0538012398327	4.04	2.97	5.46	0.212139640729982	0.222474910530958	0.232810180331935	0.227787869215577	0.23888550791069	0.249983146605804	0.232473766928888	0.243950232877075	0.255150366839752	0.201296619298048	4.44959275969969	0.00197007503444117	1.39548680794134	0.0946185748644405	0.098003009287354	0.0915510299591939	0.176729815074151	0.180368115944444	0.173432173532659	0.201435081661974	0.204959108159249	0.198065135041654	0.000344067888100683	0.000373706254575844	0.000409718252802349
122	0.972667378427265	0.15	0.201304291121816	0.191241442858022	0.21136713938561	0.171644672661437	0.980600716221447	0.934722920381315	1.02647851206158	4	2.93	5.48	0.208428537012914	0.218658565248913	0.228888593484911	0.224042198978696	0.235038572385401	0.246034945792106	0.228615754185375	0.239727503790001	0.250931232996384	0.201304291121816	4.44282585879028	-0.00935418781692914	1.37830544916825	0.0946185748644405	0.098003009287354	0.0915510299591939	0.176729815074151	0.180368115944444	0.173432173532659	0.201435081661974	0.204959108159249	0.198065135041654	0.000344067888100683	0.000373706254575844	0.000409718252802349
122	0.972667378427265	0.15	0.201323768992632	0.191126441817278	0.211521096167985	0.167677356580178	0.981956314552322	0.935363603550359	1.02854902555429	3.98	2.95	5.39	0.209760064859542	0.220208718243806	0.23065737162807	0.225622123944025	0.236860904645638	0.248099685347251	0.230388802783111	0.241766021352018	0.253404396503807	0.201323768992632	4.40535094426108	0.00202783236693402	1.38574090427249	0.0946185748644405	0.098003009287354	0.0915510299591939	0.176729815074151	0.180368115944444	0.173432173532659	0.201435081661974	0.204959108159249	0.198065135041654	0.000344067888100683	0.000373706254575844	0.000409718252802349
122	0.972667378427265	0.15	0.201370149246231	0.191324044726157	0.211416253766305	0.17087731776308	0.996616862713317	0.94986352850499	1.04337019692164	4.03	2.98	5.42	0.210503032644107	0.220864224901448	0.231225417158789	0.226111382515287	0.237240835029042	0.248370287542797	0.231059223627339	0.242303259099481	0.253651953698645	0.201370149246231	4.43892926037774	0.0157003158611724	1.40748070961599	0.0946185748644405	0.098003009287354	0.0915510299591939	0.176729815074151	0.180368115944444	0.173432173532659	0.201435081661974	0.204959108159249	0.198065135041654	0.000344067888100683	0.000373706254575844	0.000409718252802349
122	0.972667378427265	0.15	0.201380298363177	0.191363976943484	0.211396619782869	0.178258397463451	1.00157627866766	0.955778560898697	1.04737399643661	4.02	2.97	5.41	0.212340727848822	0.222515386627244	0.232690045405666	0.228150533302271	0.239082745176945	0.250014957051618	0.233085970267712	0.244283073741244	0.255237365198298	0.201380298363177	4.43220278885787	-0.00872454400575282	1.37957453779096	0.0946185748644405	0.098003009287354	0.0915510299591939	0.176729815074151	0.180368115944444	0.173432173532659	0.201435081661974	0.204959108159249	0.198065135041654	0.000344067888100683	0.000373706254575844	0.000409718252802349
122	0.972667378427265	0.15	0.201391653179342	0.191364529321081	0.211418777037603	0.17306506066663	0.999423028740996	0.95289683855516	1.04594921892683	4.02	2.96	5.44	0.211647589439056	0.221981505556929	0.232315421674802	0.227399239254558	0.238502246238729	0.2496052532229	0.2321355128108	0.243436159177327	0.254846966327466	0.201391653179342	4.44378717868512	0.00422633886009492	1.39561332059335	0.0946185748644405	0.098003009287354	0.0915510299591939	0.176729815074151	0.180368115944444	0.173432173532659	0.201435081661974	0.204959108159249	0.198065135041654	0.000344067888100683	0.000373706254575844	0.000409718252802349
122	0.972667378427265	0.15	0.201433439291256	0.191332695490401	0.211534183092111	0.171865096912426	0.984414976609368	0.938394397322515	1.03043555589622	4.01	2.99	5.41	0.208840012418545	0.219081908978454	0.229323805538363	0.224433991037796	0.235440644859143	0.246447298680489	0.229261032534123	0.240600763737036	0.251899334705204	0.201433439291256	4.42640823151689	0.0185336518386477	1.40762279645938	0.0946185748644405	0.098003009287354	0.0915510299591939	0.176729815074151	0.180368115944444	0.173432173532659	0.201435081661974	0.204959108159249	0.198065135041654	0.000344067888100683	0.000373706254575844	0.000409718252802349
122	0.972667378427265	0.15	0.201588806800493	0.191371848789571	0.211805764811416	0.166531408564973	0.992216248131565	0.944942499242452	1.03948999702068	3.97	2.95	5.36	0.212343758151329	0.222966928882949	0.233590099614569	0.228455812040507	0.239885039426638	0.25131426681277	0.233515754044238	0.245139946340896	0.256768954315798	0.201588806800493	4.39775458605628	0.0148916079430219	1.3958801801871	0.0946185748644405	0.098003009287354	0.0915510299591939	0.176729815074151	0.180368115944444	0.173432173532659	0.201435081661974	0.204959108159249	0.198065135041654	0.000344067888100683	0.000373706254575844	0.000409718252802349
122	0.972667378427265	0.15	0.201597451809114	0.191463783598557	0.211731120019671	0.173164248902711	0.998164732669604	0.951713216308263	1.04461624903094	4.03	2.94	5.41	0.210999124556101	0.22129763582882	0.231596147101539	0.226654898631844	0.237717541822842	0.248780185013839	0.231251570455197	0.242748477037503	0.25372820052944	0.201597451809114	4.41902478430418	-0.00718737289918569	1.37773632913465	0.0946185748644405	0.098003009287354	0.0915510299591939	0.176729815074151	0.180368115944444	0.173432173532659	0.201435081661974	0.204959108159249	0.198065135041654	0.000344067888100683	0.000373706254575844	0.000409718252802349
122	0.972667378427265	0.15	0.201605446684544	0.191328148247893	0.211882745121194	0.16278677814216	0.962539290463727	0.916050942891383	1.00902763803607	3.95	2.94	5.36	0.206780179760369	0.217273994479265	0.22776780919816	0.222587131022104	0.233883127158984	0.245179123295864	0.227371603743996	0.238982336550713	0.250565130158674	0.201605446684544	4.37000969271854	-0.00196314823091257	1.37506201963399	0.0946185748644405	0.098003009287354	0.0915510299591939	0.176729815074151	0.180368115944444	0.173432173532659	0.201435081661974	0.204959108159249	0.198065135041654	0.000344067888100683	0.000373706254575844	0.000409718252802349
122	0.972667378427265	0.15	0.201626648614746	0.191572201035893	0.211681096193598	0.172787812499561	0.999148799586435	0.952590270880082	1.04570732829279	3.94	2.94	5.35	0.215496065117132	0.226028588953002	0.236561112788871	0.23202840388875	0.243368957569991	0.254709511251232	0.237160009534637	0.248682752301829	0.260324733294707	0.201626648614746	4.37913996678964	-0.00240857759081357	1.3735793531659	0.0946185748644405	0.098003009287354	0.0915510299591939	0.176729815074151	0.180368115944444	0.173432173532659	0.201435081661974	0.204959108159249	0.198065135041654	0.000344067888100683	0.000373706254575844	0.000409718252802349
122	0.972667378427265	0.15	0.201631246547919	0.191464347304599	0.21179814579124	0.168081910266416	0.983232493982491	0.936646733766995	1.02981825419799	3.98	2.95	5.43	0.210107187349796	0.220557235053549	0.231007282757303	0.226002926419172	0.237243576451464	0.248484226483755	0.230678051749853	0.242208827011915	0.253555518678786	0.201631246547919	4.40681568622327	0.0120474390323202	1.39501922888014	0.0946185748644405	0.098003009287354	0.0915510299591939	0.176729815074151	0.180368115944444	0.173432173532659	0.201435081661974	0.204959108159249	0.198065135041654	0.000344067888100683	0.000373706254575844	0.000409718252802349
122	0.972667378427265	0.15	0.201638113909057	0.191581149106874	0.21169507871124	0.168282883675789	0.968779240198707	0.922911236533451	1.01464724386396	4.01	2.96	5.44	0.205594656778539	0.215812558671354	0.226030460564169	0.220971188610944	0.231953292726603	0.242935396842263	0.225654548153649	0.236762474236369	0.247828558100861	0.201638113909057	4.42486361620579	0.0179647974287844	1.40552751955011	0.0946185748644405	0.098003009287354	0.0915510299591939	0.176729815074151	0.180368115944444	0.173432173532659	0.201435081661974	0.204959108159249	0.198065135041654	0.000344067888100683	0.000373706254575844	0.000409718252802349
122	0.972667378427265	0.15	0.20164342292709	0.191611364776394	0.211675481077787	0.170457116663085	0.972317805918733	0.92663663169402	1.01799898014345	3.96	2.93	5.44	0.208746071696045	0.219036799845264	0.229327527994483	0.224650017731732	0.235724775893221	0.24679953405471	0.229262132223704	0.24038370381341	0.251651725416644	0.20164342292709	4.4042542997729	-0.0048411926348261	1.37547341594932	0.0946185748644405	0.098003009287354	0.0915510299591939	0.176729815074151	0.180368115944444	0.173432173532659	0.201435081661974	0.204959108159249	0.198065135041654	0.000344067888100683	0.000373706254575844	0.000409718252802349
122	0.972667378427265	0.15	0.201646345540372	0.191535094131587	0.211757596949156	0.169299445151743	0.981008236558182	0.934729200501033	1.02728727261533	4.02	2.97	5.38	0.207852511110641	0.218143420874777	0.228434330638912	0.223351465194255	0.234409738013379	0.245468010832502	0.228211104112932	0.239354722970454	0.250850936236776	0.201646345540372	4.42166656464014	0.00234960302677306	1.38867380316842	0.0946185748644405	0.098003009287354	0.0915510299591939	0.176729815074151	0.180368115944444	0.173432173532659	0.201435081661974	0.204959108159249	0.198065135041654	0.000344067888100683	0.000373706254575844	0.000409718252802349
122	0.972667378427265	0.15	0.201705487685075	0.191455850328228	0.211955125041922	0.16244695483877	0.97224590984806	0.925230127598033	1.01926169209809	3.99	2.94	5.33	0.206874270599721	0.217386634356076	0.227898998112431	0.222441618230017	0.233745040345331	0.245048462460645	0.227316469892203	0.238795755850219	0.25025635221503	0.201705487685075	4.37991758897101	-0.000610514943984146	1.37780575851371	0.0946185748644405	0.098003009287354	0.0915510299591939	0.176729815074151	0.180368115944444	0.173432173532659	0.201435081661974	0.204959108159249	0.198065135041654	0.000344067888100683	0.000373706254575844	0.000409718252802349
122	0.972667378427265	0.15	0.201705997858232	0.191594239159022	0.211817756557441	0.16766012459964	0.972923417597148	0.926756457092343	1.01909037810195	4.02	2.94	5.46	0.206018443913032	0.216281383319179	0.226544322725326	0.221373057356962	0.23240089656716	0.243428735777358	0.225866627235974	0.236969708339278	0.248385533349426	0.201705997858232	4.43594962877257	0.00257224908351228	1.38979934557641	0.0946185748644405	0.098003009287354	0.0915510299591939	0.176729815074151	0.180368115944444	0.173432173532659	0.201435081661974	0.204959108159249	0.198065135041654	0.000344067888100683	0.000373706254575844	0.000409718252802349
122	0.972667378427265	0.15	0.201708784766505	0.191646778121254	0.211770791411755	0.174113568020087	0.995075396509987	0.94892058154605	1.04123021147392	4	3	5.43	0.211631086032615	0.221924669928264	0.232218253823913	0.227489216894699	0.238554128876015	0.24961904085733	0.232317860201828	0.243830300462559	0.255254049605444	0.201708784766505	4.44758966256706	0.00792455193465069	1.39980646171687	0.0946185748644405	0.098003009287354	0.0915510299591939	0.176729815074151	0.180368115944444	0.173432173532659	0.201435081661974	0.204959108159249	0.198065135041654	0.000344067888100683	0.000373706254575844	0.000409718252802349
122	0.972667378427265	0.15	0.20173781699829	0.19165162321988	0.211824010776699	0.16501754669969	0.967828060073105	0.921463196235397	1.01419292391081	4.01	2.97	5.43	0.205336904917416	0.215668752869942	0.226000600822467	0.220702210391427	0.231807187752743	0.242912165114058	0.225374697053399	0.236783886240944	0.247897950858281	0.20173781699829	4.42260449187575	-0.00980012667242248	1.37807221666963	0.0946185748644405	0.098003009287354	0.0915510299591939	0.176729815074151	0.180368115944444	0.173432173532659	0.201435081661974	0.204959108159249	0.198065135041654	0.000344067888100683	0.000373706254575844	0.000409718252802349
122	0.972667378427265	0.15	0.201757764600396	0.19152240007541	0.211993129125383	0.171370330432602	0.996882140877688	0.950197566231908	1.04356671552347	4.01	2.95	5.39	0.211404512099141	0.221791120186009	0.232177728272878	0.227182256893713	0.238344048301168	0.249505839708622	0.232026123374281	0.243372515312171	0.254726134611337	0.201757764600396	4.40487102131195	-0.0114028267710122	1.37169433734208	0.0946185748644405	0.098003009287354	0.0915510299591939	0.176729815074151	0.180368115944444	0.173432173532659	0.201435081661974	0.204959108159249	0.198065135041654	0.000344067888100683	0.000373706254575844	0.000409718252802349
122	0.972667378427265	0.15	0.201821673360414	0.191764627722296	0.211878718998531	0.17073788241114	0.982383741171905	0.936275420830769	1.02849206151304	4.04	2.96	5.44	0.207283825841246	0.217491836038655	0.227699846236064	0.22262784888309	0.233591499049246	0.244555149215402	0.227220258637324	0.238368092017147	0.249690236824148	0.201821673360414	4.45711067132503	0.000969392536501985	1.39223472956967	0.0946185748644405	0.098003009287354	0.0915510299591939	0.176729815074151	0.180368115944444	0.173432173532659	0.201435081661974	0.204959108159249	0.198065135041654	0.000344067888100683	0.000373706254575844	0.000409718252802349
122	0.972667378427265	0.15	0.201830598434202	0.191784089129432	0.211877107738972	0.174529777697524	1.00303933319196	0.95658234302143	1.04949632336249	4.04	2.98	5.45	0.211689018681293	0.221969821721231	0.232250624761169	0.227347969739673	0.238389259046901	0.249430548354129	0.23204697110923	0.243333343696816	0.254768337465479	0.201830598434202	4.44653646985937	0.00873574139159773	1.40075609281963	0.0946185748644405	0.098003009287354	0.0915510299591939	0.176729815074151	0.180368115944444	0.173432173532659	0.201435081661974	0.204959108159249	0.198065135041654	0.000344067888100683	0.000373706254575844	0.000409718252802349
122	0.972667378427265	0.15	0.201831642840382	0.191769390332517	0.211893895348247	0.176637878415989	1.00717059572681	0.960860708025885	1.05348048342775	3.99	2.96	5.41	0.215059993345317	0.225425079624312	0.235790165903307	0.231270655048598	0.24241703451272	0.253563413976842	0.236168872897211	0.247520217451981	0.258785525784969	0.201831642840382	4.42350057668777	0.00217038623475924	1.38703156129883	0.0946185748644405	0.098003009287354	0.0915510299591939	0.176729815074151	0.180368115944444	0.173432173532659	0.201435081661974	0.204959108159249	0.198065135041654	0.000344067888100683	0.000373706254575844	0.000409718252802349
122	0.972667378427265	0.15	0.201836939605352	0.191613395091034	0.21206048411967	0.17359803844735	0.992109034163982	0.946009149898039	1.03820891842992	3.96	2.95	5.43	0.212958582700687	0.223336247670417	0.233713912640147	0.229164421200644	0.240331811385359	0.251499201570074	0.234050048320751	0.245288674298968	0.256788680873126	0.201836939605352	4.40465457115239	-0.00106775248847551	1.38085110588141	0.0946185748644405	0.098003009287354	0.0915510299591939	0.176729815074151	0.180368115944444	0.173432173532659	0.201435081661974	0.204959108159249	0.198065135041654	0.000344067888100683	0.000373706254575844	0.000409718252802349
122	0.972667378427265	0.15	0.201849027104323	0.191803571233408	0.211894482975238	0.169533497874954	0.972501888773886	0.926662278174774	1.018341499373	4	2.97	5.4	0.206727636764576	0.216953923722138	0.227180210679699	0.222225881994201	0.233218827466982	0.244211772939763	0.2269786522446	0.238283429821169	0.249485073142162	0.201849027104323	4.41025156806028	0.0144174769211627	1.39905156842959	0.0946185748644405	0.098003009287354	0.0915510299591939	0.176729815074151	0.180368115944444	0.173432173532659	0.201435081661974	0.204959108159249	0.198065135041654	0.000344067888100683	0.000373706254575844	0.000409718252802349
122	0.972667378427265	0.15	0.201863661237427	0.191812435327399	0.211914887147455	0.17330211053654	0.988029274688559	0.942071555297351	1.03398699407977	4.01	2.94	5.41	0.209939558186277	0.220181182880267	0.230422807574257	0.22565056205574	0.236658627370006	0.247666692684273	0.230217918489757	0.241610926788678	0.252827806900919	0.201863661237427	4.42638074213373	0.0187991492175358	1.40503283376311	0.0946185748644405	0.098003009287354	0.0915510299591939	0.176729815074151	0.180368115944444	0.173432173532659	0.201435081661974	0.204959108159249	0.198065135041654	0.000344067888100683	0.000373706254575844	0.000409718252802349
122	0.972667378427265	0.15	0.201872764514881	0.191807610881788	0.211937918147973	0.169401555939784	0.986713978989511	0.940182665930811	1.03324529204821	4.03	2.96	5.45	0.208408980347754	0.218723511619404	0.229038042891053	0.223868401292362	0.234948046814408	0.246027692336454	0.228451273603829	0.239716553092345	0.251152768526528	0.201872764514881	4.45737092784646	0.0142965634845583	1.40795863245082	0.0946185748644405	0.098003009287354	0.0915510299591939	0.176729815074151	0.180368115944444	0.173432173532659	0.201435081661974	0.204959108159249	0.198065135041654	0.000344067888100683	0.000373706254575844	0.000409718252802349
122	0.972667378427265	0.15	0.20187426857405	0.191820994521944	0.211927542626157	0.175540896566341	0.998521808656293	0.952435690880723	1.04460792643186	3.99	2.94	5.44	0.212944239541426	0.223248109290428	0.233551979039429	0.228966735294758	0.240045895841256	0.251125056387754	0.233564688283696	0.244897277193104	0.256097903293151	0.20187426857405	4.42071909156498	0.00762188147305449	1.39389826499894	0.0946185748644405	0.098003009287354	0.0915510299591939	0.176729815074151	0.180368115944444	0.173432173532659	0.201435081661974	0.204959108159249	0.198065135041654	0.000344067888100683	0.000373706254575844	0.000409718252802349
122	0.972667378427265	0.15	0.201926424194102	0.191577524756308	0.212275323631897	0.163433284240474	0.976190651027499	0.929154492148676	1.02322680990632	3.97	2.93	5.36	0.208949138087259	0.219526673835848	0.230104209584438	0.224822845019255	0.236203948105201	0.247585051191148	0.229255258193007	0.241112767443866	0.252747530562604	0.201926424194102	4.37601677412163	0.0123921905981283	1.39045464241787	0.0946185748644405	0.098003009287354	0.0915510299591939	0.176729815074151	0.180368115944444	0.173432173532659	0.201435081661974	0.204959108159249	0.198065135041654	0.000344067888100683	0.000373706254575844	0.000409718252802349
122	0.972667378427265	0.15	0.201964835640315	0.191734332657602	0.212195338623028	0.170489873995835	1.00426055646981	0.957084120900826	1.0514369920388	4.01	2.99	5.41	0.213072826410802	0.223575577681202	0.234078328951603	0.228991974414413	0.240279409751453	0.251566845088494	0.233944331627623	0.245398162400451	0.257060698159351	0.201964835640315	4.42385278935058	0.000704045166224454	1.39065019081846	0.0946185748644405	0.098003009287354	0.0915510299591939	0.176729815074151	0.180368115944444	0.173432173532659	0.201435081661974	0.204959108159249	0.198065135041654	0.000344067888100683	0.000373706254575844	0.000409718252802349
122	0.972667378427265	0.15	0.202024025443461	0.191964037136356	0.212084013750567	0.172782288974665	0.990194081010631	0.944051934439836	1.03633622758143	4.01	2.96	5.42	0.210332244915399	0.220612591705016	0.230892938494634	0.226066596068202	0.237115986075256	0.248165376082311	0.230733473865731	0.242233051110907	0.25355840443359	0.202024025443461	4.4238187216129	-2.36533718383946e-05	1.38629802174923	0.0946185748644405	0.098003009287354	0.0915510299591939	0.176729815074151	0.180368115944444	0.173432173532659	0.201435081661974	0.204959108159249	0.198065135041654	0.000344067888100683	0.000373706254575844	0.000409718252802349
122	0.972667378427265	0.15	0.202079086303969	0.192012751103637	0.212145421504302	0.170255630444234	0.984386529333084	0.938105368298617	1.03066769036755	3.98	2.95	5.37	0.210055692849636	0.220418730601581	0.230781768353526	0.225900233872127	0.237044957540558	0.248189681208989	0.230648694189222	0.242134416838624	0.253566314078794	0.202079086303969	4.41065665212917	-0.00526840092266356	1.37625195629699	0.0946185748644405	0.098003009287354	0.0915510299591939	0.176729815074151	0.180368115944444	0.173432173532659	0.201435081661974	0.204959108159249	0.198065135041654	0.000344067888100683	0.000373706254575844	0.000409718252802349
122	0.972667378427265	0.15	0.202131124231118	0.192078396554634	0.212183851907602	0.174595442112394	1.00740968731724	0.960760909383825	1.05405846525066	3.96	2.94	5.38	0.216234733048477	0.226733792642752	0.237232852237026	0.232684271423452	0.24398202177967	0.255279772135889	0.237466810931921	0.249234644625949	0.260739378929429	0.202131124231118	4.40777256804006	-0.00855906748244043	1.37237646625492	0.0946185748644405	0.098003009287354	0.0915510299591939	0.176729815074151	0.180368115944444	0.173432173532659	0.201435081661974	0.204959108159249	0.198065135041654	0.000344067888100683	0.000373706254575844	0.000409718252802349
122	0.972667378427265	0.15	0.202145885900992	0.192004656819984	0.212287114982001	0.168168150133312	0.986291408386887	0.93957512149071	1.03300769528306	4.01	2.98	5.43	0.209206713033342	0.219608607041738	0.230010501050133	0.224840968875449	0.236020208265413	0.247199447655378	0.229590359816211	0.240927102985278	0.252533324490058	0.202145885900992	4.42843321058933	0.0228152275960133	1.41217633204437	0.0946185748644405	0.098003009287354	0.0915510299591939	0.176729815074151	0.180368115944444	0.173432173532659	0.201435081661974	0.204959108159249	0.198065135041654	0.000344067888100683	0.000373706254575844	0.000409718252802349
122	0.972667378427265	0.15	0.202231716751107	0.192092034588835	0.212371398913379	0.169851394951055	0.990960411425286	0.94430340880736	1.03761741404321	4.01	2.95	5.41	0.210193280045321	0.220578701008411	0.230964121971501	0.225893046672199	0.237054175999549	0.248215305326899	0.230626402948399	0.241927437828826	0.253455309236155	0.202231716751107	4.41227419993533	0.00659559853340408	1.39103482630512	0.0946185748644405	0.098003009287354	0.0915510299591939	0.176729815074151	0.180368115944444	0.173432173532659	0.201435081661974	0.204959108159249	0.198065135041654	0.000344067888100683	0.000373706254575844	0.000409718252802349
122	0.972667378427265	0.15	0.202291998926789	0.19211220590682	0.212471791946758	0.167363933926607	0.978461948654859	0.931982841105877	1.02494105620384	3.99	2.96	5.39	0.208641025518014	0.219046204923114	0.229451384328214	0.224373396026374	0.235563167710009	0.246752939393643	0.229176549840667	0.240605901363275	0.252016498088024	0.202291998926789	4.40193192571412	-0.00464681939211251	1.3774537436759	0.0946185748644405	0.098003009287354	0.0915510299591939	0.176729815074151	0.180368115944444	0.173432173532659	0.201435081661974	0.204959108159249	0.198065135041654	0.000344067888100683	0.000373706254575844	0.000409718252802349
122	0.972667378427265	0.15	0.202299664525995	0.192225290554822	0.212374038497168	0.170716744335738	0.981220465840273	0.935163305911592	1.02727762576896	4	2.96	5.39	0.208603711645177	0.218877526334252	0.229151341023327	0.224240067608947	0.235283978967526	0.246327890326106	0.229154184358776	0.240297171708007	0.251662557285431	0.202299664525995	4.41636491970253	0.00439249545282888	1.38784822172622	0.0946185748644405	0.098003009287354	0.0915510299591939	0.176729815074151	0.180368115944444	0.173432173532659	0.201435081661974	0.204959108159249	0.198065135041654	0.000344067888100683	0.000373706254575844	0.000409718252802349
122	0.972667378427265	0.15	0.202307290186617	0.19213949479225	0.212475085580984	0.171185014210652	0.995600029249827	0.948945050664198	1.04225500783546	3.99	2.97	5.36	0.212366046657795	0.222807044639922	0.233248042622048	0.22837027789922	0.239598125515396	0.250825973131572	0.233471328164888	0.244871084161116	0.256222317377313	0.202307290186617	4.39789034520283	-0.0183971254133349	1.36585554250129	0.0946185748644405	0.098003009287354	0.0915510299591939	0.176729815074151	0.180368115944444	0.173432173532659	0.201435081661974	0.204959108159249	0.198065135041654	0.000344067888100683	0.000373706254575844	0.000409718252802349
122	0.972667378427265	0.15	0.202324051983097	0.192096562240875	0.212551541725319	0.16640392984775	0.983186122507645	0.936321087278827	1.03005115773646	3.97	2.93	5.42	0.210347127395604	0.220875487452435	0.231403847509267	0.226300253000577	0.23762710387818	0.248953954755783	0.230982274797294	0.242369397280911	0.254038918498373	0.202324051983097	4.40812989894412	-0.0131270549028327	1.36908740214088	0.0946185748644405	0.098003009287354	0.0915510299591939	0.176729815074151	0.180368115944444	0.173432173532659	0.201435081661974	0.204959108159249	0.198065135041654	0.000344067888100683	0.000373706254575844	0.000409718252802349
122	0.972667378427265	0.15	0.202339652584548	0.192133834696987	0.212545470472109	0.168867997632095	0.981275367664661	0.934912596049893	1.02763813927943	3.99	2.96	5.4	0.209179543427399	0.219552859007253	0.229926174587107	0.224937875393217	0.236092654340928	0.247247433288639	0.229632976626681	0.241040284109997	0.252518473493956	0.202339652584548	4.40281464025304	0.00369822265253132	1.38694455792698	0.0946185748644405	0.098003009287354	0.0915510299591939	0.176729815074151	0.180368115944444	0.173432173532659	0.201435081661974	0.204959108159249	0.198065135041654	0.000344067888100683	0.000373706254575844	0.000409718252802349
122	0.972667378427265	0.15	0.202342416019658	0.192134868380307	0.212549963659009	0.165470914454084	0.974607255584566	0.927994292239536	1.0212202189296	3.99	2.95	5.39	0.207728462440143	0.218162620587898	0.228596778735654	0.2233895681113	0.234610380391195	0.24583119267109	0.22797664263635	0.239373385012732	0.251205122661383	0.202342416019658	4.39647026431892	0.00629700736966309	1.38701847590812	0.0946185748644405	0.098003009287354	0.0915510299591939	0.176729815074151	0.180368115944444	0.173432173532659	0.201435081661974	0.204959108159249	0.198065135041654	0.000344067888100683	0.000373706254575844	0.000409718252802349
122	0.972667378427265	0.15	0.202371119685262	0.192286795960899	0.212455443409626	0.167071804533702	0.97372267571383	0.927420153176377	1.02002519825128	3.91	2.89	5.26	0.211010279835345	0.221545211823018	0.232080143810691	0.227352118321427	0.238702935474215	0.250053752627003	0.232015459623199	0.243870596751257	0.255342897550105	0.202371119685262	4.35572930648087	-0.00248636995878996	1.36717070041446	0.0946185748644405	0.098003009287354	0.0915510299591939	0.176729815074151	0.180368115944444	0.173432173532659	0.201435081661974	0.204959108159249	0.198065135041654	0.000344067888100683	0.000373706254575844	0.000409718252802349
122	0.972667378427265	0.15	0.202389734169949	0.192201312465996	0.212578155873902	0.169771804121348	0.9935713889381	0.946778247509022	1.04036453036718	4.01	2.98	5.38	0.210678077113543	0.221090535452459	0.231502993791376	0.226405860382999	0.237595641594331	0.248785422805663	0.231338349721114	0.242817862461766	0.254415192666883	0.202389734169949	4.41969203713443	0.0018677615642099	1.38898726949155	0.0946185748644405	0.098003009287354	0.0915510299591939	0.176729815074151	0.180368115944444	0.173432173532659	0.201435081661974	0.204959108159249	0.198065135041654	0.000344067888100683	0.000373706254575844	0.000409718252802349
122	0.972667378427265	0.15	0.202412087247717	0.192313462102485	0.212510712392949	0.173211653353752	0.995585492707837	0.949261674644072	1.0419093107716	3.99	2.98	5.38	0.212459427426658	0.222827413541481	0.233195399656305	0.228473507459587	0.239622978121527	0.250772448783466	0.233537420361381	0.245015269998839	0.256120302155614	0.202412087247717	4.42319499043072	-0.00122612900867981	1.38623066723902	0.0946185748644405	0.098003009287354	0.0915510299591939	0.176729815074151	0.180368115944444	0.173432173532659	0.201435081661974	0.204959108159249	0.198065135041654	0.000344067888100683	0.000373706254575844	0.000409718252802349
122	0.972667378427265	0.15	0.202458243595773	0.192273550939872	0.212642936251673	0.168621450269208	0.984228518754348	0.93768533257444	1.03077170493426	4.01	2.94	5.43	0.208757311732668	0.219119242423973	0.229481173115279	0.22435443257682	0.235490545900722	0.246626659224625	0.228836094729705	0.240191369840011	0.251579686108453	0.202458243595773	4.42248489899352	0.0126226903159511	1.4001501089845	0.0946185748644405	0.098003009287354	0.0915510299591939	0.176729815074151	0.180368115944444	0.173432173532659	0.201435081661974	0.204959108159249	0.198065135041654	0.000344067888100683	0.000373706254575844	0.000409718252802349
122	0.972667378427265	0.15	0.202485993780971	0.192411315931716	0.212560671630225	0.171663259701422	0.992446880083855	0.946017891455652	1.03887586871206	3.97	2.95	5.36	0.212735314940029	0.223176011260233	0.233616707580436	0.228895891713418	0.240129722330566	0.251363552947715	0.233770814627468	0.24535110178258	0.256824868653488	0.202485993780971	4.41549982907745	-0.00596126302828116	1.37789417298345	0.0946185748644405	0.098003009287354	0.0915510299591939	0.176729815074151	0.180368115944444	0.173432173532659	0.201435081661974	0.204959108159249	0.198065135041654	0.000344067888100683	0.000373706254575844	0.000409718252802349
122	0.972667378427265	0.15	0.20254381152143	0.192432490067936	0.212655132974923	0.172076409951437	1.00466166195462	0.9577294030415	1.05159392086775	4.04	3.01	5.43	0.211962691467149	0.222349641981843	0.232736592496536	0.227644330258919	0.238799738680011	0.249955147101103	0.232709165805227	0.244103699780999	0.255435738109092	0.20254381152143	4.45691223433867	-0.0196821281199032	1.37586246536103	0.0946185748644405	0.098003009287354	0.0915510299591939	0.176729815074151	0.180368115944444	0.173432173532659	0.201435081661974	0.204959108159249	0.198065135041654	0.000344067888100683	0.000373706254575844	0.000409718252802349
122	0.972667378427265	0.15	0.2025527998263	0.192355289147969	0.212750310504631	0.174333729487996	1.01440797888014	0.967392443532493	1.06142351422779	4.03	2.98	5.45	0.214211489694086	0.224622226239442	0.235032962784798	0.230073087653654	0.241254702165365	0.252436316677076	0.23499665846991	0.24651600921683	0.257731767845317	0.2025527998263	4.43599034248754	-0.0100504190436055	1.38018418271143	0.0946185748644405	0.098003009287354	0.0915510299591939	0.176729815074151	0.180368115944444	0.173432173532659	0.201435081661974	0.204959108159249	0.198065135041654	0.000344067888100683	0.000373706254575844	0.000409718252802349
122	0.972667378427265	0.15	0.202557656480961	0.192437633499408	0.212677679462513	0.172594569372072	0.997972045357643	0.951436890412565	1.04450720030272	4.01	2.97	5.43	0.212056571969082	0.222428342848625	0.232800113728167	0.227929726129929	0.239077859263012	0.250225992396095	0.233055430045352	0.24408129904084	0.255425883683507	0.202557656480961	4.42359849047584	-0.00296046955397481	1.38297538013065	0.0946185748644405	0.098003009287354	0.0915510299591939	0.176729815074151	0.180368115944444	0.173432173532659	0.201435081661974	0.204959108159249	0.198065135041654	0.000344067888100683	0.000373706254575844	0.000409718252802349
122	0.972667378427265	0.15	0.202558712254201	0.192429297026529	0.212688127481872	0.170853569073443	0.98843792361494	0.942064393446247	1.03481145378363	3.97	2.96	5.32	0.211459052945913	0.22186821694728	0.232277380948647	0.227474173528662	0.238671688817548	0.249869204106435	0.232456895197183	0.244083600889621	0.255584683012188	0.202558712254201	4.38501224166004	0.0101706459307424	1.38870921754898	0.0946185748644405	0.098003009287354	0.0915510299591939	0.176729815074151	0.180368115944444	0.173432173532659	0.201435081661974	0.204959108159249	0.198065135041654	0.000344067888100683	0.000373706254575844	0.000409718252802349
122	0.972667378427265	0.15	0.202568638600821	0.192398770296995	0.212738506904647	0.165758909983251	0.985512272791149	0.938426841560024	1.03259770402227	4	2.98	5.44	0.209189490240514	0.219685542698497	0.230181595156481	0.224852084390112	0.236134005247284	0.247415926104455	0.229616457980955	0.241005614601684	0.252741603476914	0.202568638600821	4.44703193346683	-0.00399885749005583	1.38820148938874	0.0946185748644405	0.098003009287354	0.0915510299591939	0.176729815074151	0.180368115944444	0.173432173532659	0.201435081661974	0.204959108159249	0.198065135041654	0.000344067888100683	0.000373706254575844	0.000409718252802349
122	0.972667378427265	0.15	0.202589461543663	0.192410901041066	0.21276802204626	0.17153692102299	1.01048356040586	0.963189762170651	1.05777735864107	4.03	2.98	5.43	0.213551394451772	0.224037029742672	0.234522665033571	0.229397514088779	0.240661213281888	0.251924912474998	0.234317322759588	0.245845062478986	0.25740400913333	0.202589461543663	4.45074831364271	-0.0120511903483617	1.38242485152777	0.0946185748644405	0.098003009287354	0.0915510299591939	0.176729815074151	0.180368115944444	0.173432173532659	0.201435081661974	0.204959108159249	0.198065135041654	0.000344067888100683	0.000373706254575844	0.000409718252802349
122	0.972667378427265	0.15	0.202590712967752	0.192509935632365	0.212671490303138	0.171650132653115	0.980981149618231	0.93508643625357	1.02687586298289	3.98	2.96	5.4	0.209796395111735	0.220093352746122	0.230390310380508	0.225673529419212	0.23674974819978	0.247825966980348	0.230504933449639	0.241785996122682	0.253213202602888	0.202590712967752	4.39432482340763	-0.0219784628701948	1.35826913204424	0.0946185748644405	0.098003009287354	0.0915510299591939	0.176729815074151	0.180368115944444	0.173432173532659	0.201435081661974	0.204959108159249	0.198065135041654	0.000344067888100683	0.000373706254575844	0.000409718252802349
122	0.972667378427265	0.15	0.202626810888854	0.192509702476012	0.212743919301695	0.171775998330799	0.994195414391921	0.947703054716158	1.04068777406768	3.98	2.96	5.35	0.21239144533102	0.22281093213044	0.23323041892986	0.228435510542742	0.239642086132024	0.250848661721305	0.233355463474086	0.244896442100435	0.256317991860425	0.202626810888854	4.38802931930467	-0.00796529339031873	1.37160494642863	0.0946185748644405	0.098003009287354	0.0915510299591939	0.176729815074151	0.180368115944444	0.173432173532659	0.201435081661974	0.204959108159249	0.198065135041654	0.000344067888100683	0.000373706254575844	0.000409718252802349
122	0.972667378427265	0.15	0.202648742837437	0.192495461538643	0.212802024136232	0.168850012531035	0.990045652312301	0.943265509688783	1.03682579493582	4.02	2.99	5.43	0.209414240783847	0.21979989355143	0.230185546319012	0.224988033646362	0.236146050338857	0.247304067031351	0.229912817419972	0.241144433248337	0.252486392458124	0.202648742837437	4.43199006275695	0.00364724461531598	1.39413500105585	0.0946185748644405	0.098003009287354	0.0915510299591939	0.176729815074151	0.180368115944444	0.173432173532659	0.201435081661974	0.204959108159249	0.198065135041654	0.000344067888100683	0.000373706254575844	0.000409718252802349
122	0.972667378427265	0.15	0.202746482442871	0.192591771115569	0.212901193770173	0.16822023579897	0.984956953445336	0.938312557318983	1.03160134957169	3.97	2.95	5.37	0.210991966996071	0.22148057530817	0.231969183620269	0.227018777043834	0.238304093095459	0.249589409147083	0.231870644033506	0.24332142196578	0.254948577260011	0.202746482442871	4.39570033880505	0.00627294384723922	1.38738707820275	0.0946185748644405	0.098003009287354	0.0915510299591939	0.176729815074151	0.180368115944444	0.173432173532659	0.201435081661974	0.204959108159249	0.198065135041654	0.000344067888100683	0.000373706254575844	0.000409718252802349
122	0.972667378427265	0.15	0.20274937147146	0.192566600025845	0.212932142917074	0.16412530923309	0.966134686800521	0.919700520582041	1.012568853019	4.02	2.97	5.44	0.204337412433439	0.214654072216978	0.224970732000516	0.219552813448675	0.230637673797519	0.241722534146362	0.224148600164073	0.235668698793471	0.246714877538915	0.20274937147146	4.4327088317796	-0.00516129661783637	1.38545054956648	0.0946185748644405	0.098003009287354	0.0915510299591939	0.176729815074151	0.180368115944444	0.173432173532659	0.201435081661974	0.204959108159249	0.198065135041654	0.000344067888100683	0.000373706254575844	0.000409718252802349
122	0.972667378427265	0.15	0.202763298442329	0.192510881937152	0.213015714947507	0.16554569651821	0.979599608295188	0.93276055567459	1.02643866091579	3.98	2.94	5.43	0.209151408201705	0.219654054089585	0.230156699977464	0.224964324569569	0.236261024212545	0.247557723855521	0.229578310214424	0.240856565178706	0.252659460363702	0.202763298442329	4.40871963522775	-0.0125955861930217	1.37022432837969	0.0946185748644405	0.098003009287354	0.0915510299591939	0.176729815074151	0.180368115944444	0.173432173532659	0.201435081661974	0.204959108159249	0.198065135041654	0.000344067888100683	0.000373706254575844	0.000409718252802349
122	0.972667378427265	0.15	0.202785885482231	0.192646915156704	0.212924855807758	0.172105374789573	0.987674530217764	0.941540506218177	1.03380855421735	3.98	2.98	5.36	0.211125703592658	0.221470535506046	0.231815367419434	0.227088584972712	0.238215573307227	0.249342561641743	0.232056842028904	0.243488970737235	0.254644660701683	0.202785885482231	4.39432436387782	-0.0216187823173529	1.36021007197382	0.0946185748644405	0.098003009287354	0.0915510299591939	0.176729815074151	0.180368115944444	0.173432173532659	0.201435081661974	0.204959108159249	0.198065135041654	0.000344067888100683	0.000373706254575844	0.000409718252802349
122	0.972667378427265	0.15	0.202840906216926	0.192634214002161	0.21304759843169	0.168902154998058	0.997422970020187	0.950302998840914	1.04454294119946	4.04	3	5.42	0.210104155579512	0.220521992593209	0.230939829606906	0.225621837239847	0.236809105386032	0.247996373532216	0.230456258464365	0.242148063071545	0.253479467416982	0.202840906216926	4.43592129390254	0.0151140568755729	1.4068685387034	0.0946185748644405	0.098003009287354	0.0915510299591939	0.176729815074151	0.180368115944444	0.173432173532659	0.201435081661974	0.204959108159249	0.198065135041654	0.000344067888100683	0.000373706254575844	0.000409718252802349
122	0.972667378427265	0.15	0.20288760332042	0.19264545312777	0.213129753513071	0.1645027947432	0.981842446913489	0.934718155619167	1.02896673820781	3.98	2.94	5.4	0.209362553495544	0.219917673129988	0.230472792764432	0.225162970035236	0.236514675706992	0.247866381378747	0.229949183705321	0.241487573823714	0.252942225827423	0.20288760332042	4.3910839826253	-0.00707304409886658	1.37368466793064	0.0946185748644405	0.098003009287354	0.0915510299591939	0.176729815074151	0.180368115944444	0.173432173532659	0.201435081661974	0.204959108159249	0.198065135041654	0.000344067888100683	0.000373706254575844	0.000409718252802349
122	0.972667378427265	0.15	0.202904137573766	0.192753653693144	0.213054621454388	0.166465885114748	0.980069783478625	0.933363723246102	1.02677584371115	4	2.97	5.37	0.208041298520718	0.218451805354825	0.228862312188932	0.223615496005286	0.234805344684025	0.245995193362764	0.228403776727373	0.240026160003462	0.251485123635689	0.202904137573766	4.4171520331488	0.006584480041435	1.39285149918799	0.0946185748644405	0.098003009287354	0.0915510299591939	0.176729815074151	0.180368115944444	0.173432173532659	0.201435081661974	0.204959108159249	0.198065135041654	0.000344067888100683	0.000373706254575844	0.000409718252802349
122	0.972667378427265	0.15	0.202913424375855	0.19276445993057	0.21306238882114	0.173222272569007	0.989336383235802	0.943305038012766	1.03536772845884	3.98	2.92	5.41	0.211495384198352	0.221815923844385	0.232136463490417	0.227482965947713	0.238583666692361	0.24968436743701	0.23204087389854	0.243485418861269	0.254625471050053	0.202913424375855	4.40108566760159	0.00616986031659706	1.38644256672037	0.0946185748644405	0.098003009287354	0.0915510299591939	0.176729815074151	0.180368115944444	0.173432173532659	0.201435081661974	0.204959108159249	0.198065135041654	0.000344067888100683	0.000373706254575844	0.000409718252802349
122	0.972667378427265	0.15	0.202979174091085	0.192770063984253	0.213188284197917	0.169070989759233	0.993503273359512	0.946596681019255	1.04040986569977	3.99	2.96	5.37	0.211893776325824	0.222393723330552	0.232893670335279	0.22786906779823	0.239160636514335	0.250452205230441	0.232969377521659	0.244309220315927	0.255922313767645	0.202979174091085	4.41162141285641	-0.0113577782742793	1.37417861863131	0.0946185748644405	0.098003009287354	0.0915510299591939	0.176729815074151	0.180368115944444	0.173432173532659	0.201435081661974	0.204959108159249	0.198065135041654	0.000344067888100683	0.000373706254575844	0.000409718252802349
122	0.972667378427265	0.15	0.203046841049674	0.192893115595014	0.213200566504334	0.167609084722691	0.979731705717082	0.933233176161606	1.02623023527256	4	2.95	5.35	0.208388944049017	0.21877196484319	0.229154985637362	0.22403606318053	0.235198704813288	0.246361346446046	0.228939220164989	0.240002741088878	0.251749748742324	0.203046841049674	4.39848062472974	-0.00678347610887356	1.37384924308204	0.0946185748644405	0.098003009287354	0.0915510299591939	0.176729815074151	0.180368115944444	0.173432173532659	0.201435081661974	0.204959108159249	0.198065135041654	0.000344067888100683	0.000373706254575844	0.000409718252802349
122	0.972667378427265	0.15	0.203151480928583	0.193012225637068	0.213290736220097	0.169127086016537	0.991625509862008	0.944816918045929	1.03843410167809	4.02	2.98	5.44	0.210107473247341	0.220516722663707	0.230925972080074	0.225776034253939	0.236961543348234	0.248147052442528	0.230504801885438	0.242033022304031	0.253436438467389	0.203151480928583	4.44133086514569	-0.00677041194587872	1.38494935213584	0.0946185748644405	0.098003009287354	0.0915510299591939	0.176729815074151	0.180368115944444	0.173432173532659	0.201435081661974	0.204959108159249	0.198065135041654	0.000344067888100683	0.000373706254575844	0.000409718252802349
122	0.972667378427265	0.15	0.20318920968357	0.192945981007941	0.213432438359199	0.169454223453082	0.995188553614114	0.948266379321409	1.04211072790682	4.02	2.95	5.43	0.21054212999342	0.220960188394455	0.23137824679549	0.226201984695302	0.237394924973142	0.248587865250983	0.230829684707806	0.242389485510671	0.253703419619387	0.20318920968357	4.42155811127499	0.0122209569535782	1.39979185637611	0.0946185748644405	0.098003009287354	0.0915510299591939	0.176729815074151	0.180368115944444	0.173432173532659	0.201435081661974	0.204959108159249	0.198065135041654	0.000344067888100683	0.000373706254575844	0.000409718252802349
122	0.972667378427265	0.15	0.203199026197809	0.193034332871179	0.213363719524439	0.171755202571286	0.999636333950216	0.952886119350018	1.04638654855041	4.01	3	5.4	0.211973994714636	0.222373799624514	0.232773604534392	0.227790686681201	0.238966485415195	0.25014228414919	0.232838345329879	0.244287692330983	0.255755628485142	0.203199026197809	4.43680090666266	0.0234208567747007	1.41494799164223	0.0946185748644405	0.098003009287354	0.0915510299591939	0.176729815074151	0.180368115944444	0.173432173532659	0.201435081661974	0.204959108159249	0.198065135041654	0.000344067888100683	0.000373706254575844	0.000409718252802349
122	0.972667378427265	0.15	0.203284024910898	0.193171453009631	0.213396596812166	0.167918396189965	0.983718860696869	0.937082786193485	1.03035493520025	4.01	2.95	5.45	0.208574593054019	0.218954786143141	0.229334979232262	0.224152037354758	0.23530747769384	0.246462918032921	0.228736342200553	0.240129125285586	0.251412680424812	0.203284024910898	4.42291852012342	0.000252912447021871	1.38585373583197	0.0946185748644405	0.098003009287354	0.0915510299591939	0.176729815074151	0.180368115944444	0.173432173532659	0.201435081661974	0.204959108159249	0.198065135041654	0.000344067888100683	0.000373706254575844	0.000409718252802349
122	0.972667378427265	0.15	0.203357572440737	0.19317295990812	0.213542184973353	0.168424422694823	0.983271506612501	0.936740874602607	1.0298021386224	4	2.96	5.34	0.209056404193266	0.219440841209485	0.229825278225704	0.224739232150246	0.235902680648002	0.247066129145758	0.229607889800654	0.241011034186066	0.252520755933738	0.203357572440737	4.38790231946943	-0.00701062708486525	1.37371113744045	0.0946185748644405	0.098003009287354	0.0915510299591939	0.176729815074151	0.180368115944444	0.173432173532659	0.201435081661974	0.204959108159249	0.198065135041654	0.000344067888100683	0.000373706254575844	0.000409718252802349
122	0.972667378427265	0.15	0.203358904298464	0.193161341297576	0.213556467299351	0.164994434537363	0.974178853010002	0.927505832986833	1.02085187303317	4	2.99	5.42	0.206982023660861	0.21739756585066	0.227813108040459	0.222507575614794	0.233704379087753	0.244901182560711	0.227317695887457	0.238643657906414	0.250282777858076	0.203358904298464	4.42858715057282	0.0223828823935641	1.41247777281413	0.0946185748644405	0.098003009287354	0.0915510299591939	0.176729815074151	0.180368115944444	0.173432173532659	0.201435081661974	0.204959108159249	0.198065135041654	0.000344067888100683	0.000373706254575844	0.000409718252802349
122	0.972667378427265	0.15	0.20336675368009	0.193236065804388	0.213497441555792	0.172973839705388	0.99908415610907	0.952558913092342	1.0456093991258	4.03	2.93	5.46	0.211084903289914	0.221394792040882	0.231704680791851	0.226734489245082	0.237808740997298	0.248882992749513	0.231355366115213	0.24258101114645	0.253955963480755	0.20336675368009	4.43106076873309	0.0159595626898312	1.40281850528495	0.0946185748644405	0.098003009287354	0.0915510299591939	0.176729815074151	0.180368115944444	0.173432173532659	0.201435081661974	0.204959108159249	0.198065135041654	0.000344067888100683	0.000373706254575844	0.000409718252802349
122	0.972667378427265	0.15	0.203389320376232	0.19314415824162	0.213634482510843	0.170311526285233	0.996994265621978	0.950129620128117	1.04385891111584	4	2.97	5.38	0.21184932833322	0.222298685410532	0.232748042487843	0.227717424250389	0.238949466841409	0.25018150943243	0.232942316312983	0.244082887667628	0.255703341591448	0.203389320376232	4.40753793302803	0.0103145434648609	1.39518553157906	0.0946185748644405	0.098003009287354	0.0915510299591939	0.176729815074151	0.180368115944444	0.173432173532659	0.201435081661974	0.204959108159249	0.198065135041654	0.000344067888100683	0.000373706254575844	0.000409718252802349
122	0.972667378427265	0.15	0.203426478316748	0.193239087019193	0.213613869614303	0.165717797629143	0.968437410898335	0.922160896618078	1.01471392517859	4.02	2.94	5.35	0.2048475401739	0.215127340751976	0.225407141330051	0.220096407629828	0.231141437394231	0.242186467158634	0.224801353704554	0.235953504525966	0.247413148546297	0.203426478316748	4.3936184851219	-0.00979049888978115	1.37189067786799	0.0946185748644405	0.098003009287354	0.0915510299591939	0.176729815074151	0.180368115944444	0.173432173532659	0.201435081661974	0.204959108159249	0.198065135041654	0.000344067888100683	0.000373706254575844	0.000409718252802349
122	0.972667378427265	0.15	0.203513204685496	0.193372815737012	0.213653593633979	0.170140495974163	0.985645011110897	0.939285789566991	1.0320042326548	4	2.94	5.38	0.209709367186143	0.220059745229971	0.2304101232738	0.225451759050801	0.23657911577374	0.247706472496679	0.230304497293582	0.241549802309533	0.252943160761656	0.203513204685496	4.40635914369739	-0.00588766450282216	1.37517507637291	0.0946185748644405	0.098003009287354	0.0915510299591939	0.176729815074151	0.180368115944444	0.173432173532659	0.201435081661974	0.204959108159249	0.198065135041654	0.000344067888100683	0.000373706254575844	0.000409718252802349
122	0.972667378427265	0.15	0.203550482046313	0.193423814943942	0.213677149148683	0.166401543782535	0.979228132022449	0.932551358869787	1.02590490517511	3.96	2.94	5.38	0.209759959309193	0.220259025064727	0.230758090820262	0.225701155540619	0.236998122230187	0.248295088919754	0.230373337534763	0.242017645324136	0.253458355451477	0.203550482046313	4.39878827317955	0.00942056602607257	1.38999916518622	0.0946185748644405	0.098003009287354	0.0915510299591939	0.176729815074151	0.180368115944444	0.173432173532659	0.201435081661974	0.204959108159249	0.198065135041654	0.000344067888100683	0.000373706254575844	0.000409718252802349
122	0.972667378427265	0.15	0.203621355450489	0.193475745090483	0.213766965810495	0.173237447006153	0.999833539143182	0.953316251875981	1.04635082641038	4.05	2.95	5.44	0.210494999579132	0.220766151827364	0.231037304075596	0.226007703616447	0.237035801850415	0.248063900084383	0.230704820206074	0.24178861276547	0.25293772189603	0.203621355450489	4.43275579419134	-0.0201906176061107	1.36865340200873	0.0946185748644405	0.098003009287354	0.0915510299591939	0.176729815074151	0.180368115944444	0.173432173532659	0.201435081661974	0.204959108159249	0.198065135041654	0.000344067888100683	0.000373706254575844	0.000409718252802349
122	0.972667378427265	0.15	0.203634917312061	0.193470463338612	0.21379937128551	0.168325621949957	0.98690067662552	0.940181824711124	1.03361952853992	3.97	2.95	5.39	0.211371177669738	0.221874485103444	0.232377792537151	0.22742163291263	0.238722508244313	0.250023383575997	0.232241973127452	0.243855405382146	0.255209028709491	0.203634917312061	4.4012840878942	0.0106605111264497	1.39283912225957	0.0946185748644405	0.098003009287354	0.0915510299591939	0.176729815074151	0.180368115944444	0.173432173532659	0.201435081661974	0.204959108159249	0.198065135041654	0.000344067888100683	0.000373706254575844	0.000409718252802349
122	0.972667378427265	0.15	0.203672381003761	0.193286379758887	0.214058382248636	0.167911042701234	0.995098790047126	0.947921975202724	1.04227560489153	3.99	2.94	5.39	0.211772937578525	0.222312594772421	0.232852251966317	0.227687104140292	0.239018788219235	0.250350472298178	0.232474720087529	0.244122908743407	0.255748433539702	0.203672381003761	4.39450648534117	-0.00107044135789601	1.38026743926977	0.0946185748644405	0.098003009287354	0.0915510299591939	0.176729815074151	0.180368115944444	0.173432173532659	0.201435081661974	0.204959108159249	0.198065135041654	0.000344067888100683	0.000373706254575844	0.000409718252802349
122	0.972667378427265	0.15	0.20367764163444	0.193351730597181	0.214003552671699	0.167514423581075	0.981482834854476	0.934885386923745	1.02808028278521	3.97	2.94	5.37	0.209914163417057	0.220376905092735	0.230839646768413	0.225820615851389	0.23707618208015	0.24833174830891	0.230599297555182	0.241976126917078	0.253710947848866	0.20367764163444	4.37981234536675	-0.0174270572161458	1.3605325622587	0.0946185748644405	0.098003009287354	0.0915510299591939	0.176729815074151	0.180368115944444	0.173432173532659	0.201435081661974	0.204959108159249	0.198065135041654	0.000344067888100683	0.000373706254575844	0.000409718252802349
122	0.972667378427265	0.15	0.203808276325849	0.193638829142856	0.213977723508842	0.168517794315784	0.980633978686935	0.934243623053739	1.02702433432013	3.99	2.94	5.38	0.209078966709505	0.219460892132096	0.229842817554687	0.224835850239964	0.236000191953778	0.247164533667592	0.229653494036199	0.241072986916804	0.252454337677019	0.203808276325849	4.38898069140933	0.00483015237889065	1.38414092608178	0.0946185748644405	0.098003009287354	0.0915510299591939	0.176729815074151	0.180368115944444	0.173432173532659	0.201435081661974	0.204959108159249	0.198065135041654	0.000344067888100683	0.000373706254575844	0.000409718252802349
122	0.972667378427265	0.15	0.203810829098222	0.193592696173346	0.214028962023097	0.168493103164191	0.986676686088262	0.939996358208736	1.03335701396779	4	2.98	5.4	0.209939329211989	0.220364940584674	0.230790551957359	0.225707864188657	0.236916542832255	0.248125221475853	0.230761327732762	0.242039076249564	0.253694186465151	0.203810829098222	4.41007241611474	0.00831920153092353	1.39441100084102	0.0946185748644405	0.098003009287354	0.0915510299591939	0.176729815074151	0.180368115944444	0.173432173532659	0.201435081661974	0.204959108159249	0.198065135041654	0.000344067888100683	0.000373706254575844	0.000409718252802349
122	0.972667378427265	0.15	0.203812244753753	0.193588777523751	0.214035711983756	0.170978597186445	0.998533331266587	0.951706827736776	1.0453598347964	4	2.96	5.39	0.212180451955684	0.222620293714609	0.233060135473533	0.228070796834457	0.239292485764033	0.250514174693609	0.232896012077083	0.244231644668071	0.255854807998862	0.203812244753753	4.40701353969913	-0.0159525698955433	1.36836366857997	0.0946185748644405	0.098003009287354	0.0915510299591939	0.176729815074151	0.180368115944444	0.173432173532659	0.201435081661974	0.204959108159249	0.198065135041654	0.000344067888100683	0.000373706254575844	0.000409718252802349
122	0.972667378427265	0.15	0.203813967023994	0.193601671278759	0.214026262769229	0.164509690796983	0.968929435460744	0.922426080821062	1.01543279010043	3.97	2.94	5.4	0.207113117178626	0.21755455518536	0.227995993192094	0.222806879030169	0.234039505174562	0.245272131318955	0.227457027268179	0.238845989638632	0.250390192931095	0.203813967023994	4.38229414877643	-0.0233744556584416	1.35476744728393	0.0946185748644405	0.098003009287354	0.0915510299591939	0.176729815074151	0.180368115944444	0.173432173532659	0.201435081661974	0.204959108159249	0.198065135041654	0.000344067888100683	0.000373706254575844	0.000409718252802349
122	0.972667378427265	0.15	0.203848294255361	0.1935836782775	0.214112910233222	0.168929166350244	0.986323099282607	0.939731987579055	1.03291421098616	4.01	2.96	5.4	0.209128592452616	0.219497009980328	0.22986542750804	0.224742990561324	0.235885556650628	0.247028122739932	0.229622145116264	0.240927102985278	0.252352345086833	0.203848294255361	4.41659791486013	-0.00214975194154058	1.38374026837827	0.0946185748644405	0.098003009287354	0.0915510299591939	0.176729815074151	0.180368115944444	0.173432173532659	0.201435081661974	0.204959108159249	0.198065135041654	0.000344067888100683	0.000373706254575844	0.000409718252802349
122	0.972667378427265	0.15	0.203863550683505	0.193674472213994	0.214052629153015	0.169914169966755	0.987498224912962	0.941014578123143	1.03398187170278	4	2.97	5.43	0.210176656125566	0.220558830508339	0.230941004891113	0.225964251687058	0.23712629179434	0.248288331901621	0.23080088603358	0.242214443555637	0.253694186465151	0.203863550683505	4.4258722826508	0.00278523942416211	1.39067162221338	0.0946185748644405	0.098003009287354	0.0915510299591939	0.176729815074151	0.180368115944444	0.173432173532659	0.201435081661974	0.204959108159249	0.198065135041654	0.000344067888100683	0.000373706254575844	0.000409718252802349
122	0.972667378427265	0.15	0.20388171590968	0.193741382580099	0.21402204923926	0.172036849240015	0.991910483481809	0.945567454867808	1.03825351209581	3.98	2.92	5.38	0.211836834447057	0.222219129681248	0.232601424915438	0.227829506852772	0.238995615945081	0.250161725037391	0.232535079342974	0.244050961103858	0.255403190615044	0.20388171590968	4.38913646143933	0.000317282893461483	1.37838216438495	0.0946185748644405	0.098003009287354	0.0915510299591939	0.176729815074151	0.180368115944444	0.173432173532659	0.201435081661974	0.204959108159249	0.198065135041654	0.000344067888100683	0.000373706254575844	0.000409718252802349
122	0.972667378427265	0.15	0.203956447242073	0.193595557256256	0.214317337227889	0.16386626880647	0.987384973520348	0.93988462775022	1.03488531929048	3.96	2.93	5.37	0.211712155979366	0.222411767735791	0.233111379492216	0.227839777048813	0.239354454351189	0.250869131653565	0.232685487499833	0.244215421256467	0.25611813181291	0.203956447242073	4.37654657531652	-0.00388612351987961	1.37346534098143	0.0946185748644405	0.098003009287354	0.0915510299591939	0.176729815074151	0.180368115944444	0.173432173532659	0.201435081661974	0.204959108159249	0.198065135041654	0.000344067888100683	0.000373706254575844	0.000409718252802349
122	0.972667378427265	0.15	0.204145898950541	0.193957937642604	0.214333860258479	0.174201291252181	1.00393889153564	0.957387157670784	1.0504906254005	4.01	2.94	5.39	0.212962785189843	0.223317829980078	0.233672874770313	0.228851709254797	0.239979332785559	0.251106956316322	0.233559950832205	0.245050832092807	0.256319869988578	0.204145898950541	4.40728165726489	-0.0277342029247691	1.35588447492913	0.0946185748644405	0.098003009287354	0.0915510299591939	0.176729815074151	0.180368115944444	0.173432173532659	0.201435081661974	0.204959108159249	0.198065135041654	0.000344067888100683	0.000373706254575844	0.000409718252802349
122	0.972667378427265	0.15	0.204167367910173	0.193881883718991	0.214452852101355	0.170403726172744	0.991529540113051	0.944936968853126	1.03812211137298	3.97	2.94	5.34	0.212384953417253	0.222857145111308	0.233329336805363	0.228505456261985	0.239772511213905	0.251039566165824	0.233406097610309	0.244868876317014	0.25646901781706	0.204167367910173	4.38336277005541	0.00640076305625032	1.38518775258951	0.0946185748644405	0.098003009287354	0.0915510299591939	0.176729815074151	0.180368115944444	0.173432173532659	0.201435081661974	0.204959108159249	0.198065135041654	0.000344067888100683	0.000373706254575844	0.000409718252802349
122	0.972667378427265	0.15	0.204188350798676	0.194002122378301	0.214374579219051	0.173069248496127	0.996341214770902	0.949959171045562	1.04272325849624	3.98	2.92	5.42	0.21311333151593	0.223518654357274	0.233923977198618	0.22923899461123	0.240431657828438	0.251624321045646	0.233839378170724	0.245293340567082	0.256667941901268	0.204188350798676	4.40174118560212	0.000439953652477613	1.38205309704284	0.0946185748644405	0.098003009287354	0.0915510299591939	0.176729815074151	0.180368115944444	0.173432173532659	0.201435081661974	0.204959108159249	0.198065135041654	0.000344067888100683	0.000373706254575844	0.000409718252802349
122	0.972667378427265	0.15	0.204254590809257	0.194082332641245	0.214426848977268	0.170326770751425	0.995943832148989	0.94913108838896	1.04275657590902	3.98	2.95	5.41	0.212662909766473	0.223151802632745	0.233640695499017	0.228721410166695	0.240002335317656	0.251283260468617	0.233503475367861	0.245091849940945	0.256416709110636	0.204254590809257	4.42483359844004	0.00610312481942251	1.39424670670066	0.0946185748644405	0.098003009287354	0.0915510299591939	0.176729815074151	0.180368115944444	0.173432173532659	0.201435081661974	0.204959108159249	0.198065135041654	0.000344067888100683	0.000373706254575844	0.000409718252802349
122	0.972667378427265	0.15	0.204275931423769	0.194054467433449	0.214497395414089	0.17099413512829	0.987762013298318	0.94144317246843	1.03408085412821	3.98	2.93	5.36	0.21086966608934	0.22124441709405	0.231619168098759	0.226783924578186	0.237941654340857	0.249099384103528	0.231586505633618	0.242860973289498	0.25434878675963	0.204275931423769	4.38251985207108	-0.0029663139449907	1.37422995724018	0.0946185748644405	0.098003009287354	0.0915510299591939	0.176729815074151	0.180368115944444	0.173432173532659	0.201435081661974	0.204959108159249	0.198065135041654	0.000344067888100683	0.000373706254575844	0.000409718252802349
122	0.972667378427265	0.15	0.204306499207272	0.194114465403414	0.21449853301113	0.169549378603384	0.992638671550994	0.945852537110737	1.03942480599125	3.95	2.94	5.35	0.213483121069961	0.224042959534437	0.234602797998914	0.229799420210041	0.241166336453752	0.252533252697464	0.234791716430616	0.246308030602358	0.257901322122558	0.204306499207272	4.38134533363031	-0.00126738568252708	1.37639500432862	0.0946185748644405	0.098003009287354	0.0915510299591939	0.176729815074151	0.180368115944444	0.173432173532659	0.201435081661974	0.204959108159249	0.198065135041654	0.000344067888100683	0.000373706254575844	0.000409718252802349
122	0.972667378427265	0.15	0.204492806132594	0.19425559264598	0.214730019619208	0.171447617642178	1.00113768901989	0.954266579200848	1.04800879883894	3.97	2.94	5.34	0.214163426696652	0.224682581103514	0.235201735510376	0.230379037346668	0.241694660669162	0.253010283991656	0.235411730248597	0.247005757226063	0.258347440359009	0.204492806132594	4.38913626905133	0.0118651828049336	1.39170830830203	0.0946185748644405	0.098003009287354	0.0915510299591939	0.176729815074151	0.180368115944444	0.173432173532659	0.201435081661974	0.204959108159249	0.198065135041654	0.000344067888100683	0.000373706254575844	0.000409718252802349
122	0.972667378427265	0.15	0.204532381330713	0.194322351664493	0.214742410996932	0.168683244880904	0.985598723496015	0.939001011404522	1.03219643558751	3.95	2.95	5.34	0.211855011927966	0.222368268815936	0.232881525703906	0.228036584219345	0.239352847959985	0.250669111700624	0.232802722656697	0.244474015208402	0.256047982185208	0.204532381330713	4.3768125015014	0.00130103175764551	1.37936451263229	0.0946185748644405	0.098003009287354	0.0915510299591939	0.176729815074151	0.180368115944444	0.173432173532659	0.201435081661974	0.204959108159249	0.198065135041654	0.000344067888100683	0.000373706254575844	0.000409718252802349
122	0.972667378427265	0.15	0.204639443618626	0.194461238479139	0.214817648758113	0.170871097950851	0.994150434670319	0.94751178189863	1.04078908744201	3.99	2.93	5.41	0.212047462385597	0.222484913569057	0.232922364752517	0.2280279554008	0.239252002254198	0.250476049107595	0.232565383895056	0.244205221547418	0.2553724195429	0.204639443618626	4.41695768161742	-0.00929051497377001	1.37401755897755	0.0946185748644405	0.098003009287354	0.0915510299591939	0.176729815074151	0.180368115944444	0.173432173532659	0.201435081661974	0.204959108159249	0.198065135041654	0.000344067888100683	0.000373706254575844	0.000409718252802349
122	0.972667378427265	0.15	0.204756694521643	0.1944657299621	0.215047659081186	0.166954653925417	0.976502840695813	0.930048560482858	1.02295712090877	3.99	2.94	5.37	0.207956405372787	0.218343459917821	0.228730514462856	0.223605778788076	0.234774491849321	0.245943204910567	0.228246966914091	0.239852962720354	0.251143208661287	0.204756694521643	4.38928283348214	0.00847350870276876	1.3882300127535	0.0946185748644405	0.098003009287354	0.0915510299591939	0.176729815074151	0.180368115944444	0.173432173532659	0.201435081661974	0.204959108159249	0.198065135041654	0.000344067888100683	0.000373706254575844	0.000409718252802349
122	0.972667378427265	0.15	0.204768487774172	0.19446530009744	0.215071675450903	0.167541692750584	0.991905112517601	0.944817454256119	1.03899277077908	4.03	2.97	5.48	0.209363661333679	0.219797893356853	0.230232125380027	0.224884926612009	0.236092704923855	0.2473004832357	0.229414425617506	0.240974819426083	0.252440753160175	0.204768487774172	4.4368103446036	0.00488297497486008	1.39688868286438	0.0946185748644405	0.098003009287354	0.0915510299591939	0.176729815074151	0.180368115944444	0.173432173532659	0.201435081661974	0.204959108159249	0.198065135041654	0.000344067888100683	0.000373706254575844	0.000409718252802349
122	0.972667378427265	0.15	0.204805390079697	0.194594069107366	0.215016711052028	0.17249736295532	0.989163499928151	0.943023380582179	1.03530361927412	4.02	2.98	5.41	0.209459167433665	0.21970755700968	0.229955946585695	0.225048511508086	0.236059654384741	0.247070797261395	0.22985429156106	0.241235316951599	0.252513356990786	0.204805390079697	4.42294537339754	-0.00569667538787436	1.38244635260718	0.0946185748644405	0.098003009287354	0.0915510299591939	0.176729815074151	0.180368115944444	0.173432173532659	0.201435081661974	0.204959108159249	0.198065135041654	0.000344067888100683	0.000373706254575844	0.000409718252802349
122	0.972667378427265	0.15	0.204830257275657	0.194575921486237	0.215084593065078	0.172387530881955	0.993630387549919	0.947264068355415	1.03999670674442	3.96	2.92	5.37	0.213139177736844	0.22357183266163	0.234004487586416	0.229345960500072	0.240571898826836	0.251797837153599	0.234185056757708	0.245487878917902	0.256804384845848	0.204830257275657	4.38167013010577	0.00659304243907003	1.38316952417149	0.0946185748644405	0.098003009287354	0.0915510299591939	0.176729815074151	0.180368115944444	0.173432173532659	0.201435081661974	0.204959108159249	0.198065135041654	0.000344067888100683	0.000373706254575844	0.000409718252802349
122	0.972667378427265	0.15	0.204842186059895	0.194630377237026	0.215053994882765	0.167609344037037	0.987787866687078	0.940907031494356	1.0346687018798	3.98	2.97	5.37	0.210773558835168	0.221275383291769	0.231777207748369	0.22668356058131	0.237978103281915	0.249272645982519	0.231677587537251	0.243092133322625	0.254830805772329	0.204842186059895	4.40121428159247	0.00283376321858335	1.38597519852349	0.0946185748644405	0.098003009287354	0.0915510299591939	0.176729815074151	0.180368115944444	0.173432173532659	0.201435081661974	0.204959108159249	0.198065135041654	0.000344067888100683	0.000373706254575844	0.000409718252802349
122	0.972667378427265	0.15	0.204845698260842	0.194629262417345	0.215062134104339	0.170623574020494	0.98622630143507	0.939918935894579	1.03253366697556	4.01	2.96	5.42	0.209155080715298	0.219459608486213	0.229764136257128	0.224769582242175	0.235843395961403	0.246917209680632	0.229391283879704	0.24093961039488	0.25226379404392	0.204845698260842	4.4102405569351	-0.0124154067658916	1.37361514160957	0.0946185748644405	0.098003009287354	0.0915510299591939	0.176729815074151	0.180368115944444	0.173432173532659	0.201435081661974	0.204959108159249	0.198065135041654	0.000344067888100683	0.000373706254575844	0.000409718252802349
122	0.972667378427265	0.15	0.205049317227122	0.194807113634675	0.215291520819569	0.169296044101492	0.992100457401993	0.945297580215716	1.03890333458827	4.02	2.95	5.4	0.210048203557544	0.220447955424103	0.230847707290662	0.225691773989832	0.236866058787629	0.248040343585427	0.230219492772763	0.241786029916875	0.253019260516112	0.205049317227122	4.40975994144392	0.00366642127103991	1.3878264498974	0.0946185748644405	0.098003009287354	0.0915510299591939	0.176729815074151	0.180368115944444	0.173432173532659	0.201435081661974	0.204959108159249	0.198065135041654	0.000344067888100683	0.000373706254575844	0.000409718252802349
122	0.972667378427265	0.15	0.205116534229535	0.194759037348448	0.215474031110622	0.163025926688828	0.976071147211585	0.928970561598129	1.02317173282504	4.02	2.97	5.41	0.206358726662451	0.216821509095005	0.227284291527559	0.221719900961688	0.232961524334002	0.244203147706316	0.22642446518712	0.238014898475876	0.249434136959622	0.205116534229535	4.41044852999369	0.00566851047390678	1.3927159872774	0.0946185748644405	0.098003009287354	0.0915510299591939	0.176729815074151	0.180368115944444	0.173432173532659	0.201435081661974	0.204959108159249	0.198065135041654	0.000344067888100683	0.000373706254575844	0.000409718252802349
122	0.972667378427265	0.15	0.20517557650218	0.194952128723216	0.215399024281143	0.168139516086903	0.988036516942925	0.941232781644775	1.03484025224107	3.98	2.97	5.39	0.210822758303715	0.221306129438781	0.231789500573848	0.226733503754993	0.238008052516913	0.249282601278832	0.231765992660075	0.243213445328797	0.254670579249407	0.20517557650218	4.41554019411957	0.00566925061478433	1.39028712767016	0.0946185748644405	0.098003009287354	0.0915510299591939	0.176729815074151	0.180368115944444	0.173432173532659	0.201435081661974	0.204959108159249	0.198065135041654	0.000344067888100683	0.000373706254575844	0.000409718252802349
122	0.972667378427265	0.15	0.205299122909023	0.195012190476551	0.215586055341496	0.172722419110715	1.00119813627534	0.954533436942469	1.04786283560821	3.98	2.94	5.32	0.214141862451539	0.224610710622946	0.235079558794353	0.230345644688985	0.241606654346728	0.252867664004471	0.235428936925018	0.246869663937588	0.25840190621238	0.205299122909023	4.36655790597543	-0.015551697136861	1.35888860040251	0.0946185748644405	0.098003009287354	0.0915510299591939	0.176729815074151	0.180368115944444	0.173432173532659	0.201435081661974	0.204959108159249	0.198065135041654	0.000344067888100683	0.000373706254575844	0.000409718252802349
122	0.972667378427265	0.15	0.205336866997813	0.194949889505507	0.21572384449012	0.162764292866274	0.971628835003103	0.924697612633896	1.01856005737231	3.98	2.95	5.36	0.207243891119491	0.217762150284327	0.228280409449163	0.222900139535586	0.234213001028626	0.245525862521666	0.227713942910383	0.23928347641925	0.250925479499629	0.205336866997813	4.38198415575555	-0.00503149533237489	1.3747568862158	0.0946185748644405	0.098003009287354	0.0915510299591939	0.176729815074151	0.180368115944444	0.173432173532659	0.201435081661974	0.204959108159249	0.198065135041654	0.000344067888100683	0.000373706254575844	0.000409718252802349
122	0.972667378427265	0.15	0.205344571714203	0.195111260066723	0.215577883361682	0.169274315579606	0.977337677787192	0.931227680624141	1.02344767495024	3.99	2.93	5.41	0.208270965920637	0.218583560624985	0.228896155329333	0.22395036084082	0.235039325138052	0.246128289435283	0.228489036922929	0.239907886136224	0.251231374332963	0.205344571714203	4.39244188176099	0.00333330484466379	1.38364216605302	0.0946185748644405	0.098003009287354	0.0915510299591939	0.176729815074151	0.180368115944444	0.173432173532659	0.201435081661974	0.204959108159249	0.198065135041654	0.000344067888100683	0.000373706254575844	0.000409718252802349
122	0.972667378427265	0.15	0.205559511541154	0.195329496706862	0.215789526375447	0.172298628282536	1.00123788373629	0.954502009713751	1.04797375775882	4.05	2.97	5.43	0.210852345284542	0.221176439467989	0.231500533651437	0.226403130009976	0.237488646912792	0.248574163815608	0.231118332188362	0.242600155988703	0.253683020058483	0.205559511541154	4.44151950003343	-0.00959231156699303	1.38232011511477	0.0946185748644405	0.098003009287354	0.0915510299591939	0.176729815074151	0.180368115944444	0.173432173532659	0.201435081661974	0.204959108159249	0.198065135041654	0.000344067888100683	0.000373706254575844	0.000409718252802349
122	0.972667378427265	0.15	0.205683888056646	0.195387231627237	0.215980544486056	0.167693022504609	0.984267511248798	0.937567757611442	1.03096726488615	4.01	2.95	5.39	0.208720385735131	0.219116637647374	0.229512889559616	0.224313414006936	0.2354863464021	0.246659278797264	0.229009621149483	0.240382793530632	0.251733640710462	0.205683888056646	4.40798397549906	-0.0111194122257623	1.37345321079018	0.0946185748644405	0.098003009287354	0.0915510299591939	0.176729815074151	0.180368115944444	0.173432173532659	0.201435081661974	0.204959108159249	0.198065135041654	0.000344067888100683	0.000373706254575844	0.000409718252802349
122	0.972667378427265	0.15	0.205712524876482	0.195475438219084	0.215949611533881	0.168746902011256	0.987253577094423	0.94058821736073	1.03391893682812	4.01	2.93	5.44	0.209384512241102	0.219772696364663	0.230160880488224	0.225026128086577	0.236190338973787	0.247354549860998	0.229622145116264	0.240715662917446	0.252389049754189	0.205712524876482	4.42325158430704	-0.012866386358726	1.37371199607969	0.0946185748644405	0.098003009287354	0.0915510299591939	0.176729815074151	0.180368115944444	0.173432173532659	0.201435081661974	0.204959108159249	0.198065135041654	0.000344067888100683	0.000373706254575844	0.000409718252802349
122	0.972667378427265	0.15	0.205756168225167	0.195464000713903	0.216048335736432	0.168958897234775	0.993072162751325	0.946167210844554	1.0399771146581	3.95	2.93	5.38	0.213290206137614	0.223863777855599	0.234437349573583	0.229558537634898	0.240938589748459	0.252318641862019	0.234469015387679	0.24605370967854	0.257531770323034	0.205756168225167	4.38436475992059	0.00975814499629772	1.3879630061498	0.0946185748644405	0.098003009287354	0.0915510299591939	0.176729815074151	0.180368115944444	0.173432173532659	0.201435081661974	0.204959108159249	0.198065135041654	0.000344067888100683	0.000373706254575844	0.000409718252802349
122	0.972667378427265	0.15	0.205891948712425	0.195561302497306	0.216222594927543	0.164958054819122	0.988131372052709	0.940783633815796	1.03547911028962	4.01	2.98	5.39	0.209339164526709	0.219874781440603	0.230410398354498	0.224966375644766	0.236288478499524	0.247610581354282	0.230044939510117	0.241644566377363	0.25294888496778	0.205891948712425	4.41700013953455	1.04294597799087e-05	1.38811277470924	0.0946185748644405	0.098003009287354	0.0915510299591939	0.176729815074151	0.180368115944444	0.173432173532659	0.201435081661974	0.204959108159249	0.198065135041654	0.000344067888100683	0.000373706254575844	0.000409718252802349
122	0.972667378427265	0.15	0.206050737451699	0.195657424565811	0.216444050337587	0.164491640831573	0.980709364412292	0.933637546251246	1.02778118257334	3.98	2.94	5.35	0.209377681450797	0.219934013710362	0.230490345969927	0.225211411949386	0.236566043812297	0.247920675675207	0.229839117416122	0.241639884571072	0.253218618670892	0.206050737451699	4.36637456906418	-0.00281486607191074	1.37362431038203	0.0946185748644405	0.098003009287354	0.0915510299591939	0.176729815074151	0.180368115944444	0.173432173532659	0.201435081661974	0.204959108159249	0.198065135041654	0.000344067888100683	0.000373706254575844	0.000409718252802349
122	0.972667378427265	0.15	0.206212643029293	0.195797498398663	0.216627787659923	0.169746240947368	1.00521585629785	0.957870014682863	1.05256169791284	3.99	2.99	5.37	0.214423123786705	0.225021684240399	0.235620244694092	0.230589838581263	0.241987491507177	0.25338514443309	0.235675069948973	0.2473302882359	0.259121377469819	0.206212643029293	4.38958851718222	0.00100765918134886	1.38384729574375	0.0946185748644405	0.098003009287354	0.0915510299591939	0.176729815074151	0.180368115944444	0.173432173532659	0.201435081661974	0.204959108159249	0.198065135041654	0.000344067888100683	0.000373706254575844	0.000409718252802349
122	0.972667378427265	0.15	0.206321511232084	0.195981222390454	0.216661800073714	0.17021039144492	0.998897603661557	0.951926680070063	1.04586852725305	4	2.94	5.37	0.212423353591876	0.222904960336924	0.233386567081971	0.228356007580564	0.239623779362038	0.250891551143512	0.233014442755666	0.244819358493032	0.256007905766541	0.206321511232084	4.38516159104532	0.00144743947459784	1.38034626815972	0.0946185748644405	0.098003009287354	0.0915510299591939	0.176729815074151	0.180368115944444	0.173432173532659	0.201435081661974	0.204959108159249	0.198065135041654	0.000344067888100683	0.000373706254575844	0.000409718252802349
122	0.972667378427265	0.15	0.206322031496401	0.195892693950688	0.216751369042115	0.166071548101245	0.986345281973529	0.939273253039267	1.03341731090779	3.98	2.95	5.32	0.210540501553612	0.221091817210581	0.23164313286755	0.226449532273507	0.23779813493076	0.249146737588013	0.23148484325211	0.243016775174766	0.254535965662376	0.206322031496401	4.37278254706032	-0.00490114276291775	1.37183186725256	0.0946185748644405	0.098003009287354	0.0915510299591939	0.176729815074151	0.180368115944444	0.173432173532659	0.201435081661974	0.204959108159249	0.198065135041654	0.000344067888100683	0.000373706254575844	0.000409718252802349
122	0.972667378427265	0.15	0.206555319204159	0.196253192517454	0.216857445890864	0.172668594607942	1.0021350111554	0.955417846037559	1.04885217627324	3.99	2.95	5.38	0.213808315975343	0.224262923289214	0.234717530603086	0.229920453960195	0.241162898149588	0.25240534233898	0.234761162003997	0.246422944451115	0.257834285789369	0.206555319204159	4.38816522186364	0.00104259960464687	1.38169155234719	0.0946185748644405	0.098003009287354	0.0915510299591939	0.176729815074151	0.180368115944444	0.173432173532659	0.201435081661974	0.204959108159249	0.198065135041654	0.000344067888100683	0.000373706254575844	0.000409718252802349
122	0.972667378427265	0.15	0.206623794319493	0.196295900271254	0.216951688367732	0.171729514901296	1.00296121264584	0.956051267278086	1.0498711580136	3.99	2.95	5.41	0.213749265465092	0.224237161573334	0.234725057681576	0.229831917168659	0.241108930282029	0.252385943395399	0.23475702837095	0.246038093928138	0.257601722030718	0.206623794319493	4.39461726388055	0.00136414235446216	1.38194652522276	0.0946185748644405	0.098003009287354	0.0915510299591939	0.176729815074151	0.180368115944444	0.173432173532659	0.201435081661974	0.204959108159249	0.198065135041654	0.000344067888100683	0.000373706254575844	0.000409718252802349
122	0.972667378427265	0.15	0.206653863436725	0.196330019943218	0.216977706930231	0.171159681649094	0.992527061384377	0.946011932999607	1.03904218976915	3.99	2.96	5.43	0.2115955547663	0.221999645932881	0.232403737099461	0.227527489607783	0.238714949322601	0.249902409037419	0.232339732770197	0.243780013776541	0.254944664906725	0.206653863436725	4.4044697754713	0.0032397287065676	1.38828386991061	0.0946185748644405	0.098003009287354	0.0915510299591939	0.176729815074151	0.180368115944444	0.173432173532659	0.201435081661974	0.204959108159249	0.198065135041654	0.000344067888100683	0.000373706254575844	0.000409718252802349
122	0.972667378427265	0.15	0.20669785002057	0.196402319204501	0.216993380836638	0.170028827563421	0.999258511590512	0.952240392881891	1.04627663029913	3.99	2.96	5.43	0.213147873254722	0.223672329140121	0.23419678502552	0.229216561623219	0.240534430078437	0.251852298533655	0.234020140551616	0.245509005627127	0.257064863189353	0.20669785002057	4.41567073789442	0.0126341241150855	1.39990665199314	0.0946185748644405	0.098003009287354	0.0915510299591939	0.176729815074151	0.180368115944444	0.173432173532659	0.201435081661974	0.204959108159249	0.198065135041654	0.000344067888100683	0.000373706254575844	0.000409718252802349
122	0.972667378427265	0.15	0.206991574959716	0.196696375680424	0.217286774239009	0.165599314333161	0.984407459653567	0.937347654689709	1.03146726461742	4	2.95	5.39	0.209292992017619	0.219800606066018	0.230308220114417	0.225006161896688	0.236302660097273	0.247599158297857	0.22977120060701	0.241268354457467	0.252814784338211	0.206991574959716	4.40436466378236	0.00143556502738269	1.38532676983406	0.0946185748644405	0.098003009287354	0.0915510299591939	0.176729815074151	0.180368115944444	0.173432173532659	0.201435081661974	0.204959108159249	0.198065135041654	0.000344067888100683	0.000373706254575844	0.000409718252802349
122	0.972667378427265	0.15	0.207026714332096	0.196647370574089	0.217406058090103	0.167887570652801	0.984847569980051	0.938152834698196	1.03154230526191	4.02	2.94	5.41	0.208400372238102	0.218773096014425	0.229145819790747	0.22391376293974	0.23505863560838	0.24620350827702	0.22846188344655	0.239897535085385	0.251317425314331	0.207026714332096	4.40043798766443	-0.0056055224424768	1.37647744444739	0.0946185748644405	0.098003009287354	0.0915510299591939	0.176729815074151	0.180368115944444	0.173432173532659	0.201435081661974	0.204959108159249	0.198065135041654	0.000344067888100683	0.000373706254575844	0.000409718252802349
122	0.972667378427265	0.15	0.207179904339371	0.19682714124197	0.217532667436771	0.16526733815216	0.987428945128994	0.940167912215645	1.03468997804234	4.07	2.99	5.45	0.206662416077633	0.217051070190684	0.227439724303734	0.221779003507292	0.232927549046936	0.24407609458658	0.22659117209499	0.237853030680586	0.249216701695149	0.207179904339371	4.44876320431603	-0.00298047916577227	1.392436157492	0.0946185748644405	0.098003009287354	0.0915510299591939	0.176729815074151	0.180368115944444	0.173432173532659	0.201435081661974	0.204959108159249	0.198065135041654	0.000344067888100683	0.000373706254575844	0.000409718252802349
122	0.972667378427265	0.15	0.208753873464351	0.198360282637663	0.21914746429104	0.172036165847233	1.00399837618923	0.957090476870689	1.05090627550777	3.96	2.94	5.41	0.215457600465927	0.226017378955328	0.236577157444729	0.231854172482605	0.243217562300208	0.254580952117811	0.236747168614625	0.248334718345835	0.260212810381351	0.208753873464351	4.38568769977087	-0.015652357648151	1.36398495235732	0.0946185748644405	0.098003009287354	0.0915510299591939	0.176729815074151	0.180368115944444	0.173432173532659	0.201435081661974	0.204959108159249	0.198065135041654	0.000344067888100683	0.000373706254575844	0.000409718252802349
122	0.972667378427265	0.16	0.192448432265168	0.182904208614775	0.201992655915562	0.173320409131729	0.974779300437487	0.929440792741746	1.02011780813323	4.01	2.94	5.46	0.206876448064526	0.216967967078849	0.227059486093173	0.222327413214648	0.233172636722939	0.244017860231229	0.226722393508044	0.237784976001765	0.24889234044521	0.192448432265168	4.4622462459964	-0.0084352944058378	1.38240469531427	0.0946185748644405	0.098003009287354	0.0915510299591939	0.176729815074151	0.180368115944444	0.173432173532659	0.201435081661974	0.204959108159249	0.198065135041654	0.000344067888100683	0.000373706254575844	0.000409718252802349
122	0.972667378427265	0.16	0.194384595796292	0.184921866665314	0.203847324927269	0.180448466749125	0.982369297398627	0.937782786919498	1.02695580787776	4	2.96	5.5	0.209139842463021	0.219083313283393	0.229026784103764	0.224810394755378	0.235498915766201	0.246187436777025	0.229319639948099	0.239950253839966	0.25111770865003	0.194384595796292	4.47876829366109	-0.0139195875084886	1.37913815201884	0.0946185748644405	0.098003009287354	0.0915510299591939	0.176729815074151	0.180368115944444	0.173432173532659	0.201435081661974	0.204959108159249	0.198065135041654	0.000344067888100683	0.000373706254575844	0.000409718252802349
122	0.972667378427265	0.16	0.194508145830488	0.184924805257642	0.204091486403334	0.175217937416872	0.976248467292727	0.931140022441847	1.02135691214361	3.98	2.98	5.49	0.208505048762278	0.218605933985275	0.228706819208271	0.224233748492671	0.235096599872491	0.245959451252311	0.22878780908461	0.239900321761502	0.25104055399937	0.194508145830488	4.4786423085546	-0.00663003294153617	1.39030935154406	0.0946185748644405	0.098003009287354	0.0915510299591939	0.176729815074151	0.180368115944444	0.173432173532659	0.201435081661974	0.204959108159249	0.198065135041654	0.000344067888100683	0.000373706254575844	0.000409718252802349
122	0.972667378427265	0.16	0.194861304735332	0.185180343692656	0.204542265778008	0.170691907858486	0.974244866943035	0.928511120523343	1.01997861336273	4	2.95	5.4	0.207127907500738	0.217329977232268	0.227532046963798	0.22265464558713	0.233621483652256	0.244588321717382	0.227408372089849	0.238365332776084	0.24957408144824	0.194861304735332	4.4445954565246	0.00347532396933927	1.39279621197106	0.0946185748644405	0.098003009287354	0.0915510299591939	0.176729815074151	0.180368115944444	0.173432173532659	0.201435081661974	0.204959108159249	0.198065135041654	0.000344067888100683	0.000373706254575844	0.000409718252802349
122	0.972667378427265	0.16	0.195038827329455	0.185353025866581	0.204724628792329	0.175112394149401	0.996624549570319	0.950557786736565	1.04269131240407	4	2.96	5.48	0.212006162191794	0.222280590247887	0.23255501830398	0.227893634616426	0.238938015256597	0.249982395896768	0.23253976114068	0.243678631321268	0.254967113401927	0.195038827329455	4.46471556935602	-0.0137620226842694	1.3795759130023	0.0946185748644405	0.098003009287354	0.0915510299591939	0.176729815074151	0.180368115944444	0.173432173532659	0.201435081661974	0.204959108159249	0.198065135041654	0.000344067888100683	0.000373706254575844	0.000409718252802349
122	0.972667378427265	0.16	0.195277191184231	0.185775577604906	0.204778804763556	0.183320437179655	0.980254133709793	0.936190911569137	1.02431735585045	4.05	2.96	5.57	0.206467477108757	0.216185176988384	0.225902876868012	0.221653149571641	0.23208558578423	0.24251802199682	0.22586194243853	0.236470096898756	0.247205515491456	0.195277191184231	4.49600613917446	0.016828586319487	1.41524108952582	0.0946185748644405	0.098003009287354	0.0915510299591939	0.176729815074151	0.180368115944444	0.173432173532659	0.201435081661974	0.204959108159249	0.198065135041654	0.000344067888100683	0.000373706254575844	0.000409718252802349
122	0.972667378427265	0.16	0.195808380798833	0.186106172075702	0.205510589521965	0.178011738312447	0.992518090542327	0.947096317128055	1.0379398639566	3.99	2.96	5.4	0.21183608436631	0.221995526918289	0.232154969470268	0.227785878269277	0.238710256669452	0.249634635069626	0.232642769890275	0.243994829665917	0.254693702219902	0.195808380798833	4.45028184294509	0.0119812952205498	1.40102470531153	0.0946185748644405	0.098003009287354	0.0915510299591939	0.176729815074151	0.180368115944444	0.173432173532659	0.201435081661974	0.204959108159249	0.198065135041654	0.000344067888100683	0.000373706254575844	0.000409718252802349
122	0.972667378427265	0.16	0.195892044287591	0.186305581272649	0.205478507302533	0.178459461182713	0.987863480120125	0.942723765516809	1.03300319472344	3.97	2.93	5.46	0.211658088189965	0.221792749098976	0.231927410007986	0.227694675888388	0.238597204351391	0.249499732814394	0.232170425428012	0.243430692927433	0.254466331532957	0.195892044287591	4.43617634384925	-0.0147987771531892	1.36879007684334	0.0946185748644405	0.098003009287354	0.0915510299591939	0.176729815074151	0.180368115944444	0.173432173532659	0.201435081661974	0.204959108159249	0.198065135041654	0.000344067888100683	0.000373706254575844	0.000409718252802349
122	0.972667378427265	0.16	0.195919681970873	0.186248288663417	0.205591075278329	0.180990438752938	0.993194296527241	0.948198903020742	1.03818969003374	4.05	2.95	5.5	0.20915767324514	0.219082945023653	0.229008216802166	0.224546359608663	0.235201879013775	0.245857398418887	0.228919696862006	0.239720368144429	0.250744081481019	0.195919681970873	4.46996620356747	0.0013498323030067	1.39436533657984	0.0946185748644405	0.098003009287354	0.0915510299591939	0.176729815074151	0.180368115944444	0.173432173532659	0.201435081661974	0.204959108159249	0.198065135041654	0.000344067888100683	0.000373706254575844	0.000409718252802349
122	0.972667378427265	0.16	0.195953820544011	0.186210887552979	0.205696753535043	0.172909656123894	0.971403615376557	0.926157246158681	1.01664998459443	3.98	2.94	5.42	0.207593133421156	0.217734862161958	0.22787659090276	0.2232785297385	0.234186550851409	0.245094571964318	0.227799386883522	0.239091570865879	0.250169371180743	0.195953820544011	4.43169266220473	0.0112392097004492	1.39541916728934	0.0946185748644405	0.098003009287354	0.0915510299591939	0.176729815074151	0.180368115944444	0.173432173532659	0.201435081661974	0.204959108159249	0.198065135041654	0.000344067888100683	0.000373706254575844	0.000409718252802349
122	0.972667378427265	0.16	0.196023585470086	0.186288139002577	0.205759031937595	0.17246665978032	0.971054942601319	0.925754635645728	1.01635524955691	3.95	2.94	5.46	0.208768570274795	0.218984322864067	0.229200075453339	0.22470208001491	0.235697513152693	0.246692946290476	0.229295098912674	0.240463086415553	0.251504212666117	0.196023585470086	4.42975961425941	0.00611363248537797	1.3896805781666	0.0946185748644405	0.098003009287354	0.0915510299591939	0.176729815074151	0.180368115944444	0.173432173532659	0.201435081661974	0.204959108159249	0.198065135041654	0.000344067888100683	0.000373706254575844	0.000409718252802349
122	0.972667378427265	0.16	0.196059554815051	0.186363720879761	0.205755388750342	0.176861779007812	0.988409315767848	0.94299702737453	1.03382160416117	4	2.96	5.44	0.210468795840375	0.220604426576252	0.230740057312128	0.226259590661005	0.237155665075428	0.24805173948985	0.230849568834674	0.242160032041004	0.253130272769796	0.196059554815051	4.4525064224933	0.00479271523152678	1.39322599813618	0.0946185748644405	0.098003009287354	0.0915510299591939	0.176729815074151	0.180368115944444	0.173432173532659	0.201435081661974	0.204959108159249	0.198065135041654	0.000344067888100683	0.000373706254575844	0.000409718252802349
122	0.972667378427265	0.16	0.196292702589668	0.186548796071899	0.206036609107437	0.177098220705546	0.970583557610982	0.92602644915996	1.015140666062	4.04	2.94	5.46	0.204858027491387	0.214715069216574	0.22457211094176	0.220003174407194	0.230588946887584	0.241174719367973	0.2244498384488	0.235101790985283	0.245980601430315	0.196292702589668	4.43983528519942	0.00339046291021608	1.39028621473658	0.0946185748644405	0.098003009287354	0.0915510299591939	0.176729815074151	0.180368115944444	0.173432173532659	0.201435081661974	0.204959108159249	0.198065135041654	0.000344067888100683	0.000373706254575844	0.000409718252802349
122	0.972667378427265	0.16	0.19649393006419	0.186851778788548	0.206136081339833	0.176376678869143	0.981068033628932	0.935917797037432	1.02621827022043	4.01	2.96	5.49	0.208509278917856	0.218568114538317	0.228626950158779	0.22410593038528	0.234917174503602	0.245728418621924	0.228547487923106	0.239709218605986	0.250787237685575	0.19649393006419	4.47657464648724	-0.00196184556086212	1.39142121165193	0.0946185748644405	0.098003009287354	0.0915510299591939	0.176729815074151	0.180368115944444	0.173432173532659	0.201435081661974	0.204959108159249	0.198065135041654	0.000344067888100683	0.000373706254575844	0.000409718252802349
122	0.972667378427265	0.16	0.196806314539057	0.187231586098613	0.2063810429795	0.176489161493986	0.980125638089494	0.935036227595395	1.02521504858359	3.98	2.96	5.4	0.209614739272607	0.219722802196524	0.229830865120441	0.225456815465808	0.236328816572517	0.247200817679226	0.23013900445055	0.241437470014669	0.252335705310432	0.196806314539057	4.44316906266055	-0.00203560839337742	1.38613837093513	0.0946185748644405	0.098003009287354	0.0915510299591939	0.176729815074151	0.180368115944444	0.173432173532659	0.201435081661974	0.204959108159249	0.198065135041654	0.000344067888100683	0.000373706254575844	0.000409718252802349
122	0.972667378427265	0.16	0.196811891455631	0.187104441985022	0.20651934092624	0.179668265907152	0.994491563157791	0.949235440890744	1.03974768542484	3.98	2.95	5.39	0.212533888397062	0.222666737661689	0.232799586926317	0.228563612739763	0.239460701447537	0.25035779015531	0.233461306520009	0.24440808667116	0.255675725437708	0.196811891455631	4.41994058417212	-0.000669152141658715	1.38320735503591	0.0946185748644405	0.098003009287354	0.0915510299591939	0.176729815074151	0.180368115944444	0.173432173532659	0.201435081661974	0.204959108159249	0.198065135041654	0.000344067888100683	0.000373706254575844	0.000409718252802349
122	0.972667378427265	0.16	0.196909205731915	0.187136153394803	0.206682258069026	0.174206654771941	0.973386457581216	0.928252253700995	1.01852066146144	4.01	2.95	5.43	0.206566162705442	0.216609983515066	0.22665380432469	0.221988281738671	0.232781968828646	0.243575655918622	0.226637005645816	0.23741246943596	0.248487342654852	0.196909205731915	4.44137570071651	-0.00189611109808304	1.38683103469372	0.0946185748644405	0.098003009287354	0.0915510299591939	0.176729815074151	0.180368115944444	0.173432173532659	0.201435081661974	0.204959108159249	0.198065135041654	0.000344067888100683	0.000373706254575844	0.000409718252802349
122	0.972667378427265	0.16	0.19693131322101	0.18720773721706	0.20665488922496	0.178663643010578	1.00185859539332	0.956111236354354	1.04760595443229	4.03	2.99	5.42	0.211787065766628	0.221920508999005	0.232053952231383	0.22747822129489	0.238362444246607	0.249246667198325	0.232336707579088	0.243551610176809	0.254621250663332	0.19693131322101	4.44188226137195	0.000269765772035999	1.39127339260419	0.0946185748644405	0.098003009287354	0.0915510299591939	0.176729815074151	0.180368115944444	0.173432173532659	0.201435081661974	0.204959108159249	0.198065135041654	0.000344067888100683	0.000373706254575844	0.000409718252802349
122	0.972667378427265	0.16	0.196993777866558	0.187263918490423	0.206723637242694	0.179380842863694	0.986617012246704	0.941675408825764	1.03155861566764	3.99	2.96	5.44	0.210588406645088	0.220638770674762	0.230689134704437	0.2264398706086	0.237246748188923	0.248053625769246	0.230884807207622	0.242205321398604	0.253219227140816	0.196993777866558	4.45014440654692	-0.0132315796058701	1.37671276768767	0.0946185748644405	0.098003009287354	0.0915510299591939	0.176729815074151	0.180368115944444	0.173432173532659	0.201435081661974	0.204959108159249	0.198065135041654	0.000344067888100683	0.000373706254575844	0.000409718252802349
122	0.972667378427265	0.16	0.197216043578021	0.187512731565789	0.206919355590253	0.17388020135257	0.958690538898087	0.914187255144541	1.00319382265163	4.01	2.96	5.5	0.203711962014939	0.213628804760804	0.223545647506669	0.218955227872703	0.229614123608238	0.240273019343774	0.223171494882081	0.234174673291273	0.245134280406059	0.197216043578021	4.45190416205793	-0.0291288837592718	1.36028571202736	0.0946185748644405	0.098003009287354	0.0915510299591939	0.176729815074151	0.180368115944444	0.173432173532659	0.201435081661974	0.204959108159249	0.198065135041654	0.000344067888100683	0.000373706254575844	0.000409718252802349
122	0.972667378427265	0.16	0.197249355564759	0.187647303586612	0.206851407542905	0.177955190532326	0.987871301724424	0.942653447151456	1.03308915629739	3.97	2.91	5.38	0.211690434687086	0.221844948330562	0.231999461974037	0.227735504867326	0.238659679569397	0.249583854271468	0.232432910855859	0.243437979148393	0.254734971280571	0.197249355564759	4.42193650333304	0.0125602183262048	1.39344857229411	0.0946185748644405	0.098003009287354	0.0915510299591939	0.176729815074151	0.180368115944444	0.173432173532659	0.201435081661974	0.204959108159249	0.198065135041654	0.000344067888100683	0.000373706254575844	0.000409718252802349
122	0.972667378427265	0.16	0.197280029764022	0.187608837898984	0.20695122162906	0.177411383834708	0.988157294630015	0.942842099481146	1.03347248977888	3.99	2.92	5.41	0.210948839152312	0.22108753344468	0.231226227737049	0.226839851572128	0.237742305065866	0.248644758559604	0.231508665612637	0.242529411798927	0.253717897055367	0.197280029764022	4.44209136554409	0.0170671019662079	1.40404654534376	0.0946185748644405	0.098003009287354	0.0915510299591939	0.176729815074151	0.180368115944444	0.173432173532659	0.201435081661974	0.204959108159249	0.198065135041654	0.000344067888100683	0.000373706254575844	0.000409718252802349
122	0.972667378427265	0.16	0.197310569983802	0.187517264277002	0.207103875690602	0.173803597568533	0.967370037057085	0.92245186561583	1.01228820849834	4.02	2.92	5.42	0.204851271847603	0.214826366366673	0.224801460885742	0.220092882539403	0.230810157011286	0.241527431483168	0.224504879031253	0.235269718342722	0.246447685189753	0.197310569983802	4.4243291604199	-0.00367963653391426	1.3794463498827	0.0946185748644405	0.098003009287354	0.0915510299591939	0.176729815074151	0.180368115944444	0.173432173532659	0.201435081661974	0.204959108159249	0.198065135041654	0.000344067888100683	0.000373706254575844	0.000409718252802349
122	0.972667378427265	0.16	0.197386976864487	0.187607521657645	0.207166432071329	0.169793889188839	0.967045069693415	0.921504776977124	1.01258536240971	4.02	2.98	5.44	0.204818633237123	0.214940664879722	0.225062696522322	0.220079817226736	0.230956048742682	0.241832280258628	0.22477438149843	0.235813984850614	0.246814059018602	0.197386976864487	4.46103543224134	-0.0103478642089377	1.38228481214196	0.0946185748644405	0.098003009287354	0.0915510299591939	0.176729815074151	0.180368115944444	0.173432173532659	0.201435081661974	0.204959108159249	0.198065135041654	0.000344067888100683	0.000373706254575844	0.000409718252802349
122	0.972667378427265	0.16	0.197418880727324	0.187715963960491	0.207121797494156	0.174945729883976	0.988619112693572	0.942896003490735	1.03434222189641	3.99	2.95	5.42	0.210850004679496	0.221074586980925	0.231299169282354	0.226719742402199	0.237713883327515	0.248708024252831	0.231295645738282	0.242575256005762	0.253857095984735	0.197418880727324	4.43877375397154	0.012954418423701	1.40070027282424	0.0946185748644405	0.098003009287354	0.0915510299591939	0.176729815074151	0.180368115944444	0.173432173532659	0.201435081661974	0.204959108159249	0.198065135041654	0.000344067888100683	0.000373706254575844	0.000409718252802349
[truncated: 1,368 more rows]
