# Supplementary material for: Re-expressing coefficients from regression models for inclusion in a meta-analysis
Source: BMC Med Res Methodol. 2024 Jan 8;24:6. doi: 10.1186/s12874-023-02132-y (PMC10773134; doi:10.1186/s12874-023-02132-y)
Supplement: Supplementary file 2 — Additional file 2. [file 12874_2023_2132_MOESM2_ESM.zip › Supp_Files_R1/simdata/simdata_scenario_123.csv]

ex_no	errsd	rsquare	beta	b_low_ci	b_hi_ci	lrsquare	lbeta	lb_low_ci	lb_hi_ci	x_median	x_25	x_75	rbl	rb	rbu	altl	alt	altu	dzl	dz	dzu	observed_beta	xlog	error	ylog	RelBias_rb	RelBias_rbl	RelBias_rbu	RelBias_alt	RelBias_altl	RelBias_altu	RelBias_dz	RelBias_dzl	RelBias_dzu	MC_SE_RelBias_rb	MC_SE_RelBias_alt	MC_SE_RelBias_dz
123	0.986818893304458	0.01	0.0280257403578804	-0.00917878211465652	0.0652302628304174	0.014212441449749	0.288774120737685	-0.0867181949839485	0.664266436459318	8.52	6.74	11.85	-0.00962474849763802	0.0320506934587515	0.073726135415141	-0.00976710898022143	0.0325247580214816	0.0748166250231847	-0.00999382501815103	0.0332830691451817	0.0766201897800149	0.0280257403578804	9.64771923496255	0.0229995195869015	2.20079501835909	0.148952316136923	0.205174152128561	0.129795218279147	0.170126197314166	0.22734441430119	0.15061570634379	0.196037440449531	0.253835303301131	0.175439082137983	0.00257793736620418	0.00264610955044075	0.00281554262311463
123	0.986818893304458	0.02	0.0344905505132658	-0.000700274148303211	0.0696813751748349	0.0382273982745732	0.450321192688055	0.0976608076775828	0.802981577698527	8.13	5.83	11.34	0.0113291888115596	0.0522397258340588	0.093150262856558	0.0115261805538968	0.0531480692982236	0.0947699580425505	0.0117160958273182	0.0540171835659816	0.0964579122421659	0.0344905505132658	9.16675987851177	0.0486128650143822	2.15945733481217	0.148952316136923	0.205174152128561	0.129795218279147	0.170126197314166	0.22734441430119	0.15061570634379	0.196037440449531	0.253835303301131	0.175439082137983	0.00257793736620418	0.00264610955044075	0.00281554262311463
123	0.986818893304458	0.04	0.048658496209474	0.0104012349588732	0.0869157574600748	0.0484387977847448	0.522353528995801	0.16088401101828	0.883823046973323	7.52	5.83	11.03	0.0200862449517541	0.0652154360673584	0.110344627182963	0.0205278889538879	0.0666493529719304	0.112770816989973	0.0208799503129967	0.0678721329966782	0.114915584226312	0.048658496209474	8.61530614944515	-0.139746490636678	1.91541338872019	0.148952316136923	0.205174152128561	0.129795218279147	0.170126197314166	0.22734441430119	0.15061570634379	0.196037440449531	0.253835303301131	0.175439082137983	0.00257793736620418	0.00264610955044075	0.00281554262311463
123	0.986818893304458	0.04	0.0507943715064562	0.0109230709647103	0.0906656720482023	0.0589326471894339	0.571420071400701	0.214908745388709	0.927931397412693	8.33	6.08	11.09	0.0243551806963979	0.0647579002303545	0.105160619764311	0.0247448853499501	0.0657940844980314	0.106843283646113	0.0252724139818383	0.0672113391552651	0.109135863796908	0.0507943715064562	8.79478404779622	-0.0695492230021257	2.01287121476964	0.148952316136923	0.205174152128561	0.129795218279147	0.170126197314166	0.22734441430119	0.15061570634379	0.196037440449531	0.253835303301131	0.175439082137983	0.00257793736620418	0.00264610955044075	0.00281554262311463
123	0.986818893304458	0.04	0.0518587368297742	0.0144182378451847	0.0892992358143637	0.0510932627609933	0.516030072882333	0.16882151583104	0.863238629933626	7.75	5.94	10.64	0.0204942603272191	0.0626439977052966	0.104793735083374	0.020908002594696	0.0639086673855185	0.106909332176341	0.0213789489091937	0.0653167444492406	0.109404355711481	0.0518587368297742	8.68523661668021	0.0299781376956556	2.09029184931927	0.148952316136923	0.205174152128561	0.129795218279147	0.170126197314166	0.22734441430119	0.15061570634379	0.196037440449531	0.253835303301131	0.175439082137983	0.00257793736620418	0.00264610955044075	0.00281554262311463
123	0.986818893304458	0.04	0.0529168872093694	0.012374991949356	0.0934587824693827	0.0615814697370965	0.579544544259088	0.226324333047204	0.932764755470972	7.72	5.6	10.07	0.0275508306535	0.0705489037792139	0.113546976904928	0.0281118448615156	0.0719854825117332	0.115859120161951	0.0287463988593481	0.0735845128823867	0.118434979409193	0.0529168872093694	8.3899007389612	0.0454693208119081	2.07145624997602	0.148952316136923	0.205174152128561	0.129795218279147	0.170126197314166	0.22734441430119	0.15061570634379	0.196037440449531	0.253835303301131	0.175439082137983	0.00257793736620418	0.00264610955044075	0.00281554262311463
123	0.986818893304458	0.04	0.0541878054971726	0.0151215511215116	0.0932540598728337	0.0695427097734936	0.622044469863795	0.266798375546143	0.977290564181448	7.83	5.78	10.64	0.0320741875840835	0.0747814561134857	0.117488724642888	0.032702066050038	0.0762453643051831	0.119788662560328	0.0333895497727078	0.0778389191484441	0.122166588561959	0.0541878054971726	8.64034449854542	0.0670336549955643	2.11678392334515	0.148952316136923	0.205174152128561	0.129795218279147	0.170126197314166	0.22734441430119	0.15061570634379	0.196037440449531	0.253835303301131	0.175439082137983	0.00257793736620418	0.00264610955044075	0.00281554262311463
123	0.986818893304458	0.04	0.055072805377983	0.0128931742704375	0.0972524364855286	0.0434949132667122	0.525067019017479	0.140630524227385	0.909503513807572	7.13	5.44	9.74	0.0184683919016118	0.0689547559827522	0.119441120063893	0.0189369905633092	0.070704345581204	0.122471700599099	0.0193674872724302	0.0723225140066458	0.125362642205982	0.055072805377983	8.18059625955771	0.06792589897136	2.07555104834362	0.148952316136923	0.205174152128561	0.129795218279147	0.170126197314166	0.22734441430119	0.15061570634379	0.196037440449531	0.253835303301131	0.175439082137983	0.00257793736620418	0.00264610955044075	0.00281554262311463
123	0.986818893304458	0.04	0.0552414737428274	0.0121144365646328	0.0983685109210219	0.0510309877284062	0.563658008555761	0.184159414011231	0.943156603100291	8.35	5.96	10.84	0.020834544559563	0.0637684364856491	0.106702328411735	0.0211658152607563	0.0647823590414415	0.108398902822127	0.0216284117540227	0.0661486784333738	0.110804513712356	0.0552414737428274	8.83663617204148	0.0882571613445386	2.18047685705143	0.148952316136923	0.205174152128561	0.129795218279147	0.170126197314166	0.22734441430119	0.15061570634379	0.196037440449531	0.253835303301131	0.175439082137983	0.00257793736620418	0.00264610955044075	0.00281554262311463
123	0.986818893304458	0.04	0.0562061522666588	0.0148816295359712	0.0975306749973463	0.0461572970730832	0.554309796439	0.16088999770099	0.947729595177009	7.96	6.1	10.35	0.0190406329619441	0.0656001586924007	0.112159684422857	0.0193948341663589	0.066820478167341	0.114246122168323	0.0198903586672833	0.0685938559161561	0.117164085320042	0.0562061522666588	8.75209156636414	0.0285149548391102	2.11218093226277	0.148952316136923	0.205174152128561	0.129795218279147	0.170126197314166	0.22734441430119	0.15061570634379	0.196037440449531	0.253835303301131	0.175439082137983	0.00257793736620418	0.00264610955044075	0.00281554262311463
123	0.986818893304458	0.04	0.0592761987389797	0.0134797425730894	0.10507265490487	0.028838041487874	0.40527320129869	0.0380785905732203	0.772467812024159	7.74	6	10.15	0.00462757439142436	0.0492516098844091	0.0938756453773939	0.00472131208374261	0.0502492669425169	0.0957772218012912	0.00484379216569469	0.0515998525574105	0.0983684388909726	0.0592761987389797	8.24656912061274	0.130166460747726	2.16166200868167	0.148952316136923	0.205174152128561	0.129795218279147	0.170126197314166	0.22734441430119	0.15061570634379	0.196037440449531	0.253835303301131	0.175439082137983	0.00257793736620418	0.00264610955044075	0.00281554262311463
123	0.986818893304458	0.04	0.0627471316528693	0.0163293814750252	0.109164881830713	0.0497694226561094	0.598124914068344	0.190077571743656	1.00617225639303	8.33	5.92	10.14	0.021548690505671	0.067808150844709	0.114067611183747	0.0218939334407873	0.0688945409906103	0.115895148540433	0.0224548734541245	0.0706035274469742	0.118829378747158	0.0627471316528693	8.49144657388281	0.0745726663294477	2.13752086673651	0.148952316136923	0.205174152128561	0.129795218279147	0.170126197314166	0.22734441430119	0.15061570634379	0.196037440449531	0.253835303301131	0.175439082137983	0.00257793736620418	0.00264610955044075	0.00281554262311463
123	0.986818893304458	0.05	0.0520595040960473	0.0161810762123781	0.0879379319797166	0.0564603151490179	0.546474420667079	0.197684652383768	0.895264188950391	8.76	6.05	10.85	0.0213680667295804	0.0590693397085477	0.0967706126875149	0.0216521631399341	0.0598546885931957	0.0980572140464573	0.0221381453414012	0.0612478041489204	0.100202955582723	0.0520595040960473	9.20412938016401	-0.0238840102134831	2.09776031835132	0.148952316136923	0.205174152128561	0.129795218279147	0.170126197314166	0.22734441430119	0.15061570634379	0.196037440449531	0.253835303301131	0.175439082137983	0.00257793736620418	0.00264610955044075	0.00281554262311463
123	0.986818893304458	0.05	0.0526628096109436	0.0167715511646855	0.0885540680572018	0.0711927182132056	0.577418685486337	0.251791006623179	0.903046364349494	8	5.85	11.01	0.0296393122480331	0.0679702303370627	0.106301148426092	0.0301809522188075	0.0692123439618731	0.108243735704939	0.0307749429551352	0.0704896073363989	0.11030919175937	0.0526628096109436	8.82388221951993	0.0579698403187709	2.13392360094588	0.148952316136923	0.205174152128561	0.129795218279147	0.170126197314166	0.22734441430119	0.15061570634379	0.196037440449531	0.253835303301131	0.175439082137983	0.00257793736620418	0.00264610955044075	0.00281554262311463
123	0.986818893304458	0.05	0.0547240204545883	0.0162003556466508	0.0932476852625257	0.0545979404876947	0.495341138536912	0.173523383295273	0.817158893778551	8.77	6.35	11.09	0.0187276357944429	0.053460048209979	0.0881924606255152	0.0189750236953341	0.0541662435489623	0.0893574634025905	0.0194325138024226	0.0554102344787679	0.0914715971543527	0.0547240204545883	8.96426118662086	0.0935665787679793	2.19386203254503	0.148952316136923	0.205174152128561	0.129795218279147	0.170126197314166	0.22734441430119	0.15061570634379	0.196037440449531	0.253835303301131	0.175439082137983	0.00257793736620418	0.00264610955044075	0.00281554262311463
123	0.986818893304458	0.05	0.0547631911398805	0.0187513498763695	0.0907750324033915	0.0679122076029884	0.541662285770181	0.228356405820801	0.854968165719561	8.58	6.54	11.2	0.0251746059517789	0.0597142635617804	0.0942539211717818	0.0255372603981839	0.0605744813239158	0.0956117022496476	0.0261837873794761	0.0621291180701749	0.0982786490164985	0.0547631911398805	9.10946249062178	0.0284573485707179	2.15810157866812	0.148952316136923	0.205174152128561	0.129795218279147	0.170126197314166	0.22734441430119	0.15061570634379	0.196037440449531	0.253835303301131	0.175439082137983	0.00257793736620418	0.00264610955044075	0.00281554262311463
123	0.986818893304458	0.05	0.055467152503843	0.0166409501075075	0.0942933549001785	0.0597139940782059	0.591740876339104	0.225126950140046	0.958354802538162	7.9	6.09	11.09	0.0268227317031666	0.0705029173715845	0.114183103040002	0.0273328353425161	0.0718437127511899	0.116354590159864	0.0279186652575391	0.0733591637255252	0.118874844945436	0.055467152503843	9.01306168392951	0.0389958267479227	2.13951456542314	0.148952316136923	0.205174152128561	0.129795218279147	0.170126197314166	0.22734441430119	0.15061570634379	0.196037440449531	0.253835303301131	0.175439082137983	0.00257793736620418	0.00264610955044075	0.00281554262311463
123	0.986818893304458	0.05	0.0588340842105684	0.0207574565211979	0.0969107118999389	0.0747425662203714	0.66232532472639	0.298490628890643	1.02616002056214	7.92	5.89	10.98	0.0354925917333802	0.0787550431065781	0.122017494479776	0.0361631856263623	0.0802430339342286	0.124322882242095	0.0368662755459425	0.0817919219432898	0.12667470768627	0.0588340842105684	9.11449424271085	0.0313409806876588	2.13011167404044	0.148952316136923	0.205174152128561	0.129795218279147	0.170126197314166	0.22734441430119	0.15061570634379	0.196037440449531	0.253835303301131	0.175439082137983	0.00257793736620418	0.00264610955044075	0.00281554262311463
123	0.986818893304458	0.05	0.0588549860310351	0.0196499984759563	0.0980599735861139	0.0504533401986066	0.5284273810311	0.170509028293961	0.88634573376824	8.74	6.32	10.65	0.0184626201934196	0.0572178149942936	0.0959730097951676	0.0187098755392509	0.0579840881714436	0.0972583008036363	0.0192155490026198	0.0594428269902496	0.0998464736539062	0.0588549860310351	8.98394058574014	0.00584363630077049	2.12348526966609	0.148952316136923	0.205174152128561	0.129795218279147	0.170126197314166	0.22734441430119	0.15061570634379	0.196037440449531	0.253835303301131	0.175439082137983	0.00257793736620418	0.00264610955044075	0.00281554262311463
123	0.986818893304458	0.05	0.059811712555311	0.0207342468564573	0.0988891782541647	0.0780098273117922	0.719756184025891	0.333425365487098	1.10608700256468	8.24	5.93	11.17	0.0382007022837137	0.0824628074191879	0.126724912554662	0.038836524450287	0.0838353392769945	0.128834154103702	0.0396020963756996	0.0854658395049515	0.131241677425724	0.059811712555311	9.24885874058508	-0.0353608438767683	2.08697572996805	0.148952316136923	0.205174152128561	0.129795218279147	0.170126197314166	0.22734441430119	0.15061570634379	0.196037440449531	0.253835303301131	0.175439082137983	0.00257793736620418	0.00264610955044075	0.00281554262311463
123	0.986818893304458	0.05	0.0634454091186501	0.0216575459371469	0.105233272300153	0.0628895676054976	0.599439692951225	0.238165415900309	0.960713970002141	8.31	6	10.68	0.0270482251631255	0.0680778093887748	0.109107393614424	0.027484396050449	0.0691756100152138	0.110866823979979	0.0281091780818315	0.0707216921663984	0.113512915370525	0.0634454091186501	8.90609586011992	-0.0375150923678773	2.05378650223897	0.148952316136923	0.205174152128561	0.129795218279147	0.170126197314166	0.22734441430119	0.15061570634379	0.196037440449531	0.253835303301131	0.175439082137983	0.00257793736620418	0.00264610955044075	0.00281554262311463
123	0.986818893304458	0.05	0.0636600238296535	0.0188323418970062	0.108487705762301	0.0554839407716605	0.604722417189589	0.215173005021959	0.994271829357218	7.25	5.35	9.81	0.0278008019440442	0.078131400124731	0.128461998305418	0.0284752847696663	0.0800269672969301	0.131578649824194	0.0290667224207038	0.0818107933383642	0.134246945283892	0.0636600238296535	8.04961499190434	0.103370465782163	2.097424132184	0.148952316136923	0.205174152128561	0.129795218279147	0.170126197314166	0.22734441430119	0.15061570634379	0.196037440449531	0.253835303301131	0.175439082137983	0.00257793736620418	0.00264610955044075	0.00281554262311463
123	0.986818893304458	0.06	0.0536935853645552	0.019693513615549	0.0876936571135614	0.0637084974322588	0.531521057985558	0.213385072442183	0.849657043528934	7.7	5.61	10.07	0.0260512009743263	0.0648909586092069	0.103730716244087	0.0265864761477292	0.0662242759927724	0.105862075837815	0.0271669591617382	0.0677048853051617	0.108208182715893	0.0536935853645552	8.61833899142588	-0.0368231137450277	2.00790643022381	0.148952316136923	0.205174152128561	0.129795218279147	0.170126197314166	0.22734441430119	0.15061570634379	0.196037440449531	0.253835303301131	0.175439082137983	0.00257793736620418	0.00264610955044075	0.00281554262311463
123	0.986818893304458	0.06	0.0542650310182296	0.0196998830514969	0.0888301789849622	0.0759001239742941	0.643077591411312	0.292739748693623	0.993415434129001	7.9	5.61	11.28	0.0348766073957253	0.076615371778959	0.118354136162193	0.0355397620654779	0.0780721603075437	0.12060455854961	0.0360566064905995	0.0791438275814086	0.122382601748905	0.0542650310182296	8.88613175187074	-0.024091877894443	2.05971453973196	0.148952316136923	0.205174152128561	0.129795218279147	0.170126197314166	0.22734441430119	0.15061570634379	0.196037440449531	0.253835303301131	0.175439082137983	0.00257793736620418	0.00264610955044075	0.00281554262311463
123	0.986818893304458	0.06	0.0587083326768901	0.0215623666941925	0.0958542986595877	0.0749326990341959	0.751060523568712	0.339047092001562	1.16307395513586	8.44	6.32	10.69	0.0379693173590209	0.0841100131750471	0.130250708991073	0.0385505438973428	0.0853975520405393	0.132244560183736	0.0395753702296251	0.08767592929815	0.135735446054854	0.0587083326768901	9.36102577822601	0.150543360952269	2.29338979581467	0.148952316136923	0.205174152128561	0.129795218279147	0.170126197314166	0.22734441430119	0.15061570634379	0.196037440449531	0.253835303301131	0.175439082137983	0.00257793736620418	0.00264610955044075	0.00281554262311463
123	0.986818893304458	0.06	0.0589501710957345	0.0212966931400478	0.0966036490514212	0.0674699916544492	0.596206752333198	0.250141151958127	0.942272352708268	8.1	6.04	11.57	0.0291092026169869	0.06938123942992	0.109653276242853	0.0296208723568766	0.0706007946750236	0.111580716993171	0.0301348076394888	0.0718663971687228	0.113671279245841	0.0589501710957345	9.03074944336463	-0.0289084217165911	2.06605066476019	0.148952316136923	0.205174152128561	0.129795218279147	0.170126197314166	0.22734441430119	0.15061570634379	0.196037440449531	0.253835303301131	0.175439082137983	0.00257793736620418	0.00264610955044075	0.00281554262311463
123	0.986818893304458	0.06	0.059889709444564	0.0239344684389054	0.0958449504502225	0.0664292937613273	0.571240968133565	0.236893069242842	0.905588867024287	7.91	5.91	10.42	0.0282096342271174	0.0680243572262265	0.107839080225336	0.028745187069722	0.0693157826160614	0.109886378162401	0.0294277673377466	0.0709028703705229	0.112483939053539	0.059889709444564	8.62901252839447	0.051527912544306	2.10935196068328	0.148952316136923	0.205174152128561	0.129795218279147	0.170126197314166	0.22734441430119	0.15061570634379	0.196037440449531	0.253835303301131	0.175439082137983	0.00257793736620418	0.00264610955044075	0.00281554262311463
123	0.986818893304458	0.06	0.0607862582669382	0.023343062325658	0.0982294542082183	0.076615657673476	0.638749697993091	0.292532485522154	0.984966910464028	8.2	5.85	11.09	0.0336699838704661	0.0735189870974645	0.113367990324463	0.0342396030802272	0.074762760408851	0.115285917737475	0.0348984637395184	0.0762244363622304	0.117406783797498	0.0607862582669382	9.03021189709806	-0.0289858095422391	2.06005265267288	0.148952316136923	0.205174152128561	0.129795218279147	0.170126197314166	0.22734441430119	0.15061570634379	0.196037440449531	0.253835303301131	0.175439082137983	0.00257793736620418	0.00264610955044075	0.00281554262311463
123	0.986818893304458	0.06	0.0612423313936466	0.024831625667391	0.0976530371199023	0.0856163189662176	0.651028243556691	0.318849950551944	0.983206536561438	7.75	6.14	9.74	0.038700333798682	0.0790183918623788	0.119336449926076	0.0394811956003526	0.0806127565041864	0.12174431740802	0.0406639718966892	0.083041316546028	0.125374248279616	0.0612423313936466	8.55407200904777	0.141986479719371	2.18382203828421	0.148952316136923	0.205174152128561	0.129795218279147	0.170126197314166	0.22734441430119	0.15061570634379	0.196037440449531	0.253835303301131	0.175439082137983	0.00257793736620418	0.00264610955044075	0.00281554262311463
123	0.986818893304458	0.06	0.062187266508138	0.0243597997598981	0.100014733256378	0.0848777212786393	0.698677919748602	0.340494739225336	1.05686110027187	7.8	5.95	10.46	0.0410488216719376	0.0842300982362627	0.127411374800588	0.0418595925057059	0.0858937588285491	0.129927925151392	0.042886407273109	0.0879193021989553	0.133041500553313	0.062187266508138	8.76690216625925	-0.00735108098461071	2.07622812984106	0.148952316136923	0.205174152128561	0.129795218279147	0.170126197314166	0.22734441430119	0.15061570634379	0.196037440449531	0.253835303301131	0.175439082137983	0.00257793736620418	0.00264610955044075	0.00281554262311463
123	0.986818893304458	0.06	0.0625664320804541	0.0252976830072495	0.0998351811536587	0.072402159500479	0.685376351225379	0.302358794860051	1.06839390759071	7.93	5.91	11.23	0.03591625420303	0.0814137100485192	0.126911165894008	0.0365926132595496	0.0829468571246288	0.129301100989708	0.0372055489129706	0.0844655382251823	0.131616571707855	0.0625664320804541	9.19679623132658	0.0177996903678307	2.12648589419478	0.148952316136923	0.205174152128561	0.129795218279147	0.170126197314166	0.22734441430119	0.15061570634379	0.196037440449531	0.253835303301131	0.175439082137983	0.00257793736620418	0.00264610955044075	0.00281554262311463
123	0.986818893304458	0.06	0.062908556157588	0.0252556642361758	0.100561448079	0.0974594269931213	0.750860684083785	0.394108807158156	1.10761256100941	7.72	5.92	10.36	0.0479852762428805	0.0914221065128841	0.134858936782888	0.0489630136289067	0.0932849031548057	0.137606792680705	0.0501698355845293	0.095562023778968	0.140963433124903	0.062908556157588	8.71148174413517	-0.00112162864982241	2.06361531793873	0.148952316136923	0.205174152128561	0.129795218279147	0.170126197314166	0.22734441430119	0.15061570634379	0.196037440449531	0.253835303301131	0.175439082137983	0.00257793736620418	0.00264610955044075	0.00281554262311463
123	0.986818893304458	0.06	0.0639943151680139	0.0233215139861768	0.104667116349851	0.0778083422686099	0.685360011460202	0.316975182956463	1.05374483996394	7.93	5.98	10.44	0.0376255568695157	0.081353536408652	0.125081515947788	0.038332444014334	0.0828819594768398	0.127431474939346	0.0392766679260605	0.0849697064890551	0.130422086059116	0.0639943151680139	8.62222044561474	0.064606472817104	2.14138180775219	0.148952316136923	0.205174152128561	0.129795218279147	0.170126197314166	0.22734441430119	0.15061570634379	0.196037440449531	0.253835303301131	0.175439082137983	0.00257793736620418	0.00264610955044075	0.00281554262311463
123	0.986818893304458	0.06	0.0640578493084331	0.0244490271542642	0.103666671462602	0.0762913462113514	0.698595868393174	0.319070036096504	1.07812170068985	7.89	6.15	10.4	0.0380777417340883	0.0833702637158034	0.128662785697518	0.0388057439657069	0.084964206404411	0.131122668843115	0.0398147596396563	0.0871571490944104	0.134578820743446	0.0640578493084331	8.64017469638194	0.0140857623601681	2.08796589804127	0.148952316136923	0.205174152128561	0.129795218279147	0.170126197314166	0.22734441430119	0.15061570634379	0.196037440449531	0.253835303301131	0.175439082137983	0.00257793736620418	0.00264610955044075	0.00281554262311463
123	0.986818893304458	0.06	0.0650225035012531	0.025229758815431	0.104815248187075	0.0808507404282081	0.729880961820324	0.34565339788605	1.1141085257546	7.91	6.1	10.59	0.0411348586193826	0.0868602778305559	0.132585697041729	0.0419141771007378	0.0885058850377023	0.135097592974667	0.0429213266020952	0.0906243674559855	0.13834255946349	0.0650225035012531	8.92867971127995	-0.0159966518370293	2.09078818973728	0.148952316136923	0.205174152128561	0.129795218279147	0.170126197314166	0.22734441430119	0.15061570634379	0.196037440449531	0.253835303301131	0.175439082137983	0.00257793736620418	0.00264610955044075	0.00281554262311463
123	0.986818893304458	0.06	0.0688284368712851	0.026078535211812	0.111578338530758	0.0748336497558214	0.730355411661275	0.329413770401985	1.13129705292057	8.17	6.03	10.75	0.0380576414912288	0.0843789996522143	0.1307003578132	0.0387100336085924	0.0858254422610348	0.132940850913477	0.039577576226111	0.0878418321010524	0.135902160576626	0.0688284368712851	8.86526845134287	-0.039754804922738	2.05697190064654	0.148952316136923	0.205174152128561	0.129795218279147	0.170126197314166	0.22734441430119	0.15061570634379	0.196037440449531	0.253835303301131	0.175439082137983	0.00257793736620418	0.00264610955044075	0.00281554262311463
123	0.986818893304458	0.06	0.0693213506925841	0.0249177288444059	0.113724972540762	0.062123632258241	0.664077552495219	0.261222663955816	1.06693244103462	8.23	6.22	10.09	0.0299513138632331	0.0761419200888182	0.122332526314403	0.030451191881805	0.0774127048135905	0.124374217745376	0.0313078588489589	0.0795753470974148	0.127867818304913	0.0693213506925841	8.56039812883649	-0.0899978602013191	1.98682133578431	0.148952316136923	0.205174152128561	0.129795218279147	0.170126197314166	0.22734441430119	0.15061570634379	0.196037440449531	0.253835303301131	0.175439082137983	0.00257793736620418	0.00264610955044075	0.00281554262311463
123	0.986818893304458	0.06	0.0695675406721912	0.0250738701039602	0.114061211240422	0.0596532051187946	0.627417230208236	0.238489386719866	1.01634507369661	7.7	5.89	10.94	0.0291159718305694	0.0765982195350883	0.124080467239607	0.0297142126749023	0.0781720699219388	0.126629927168975	0.0303042524504378	0.0797264026145594	0.129241922534288	0.0695675406721912	8.59614576908839	-0.073875797387349	1.99562884048646	0.148952316136923	0.205174152128561	0.129795218279147	0.170126197314166	0.22734441430119	0.15061570634379	0.196037440449531	0.253835303301131	0.175439082137983	0.00257793736620418	0.00264610955044075	0.00281554262311463
123	0.986818893304458	0.06	0.0705965440513388	0.0287398155012366	0.112453272601441	0.0924114063314557	0.750989002282377	0.383536877100214	1.11844112746454	7.8	5.8	10.43	0.0462581716101326	0.0905763701460796	0.134894568682027	0.0471731105475185	0.0923678773537613	0.137562644160004	0.0482145360350527	0.094461579636595	0.140580665836121	0.0705965440513388	8.57840049982187	-0.00488197852553364	2.04681352059681	0.148952316136923	0.205174152128561	0.129795218279147	0.170126197314166	0.22734441430119	0.15061570634379	0.196037440449531	0.253835303301131	0.175439082137983	0.00257793736620418	0.00264610955044075	0.00281554262311463
123	0.986818893304458	0.06	0.0716846273693582	0.0266175607997516	0.116751693938965	0.0793796499513929	0.75320910568096	0.352723677458558	1.15369453390336	7.97	5.92	10.34	0.0416865040258158	0.0890177110946558	0.136348918163496	0.0424584855956365	0.0906662070277793	0.138873928459922	0.0435349759447291	0.092846434967269	0.142221548045043	0.0716846273693582	8.57117118516838	0.0449153052593477	2.10290763620277	0.148952316136923	0.205174152128561	0.129795218279147	0.170126197314166	0.22734441430119	0.15061570634379	0.196037440449531	0.253835303301131	0.175439082137983	0.00257793736620418	0.00264610955044075	0.00281554262311463
123	0.986818893304458	0.06	0.0723354512092394	0.0255828578589092	0.11908804455957	0.0939471684081183	0.768424961743229	0.395842987822891	1.14100693566357	7.98	5.85	10	0.0467300056471975	0.0907140050634794	0.134698004479761	0.0475921660195101	0.0923876624768761	0.137183158934242	0.0487597004888813	0.0948097184880678	0.140699611495344	0.0723354512092394	8.24573066698645	0.113958543706652	2.13602414407022	0.148952316136923	0.205174152128561	0.129795218279147	0.170126197314166	0.22734441430119	0.15061570634379	0.196037440449531	0.253835303301131	0.175439082137983	0.00257793736620418	0.00264610955044075	0.00281554262311463
123	0.986818893304458	0.06	0.0726577850401813	0.0277159359110288	0.117599634169334	0.0732171211865733	0.657502087686339	0.292273070795194	1.02273110457748	7.39	5.87	9.76	0.0370742156067445	0.0834027373594378	0.129731259112131	0.0379280579096578	0.085323554406294	0.13271905090293	0.0389242444302373	0.087686109770448	0.136429906860462	0.0726577850401813	8.07164555424566	-0.000373205423790647	2.00790604647352	0.148952316136923	0.205174152128561	0.129795218279147	0.170126197314166	0.22734441430119	0.15061570634379	0.196037440449531	0.253835303301131	0.175439082137983	0.00257793736620418	0.00264610955044075	0.00281554262311463
123	0.986818893304458	0.06	0.072766074362964	0.0264553935708673	0.119076755155061	0.0572168042106438	0.701361794544019	0.256861877462512	1.14586171162553	7.82	6.38	11.9	0.0309158204679398	0.0844157005212249	0.13791558057451	0.0315232878951949	0.0860743913675099	0.140625494839825	0.0321271190358659	0.0877376086486668	0.143487579889534	0.072766074362964	9.1281341524049	0.0888425402732506	2.21827912460334	0.148952316136923	0.205174152128561	0.129795218279147	0.170126197314166	0.22734441430119	0.15061570634379	0.196037440449531	0.253835303301131	0.175439082137983	0.00257793736620418	0.00264610955044075	0.00281554262311463
123	0.986818893304458	0.06	0.0824230189767841	0.0333992131937185	0.13144682475985	0.0526071866248925	0.582101036959706	0.196421729126482	0.96778034479293	7.72	5.91	10.11	0.0239237013207361	0.0708985274116356	0.117873353502535	0.0244116786293722	0.0723446611903834	0.120277643751395	0.0250445932099748	0.074148576422992	0.123326283380163	0.0824230189767841	8.2294636182682	-0.0309693588459211	1.99260360943572	0.148952316136923	0.205174152128561	0.129795218279147	0.170126197314166	0.22734441430119	0.15061570634379	0.196037440449531	0.253835303301131	0.175439082137983	0.00257793736620418	0.00264610955044075	0.00281554262311463
123	0.986818893304458	0.07	0.0597934015999029	0.0254724310704167	0.0941143721293892	0.0992290853815661	0.772063186511282	0.408879786881338	1.13524658614123	8.55	6.32	11.69	0.0452364880440353	0.0854173481458823	0.125598208247729	0.0458973190637079	0.0866651557391249	0.127432992414542	0.0468543456636288	0.0885149041522091	0.13017196218716	0.0597934015999029	9.59010251943939	-0.0185504400267839	2.14080297727365	0.148952316136923	0.205174152128561	0.129795218279147	0.170126197314166	0.22734441430119	0.15061570634379	0.196037440449531	0.253835303301131	0.175439082137983	0.00257793736620418	0.00264610955044075	0.00281554262311463
123	0.986818893304458	0.07	0.0617975060827977	0.0270440293181944	0.096550982847401	0.0929930622919535	0.694610982186074	0.355917267883874	1.03330469648827	8.42	6.46	11.36	0.039923543101618	0.0779151055273073	0.115906667952997	0.0405384530372502	0.0791151686680618	0.117691884298873	0.0415244735551054	0.0809630209596067	0.12052985992338	0.0617975060827977	9.34052981338936	-0.0261248254740603	2.11437477795181	0.148952316136923	0.205174152128561	0.129795218279147	0.170126197314166	0.22734441430119	0.15061570634379	0.196037440449531	0.253835303301131	0.175439082137983	0.00257793736620418	0.00264610955044075	0.00281554262311463
123	0.986818893304458	0.07	0.0629903560873449	0.0267415002945712	0.0992392118801186	0.0777681892981339	0.643545170219118	0.29753923194141	0.989551108496827	8.59	6.66	11.57	0.0327638119272513	0.0708645807350276	0.108965349542804	0.0332336496157983	0.0718807888272461	0.110527928038694	0.0340368956385645	0.0737290729990763	0.113246194782488	0.0629903560873449	9.50725810310319	0.0140032885463396	2.17605228112589	0.148952316136923	0.205174152128561	0.129795218279147	0.170126197314166	0.22734441430119	0.15061570634379	0.196037440449531	0.253835303301131	0.175439082137983	0.00257793736620418	0.00264610955044075	0.00281554262311463
123	0.986818893304458	0.07	0.0637791497208095	0.0283739301199766	0.0991843693216423	0.105022085584612	0.654601719043962	0.356250069805419	0.952953368282505	7.56	5.46	10.16	0.0442550900421285	0.0813177609588834	0.118380431875638	0.0452137318759654	0.0830792443818057	0.120944756887646	0.0461414974403154	0.0847640726478406	0.123364838712496	0.0637791497208095	8.15848098356062	0.0286979486602497	2.02412871729064	0.148952316136923	0.205174152128561	0.129795218279147	0.170126197314166	0.22734441430119	0.15061570634379	0.196037440449531	0.253835303301131	0.175439082137983	0.00257793736620418	0.00264610955044075	0.00281554262311463
123	0.986818893304458	0.07	0.0638756437492292	0.0272915898321152	0.100459697666343	0.0841505698878031	0.692845945360029	0.335979553158276	1.04971233756178	7.73	6.17	11.2	0.0408781098933025	0.0842974890207502	0.127716868148198	0.0417091613684158	0.0860112559434844	0.130313350518553	0.0426401387439516	0.087884347540089	0.133269055604979	0.0638756437492292	9.03189949438634	0.154579083173829	2.25727268607003	0.148952316136923	0.205174152128561	0.129795218279147	0.170126197314166	0.22734441430119	0.15061570634379	0.196037440449531	0.253835303301131	0.175439082137983	0.00257793736620418	0.00264610955044075	0.00281554262311463
123	0.986818893304458	0.07	0.0648120780902579	0.028472903662218	0.101151252518298	0.0944994830190549	0.66513080935684	0.343674346470323	0.986587272243356	7.58	5.59	9.9	0.0425875193012198	0.0824218376269361	0.122256155952652	0.0435032322776579	0.0841940645022098	0.124884896726762	0.0445078972110623	0.0861378701181741	0.127831004023915	0.0648120780902579	8.41977273795209	-0.01596849227711	2.00573810619508	0.148952316136923	0.205174152128561	0.129795218279147	0.170126197314166	0.22734441430119	0.15061570634379	0.196037440449531	0.253835303301131	0.175439082137983	0.00257793736620418	0.00264610955044075	0.00281554262311463
123	0.986818893304458	0.07	0.0649543065935127	0.0280023503379121	0.101906262849113	0.0906424216132236	0.73076985394876	0.369386886041647	1.09215282185587	7.99	5.99	10.42	0.0435341712047227	0.0861250389096614	0.1287159066146	0.0443329239297685	0.0877052368925348	0.131077549855301	0.0453831290498765	0.0898048580914246	0.13428773270789	0.0649543065935127	8.85164542602769	-0.0565967408099676	2.01530468576039	0.148952316136923	0.205174152128561	0.129795218279147	0.170126197314166	0.22734441430119	0.15061570634379	0.196037440449531	0.253835303301131	0.175439082137983	0.00257793736620418	0.00264610955044075	0.00281554262311463
123	0.986818893304458	0.07	0.0654636820332292	0.0291217059582983	0.10180565810816	0.079029860425669	0.63567599831293	0.296872065828747	0.974479930797113	7.83	6.17	10.13	0.0356748123801477	0.0763885342700403	0.117102256159933	0.0363722512833982	0.0778819222378451	0.119391593192292	0.0373771443779041	0.0799571925650525	0.122638709870302	0.0654636820332292	8.71084129336805	0.0205174414999636	2.09373870331277	0.148952316136923	0.205174152128561	0.129795218279147	0.170126197314166	0.22734441430119	0.15061570634379	0.196037440449531	0.253835303301131	0.175439082137983	0.00257793736620418	0.00264610955044075	0.00281554262311463
123	0.986818893304458	0.07	0.0674419815591894	0.0299240456355246	0.104959917482854	0.0741235404695058	0.688137202296317	0.308421162644079	1.06785324194855	7.99	6.17	10.4	0.0363519377400195	0.081107017819444	0.125862097898868	0.0370190900196649	0.0825955418211209	0.128171993622577	0.0379923847859802	0.084729968376043	0.131491721580843	0.0674419815591894	8.96821820384279	-0.0105672520052325	2.0953565160761	0.148952316136923	0.205174152128561	0.129795218279147	0.170126197314166	0.22734441430119	0.15061570634379	0.196037440449531	0.253835303301131	0.175439082137983	0.00257793736620418	0.00264610955044075	0.00281554262311463
123	0.986818893304458	0.07	0.0675180199220109	0.0285191781139332	0.106516861730089	0.0801660808204396	0.674267047603542	0.317670789890975	1.03086330531611	8.48	6.16	11.19	0.0354128400740896	0.0751649565646486	0.114917073055208	0.0359455618039182	0.0762956765407882	0.116645791277658	0.036719364574674	0.0779016672981014	0.119129193561622	0.0675180199220109	9.0535327823839	0.0157647768989487	2.12643877147391	0.148952316136923	0.205174152128561	0.129795218279147	0.170126197314166	0.22734441430119	0.15061570634379	0.196037440449531	0.253835303301131	0.175439082137983	0.00257793736620418	0.00264610955044075	0.00281554262311463
123	0.986818893304458	0.07	0.0684880517601887	0.0293383236086135	0.107637779911764	0.0615331279130358	0.592132447056789	0.231089140014997	0.953175754098581	8.61	6.54	10.68	0.0254030995848975	0.065091762940727	0.104780426296557	0.0257649141711754	0.0660188604077029	0.10627280664423	0.0264776413138377	0.0678558997191228	0.109372296353103	0.0684880517601887	9.10502181523141	-0.0852802269326457	2.03035930825187	0.148952316136923	0.205174152128561	0.129795218279147	0.170126197314166	0.22734441430119	0.15061570634379	0.196037440449531	0.253835303301131	0.175439082137983	0.00257793736620418	0.00264610955044075	0.00281554262311463
123	0.986818893304458	0.07	0.0690458658829156	0.0301905909346888	0.107901140831142	0.0996779817328534	0.79782140667384	0.423460522649303	1.17218229069838	8.46	6.34	11.45	0.0473284261153926	0.0891691892854738	0.131009952455555	0.0480474752947739	0.0905239149259481	0.133000354557122	0.0490794573715221	0.0926030777437211	0.135986736729724	0.0690458658829156	9.19559155671197	0.0218402823177452	2.14696039618218	0.148952316136923	0.205174152128561	0.129795218279147	0.170126197314166	0.22734441430119	0.15061570634379	0.196037440449531	0.253835303301131	0.175439082137983	0.00257793736620418	0.00264610955044075	0.00281554262311463
123	0.986818893304458	0.07	0.0693891015572922	0.0313398862753652	0.107438316839219	0.0796826092678235	0.674510900577781	0.316611084672115	1.03241071648345	8.61	6	11.27	0.034785748589106	0.0741078494848311	0.113429950380556	0.0352801452967375	0.0751611163622449	0.115042087427752	0.0359373220222253	0.076626136114646	0.117245387844417	0.0693891015572922	9.1908600778337	0.00139282352282047	2.11532898748719	0.148952316136923	0.205174152128561	0.129795218279147	0.170126197314166	0.22734441430119	0.15061570634379	0.196037440449531	0.253835303301131	0.175439082137983	0.00257793736620418	0.00264610955044075	0.00281554262311463
123	0.986818893304458	0.07	0.0697943187792832	0.0304977734594496	0.109090864099117	0.066628711507214	0.625947132171211	0.260167409034203	0.991726855308219	7.49	5.93	10.43	0.0326193478624206	0.0784801882894296	0.124341028716439	0.0333455657895567	0.0802274249264458	0.127109284063335	0.0341310453507334	0.082075170067401	0.129958782163948	0.0697943187792832	8.59470248054286	-0.00170972377724442	2.05838794146605	0.148952316136923	0.205174152128561	0.129795218279147	0.170126197314166	0.22734441430119	0.15061570634379	0.196037440449531	0.253835303301131	0.175439082137983	0.00257793736620418	0.00264610955044075	0.00281554262311463
123	0.986818893304458	0.07	0.0699748045591559	0.0293495389210258	0.110600070197286	0.0694867476988608	0.629701674087774	0.269926991914309	0.989476356261238	8.22	6.33	11.11	0.0310047782299426	0.0723297830189321	0.113654787807922	0.0315255375914942	0.0735446413013154	0.115563745011137	0.0322764142525557	0.0753199213590996	0.118409559834982	0.0699748045591559	8.83014961417239	-0.0605395619413002	2.04404328483805	0.148952316136923	0.205174152128561	0.129795218279147	0.170126197314166	0.22734441430119	0.15061570634379	0.196037440449531	0.253835303301131	0.175439082137983	0.00257793736620418	0.00264610955044075	0.00281554262311463
123	0.986818893304458	0.07	0.0709140825350822	0.0317628571494264	0.110065307920738	0.0957765429885606	0.740094332895633	0.385051421510222	1.09513724428104	7.56	5.7	10.92	0.0478378809853135	0.0919475754072145	0.136057269829115	0.048874452864286	0.0939399352075175	0.139005417550749	0.0497114164847026	0.095658902666807	0.141538387103533	0.0709140825350822	8.7676214864712	-0.101169508030914	1.97516100233701	0.148952316136923	0.205174152128561	0.129795218279147	0.170126197314166	0.22734441430119	0.15061570634379	0.196037440449531	0.253835303301131	0.175439082137983	0.00257793736620418	0.00264610955044075	0.00281554262311463
123	0.986818893304458	0.07	0.0714541310086628	0.0296300845502269	0.113278177467099	0.0833591215554682	0.784831559429319	0.378495873042209	1.19116724581643	7.77	6.26	11.15	0.0458165652484026	0.0950031134093474	0.144189661570292	0.0467332472423883	0.0969039028500827	0.147074558457777	0.047840762909371	0.0991346475882259	0.150405454788524	0.0714541310086628	9.14402981146822	0.109223500769257	2.22761310367328	0.148952316136923	0.205174152128561	0.129795218279147	0.170126197314166	0.22734441430119	0.15061570634379	0.196037440449531	0.253835303301131	0.175439082137983	0.00257793736620418	0.00264610955044075	0.00281554262311463
123	0.986818893304458	0.07	0.0715593934918686	0.0321564161431608	0.110962370840576	0.0902313604439962	0.683606847512579	0.344701365204008	1.02251232982115	8.07	5.51	10.49	0.0402726871058813	0.0798682205886195	0.119463754071358	0.0409902450655128	0.0812912713340117	0.121592297602511	0.0417257118725938	0.0827151333827263	0.123766783452018	0.0715593934918686	8.67182485454121	-0.00788871808979902	2.04399517233314	0.148952316136923	0.205174152128561	0.129795218279147	0.170126197314166	0.22734441430119	0.15061570634379	0.196037440449531	0.253835303301131	0.175439082137983	0.00257793736620418	0.00264610955044075	0.00281554262311463
123	0.986818893304458	0.07	0.0719135453094757	0.0317744918820027	0.112052598736949	0.0947135502108888	0.699167404554942	0.361683094646922	1.03665171446296	7.84	5.85	10.76	0.0434108429292701	0.083917238128117	0.124423633326964	0.0442562599801525	0.0855515087201915	0.126846757460231	0.0452360217776573	0.0872965683794069	0.129537738798536	0.0719135453094757	8.58348621123826	-0.0455388937172422	2.01403542157668	0.148952316136923	0.205174152128561	0.129795218279147	0.170126197314166	0.22734441430119	0.15061570634379	0.196037440449531	0.253835303301131	0.175439082137983	0.00257793736620418	0.00264610955044075	0.00281554262311463
123	0.986818893304458	0.07	0.0730061018490841	0.0326906511341007	0.113321552564067	0.0717424806636946	0.657779757064377	0.288366898008498	1.02719261612026	8.61	6.34	10.57	0.031701575305698	0.0723129272019478	0.112924279098198	0.0321532157675701	0.0733431423734617	0.114533068979353	0.0330407801455294	0.0752884478988478	0.11757163364473	0.0730061018490841	8.86862694890243	0.145345273475254	2.24292092885113	0.148952316136923	0.205174152128561	0.129795218279147	0.170126197314166	0.22734441430119	0.15061570634379	0.196037440449531	0.253835303301131	0.175439082137983	0.00257793736620418	0.00264610955044075	0.00281554262311463
123	0.986818893304458	0.07	0.0737680515177719	0.0333183070700916	0.114217795965452	0.101450605624192	0.781783700500818	0.418525247579931	1.1450421534217	8.38	6.37	10.39	0.0472051735507212	0.0881768435110193	0.129148513471317	0.0479473387380852	0.0895631700227777	0.13117900130747	0.0493363331692763	0.0921342059397696	0.134898091251788	0.0737680515177719	8.96338081402368	-0.00254169171055494	2.09818232467678	0.148952316136923	0.205174152128561	0.129795218279147	0.170126197314166	0.22734441430119	0.15061570634379	0.196037440449531	0.253835303301131	0.175439082137983	0.00257793736620418	0.00264610955044075	0.00281554262311463
123	0.986818893304458	0.07	0.0745431254700511	0.0320167866983759	0.117069464241726	0.0940435757999995	0.783985665176301	0.404073963079377	1.16389736727322	8.01	6.15	10.4	0.0475344112056447	0.0922264248451476	0.136918438484651	0.0484011964758136	0.0939081645479974	0.139415132620181	0.0496913969585493	0.096447743093669	0.143050066136768	0.0745431254700511	8.72007122543469	0.0533527133830958	2.13567199212763	0.148952316136923	0.205174152128561	0.129795218279147	0.170126197314166	0.22734441430119	0.15061570634379	0.196037440449531	0.253835303301131	0.175439082137983	0.00257793736620418	0.00264610955044075	0.00281554262311463
123	0.986818893304458	0.07	0.0747674199098521	0.0336787404034517	0.115856099416253	0.0928620511194044	0.764685204089194	0.391533284287882	1.13783712389051	8.27	6.4	11.1	0.0447005988377148	0.0873026327948004	0.129904666751886	0.045435290044679	0.0887375235642065	0.132039757083734	0.0464868555146169	0.0910161035040808	0.13520755734711	0.0747674199098521	8.95852409452633	0.108731308768221	2.21290365912328	0.148952316136923	0.205174152128561	0.129795218279147	0.170126197314166	0.22734441430119	0.15061570634379	0.196037440449531	0.253835303301131	0.175439082137983	0.00257793736620418	0.00264610955044075	0.00281554262311463
123	0.986818893304458	0.07	0.0754510228080698	0.0335666954270169	0.117335350189123	0.0827777774016593	0.721844941135099	0.346690767648395	1.0969991146218	7.95	6.5	10.43	0.041069965473775	0.0855117862264624	0.12995360697915	0.0418364638510842	0.0871077127052719	0.13237896155946	0.0430422973779186	0.0897544026806867	0.136179343068289	0.0754510228080698	8.67379098826174	-0.111123591399783	1.97228039057153	0.148952316136923	0.205174152128561	0.129795218279147	0.170126197314166	0.22734441430119	0.15061570634379	0.196037440449531	0.253835303301131	0.175439082137983	0.00257793736620418	0.00264610955044075	0.00281554262311463
123	0.986818893304458	0.07	0.0756394870912292	0.0318059008778734	0.119473073304585	0.0689501549887007	0.618675520144826	0.26372547449229	0.973625565797361	7.91	5.46	10.37	0.0313993807678408	0.0736600370751716	0.115920693382502	0.0319951497481109	0.0750576558848993	0.118120162021688	0.0325930760246666	0.076422263838728	0.120354854792823	0.0756394870912292	8.42410612640657	0.0670507870747496	2.10004903891903	0.148952316136923	0.205174152128561	0.129795218279147	0.170126197314166	0.22734441430119	0.15061570634379	0.196037440449531	0.253835303301131	0.175439082137983	0.00257793736620418	0.00264610955044075	0.00281554262311463
123	0.986818893304458	0.07	0.0783832055101965	0.0338800673130636	0.122886343707329	0.080104752044305	0.692573033411825	0.326142979489331	1.05900308733432	7.59	5.89	9.86	0.0403842755837509	0.0857570513612493	0.131129827138748	0.0412506273676147	0.0875967717314126	0.133942916095211	0.0423506890734616	0.0899516702383172	0.137490106824306	0.0783832055101965	8.24393308508442	-0.0265060263262566	2.0037798727375	0.148952316136923	0.205174152128561	0.129795218279147	0.170126197314166	0.22734441430119	0.15061570634379	0.196037440449531	0.253835303301131	0.175439082137983	0.00257793736620418	0.00264610955044075	0.00281554262311463
123	0.986818893304458	0.07	0.0792851793893405	0.0350978208118569	0.123472537966824	0.0953376096490475	0.811291712802083	0.421103954556998	1.20147947104717	7.83	5.87	10.03	0.0505904048219243	0.0974666130184117	0.144342821214899	0.0515786157758425	0.0993704834255597	0.147162351075277	0.0528671484921687	0.101857824447877	0.15090511952071	0.0792851793893405	8.41836384186618	0.185151467248528	2.22478998058201	0.148952316136923	0.205174152128561	0.129795218279147	0.170126197314166	0.22734441430119	0.15061570634379	0.196037440449531	0.253835303301131	0.175439082137983	0.00257793736620418	0.00264610955044075	0.00281554262311463
123	0.986818893304458	0.07	0.0816790415720617	0.0360674766052944	0.127290606538829	0.0869243448683723	0.788654809829873	0.389579291343242	1.1877303283165	8.07	6.35	10.16	0.0455347986975722	0.0921795352203038	0.138824271743035	0.0463472581697489	0.0938242583479493	0.14130125852615	0.0477373047781035	0.0966454430097895	0.14535390341311	0.0816790415720617	8.70769945147137	-0.0298815979433566	2.05190374353331	0.148952316136923	0.205174152128561	0.129795218279147	0.170126197314166	0.22734441430119	0.15061570634379	0.196037440449531	0.253835303301131	0.175439082137983	0.00257793736620418	0.00264610955044075	0.00281554262311463
123	0.986818893304458	0.07	0.0848216023537261	0.0380507307123441	0.131592473995108	0.086573960952581	0.787523018323373	0.388138001456543	1.1869080351902	8.03	6.27	10.68	0.0455696575156431	0.0924597800164118	0.13934990251718	0.046395126157913	0.0941346367793472	0.141874147400781	0.0475292487909075	0.0965789345775118	0.145567149835766	0.0848216023537261	8.78131345636522	-0.00734003614643354	2.08928107948868	0.148952316136923	0.205174152128561	0.129795218279147	0.170126197314166	0.22734441430119	0.15061570634379	0.196037440449531	0.253835303301131	0.175439082137983	0.00257793736620418	0.00264610955044075	0.00281554262311463
123	0.986818893304458	0.08	0.0623578336681354	0.0291793095724609	0.09553635776381	0.123131419695662	0.755876162112795	0.440942617068965	1.07080970715662	8.63	6.43	11.25	0.048323647351266	0.0828377473285919	0.117351847305918	0.0490035334136272	0.0840032270250378	0.119002920636448	0.0501746409497883	0.0859450596742427	0.121854304228021	0.0623578336681354	9.46909596554272	0.151030447556332	2.29130886877511	0.148952316136923	0.205174152128561	0.129795218279147	0.170126197314166	0.22734441430119	0.15061570634379	0.196037440449531	0.253835303301131	0.175439082137983	0.00257793736620418	0.00264610955044075	0.00281554262311463
123	0.986818893304458	0.08	0.0635802063930651	0.0301944855622134	0.0969659272239169	0.108156143680215	0.785562360625702	0.433365935474083	1.13775878577732	7.85	5.73	10.5	0.0519325072752887	0.0941380474765696	0.13634358767785	0.0529387710015644	0.0959621015692393	0.138985432136914	0.0540041706344695	0.0979736523043306	0.142012721000402	0.0635802063930651	8.91527787102511	0.0617974381114171	2.13594545773243	0.148952316136923	0.205174152128561	0.129795218279147	0.170126197314166	0.22734441430119	0.15061570634379	0.196037440449531	0.253835303301131	0.175439082137983	0.00257793736620418	0.00264610955044075	0.00281554262311463
123	0.986818893304458	0.08	0.0674214865113436	0.0323749318673945	0.102468041155293	0.0706530457460494	0.598790750480266	0.259724908473622	0.937856592486909	8.3	6.22	10.96	0.0295463042257187	0.0681184326340156	0.106690561042313	0.0300256787688986	0.0692236213668128	0.108421563964727	0.0307100827446818	0.0708401473857071	0.111055087997739	0.0674214865113436	8.98266570929962	-0.0159894562611345	2.08902656047826	0.148952316136923	0.205174152128561	0.129795218279147	0.170126197314166	0.22734441430119	0.15061570634379	0.196037440449531	0.253835303301131	0.175439082137983	0.00257793736620418	0.00264610955044075	0.00281554262311463
123	0.986818893304458	0.08	0.0682873959146855	0.0328483445397421	0.103726447289629	0.103476685234551	0.665734163227079	0.359787412180828	0.97168091427333	8.52	5.87	11.4	0.0399337904853168	0.0738916584993423	0.107849526513368	0.0405245358882922	0.0749847467598411	0.10944495763139	0.041231784070987	0.0761981699526512	0.111282721913687	0.0682873959146855	8.97696692319859	-0.0961997652706893	1.99533194702248	0.148952316136923	0.205174152128561	0.129795218279147	0.170126197314166	0.22734441430119	0.15061570634379	0.196037440449531	0.253835303301131	0.175439082137983	0.00257793736620418	0.00264610955044075	0.00281554262311463
123	0.986818893304458	0.08	0.0684110717803622	0.0318351810040221	0.104986962556702	0.0872058007908725	0.689298504038075	0.341116319313561	1.03748068876259	7.83	5.62	10.15	0.041019210953078	0.0828880916740557	0.124756972395033	0.0418228588569976	0.0845120342021056	0.127201209547214	0.0427177004789237	0.0862755202518073	0.130093194781512	0.0684110717803622	8.58470474185516	-0.00607574000910618	2.04314248476152	0.148952316136923	0.205174152128561	0.129795218279147	0.170126197314166	0.22734441430119	0.15061570634379	0.196037440449531	0.253835303301131	0.175439082137983	0.00257793736620418	0.00264610955044075	0.00281554262311463
123	0.986818893304458	0.08	0.0690330291140742	0.0332027978378058	0.104863260390343	0.118724120523456	0.789430080176643	0.453626290214749	1.12523387013854	7.54	6.13	10.59	0.0564988822998373	0.0983230428790546	0.140147203458272	0.0577323095257344	0.100469533448133	0.143206757370532	0.0592126210767367	0.103048109269103	0.146632344195098	0.0690330291140742	8.69520000851048	0.000900508754086146	2.0503050347813	0.148952316136923	0.205174152128561	0.129795218279147	0.170126197314166	0.22734441430119	0.15061570634379	0.196037440449531	0.253835303301131	0.175439082137983	0.00257793736620418	0.00264610955044075	0.00281554262311463
123	0.986818893304458	0.08	0.0692373846480114	0.0326400782045696	0.105834691091453	0.109616803821773	0.756239381291451	0.419731948603373	1.09274681397953	8.87	6.26	11.65	0.0448157724876777	0.080745466650683	0.116675160813688	0.0453811326541472	0.0817640872820653	0.118147041909983	0.0462964862618777	0.0834059313359146	0.120707404991984	0.0692373846480114	9.3555037869059	0.00276976721619851	2.14002079267293	0.148952316136923	0.205174152128561	0.129795218279147	0.170126197314166	0.22734441430119	0.15061570634379	0.196037440449531	0.253835303301131	0.175439082137983	0.00257793736620418	0.00264610955044075	0.00281554262311463
123	0.986818893304458	0.08	0.0701249619327937	0.0335124675474352	0.106737456318152	0.106047616972376	0.756223837047737	0.413422457851306	1.09902521624417	7.69	5.84	10.47	0.0505115771887001	0.0923947356790914	0.134277894169483	0.0515519047822715	0.0942976814665216	0.137043458150772	0.052748741308369	0.0963646916654029	0.140289190871772	0.0701249619327937	8.78105068820351	0.088594502652474	2.15808973721477	0.148952316136923	0.205174152128561	0.129795218279147	0.170126197314166	0.22734441430119	0.15061570634379	0.196037440449531	0.253835303301131	0.175439082137983	0.00257793736620418	0.00264610955044075	0.00281554262311463
123	0.986818893304458	0.08	0.0701992412754189	0.0317970740560909	0.108601408494747	0.121752156172613	0.819068533562986	0.475608728638634	1.16252833848734	7.88	5.97	10.4	0.0568136063390123	0.0978414281077589	0.138869249876506	0.0579032046509878	0.0997178774616576	0.141532550272327	0.0592776480262911	0.102199214370573	0.145053023556944	0.0701992412754189	8.86605037665723	-0.0137454789837712	2.067331582934	0.148952316136923	0.205174152128561	0.129795218279147	0.170126197314166	0.22734441430119	0.15061570634379	0.196037440449531	0.253835303301131	0.175439082137983	0.00257793736620418	0.00264610955044075	0.00281554262311463
123	0.986818893304458	0.08	0.0702536582245445	0.0334816627932279	0.107025653655861	0.0822114104118684	0.671561454786213	0.321232123341674	1.02189078623075	7.63	5.86	10.53	0.0395845021935027	0.0827545688878121	0.125924635582121	0.040421386023226	0.084504141490731	0.128586896958236	0.0413322124881255	0.0863846387253946	0.131432724532556	0.0702536582245445	8.68342583074889	0.034374856335634	2.09027495428949	0.148952316136923	0.205174152128561	0.129795218279147	0.170126197314166	0.22734441430119	0.15061570634379	0.196037440449531	0.253835303301131	0.175439082137983	0.00257793736620418	0.00264610955044075	0.00281554262311463
123	0.986818893304458	0.08	0.0708230604179212	0.0321810678565548	0.109465052979288	0.107605258260532	0.742652636606801	0.408739932198818	1.07656534101478	7.85	5.8	10.22	0.0489876304817327	0.0890071903243412	0.12902675016695	0.0499372185996635	0.0907325273024977	0.131527836005332	0.051149640229869	0.0929247841910016	0.13471139884714	0.0708230604179212	8.55576274718251	-0.0129795701727975	2.0298936214449	0.148952316136923	0.205174152128561	0.129795218279147	0.170126197314166	0.22734441430119	0.15061570634379	0.196037440449531	0.253835303301131	0.175439082137983	0.00257793736620418	0.00264610955044075	0.00281554262311463
123	0.986818893304458	0.08	0.0711471605786701	0.0344639692668251	0.107830351890515	0.10642222129497	0.756462348941109	0.414228628216201	1.09869606966602	7.84	5.47	10.62	0.0497324732000484	0.0908212058098594	0.13190993841967	0.0507019313782789	0.0925916257199039	0.134481320061529	0.0515820590477687	0.0941267218979793	0.136768868446234	0.0711471605786701	8.58421497944159	0.0326579944980314	2.07789398979198	0.148952316136923	0.205174152128561	0.129795218279147	0.170126197314166	0.22734441430119	0.15061570634379	0.196037440449531	0.253835303301131	0.175439082137983	0.00257793736620418	0.00264610955044075	0.00281554262311463
123	0.986818893304458	0.08	0.0717222826616092	0.0339105540932871	0.109534011229931	0.117447296836266	0.84622063021365	0.484046119217633	1.20839514120967	8.1	6.15	10.6	0.0563334379491972	0.0984834202173159	0.140633402485435	0.057323913179354	0.100214991941988	0.143106070704621	0.0587203067141672	0.102615444324991	0.146547946447343	0.0717222826616092	8.84909218908265	-0.146795136121659	1.94000401565415	0.148952316136923	0.205174152128561	0.129795218279147	0.170126197314166	0.22734441430119	0.15061570634379	0.196037440449531	0.253835303301131	0.175439082137983	0.00257793736620418	0.00264610955044075	0.00281554262311463
123	0.986818893304458	0.08	0.0717700775487985	0.0346922838648732	0.108847871232724	0.107972749798084	0.702920756208971	0.387475639239782	1.01836587317816	8.32	5.57	11.31	0.0439678181068613	0.0797621548884211	0.115556491669981	0.0446746301744399	0.081044384847483	0.117414139520526	0.0453094965151652	0.0821893580409327	0.119009738876776	0.0717700775487985	8.7999923520695	0.0342995760273685	2.10280768859035	0.148952316136923	0.205174152128561	0.129795218279147	0.170126197314166	0.22734441430119	0.15061570634379	0.196037440449531	0.253835303301131	0.175439082137983	0.00257793736620418	0.00264610955044075	0.00281554262311463
123	0.986818893304458	0.08	0.0721783942041932	0.0351630997139494	0.109193688694437	0.105142715369631	0.751177107252599	0.409028245082699	1.0933259694225	7.64	5.71	10.85	0.0503090922820637	0.0923922464115013	0.134475400540939	0.0513666710480833	0.0943344813737587	0.137302291699434	0.0522122783178929	0.0962483295068131	0.139834867926955	0.0721783942041932	8.87061751435207	-0.0962561029861534	1.97741255167409	0.148952316136923	0.205174152128561	0.129795218279147	0.170126197314166	0.22734441430119	0.15061570634379	0.196037440449531	0.253835303301131	0.175439082137983	0.00257793736620418	0.00264610955044075	0.00281554262311463
123	0.986818893304458	0.08	0.0732734382374633	0.0349920818534526	0.111554794621474	0.117652663348729	0.864629129195734	0.494942083689715	1.23431617470175	7.54	5.95	10.63	0.0616479454577924	0.107694639745553	0.153741334033313	0.0629939901408116	0.110046085461102	0.157098180781393	0.0644520673754363	0.112613920861027	0.160736408242761	0.0732734382374633	8.75449313869065	-0.0908009583760566	1.97106906122795	0.148952316136923	0.205174152128561	0.129795218279147	0.170126197314166	0.22734441430119	0.15061570634379	0.196037440449531	0.253835303301131	0.175439082137983	0.00257793736620418	0.00264610955044075	0.00281554262311463
123	0.986818893304458	0.08	0.0736018146280705	0.0348895347418738	0.112314094514267	0.108519405286198	0.813754383909136	0.449603769279252	1.17790499853902	8.43	6.12	11.07	0.0504270237342946	0.0912697233322905	0.132112422930286	0.0512033962053714	0.0926749083975711	0.134146420589771	0.0523304571762537	0.0946525724247209	0.136976569610219	0.0736018146280705	9.00042969569703	-0.0131873545284022	2.09372812067806	0.148952316136923	0.205174152128561	0.129795218279147	0.170126197314166	0.22734441430119	0.15061570634379	0.196037440449531	0.253835303301131	0.175439082137983	0.00257793736620418	0.00264610955044075	0.00281554262311463
123	0.986818893304458	0.08	0.0741000171109873	0.0354932299110462	0.112706804310928	0.0829245888156132	0.652264371249069	0.313599633687309	0.99092910881083	8.35	6.19	11.96	0.0354606437657913	0.0737555533404858	0.11205046291518	0.0360234236995595	0.0749260945663628	0.113828765433166	0.0366195697597534	0.0762260302935625	0.115769275271989	0.0741000171109873	9.17892416172059	0.0318012430632845	2.1586336542919	0.148952316136923	0.205174152128561	0.129795218279147	0.170126197314166	0.22734441430119	0.15061570634379	0.196037440449531	0.253835303301131	0.175439082137983	0.00257793736620418	0.00264610955044075	0.00281554262311463
123	0.986818893304458	0.08	0.0745776319154351	0.0339970232919702	0.1151582405389	0.125538369512019	0.881609217368679	0.51832735026595	1.24489108447141	8	5.77	10.01	0.0610496772006674	0.103837773773418	0.146625870346168	0.0621674817215605	0.105739017781341	0.149310553841121	0.0636874297388625	0.108358706215642	0.152895002228254	0.0745776319154351	8.36408962110145	0.00696495917560379	2.0411021421913	0.148952316136923	0.205174152128561	0.129795218279147	0.170126197314166	0.22734441430119	0.15061570634379	0.196037440449531	0.253835303301131	0.175439082137983	0.00257793736620418	0.00264610955044075	0.00281554262311463
123	0.986818893304458	0.08	0.0748306230252374	0.0351409516437925	0.114520294406682	0.103025398318899	0.784999692446103	0.423362682359225	1.14663670253298	8.22	5.95	10.86	0.0486071180111461	0.0901273878859854	0.131647657760825	0.049422229355377	0.0916387685087764	0.133855307662176	0.0504439109431554	0.0935750853677203	0.136671516837748	0.0748306230252374	8.87740758940176	0.0525481015870806	2.1379293750385	0.148952316136923	0.205174152128561	0.129795218279147	0.170126197314166	0.22734441430119	0.15061570634379	0.196037440449531	0.253835303301131	0.175439082137983	0.00257793736620418	0.00264610955044075	0.00281554262311463
123	0.986818893304458	0.08	0.074861996877777	0.0362803270228259	0.113443666732728	0.102956921777074	0.699045562188875	0.376886895272654	1.0212042291051	7.7	5.68	10.79	0.0460443491357118	0.0854025394114835	0.124760729687255	0.0469924576057282	0.0871610803073117	0.127329703008895	0.0478436315215266	0.0887428830032365	0.12960480342108	0.074861996877777	8.69735883160913	0.0735001548595581	2.1249592058835	0.148952316136923	0.205174152128561	0.129795218279147	0.170126197314166	0.22734441430119	0.15061570634379	0.196037440449531	0.253835303301131	0.175439082137983	0.00257793736620418	0.00264610955044075	0.00281554262311463
123	0.986818893304458	0.08	0.0748843351631909	0.0342923629149465	0.115476307411435	0.106027324712043	0.784617834802731	0.428907193318132	1.14032847628733	7.74	5.81	10.27	0.0520849062289219	0.0952810934111052	0.138477280593289	0.0531374988613013	0.0972066450572728	0.141275791253244	0.0543680076844055	0.0994108899526976	0.144542472389445	0.0748843351631909	8.45786564731869	0.108815808663223	2.13933799304314	0.148952316136923	0.205174152128561	0.129795218279147	0.170126197314166	0.22734441430119	0.15061570634379	0.196037440449531	0.253835303301131	0.175439082137983	0.00257793736620418	0.00264610955044075	0.00281554262311463
123	0.986818893304458	0.08	0.0753634381586307	0.0358208981243008	0.114905978192961	0.0845442984716349	0.655925154786572	0.318935745360366	0.992914564212779	7.67	5.94	10.22	0.0391051317954638	0.0804238471197603	0.121742562444057	0.0399193364415525	0.0820983452476207	0.124277354053689	0.0409421293557973	0.0841937377858815	0.127417594454732	0.0753634381586307	8.40370395629777	-0.00564315094415049	2.02651042422875	0.148952316136923	0.205174152128561	0.129795218279147	0.170126197314166	0.22734441430119	0.15061570634379	0.196037440449531	0.253835303301131	0.175439082137983	0.00257793736620418	0.00264610955044075	0.00281554262311463
123	0.986818893304458	0.08	0.0769667515545735	0.0370423613113247	0.116891141797822	0.11623007495725	0.852606434179238	0.485540215919184	1.21967265243929	7.92	5.92	10.06	0.0576994088529669	0.101319902293256	0.144940395733545	0.0587874360931261	0.103230473230755	0.147673510368383	0.0603051391568442	0.105807887815536	0.151416305914067	0.0769667515545735	8.67446386971645	0.00219003997458341	2.06414378937244	0.148952316136923	0.205174152128561	0.129795218279147	0.170126197314166	0.22734441430119	0.15061570634379	0.196037440449531	0.253835303301131	0.175439082137983	0.00257793736620418	0.00264610955044075	0.00281554262311463
123	0.986818893304458	0.08	0.077106673420573	0.0373437959672957	0.11686955087385	0.0984975307627821	0.732313070246246	0.386411100085298	1.07821504040719	8	5.87	10.26	0.0455212500966252	0.0862703126601387	0.127019375223652	0.0463552799654444	0.0878509374759819	0.129346594986519	0.0474416577586045	0.0899720228197017	0.132333774801214	0.077106673420573	8.59842890037476	0.0385554927698802	2.10744687461534	0.148952316136923	0.205174152128561	0.129795218279147	0.170126197314166	0.22734441430119	0.15061570634379	0.196037440449531	0.253835303301131	0.175439082137983	0.00257793736620418	0.00264610955044075	0.00281554262311463
123	0.986818893304458	0.08	0.0774017507900292	0.0350274699515333	0.119776031628525	0.0843392454566036	0.73384904906386	0.356324982869185	1.11137311525854	8.35	6.25	11.38	0.0403242223467815	0.0830474809404232	0.125770739534065	0.0409660851550033	0.084369393335255	0.127772701515507	0.0418223994760005	0.0862663664573465	0.130496756081058	0.0774017507900292	9.07901123139708	-0.0667741695087676	2.04058805148696	0.148952316136923	0.205174152128561	0.129795218279147	0.170126197314166	0.22734441430119	0.15061570634379	0.196037440449531	0.253835303301131	0.175439082137983	0.00257793736620418	0.00264610955044075	0.00281554262311463
123	0.986818893304458	0.08	0.0774631843478548	0.0359735459505653	0.118952822745144	0.0856904588457417	0.759551113914588	0.372183901565355	1.14691832626382	8.54	6.33	11.19	0.0412178227727029	0.0841171342136706	0.127016445654638	0.0418223045830808	0.0853507577811665	0.128879210979252	0.0427871935040504	0.0873254116723569	0.131820583023345	0.0774631843478548	9.15307081231514	-0.0760984003491144	2.05513215881779	0.148952316136923	0.205174152128561	0.129795218279147	0.170126197314166	0.22734441430119	0.15061570634379	0.196037440449531	0.253835303301131	0.175439082137983	0.00257793736620418	0.00264610955044075	0.00281554262311463
123	0.986818893304458	0.08	0.0780214046366988	0.0372204168047153	0.118822392468682	0.101106499722683	0.752313322388443	0.402086989757523	1.10253965501936	7.5	5.76	10.5	0.0503494588670803	0.0942049099962075	0.138060361125335	0.0514662589550415	0.0962944667489003	0.141122674542759	0.0525496617855367	0.0983900546163572	0.144099476723598	0.0780214046366988	8.44709187100895	-0.00914710209051281	2.02796574562318	0.148952316136923	0.205174152128561	0.129795218279147	0.170126197314166	0.22734441430119	0.15061570634379	0.196037440449531	0.253835303301131	0.175439082137983	0.00257793736620418	0.00264610955044075	0.00281554262311463
123	0.986818893304458	0.08	0.0781342532829337	0.0380283502190973	0.11824015634677	0.085752545675784	0.701981486341293	0.344116269120931	1.05984670356166	7.38	5.71	9.52	0.0437050063725785	0.0891562186593296	0.134607430946081	0.0447151816626059	0.091216930154808	0.13771867864701	0.0458952246412762	0.0937159581198226	0.141467617685703	0.0781342532829337	8.25797159216047	-0.127678315236302	1.88600022754435	0.148952316136923	0.205174152128561	0.129795218279147	0.170126197314166	0.22734441430119	0.15061570634379	0.196037440449531	0.253835303301131	0.175439082137983	0.00257793736620418	0.00264610955044075	0.00281554262311463
123	0.986818893304458	0.08	0.0789212547917347	0.0378944783912436	0.119948031192226	0.0961484369826271	0.839042357941788	0.437393265400151	1.24069145048342	7.67	5.99	11.04	0.0535904073684638	0.102801358224756	0.152012309081049	0.0547037227774993	0.104937007901656	0.155170293025813	0.055830610607876	0.107148586587709	0.158187951202321	0.0789212547917347	8.85625311843747	-0.00467295603258193	2.07458659942936	0.148952316136923	0.205174152128561	0.129795218279147	0.170126197314166	0.22734441430119	0.15061570634379	0.196037440449531	0.253835303301131	0.175439082137983	0.00257793736620418	0.00264610955044075	0.00281554262311463
123	0.986818893304458	0.08	0.0791427864633334	0.0381354274136218	0.120150145513045	0.0886254972990226	0.702712741327175	0.350883133534454	1.0545423491199	7.48	5.62	10.69	0.0440302486909135	0.0881792648373934	0.132328280983873	0.0450129426735318	0.0901473035272431	0.135281664380954	0.0458592652010396	0.0918229490593098	0.137774868001949	0.0791427864633334	8.56710724496739	-0.0208647130553948	2.02897149553007	0.148952316136923	0.205174152128561	0.129795218279147	0.170126197314166	0.22734441430119	0.15061570634379	0.196037440449531	0.253835303301131	0.175439082137983	0.00257793736620418	0.00264610955044075	0.00281554262311463
123	0.986818893304458	0.08	0.0796616167121231	0.0369020216915284	0.122421211732718	0.108810737377791	0.834736726745638	0.461757985002234	1.20771546848904	7.93	6.03	10.15	0.0548645215862975	0.0991805938411434	0.143496666095989	0.0558985539728604	0.101049851845863	0.146201149718865	0.0573354652086514	0.103709016163217	0.150077281119658	0.0796616167121231	8.52005412860602	0.0803369496239269	2.14177848197381	0.148952316136923	0.205174152128561	0.129795218279147	0.170126197314166	0.22734441430119	0.15061570634379	0.196037440449531	0.253835303301131	0.175439082137983	0.00257793736620418	0.00264610955044075	0.00281554262311463
123	0.986818893304458	0.08	0.0798720205240084	0.0384910295219768	0.12125301152604	0.0981025089576329	0.776626989140631	0.408975378743809	1.14427859953745	7.89	6.18	10.64	0.0487958765542785	0.0926613108281175	0.136526745101957	0.0497281058973957	0.0944315750189778	0.13913504414056	0.0509531885056276	0.0966734062753897	0.142725922483711	0.0798720205240084	8.7484563163515	-0.116884145764119	1.96894913842491	0.148952316136923	0.205174152128561	0.129795218279147	0.170126197314166	0.22734441430119	0.15061570634379	0.196037440449531	0.253835303301131	0.175439082137983	0.00257793736620418	0.00264610955044075	0.00281554262311463
123	0.986818893304458	0.08	0.0804300183354104	0.0374564245977349	0.123403612073086	0.103054197503218	0.83045338398136	0.447936174652102	1.21297059331062	8.03	6.41	10.48	0.052588006656707	0.0974957830070663	0.142403559357425	0.053540468346999	0.0992616038506939	0.144982739354389	0.054988391840652	0.10206874815424	0.148965040527675	0.0804300183354104	8.73193487258911	0.0879477433251037	2.17186954489126	0.148952316136923	0.205174152128561	0.129795218279147	0.170126197314166	0.22734441430119	0.15061570634379	0.196037440449531	0.253835303301131	0.175439082137983	0.00257793736620418	0.00264610955044075	0.00281554262311463
123	0.986818893304458	0.08	0.0805138099307724	0.0370159652303837	0.124011654631161	0.0967666142831719	0.787789841212569	0.412010365996228	1.16356931642891	7.57	5.72	10.23	0.0510886465541787	0.0976847188282879	0.144280791102397	0.0521892862877913	0.0997892115122969	0.147389136736802	0.0533919827348142	0.101999106924495	0.150833353018262	0.0805138099307724	8.40330996883052	0.0922922771163443	2.13348325460359	0.148952316136923	0.205174152128561	0.129795218279147	0.170126197314166	0.22734441430119	0.15061570634379	0.196037440449531	0.253835303301131	0.175439082137983	0.00257793736620418	0.00264610955044075	0.00281554262311463
123	0.986818893304458	0.08	0.0808662900133304	0.0366271918273397	0.125105388199321	0.0836307816943018	0.732101447307069	0.353738242738953	1.11046465187518	7.99	5.48	10.27	0.0417099946805916	0.086323568626324	0.130937142572056	0.04247650826795	0.08790995550477	0.13334340274159	0.0432908893734622	0.0897063898996912	0.135971899998795	0.0808662900133304	8.37040092464204	-0.0192539527973744	2.01194290287257	0.148952316136923	0.205174152128561	0.129795218279147	0.170126197314166	0.22734441430119	0.15061570634379	0.196037440449531	0.253835303301131	0.175439082137983	0.00257793736620418	0.00264610955044075	0.00281554262311463
123	0.986818893304458	0.08	0.0811007863006376	0.0385878449353155	0.12361372766596	0.118670320507717	0.840189142720168	0.482701802390676	1.19767648304966	7.91	5.71	10.57	0.057460257543219	0.100015132089032	0.142570006634845	0.0585498455943133	0.101911665406357	0.145273485218402	0.0597206932031895	0.103936295754589	0.148185854562692	0.0811007863006376	8.54078379396571	0.115523564668995	2.16328347172129	0.148952316136923	0.205174152128561	0.129795218279147	0.170126197314166	0.22734441430119	0.15061570634379	0.196037440449531	0.253835303301131	0.175439082137983	0.00257793736620418	0.00264610955044075	0.00281554262311463
123	0.986818893304458	0.08	0.0817171581094162	0.038255986586245	0.125178329632587	0.0956731231468771	0.808344425980072	0.420328409217433	1.19636044274271	8.29	6.24	11.38	0.0478899448370491	0.0920983904980271	0.136306836159005	0.048671265395201	0.0936009682544573	0.138530671113714	0.0497246916907898	0.0955375924928952	0.141564256743983	0.0817171581094162	9.02395399939074	0.0101889081468718	2.11459640783207	0.148952316136923	0.205174152128561	0.129795218279147	0.170126197314166	0.22734441430119	0.15061570634379	0.196037440449531	0.253835303301131	0.175439082137983	0.00257793736620418	0.00264610955044075	0.00281554262311463
123	0.986818893304458	0.08	0.0818347427358284	0.0387330679299053	0.124936417541752	0.0966321830550721	0.817767434001318	0.42738822034823	1.20814664765441	8.37	5.96	10.75	0.0482595793707214	0.0923401968257856	0.13642081428085	0.0490215213312442	0.0937981015883619	0.13857468184548	0.0501426705897267	0.095896644592971	0.141633034980491	0.0818347427358284	8.85526108889772	-0.127595129753537	1.973101565424	0.148952316136923	0.205174152128561	0.129795218279147	0.170126197314166	0.22734441430119	0.15061570634379	0.196037440449531	0.253835303301131	0.175439082137983	0.00257793736620418	0.00264610955044075	0.00281554262311463
123	0.986818893304458	0.08	0.0824122367312891	0.0391829036373534	0.125641569825225	0.0861508566031899	0.740365762511316	0.363888074239642	1.11684345078299	8.69	6.42	11.52	0.0396393993473308	0.0806502224196278	0.121661045491925	0.0401836243481095	0.0817575012402409	0.123331378132372	0.041097363079752	0.0835089239851349	0.125993533021811	0.0824122367312891	9.10626166931689	-0.0589891663152488	2.06294499849371	0.148952316136923	0.205174152128561	0.129795218279147	0.170126197314166	0.22734441430119	0.15061570634379	0.196037440449531	0.253835303301131	0.175439082137983	0.00257793736620418	0.00264610955044075	0.00281554262311463
123	0.986818893304458	0.08	0.0825751965744715	0.0392813192655586	0.125869073883384	0.0805752575606247	0.729351313432142	0.344689147125079	1.1140134797392	8.28	6.01	10.63	0.0392897418281927	0.0831358487663771	0.126981955704561	0.0399317969818454	0.084494417127227	0.129057037272609	0.0408718195495167	0.0864453910282475	0.132132399076363	0.0825751965744715	8.77857944971293	-0.0291900812913895	2.05270721350512	0.148952316136923	0.205174152128561	0.129795218279147	0.170126197314166	0.22734441430119	0.15061570634379	0.196037440449531	0.253835303301131	0.175439082137983	0.00257793736620418	0.00264610955044075	0.00281554262311463
123	0.986818893304458	0.08	0.0852598189812872	0.0386902624745459	0.131829375488028	0.0728475410935982	0.679933517961221	0.30121194805556	1.05865508786688	8.19	5.72	10.21	0.0347146048058331	0.0783621749490157	0.122009745092198	0.0353046219311472	0.0796940358604502	0.124083449789753	0.0360772602143185	0.0815315792675509	0.127045720514389	0.0852598189812872	8.47893310931861	0.0599334818756988	2.11829157444245	0.148952316136923	0.205174152128561	0.129795218279147	0.170126197314166	0.22734441430119	0.15061570634379	0.196037440449531	0.253835303301131	0.175439082137983	0.00257793736620418	0.00264610955044075	0.00281554262311463
123	0.986818893304458	0.08	0.0853734564356933	0.0395104769617336	0.131236435909653	0.0918900220135652	0.804639925681523	0.409708142895984	1.19957170846706	7.82	5.93	10.74	0.0493095729496704	0.0968407677552151	0.14437196256076	0.0502782867328932	0.0987432581012196	0.147208229469546	0.0513687102072708	0.100868529418299	0.15042397505803	0.0853734564356933	8.58621465634891	-0.115001205956633	1.94459226692741	0.148952316136923	0.205174152128561	0.129795218279147	0.170126197314166	0.22734441430119	0.15061570634379	0.196037440449531	0.253835303301131	0.175439082137983	0.00257793736620418	0.00264610955044075	0.00281554262311463
123	0.986818893304458	0.08	0.0861661073955919	0.0414126632931663	0.130919551498017	0.0979604218899261	0.810069750198206	0.426278252265302	1.19386124813111	7.69	5.84	10.28	0.0520904728095839	0.0989891369600156	0.145887801110447	0.0531638399425507	0.101028889728665	0.14889393951478	0.0544041419382338	0.103346728509994	0.152284731291176	0.0861661073955919	8.41062179372537	0.0100744759425124	2.05248754963792	0.148952316136923	0.205174152128561	0.129795218279147	0.170126197314166	0.22734441430119	0.15061570634379	0.196037440449531	0.253835303301131	0.175439082137983	0.00257793736620418	0.00264610955044075	0.00281554262311463
123	0.986818893304458	0.08	0.0888923331053493	0.0405612099393827	0.137223456271316	0.0947561751548744	0.848466450175827	0.439018067274286	1.25791483307737	7.74	5.96	10.1	0.0533574917840996	0.103121135595671	0.152884779407242	0.0544386334507756	0.105210599561828	0.155982565672881	0.055830109587123	0.107940641754993	0.159910643035527	0.0888923331053493	8.38684297504061	-0.0920494797336114	1.94927386392832	0.148952316136923	0.205174152128561	0.129795218279147	0.170126197314166	0.22734441430119	0.15061570634379	0.196037440449531	0.253835303301131	0.175439082137983	0.00257793736620418	0.00264610955044075	0.00281554262311463
123	0.986818893304458	0.09	0.0569131345389831	0.0277768070788337	0.0860494619991326	0.0810650732114717	0.54517298768614	0.258593382286309	0.831752593085971	7.69	6.03	10.15	0.0315945415850469	0.0666083968514841	0.101622252117921	0.0322452469867451	0.0679802301320224	0.1037152132773	0.0330743192984082	0.0698028694262146	0.106541714497013	0.0569131345389831	8.73287480879282	-0.00333194856915043	2.05921086843741	0.148952316136923	0.205174152128561	0.129795218279147	0.170126197314166	0.22734441430119	0.15061570634379	0.196037440449531	0.253835303301131	0.175439082137983	0.00257793736620418	0.00264610955044075	0.00281554262311463
123	0.986818893304458	0.09	0.0594485366331649	0.0293651284845268	0.0895319447818031	0.0816969079500199	0.603095892582429	0.287405005346939	0.918786779817918	8.11	6.04	10.97	0.0334333330296306	0.0701571143521681	0.106880895674705	0.0340202681495053	0.0713887496870555	0.108757231224606	0.0347962508027024	0.0729636008712597	0.111048889828429	0.0594485366331649	9.31350789188058	-0.0853099187653034	2.02596337643226	0.148952316136923	0.205174152128561	0.129795218279147	0.170126197314166	0.22734441430119	0.15061570634379	0.196037440449531	0.253835303301131	0.175439082137983	0.00257793736620418	0.00264610955044075	0.00281554262311463
123	0.986818893304458	0.09	0.0602690078234555	0.0309516600418043	0.0895863556051067	0.132057302916756	0.8317546973476	0.498830747241549	1.16467864745365	8.48	5.98	11.29	0.0555767942738922	0.092669226900015	0.129761659526138	0.0564110530443998	0.0940602771811177	0.131709501317836	0.0574856593454569	0.095775476034451	0.134143525141736	0.0602690078234555	9.46308834566707	0.000423685972992773	2.11989952227355	0.148952316136923	0.205174152128561	0.129795218279147	0.170126197314166	0.22734441430119	0.15061570634379	0.196037440449531	0.253835303301131	0.175439082137983	0.00257793736620418	0.00264610955044075	0.00281554262311463
123	0.986818893304458	0.09	0.0616749364664014	0.0303239947342687	0.0930258781985341	0.10329870908777	0.655185761213218	0.353797479499012	0.956574042927423	8.42	5.33	10.79	0.0396876600978114	0.0734962550574886	0.107304850017166	0.0402990468873726	0.0746284618772816	0.108957876867191	0.0408518251342234	0.075634935095029	0.110388497950533	0.0616749364664014	9.05076166763729	0.15117650474723	2.23250347568554	0.148952316136923	0.205174152128561	0.129795218279147	0.170126197314166	0.22734441430119	0.15061570634379	0.196037440449531	0.253835303301131	0.175439082137983	0.00257793736620418	0.00264610955044075	0.00281554262311463
123	0.986818893304458	0.09	0.0622375809785152	0.0322327305387872	0.0922424314182432	0.107426376637608	0.698937239906718	0.384386868239379	1.01348761157406	7.56	5.42	10.27	0.0477761138072642	0.0868721277364841	0.125968141665704	0.0488126949938359	0.088756961099289	0.128701227204742	0.0497123530987076	0.0904465234393311	0.131089688925704	0.0622375809785152	8.48110727156557	-0.0800093537036038	1.94702895685846	0.148952316136923	0.205174152128561	0.129795218279147	0.170126197314166	0.22734441430119	0.15061570634379	0.196037440449531	0.253835303301131	0.175439082137983	0.00257793736620418	0.00264610955044075	0.00281554262311463
123	0.986818893304458	0.09	0.0624326197536667	0.0320545806924276	0.0928106588149057	0.125233615165454	0.751630304524096	0.441477775063197	1.06178283398499	8.3	6.1	10.52	0.0501952751652239	0.0854590923692756	0.120722909573327	0.0510080661555068	0.0868428955277773	0.122677724900048	0.0522692601771467	0.0889262682104351	0.12566347760137	0.0624326197536667	9.30157256345053	-0.0328676667369885	2.08056980075592	0.148952316136923	0.205174152128561	0.129795218279147	0.170126197314166	0.22734441430119	0.15061570634379	0.196037440449531	0.253835303301131	0.175439082137983	0.00257793736620418	0.00264610955044075	0.00281554262311463
123	0.986818893304458	0.09	0.0658517749512623	0.0326852211203236	0.099018328782201	0.0954888192834495	0.689626776623291	0.358243730705758	1.02100982254082	8.3	5.69	10.99	0.0407454962852998	0.0784359441818865	0.116126392078473	0.041406083057704	0.0797075877236607	0.118009092389617	0.0420993636128639	0.0811433829750061	0.119989025600852	0.0658517749512623	9.09118949167219	-0.0822652419220039	2.01510716231516	0.148952316136923	0.205174152128561	0.129795218279147	0.170126197314166	0.22734441430119	0.15061570634379	0.196037440449531	0.253835303301131	0.175439082137983	0.00257793736620418	0.00264610955044075	0.00281554262311463
123	0.986818893304458	0.09	0.0692351554637959	0.0340954547921683	0.104374856135423	0.085037656318611	0.712792989352418	0.347749295632008	1.07783668307283	8.46	5.98	10.73	0.0388394465550556	0.0796104709988184	0.120381495442581	0.0394279627117038	0.0808167716178235	0.122205580523943	0.0402881482994876	0.0826218119685793	0.124948281572478	0.0692351554637959	9.27176947401365	0.169093421728065	2.2932990157265	0.148952316136923	0.205174152128561	0.129795218279147	0.170126197314166	0.22734441430119	0.15061570634379	0.196037440449531	0.253835303301131	0.175439082137983	0.00257793736620418	0.00264610955044075	0.00281554262311463
123	0.986818893304458	0.09	0.0703038817964563	0.0352421101630288	0.105365653429884	0.102500042493292	0.766932242138853	0.412610621889552	1.12125386238815	7.73	5.85	10.82	0.0501676359537118	0.0932481508803354	0.136328665806959	0.0511853880996712	0.0951398785621574	0.139094369024644	0.0522018129184277	0.0971919163076565	0.141972883462813	0.0703038817964563	9.07920417663426	0.035624724013269	2.11859567908013	0.148952316136923	0.205174152128561	0.129795218279147	0.170126197314166	0.22734441430119	0.15061570634379	0.196037440449531	0.253835303301131	0.175439082137983	0.00257793736620418	0.00264610955044075	0.00281554262311463
123	0.986818893304458	0.09	0.0710184027495172	0.0348153984288695	0.107221407070165	0.0878773127633606	0.668316635439315	0.332148939066415	1.00448433181221	7.18	5.75	10.84	0.0433236843105803	0.0871715532636174	0.131019422216654	0.0444027164634404	0.0893426730629376	0.134282629662435	0.0452373239968437	0.0910573238349575	0.136713276445878	0.0710184027495172	8.74164236364754	-0.0709614356090314	1.99192675270416	0.148952316136923	0.205174152128561	0.129795218279147	0.170126197314166	0.22734441430119	0.15061570634379	0.196037440449531	0.253835303301131	0.175439082137983	0.00257793736620418	0.00264610955044075	0.00281554262311463
123	0.986818893304458	0.09	0.0711183505307394	0.0360805030784098	0.106156197983069	0.0959880963596532	0.699445375566263	0.364312023968324	1.0345787271642	8.17	5.73	10.75	0.0420782093789137	0.0807862684344151	0.119494327489917	0.0427988477612928	0.0821698274466054	0.121540807131918	0.0435966064165769	0.0837250073735394	0.123831555090095	0.0711183505307394	9.04113572141285	0.00510144587219551	2.09509521937437	0.148952316136923	0.205174152128561	0.129795218279147	0.170126197314166	0.22734441430119	0.15061570634379	0.196037440449531	0.253835303301131	0.175439082137983	0.00257793736620418	0.00264610955044075	0.00281554262311463
123	0.986818893304458	0.09	0.071315087098057	0.0351317796920363	0.107498394504078	0.109931181763492	0.764645722580757	0.424944531226606	1.10434691393491	7.81	5.72	10.62	0.0511800468453823	0.0920934404987915	0.133006834152201	0.0521878077389062	0.0939068067148314	0.135625805690756	0.0532624809709601	0.0958411425344412	0.138288653910509	0.071315087098057	8.6197583870478	0.0387730169813881	2.09870336627756	0.148952316136923	0.205174152128561	0.129795218279147	0.170126197314166	0.22734441430119	0.15061570634379	0.196037440449531	0.253835303301131	0.175439082137983	0.00257793736620418	0.00264610955044075	0.00281554262311463
123	0.986818893304458	0.09	0.0718470831900508	0.0351075757625493	0.108586590617552	0.103744383491569	0.746610702526735	0.403990221307762	1.08923118374571	7.8	5.87	10.35	0.0487409197283588	0.0900776563412574	0.131414392954156	0.0497059615038219	0.0918611413860533	0.134016321268285	0.0509040999037457	0.094084530656762	0.137249630584848	0.0718470831900508	8.60207139871745	0.211538232060044	2.25360850681652	0.148952316136923	0.205174152128561	0.129795218279147	0.170126197314166	0.22734441430119	0.15061570634379	0.196037440449531	0.253835303301131	0.175439082137983	0.00257793736620418	0.00264610955044075	0.00281554262311463
123	0.986818893304458	0.09	0.0718983709178247	0.0363202514877685	0.107476490347881	0.104455686940511	0.713328503086332	0.387227199564424	1.03942980660824	7.96	5.95	10.72	0.0458252865071304	0.0844168050808506	0.123008323654571	0.046677661853523	0.0859870037409496	0.125296345628376	0.0477452356813002	0.0878978945526506	0.128087159646839	0.0718983709178247	8.7815858130544	0.0376846466237944	2.1149549023784	0.148952316136923	0.205174152128561	0.129795218279147	0.170126197314166	0.22734441430119	0.15061570634379	0.196037440449531	0.253835303301131	0.175439082137983	0.00257793736620418	0.00264610955044075	0.00281554262311463
123	0.986818893304458	0.09	0.0721104069776985	0.0356910186475722	0.108529795307825	0.144521186594815	0.923182192720287	0.572501585282591	1.27386280015798	8.1	5.62	10.56	0.0666667612017074	0.107502875747274	0.148338990292841	0.0678412671052289	0.109396814494781	0.150952361884334	0.0691322513180443	0.111356336843311	0.153883012615072	0.0721104069776985	8.72187363822239	-0.0130902874730892	2.05100374283802	0.148952316136923	0.205174152128561	0.129795218279147	0.170126197314166	0.22734441430119	0.15061570634379	0.196037440449531	0.253835303301131	0.175439082137983	0.00257793736620418	0.00264610955044075	0.00281554262311463
123	0.986818893304458	0.09	0.0735033440473823	0.0372511773686867	0.109755510726078	0.0845576124342897	0.690096504417983	0.335581646008526	1.04461136282744	8.54	5.84	10.83	0.0371792216234101	0.0764560612431256	0.115732900862841	0.0377253307880444	0.0775790905566393	0.117432850325234	0.0384888723344558	0.0791322434311203	0.119785769677708	0.0735033440473823	9.12416625073956	0.002821353924153	2.11315793509853	0.148952316136923	0.205174152128561	0.129795218279147	0.170126197314166	0.22734441430119	0.15061570634379	0.196037440449531	0.253835303301131	0.175439082137983	0.00257793736620418	0.00264610955044075	0.00281554262311463
123	0.986818893304458	0.09	0.0735675825134829	0.0380453442278973	0.109089820799069	0.130758338510165	0.826581341755438	0.493840102920448	1.15932258059043	7.79	5.67	10.38	0.0596599749854201	0.0998578727829406	0.140055770580461	0.0608461582616787	0.10184328660061	0.142840414939542	0.0621277505483021	0.103992589932756	0.145807503909359	0.0735675825134829	8.71530718754665	0.0918109242555579	2.14598856291098	0.148952316136923	0.205174152128561	0.129795218279147	0.170126197314166	0.22734441430119	0.15061570634379	0.196037440449531	0.253835303301131	0.175439082137983	0.00257793736620418	0.00264610955044075	0.00281554262311463
123	0.986818893304458	0.09	0.0736114908833966	0.0361985102956981	0.111024471471095	0.0911831654859111	0.713865870113435	0.361995312303446	1.06573642792342	7.93	6.11	10.69	0.0429750385887408	0.0847480955487995	0.126521152508858	0.0437827682976634	0.0863409633343169	0.12889915837097	0.0448746878723566	0.088442149725962	0.132149084436559	0.0736114908833966	9.00674260424512	-0.0622791649977619	2.01476532929939	0.148952316136923	0.205174152128561	0.129795218279147	0.170126197314166	0.22734441430119	0.15061570634379	0.196037440449531	0.253835303301131	0.175439082137983	0.00257793736620418	0.00264610955044075	0.00281554262311463
123	0.986818893304458	0.09	0.0736892739648163	0.0380496513684867	0.109328896561146	0.130282224454069	0.887593873048236	0.529541671957496	1.24564607413898	8.53	6.33	10.87	0.0586869056583838	0.0983683450218104	0.138049784385237	0.0595500069700092	0.0998150365223804	0.140080066074752	0.0610717140473745	0.102378567860516	0.143672470978767	0.0736892739648163	9.20036420745886	0.146191345967519	2.26606922877468	0.148952316136923	0.205174152128561	0.129795218279147	0.170126197314166	0.22734441430119	0.15061570634379	0.196037440449531	0.253835303301131	0.175439082137983	0.00257793736620418	0.00264610955044075	0.00281554262311463
123	0.986818893304458	0.09	0.0739194511716352	0.0361524835207255	0.111686418822545	0.11255838413172	0.783627575373742	0.440088500214795	1.12716665053269	8.05	5.94	11.35	0.0515171305913703	0.0917321041468348	0.131947077702299	0.0524411115354716	0.0933773571960835	0.134313602856695	0.0533626016093933	0.0949944974190812	0.136703095191985	0.0739194511716352	8.96506980135904	-0.205550306173024	1.88915061780844	0.148952316136923	0.205174152128561	0.129795218279147	0.170126197314166	0.22734441430119	0.15061570634379	0.196037440449531	0.253835303301131	0.175439082137983	0.00257793736620418	0.00264610955044075	0.00281554262311463
123	0.986818893304458	0.09	0.0740195805217422	0.0377085333896061	0.110330627653878	0.0896082192724392	0.684169654766296	0.343691298225846	1.02464801130675	8.72	5.9	11.64	0.0373268618167591	0.0743047795929354	0.111282697369112	0.0378330355856943	0.075312395248414	0.112791754911134	0.0384251251612226	0.0764731412989247	0.114587229625375	0.0740195805217422	9.21385861675874	0.0716674432084277	2.19064155819586	0.148952316136923	0.205174152128561	0.129795218279147	0.170126197314166	0.22734441430119	0.15061570634379	0.196037440449531	0.253835303301131	0.175439082137983	0.00257793736620418	0.00264610955044075	0.00281554262311463
123	0.986818893304458	0.09	0.074163302488971	0.0363355910770268	0.111991013900915	0.099535060425724	0.770073615056999	0.408444768053481	1.13170246206052	8.35	6.26	11.01	0.0462008754098041	0.0871062085460898	0.128011541682376	0.0469350165161267	0.0884903435379568	0.130045670559787	0.0481009798554511	0.0904128660944486	0.133111140711809	0.074163302488971	9.09341747075405	0.053695080913367	2.16758777834226	0.148952316136923	0.205174152128561	0.129795218279147	0.170126197314166	0.22734441430119	0.15061570634379	0.196037440449531	0.253835303301131	0.175439082137983	0.00257793736620418	0.00264610955044075	0.00281554262311463
123	0.986818893304458	0.09	0.0742444681983475	0.0371277484263968	0.111361187970298	0.106069622704269	0.789472114889225	0.431640595809502	1.14730363396895	8.63	6.01	11.06	0.0473115253877928	0.0865329405277264	0.12575435566766	0.047977584713844	0.0877511652959347	0.127524745878025	0.0490236435063821	0.0895382200876188	0.130101236743667	0.0742444681983475	9.0638750913916	-0.0540671388722095	2.05366942120002	0.148952316136923	0.205174152128561	0.129795218279147	0.170126197314166	0.22734441430119	0.15061570634379	0.196037440449531	0.253835303301131	0.175439082137983	0.00257793736620418	0.00264610955044075	0.00281554262311463
123	0.986818893304458	0.09	0.0745536388921514	0.038302073280329	0.110805204503974	0.13181133083105	0.804581609608214	0.482188131597094	1.12697508761933	8.29	5.87	10.72	0.0549433060763334	0.0916786846114888	0.128414063146644	0.0558400202101253	0.0931749464517275	0.13050987269333	0.0569932892729411	0.0951370389103689	0.133303053040414	0.0745536388921514	8.78337079535938	-0.0345925761890098	2.03494850422102	0.148952316136923	0.205174152128561	0.129795218279147	0.170126197314166	0.22734441430119	0.15061570634379	0.196037440449531	0.253835303301131	0.175439082137983	0.00257793736620418	0.00264610955044075	0.00281554262311463
123	0.986818893304458	0.09	0.0746624795467821	0.0371394291903946	0.11218552990317	0.11718610377707	0.766897776442162	0.438258502107631	1.09553705077669	7.24	5.47	10.27	0.0567344537273609	0.0992782255265601	0.141821997325759	0.0581183906418466	0.101699942703412	0.145281494764977	0.0592343882430554	0.103684215279469	0.148070448495867	0.0746624795467821	8.31599098578201	-0.0440856329766357	1.96287093831902	0.148952316136923	0.205174152128561	0.129795218279147	0.170126197314166	0.22734441430119	0.15061570634379	0.196037440449531	0.253835303301131	0.175439082137983	0.00257793736620418	0.00264610955044075	0.00281554262311463
123	0.986818893304458	0.09	0.0752220786936979	0.0373865625693444	0.113057594818051	0.0929155245542519	0.756948022896498	0.387688889555246	1.12620715623775	7.81	5.99	10.2	0.0466875166392123	0.091155625982836	0.13562373532646	0.0476064738489981	0.0929498554844136	0.138293237119829	0.0488398632240419	0.0954068627486308	0.141800785970485	0.0752220786936979	8.81837657785964	0.0851545404351439	2.16292205220567	0.148952316136923	0.205174152128561	0.129795218279147	0.170126197314166	0.22734441430119	0.15061570634379	0.196037440449531	0.253835303301131	0.175439082137983	0.00257793736620418	0.00264610955044075	0.00281554262311463
123	0.986818893304458	0.09	0.076532858732569	0.0381015954712643	0.114964121993874	0.0943652396311605	0.705912512108672	0.364478438656543	1.0473465855608	8.07	5.95	11.75	0.0425978159013219	0.0825023596569477	0.122406903412573	0.0433576812141886	0.0839740473481239	0.124590413482059	0.0440058393099208	0.0853164137353394	0.126607322856233	0.076532858732569	8.96674378376334	-0.0693455200769681	2.01879746332111	0.148952316136923	0.205174152128561	0.129795218279147	0.170126197314166	0.22734441430119	0.15061570634379	0.196037440449531	0.253835303301131	0.175439082137983	0.00257793736620418	0.00264610955044075	0.00281554262311463
123	0.986818893304458	0.09	0.0769968286896277	0.0391200600608578	0.114873597318398	0.0924701275094367	0.679603464120309	0.34719598877048	1.01201093947014	7.81	5.76	10.53	0.0418214161202485	0.0818614851236853	0.121901554127122	0.0426452362614979	0.08347403549844	0.124302834735382	0.0435374729470195	0.0852596788676239	0.126767642413324	0.0769968286896277	8.59558407693571	0.178142574680232	2.23239774828864	0.148952316136923	0.205174152128561	0.129795218279147	0.170126197314166	0.22734441430119	0.15061570634379	0.196037440449531	0.253835303301131	0.175439082137983	0.00257793736620418	0.00264610955044075	0.00281554262311463
123	0.986818893304458	0.09	0.0772737234962205	0.0392859250701994	0.115261521922242	0.123777350046911	0.898802577332405	0.525435158027823	1.27216999663699	8.54	6.02	11.18	0.0582028934759925	0.0995611158963509	0.140919338316709	0.0590572220904107	0.101022519361262	0.142987816632113	0.0602277222071733	0.103014192521886	0.145917221923038	0.0772737234962205	9.33026273865268	0.044639026033885	2.17605990279338	0.148952316136923	0.205174152128561	0.129795218279147	0.170126197314166	0.22734441430119	0.15061570634379	0.196037440449531	0.253835303301131	0.175439082137983	0.00257793736620418	0.00264610955044075	0.00281554262311463
123	0.986818893304458	0.09	0.0774601098735534	0.0389560691774065	0.1159641505697	0.0944670567401355	0.75538805353562	0.390241245345864	1.12053486172538	8.35	6.06	10.69	0.0441493253644896	0.0854596313171232	0.126769937269757	0.044851307550631	0.0868184547719226	0.128785601993214	0.0459045033407364	0.0889238235507611	0.131707380694322	0.0774601098735534	8.97917318976331	-0.100171539107051	2.00283730034355	0.148952316136923	0.205174152128561	0.129795218279147	0.170126197314166	0.22734441430119	0.15061570634379	0.196037440449531	0.253835303301131	0.175439082137983	0.00257793736620418	0.00264610955044075	0.00281554262311463
123	0.986818893304458	0.09	0.0774694936200775	0.0395948341617939	0.115344153078361	0.0979630451893841	0.71759866058455	0.377622779742797	1.0575745414263	8.17	6.11	10.63	0.0436266284370579	0.0829039237346213	0.122181219032185	0.0443744452704831	0.0843250042064987	0.124275563142514	0.0454629427495407	0.0863429477186952	0.127447274407769	0.0774694936200775	8.8190060054867	0.127033852288545	2.21130807148384	0.148952316136923	0.205174152128561	0.129795218279147	0.170126197314166	0.22734441430119	0.15061570634379	0.196037440449531	0.253835303301131	0.175439082137983	0.00257793736620418	0.00264610955044075	0.00281554262311463
123	0.986818893304458	0.09	0.0777023317742826	0.0389495536487075	0.116455109899858	0.11440637426248	0.893613423589297	0.50543867948835	1.28178816769024	8.62	6.79	11.33	0.0554947945966567	0.0981145594973134	0.14073432439797	0.0562814088840631	0.0995052901931221	0.142729171502181	0.0577539855305047	0.102306840783899	0.146526205627021	0.0777023317742826	9.55815584749252	-0.0641416592571621	2.10802060446065	0.148952316136923	0.205174152128561	0.129795218279147	0.170126197314166	0.22734441430119	0.15061570634379	0.196037440449531	0.253835303301131	0.175439082137983	0.00257793736620418	0.00264610955044075	0.00281554262311463
123	0.986818893304458	0.09	0.0782356346559698	0.0387532874635383	0.117717981848401	0.108588365282775	0.755694701245044	0.41764594679884	1.09374345569125	8.13	5.83	10.52	0.0484507493896007	0.0876674965139983	0.126884243638396	0.0492933022986487	0.0891920241043326	0.129090745910017	0.0504226353733884	0.0912061329416155	0.131956048483895	0.0782356346559698	8.56658612684663	0.0087628694371567	2.06196705155815	0.148952316136923	0.205174152128561	0.129795218279147	0.170126197314166	0.22734441430119	0.15061570634379	0.196037440449531	0.253835303301131	0.175439082137983	0.00257793736620418	0.00264610955044075	0.00281554262311463
123	0.986818893304458	0.09	0.078317061537798	0.0401607181062078	0.116473404969388	0.12265795159679	0.837703589325447	0.487909508481053	1.18749767016984	7.95	5.93	10.22	0.0578060310327678	0.0992485672836366	0.140691103534505	0.0588853028362955	0.10110159504382	0.143317887251345	0.0603172903916004	0.103600398289873	0.147115251356151	0.078317061537798	8.60274046282984	-0.151336522169198	1.90276284790861	0.148952316136923	0.205174152128561	0.129795218279147	0.170126197314166	0.22734441430119	0.15061570634379	0.196037440449531	0.253835303301131	0.175439082137983	0.00257793736620418	0.00264610955044075	0.00281554262311463
123	0.986818893304458	0.09	0.0784610604061958	0.0390662466507201	0.117855874161671	0.0831811655736539	0.743998406291615	0.358354272720759	1.12964253986247	7.91	6.23	11.17	0.0426367160677873	0.0885203588144751	0.134404001561163	0.0434438929808248	0.0901961818270926	0.13694847067336	0.0444350029947145	0.0922524129046584	0.139979293423111	0.0784610604061958	9.10622849873311	0.1301925743098	2.24624114235684	0.148952316136923	0.205174152128561	0.129795218279147	0.170126197314166	0.22734441430119	0.15061570634379	0.196037440449531	0.253835303301131	0.175439082137983	0.00257793736620418	0.00264610955044075	0.00281554262311463
123	0.986818893304458	0.09	0.0785266168343299	0.0389535244441588	0.118099709224501	0.112902609647835	0.795771186995653	0.447508190452184	1.14403418353912	7.74	5.86	10	0.0543735675518456	0.0966885507686452	0.139003533985445	0.0554742980957378	0.0986458996399372	0.141817501184137	0.0568698742621108	0.101207760686399	0.145464693227153	0.0785266168343299	8.43861165239107	-0.0550335580327171	1.97441392868801	0.148952316136923	0.205174152128561	0.129795218279147	0.170126197314166	0.22734441430119	0.15061570634379	0.196037440449531	0.253835303301131	0.175439082137983	0.00257793736620418	0.00264610955044075	0.00281554262311463
123	0.986818893304458	0.09	0.0787154698890078	0.0395601056106516	0.117870834167364	0.114650399469439	0.882113719720111	0.49939504855824	1.26483239088198	8.09	5.73	10.33	0.0581903274460512	0.102785332660705	0.147380337875358	0.0592177166635694	0.104600076573128	0.149982436482686	0.0604709254215776	0.106935986711428	0.262124328138306	0.0787154698890078	8.76992632555005	-0.0414027775856503	2.03677718557916	0.148952316136923	0.205174152128561	0.129795218279147	0.170126197314166	0.22734441430119	0.15061570634379	0.196037440449531	0.253835303301131	0.175439082137983	0.00257793736620418	0.00264610955044075	0.00281554262311463
123	0.986818893304458	0.09	0.0792942530699455	0.0405595197980082	0.118028986341883	0.109091538379729	0.803832882502802	0.445181723734803	1.1624840412708	8.28	6.33	11.07	0.0507500079881445	0.091635669285588	0.132521330583031	0.0515796673485987	0.0931337260108605	0.134687784673122	0.0528363481062783	0.0952938202528925	0.137896502517528	0.0792942530699455	8.96954987551282	0.0530349850698546	2.1579318974573	0.148952316136923	0.205174152128561	0.129795218279147	0.170126197314166	0.22734441430119	0.15061570634379	0.196037440449531	0.253835303301131	0.175439082137983	0.00257793736620418	0.00264610955044075	0.00281554262311463
123	0.986818893304458	0.09	0.079302324710889	0.0409339956638587	0.117670653757919	0.0985164093389503	0.76940946072473	0.406023947815385	1.13279497363407	7.89	5.78	11.6	0.0484446093485609	0.091801828326748	0.135159047304935	0.0493701821264526	0.0935557752447336	0.137741368363015	0.0500918446129562	0.0949663798342577	0.139660910984822	0.079302324710889	9.00332480691859	0.000276105456322761	2.09662137907287	0.148952316136923	0.205174152128561	0.129795218279147	0.170126197314166	0.22734441430119	0.15061570634379	0.196037440449531	0.253835303301131	0.175439082137983	0.00257793736620418	0.00264610955044075	0.00281554262311463
123	0.986818893304458	0.09	0.0793421755489797	0.0396316520301233	0.119052699067836	0.108529363650554	0.818212639617707	0.45208582366196	1.18433945557345	8.15	6.45	10.03	0.0523438794439989	0.094735162055711	0.137126444667423	0.0532479975015837	0.0963714903449512	0.139494983188319	0.0548876173278358	0.0993036589332228	0.143713719856571	0.0793421755489797	8.74664119761393	0.0565870436714447	2.13122840183544	0.148952316136923	0.205174152128561	0.129795218279147	0.170126197314166	0.22734441430119	0.15061570634379	0.196037440449531	0.253835303301131	0.175439082137983	0.00257793736620418	0.00264610955044075	0.00281554262311463
123	0.986818893304458	0.09	0.0795232044224032	0.0403123340391475	0.118734074805659	0.120262712831074	0.808949005141121	0.467349204543009	1.15054880573923	7.94	5.8	10.72	0.0554081792338046	0.0959077089083656	0.136407238582927	0.0564450261294295	0.0977024188523348	0.13895981157524	0.0576565444508104	0.0997447707227275	0.141817547935309	0.0795232044224032	8.68342327809858	0.138160866914528	2.19996554130174	0.148952316136923	0.205174152128561	0.129795218279147	0.170126197314166	0.22734441430119	0.15061570634379	0.196037440449531	0.253835303301131	0.175439082137983	0.00257793736620418	0.00264610955044075	0.00281554262311463
123	0.986818893304458	0.09	0.0802945896822563	0.0394526873067135	0.121136492057799	0.0922929116100594	0.724143659734301	0.369576193404944	1.07871112606366	7.85	5.67	10.88	0.0443319090903345	0.086863470820233	0.129395032550132	0.0451936235274397	0.0885519049165481	0.131910186305656	0.0459504345227275	0.0901436915920101	0.134249289587029	0.0802945896822563	8.62485035180223	0.0339928480814352	2.09528450035825	0.148952316136923	0.205174152128561	0.129795218279147	0.170126197314166	0.22734441430119	0.15061570634379	0.196037440449531	0.253835303301131	0.175439082137983	0.00257793736620418	0.00264610955044075	0.00281554262311463
123	0.986818893304458	0.09	0.0805491198775636	0.0416376430406734	0.119460596714454	0.102747861698986	0.628537554689402	0.338544532590045	0.918530576788759	8.3	5.63	10.6	0.0384997950713119	0.0714782391109188	0.104456683150526	0.0391236685570714	0.0726365148395944	0.106149361122117	0.0398736166490424	0.0740377316648663	0.108258635279617	0.0805491198775636	8.38364981579077	0.108065336453393	2.12196591524593	0.148952316136923	0.205174152128561	0.129795218279147	0.170126197314166	0.22734441430119	0.15061570634379	0.196037440449531	0.253835303301131	0.175439082137983	0.00257793736620418	0.00264610955044075	0.00281554262311463
123	0.986818893304458	0.09	0.0805602737339549	0.0403406666359475	0.120779880831962	0.0864736911874961	0.70652433486794	0.34798969846068	1.0650589712752	8.17	6.05	10.96	0.0401887541748044	0.0815953257758092	0.123001897376814	0.0408767808736291	0.0829922280631722	0.125107675252715	0.0417932661370949	0.0848086733959109	0.127846924396363	0.0805602737339549	8.89026299813604	0.0811198970174072	2.1774173891749	0.148952316136923	0.205174152128561	0.129795218279147	0.170126197314166	0.22734441430119	0.15061570634379	0.196037440449531	0.253835303301131	0.175439082137983	0.00257793736620418	0.00264610955044075	0.00281554262311463
123	0.986818893304458	0.09	0.0807823329530166	0.0408401002458092	0.120724565660224	0.0961270524836859	0.690205173390449	0.359763697694429	1.02064664908647	7.77	5.63	10.15	0.0435499200140808	0.08355034231383	0.123550764613579	0.0444213063446498	0.0852220934027664	0.126022880460883	0.0453586181930803	0.0871742523838159	0.128821347139021	0.0807823329530166	8.22026129288066	0.0095948130375005	2.03046903598175	0.148952316136923	0.205174152128561	0.129795218279147	0.170126197314166	0.22734441430119	0.15061570634379	0.196037440449531	0.253835303301131	0.175439082137983	0.00257793736620418	0.00264610955044075	0.00281554262311463
123	0.986818893304458	0.09	0.0812884291197967	0.0416385564986659	0.120938301740927	0.106058792432161	0.805112406282032	0.440171017823651	1.17005379474041	7.65	5.61	10.32	0.0540693545032928	0.0988977155413328	0.143726076579373	0.0552014882927875	0.100968490132536	0.146735491972284	0.0563191597458918	0.10311928320771	0.149624936464373	0.0812884291197967	8.49358496484575	0.0797353035920871	2.11578965787483	0.148952316136923	0.205174152128561	0.129795218279147	0.170126197314166	0.22734441430119	0.15061570634379	0.196037440449531	0.253835303301131	0.175439082137983	0.00257793736620418	0.00264610955044075	0.00281554262311463
123	0.986818893304458	0.09	0.0814797481918683	0.0413691180544446	0.121590378329292	0.096631525053161	0.689775087436952	0.360494585551734	1.01905558932217	7.68	5.71	10.22	0.0441297273354141	0.0844384014388638	0.124747075542313	0.0450440228636748	0.0861878265432215	0.127331630222768	0.0460713745561209	0.0880713137606667	0.130149885789291	0.0814797481918683	8.31153118581002	-0.12228314060636	1.90608240090749	0.148952316136923	0.205174152128561	0.129795218279147	0.170126197314166	0.22734441430119	0.15061570634379	0.196037440449531	0.253835303301131	0.175439082137983	0.00257793736620418	0.00264610955044075	0.00281554262311463
123	0.986818893304458	0.09	0.0824728390713633	0.0420668165841669	0.12287886155856	0.0973655634717337	0.7478538362092	0.392340869319909	1.10336680309849	7.84	5.96	10.64	0.0471266729278257	0.08982970139701	0.132532729866194	0.0480467124049905	0.0915834189071288	0.135120125409267	0.0492488006901116	0.0937010021119267	0.138089016280708	0.0824728390713633	8.63786025199054	-0.0656492428861969	2.00946725591172	0.148952316136923	0.205174152128561	0.129795218279147	0.170126197314166	0.22734441430119	0.15061570634379	0.196037440449531	0.253835303301131	0.175439082137983	0.00257793736620418	0.00264610955044075	0.00281554262311463
123	0.986818893304458	0.09	0.0836424408737295	0.0427973831698172	0.124487498577642	0.102697501664926	0.794071231254218	0.427604611104427	1.16053785140401	8.24	6.1	11.23	0.0489949540834875	0.0909847146265163	0.132974475169545	0.0498106813330984	0.0924995381916624	0.135188395050226	0.0507955000362926	0.0944226387465291	0.138007323532549	0.0836424408737295	8.87180092882529	0.00478477376693757	2.09933111553056	0.148952316136923	0.205174152128561	0.129795218279147	0.170126197314166	0.22734441430119	0.15061570634379	0.196037440449531	0.253835303301131	0.175439082137983	0.00257793736620418	0.00264610955044075	0.00281554262311463
123	0.986818893304458	0.09	0.083723765277752	0.0432165767959248	0.124230953759579	0.0931923636944128	0.796953690683272	0.408815865133883	1.18509151623266	7.98	6.24	10.68	0.0482506744084991	0.0940608139931583	0.139870953577818	0.0491402287670992	0.0957949287612277	0.142449628755356	0.050388908329478	0.0982688316256938	0.145867023687241	0.083723765277752	8.95426986357865	0.00132032915863735	2.11029718619987	0.148952316136923	0.205174152128561	0.129795218279147	0.170126197314166	0.22734441430119	0.15061570634379	0.196037440449531	0.253835303301131	0.175439082137983	0.00257793736620418	0.00264610955044075	0.00281554262311463
123	0.986818893304458	0.09	0.0840508935204566	0.0432199740005327	0.12488181304038	0.0998187093079034	0.810729279334263	0.430609616402085	1.19084894226644	8.3	6.58	10.98	0.0489797598230319	0.0922165317975925	0.135453303772153	0.0497740566293509	0.093711992309471	0.137649927989591	0.051085826071494	0.0962974783705449	0.141216821699012	0.0840508935204566	9.10570667667701	-0.0277560556450851	2.08852742344708	0.148952316136923	0.205174152128561	0.129795218279147	0.170126197314166	0.22734441430119	0.15061570634379	0.196037440449531	0.253835303301131	0.175439082137983	0.00257793736620418	0.00264610955044075	0.00281554262311463
123	0.986818893304458	0.09	0.0843172960214938	0.0434561510565367	0.125178440986451	0.0967222211145509	0.73383228106875	0.383701891823765	1.08396267031374	8.48	6.37	10.51	0.0427937544070448	0.0818433244171786	0.120892894427312	0.0434386614222856	0.0830767131394024	0.122714764856519	0.0446610088877493	0.0851008653931789	0.125994160797086	0.0843172960214938	8.87093591629424	-0.039195842781341	2.05620205542243	0.148952316136923	0.205174152128561	0.129795218279147	0.170126197314166	0.22734441430119	0.15061570634379	0.196037440449531	0.253835303301131	0.175439082137983	0.00257793736620418	0.00264610955044075	0.00281554262311463
123	0.986818893304458	0.09	0.0851501751574441	0.0429197429365289	0.127380607378359	0.0954392389387658	0.745677700262562	0.387257889959189	1.10409751056593	7.99	5.84	10.52	0.0456739843461248	0.0879467468374518	0.130219509328779	0.0465140565810899	0.0895643333307553	0.132614610080421	0.047526296428791	0.0914955953722715	0.135474845124228	0.0851501751574441	8.50785691288083	-0.0517392783787148	1.99410734191302	0.148952316136923	0.205174152128561	0.129795218279147	0.170126197314166	0.22734441430119	0.15061570634379	0.196037440449531	0.253835303301131	0.175439082137983	0.00257793736620418	0.00264610955044075	0.00281554262311463
123	0.986818893304458	0.09	0.0854592461364102	0.044005176004271	0.126913316268549	0.109251817234175	0.821165799819978	0.455082891743686	1.18724870789627	7.97	6.2	10.44	0.0537684129809655	0.0970214056639014	0.140274398346837	0.0547631931004772	0.0988164180172638	0.14286964293405	0.0562198809812116	0.101497348657096	0.146619617013904	0.0854592461364102	8.70667720919006	0.00992579906381659	2.09316252329692	0.148952316136923	0.205174152128561	0.129795218279147	0.170126197314166	0.22734441430119	0.15061570634379	0.196037440449531	0.253835303301131	0.175439082137983	0.00257793736620418	0.00264610955044075	0.00281554262311463
123	0.986818893304458	0.09	0.0873628285275914	0.0434045037048439	0.131321153350339	0.102357478246357	0.820162342637422	0.440954591211206	1.19937009406364	7.73	6	10.43	0.0536628153239765	0.0998112304664751	0.145959645608974	0.05475457504583	0.101841870874625	0.148929166703419	0.0560603702273809	0.104259123870546	0.152492974957704	0.0873628285275914	8.54804402107205	-0.181822509378236	1.88257536838803	0.148952316136923	0.205174152128561	0.129795218279147	0.170126197314166	0.22734441430119	0.15061570634379	0.196037440449531	0.253835303301131	0.175439082137983	0.00257793736620418	0.00264610955044075	0.00281554262311463
123	0.986818893304458	0.09	0.087614548859932	0.044633574703422	0.130595523016442	0.112341926365424	0.929250280991921	0.521428813469478	1.33707174851436	8.1	6.42	10.57	0.0607027920250414	0.108179841790745	0.155656891556448	0.0617712226557243	0.110083916590862	0.158396610526	0.0635264884439205	0.113229280426729	0.162813830726017	0.087614548859932	9.0548567438569	-0.0835303592211357	2.03747671660537	0.148952316136923	0.205174152128561	0.129795218279147	0.170126197314166	0.22734441430119	0.15061570634379	0.196037440449531	0.253835303301131	0.175439082137983	0.00257793736620418	0.00264610955044075	0.00281554262311463
123	0.986818893304458	0.09	0.0876792711892648	0.0437091309006423	0.131649411477887	0.0793099221588243	0.753928714039053	0.352869299721044	1.15498812835706	7.35	5.65	10.18	0.0450129409095356	0.0961731402586457	0.147333339607756	0.0460664265024639	0.098423982253013	0.150781538003562	0.0470498730751159	0.100649749574796	0.154056481247502	0.0876792711892648	8.28340291184077	-0.0409751689417159	1.97937932902497	0.148952316136923	0.205174152128561	0.129795218279147	0.170126197314166	0.22734441430119	0.15061570634379	0.196037440449531	0.253835303301131	0.175439082137983	0.00257793736620418	0.00264610955044075	0.00281554262311463
123	0.986818893304458	0.09	0.0908925000030242	0.046715734277236	0.135069265728812	0.107859759004575	0.896417697798478	0.493902089643918	1.29893330595304	8.35	6.34	11.22	0.0558974935906035	0.101452299084864	0.147007104579124	0.0567874840142017	0.1030676054043	0.149347726794398	0.058091280393097	0.105502616398735	0.152860991658546	0.0908925000030242	8.986902698655	0.0531054700488011	2.16392426568529	0.148952316136923	0.205174152128561	0.129795218279147	0.170126197314166	0.22734441430119	0.15061570634379	0.196037440449531	0.253835303301131	0.175439082137983	0.00257793736620418	0.00264610955044075	0.00281554262311463
123	0.986818893304458	0.09	0.0913082870118981	0.0466385387502478	0.135978035273548	0.107188204316705	0.870856114214723	0.478447683977029	1.26326454445242	7.55	6.11	10.3	0.0595080085932784	0.1083146911642	0.157121373735122	0.060801785866456	0.110669585725322	0.160537385584188	0.0623756613604371	0.11375262173242	0.164948602076719	0.0913082870118981	8.39056062743089	0.0216250501233042	2.07272126252287	0.148952316136923	0.205174152128561	0.129795218279147	0.170126197314166	0.22734441430119	0.15061570634379	0.196037440449531	0.253835303301131	0.175439082137983	0.00257793736620418	0.00264610955044075	0.00281554262311463
123	0.986818893304458	0.09	0.0937095839545377	0.0472383293123179	0.140180838596758	0.0747871679604289	0.803073843335283	0.3620640616473	1.24408362502327	7.78	6.28	10.56	0.0437594236349786	0.0970603057392431	0.150361187843508	0.0446306658509527	0.0989927588848962	0.15335485191884	0.0458325092845015	0.101693168065462	0.15739584277353	0.0937095839545377	8.7512814712255	-0.0687626464263457	2.02182364497957	0.148952316136923	0.205174152128561	0.129795218279147	0.170126197314166	0.22734441430119	0.15061570634379	0.196037440449531	0.253835303301131	0.175439082137983	0.00257793736620418	0.00264610955044075	0.00281554262311463
123	0.986818893304458	0.09	0.0955457577741244	0.048200214368606	0.142891301179643	0.104557930121719	0.843396655640053	0.458044675604731	1.22874863567537	7.11	5.32	9.89	0.0602886573748093	0.111009372471828	0.161730087568846	0.0618277171574922	0.113843239870966	0.165858762584439	0.0630208662877384	0.116033071854372	0.169134801801931	0.0955457577741244	7.9577108740275	-0.0319815948545131	1.93982163461707	0.148952316136923	0.205174152128561	0.129795218279147	0.170126197314166	0.22734441430119	0.15061570634379	0.196037440449531	0.253835303301131	0.175439082137983	0.00257793736620418	0.00264610955044075	0.00281554262311463
123	0.986818893304458	0.09	0.0983991619835445	0.0503517643731349	0.146446559593954	0.0842887353568982	0.76823174764539	0.372890415219081	1.1635730800717	7.57	5.79	10.23	0.0462732360461489	0.0953324825366056	0.144391729027062	0.0472724242833673	0.0973910179517732	0.147509611620179	0.0484202532323252	0.0997338630475017	0.151034179111728	0.0983991619835445	8.18260894284644	0.0309968424739021	2.05307034711638	0.148952316136923	0.205174152128561	0.129795218279147	0.170126197314166	0.22734441430119	0.15061570634379	0.196037440449531	0.253835303301131	0.175439082137983	0.00257793736620418	0.00264610955044075	0.00281554262311463
123	0.986818893304458	0.09	0.098734943883118	0.0500169728039207	0.147452914962315	0.083852741271786	0.792888091614143	0.383701525062243	1.20207465816604	8.02	5.49	10.12	0.0451118324464906	0.0932199441529781	0.141328055859466	0.0459328549937962	0.0949165206797453	0.143900186365694	0.0468740227868695	0.0968962211336237	0.146763154731847	0.098734943883118	8.16074385140207	0.048233408304554	2.06642226742489	0.148952316136923	0.205174152128561	0.129795218279147	0.170126197314166	0.22734441430119	0.15061570634379	0.196037440449531	0.253835303301131	0.175439082137983	0.00257793736620418	0.00264610955044075	0.00281554262311463
123	0.986818893304458	0.09	0.0999241031460282	0.0500421197360908	0.149806086555966	0.10886428137606	0.846538138894901	0.468390658278113	1.22468561951169	7.29	5.45	9.44	0.0601977271508697	0.108797370330435	0.157397013510001	0.0616367353635419	0.11139813811408	0.161159540864619	0.0631246885233537	0.114153349544245	0.165173993828955	0.0999241031460282	7.77251216592965	0.0908825205798152	2.05848150148984	0.148952316136923	0.205174152128561	0.129795218279147	0.170126197314166	0.22734441430119	0.15061570634379	0.196037440449531	0.253835303301131	0.175439082137983	0.00257793736620418	0.00264610955044075	0.00281554262311463
123	0.986818893304458	0.1	0.0676512086050005	0.0364754949211361	0.0988269222888648	0.0921859433258446	0.595924886728292	0.303951623584879	0.887898149871705	7.62	5.66	10.13	0.0374978201960435	0.0735178973197521	0.109537974443461	0.038293335770633	0.0750775781764836	0.111861820582334	0.0391400392786626	0.0768282018468065	0.114393250341478	0.0676512086050005	8.54251193032539	-0.0367490612818048	2.00798577397635	0.148952316136923	0.205174152128561	0.129795218279147	0.170126197314166	0.22734441430119	0.15061570634379	0.196037440449531	0.253835303301131	0.175439082137983	0.00257793736620418	0.00264610955044075	0.00281554262311463
123	0.986818893304458	0.1	0.070613195928143	0.0377129312978796	0.103513460558406	0.126082221231823	0.721748615844585	0.425074413848696	1.01842281784047	7.76	5.7	10.72	0.0515321649178028	0.0874982532214652	0.123464341525128	0.0525680794068705	0.0892571684237433	0.125946257440616	0.0535626305808194	0.090902511294998	0.128475333406822	0.070613195928143	8.69327516681282	-0.0924160992380197	1.95737636181472	0.148952316136923	0.205174152128561	0.129795218279147	0.170126197314166	0.22734441430119	0.15061570634379	0.196037440449531	0.253835303301131	0.175439082137983	0.00257793736620418	0.00264610955044075	0.00281554262311463
123	0.986818893304458	0.1	0.0716747480661939	0.0372496730618151	0.106099823070573	0.107161064593558	0.760803766625332	0.417936388572574	1.10367114467809	8.44	5.9	11.96	0.0467805784176166	0.0851585103335746	0.123536442249533	0.0474953303684752	0.0864596317273667	0.125423933086258	0.0481064275494874	0.0876241488682383	0.127168257182348	0.0716747480661939	9.40500876102852	0.0644204096614638	2.19711948459061	0.148952316136923	0.205174152128561	0.129795218279147	0.170126197314166	0.22734441430119	0.15061570634379	0.196037440449531	0.253835303301131	0.175439082137983	0.00257793736620418	0.00264610955044075	0.00281554262311463
123	0.986818893304458	0.1	0.0730315718690514	0.0391392748400169	0.106923868898086	0.151376998516087	0.879580676742904	0.554427054859632	1.20473429862618	7.26	5.67	9.98	0.0715690549950745	0.113542002098645	0.155514949202215	0.0733010840755235	0.116289810484557	0.15927853689359	0.0749942553855929	0.119099160138285	0.163146893064159	0.0730315718690514	8.29693021642314	-0.0101575608072235	1.99693831030697	0.148952316136923	0.205174152128561	0.129795218279147	0.170126197314166	0.22734441430119	0.15061570634379	0.196037440449531	0.253835303301131	0.175439082137983	0.00257793736620418	0.00264610955044075	0.00281554262311463
123	0.986818893304458	0.1	0.0738464145830303	0.0390483136587017	0.108644515507359	0.107471983972242	0.712897785072629	0.392140874024778	1.03365469612048	8.44	5.83	11.57	0.0439185000410926	0.0798422288440882	0.115765957647084	0.0445909865024751	0.081064784666669	0.117538582830863	0.0452513905092533	0.0823573296755798	0.119369540237175	0.0738464145830303	9.19818186109567	-0.132796763356728	1.98568891964068	0.148952316136923	0.205174152128561	0.129795218279147	0.170126197314166	0.22734441430119	0.15061570634379	0.196037440449531	0.253835303301131	0.175439082137983	0.00257793736620418	0.00264610955044075	0.00281554262311463
123	0.986818893304458	0.1	0.0744460651784224	0.0405078388096956	0.108384291547149	0.166886634204259	0.922823242532596	0.600905244005268	1.24474124105992	8.45	6.16	11.17	0.0672142328374116	0.103222358117443	0.139230483397474	0.0682384991226629	0.10479534611181	0.141352193100956	0.06970710649003	0.107116936486364	0.144505685874757	0.0744460651784224	9.03423032185912	0.00378040684718248	2.10772016293803	0.148952316136923	0.205174152128561	0.129795218279147	0.170126197314166	0.22734441430119	0.15061570634379	0.196037440449531	0.253835303301131	0.175439082137983	0.00257793736620418	0.00264610955044075	0.00281554262311463
123	0.986818893304458	0.1	0.0744795355822946	0.0389458249648092	0.11001324619978	0.12057039304347	0.789431361369194	0.456557234808142	1.12230548793025	8.43	6.35	11.6	0.0512061767436156	0.0885404035579707	0.125874630372326	0.0519945021334193	0.0899034939620382	0.127812485790657	0.0530462239601547	0.0917727645521478	0.130563467157981	0.0744795355822946	9.3081706239237	-0.0539179746814853	2.08382278200918	0.148952316136923	0.205174152128561	0.129795218279147	0.170126197314166	0.22734441430119	0.15061570634379	0.196037440449531	0.253835303301131	0.175439082137983	0.00257793736620418	0.00264610955044075	0.00281554262311463
123	0.986818893304458	0.1	0.0745582531810403	0.0393794010604934	0.109737105301587	0.122982990576463	0.808765090773789	0.471563711609431	1.14596646993815	7.83	5.62	10.83	0.0566993440461673	0.097243381976544	0.137787419906921	0.0578098120540589	0.099147913086749	0.140486014119439	0.0587688813076965	0.100825048873423	0.142784247579654	0.0745582531810403	8.98021250677309	-0.0623057446935222	2.0170741261791	0.148952316136923	0.205174152128561	0.129795218279147	0.170126197314166	0.22734441430119	0.15061570634379	0.196037440449531	0.253835303301131	0.175439082137983	0.00257793736620418	0.00264610955044075	0.00281554262311463
123	0.986818893304458	0.1	0.0747808696058773	0.0393090673976485	0.110252671814106	0.106149840654025	0.734256820732661	0.401592565292819	1.0669210761725	7.55	5.69	10.72	0.0499626097467278	0.0913497663020482	0.132736922857369	0.0510497425516611	0.0933374392473441	0.135625135943027	0.0519357205033886	0.0950309719253715	0.138250214740038	0.0747808696058773	8.63498391393991	-0.00372848876451983	2.04741348922812	0.148952316136923	0.205174152128561	0.129795218279147	0.170126197314166	0.22734441430119	0.15061570634379	0.196037440449531	0.253835303301131	0.175439082137983	0.00257793736620418	0.00264610955044075	0.00281554262311463
123	0.986818893304458	0.1	0.0748899686346972	0.0394614992030712	0.110318438066323	0.172825835314547	0.997119591815089	0.65653353888916	1.33770564474102	8.09	6.45	11.03	0.0765206593764649	0.116216832992234	0.155913006608004	0.0778729100562773	0.118270582825286	0.158668255594294	0.0798036544721178	0.121237315831241	0.162639747346938	0.0748899686346972	9.11982510862697	0.00291836315768479	2.10902180993116	0.148952316136923	0.205174152128561	0.129795218279147	0.170126197314166	0.22734441430119	0.15061570634379	0.196037440449531	0.253835303301131	0.175439082137983	0.00257793736620418	0.00264610955044075	0.00281554262311463
123	0.986818893304458	0.1	0.0749223783672267	0.0393077913795185	0.110536965354935	0.130074791403951	0.849665260938365	0.506599234217286	1.19273128765944	7.39	5.6	10.24	0.0643187806701583	0.107875081267706	0.151431381865254	0.0658039120580936	0.110365934911035	0.154927957763977	0.0671535677869828	0.112625833890044	0.158234131399992	0.0749223783672267	8.514377747694	0.0419651138905043	2.0767964959911	0.148952316136923	0.205174152128561	0.129795218279147	0.170126197314166	0.22734441430119	0.15061570634379	0.196037440449531	0.253835303301131	0.175439082137983	0.00257793736620418	0.00264610955044075	0.00281554262311463
123	0.986818893304458	0.1	0.0753462304909118	0.039131822806575	0.111560638175249	0.121311840072287	0.757776423824089	0.439362285698638	1.07619056194954	8	6.1	11.22	0.0517311263291519	0.0892216496182945	0.126712172907437	0.0526772175354774	0.0908533909722452	0.129029564409013	0.0537758313035255	0.0927736774770736	0.131743871568186	0.0753462304909118	8.86932596419794	0.0824197972171337	2.16676976923903	0.148952316136923	0.205174152128561	0.129795218279147	0.170126197314166	0.22734441430119	0.15061570634379	0.196037440449531	0.253835303301131	0.175439082137983	0.00257793736620418	0.00264610955044075	0.00281554262311463
123	0.986818893304458	0.1	0.0757783271296491	0.0408708637544499	0.110685790504848	0.0964745192252935	0.660805858212556	0.345070487615315	0.976541228809797	7.62	5.72	10.7	0.0425441142932894	0.0814714702255589	0.120398826157828	0.0434449878236206	0.0831966322655393	0.122948276707458	0.0442807505397342	0.0847922092598938	0.125359399127958	0.0757783271296491	8.54980329068771	0.0456834613625518	2.08368291018112	0.148952316136923	0.205174152128561	0.129795218279147	0.170126197314166	0.22734441430119	0.15061570634379	0.196037440449531	0.253835303301131	0.175439082137983	0.00257793736620418	0.00264610955044075	0.00281554262311463
123	0.986818893304458	0.1	0.0758513440801537	0.0401315336802616	0.111571154480046	0.109413351937269	0.755881516071402	0.419182292158585	1.09258073998422	7.73	5.72	10.73	0.0509926479637436	0.0919514034165061	0.132910158869269	0.0520287827152009	0.0938197912788673	0.135610799842534	0.0530675747554312	0.0955911728046906	0.138146533397958	0.0758513440801537	8.80464223500607	-0.102396071677299	1.97058792218858	0.148952316136923	0.205174152128561	0.129795218279147	0.170126197314166	0.22734441430119	0.15061570634379	0.196037440449531	0.253835303301131	0.175439082137983	0.00257793736620418	0.00264610955044075	0.00281554262311463
123	0.986818893304458	0.1	0.0763888512146292	0.0405706650150575	0.112207037414201	0.0990491555169434	0.75376310003336	0.398830823741864	1.10869537632486	8.13	6.17	10.94	0.0462759684818971	0.0874584294481136	0.12864089041433	0.0470811802387918	0.0889802248408716	0.130879269442951	0.0482080857451365	0.0910494174312608	0.133816085808212	0.0763888512146292	9.11358579916492	-0.0414905105403956	2.06452252951322	0.148952316136923	0.205174152128561	0.129795218279147	0.170126197314166	0.22734441430119	0.15061570634379	0.196037440449531	0.253835303301131	0.175439082137983	0.00257793736620418	0.00264610955044075	0.00281554262311463
123	0.986818893304458	0.1	0.07655221636165	0.0407477013286231	0.112356731394677	0.102025719746207	0.768502779624008	0.412537188578622	1.12446837066939	8.21	6.02	11.32	0.0474359294039967	0.0883669269348116	0.129297924465627	0.0482356729218927	0.0898567444191624	0.131477815916432	0.04911045647699	0.0916282543159755	0.133850560642895	0.07655221636165	9.10478250238906	-0.0111087587910088	2.08953396688194	0.148952316136923	0.205174152128561	0.129795218279147	0.170126197314166	0.22734441430119	0.15061570634379	0.196037440449531	0.253835303301131	0.175439082137983	0.00257793736620418	0.00264610955044075	0.00281554262311463
123	0.986818893304458	0.1	0.0768643123071151	0.0406552283492719	0.113073396264958	0.137892233516028	0.864117625179596	0.526776568751032	1.20145868160816	8.05	6.01	10.8	0.0616711713657678	0.101164610014797	0.140658048663827	0.0627776496464994	0.102979663001162	0.143181676355825	0.0641360578122093	0.105269357144216	0.146294749488845	0.0768643123071151	8.86373997645185	0.0499709930869855	2.12526678723636	0.148952316136923	0.205174152128561	0.129795218279147	0.170126197314166	0.22734441430119	0.15061570634379	0.196037440449531	0.253835303301131	0.175439082137983	0.00257793736620418	0.00264610955044075	0.00281554262311463
123	0.986818893304458	0.1	0.0771155025603666	0.0411566173791614	0.113074387741572	0.110099289854345	0.750172903057959	0.417187380107859	1.08315842600806	8.41	6.4	11.02	0.0468690953006196	0.0842784968142511	0.121687898327883	0.0475952139920318	0.0855841800459935	0.123573146099955	0.0488130902892836	0.0877733278784451	0.126746690942673	0.0771155025603666	9.24884505426666	-0.0953239242714589	2.02374212451109	0.148952316136923	0.205174152128561	0.129795218279147	0.170126197314166	0.22734441430119	0.15061570634379	0.196037440449531	0.253835303301131	0.175439082137983	0.00257793736620418	0.00264610955044075	0.00281554262311463
123	0.986818893304458	0.1	0.0774193697102353	0.0416204912212954	0.113218248199175	0.145245864731073	0.884785279984735	0.549671669157325	1.21989889081214	8.31	5.61	10.82	0.062464899429938	0.100547338770551	0.138629778111165	0.0634744941493584	0.102172444441111	0.140870394732864	0.0645314090918441	0.103988558651128	0.14334966367442	0.0774193697102353	8.97987983343631	0.0865440749250033	2.16749329365536	0.148952316136923	0.205174152128561	0.129795218279147	0.170126197314166	0.22734441430119	0.15061570634379	0.196037440449531	0.253835303301131	0.175439082137983	0.00257793736620418	0.00264610955044075	0.00281554262311463
123	0.986818893304458	0.1	0.0774244970558156	0.0415553231809236	0.113293670930708	0.0990132034451146	0.678763263715824	0.359082541111359	0.998443986320288	8.32	5.97	11.2	0.0407431472419533	0.0770155839668801	0.113288020691807	0.0413979540075167	0.0782533461146065	0.115108738221696	0.0422122945715708	0.0797776646550578	0.117294713477713	0.0774244970558156	9.00281090864773	-0.054661808154786	2.03455553358567	0.148952316136923	0.205174152128561	0.129795218279147	0.170126197314166	0.22734441430119	0.15061570634379	0.196037440449531	0.253835303301131	0.175439082137983	0.00257793736620418	0.00264610955044075	0.00281554262311463
123	0.986818893304458	0.1	0.0778808683051195	0.0409044924525414	0.114857244157698	0.104382968813999	0.712402398267491	0.386597819246853	1.03820697728813	7.67	5.5	10.14	0.0473753999020088	0.087300928326039	0.127226456750069	0.0483601481001945	0.0891155712007551	0.129870994301316	0.0492996065360783	0.0908504243009714	0.132484067376209	0.0778808683051195	8.37361460566383	0.0469814144145948	2.07200316969938	0.148952316136923	0.205174152128561	0.129795218279147	0.170126197314166	0.22734441430119	0.15061570634379	0.196037440449531	0.253835303301131	0.175439082137983	0.00257793736620418	0.00264610955044075	0.00281554262311463
123	0.986818893304458	0.1	0.0781564123259868	0.042254848069171	0.114057976582803	0.119640791367068	0.792925589547347	0.457104309669452	1.12874686942524	8	6.04	11.3	0.0538104976115058	0.0933435096538333	0.132876521696161	0.0547940310280838	0.0950496165482172	0.135305202068351	0.0558340556442147	0.0970269537681024	0.137938326525182	0.0781564123259868	9.05222984629761	-0.0624413775191763	2.03635035206741	0.148952316136923	0.205174152128561	0.129795218279147	0.170126197314166	0.22734441430119	0.15061570634379	0.196037440449531	0.253835303301131	0.175439082137983	0.00257793736620418	0.00264610955044075	0.00281554262311463
123	0.986818893304458	0.1	0.0793754857742178	0.0421069768720064	0.116643994676429	0.131663571355096	0.862489560083879	0.516669243998564	1.20830987616919	7.38	5.68	10.77	0.0656910589962264	0.109659812797483	0.153628566598739	0.0672141047539361	0.112202273144819	0.157190441535702	0.0684287247369172	0.114202471985674	0.160100191067227	0.0793754857742178	8.5734853572837	-0.0474082716006816	1.99856142684372	0.148952316136923	0.205174152128561	0.129795218279147	0.170126197314166	0.22734441430119	0.15061570634379	0.196037440449531	0.253835303301131	0.175439082137983	0.00257793736620418	0.00264610955044075	0.00281554262311463
123	0.986818893304458	0.1	0.0800701436221176	0.0431670634347408	0.116973223809494	0.129945959575849	0.79690053272205	0.474955815970426	1.11884524947367	8.65	5.74	11	0.0519863233509227	0.0872248057179083	0.122463288084894	0.0527140744509141	0.0884458566446924	0.124177638838471	0.0536578299285566	0.0900831227566323	0.12624738480663	0.0800701436221176	8.93974025810756	-0.0918410842319196	1.99660133762696	0.148952316136923	0.205174152128561	0.129795218279147	0.170126197314166	0.22734441430119	0.15061570634379	0.196037440449531	0.253835303301131	0.175439082137983	0.00257793736620418	0.00264610955044075	0.00281554262311463
123	0.986818893304458	0.1	0.0814428952645385	0.0437352264097519	0.119150564119325	0.0917778824887303	0.748833239084107	0.381045205091975	1.11662127307624	8.14	6.23	11.3	0.0441748595208173	0.0868128051449287	0.12945075076904	0.0449412597161517	0.0883189412490911	0.13169662278203	0.045935456285014	0.0901868439668638	0.134711806034102	0.0814428952645385	9.17124306892515	-0.0129027958687487	2.10156929406756	0.148952316136923	0.205174152128561	0.129795218279147	0.170126197314166	0.22734441430119	0.15061570634379	0.196037440449531	0.253835303301131	0.175439082137983	0.00257793736620418	0.00264610955044075	0.00281554262311463
123	0.986818893304458	0.1	0.0815633962045647	0.0435691411157568	0.119557651293373	0.148888831295876	0.940581073317726	0.589470602375045	1.29169154426041	8.04	6.13	10.55	0.0691305581517334	0.110307272870651	0.151483987589568	0.0703781498175437	0.112297976229498	0.154217802641453	0.0721630901610786	0.115065497580847	0.159082769474298	0.0815633962045647	8.84026973099303	-0.00574118845415822	2.08918221573196	0.148952316136923	0.205174152128561	0.129795218279147	0.170126197314166	0.22734441430119	0.15061570634379	0.196037440449531	0.253835303301131	0.175439082137983	0.00257793736620418	0.00264610955044075	0.00281554262311463
123	0.986818893304458	0.1	0.082574193026682	0.0438115783290749	0.121336807724289	0.113073650790483	0.844729706880018	0.475355725631953	1.21410368812808	8.32	6.43	10.68	0.0539762500750671	0.0959183605999026	0.137860471124738	0.0548460975640094	0.0974641209110626	0.140082144258116	0.0563720383885083	0.100193755736446	0.144003741665099	0.082574193026682	9.07273786172224	-0.0398432731459863	2.08209428758233	0.148952316136923	0.205174152128561	0.129795218279147	0.170126197314166	0.22734441430119	0.15061570634379	0.196037440449531	0.253835303301131	0.175439082137983	0.00257793736620418	0.00264610955044075	0.00281554262311463
123	0.986818893304458	0.1	0.0827247427551527	0.0449869148747556	0.12046257063555	0.155509535930692	0.959825079485306	0.610607243065726	1.30904291590489	8.16	6.24	9.89	0.0705609522144951	0.110916095963419	0.151271239712342	0.0717715190348108	0.112819008855015	0.153866498675219	0.0738419448140847	0.116260344821808	0.158431186757454	0.0827247427551527	8.79949474122634	-0.123694536610653	1.95981013075378	0.148952316136923	0.205174152128561	0.129795218279147	0.170126197314166	0.22734441430119	0.15061570634379	0.196037440449531	0.253835303301131	0.175439082137983	0.00257793736620418	0.00264610955044075	0.00281554262311463
123	0.986818893304458	0.1	0.0827882474097062	0.0435914028131461	0.121985092006266	0.106729706007354	0.772558597848942	0.423606606566703	1.12151058913118	8.27	5.91	11.1	0.0483795748874428	0.0882329405636531	0.128086306239863	0.049175752029149	0.0896849799952879	0.130194207961427	0.0501361566753075	0.0913564938990084	0.132796205912346	0.0827882474097062	8.92307912038459	-0.111293738771642	1.98364634773863	0.148952316136923	0.205174152128561	0.129795218279147	0.170126197314166	0.22734441430119	0.15061570634379	0.196037440449531	0.253835303301131	0.175439082137983	0.00257793736620418	0.00264610955044075	0.00281554262311463
123	0.986818893304458	0.1	0.0830145601481048	0.0432833621133149	0.122745758182895	0.112579546720937	0.768522917609309	0.431641346700729	1.10540448851789	8.27	5.57	11.15	0.0492607501159723	0.0877071107578542	0.126153471399736	0.0500692736160199	0.0891466596888399	0.12822404576166	0.0507942264986241	0.0904658897397962	0.130119031774983	0.0830145601481048	8.69485080035562	0.0915559164390756	2.15115792692964	0.148952316136923	0.205174152128561	0.129795218279147	0.170126197314166	0.22734441430119	0.15061570634379	0.196037440449531	0.253835303301131	0.175439082137983	0.00257793736620418	0.00264610955044075	0.00281554262311463
123	0.986818893304458	0.1	0.0831468162289366	0.0432263652236334	0.12306726723424	0.094488681936593	0.770889934153315	0.398296770214139	1.14348309809249	8.02	6.16	11.18	0.0467761805211834	0.0905337161095528	0.134291251697922	0.0476243473089514	0.0921753142546293	0.136726281200307	0.0487151584125969	0.094213460965962	0.139667663961432	0.0831468162289366	9.16885674742979	0.0296728713391763	2.13970294247505	0.148952316136923	0.205174152128561	0.129795218279147	0.170126197314166	0.22734441430119	0.15061570634379	0.196037440449531	0.253835303301131	0.175439082137983	0.00257793736620418	0.00264610955044075	0.00281554262311463
123	0.986818893304458	0.1	0.0831610493869856	0.0452468778850721	0.121075220888899	0.124079443685166	0.839055829100249	0.490992106367078	1.18711955183342	8.27	5.94	10.65	0.0560512630633181	0.0957859370687064	0.135520611074095	0.0569722541832656	0.0973598177028764	0.137747381222487	0.0582555922856048	0.0995059761430861	0.14092566301866	0.0831610493869856	8.91793914597364	-0.0121922164135756	2.07490058787856	0.148952316136923	0.205174152128561	0.129795218279147	0.170126197314166	0.22734441430119	0.15061570634379	0.196037440449531	0.253835303301131	0.175439082137983	0.00257793736620418	0.00264610955044075	0.00281554262311463
123	0.986818893304458	0.1	0.0832427948105306	0.0432357683755687	0.123249821245492	0.0970056692932544	0.827316255116445	0.433221211819341	1.22141129841355	7.98	6.23	10.82	0.0511544073535595	0.0976888286395734	0.144223249925587	0.0520989226284623	0.0994925557397569	0.146886188851051	0.0533955940880787	0.155503020030095	0.150287798501538	0.0832427948105306	8.95740290596934	-0.0331628476168758	2.05973554420789	0.148952316136923	0.205174152128561	0.129795218279147	0.170126197314166	0.22734441430119	0.15061570634379	0.196037440449531	0.253835303301131	0.175439082137983	0.00257793736620418	0.00264610955044075	0.00281554262311463
123	0.986818893304458	0.1	0.0837360753845965	0.0442676229145287	0.123204527854664	0.12437684578282	0.817910007675275	0.479081585970842	1.15673842937971	8.31	5.66	10.11	0.054425053493351	0.0929169419656703	0.13140883043799	0.0553036470943004	0.094416917168098	0.133530187241896	0.056586698751991	0.0965348648557234	0.136623030790555	0.0837360753845965	8.56562208203273	-0.0877403275017449	1.96235869445737	0.148952316136923	0.205174152128561	0.129795218279147	0.170126197314166	0.22734441430119	0.15061570634379	0.196037440449531	0.253835303301131	0.175439082137983	0.00257793736620418	0.00264610955044075	0.00281554262311463
123	0.986818893304458	0.1	0.0845742461190669	0.0452485514364648	0.123899940801669	0.136080652884675	0.91579363047983	0.555529115068455	1.2760581458912	7.91	5.73	10.44	0.0661073926669985	0.108978499037996	0.151849605408993	0.0673595826187409	0.111042742928823	0.154725903238904	0.0687663665058262	0.113399453404782	0.158122636644767	0.0845742461190669	8.57536734614649	0.00639630367917938	2.05457978192734	0.148952316136923	0.205174152128561	0.129795218279147	0.170126197314166	0.22734441430119	0.15061570634379	0.196037440449531	0.253835303301131	0.175439082137983	0.00257793736620418	0.00264610955044075	0.00281554262311463
123	0.986818893304458	0.1	0.0852670607070318	0.0460861454020072	0.124447976012056	0.117859427069436	0.826380980886487	0.473399020480757	1.17936294129222	8.37	6.13	11.19	0.0534153014726732	0.0932435161790313	0.133071730885389	0.054256326277334	0.0947116368826181	0.135166947487902	0.0554209660465326	0.0967025104551979	0.138118651617048	0.0852670607070318	9.03504104482991	-0.0834049259132496	2.02275881437299	0.148952316136923	0.205174152128561	0.129795218279147	0.170126197314166	0.22734441430119	0.15061570634379	0.196037440449531	0.253835303301131	0.175439082137983	0.00257793736620418	0.00264610955044075	0.00281554262311463
123	0.986818893304458	0.1	0.0854417085214284	0.0459701371551078	0.124913279887749	0.117916459627345	0.872555177015081	0.499952470994858	1.24515788303531	8.08	6.14	10.86	0.0583621807357936	0.101858128316822	0.145354075897851	0.0593990776533742	0.103667799887533	0.147936522121692	0.0608121574215601	0.106125485909952	0.151418861002115	0.0854417085214284	9.0992726940685	-0.0930695113749427	2.01290938932133	0.148952316136923	0.205174152128561	0.129795218279147	0.170126197314166	0.22734441430119	0.15061570634379	0.196037440449531	0.253835303301131	0.175439082137983	0.00257793736620418	0.00264610955044075	0.00281554262311463
123	0.986818893304458	0.1	0.0854446240996836	0.046143241645367	0.124746006554	0.108906628433296	0.729131866394351	0.403500680529358	1.05476305225934	7.94	5.94	10.91	0.0478743897235007	0.086509750332495	0.125145110941489	0.0487724757361693	0.0881326054160121	0.127492735095855	0.0497590364717412	0.0900960436024098	0.130114699504338	0.0854446240996836	8.75349442971373	0.0696585351017765	2.13206155561857	0.148952316136923	0.205174152128561	0.129795218279147	0.170126197314166	0.22734441430119	0.15061570634379	0.196037440449531	0.253835303301131	0.175439082137983	0.00257793736620418	0.00264610955044075	0.00281554262311463
123	0.986818893304458	0.1	0.0855824629493143	0.0452843579368283	0.1258805679618	0.105707804324346	0.801160679446634	0.437336731610323	1.16498462728295	8.09	6.14	11.25	0.0509564823146129	0.0933475901808335	0.135738698047054	0.0518559894499721	0.0949954045436427	0.138134819637313	0.0529831006253772	0.0970184896296843	0.140917393814181	0.0855824629493143	9.0013527742965	0.0528918742177222	2.1591810793016	0.148952316136923	0.205174152128561	0.129795218279147	0.170126197314166	0.22734441430119	0.15061570634379	0.196037440449531	0.253835303301131	0.175439082137983	0.00257793736620418	0.00264610955044075	0.00281554262311463
123	0.986818893304458	0.1	0.0859302825061524	0.0459767250097009	0.125883840002604	0.103620749711498	0.793067545560349	0.428885801335276	1.15724928978542	8.03	5.87	10.51	0.0503543526825135	0.0931119723848888	0.135869592087264	0.0512665339993688	0.0947987183573882	0.138330902715408	0.0523686525877565	0.0969627207267359	0.141530531477913	0.0859302825061524	8.78746747019613	0.060419099550125	2.1275944941057	0.148952316136923	0.205174152128561	0.129795218279147	0.170126197314166	0.22734441430119	0.15061570634379	0.196037440449531	0.253835303301131	0.175439082137983	0.00257793736620418	0.00264610955044075	0.00281554262311463
123	0.986818893304458	0.1	0.0859771747874328	0.0450082368908375	0.126946112684028	0.0986302889509713	0.774726504986202	0.409064190966518	1.14038881900589	7.68	6.14	10.89	0.0500848944247329	0.0948557611914073	0.139626627958082	0.0511231800524328	0.0968221699196433	0.142521159786854	0.0522812242512063	0.0992099230139148	0.145752293454928	0.0859771747874328	8.77939336659811	0.0577272898623078	2.12663798008303	0.148952316136923	0.205174152128561	0.129795218279147	0.170126197314166	0.22734441430119	0.15061570634379	0.196037440449531	0.253835303301131	0.175439082137983	0.00257793736620418	0.00264610955044075	0.00281554262311463
123	0.986818893304458	0.1	0.0860612772317157	0.0460761832508746	0.126046371212557	0.095597073839918	0.743022226619661	0.386204890341739	1.09983956289758	7.67	5.87	10.53	0.0473035037914146	0.091007534065422	0.13471156433943	0.0482852428766798	0.0928963085976344	0.137507374318589	0.0493585614174664	0.0950307981430048	0.14050166774864	0.0860612772317157	8.63937261900717	0.0151721175880044	2.07812711481096	0.148952316136923	0.205174152128561	0.129795218279147	0.170126197314166	0.22734441430119	0.15061570634379	0.196037440449531	0.253835303301131	0.175439082137983	0.00257793736620418	0.00264610955044075	0.00281554262311463
123	0.986818893304458	0.1	0.086416653790873	0.0448527336892091	0.127980573892537	0.0909916183074291	0.763181503867207	0.386567428300875	1.13979557943354	7.79	6.04	10.43	0.0466800587502859	0.0921581975859711	0.137636336421656	0.0476068831639768	0.0939879825033671	0.140369081842757	0.0488204831181776	0.096226417733206	0.143828109259999	0.086416653790873	8.58468736243838	-0.0718660037810429	1.98783502554127	0.148952316136923	0.205174152128561	0.129795218279147	0.170126197314166	0.22734441430119	0.15061570634379	0.196037440449531	0.253835303301131	0.175439082137983	0.00257793736620418	0.00264610955044075	0.00281554262311463
123	0.986818893304458	0.1	0.0866192235801659	0.0466465170847481	0.126591930075584	0.121901687426485	0.847384204767423	0.492299031418565	1.20246937811628	7.9	5.62	10.3	0.058645212556287	0.100944799062937	0.143244385569588	0.0597599016743812	0.10286349053218	0.145967079389979	0.0610385763005581	0.104968555809466	0.148929452904824	0.0866192235801659	8.44364477475433	0.0455328377968126	2.08607313916349	0.148952316136923	0.205174152128561	0.129795218279147	0.170126197314166	0.22734441430119	0.15061570634379	0.196037440449531	0.253835303301131	0.175439082137983	0.00257793736620418	0.00264610955044075	0.00281554262311463
123	0.986818893304458	0.1	0.0868451443136593	0.0455450059084	0.128145282718919	0.123151429899092	0.903726222792722	0.527226279352387	1.28022616623306	8.23	5.76	11.46	0.060425883791158	0.103576885022827	0.146727886254496	0.0614328932598267	0.105303014578726	0.149173135897624	0.0623514301616359	0.106955458069569	0.1513333257418	0.0868451443136593	8.91502556942258	0.178684921516662	2.26115219312343	0.148952316136923	0.205174152128561	0.129795218279147	0.170126197314166	0.22734441430119	0.15061570634379	0.196037440449531	0.253835303301131	0.175439082137983	0.00257793736620418	0.00264610955044075	0.00281554262311463
123	0.986818893304458	0.1	0.087735965956856	0.0466312751996206	0.128840656714091	0.0919941753843884	0.807978542903618	0.411655393040205	1.20430169276703	8.09	5.96	9.9	0.047961474063333	0.0941366069396221	0.140311739815911	0.0488079466117321	0.0957980248824611	0.14278810315319	0.0501114359955409	0.0984206704197757	0.146717202485887	0.087735965956856	8.66297100474141	-0.0766577079949749	1.9889845325378	0.148952316136923	0.205174152128561	0.129795218279147	0.170126197314166	0.22734441430119	0.15061570634379	0.196037440449531	0.253835303301131	0.175439082137983	0.00257793736620418	0.00264610955044075	0.00281554262311463
123	0.986818893304458	0.1	0.0880618692942997	0.0465221091663601	0.129601629422239	0.141657348483201	0.975852516231611	0.600810054836982	1.35089497762624	7.7	5.75	10.35	0.0733824326276179	0.119189802085266	0.164997171542913	0.0748922787310826	0.121642136408446	0.168391994085809	0.0766080268250537	0.12431807141769	0.172025014835886	0.0880618692942997	8.68081313359177	-0.0364463502049835	2.03272248434865	0.148952316136923	0.205174152128561	0.129795218279147	0.170126197314166	0.22734441430119	0.15061570634379	0.196037440449531	0.253835303301131	0.175439082137983	0.00257793736620418	0.00264610955044075	0.00281554262311463
123	0.986818893304458	0.1	0.0887123782803783	0.0478902010299165	0.12953455553084	0.116068128262837	0.862056329459969	0.49062886580712	1.23348379311282	8.99	6.51	11.8	0.051727042410641	0.0908866710094214	0.130046299608202	0.0523438262987874	0.0919703872188434	0.131596948138899	0.0534723731254173	0.0940190650737119	0.134384872053752	0.0887123782803783	9.50319670056904	0.0220640728469223	2.17847855138477	0.148952316136923	0.205174152128561	0.129795218279147	0.170126197314166	0.22734441430119	0.15061570634379	0.196037440449531	0.253835303301131	0.175439082137983	0.00257793736620418	0.00264610955044075	0.00281554262311463
123	0.986818893304458	0.1	0.0900970082691242	0.0486446441176834	0.131549372420565	0.122753462827576	0.85899066228962	0.500466970715087	1.21751435386415	7.47	5.78	11.19	0.062850176181989	0.107874680293979	0.152899184405969	0.0642561513010266	0.110287865517649	0.156319579734272	0.0653763832633259	0.112150299237854	0.158969760164246	0.0900970082691242	8.72965517377919	0.197224825386875	2.2673970766695	0.148952316136923	0.205174152128561	0.129795218279147	0.170126197314166	0.22734441430119	0.15061570634379	0.196037440449531	0.253835303301131	0.175439082137983	0.00257793736620418	0.00264610955044075	0.00281554262311463
123	0.986818893304458	0.1	0.0905458600197547	0.0491635042908948	0.131928215748615	0.108940552040077	0.774185783778008	0.428493880583486	1.11987768697253	7.93	6.05	10.24	0.0508770351096282	0.0919226133381722	0.132968191566716	0.0518337466610434	0.0936511619029107	0.135468577144778	0.0531474029552981	0.0961762906394589	0.138905304086678	0.0905458600197547	8.54063372626063	-0.0409584637303651	2.01293336775373	0.148952316136923	0.205174152128561	0.129795218279147	0.170126197314166	0.22734441430119	0.15061570634379	0.196037440449531	0.253835303301131	0.175439082137983	0.00257793736620418	0.00264610955044075	0.00281554262311463
123	0.986818893304458	0.1	0.0908771810851089	0.0487718409049878	0.13298252126523	0.10751036602491	0.80976004906934	0.445494392025106	1.17402570611357	7.41	5.52	10.51	0.0563812574367785	0.102482299678475	0.148583341920171	0.0576712423631939	0.104827061534094	0.151982880704995	0.0587093581979729	0.106716313485297	0.154695917762318	0.0908771810851089	8.50249980680028	0.0239607413717749	2.0559288632738	0.148952316136923	0.205174152128561	0.129795218279147	0.170126197314166	0.22734441430119	0.15061570634379	0.196037440449531	0.253835303301131	0.175439082137983	0.00257793736620418	0.00264610955044075	0.00281554262311463
123	0.986818893304458	0.1	0.0916714224153227	0.0489463567179914	0.134396488112654	0.122628801976772	0.887937827560626	0.517117559455173	1.25875809566608	7.98	5.66	10.29	0.0610438138010369	0.104817773872571	0.148591733944105	0.0621698847599797	0.106751340007931	0.151332795255883	0.063507904770488	0.109048771319862	0.15466802223021	0.0916714224153227	8.47476610432103	-0.0965676902969599	1.95351280034772	0.148952316136923	0.205174152128561	0.129795218279147	0.170126197314166	0.22734441430119	0.15061570634379	0.196037440449531	0.253835303301131	0.175439082137983	0.00257793736620418	0.00264610955044075	0.00281554262311463
123	0.986818893304458	0.1	0.0929174276880974	0.0500550682958414	0.135779787080353	0.13921040060893	0.944230293267727	0.577644141491763	1.31081644504369	8.02	5.91	10.98	0.0678628956470697	0.110930237591172	0.153997579535274	0.0690948837558215	0.112944073462899	0.156793263169976	0.0705497445937865	0.115276725800217	0.159875110918274	0.0929174276880974	8.69959089505949	0.17495424960005	2.24042836081689	0.148952316136923	0.205174152128561	0.129795218279147	0.170126197314166	0.22734441430119	0.15061570634379	0.196037440449531	0.253835303301131	0.175439082137983	0.00257793736620418	0.00264610955044075	0.00281554262311463
123	0.986818893304458	0.1	0.0932679662606153	0.0502038365825542	0.136332095938676	0.109829780561647	0.884616499372221	0.491413366561766	1.27781963218268	7.48	5.78	10.27	0.0616716395108716	0.111018042175692	0.160364444840512	0.0630485287179825	0.113496645716617	0.163944762715251	0.0644728906703279	0.116146361786212	0.167880404283998	0.0932679662606153	8.62080522057806	0.0855583105368534	2.14343753768668	0.148952316136923	0.205174152128561	0.129795218279147	0.170126197314166	0.22734441430119	0.15061570634379	0.196037440449531	0.253835303301131	0.175439082137983	0.00257793736620418	0.00264610955044075	0.00281554262311463
123	0.986818893304458	0.1	0.0934798714683527	0.0491937089580396	0.137766033978666	0.123586314264017	0.935981493373035	0.546826947067955	1.32513603967812	8.11	5.87	11.04	0.0636147928190878	0.108886859184038	0.154158925548989	0.0647317772114031	0.110798756037695	0.156865734863986	0.0659992944017855	0.112998246224361	0.159919155482009	0.0934798714683527	8.74802856253347	0.0497932166494338	2.12482151309751	0.148952316136923	0.205174152128561	0.129795218279147	0.170126197314166	0.22734441430119	0.15061570634379	0.196037440449531	0.253835303301131	0.175439082137983	0.00257793736620418	0.00264610955044075	0.00281554262311463
123	0.986818893304458	0.1	0.093774143855252	0.0506019945896098	0.136946293120894	0.106935819983892	0.836048167327646	0.458826618364212	1.21326971629108	7.85	5.91	9.73	0.0550271051279814	0.100267309162687	0.145507513197392	0.0560960438322817	0.102215069403585	0.148334094974889	0.0576276352044252	0.105045990188592	0.152537751286831	0.093774143855252	8.44032820374387	0.0324538270223957	2.07419773209721	0.148952316136923	0.205174152128561	0.129795218279147	0.170126197314166	0.22734441430119	0.15061570634379	0.196037440449531	0.253835303301131	0.175439082137983	0.00257793736620418	0.00264610955044075	0.00281554262311463
123	0.986818893304458	0.1	0.09490282167825	0.0515724749400776	0.138233168416422	0.108416151104048	0.814193303213414	0.449651706764602	1.17873489966223	8.56	6.01	11.31	0.0496699944698683	0.0899384484916131	0.130206902513358	0.0503911802567217	0.0912443139630326	0.132097447669343	0.0513585046963726	0.0929880820800652	0.134565467914605	0.09490282167825	8.93337162842858	0.240212383665238	2.33597774898151	0.148952316136923	0.205174152128561	0.129795218279147	0.170126197314166	0.22734441430119	0.15061570634379	0.196037440449531	0.253835303301131	0.175439082137983	0.00257793736620418	0.00264610955044075	0.00281554262311463
123	0.986818893304458	0.1	0.0986134996297752	0.05321769164743	0.14400930761212	0.117802933785868	0.928425307552795	0.531748158601656	1.32510245650393	8.4	6.34	10.53	0.0597902064400963	0.10439291590359	0.148995625367084	0.0607194558706274	0.106015373216095	0.151311290561562	0.0623796618704326	0.108960684912998	0.155539067495917	0.0986134996297752	8.73775752913691	0.00349522791637612	2.09106565416213	0.148952316136923	0.205174152128561	0.129795218279147	0.170126197314166	0.22734441430119	0.15061570634379	0.196037440449531	0.253835303301131	0.175439082137983	0.00257793736620418	0.00264610955044075	0.00281554262311463
123	0.986818893304458	0.1	0.100411023392662	0.0535871755010698	0.147234871284255	0.115265347670554	0.956188967050495	0.542583446947952	1.36979448715304	8.06	6.27	10.54	0.0634594964494895	0.111833987381857	0.160208478314225	0.064594283589644	0.113833810541724	0.163073337493803	0.0662722528515956	0.116898679093309	0.167407426645482	0.100411023392662	8.77704222334862	0.0382238983018381	2.14010352389414	0.148952316136923	0.205174152128561	0.129795218279147	0.170126197314166	0.22734441430119	0.15061570634379	0.196037440449531	0.253835303301131	0.175439082137983	0.00257793736620418	0.00264610955044075	0.00281554262311463
123	0.986818893304458	0.1	0.107836498349667	0.0579944811568564	0.157678515542477	0.107606561194682	0.888866900192103	0.489215808555612	1.28851799182859	7.88	6.14	10.15	0.0584189334288917	0.106142637587242	0.153866341745592	0.0595380720205076	0.108176024966427	0.156813977912347	0.061204983298828	0.111165823310144	0.161119806244191	0.107836498349667	8.28255250202575	0.0245548260864903	2.06993586547099	0.148952316136923	0.205174152128561	0.129795218279147	0.170126197314166	0.22734441430119	0.15061570634379	0.196037440449531	0.253835303301131	0.175439082137983	0.00257793736620418	0.00264610955044075	0.00281554262311463
123	0.986818893304458	0.11	0.065723527503205	0.0361892842867197	0.0952577707196903	0.126019096692498	0.828154713052856	0.48764482346867	1.16866460263704	7.35	5.4	10.53	0.0621673884050647	0.105577283358878	0.148987178312691	0.0636198345477187	0.108043935439666	0.152468036331613	0.0646563629113984	0.109870506071343	0.155057141249016	0.065723527503205	8.75611012283293	-0.129008142819809	1.91153127788479	0.148952316136923	0.205174152128561	0.129795218279147	0.170126197314166	0.22734441430119	0.15061570634379	0.196037440449531	0.253835303301131	0.175439082137983	0.00257793736620418	0.00264610955044075	0.00281554262311463
123	0.986818893304458	0.11	0.0699180889955639	0.0389103498625681	0.10092582812856	0.139506682231055	0.819954847417487	0.502010106996927	1.13789958783805	8.21	6.19	11.24	0.0576751955459247	0.0942033945223376	0.130731593498751	0.0586446593080345	0.0957868616678356	0.132929064027637	0.0599404004446839	0.0978148000946731	0.135719220519388	0.0699180889955639	9.34661702516446	-0.0425622640344262	2.08249302371483	0.148952316136923	0.205174152128561	0.129795218279147	0.170126197314166	0.22734441430119	0.15061570634379	0.196037440449531	0.253835303301131	0.175439082137983	0.00257793736620418	0.00264610955044075	0.00281554262311463
123	0.986818893304458	0.11	0.0706753604277654	0.0391583174974618	0.102192403358069	0.144459141048569	0.813872893537504	0.504636991467965	1.12310879560704	8.41	6.45	11.4	0.0567153249756526	0.091469841542095	0.126224358108537	0.0575952457213858	0.0928889678755219	0.128182690029658	0.0589552745966898	0.0950690226463263	0.131178832484875	0.0706753604277654	9.43155136311053	0.156152333500818	2.29034161616287	0.148952316136923	0.205174152128561	0.129795218279147	0.170126197314166	0.22734441430119	0.15061570634379	0.196037440449531	0.253835303301131	0.175439082137983	0.00257793736620418	0.00264610955044075	0.00281554262311463
123	0.986818893304458	0.11	0.071076600628891	0.0389954648989774	0.103157736358805	0.131170288485737	0.793293032592029	0.474529451854855	1.1120566133292	7.9	5.62	10.51	0.0565905110554088	0.0946049986056702	0.132619486155932	0.057669994308313	0.096409621142757	0.135149247977201	0.0588318523933594	0.098294753269622	0.137843196080733	0.071076600628891	8.78704221532584	0.0758155665225576	2.13493248288658	0.148952316136923	0.205174152128561	0.129795218279147	0.170126197314166	0.22734441430119	0.15061570634379	0.196037440449531	0.253835303301131	0.175439082137983	0.00257793736620418	0.00264610955044075	0.00281554262311463
123	0.986818893304458	0.11	0.0711345149895585	0.040307452341598	0.101961577637519	0.134905488751197	0.842757651548044	0.509557542995017	1.17595776010107	7.49	6.01	10.76	0.0638393522524721	0.105583958711348	0.147328565170224	0.0652574890829876	0.107929416415368	0.150601343747748	0.0666898992390581	0.110431358899125	0.15412019997794	0.0711345149895585	9.03972983108928	0.0789969466986184	2.1758738128267	0.148952316136923	0.205174152128561	0.129795218279147	0.170126197314166	0.22734441430119	0.15061570634379	0.196037440449531	0.253835303301131	0.175439082137983	0.00257793736620418	0.00264610955044075	0.00281554262311463
123	0.986818893304458	0.11	0.0711535079594644	0.0387590579311975	0.103547957987731	0.104508509312177	0.646084596891106	0.350807505679348	0.941361688102864	8.22	5.62	11.38	0.0402594092543727	0.0741460310229522	0.108032652791532	0.040933493946788	0.075387497438918	0.109841500931048	0.0415040366150189	0.0764157799973536	0.111289519653236	0.0711535079594644	8.95731974285673	0.139033986335986	2.21362971952198	0.148952316136923	0.205174152128561	0.129795218279147	0.170126197314166	0.22734441430119	0.15061570634379	0.196037440449531	0.253835303301131	0.175439082137983	0.00257793736620418	0.00264610955044075	0.00281554262311463
123	0.986818893304458	0.11	0.0719925285565708	0.0396898779298637	0.104295179183278	0.114069883097524	0.753155123160608	0.425449321043933	1.08086092527728	8.08	6.06	10.74	0.0496526030410438	0.0878979246385037	0.126143246235964	0.0505340086024606	0.0894582400070521	0.128382471411644	0.0517354651564346	0.0914691160207985	0.131557593374599	0.0719925285565708	9.06946702109106	0.0684809140311508	2.16612498622767	0.148952316136923	0.205174152128561	0.129795218279147	0.170126197314166	0.22734441430119	0.15061570634379	0.196037440449531	0.253835303301131	0.175439082137983	0.00257793736620418	0.00264610955044075	0.00281554262311463
123	0.986818893304458	0.11	0.0741630071730565	0.0412460123211944	0.107080002024919	0.119015896675562	0.731814112965753	0.420952002167776	1.04267622376373	8.07	5.84	11.51	0.0491693067971965	0.0854795616926177	0.121789816588039	0.050044652117487	0.0870013267770176	0.123958001436548	0.0508443205986011	0.0883589829203915	0.125950497246307	0.0741630071730565	9.19825653043336	-0.0747252351882429	2.02379289913493	0.148952316136923	0.205174152128561	0.129795218279147	0.170126197314166	0.22734441430119	0.15061570634379	0.196037440449531	0.253835303301131	0.175439082137983	0.00257793736620418	0.00264610955044075	0.00281554262311463
123	0.986818893304458	0.11	0.074321475734121	0.0419153874953066	0.106727563972935	0.12918349156193	0.900031570065481	0.535191086747684	1.26487205338328	7.62	6.16	10.88	0.0659591890589046	0.11092365691232	0.155888124765735	0.0673542659673428	0.113269759624706	0.15918525328207	0.0688933644928262	0.115934603885444	0.162820290060835	0.074321475734121	8.97527404836715	-0.083323538987234	2.00711864454073	0.148952316136923	0.205174152128561	0.129795218279147	0.170126197314166	0.22734441430119	0.15061570634379	0.196037440449531	0.253835303301131	0.175439082137983	0.00257793736620418	0.00264610955044075	0.00281554262311463
123	0.986818893304458	0.11	0.0744254171620558	0.0413340842521459	0.107516750071966	0.132680503777731	0.772125707639176	0.463906661249263	1.08034475402909	8.2	5.91	11.52	0.0533785157984294	0.0888431396363287	0.124307763474228	0.0542805840697482	0.0903445410183551	0.126408497966962	0.0551357805614771	0.0918331695351123	0.128450983569792	0.0744254171620558	9.15314916859002	-0.0371215969802966	2.06513130039968	0.148952316136923	0.205174152128561	0.129795218279147	0.170126197314166	0.22734441430119	0.15061570634379	0.196037440449531	0.253835303301131	0.175439082137983	0.00257793736620418	0.00264610955044075	0.00281554262311463
123	0.986818893304458	0.11	0.0747569659149146	0.0416448694747007	0.107869062355129	0.1365833458891	0.817316909598886	0.496477814568135	1.13815600462964	8.73	5.98	10.96	0.0538267731874274	0.0886112745108187	0.12339577583421	0.0545514604930943	0.0898042768398521	0.12505709318661	0.0557170118554495	0.0916680841593363	0.127734202063221	0.0747569659149146	9.35594595666016	-0.0110890877462381	2.11706334537535	0.148952316136923	0.205174152128561	0.129795218279147	0.170126197314166	0.22734441430119	0.15061570634379	0.196037440449531	0.253835303301131	0.175439082137983	0.00257793736620418	0.00264610955044075	0.00281554262311463
123	0.986818893304458	0.11	0.0749263771840838	0.0410177765307564	0.108834977837411	0.164355459804823	0.894853384691068	0.579820370275206	1.20988639910693	7.83	5.96	11.05	0.0696839095471858	0.10754517349435	0.145406437441515	0.0710466907976833	0.109648392831095	0.148250094864507	0.0725018675889481	0.111868741013605	0.151091037940454	0.0749263771840838	9.02035728195632	0.069535001075667	2.15726193149435	0.148952316136923	0.205174152128561	0.129795218279147	0.170126197314166	0.22734441430119	0.15061570634379	0.196037440449531	0.253835303301131	0.175439082137983	0.00257793736620418	0.00264610955044075	0.00281554262311463
123	0.986818893304458	0.11	0.075050027446351	0.0416196942161459	0.108480360676556	0.122774744561547	0.802682647494893	0.467693776103207	1.13767151888658	8.21	6.15	10.98	0.0537794286703941	0.0922993129085147	0.130819197146635	0.0546861959545935	0.0938555584724545	0.133024920990316	0.0558790351802566	0.0961545448817778	0.13612251480663	0.075050027446351	9.23478729497819	-0.0660305063127987	2.05353045612867	0.148952316136923	0.205174152128561	0.129795218279147	0.170126197314166	0.22734441430119	0.15061570634379	0.196037440449531	0.253835303301131	0.175439082137983	0.00257793736620418	0.00264610955044075	0.00281554262311463
123	0.986818893304458	0.11	0.0751719634952848	0.0424454506295231	0.107898476361047	0.111798394428296	0.696287526618232	0.389871081051288	1.00270397218518	8.33	5.84	11.28	0.0442025009390509	0.0789431469659145	0.113683792992778	0.0449109064095298	0.0802083187543747	0.11550573109922	0.0456479390840288	0.081596252419445	0.117556548368885	0.0751719634952848	9.14975844308609	0.083776699853928	2.1975840099843	0.148952316136923	0.205174152128561	0.129795218279147	0.170126197314166	0.22734441430119	0.15061570634379	0.196037440449531	0.253835303301131	0.175439082137983	0.00257793736620418	0.00264610955044075	0.00281554262311463
123	0.986818893304458	0.11	0.0752785190472383	0.0421224645763694	0.108434573518107	0.105870397457979	0.700800640963521	0.382825684190336	1.01877559773671	8.26	6.05	11.27	0.0437527252267187	0.0800937323409589	0.116434739455199	0.0444745753064764	0.081415150990399	0.118355726674322	0.0453258015359436	0.0829997256939929	0.120642355161985	0.0752785190472383	9.14022880704595	-0.116895822093135	1.99588642154878	0.148952316136923	0.205174152128561	0.129795218279147	0.170126197314166	0.22734441430119	0.15061570634379	0.196037440449531	0.253835303301131	0.175439082137983	0.00257793736620418	0.00264610955044075	0.00281554262311463
123	0.986818893304458	0.11	0.0759918318073723	0.0417197658753945	0.11026389773935	0.106462093561906	0.73611887150252	0.403158610968977	1.06907913203606	7.89	5.9	10.46	0.0481356838264834	0.0878899378390796	0.127644191851676	0.0490573989575636	0.0895728782096369	0.13008835746171	0.0502220602249286	0.0916050984104378	0.133184847239385	0.0759918318073723	8.86158009783875	-0.0580588441727726	2.02201744475971	0.148952316136923	0.205174152128561	0.129795218279147	0.170126197314166	0.22734441430119	0.15061570634379	0.196037440449531	0.253835303301131	0.175439082137983	0.00257793736620418	0.00264610955044075	0.00281554262311463
123	0.986818893304458	0.11	0.0760438845599341	0.0430891244815774	0.108998644638291	0.13297780728546	0.756656705932708	0.455002162981274	1.05831124888414	7.59	5.7	10.34	0.0562967001860853	0.0936199411417694	0.130943182097453	0.0575016165462629	0.0956236855592523	0.133745754572242	0.0587892060678392	0.0977288217793107	0.136649351503797	0.0760438845599341	8.53783930681174	-0.131779756924812	1.90253832241918	0.148952316136923	0.205174152128561	0.129795218279147	0.170126197314166	0.22734441430119	0.15061570634379	0.196037440449531	0.253835303301131	0.175439082137983	0.00257793736620418	0.00264610955044075	0.00281554262311463
123	0.986818893304458	0.11	0.0765259068355659	0.0428420571347463	0.110209756536385	0.121480749833152	0.782833056948575	0.454150598157031	1.11151551574012	8.16	6.41	11.96	0.0525238804211524	0.0905369937631901	0.128550107105228	0.0534275661828705	0.0920947041135397	0.130761842044209	0.0544823101619841	0.0938618385393223	0.133399304372563	0.0765259068355659	9.36198245516106	0.0166859189961467	2.16121007652582	0.148952316136923	0.205174152128561	0.129795218279147	0.170126197314166	0.22734441430119	0.15061570634379	0.196037440449531	0.253835303301131	0.175439082137983	0.00257793736620418	0.00264610955044075	0.00281554262311463
123	0.986818893304458	0.11	0.0766375191255574	0.0433297765971972	0.109945261653918	0.122813449642164	0.787506815548432	0.458910416684311	1.11610321441255	7.77	5.68	11.34	0.0555755274954509	0.0953696082921429	0.135163689088835	0.0566890297507907	0.097280418296292	0.137871806841793	0.0575231453802871	0.0986763247010129	0.139837735897975	0.0766375191255574	9.08583054641809	-0.00332199801031204	2.08203004356914	0.148952316136923	0.205174152128561	0.129795218279147	0.170126197314166	0.22734441430119	0.15061570634379	0.196037440449531	0.253835303301131	0.175439082137983	0.00257793736620418	0.00264610955044075	0.00281554262311463
123	0.986818893304458	0.11	0.0772518058224232	0.0423976305199894	0.112105981124857	0.135365461714709	0.862250419333982	0.522013661588486	1.20248717707948	8.36	6.32	11.89	0.058985101741242	0.0974302637139359	0.13587542568663	0.05991876010762	0.0989724595933969	0.138026159079174	0.0610389153972845	0.100721467507538	0.140487580703951	0.0772518058224232	9.55199578383958	0.0122535888818799	2.16460646204592	0.148952316136923	0.205174152128561	0.129795218279147	0.170126197314166	0.22734441430119	0.15061570634379	0.196037440449531	0.253835303301131	0.175439082137983	0.00257793736620418	0.00264610955044075	0.00281554262311463
123	0.986818893304458	0.11	0.0775351812419958	0.0422998679546306	0.112770494529361	0.133746884849608	0.815972648836327	0.491751283689777	1.14019401398288	8.36	5.98	11.71	0.0555668679186278	0.0922032049675433	0.128839542016459	0.0564464944914037	0.0936627867691185	0.130879079046833	0.0574749449820956	0.0951305635534023	0.133080794986109	0.0775351812419958	9.21409917907596	-0.0820531600681669	2.03031650624284	0.148952316136923	0.205174152128561	0.129795218279147	0.170126197314166	0.22734441430119	0.15061570634379	0.196037440449531	0.253835303301131	0.175439082137983	0.00257793736620418	0.00264610955044075	0.00281554262311463
123	0.986818893304458	0.11	0.0786571428190441	0.043406681128813	0.113907604509275	0.131066885840409	0.845616184113089	0.505673709528565	1.18555865869761	7.95	6.07	10.83	0.059931743609523	0.100221252130305	0.140510760651087	0.0610520003636331	0.10209460884984	0.143137217336046	0.0624672160425878	0.104400395280585	0.146382888658232	0.0786571428190441	9.05721718097278	0.0200337496714223	2.11929501537174	0.148952316136923	0.205174152128561	0.129795218279147	0.170126197314166	0.22734441430119	0.15061570634379	0.196037440449531	0.253835303301131	0.175439082137983	0.00257793736620418	0.00264610955044075	0.00281554262311463
123	0.986818893304458	0.11	0.0788434698019757	0.0440706592211842	0.113616280382767	0.142553669453355	0.900088952381782	0.555433490438667	1.2447444143249	8.12	6.51	11.13	0.0645360884570532	0.104581774866061	0.144627461275068	0.0656644323336208	0.106410274362884	0.147156116392148	0.067329302271514	0.109090449186855	0.150883703600861	0.0788434698019757	9.17903098432001	0.00915142374651931	2.1182979067794	0.148952316136923	0.205174152128561	0.129795218279147	0.170126197314166	0.22734441430119	0.15061570634379	0.196037440449531	0.253835303301131	0.175439082137983	0.00257793736620418	0.00264610955044075	0.00281554262311463
123	0.986818893304458	0.11	0.0788557571636962	0.0437687616822472	0.113942752645145	0.115426021425337	0.797003412544369	0.452525913792023	1.14148091129672	8.33	6.52	11.23	0.0513252301993803	0.0903956709920741	0.129466111784768	0.0521489083564971	0.0918463598522087	0.13154381134792	0.0534079812816344	0.0940532212985834	0.134825243062155	0.0788557571636962	9.24531098795068	0.032153515334412	2.16844645117282	0.148952316136923	0.205174152128561	0.129795218279147	0.170126197314166	0.22734441430119	0.15061570634379	0.196037440449531	0.253835303301131	0.175439082137983	0.00257793736620418	0.00264610955044075	0.00281554262311463
123	0.986818893304458	0.11	0.079107759668457	0.044146958625809	0.114068560711105	0.116396655157506	0.793264331342645	0.452022853676624	1.13450580900867	8.79	6.67	12.1	0.0486852378508821	0.0854387390723975	0.122192240293913	0.0493228241433689	0.0865576525518134	0.123792480960258	0.05037604348272	0.0884481461762067	0.126472400152097	0.079107759668457	9.65522266509351	0.042214437829549	2.2151596810838	0.148952316136923	0.205174152128561	0.129795218279147	0.170126197314166	0.22734441430119	0.15061570634379	0.196037440449531	0.253835303301131	0.175439082137983	0.00257793736620418	0.00264610955044075	0.00281554262311463
123	0.986818893304458	0.11	0.0800897605949698	0.0439918916882414	0.116187629501698	0.125454872772824	0.855175583908792	0.50265206275749	1.20769910506009	8.22	6.17	10.56	0.0576848574412077	0.0981408121044165	0.138596766767625	0.0586506727704553	0.0997839799123956	0.140917287054336	0.0600168820659746	0.102365610741142	0.144329508191753	0.0800897605949698	8.90286443739076	0.0163039250209888	2.10831336925055	0.148952316136923	0.205174152128561	0.129795218279147	0.170126197314166	0.22734441430119	0.15061570634379	0.196037440449531	0.253835303301131	0.175439082137983	0.00257793736620418	0.00264610955044075	0.00281554262311463
123	0.986818893304458	0.11	0.0802814184030037	0.0437694084811824	0.116793428324825	0.127144519783254	0.854286593001543	0.504815385322699	1.20375780068039	8.06	6.1	10.21	0.0590612149774904	0.0999478335815753	0.14083445218566	0.0601185049555634	0.101737059265744	0.143355613575924	0.0617188614220444	0.104561548671859	0.147282723141787	0.0802814184030037	8.74480936963559	-0.0627356530109677	2.01128031001455	0.148952316136923	0.205174152128561	0.129795218279147	0.170126197314166	0.22734441430119	0.15061570634379	0.196037440449531	0.253835303301131	0.175439082137983	0.00257793736620418	0.00264610955044075	0.00281554262311463
123	0.986818893304458	0.11	0.0803080321771757	0.0445446997140329	0.116071364640319	0.170010418346159	1.01840952093287	0.667086616213138	1.36973242565261	8	5.88	10.9	0.0785848968273653	0.119971837517642	0.161358778207919	0.0800246257148665	0.122169803375384	0.164314981035902	0.0815857830387817	0.12466962212784	0.167962902019144	0.0803080321771757	9.04043328717826	-0.090493193112704	2.00909033965722	0.148952316136923	0.205174152128561	0.129795218279147	0.170126197314166	0.22734441430119	0.15061570634379	0.196037440449531	0.253835303301131	0.175439082137983	0.00257793736620418	0.00264610955044075	0.00281554262311463
123	0.986818893304458	0.11	0.0804139773160571	0.0449863471346005	0.115841607497514	0.121857447950764	0.770622467420843	0.447636540258171	1.09360839458352	7.56	5.57	10.2	0.0556432595382218	0.0957918804750663	0.135940501411911	0.0568509030009511	0.0978708823020314	0.138890861603112	0.0580558291598435	0.0999809509975642	0.14190285120871	0.0804139773160571	8.35547591351958	-0.00913625100134941	2.00061754636048	0.148952316136923	0.205174152128561	0.129795218279147	0.170126197314166	0.22734441430119	0.15061570634379	0.196037440449531	0.253835303301131	0.175439082137983	0.00257793736620418	0.00264610955044075	0.00281554262311463
123	0.986818893304458	0.11	0.0804433548502209	0.0454546318127909	0.115432077887651	0.160829656475085	0.924189920003004	0.594588794901442	1.25379104510457	7.71	6.25	10.81	0.0725526069802699	0.112771025313754	0.152989443647238	0.0740409343876874	0.115084384057468	0.156127833727248	0.0759311489025667	0.117874966498544	0.160052135601427	0.0804433548502209	8.88717960748581	0.102610993683084	2.19787481643912	0.148952316136923	0.205174152128561	0.129795218279147	0.170126197314166	0.22734441430119	0.15061570634379	0.196037440449531	0.253835303301131	0.175439082137983	0.00257793736620418	0.00264610955044075	0.00281554262311463
123	0.986818893304458	0.11	0.0804809739494881	0.0447120056069862	0.11624994229199	0.145853466235598	0.973667797959468	0.605789572875763	1.34154602304317	7.92	6.42	10.61	0.0720525190492493	0.115807898817207	0.159563278585164	0.0734151067892371	0.117997946093891	0.162580785398545	0.0753916494845229	0.121205585902499	0.167208516080813	0.0804809739494881	9.03315550738667	0.097951864304485	2.20702574417882	0.148952316136923	0.205174152128561	0.129795218279147	0.170126197314166	0.22734441430119	0.15061570634379	0.196037440449531	0.253835303301131	0.175439082137983	0.00257793736620418	0.00264610955044075	0.00281554262311463
123	0.986818893304458	0.11	0.0804847854752813	0.0439143559694962	0.117055214981066	0.139216094490363	0.780262223687868	0.477341916410061	1.08318253096568	7.92	5.85	10.61	0.0567637142563542	0.0927858635242873	0.12880801279222	0.0578364791816829	0.0945394031095525	0.131242327037422	0.0590784050187721	0.0967207177032638	0.134168330661487	0.0804847854752813	8.62451482218258	0.102049159484868	2.15858539920908	0.148952316136923	0.205174152128561	0.129795218279147	0.170126197314166	0.22734441430119	0.15061570634379	0.196037440449531	0.253835303301131	0.175439082137983	0.00257793736620418	0.00264610955044075	0.00281554262311463
123	0.986818893304458	0.11	0.0808670309775987	0.0445220988287438	0.117211963126454	0.110165060218441	0.770260923395442	0.428473469682844	1.11204837710804	8.29	6.04	11.37	0.0488179518947394	0.0877593675345866	0.126700783174434	0.04961441298581	0.0891911547953257	0.128767896604841	0.0505341564741751	0.0909386556543903	0.131285869380518	0.0808670309775987	9.13447667968068	0.00551621135452076	2.10435152306626	0.148952316136923	0.205174152128561	0.129795218279147	0.170126197314166	0.22734441430119	0.15061570634379	0.196037440449531	0.253835303301131	0.175439082137983	0.00257793736620418	0.00264610955044075	0.00281554262311463
123	0.986818893304458	0.11	0.0810598315102782	0.0446568148877458	0.117462848132811	0.113150414768344	0.796787307247894	0.44851032138884	1.14506429310695	8	5.99	11.4	0.0528510284114298	0.0938908796632054	0.134930730914981	0.0538202193546822	0.0956126662198488	0.137405113085015	0.0548212544474609	0.0975470000963806	0.140040790248213	0.0810598315102782	9.15290155695263	0.0684540139775464	2.1723019078815	0.148952316136923	0.205174152128561	0.129795218279147	0.170126197314166	0.22734441430119	0.15061570634379	0.196037440449531	0.253835303301131	0.175439082137983	0.00257793736620418	0.00264610955044075	0.00281554262311463
123	0.986818893304458	0.11	0.0814174733401657	0.0445537517607018	0.11828119491963	0.10585991257824	0.798529834195652	0.436192048636459	1.16086761975485	7.9	6	11.14	0.0519684066501048	0.09513773411378	0.138307061577455	0.0529566176733454	0.0969468362902306	0.140937054907116	0.0539843712118781	0.0987380847547892	0.143833074657666	0.0814174733401657	8.97949410164792	-0.0765890199416666	2.01534448379979	0.148952316136923	0.205174152128561	0.129795218279147	0.170126197314166	0.22734441430119	0.15061570634379	0.196037440449531	0.253835303301131	0.175439082137983	0.00257793736620418	0.00264610955044075	0.00281554262311463
123	0.986818893304458	0.11	0.0819335667852043	0.0458864163598578	0.117980717210551	0.124538836701611	0.825806906145583	0.483961292116518	1.16765252017465	7.97	6.43	10.69	0.0572258425750623	0.0976472638995864	0.13806868522411	0.0582873784332763	0.0994586146359243	0.140629850838572	0.0599131361610488	0.102125146985868	0.144320730209826	0.0819335667852043	8.98420018460843	-0.0535575499758774	2.05537410218256	0.148952316136923	0.205174152128561	0.129795218279147	0.170126197314166	0.22734441430119	0.15061570634379	0.196037440449531	0.253835303301131	0.175439082137983	0.00257793736620418	0.00264610955044075	0.00281554262311463
123	0.986818893304458	0.11	0.0823638221961096	0.046044680509555	0.118682963882664	0.129865788851971	0.829484637199638	0.494257204110384	1.16471207028889	8.02	5.85	11	0.0580824932704203	0.0974766487112348	0.136870804152049	0.0591379078606762	0.0992478928756357	0.139357877890595	0.0603164565813586	0.101078814182701	0.142040584764711	0.0823638221961096	8.88108395219538	0.0688278387919317	2.15036237924016	0.148952316136923	0.205174152128561	0.129795218279147	0.170126197314166	0.22734441430119	0.15061570634379	0.196037440449531	0.253835303301131	0.175439082137983	0.00257793736620418	0.00264610955044075	0.00281554262311463
123	0.986818893304458	0.11	0.0839232316006068	0.0466459117171475	0.121200551484066	0.124085959374142	0.876247724327271	0.512766663215595	1.23972878543895	8.5	6.18	11.66	0.057053352652837	0.0974963351045113	0.137939317556185	0.0579053991736416	0.0989523654560047	0.139999331738368	0.0589752681491517	0.100923331737725	0.142385474659828	0.0839232316006068	9.4128749420671	0.107756565264499	2.2557291098108	0.148952316136923	0.205174152128561	0.129795218279147	0.170126197314166	0.22734441430119	0.15061570634379	0.196037440449531	0.253835303301131	0.175439082137983	0.00257793736620418	0.00264610955044075	0.00281554262311463
123	0.986818893304458	0.11	0.0839552281434685	0.0470558758018784	0.120854580485059	0.112278233071813	0.823352639183828	0.461891183571457	1.1848140947962	8.24	6.01	10.74	0.052918282644099	0.0943304596965837	0.135742636749068	0.0537990199118434	0.0959004341399533	0.138001848368063	0.0550296406254176	0.0981225999852717	0.141186858577209	0.0839552281434685	9.0828622205645	0.0120598712982594	2.11121542893574	0.148952316136923	0.205174152128561	0.129795218279147	0.170126197314166	0.22734441430119	0.15061570634379	0.196037440449531	0.253835303301131	0.175439082137983	0.00257793736620418	0.00264610955044075	0.00281554262311463
123	0.986818893304458	0.11	0.0843159194700082	0.0465388347801384	0.122093004159878	0.118719455347688	0.836731422919918	0.480798890918494	1.19266395492134	7.54	5.94	11.03	0.0598634640267054	0.104180026996925	0.148496589967145	0.0611690610667771	0.106452149686336	0.151735238305894	0.0624067583615215	0.108628976115517	0.154783720001828	0.0843159194700082	8.82010866425864	0.110267370296738	2.19250215129716	0.148952316136923	0.205174152128561	0.129795218279147	0.170126197314166	0.22734441430119	0.15061570634379	0.196037440449531	0.253835303301131	0.175439082137983	0.00257793736620418	0.00264610955044075	0.00281554262311463
123	0.986818893304458	0.11	0.0843279548816089	0.0476905388936176	0.1209653708696	0.152166765932688	0.854707907645015	0.539716652833485	1.16969916245655	8.87	6.23	11.26	0.0576687589640487	0.09132559473916	0.124982430514271	0.0583985713096029	0.0924813426294046	0.126564113949206	0.0597428403134891	0.0946701596156568	0.129378747493832	0.0843279548816089	9.24872840679264	0.0202502411398167	2.14530932458036	0.148952316136923	0.205174152128561	0.129795218279147	0.170126197314166	0.22734441430119	0.15061570634379	0.196037440449531	0.253835303301131	0.175439082137983	0.00257793736620418	0.00264610955044075	0.00281554262311463
123	0.986818893304458	0.11	0.0846337578576222	0.0471966742347279	0.122070841480517	0.149824101351825	0.940608218401909	0.590777626911356	1.29043880989246	8.77	6.29	10.67	0.0638081565129657	0.101592331332778	0.13937650615259	0.0646537249383749	0.10293860541956	0.141223485900744	0.0664263496774091	0.105619216643204	0.144815443604715	0.0846337578576222	8.98629748110567	-0.186685481365719	1.91708276588694	0.148952316136923	0.205174152128561	0.129795218279147	0.170126197314166	0.22734441430119	0.15061570634379	0.196037440449531	0.253835303301131	0.175439082137983	0.00257793736620418	0.00264610955044075	0.00281554262311463
123	0.986818893304458	0.11	0.0848612234413637	0.0475933175411489	0.122129129341579	0.130956097082594	0.835414350438029	0.499409621609118	1.17141907926694	7.64	6.01	10.03	0.061404336985073	0.102717412874782	0.144030488764492	0.0626937876385788	0.104874410925099	0.14705503421162	0.0644125014575905	0.107650291389382	0.150894722914482	0.0848612234413637	8.46006434613135	0.0788890966025471	2.11644720020456	0.148952316136923	0.205174152128561	0.129795218279147	0.170126197314166	0.22734441430119	0.15061570634379	0.196037440449531	0.253835303301131	0.175439082137983	0.00257793736620418	0.00264610955044075	0.00281554262311463
123	0.986818893304458	0.11	0.0850532924814541	0.0478757209064621	0.122230864056446	0.133442557882936	0.86683284237857	0.521949421112494	1.21171626364465	8.44	6.05	10.99	0.0584366001271372	0.0970491816605134	0.13566176319389	0.0593302299439465	0.0985332865235631	0.13773634310318	0.0605961359299725	0.10069484786581	0.140697732058074	0.0850532924814541	8.91003380913347	-0.151268201726694	1.94503899644279	0.148952316136923	0.205174152128561	0.129795218279147	0.170126197314166	0.22734441430119	0.15061570634379	0.196037440449531	0.253835303301131	0.175439082137983	0.00257793736620418	0.00264610955044075	0.00281554262311463
123	0.986818893304458	0.11	0.085367718128269	0.047927412784118	0.12280802347242	0.0953530262287835	0.705870399475482	0.366414970587921	1.04532582836304	7.79	6.35	11.19	0.0442393843524519	0.0852237883602566	0.126208192368061	0.0451173000021056	0.0869150256733297	0.128712751344554	0.04616175252637	0.0890083446464375	0.131859555660049	0.085367718128269	8.82344576660571	-0.0199703183892544	2.05938986383189	0.148952316136923	0.205174152128561	0.129795218279147	0.170126197314166	0.22734441430119	0.15061570634379	0.196037440449531	0.253835303301131	0.175439082137983	0.00257793736620418	0.00264610955044075	0.00281554262311463
123	0.986818893304458	0.11	0.0856689701757423	0.0466616799245728	0.124676260426912	0.110079858181391	0.844198842036753	0.46944007524834	1.21895760882517	8.38	6.37	12.04	0.0529500653225508	0.0952206387735872	0.137491212224624	0.0537826832949411	0.0967179441064969	0.139653204918053	0.0548070558132167	0.0985754893206668	0.142283676684003	0.0856689701757423	9.32489187508621	-0.0832333347531607	2.05834947309545	0.148952316136923	0.205174152128561	0.129795218279147	0.170126197314166	0.22734441430119	0.15061570634379	0.196037440449531	0.253835303301131	0.175439082137983	0.00257793736620418	0.00264610955044075	0.00281554262311463
123	0.986818893304458	0.11	0.0856859006930737	0.0478687417529509	0.123503059633197	0.130954620555248	0.953551150846142	0.570029160669797	1.33707314102249	7.94	6.28	11.38	0.0676299415984231	0.113132122165572	0.15863430273272	0.0688984627346811	0.115254118499812	0.161609774264943	0.0704223774885185	0.117822786911529	0.164967446230595	0.0856859006930737	9.15695617568014	-0.0243983636161586	2.09870875607908	0.148952316136923	0.205174152128561	0.129795218279147	0.170126197314166	0.22734441430119	0.15061570634379	0.196037440449531	0.253835303301131	0.175439082137983	0.00257793736620418	0.00264610955044075	0.00281554262311463
123	0.986818893304458	0.11	0.085770544196254	0.0482367598146779	0.12330432857783	0.133203732512977	0.915468288071931	0.550857860069913	1.28007871607395	7.95	6.17	11.11	0.0652545502774644	0.108446254036989	0.151637957796514	0.0664723112774245	0.110470045760271	0.154467780243118	0.0679542007972978	0.112946719710083	0.15793650547961	0.085770544196254	9.03682420948833	0.0178696256646169	2.11778434483522	0.148952316136923	0.205174152128561	0.129795218279147	0.170126197314166	0.22734441430119	0.15061570634379	0.196037440449531	0.253835303301131	0.175439082137983	0.00257793736620418	0.00264610955044075	0.00281554262311463
123	0.986818893304458	0.11	0.0861230523494589	0.04832015146895	0.123925953229968	0.128091165568812	0.780892816926793	0.46280074879311	1.09898488506048	7.8	5.58	11.21	0.0558497569437237	0.0942363946864694	0.132623032429215	0.0569563919337938	0.0961036416971089	0.135250891460424	0.0577447524774924	0.0975976323396738	0.137120113091078	0.0861230523494589	8.71992412629717	0.113685722564474	2.16440962849133	0.148952316136923	0.205174152128561	0.129795218279147	0.170126197314166	0.22734441430119	0.15061570634379	0.196037440449531	0.253835303301131	0.175439082137983	0.00257793736620418	0.00264610955044075	0.00281554262311463
123	0.986818893304458	0.11	0.0861896622857009	0.0481205209281881	0.124258803643214	0.122548798104578	0.83153098209378	0.484138148355916	1.17892381583164	7.76	5.93	10.84	0.0586565063679799	0.100745422586487	0.142834338804995	0.059833366273869	0.10276673711552	0.145700107957171	0.061073688720279	0.104993238187703	0.148680770718122	0.0861896622857009	8.76964033921636	-0.147791886734954	1.92403824402299	0.148952316136923	0.205174152128561	0.129795218279147	0.170126197314166	0.22734441430119	0.15061570634379	0.196037440449531	0.253835303301131	0.175439082137983	0.00257793736620418	0.00264610955044075	0.00281554262311463
123	0.986818893304458	0.11	0.0862779950163444	0.0488134252295175	0.123742564803171	0.137994650620855	0.883750143723461	0.538893327959714	1.22860695948721	8.04	5.9	11.29	0.0631393336110758	0.103544416414751	0.143949499218427	0.0642751698818508	0.10540711430961	0.146539058737369	0.0654161213552468	0.107262713764402	0.149136242268643	0.0862779950163444	8.97640187200683	-0.00010138721612967	2.09697754363267	0.148952316136923	0.205174152128561	0.129795218279147	0.170126197314166	0.22734441430119	0.15061570634379	0.196037440449531	0.253835303301131	0.175439082137983	0.00257793736620418	0.00264610955044075	0.00281554262311463
123	0.986818893304458	0.11	0.0862857646556972	0.047582341653095	0.1249891876583	0.101733636769621	0.765308358841158	0.41025616373824	1.12036055394408	7.92	5.53	10.69	0.0488079139088712	0.0910482469091958	0.13328857990952	0.049731670547677	0.0927714597203608	0.135811248893045	0.0505421960054095	0.0944147185647032	0.138129128814631	0.0862857646556972	8.91604356297919	0.0110916822820071	2.08332556581873	0.148952316136923	0.205174152128561	0.129795218279147	0.170126197314166	0.22734441430119	0.15061570634379	0.196037440449531	0.253835303301131	0.175439082137983	0.00257793736620418	0.00264610955044075	0.00281554262311463
123	0.986818893304458	0.11	0.0862962688467541	0.0484321224413082	0.1241604152522	0.123487045157255	0.778310636735966	0.454562783308062	1.10205849016387	7.81	5.8	10.58	0.0547933445679523	0.0938181577233838	0.132842970878815	0.055875142893963	0.095670432425263	0.135465721956563	0.0570723538206038	0.0977694027806227	0.138412999192332	0.0862962688467541	8.48673180667852	0.0137467383694924	2.06036165881744	0.148952316136923	0.205174152128561	0.129795218279147	0.170126197314166	0.22734441430119	0.15061570634379	0.196037440449531	0.253835303301131	0.175439082137983	0.00257793736620418	0.00264610955044075	0.00281554262311463
123	0.986818893304458	0.11	0.0865558209402092	0.0489796638631353	0.124131978017283	0.125580985202041	0.795601346301591	0.467824083280755	1.12337860932243	7.14	5.66	10.58	0.0613419288024436	0.104320668567787	0.14729940833313	0.0628918075514595	0.106956457667557	0.151021107783654	0.0641051043474363	0.109006080918823	0.153946468613863	0.0865558209402092	8.34819846823605	-0.037053049405616	1.99010822720872	0.148952316136923	0.205174152128561	0.129795218279147	0.170126197314166	0.22734441430119	0.15061570634379	0.196037440449531	0.253835303301131	0.175439082137983	0.00257793736620418	0.00264610955044075	0.00281554262311463
123	0.986818893304458	0.11	0.0865944176077614	0.0482849341425944	0.124903901072928	0.116430713257397	0.849548027134831	0.484155278936284	1.21494077533338	8.31	5.91	11.23	0.0550264239227431	0.0965549523420633	0.138083480761384	0.0559161955974761	0.0981162360949342	0.140316276592392	0.0569733917906674	0.0999790206751069	0.142988545765543	0.0865944176077614	9.05977355873737	0.0209200633179832	2.12578651329728	0.148952316136923	0.205174152128561	0.129795218279147	0.170126197314166	0.22734441430119	0.15061570634379	0.196037440449531	0.253835303301131	0.175439082137983	0.00257793736620418	0.00264610955044075	0.00281554262311463
123	0.986818893304458	0.11	0.0866358774011597	0.0480000369638028	0.125271717838517	0.0998800918585742	0.774430319009519	0.411453804600283	1.13740683341876	8.8	6.18	11.34	0.0442880033911469	0.0833580154346128	0.122428027478079	0.0448664638038513	0.0844467823312522	0.124027100858653	0.045798557205764	0.0861859840226026	0.126711846088723	0.0866358774011597	9.20204114143205	-0.0708720741352121	2.05071662685569	0.148952316136923	0.205174152128561	0.129795218279147	0.170126197314166	0.22734441430119	0.15061570634379	0.196037440449531	0.253835303301131	0.175439082137983	0.00257793736620418	0.00264610955044075	0.00281554262311463
123	0.986818893304458	0.11	0.086713393904432	0.0490988871062722	0.124327900702592	0.136262213677087	0.857950321939356	0.520701188302655	1.19519945557606	8.05	6.04	11.08	0.0609427736965296	0.100414351815199	0.139885929933868	0.0620351426636441	0.102214229226786	0.142393315789928	0.0633302649837973	0.104252935912949	0.145475262516616	0.086713393904432	8.89482322386147	-0.00891034048908799	2.08151674712912	0.148952316136923	0.205174152128561	0.129795218279147	0.170126197314166	0.22734441430119	0.15061570634379	0.196037440449531	0.253835303301131	0.175439082137983	0.00257793736620418	0.00264610955044075	0.00281554262311463
123	0.986818893304458	0.11	0.087098547855122	0.0487043081630726	0.125492787547171	0.135281428823682	0.846896217330876	0.512598079850745	1.18119435481101	7.67	5.73	10.11	0.0627869771133358	0.103734398362177	0.144681819611019	0.0640902182243663	0.105887566722705	0.147684915221044	0.0655699483952009	0.108381203449078	0.151086500059013	0.087098547855122	8.43338182476352	0.114814629799233	2.15536523351455	0.148952316136923	0.205174152128561	0.129795218279147	0.170126197314166	0.22734441430119	0.15061570634379	0.196037440449531	0.253835303301131	0.175439082137983	0.00257793736620418	0.00264610955044075	0.00281554262311463
123	0.986818893304458	0.11	0.0879821052923029	0.0480840353492149	0.127880175235391	0.115977634403922	0.826251331842603	0.470093796460557	1.18240886722465	7.96	5.82	10.85	0.0556421848498043	0.0977984174327232	0.139954650015642	0.0566777924021872	0.0996186331553411	0.142559473908495	0.0577628062496	0.101652223376183	0.145505559169433	0.0879821052923029	8.75095717929892	0.145224367277222	2.21720119342437	0.148952316136923	0.205174152128561	0.129795218279147	0.170126197314166	0.22734441430119	0.15061570634379	0.196037440449531	0.253835303301131	0.175439082137983	0.00257793736620418	0.00264610955044075	0.00281554262311463
123	0.986818893304458	0.11	0.0881770194377108	0.0489535142214453	0.127400524653976	0.103585371673221	0.784171631863188	0.424006353906633	1.14433690981974	8.09	6.14	10.95	0.0494334258169627	0.0914238426719697	0.133414259526977	0.0503078698925392	0.0930410689974717	0.135774268102404	0.0514273566607698	0.0951547983124274	0.138862462539073	0.0881770194377108	8.85444268008191	-0.00412805310266762	2.08321544815653	0.148952316136923	0.205174152128561	0.129795218279147	0.170126197314166	0.22734441430119	0.15061570634379	0.196037440449531	0.253835303301131	0.175439082137983	0.00257793736620418	0.00264610955044075	0.00281554262311463
123	0.986818893304458	0.11	0.0882397111755426	0.0500181671869047	0.12646125516418	0.148470809412834	0.919430686436453	0.57564824773874	1.26321312513417	7.49	5.68	10.86	0.0720996477552683	0.115158221861798	0.158216795968327	0.0736999857134386	0.117714296397229	0.16172860708102	0.0749976707151304	0.119897530114801	0.16468864086284	0.0882397111755426	8.66417828106442	0.00604248317791418	2.06150207996429	0.148952316136923	0.205174152128561	0.129795218279147	0.170126197314166	0.22734441430119	0.15061570634379	0.196037440449531	0.253835303301131	0.175439082137983	0.00257793736620418	0.00264610955044075	0.00281554262311463
123	0.986818893304458	0.11	0.088500381194434	0.0493181126709555	0.127682649717912	0.163354621431894	0.912153998745281	0.58985524710649	1.23445275038407	7.64	5.77	10.79	0.0725751528661252	0.112230443352206	0.151885733838286	0.0741023996943262	0.114592182623405	0.155081965552484	0.0755343639842025	0.116913151495646	0.158150535763807	0.088500381194434	8.63853152587642	0.0440857427216747	2.09568577672534	0.148952316136923	0.205174152128561	0.129795218279147	0.170126197314166	0.22734441430119	0.15061570634379	0.196037440449531	0.253835303301131	0.175439082137983	0.00257793736620418	0.00264610955044075	0.00281554262311463
123	0.986818893304458	0.11	0.0885450208743362	0.0484031272938339	0.128686914454839	0.12924639370921	0.913574381223361	0.543347628491529	1.28380113395519	7.54	5.87	11.45	0.0676286216731207	0.113709479821486	0.159790337969852	0.0691021013563564	0.116186960570955	0.163271819785554	0.0702222347577318	0.117997749086316	0.165882505011621	0.0885450208743362	8.87790262462195	-0.0680504802355649	2.01620026465387	0.148952316136923	0.205174152128561	0.129795218279147	0.170126197314166	0.22734441430119	0.15061570634379	0.196037440449531	0.253835303301131	0.175439082137983	0.00257793736620418	0.00264610955044075	0.00281554262311463
123	0.986818893304458	0.11	0.0887510873179776	0.0496414441424628	0.127860730493492	0.101941318961082	0.783375643250753	0.42035379855436	1.14639748794715	7.81	5.68	10.66	0.050671485664766	0.0944318995418189	0.138192313418872	0.0516720128545826	0.0962964922577834	0.140920971660984	0.0526345096833324	0.0981617895650065	0.143610362593039	0.0887510873179776	8.55253073440946	0.0354761847355394	2.08029019068346	0.148952316136923	0.205174152128561	0.129795218279147	0.170126197314166	0.22734441430119	0.15061570634379	0.196037440449531	0.253835303301131	0.175439082137983	0.00257793736620418	0.00264610955044075	0.00281554262311463
123	0.986818893304458	0.11	0.0888516530239791	0.0494132457984189	0.128290060249539	0.12394561521491	0.904739012960652	0.529196827397731	1.28028119852357	8.08	5.97	10.67	0.0617226033055021	0.10552377546665	0.149324947627799	0.0628159706004005	0.107393046021529	0.151970121442658	0.0642805698244164	0.109829406591099	0.155539607249196	0.0888516530239791	8.84737318542538	-0.0595272596307899	2.02681955944963	0.148952316136923	0.205174152128561	0.129795218279147	0.170126197314166	0.22734441430119	0.15061570634379	0.196037440449531	0.253835303301131	0.175439082137983	0.00257793736620418	0.00264610955044075	0.00281554262311463
123	0.986818893304458	0.11	0.0890992265266469	0.0492797051559736	0.12891874789732	0.128552996312993	0.908606352649919	0.539254213069606	1.27795849223023	7.69	6.17	10.19	0.0659500706872267	0.111121344501004	0.156292618314781	0.0673124733059538	0.113416899443812	0.159521325581671	0.0691399458986776	0.116456010431284	0.163836446950738	0.0890992265266469	8.51913833567744	-0.0104682310054341	2.03698794951772	0.148952316136923	0.205174152128561	0.129795218279147	0.170126197314166	0.22734441430119	0.15061570634379	0.196037440449531	0.253835303301131	0.175439082137983	0.00257793736620418	0.00264610955044075	0.00281554262311463
123	0.986818893304458	0.11	0.0892513163980529	0.049488207823118	0.129014424972988	0.105652217246661	0.794043547022551	0.433345582353221	1.15474151169188	7.64	6.13	9.66	0.0533123115827127	0.0976871548089383	0.142061998035164	0.0544338092514145	0.099742138228863	0.145050467206311	0.0561011934741146	0.102737254103994	0.149302408310391	0.0892513163980529	8.45257105338481	-0.00962775446108299	2.03449856086388	0.148952316136923	0.205174152128561	0.129795218279147	0.170126197314166	0.22734441430119	0.15061570634379	0.196037440449531	0.253835303301131	0.175439082137983	0.00257793736620418	0.00264610955044075	0.00281554262311463
123	0.986818893304458	0.11	0.0892667640302834	0.0494035870716558	0.129129940988911	0.130138300946825	0.943269963211881	0.562516374782677	1.32402355164109	8.24	6.55	11.56	0.0643979940328832	0.107987422563094	0.151576851093305	0.0654668988245335	0.109779842888434	0.154092786952334	0.0669794094564761	0.112313766085068	0.157889594861134	0.0892667640302834	9.31937774845146	-0.0783991072373714	2.06198690038813	0.148952316136923	0.205174152128561	0.129795218279147	0.170126197314166	0.22734441430119	0.15061570634379	0.196037440449531	0.253835303301131	0.175439082137983	0.00257793736620418	0.00264610955044075	0.00281554262311463
123	0.986818893304458	0.11	0.0907744099502755	0.0508640373190269	0.130684782581524	0.118954936845356	0.828956500235129	0.476727566104268	1.18118543436599	7.83	5.81	10.98	0.0573057475674449	0.0996459515338305	0.141986155500216	0.0584271868657142	0.101595963368716	0.144764739871718	0.0595055463887547	0.103390743222742	0.147436711334567	0.0907744099502755	8.66462977281425	-0.133034887201097	1.92524861686909	0.148952316136923	0.205174152128561	0.129795218279147	0.170126197314166	0.22734441430119	0.15061570634379	0.196037440449531	0.253835303301131	0.175439082137983	0.00257793736620418	0.00264610955044075	0.00281554262311463
123	0.986818893304458	0.11	0.0908473185712694	0.0508963379245341	0.130798299218005	0.125843698740945	0.861726435609564	0.507130554373108	1.21632231684602	8.4	6.26	10.94	0.0570155888550559	0.0968820350786837	0.136748481302311	0.0579013321756533	0.0983871079399843	0.138872883704315	0.0592984919127047	0.100741197942197	0.142072001654564	0.0908473185712694	8.9130067903737	0.0117743624341339	2.10292448064105	0.148952316136923	0.205174152128561	0.129795218279147	0.170126197314166	0.22734441430119	0.15061570634379	0.196037440449531	0.253835303301131	0.175439082137983	0.00257793736620418	0.00264610955044075	0.00281554262311463
123	0.986818893304458	0.11	0.0910746566644089	0.0512036848821244	0.130945628446694	0.140860816790375	0.890241321258209	0.546976046150426	1.23350659636599	7.6	5.42	11.02	0.0675855531322877	0.110000159132943	0.152414765133598	0.0690262284313489	0.11234495775944	0.155663687087531	0.0699693362947982	0.114071163960034	0.157793122628968	0.0910746566644089	8.45665283665889	0.0372538509376497	2.06671764263861	0.148952316136923	0.205174152128561	0.129795218279147	0.170126197314166	0.22734441430119	0.15061570634379	0.196037440449531	0.253835303301131	0.175439082137983	0.00257793736620418	0.00264610955044075	0.00281554262311463
123	0.986818893304458	0.11	0.0910817403774378	0.0502529046438731	0.131910576111003	0.133768113032181	0.855804720645117	0.515787492887528	1.19582194840271	7.29	5.32	11.06	0.066317667724103	0.110035574501295	0.153753481278487	0.0679048863206715	0.112669118715472	0.157433351110273	0.0687141211249676	0.113897633803617	0.159208689603602	0.0910817403774378	8.37965709105756	-0.109225985416099	1.89594058989177	0.148952316136923	0.205174152128561	0.129795218279147	0.170126197314166	0.22734441430119	0.15061570634379	0.196037440449531	0.253835303301131	0.175439082137983	0.00257793736620418	0.00264610955044075	0.00281554262311463
123	0.986818893304458	0.11	0.0913324407395091	0.050522709457873	0.132142172021145	0.180907391645931	1.03303241014316	0.689839935595626	1.3762248846907	8.07	5.86	11.28	0.0806056233980105	0.120706582952526	0.160807542507042	0.082042368648902	0.122858102939563	0.163673837230224	0.0834778523072148	0.125036793362323	0.166473592536423	0.0913324407395091	8.82113444101593	0.0153110278028981	2.08015012574459	0.148952316136923	0.205174152128561	0.129795218279147	0.170126197314166	0.22734441430119	0.15061570634379	0.196037440449531	0.253835303301131	0.175439082137983	0.00257793736620418	0.00264610955044075	0.00281554262311463
123	0.986818893304458	0.11	0.0917150625909485	0.0515093648909089	0.131920760290988	0.128472806900126	0.94736279922212	0.562118116363972	1.33260748208027	8.61	6.21	10.48	0.0617982117240606	0.104151289811693	0.146504367899326	0.0626787317990121	0.105635269670541	0.14859180754207	0.0643394695433479	0.108467676164992	0.152471400991903	0.0917150625909485	8.92129796773822	0.122926695233841	2.22158103138176	0.148952316136923	0.205174152128561	0.129795218279147	0.170126197314166	0.22734441430119	0.15061570634379	0.196037440449531	0.253835303301131	0.175439082137983	0.00257793736620418	0.00264610955044075	0.00281554262311463
123	0.986818893304458	0.11	0.0921622458970785	0.0515027889420963	0.132821702852061	0.134487797265197	0.95887322661083	0.579084725428987	1.33866172779267	7.88	6.33	10.55	0.0691558142044372	0.114511151465762	0.159866488727086	0.0704809710847151	0.116705402838247	0.162929834591778	0.0724428298201845	0.119927968728007	0.167408802354367	0.0921622458970785	8.88546705351194	0.0377451805067557	2.13652386516733	0.148952316136923	0.205174152128561	0.129795218279147	0.170126197314166	0.22734441430119	0.15061570634379	0.196037440449531	0.253835303301131	0.175439082137983	0.00257793736620418	0.00264610955044075	0.00281554262311463
123	0.986818893304458	0.11	0.0922085241531347	0.0513931908900616	0.133023857416208	0.119867085604512	0.882473973100751	0.509127953659257	1.25581999254224	7.58	5.82	9.77	0.0631279558022902	0.109419994659849	0.155712033517407	0.0644877653547082	0.111776959210229	0.15906615306575	0.066160141247191	0.114729940399077	0.163303345048141	0.0922085241531347	8.40730414507232	-0.111984957821233	1.92952805836742	0.148952316136923	0.205174152128561	0.129795218279147	0.170126197314166	0.22734441430119	0.15061570634379	0.196037440449531	0.253835303301131	0.175439082137983	0.00257793736620418	0.00264610955044075	0.00281554262311463
123	0.986818893304458	0.11	0.0924587741132838	0.0508060710945513	0.134111477132016	0.117163093744851	0.860192312033097	0.491532461301121	1.22885216276507	8.14	5.85	10.45	0.0569826711970462	0.0997208923965266	0.142459113596007	0.0579712134803731	0.10145086251892	0.144930511557467	0.0592625904615488	0.103775286425759	0.148124312980636	0.0924587741132838	8.713554259867	-0.0674189269176774	2.00107728343895	0.148952316136923	0.205174152128561	0.129795218279147	0.170126197314166	0.22734441430119	0.15061570634379	0.196037440449531	0.253835303301131	0.175439082137983	0.00257793736620418	0.00264610955044075	0.00281554262311463
123	0.986818893304458	0.11	0.0929211755645059	0.0506520988858526	0.135190252243159	0.131885999210018	1.03123947884642	0.618159614727725	1.44431934296512	7.72	5.96	10.74	0.0752962358810587	0.125612300122973	0.175928364364887	0.0768324422540998	0.128175063237534	0.179517684220968	0.0785207175466231	0.131183461023466	0.183262506613154	0.0929211755645059	8.78989974112257	-0.0762996776985447	2.00439338075984	0.148952316136923	0.205174152128561	0.129795218279147	0.170126197314166	0.22734441430119	0.15061570634379	0.196037440449531	0.253835303301131	0.175439082137983	0.00257793736620418	0.00264610955044075	0.00281554262311463
123	0.986818893304458	0.11	0.0931203531209898	0.0513647235457239	0.134875982696256	0.129478724330972	0.82745313300684	0.492472765148259	1.16243350086542	8.22	6.24	10.9	0.0565181076659803	0.0949617696031461	0.133405431540312	0.0574644735717692	0.0965518543532747	0.13563923513478	0.058856198366243	0.0988201931152263	0.138952020424521	0.0931203531209898	8.8108323601558	0.00429205106903909	2.09041871168755	0.148952316136923	0.205174152128561	0.129795218279147	0.170126197314166	0.22734441430119	0.15061570634379	0.196037440449531	0.253835303301131	0.175439082137983	0.00257793736620418	0.00264610955044075	0.00281554262311463
123	0.986818893304458	0.11	0.0937545965338053	0.0517228299207842	0.135786363146826	0.140353015574593	0.979482431390356	0.60101256218479	1.35795230059592	8.31	6.32	11.61	0.0683190906116583	0.11134101546801	0.154362940324362	0.0694244690123295	0.113142473193885	0.156860477375441	0.0708682859550376	0.115505391804214	0.160074018955825	0.0937545965338053	9.19714378323413	0.0212497486380388	2.14231720388037	0.148952316136923	0.205174152128561	0.129795218279147	0.170126197314166	0.22734441430119	0.15061570634379	0.196037440449531	0.253835303301131	0.175439082137983	0.00257793736620418	0.00264610955044075	0.00281554262311463
123	0.986818893304458	0.11	0.0939033675772308	0.0530817257302818	0.13472500942418	0.136745151756037	0.911928986452822	0.554195144966869	1.26966282793878	8.33	6.04	11.55	0.0628247416570347	0.103378211634974	0.143931681612913	0.0638311031141084	0.105034181002243	0.146237258890378	0.0649335519406629	0.106915314892137	0.148818369653327	0.0939033675772308	9.07182851560707	-0.0142276645140694	2.08919517208823	0.148952316136923	0.205174152128561	0.129795218279147	0.170126197314166	0.22734441430119	0.15061570634379	0.196037440449531	0.253835303301131	0.175439082137983	0.00257793736620418	0.00264610955044075	0.00281554262311463
123	0.986818893304458	0.11	0.0945668786736797	0.0518743031027814	0.137259454244578	0.101418145828824	0.795553326393044	0.425830940914362	1.16527571187173	8.29	6.19	10.57	0.0484888302575019	0.0905886503254848	0.132688470393468	0.0492782681381035	0.0920635077666673	0.134848747395231	0.0505328975274096	0.0944555046677525	0.138290573628475	0.0945668786736797	8.71349685226702	-0.0276628439267005	2.05321393364685	0.148952316136923	0.205174152128561	0.129795218279147	0.170126197314166	0.22734441430119	0.15061570634379	0.196037440449531	0.253835303301131	0.175439082137983	0.00257793736620418	0.00264610955044075	0.00281554262311463
123	0.986818893304458	0.11	0.095263750914883	0.0531961028480335	0.137331398981732	0.148463360067236	0.923054639287872	0.577907007370222	1.26820227120552	7.88	5.96	10.4	0.0690806857954845	0.110338249399112	0.151595813002739	0.0704084735439258	0.112459041543103	0.15450960954228	0.0721056378620029	0.115207497054655	0.158300573142955	0.095263750914883	8.57965689635554	0.0536133595876823	2.10387764248125	0.148952316136923	0.205174152128561	0.129795218279147	0.170126197314166	0.22734441430119	0.15061570634379	0.196037440449531	0.253835303301131	0.175439082137983	0.00257793736620418	0.00264610955044075	0.00281554262311463
123	0.986818893304458	0.11	0.0954499561575855	0.054064100051867	0.136835812263304	0.126358653943187	0.878481025091486	0.517834343004754	1.23912770717822	7.79	5.56	10.15	0.0625748950053126	0.106155295900787	0.149735696796261	0.0638200533173675	0.108267647012975	0.152715240708582	0.0652070038168265	0.110607397205367	0.155867207892761	0.0954499561575855	8.2970162237189	-0.0129949536062536	2.00783958199249	0.148952316136923	0.205174152128561	0.129795218279147	0.170126197314166	0.22734441430119	0.15061570634379	0.196037440449531	0.253835303301131	0.175439082137983	0.00257793736620418	0.00264610955044075	0.00281554262311463
123	0.986818893304458	0.11	0.0967196484394238	0.0535382565463523	0.139901040332495	0.120088755984971	0.912680494529701	0.526960198569462	1.29840079048994	7.73	6.02	10.4	0.0640702818852049	0.110967956810382	0.157865631735558	0.0653700361860126	0.113219095323781	0.161068154461549	0.0670346294182777	0.116097279381392	0.164798265589616	0.0967196484394238	8.53712548518334	-0.0392780581368768	2.02144608633962	0.148952316136923	0.205174152128561	0.129795218279147	0.170126197314166	0.22734441430119	0.15061570634379	0.196037440449531	0.253835303301131	0.175439082137983	0.00257793736620418	0.00264610955044075	0.00281554262311463
123	0.986818893304458	0.11	0.0968310595296165	0.0539368675770322	0.139725251482201	0.138775120514105	0.986978009630275	0.603098072361583	1.37085794689897	7.67	6.07	10.17	0.0739080157546334	0.120951449901994	0.167994884049355	0.0754443825077922	0.1234657345094	0.171487086511007	0.0774367932491672	0.126643837183838	0.176217483055725	0.0968310595296165	8.63476816593345	-0.0495994369113738	2.01403056703158	0.148952316136923	0.205174152128561	0.129795218279147	0.170126197314166	0.22734441430119	0.15061570634379	0.196037440449531	0.253835303301131	0.175439082137983	0.00257793736620418	0.00264610955044075	0.00281554262311463
123	0.986818893304458	0.11	0.0968819146919223	0.0543680621181529	0.139395767265692	0.153139574202568	0.988157320262777	0.625351909434282	1.35096273109127	8.32	6.23	11.44	0.0710092163523707	0.112206064915026	0.153402913477681	0.072153616635413	0.114014402748394	0.155875188861375	0.0735623770980808	0.116379180081357	0.158965337074317	0.0968819146919223	8.95394661227114	0.120589837593583	2.22188069162987	0.148952316136923	0.205174152128561	0.129795218279147	0.170126197314166	0.22734441430119	0.15061570634379	0.196037440449531	0.253835303301131	0.175439082137983	0.00257793736620418	0.00264610955044075	0.00281554262311463
123	0.986818893304458	0.11	0.0971944696413704	0.0538270869531913	0.140561852329549	0.142352078738398	0.962247849221387	0.593486815672595	1.33100888277018	7.73	5.78	11.38	0.0722373802342453	0.117121833085735	0.162006285937225	0.0737077875298831	0.119505873000933	0.165303958471982	0.0748838372172144	0.12140161024219	0.167935802694132	0.0971944696413704	8.70116164813921	-0.0559609175931673	2.00747012180696	0.148952316136923	0.205174152128561	0.129795218279147	0.170126197314166	0.22734441430119	0.15061570634379	0.196037440449531	0.253835303301131	0.175439082137983	0.00257793736620418	0.00264610955044075	0.00281554262311463
123	0.986818893304458	0.11	0.0974104351045724	0.054322001861341	0.140498868347804	0.11665887754925	0.829308544188962	0.473015840300603	1.18560124807732	8.05	5.67	11.18	0.0553673610373762	0.0970720674984393	0.138776773959502	0.0563601379957374	0.0988126401048866	0.141265142214036	0.0572243624842257	0.100368031937485	0.14344391811213	0.0974104351045724	8.61374758780203	0.0180414172103067	2.07355670061166	0.148952316136923	0.205174152128561	0.129795218279147	0.170126197314166	0.22734441430119	0.15061570634379	0.196037440449531	0.253835303301131	0.175439082137983	0.00257793736620418	0.00264610955044075	0.00281554262311463
123	0.986818893304458	0.11	0.0979943406105617	0.0547138289565706	0.141274852264553	0.126410399979982	0.898201325920597	0.529545180239476	1.26685747160172	8.08	5.94	11.56	0.06180986818645	0.104840356652741	0.147870845119032	0.0629076051116347	0.106702310643649	0.150497016175663	0.0639508277831141	0.108527127352391	0.153103247648271	0.0979943406105617	8.87664812108419	-0.0532580742488009	2.03464634210963	0.148952316136923	0.205174152128561	0.129795218279147	0.170126197314166	0.22734441430119	0.15061570634379	0.196037440449531	0.253835303301131	0.175439082137983	0.00257793736620418	0.00264610955044075	0.00281554262311463
123	0.986818893304458	0.11	0.0982784189966239	0.0549499982194962	0.141606839773752	0.109265306880574	0.88931376637739	0.492877373646523	1.28575015910826	8.82	6.72	10.95	0.052955853160444	0.0955498705031188	0.138143887845794	0.0536421866936213	0.0967882431532269	0.139934299612832	0.0552067610704397	0.099499790285859	0.143837802160037	0.0982784189966239	9.18889651890089	-0.117978968441513	2.03103264323997	0.148952316136923	0.205174152128561	0.129795218279147	0.170126197314166	0.22734441430119	0.15061570634379	0.196037440449531	0.253835303301131	0.175439082137983	0.00257793736620418	0.00264610955044075	0.00281554262311463
123	0.986818893304458	0.11	0.0982916290789603	0.054570363149102	0.142012895008819	0.103564002076924	0.880963993681908	0.476296004186199	1.28563198317762	7.89	5.88	10.65	0.0568679964300008	0.105183870549703	0.153499744669406	0.0579569184944362	0.107197956584988	0.15643899467554	0.0592269244145427	0.10940418231944	0.159762829971623	0.0982916290789603	8.78754450660448	-0.113455969567401	1.95272909376295	0.148952316136923	0.205174152128561	0.129795218279147	0.170126197314166	0.22734441430119	0.15061570634379	0.196037440449531	0.253835303301131	0.175439082137983	0.00257793736620418	0.00264610955044075	0.00281554262311463
123	0.986818893304458	0.11	0.0992716733930482	0.0559539173326891	0.142589429453407	0.113221058157874	0.903409208608592	0.508666555594041	1.29815186162314	7.6	6.28	10.49	0.0628940479059513	0.111701981229237	0.160509914552523	0.0642374305213398	0.114087874722882	0.163938318924425	0.0659836745058285	0.117188810302468	0.168407244067772	0.0992716733930482	8.5640101298309	0.088533741024361	2.16177468955319	0.148952316136923	0.205174152128561	0.129795218279147	0.170126197314166	0.22734441430119	0.15061570634379	0.196037440449531	0.253835303301131	0.175439082137983	0.00257793736620418	0.00264610955044075	0.00281554262311463
123	0.986818893304458	0.11	0.103409076570097	0.0568380858483898	0.149980067291805	0.111860555210347	0.864385854831443	0.484113103488774	1.24465860617411	7.75	5.86	10.36	0.0587292954637041	0.104861388582966	0.150993481702229	0.0599124022103701	0.106973830343381	0.154035258476393	0.0612869398968655	0.109559197970406	0.157708474849245	0.103409076570097	8.28125273443062	0.0721620399404446	2.10517542035492	0.148952316136923	0.205174152128561	0.129795218279147	0.170126197314166	0.22734441430119	0.15061570634379	0.196037440449531	0.253835303301131	0.175439082137983	0.00257793736620418	0.00264610955044075	0.00281554262311463
123	0.986818893304458	0.11	0.103562052599694	0.0573861167952956	0.149737988404092	0.124906316753835	0.914393911603636	0.536513951625696	1.29227387158158	7.69	5.6	10.37	0.0656049944936856	0.1118122042382	0.158019413982715	0.0669596351994905	0.114120951680918	0.161282268162346	0.0683501699838309	0.116425041833266	0.164706214989468	0.103562052599694	8.21164436110986	-0.0202340986293061	1.99443025480787	0.148952316136923	0.205174152128561	0.129795218279147	0.170126197314166	0.22734441430119	0.15061570634379	0.196037440449531	0.253835303301131	0.175439082137983	0.00257793736620418	0.00264610955044075	0.00281554262311463
123	0.986818893304458	0.11	0.105325008821123	0.0591561524214027	0.151493865220844	0.118480208918756	0.962722900840074	0.552726643571259	1.37271915810889	8.32	6.57	10.31	0.062743913924528	0.109285491347395	0.155827068770262	0.0637540131314551	0.11104485223571	0.158335691339966	0.0657207175827492	0.114422658661662	0.163229031795104	0.105325008821123	8.85195036198799	-0.0481731114296145	2.06270775947558	0.148952316136923	0.205174152128561	0.129795218279147	0.170126197314166	0.22734441430119	0.15061570634379	0.196037440449531	0.253835303301131	0.175439082137983	0.00257793736620418	0.00264610955044075	0.00281554262311463
123	0.986818893304458	0.11	0.106839921486045	0.0597716580610967	0.153908184910994	0.111579810095296	0.910054395543501	0.509123786229685	1.31098500485732	8.31	6.09	11.16	0.0578340551786536	0.103377876954456	0.148921698730258	0.0587674527979079	0.105046317182878	0.151325181567848	0.0599689277844845	0.107286930988673	0.154377307385107	0.106839921486045	8.8032296857687	0.0259629411475886	2.12169810603021	0.148952316136923	0.205174152128561	0.129795218279147	0.170126197314166	0.22734441430119	0.15061570634379	0.196037440449531	0.253835303301131	0.175439082137983	0.00257793736620418	0.00264610955044075	0.00281554262311463
123	0.986818893304458	0.11	0.11340809482707	0.063640473427403	0.163175716226736	0.116918393948749	0.968877643382466	0.553145700226953	1.38460958653798	8.06	6.5	10.35	0.0646557037873396	0.113249485426733	0.161843267066126	0.0658095082990721	0.115270463617096	0.164731418935119	0.0678228251424628	0.11875909234259	0.169636321922317	0.11340809482707	8.64493079317116	-0.00581985713962613	2.07678562570892	0.148952316136923	0.205174152128561	0.129795218279147	0.170126197314166	0.22734441430119	0.15061570634379	0.196037440449531	0.253835303301131	0.175439082137983	0.00257793736620418	0.00264610955044075	0.00281554262311463
123	0.986818893304458	0.11	0.117546736886682	0.0664439226389429	0.16864955113442	0.121325156426001	0.993694667276922	0.576174856419543	1.4112144781343	8.24	6.11	10.4	0.0660229767107629	0.113865919597612	0.161708862484462	0.0671224942455899	0.115762192402234	0.164401890558878	0.0688303847378413	0.118732200743307	0.168763872636458	0.117546736886682	8.57440546935256	-0.0349279178604286	2.03429157660549	0.148952316136923	0.205174152128561	0.129795218279147	0.170126197314166	0.22734441430119	0.15061570634379	0.196037440449531	0.253835303301131	0.175439082137983	0.00257793736620418	0.00264610955044075	0.00281554262311463
123	0.986818893304458	0.11	0.123312121491074	0.0681915883348541	0.178432654647293	0.124589412333106	1.02201504194412	0.599046490344331	1.44498359354391	7.54	5.62	10.56	0.0745762224316968	0.127232230427983	0.17988823842427	0.0762020459603632	0.130005998622316	0.183809951284269	0.0777258073906874	0.132490948305577	0.187285487691688	0.123312121491074	8.22779402975738	-0.0216994603656029	1.99667266133459	0.148952316136923	0.205174152128561	0.129795218279147	0.170126197314166	0.22734441430119	0.15061570634379	0.196037440449531	0.253835303301131	0.175439082137983	0.00257793736620418	0.00264610955044075	0.00281554262311463
123	0.986818893304458	0.12	0.0691978951326631	0.0403917518786914	0.0980040383866347	0.137121305663435	0.787242132519481	0.478911840967882	1.09557242407108	8.37	6.38	11.84	0.0540727248442652	0.0888855183273559	0.123698311810447	0.0549261684778893	0.0902884211763679	0.125650673874846	0.0559989518628058	0.0920542927914174	0.128188724256325	0.0691978951326631	9.77183818333214	-0.0788491531761786	2.08166795800253	0.148952316136923	0.205174152128561	0.129795218279147	0.170126197314166	0.22734441430119	0.15061570634379	0.196037440449531	0.253835303301131	0.175439082137983	0.00257793736620418	0.00264610955044075	0.00281554262311463
123	0.986818893304458	0.12	0.0713055056040174	0.040468651586868	0.102142359621167	0.124518362649046	0.75276229979548	0.441124491007479	1.06440010858348	7.56	5.61	10.52	0.0547937739277963	0.0935035077788557	0.132213241629915	0.0559803895120937	0.0955284225011574	0.135076455490221	0.0570400435026385	0.0973495484693737	0.137706216477455	0.0713055056040174	8.83914237850023	0.0538191453162929	2.12301514230435	0.148952316136923	0.205174152128561	0.129795218279147	0.170126197314166	0.22734441430119	0.15061570634379	0.196037440449531	0.253835303301131	0.175439082137983	0.00257793736620418	0.00264610955044075	0.00281554262311463
123	0.986818893304458	0.12	0.0719099746230719	0.0418464777762828	0.101973471469861	0.118787810937028	0.759140489120403	0.43631938005082	1.08196159818999	8.79	6.07	10.85	0.0470318714462823	0.0818295027138607	0.116627133981439	0.0476499161811647	0.0829048223164011	0.118159728451637	0.0487607823263106	0.0847564611889661	0.120795280555675	0.0719099746230719	9.21127845694235	-0.0399245419645131	2.06872716832599	0.148952316136923	0.205174152128561	0.129795218279147	0.170126197314166	0.22734441430119	0.15061570634379	0.196037440449531	0.253835303301131	0.175439082137983	0.00257793736620418	0.00264610955044075	0.00281554262311463
123	0.986818893304458	0.12	0.0724178132250959	0.0413169580115014	0.103518668438691	0.164880309150878	0.85430910344004	0.554123084616119	1.15449512226396	7.79	5.72	11.22	0.0668930180886629	0.103131083862557	0.139369149636452	0.0682198943399091	0.105176770988845	0.142133647637781	0.0693151718325677	0.106773796675639	0.14445636821739	0.0724178132250959	9.12275537886329	-0.0190265903383938	2.07153898147353	0.148952316136923	0.205174152128561	0.129795218279147	0.170126197314166	0.22734441430119	0.15061570634379	0.196037440449531	0.253835303301131	0.175439082137983	0.00257793736620418	0.00264610955044075	0.00281554262311463
123	0.986818893304458	0.12	0.0728131373389751	0.0418679863318566	0.103758288346094	0.120524721245414	0.735139233190353	0.425091319862416	1.04518714651829	8.62	5.89	11.46	0.0466678080702599	0.0807058037565886	0.114743799442917	0.0473290075958638	0.0818492609139723	0.116369514232081	0.0480912805015906	0.0831569939595119	0.118287741720711	0.0728131373389751	9.23756247338954	-0.0546815517836172	2.06143243481885	0.148952316136923	0.205174152128561	0.129795218279147	0.170126197314166	0.22734441430119	0.15061570634379	0.196037440449531	0.253835303301131	0.175439082137983	0.00257793736620418	0.00264610955044075	0.00281554262311463
123	0.986818893304458	0.12	0.0730912245523506	0.0420860596806378	0.104096389424063	0.109405098946024	0.674973271616328	0.374301014679848	0.975645528552807	8.27	5.92	11.27	0.0427036401537201	0.0770070466657344	0.111310453177749	0.0434037617846888	0.0782695689920192	0.113135376199349	0.0442146810544642	0.0797424015490974	0.115214586487127	0.0730912245523506	9.12225135865305	0.0354394606743187	2.13587487832036	0.148952316136923	0.205174152128561	0.129795218279147	0.170126197314166	0.22734441430119	0.15061570634379	0.196037440449531	0.253835303301131	0.175439082137983	0.00257793736620418	0.00264610955044075	0.00281554262311463
123	0.986818893304458	0.12	0.0739707874214191	0.0430682000907685	0.10487337475207	0.148639868180801	0.852352927767343	0.533864308939583	1.1708415465951	7.7	5.47	10.18	0.0651612049513389	0.104034569996713	0.142907935042086	0.0664990691072228	0.10617056674931	0.145842064391397	0.0678130029421084	0.108302416898184	0.148751596269829	0.0739707874214191	8.94102419616394	0.0387359358770835	2.1016223042802	0.148952316136923	0.205174152128561	0.129795218279147	0.170126197314166	0.22734441430119	0.15061570634379	0.196037440449531	0.253835303301131	0.175439082137983	0.00257793736620418	0.00264610955044075	0.00281554262311463
123	0.986818893304458	0.12	0.07658635108719	0.0445755655119864	0.108597136662394	0.1384902386435	0.815413056030534	0.497883875978845	1.13294223608222	8.1	5.61	10.92	0.0579816091311884	0.0949598156844892	0.13193802223779	0.0590033420202865	0.0966331663948501	0.134262990769414	0.0600032688642386	0.0981547117231673	0.136487366665791	0.07658635108719	9.15804691857147	-0.191059291033567	1.90911313364445	0.148952316136923	0.205174152128561	0.129795218279147	0.170126197314166	0.22734441430119	0.15061570634379	0.196037440449531	0.253835303301131	0.175439082137983	0.00257793736620418	0.00264610955044075	0.00281554262311463
123	0.986818893304458	0.12	0.0779766318745793	0.044733767893404	0.111219495855755	0.123689485393933	0.820857545817246	0.479730717458417	1.16198437417607	8.26	6.12	10.95	0.0548140944042793	0.0937912903456962	0.132768486287113	0.0557176227392107	0.0953372994391256	0.134956976139041	0.0569440205115824	0.0974835923641252	0.137934580962838	0.0779766318745793	9.27464462233271	-0.00425763401427702	2.10684658285926	0.148952316136923	0.205174152128561	0.129795218279147	0.170126197314166	0.22734441430119	0.15061570634379	0.196037440449531	0.253835303301131	0.175439082137983	0.00257793736620418	0.00264610955044075	0.00281554262311463
123	0.986818893304458	0.12	0.0784253917075632	0.0448350827842277	0.112015700630899	0.11748309625232	0.784587150360972	0.448849167272268	1.12032513344968	8.74	6.31	11.36	0.0486029750080055	0.0849578710200998	0.121312767032194	0.0492539793861625	0.0860958249413131	0.122937670496464	0.0503773369708199	0.0880120430723483	0.125672498218252	0.0784253917075632	9.49402818695589	0.0120753021123892	2.16289516217828	0.148952316136923	0.205174152128561	0.129795218279147	0.170126197314166	0.22734441430119	0.15061570634379	0.196037440449531	0.253835303301131	0.175439082137983	0.00257793736620418	0.00264610955044075	0.00281554262311463
123	0.986818893304458	0.12	0.0785413818830686	0.0450909215044255	0.111991842261712	0.159706922560566	0.914917680088732	0.587259508182246	1.24257585199522	7.89	5.67	11	0.0700767387405043	0.109175664835297	0.14827459093009	0.0714161110024458	0.111262332391288	0.151108553780129	0.0725752373600806	0.113133862748994	0.15371498423876	0.0785413818830686	8.91050573480886	0.0182954792120704	2.09566817473265	0.148952316136923	0.205174152128561	0.129795218279147	0.170126197314166	0.22734441430119	0.15061570634379	0.196037440449531	0.253835303301131	0.175439082137983	0.00257793736620418	0.00264610955044075	0.00281554262311463
123	0.986818893304458	0.12	0.0789559748010528	0.045951064567254	0.111960885034852	0.117842014691958	0.760704484691683	0.435748497116954	1.08566047226641	7.79	5.63	10.68	0.0526160582476289	0.091854066601697	0.131092074955765	0.0536605603527701	0.0936774978720464	0.133694435391323	0.054639984596065	0.0954543621844419	0.13609752758407	0.0789559748010528	8.8216723154311	0.076830800857077	2.14661534309247	0.148952316136923	0.205174152128561	0.129795218279147	0.170126197314166	0.22734441430119	0.15061570634379	0.196037440449531	0.253835303301131	0.175439082137983	0.00257793736620418	0.00264610955044075	0.00281554262311463
123	0.986818893304458	0.12	0.0789876035045871	0.0460256546067003	0.111949552402474	0.117607041320556	0.730008191810379	0.417812036912451	1.04220434670831	7.86	5.95	11.66	0.0500180232898869	0.0873923284010865	0.124766633512286	0.050984043590587	0.0890801752572409	0.127176306923895	0.0518275859767182	0.0905598930062532	0.129185559189409	0.0789876035045871	9.17989578715319	0.00341442596863432	2.11429212513433	0.148952316136923	0.205174152128561	0.129795218279147	0.170126197314166	0.22734441430119	0.15061570634379	0.196037440449531	0.253835303301131	0.175439082137983	0.00257793736620418	0.00264610955044075	0.00281554262311463
123	0.986818893304458	0.12	0.079201528619784	0.0459546996061819	0.112448357633386	0.151559190858604	0.843742232317278	0.532057962356666	1.15542650227789	8.04	5.76	10.48	0.0623375171256609	0.0988553871532202	0.135373257180779	0.0634588713378333	0.100633640601408	0.137808409864983	0.0648101645606673	0.102818238425268	0.14080531782071	0.079201528619784	9.10645573427033	0.00387969036138511	2.09096130225187	0.148952316136923	0.205174152128561	0.129795218279147	0.170126197314166	0.22734441430119	0.15061570634379	0.196037440449531	0.253835303301131	0.175439082137983	0.00257793736620418	0.00264610955044075	0.00281554262311463
123	0.986818893304458	0.12	0.0792515311439641	0.0461848253260457	0.112318236961883	0.16394288852536	0.859941547210836	0.556743726912403	1.16313936750927	8.78	5.93	11.04	0.0600326620973293	0.0927259308577449	0.125419199618161	0.0608226604959984	0.0939461555543269	0.127069650612655	0.0620824377213975	0.0957849014005298	0.129532208276911	0.0792515311439641	9.31047754520863	0.00482428725322933	2.1324827237902	0.148952316136923	0.205174152128561	0.129795218279147	0.170126197314166	0.22734441430119	0.15061570634379	0.196037440449531	0.253835303301131	0.175439082137983	0.00257793736620418	0.00264610955044075	0.00281554262311463
123	0.986818893304458	0.12	0.0793150490791601	0.0451151364830536	0.113514961675266	0.114804230319219	0.748156316182943	0.423802861815546	1.07250977055034	8.38	5.94	11.28	0.047752156634546	0.0842988115852841	0.120845466536022	0.048500107258518	0.085619199043548	0.122738290828578	0.0494174116121769	0.0871851243614762	0.124985758952426	0.0793150490791601	9.21391321253171	0.0860669001883173	2.20024173582818	0.148952316136923	0.205174152128561	0.129795218279147	0.170126197314166	0.22734441430119	0.15061570634379	0.196037440449531	0.253835303301131	0.175439082137983	0.00257793736620418	0.00264610955044075	0.00281554262311463
123	0.986818893304458	0.12	0.0795288432201876	0.0459801539610714	0.113077532479304	0.156971366789132	0.91221103586334	0.582151924228992	1.24227014749769	8.51	6.23	10.91	0.0646872999219948	0.101362662241814	0.138038024561633	0.0656483997295422	0.102868670921888	0.140088942114235	0.067239755994932	0.105391701255863	0.143421006239737	0.0795288432201876	9.24641184213959	0.0873914032683448	2.21588616856712	0.148952316136923	0.205174152128561	0.129795218279147	0.170126197314166	0.22734441430119	0.15061570634379	0.196037440449531	0.253835303301131	0.175439082137983	0.00257793736620418	0.00264610955044075	0.00281554262311463
123	0.986818893304458	0.12	0.0796403737189865	0.0462677713453391	0.113012976092634	0.139679219080476	0.787249903031832	0.482205974869364	1.0922938311943	7.58	5.85	10.74	0.0597649747895094	0.0975723509450243	0.135379727100539	0.061050737541001	0.0996714883555632	0.138292239170125	0.0623582884609732	0.101739339081219	0.141235200639994	0.0796403737189865	8.7657308470117	-0.0668621246415875	2.01247498837542	0.148952316136923	0.205174152128561	0.129795218279147	0.170126197314166	0.22734441430119	0.15061570634379	0.196037440449531	0.253835303301131	0.175439082137983	0.00257793736620418	0.00264610955044075	0.00281554262311463
123	0.986818893304458	0.12	0.0798625824547241	0.0467616777312419	0.112963487178206	0.170696551805231	0.916991604504983	0.601421987630502	1.23256122137946	7.75	6.05	10.8	0.0729876181115068	0.111284646084784	0.149581674058061	0.0744596784183068	0.113529105001191	0.152598531584075	0.0761417239530036	0.116112217530417	0.156017389879175	0.0798625824547241	8.90432013734854	-0.0478024819404554	2.02219727712737	0.148952316136923	0.205174152128561	0.129795218279147	0.170126197314166	0.22734441430119	0.15061570634379	0.196037440449531	0.253835303301131	0.175439082137983	0.00257793736620418	0.00264610955044075	0.00281554262311463
123	0.986818893304458	0.12	0.0800381019064297	0.0466273781373125	0.113448825675547	0.14233821091545	0.843818178421587	0.520424431552065	1.16721192529111	8.12	6.4	10.73	0.0604712232471736	0.0980482743578696	0.135625325468566	0.0615286693449131	0.0997628215348968	0.13799697372488	0.0631470623065514	0.102426651957436	0.141794087890107	0.0800381019064297	9.02956758973712	0.0966711465708607	2.19746402202859	0.148952316136923	0.205174152128561	0.129795218279147	0.170126197314166	0.22734441430119	0.15061570634379	0.196037440449531	0.253835303301131	0.175439082137983	0.00257793736620418	0.00264610955044075	0.00281554262311463
123	0.986818893304458	0.12	0.0800999540968694	0.0461374187641966	0.114062489429542	0.119286426326491	0.761250130083208	0.438300588535262	1.08419967163115	8.6	5.94	11.87	0.0482375871348287	0.0837801053473469	0.119322623559865	0.0489278264041991	0.0849789281354994	0.1210300298668	0.0496413188725923	0.0862521388909068	0.122872429600147	0.0800999540968694	9.27548585130536	-0.0239299730378321	2.09473344858331	0.148952316136923	0.205174152128561	0.129795218279147	0.170126197314166	0.22734441430119	0.15061570634379	0.196037440449531	0.253835303301131	0.175439082137983	0.00257793736620418	0.00264610955044075	0.00281554262311463
123	0.986818893304458	0.12	0.080130912158904	0.0458358966194743	0.114425927698334	0.181100588804456	1.06327906766747	0.710268201333118	1.41628993400182	8.15	5.96	10.24	0.0822357618094283	0.123107811924475	0.163979862039523	0.0836561163874231	0.125234097866339	0.166812079345255	0.0857313368080991	0.128463713884048	0.170846882804655	0.080130912158904	9.02181285527354	0.131929239619273	2.22398892055677	0.148952316136923	0.205174152128561	0.129795218279147	0.170126197314166	0.22734441430119	0.15061570634379	0.196037440449531	0.253835303301131	0.175439082137983	0.00257793736620418	0.00264610955044075	0.00281554262311463
123	0.986818893304458	0.12	0.080366595425079	0.0457749491945599	0.114958241655598	0.143765188447358	0.859070072813536	0.531741721648551	1.18639842397852	8.24	6.12	10.94	0.0609302534093312	0.0984375592545607	0.13594486509979	0.0619448877570664	0.100076779890259	0.138208672023452	0.0633557317072956	0.10236785830898	0.141384927562548	0.080366595425079	9.27722558268148	-0.0364929915278538	2.08484206480303	0.148952316136923	0.205174152128561	0.129795218279147	0.170126197314166	0.22734441430119	0.15061570634379	0.196037440449531	0.253835303301131	0.175439082137983	0.00257793736620418	0.00264610955044075	0.00281554262311463
123	0.986818893304458	0.12	0.0806296723605305	0.0460786348204763	0.115180709900585	0.097214351457864	0.76062872309085	0.398731446796476	1.12252599938523	8.66	6.3	11.42	0.0435620392595369	0.0830998873136984	0.12263773536786	0.0441672836319571	0.0842544645557258	0.124341645479495	0.0451734589993579	0.0860924736535179	0.126875550890553	0.0806296723605305	9.42066058146137	-0.0497607576965489	2.09259309468209	0.148952316136923	0.205174152128561	0.129795218279147	0.170126197314166	0.22734441430119	0.15061570634379	0.196037440449531	0.253835303301131	0.175439082137983	0.00257793736620418	0.00264610955044075	0.00281554262311463
123	0.986818893304458	0.12	0.0807219417698856	0.0470588124774666	0.114385071062305	0.1580365145897	0.923773125019549	0.59086937141244	1.25667687862666	7.45	5.7	10.68	0.0744486437448099	0.116394011287487	0.158339378830165	0.0761302222627817	0.119023013767002	0.161915805271222	0.0777084413821483	0.121389028221785	0.165159057818305	0.0807219417698856	8.82642068951584	-0.0691695394464948	1.98521950133687	0.148952316136923	0.205174152128561	0.129795218279147	0.170126197314166	0.22734441430119	0.15061570634379	0.196037440449531	0.253835303301131	0.175439082137983	0.00257793736620418	0.00264610955044075	0.00281554262311463
123	0.986818893304458	0.12	0.0815177531796744	0.0463356425113364	0.116699863848012	0.155776477311992	0.99008612189079	0.630223931020373	1.34994831276121	7.82	5.88	10.82	0.0758109942751388	0.119099592421111	0.162388190567084	0.0772979472972004	0.121435605826161	0.165573264355122	0.0788687640124947	0.12388967121279	0.168942213436947	0.0815177531796744	8.91178618355953	0.00437329705377473	2.08025079565678	0.148952316136923	0.205174152128561	0.129795218279147	0.170126197314166	0.22734441430119	0.15061570634379	0.196037440449531	0.253835303301131	0.175439082137983	0.00257793736620418	0.00264610955044075	0.00281554262311463
123	0.986818893304458	0.12	0.0817120104260403	0.0468693027796567	0.116554718072424	0.119716570357423	0.787752338144758	0.454242006303532	1.12126266998598	8.21	5.56	11.36	0.0522025154400111	0.0905302746647076	0.128858033889404	0.0530809013961231	0.0920535829037487	0.131026264411374	0.0537620875909915	0.0931932976684862	0.132601806474498	0.0817120104260403	9.03314827146517	-0.0352147533682906	2.05588846785601	0.148952316136923	0.205174152128561	0.129795218279147	0.170126197314166	0.22734441430119	0.15061570634379	0.196037440449531	0.253835303301131	0.175439082137983	0.00257793736620418	0.00264610955044075	0.00281554262311463
123	0.986818893304458	0.12	0.0817843375257513	0.0473235650196146	0.116245110031888	0.150139644083125	0.900873256415162	0.566235260649026	1.2355112521813	8.07	6.23	10.49	0.0661326443173822	0.105216214499354	0.144299784681327	0.0673095900487151	0.107088720518133	0.14686785098755	0.0690560889991323	0.10982790418486	0.150717291126095	0.0817843375257513	8.97188159935519	-0.0378509083343837	2.05891953037217	0.148952316136923	0.205174152128561	0.129795218279147	0.170126197314166	0.22734441430119	0.15061570634379	0.196037440449531	0.253835303301131	0.175439082137983	0.00257793736620418	0.00264610955044075	0.00281554262311463
123	0.986818893304458	0.12	0.0823062135802855	0.0480657683697858	0.116546658790785	0.164140528329443	1.01344541863668	0.656382668324195	1.37050816894916	7.94	6.09	10.67	0.077891221599367	0.120262928153527	0.162634634707686	0.0793532005397891	0.122520202653319	0.16568720476685	0.0813241963192209	0.125404916485195	0.169540620369662	0.0823062135802855	9.05265412741483	0.0450776294262569	2.14446494266727	0.148952316136923	0.205174152128561	0.129795218279147	0.170126197314166	0.22734441430119	0.15061570634379	0.196037440449531	0.253835303301131	0.175439082137983	0.00257793736620418	0.00264610955044075	0.00281554262311463
123	0.986818893304458	0.12	0.0823743674026617	0.0477631332480346	0.116985601557289	0.12675989214911	0.805411771825863	0.475362072638249	1.13546147101348	7.8	5.93	11.47	0.0573537085266266	0.097175089608732	0.136996470690837	0.0584893954351993	0.0990992978237383	0.139709200212277	0.0594066558900521	0.100771937056094	0.142110777036589	0.0823743674026617	9.0747017347294	-0.029712429161596	2.05935431347568	0.148952316136923	0.205174152128561	0.129795218279147	0.170126197314166	0.22734441430119	0.15061570634379	0.196037440449531	0.253835303301131	0.175439082137983	0.00257793736620418	0.00264610955044075	0.00281554262311463
123	0.986818893304458	0.12	0.0824170960989017	0.0476708479105439	0.11716334428726	0.139975654397138	0.846418897542846	0.518852056853997	1.17398573823169	8.24	5.94	10.44	0.0594483907402257	0.096979940016307	0.134511489292388	0.0604380585754365	0.0985944147918179	0.136750771008199	0.0619532550720123	0.100941429200885	0.140120807902222	0.0824170960989017	8.77942352504167	-0.0707062169917615	2.00376444926916	0.148952316136923	0.205174152128561	0.129795218279147	0.170126197314166	0.22734441430119	0.15061570634379	0.196037440449531	0.253835303301131	0.175439082137983	0.00257793736620418	0.00264610955044075	0.00281554262311463
123	0.986818893304458	0.12	0.082430391656954	0.0476026453747136	0.117258137939194	0.172950818111587	1.0063880992661	0.662786392922707	1.34998980560949	7.87	5.93	10.95	0.0793087951562742	0.120424058889385	0.161539322622496	0.0808382737669265	0.122746449765659	0.164654625764392	0.0824775224853514	0.125207608387882	0.167920386610961	0.082430391656954	9.08835479571493	-0.135977423408366	1.96487083991791	0.148952316136923	0.205174152128561	0.129795218279147	0.170126197314166	0.22734441430119	0.15061570634379	0.196037440449531	0.253835303301131	0.175439082137983	0.00257793736620418	0.00264610955044075	0.00281554262311463
123	0.986818893304458	0.12	0.0825890479927156	0.047009848811147	0.118168247174284	0.1280323143237	0.815935451249996	0.483481375227531	1.14838952727246	7.61	6.33	11.31	0.059716117597532	0.100778437092659	0.141840756587786	0.0609875073260981	0.102924066697117	0.144860626068136	0.0623378096345959	0.105157466582022	0.148047410077821	0.0825890479927156	9.09746433116853	-0.0646794145215036	2.03554211890838	0.148952316136923	0.205174152128561	0.129795218279147	0.170126197314166	0.22734441430119	0.15061570634379	0.196037440449531	0.253835303301131	0.175439082137983	0.00257793736620418	0.00264610955044075	0.00281554262311463
123	0.986818893304458	0.12	0.0829037107761926	0.0478010398792225	0.118006381673163	0.130837613466865	0.842653119738769	0.503560412609762	1.18174582686778	8	5.69	10.63	0.0593186841106636	0.0992633117555759	0.139207939400488	0.0604053014078206	0.101081646621627	0.141757991835434	0.0615962487301203	0.103134483223749	0.144343872328819	0.0829037107761926	8.52595154674957	0.0643186354563585	2.11019415923874	0.148952316136923	0.205174152128561	0.129795218279147	0.170126197314166	0.22734441430119	0.15061570634379	0.196037440449531	0.253835303301131	0.175439082137983	0.00257793736620418	0.00264610955044075	0.00281554262311463
123	0.986818893304458	0.12	0.0832881733711667	0.0488504099976207	0.117725936744713	0.108992765211658	0.746160415417934	0.413072062671803	1.07924876816407	8.36	6.08	10.52	0.0466889120286696	0.0843373859984396	0.12198585996821	0.0474287389079159	0.0856737860638063	0.123918833219697	0.0485593683333577	0.0877374390721059	0.126914511639916	0.0832881733711667	8.94194521339803	0.0767518507114632	2.17468347703157	0.148952316136923	0.205174152128561	0.129795218279147	0.170126197314166	0.22734441430119	0.15061570634379	0.196037440449531	0.253835303301131	0.175439082137983	0.00257793736620418	0.00264610955044075	0.00281554262311463
123	0.986818893304458	0.12	0.0833206436889	0.0475011069130394	0.119140180464761	0.122140292524852	0.777254500608604	0.451918752036586	1.10259024918062	7.91	5.69	11.51	0.0537878823275861	0.0925097120420834	0.131231541756581	0.054807338554791	0.0942630735416839	0.133718808528577	0.055452059207164	0.0954970929939958	0.135504616072558	0.0833206436889	8.80061693489153	-0.0280849855194831	2.03688941178904	0.148952316136923	0.205174152128561	0.129795218279147	0.170126197314166	0.22734441430119	0.15061570634379	0.196037440449531	0.253835303301131	0.175439082137983	0.00257793736620418	0.00264610955044075	0.00281554262311463
123	0.986818893304458	0.12	0.083359077272891	0.0487264606890509	0.117991693856731	0.141409335045146	0.861797884850264	0.530251019259439	1.19334475044109	8.14	6.11	10.94	0.061434186457654	0.0998467707250155	0.138259354992377	0.0624977271397334	0.10157530509266	0.140652883045586	0.0638975793249077	0.10395627924006	0.143632452343503	0.083359077272891	8.9465030532374	-0.0948629050881681	2.00916178303049	0.148952316136923	0.205174152128561	0.129795218279147	0.170126197314166	0.22734441430119	0.15061570634379	0.196037440449531	0.253835303301131	0.175439082137983	0.00257793736620418	0.00264610955044075	0.00281554262311463
123	0.986818893304458	0.12	0.083767635491247	0.0489042430706113	0.118631027911883	0.131845592460981	0.78594301675387	0.471065102330512	1.10082093117723	8.03	5.8	10.85	0.0552617921113176	0.0922008855852807	0.129139979059244	0.0562601500248316	0.0938665840767746	0.131473018128718	0.0574302529956698	0.0957090249826186	0.13406826444334	0.083767635491247	8.98309421288103	-0.0399135685503643	2.04976222255967	0.148952316136923	0.205174152128561	0.129795218279147	0.170126197314166	0.22734441430119	0.15061570634379	0.196037440449531	0.253835303301131	0.175439082137983	0.00257793736620418	0.00264610955044075	0.00281554262311463
123	0.986818893304458	0.12	0.0839040027531067	0.0479166497192867	0.119891355786927	0.126341289652634	0.850048040537625	0.501046627882224	1.19904945319303	7.72	5.88	10.43	0.0610076019033894	0.103502128484668	0.145996655065947	0.062250803532167	0.105611275717137	0.148971747902107	0.0637124146991236	0.108027755293611	0.15256286862522	0.0839040027531067	8.68129729453991	-0.116629383962228	1.93781239596314	0.148952316136923	0.205174152128561	0.129795218279147	0.170126197314166	0.22734441430119	0.15061570634379	0.196037440449531	0.253835303301131	0.175439082137983	0.00257793736620418	0.00264610955044075	0.00281554262311463
123	0.986818893304458	0.12	0.0843625648362771	0.0485276872545773	0.120197442417977	0.117784276725675	0.805516821822072	0.461322411605598	1.14971123203855	7.81	5.88	10.92	0.0555862130721547	0.0970592985828899	0.138532384093625	0.0566822900948256	0.0989731628512682	0.141264035607711	0.0578082423093684	0.10093099150918	0.144103752922222	0.0843625648362771	8.93463766186945	-0.0731168389958537	2.0101973455852	0.148952316136923	0.205174152128561	0.129795218279147	0.170126197314166	0.22734441430119	0.15061570634379	0.196037440449531	0.253835303301131	0.175439082137983	0.00257793736620418	0.00264610955044075	0.00281554262311463
123	0.986818893304458	0.12	0.084447346202257	0.0495428290012106	0.119351863403304	0.126089382393168	0.859139307557362	0.506002245006357	1.21227637010837	8.09	6.26	10.82	0.0589936603157397	0.100165113839173	0.141336567362606	0.0600372559367213	0.101937030916673	0.143836805896624	0.0615731741108879	0.10450084315284	0.147661130076625	0.084447346202257	9.04437271929897	-0.0522210709435739	2.04312096213683	0.148952316136923	0.205174152128561	0.129795218279147	0.170126197314166	0.22734441430119	0.15061570634379	0.196037440449531	0.253835303301131	0.175439082137983	0.00257793736620418	0.00264610955044075	0.00281554262311463
123	0.986818893304458	0.12	0.0845950234462507	0.0481405169892967	0.121049529903205	0.149297624495851	0.933832862686967	0.585802616524544	1.28186310884939	8.33	6.56	10.47	0.0664116554175852	0.105867376732322	0.145323098047059	0.0674756984064421	0.107563576582369	0.147651454758297	0.0693970823221207	0.110623069808116	0.151862431701835	0.0845950234462507	9.14797489557736	0.0725580938040146	2.19491191127971	0.148952316136923	0.205174152128561	0.129795218279147	0.170126197314166	0.22734441430119	0.15061570634379	0.196037440449531	0.253835303301131	0.175439082137983	0.00257793736620418	0.00264610955044075	0.00281554262311463
123	0.986818893304458	0.12	0.08462486344547	0.0491466617477001	0.12010306514324	0.161821642171171	0.952095138828404	0.613784442746467	1.29040583491034	7.67	5.99	10.13	0.0752173032571186	0.11667618759843	0.158135071939741	0.0767808678797538	0.119101570473554	0.161422273067355	0.0787485947091681	0.122343998056386	0.165764362626835	0.08462486344547	8.5361965564249	0.0453172938889534	2.09819007044942	0.148952316136923	0.205174152128561	0.129795218279147	0.170126197314166	0.22734441430119	0.15061570634379	0.196037440449531	0.253835303301131	0.175439082137983	0.00257793736620418	0.00264610955044075	0.00281554262311463
123	0.986818893304458	0.12	0.0848258235166618	0.0496723252825116	0.119979321750812	0.136762224488954	0.886966205678236	0.539049986636782	1.23488242471969	8.07	5.94	11.32	0.0629512319750331	0.103581517024113	0.144211802073192	0.0640711743951233	0.105424298034318	0.146777421673512	0.0651953003616653	0.107326914498503	0.149313536420423	0.0848258235166618	9.33148291180419	-0.0101635229916155	2.11285048179542	0.148952316136923	0.205174152128561	0.129795218279147	0.170126197314166	0.22734441430119	0.15061570634379	0.196037440449531	0.253835303301131	0.175439082137983	0.00257793736620418	0.00264610955044075	0.00281554262311463
123	0.986818893304458	0.12	0.0850302714683285	0.0487816062272205	0.121278936709437	0.124209247913404	0.82953671646837	0.485627126609296	1.17344630632744	7.69	5.81	11.26	0.0593817774996832	0.10143454108315	0.143487304666616	0.0606078694923249	0.103528922286205	0.146449975080085	0.061646198856414	0.105327153013844	0.148913923358373	0.0850302714683285	8.93049464663804	0.109550683527994	2.19179982239477	0.148952316136923	0.205174152128561	0.129795218279147	0.170126197314166	0.22734441430119	0.15061570634379	0.196037440449531	0.253835303301131	0.175439082137983	0.00257793736620418	0.00264610955044075	0.00281554262311463
123	0.986818893304458	0.12	0.0851823147882428	0.0491831014144865	0.121181528161999	0.153388986577358	0.872983689693606	0.552772533232796	1.19319484615442	8.11	5.49	11.22	0.0642542781861493	0.101475622389365	0.138696966592581	0.065379344693035	0.10325241962744	0.141125494561845	0.0662552701801786	0.104602478208568	0.142969240852549	0.0851823147882428	8.85287581510834	0.0781901166859142	2.14168157510544	0.148952316136923	0.205174152128561	0.129795218279147	0.170126197314166	0.22734441430119	0.15061570634379	0.196037440449531	0.253835303301131	0.175439082137983	0.00257793736620418	0.00264610955044075	0.00281554262311463
123	0.986818893304458	0.12	0.0853685520603834	0.0494429056736354	0.121294198447131	0.147568213795775	0.865115072404892	0.54048201073554	1.18974813407425	8.39	6.28	10.1	0.0608762583390219	0.0974407428825065	0.134005227425991	0.0618284473983928	0.0989648511611887	0.136101254923985	0.0635882746855944	0.101908157605962	0.140241000812706	0.0853685520603834	8.80463960967528	-0.0433136539569947	2.0346680105027	0.148952316136923	0.205174152128561	0.129795218279147	0.170126197314166	0.22734441430119	0.15061570634379	0.196037440449531	0.253835303301131	0.175439082137983	0.00257793736620418	0.00264610955044075	0.00281554262311463
123	0.986818893304458	0.12	0.0855396045948961	0.0490685479352726	0.12201066125452	0.120567605027406	0.818920382408205	0.473607282082629	1.16423348273378	8.18	6	11.07	0.0546092450728262	0.0944255410546243	0.134241837036422	0.0555389567950381	0.0960331174325362	0.136527278070034	0.0567048472437238	0.0979509340078979	0.139317529238149	0.0855396045948961	9.0468960474559	-0.0202440007079449	2.07800690464193	0.148952316136923	0.205174152128561	0.129795218279147	0.170126197314166	0.22734441430119	0.15061570634379	0.196037440449531	0.253835303301131	0.175439082137983	0.00257793736620418	0.00264610955044075	0.00281554262311463
123	0.986818893304458	0.12	0.0862352113627919	0.0495342789778528	0.122936143747731	0.122283142961682	0.80551148976527	0.468572612453887	1.14245036707665	7.49	5.42	11.08	0.0587024139957137	0.100913855598332	0.143125297200951	0.0600062951830969	0.103155325222913	0.14630435526273	0.0607962321847707	0.104459819159847	0.148097225175738	0.0862352113627919	8.6184236503344	0.00232542430978122	2.04839340704599	0.148952316136923	0.205174152128561	0.129795218279147	0.170126197314166	0.22734441430119	0.15061570634379	0.196037440449531	0.253835303301131	0.175439082137983	0.00257793736620418	0.00264610955044075	0.00281554262311463
123	0.986818893304458	0.12	0.0863187777278443	0.049479095616758	0.123158459838931	0.143527471036095	0.954946364995999	0.590734873849487	1.31915785614251	8.32	6.09	11.77	0.067073110056171	0.108426343986993	0.149779577917814	0.068153762844777	0.110173262102013	0.152192761359249	0.0692599839460814	0.112083055247876	0.15471975328385	0.0863187777278443	9.45613103038436	-0.138409593028653	1.99610892590221	0.148952316136923	0.205174152128561	0.129795218279147	0.170126197314166	0.22734441430119	0.15061570634379	0.196037440449531	0.253835303301131	0.175439082137983	0.00257793736620418	0.00264610955044075	0.00281554262311463
123	0.986818893304458	0.12	0.0865147696583417	0.0491270014893271	0.123902537827356	0.142070475570395	0.921395853583508	0.567882677967106	1.27490902919991	8.06	6.27	10.84	0.0664184553793571	0.107764669996689	0.14911088461402	0.0676061554640668	0.109691726369089	0.151777297274111	0.0692460605310808	0.112492606825549	0.155485853022151	0.0865147696583417	9.0379954147874	0.0401631948612637	2.1463448945821	0.148952316136923	0.205174152128561	0.129795218279147	0.170126197314166	0.22734441430119	0.15061570634379	0.196037440449531	0.253835303301131	0.175439082137983	0.00257793736620418	0.00264610955044075	0.00281554262311463
123	0.986818893304458	0.12	0.086764965208675	0.0503623328823325	0.123167597535017	0.130643240548306	0.813513134815873	0.485866602183867	1.14115966744788	8.14	5.93	10.67	0.0562996408255367	0.0942655804929308	0.132231520160325	0.057274760006166	0.095898276088568	0.13452179217097	0.0585163783207917	0.0979315897103156	0.137449027609482	0.086764965208675	8.94165943748308	-0.0302005771063471	2.05837134399599	0.148952316136923	0.205174152128561	0.129795218279147	0.170126197314166	0.22734441430119	0.15061570634379	0.196037440449531	0.253835303301131	0.175439082137983	0.00257793736620418	0.00264610955044075	0.00281554262311463
123	0.986818893304458	0.12	0.0868266380530258	0.0500828652526006	0.123570410853451	0.141209971004074	0.889712225361672	0.547144980769166	1.23227946995418	7.84	5.8	10.26	0.0657223673577789	0.106871114189378	0.148019861020978	0.0670055161809172	0.108957641956296	0.150909767731675	0.0685994072559001	0.111477117768557	0.154469563164564	0.0868266380530258	8.59556462389477	-0.0762620235467111	1.97230462876833	0.148952316136923	0.205174152128561	0.129795218279147	0.170126197314166	0.22734441430119	0.15061570634379	0.196037440449531	0.253835303301131	0.175439082137983	0.00257793736620418	0.00264610955044075	0.00281554262311463
123	0.986818893304458	0.12	0.0868292418458295	0.0505607781807836	0.123097705510875	0.153037442457768	0.867294291172277	0.548738719551504	1.18584986279305	8.57	5.67	11.08	0.0605952598902795	0.0957722156327757	0.130949171375272	0.0614739227320419	0.0971609626618693	0.132848002591697	0.0624834713351462	0.0986774008480341	0.135021978135138	0.0868292418458295	8.889967474054	0.131660379053642	2.21282945219853	0.148952316136923	0.205174152128561	0.129795218279147	0.170126197314166	0.22734441430119	0.15061570634379	0.196037440449531	0.253835303301131	0.175439082137983	0.00257793736620418	0.00264610955044075	0.00281554262311463
123	0.986818893304458	0.12	0.0869082271520131	0.0505419872768839	0.123274467027142	0.158256122140519	0.973874675766526	0.62320496298388	1.32454438854917	8.46	6.28	11.05	0.0696481552348484	0.108838309426026	0.148028463617204	0.0707060206914994	0.110491422670933	0.150276824650367	0.0723374523106825	0.113160826315561	0.153918759568441	0.0869082271520131	9.32175541850897	-0.0104733708401163	2.12438656949347	0.148952316136923	0.205174152128561	0.129795218279147	0.170126197314166	0.22734441430119	0.15061570634379	0.196037440449531	0.253835303301131	0.175439082137983	0.00257793736620418	0.00264610955044075	0.00281554262311463
123	0.986818893304458	0.12	0.0869649195893545	0.049395202679733	0.124534636498976	0.150057697571824	0.927343869904602	0.582762454758735	1.27192528505047	8.25	5.99	10.94	0.0666887266529514	0.106121081322855	0.145553435992758	0.0677940488470996	0.107879969104047	0.147965889360994	0.0692677783439818	0.110244145937029	0.151065314075822	0.0869649195893545	9.05245169484441	0.160826283457578	2.25713451596766	0.148952316136923	0.205174152128561	0.129795218279147	0.170126197314166	0.22734441430119	0.15061570634379	0.196037440449531	0.253835303301131	0.175439082137983	0.00257793736620418	0.00264610955044075	0.00281554262311463
123	0.986818893304458	0.12	0.087196118325496	0.0495223365896109	0.124869900061381	0.135186167523829	0.813960681188072	0.492532409022601	1.13538895335354	8.45	6.33	10.95	0.055077864997165	0.0910218610800491	0.126965857162933	0.0559163587199251	0.0924075585676603	0.128898758415396	0.0572741028623567	0.0947591770507649	0.13212963061703	0.087196118325496	8.98640241736369	-0.0822916702556784	2.01600336542967	0.148952316136923	0.205174152128561	0.129795218279147	0.170126197314166	0.22734441430119	0.15061570634379	0.196037440449531	0.253835303301131	0.175439082137983	0.00257793736620418	0.00264610955044075	0.00281554262311463
123	0.986818893304458	0.12	0.0872857317673535	0.0495931572469066	0.1249783062878	0.108700070462998	0.775633581385075	0.428865521532802	1.12240164123735	8.41	6.19	11.91	0.0481871272521437	0.0871498225216501	0.126112517791156	0.0489340169239666	0.0885006252371142	0.128067233550262	0.0497889166637571	0.0900961547061777	0.130291762161142	0.0872857317673535	9.21323523562691	0.0739241175878888	2.19588385431281	0.148952316136923	0.205174152128561	0.129795218279147	0.170126197314166	0.22734441430119	0.15061570634379	0.196037440449531	0.253835303301131	0.175439082137983	0.00257793736620418	0.00264610955044075	0.00281554262311463
123	0.986818893304458	0.12	0.0882256223591112	0.0514172072243561	0.125034037493866	0.125232154423481	0.931476117352066	0.547109496819789	1.31584273788434	8.23	6.76	11.79	0.0627064505362777	0.106760276357807	0.150814102179336	0.063751569009014	0.108539632963415	0.153327696917816	0.0652767555604094	0.111147470466041	0.156881601098501	0.0882256223591112	9.48060521655229	0.0215379105171204	2.17777151610104	0.148952316136923	0.205174152128561	0.129795218279147	0.170126197314166	0.22734441430119	0.15061570634379	0.196037440449531	0.253835303301131	0.175439082137983	0.00257793736620418	0.00264610955044075	0.00281554262311463
123	0.986818893304458	0.12	0.0883147942481953	0.0506171050488654	0.126012483447525	0.120915878317142	0.778340733502131	0.450676701340731	1.10600476566353	7.83	5.56	10.81	0.0541902218691234	0.0935891669411328	0.132988112013142	0.0552516899353502	0.0954223742731254	0.135593058610901	0.0562237042183368	0.0969764526501941	0.137801077352333	0.0883147942481953	8.66628846034869	0.089867148716113	2.14105367804552	0.148952316136923	0.205174152128561	0.129795218279147	0.170126197314166	0.22734441430119	0.15061570634379	0.196037440449531	0.253835303301131	0.175439082137983	0.00257793736620418	0.00264610955044075	0.00281554262311463
123	0.986818893304458	0.12	0.0883859491628279	0.0516893436316575	0.125082554693998	0.138592847780414	0.874328222092707	0.534003274803878	1.21465316938154	7.8	5.84	10.85	0.0644479242998145	0.105521148894297	0.14659437348878	0.0657252796125333	0.107612573895315	0.149499868178096	0.0670049646376492	0.109843533348538	0.152503152174601	0.0883859491628279	8.91047009897797	0.0110655250811991	2.09463812534576	0.148952316136923	0.205174152128561	0.129795218279147	0.170126197314166	0.22734441430119	0.15061570634379	0.196037440449531	0.253835303301131	0.175439082137983	0.00257793736620418	0.00264610955044075	0.00281554262311463
123	0.986818893304458	0.12	0.088642015170551	0.051338458220424	0.125945572120678	0.158539229621861	0.951679318052639	0.609365320772598	1.29399331533268	9.17	6.19	11.5	0.0630623855947176	0.0984879941009143	0.133913602607111	0.0637513367872808	0.0995639670497504	0.13537659731222	0.064970955597613	0.101491257556699	0.13801678098692	0.088642015170551	9.54223389670304	0.140159923840745	2.30455754250084	0.148952316136923	0.205174152128561	0.129795218279147	0.170126197314166	0.22734441430119	0.15061570634379	0.196037440449531	0.253835303301131	0.175439082137983	0.00257793736620418	0.00264610955044075	0.00281554262311463
123	0.986818893304458	0.12	0.0887158409799598	0.0507251307883197	0.1267065511716	0.173972045225759	0.925178325538503	0.610426288552546	1.23993036252446	8.37	5.59	10.88	0.0688578871794529	0.104362846023335	0.139867804867218	0.0699409648825498	0.106004387409365	0.142067809936179	0.0711113706534431	0.107688271986944	0.144459040320362	0.0887158409799598	8.63780714186899	-0.103601395325813	1.95082366731605	0.148952316136923	0.205174152128561	0.129795218279147	0.170126197314166	0.22734441430119	0.15061570634379	0.196037440449531	0.253835303301131	0.175439082137983	0.00257793736620418	0.00264610955044075	0.00281554262311463
123	0.986818893304458	0.12	0.0890728291958347	0.0509074117458485	0.127238246645821	0.145653265248005	0.943195910665204	0.586544176438347	1.29984764489206	8.01	5.73	10.71	0.0689647673559633	0.110899211283805	0.152833655211647	0.0702201934626515	0.112918006828176	0.155615820193701	0.0715949463580917	0.11517670650354	0.158582127288447	0.0890728291958347	8.80931443604138	-0.0409553060582003	2.03699272305192	0.148952316136923	0.205174152128561	0.129795218279147	0.170126197314166	0.22734441430119	0.15061570634379	0.196037440449531	0.253835303301131	0.175439082137983	0.00257793736620418	0.00264610955044075	0.00281554262311463
123	0.986818893304458	0.12	0.0892769688998622	0.0520982740496808	0.126455663750044	0.145419206747842	0.864625035836295	0.537375569879033	1.19187450179356	8.44	6.23	11.31	0.0601470596877115	0.0967752472440123	0.133403434800313	0.0610658840221692	0.0982536146422299	0.13544134526229	0.0624208527128365	0.100392801448553	0.138382272828703	0.0892769688998622	9.03464943152995	-0.0110168371143029	2.10890300899244	0.148952316136923	0.205174152128561	0.129795218279147	0.170126197314166	0.22734441430119	0.15061570634379	0.196037440449531	0.253835303301131	0.175439082137983	0.00257793736620418	0.00264610955044075	0.00281554262311463
123	0.986818893304458	0.12	0.0893096007384865	0.0508352974102848	0.127783904066688	0.17082674780623	1.03584881833902	0.679540023669485	1.39215761300855	7.95	5.66	10.18	0.080537561169898	0.122766481243085	0.164995401316272	0.0820429507544938	0.125061204096822	0.168079457439151	0.0838623914064121	0.127746266147228	0.17172386803593	0.0893096007384865	8.55443088526273	-0.0407542606388775	1.99814368083508	0.148952316136923	0.205174152128561	0.129795218279147	0.170126197314166	0.22734441430119	0.15061570634379	0.196037440449531	0.253835303301131	0.175439082137983	0.00257793736620418	0.00264610955044075	0.00281554262311463
123	0.986818893304458	0.12	0.0893766727955488	0.0511309779290704	0.127622367662027	0.122745043027952	0.866455705651985	0.504802131363032	1.22810927994094	9.22	6.35	11.92	0.0519561684199066	0.0891789391809614	0.126401709942016	0.0525086993269988	0.0901273178173717	0.127745936307745	0.0535582492848334	0.0919395968702357	0.130133213522653	0.0893766727955488	9.56373971378617	-0.11822137702601	2.04519450802825	0.148952316136923	0.205174152128561	0.129795218279147	0.170126197314166	0.22734441430119	0.15061570634379	0.196037440449531	0.253835303301131	0.175439082137983	0.00257793736620418	0.00264610955044075	0.00281554262311463
123	0.986818893304458	0.12	0.0895856490854855	0.052299578354926	0.126871719816045	0.145688180137021	0.928905073147283	0.577706417608206	1.28010372868636	8.11	6.07	11.51	0.0672019865908763	0.108055345011203	0.148908703431529	0.0683816461664626	0.109952141949838	0.151522637733212	0.0695717828434147	0.111924946936535	0.154238157850975	0.0895856490854855	9.25308906764599	0.0241671805783215	2.15098314256619	0.148952316136923	0.205174152128561	0.129795218279147	0.170126197314166	0.22734441430119	0.15061570634379	0.196037440449531	0.253835303301131	0.175439082137983	0.00257793736620418	0.00264610955044075	0.00281554262311463
123	0.986818893304458	0.12	0.0897638697036988	0.0515878283431623	0.127939911064235	0.141041789037297	0.88900957575292	0.546475317038651	1.23154383446719	7.51	5.71	10.57	0.0683202236397671	0.1111437811363	0.153967338632833	0.0698284849908262	0.11359743044492	0.157366375899013	0.0712004380848312	0.115868702030865	0.160418642553352	0.0897638697036988	8.52688083177745	0.0122841620095505	2.04556986958054	0.148952316136923	0.205174152128561	0.129795218279147	0.170126197314166	0.22734441430119	0.15061570634379	0.196037440449531	0.253835303301131	0.175439082137983	0.00257793736620418	0.00264610955044075	0.00281554262311463
123	0.986818893304458	0.12	0.0900446767354969	0.0517215087580489	0.128367844712945	0.129101854800626	0.905380766736763	0.538238683500902	1.27252284997262	8.12	5.98	10.41	0.0624854954012254	0.105107952048922	0.147730408696619	0.0635748129855848	0.106940312338102	0.150305811690619	0.0651343334647871	0.10952301946827	0.154021731571603	0.0900446767354969	8.73927804761898	-0.0188801428229312	2.06531120078102	0.148952316136923	0.205174152128561	0.129795218279147	0.170126197314166	0.22734441430119	0.15061570634379	0.196037440449531	0.253835303301131	0.175439082137983	0.00257793736620418	0.00264610955044075	0.00281554262311463
123	0.986818893304458	0.12	0.0902567627985265	0.0518976238334677	0.128615901763585	0.140630401246584	0.85001077464085	0.521945489303851	1.17807605997785	8.41	6.09	11.23	0.0586467735991474	0.0955088040394529	0.132370834479758	0.0595558566518595	0.0969892850584177	0.134422713464976	0.0608378677981817	0.0989183661542118	0.137300671765371	0.0902567627985265	8.87227764575174	-0.0428725818113611	2.04410648620758	0.148952316136923	0.205174152128561	0.129795218279147	0.170126197314166	0.22734441430119	0.15061570634379	0.196037440449531	0.253835303301131	0.175439082137983	0.00257793736620418	0.00264610955044075	0.00281554262311463
123	0.986818893304458	0.12	0.0905795474451564	0.0515344304461152	0.129624664444198	0.137924412897995	0.925702321386681	0.564368249088367	1.28703639368499	8.23	6.21	11.09	0.0647352350216628	0.106181659637771	0.147628084253879	0.0658171789966713	0.10795631306821	0.150095447139749	0.0673214764483871	0.110352836729255	0.153432559575481	0.0905795474451564	9.0596036746238	0.0397698108153262	2.15355311243516	0.148952316136923	0.205174152128561	0.129795218279147	0.170126197314166	0.22734441430119	0.15061570634379	0.196037440449531	0.253835303301131	0.175439082137983	0.00257793736620418	0.00264610955044075	0.00281554262311463
123	0.986818893304458	0.12	0.0910698842589866	0.0533953939350752	0.128744374582898	0.144063967356706	0.822257284187936	0.509335238706309	1.13517932966956	8.4	5.98	10.7	0.0573059291120222	0.0925131702239987	0.127720411335975	0.0581986548535682	0.0939543629552002	0.129710071056832	0.0594927923491922	0.0960584044802087	0.132548933791709	0.0910698842589866	8.73917243734274	-0.0293327297934931	2.04061728250768	0.148952316136923	0.205174152128561	0.129795218279147	0.170126197314166	0.22734441430119	0.15061570634379	0.196037440449531	0.253835303301131	0.175439082137983	0.00257793736620418	0.00264610955044075	0.00281554262311463
123	0.986818893304458	0.12	0.0910984995382123	0.052483013739198	0.129713985337227	0.126853040422961	0.958008953341465	0.565591547864452	1.35042635881848	8.15	6.45	10.12	0.0654787385966348	0.110909043930966	0.156339349265297	0.0666092996209608	0.112824008162119	0.159038716703278	0.068698145798355	0.116217288869418	0.16370993762934	0.0910984995382123	8.74206408098934	-0.0183278687393524	2.0754942883309	0.148952316136923	0.205174152128561	0.129795218279147	0.170126197314166	0.22734441430119	0.15061570634379	0.196037440449531	0.253835303301131	0.175439082137983	0.00257793736620418	0.00264610955044075	0.00281554262311463
123	0.986818893304458	0.12	0.0912995745944026	0.0524681554338449	0.13013099375496	0.137400154280524	0.899925921374307	0.547876770799212	1.2519750719494	8.05	5.99	10.5	0.064189602949218	0.105435913065743	0.146682223182269	0.0653441946376397	0.107332410680523	0.149320626723407	0.0668788806533681	0.109850545722689	0.152904898654773	0.0912995745944026	8.69306863132731	0.11315156023676	2.18209227055069	0.148952316136923	0.205174152128561	0.129795218279147	0.170126197314166	0.22734441430119	0.15061570634379	0.196037440449531	0.253835303301131	0.175439082137983	0.00257793736620418	0.00264610955044075	0.00281554262311463
123	0.986818893304458	0.12	0.0914685340062471	0.0526693606097427	0.130267707402751	0.128572170849734	0.852532151792497	0.506004055783097	1.1990602478019	8.05	5.6	11.06	0.0592792017530843	0.0998755342956417	0.140471866838199	0.0603451914337737	0.101671548509125	0.142997905584477	0.0612205058877407	0.103273649911363	0.145214759075707	0.0914685340062471	8.68176298668245	0.0882539080243759	2.14610527636855	0.148952316136923	0.205174152128561	0.129795218279147	0.170126197314166	0.22734441430119	0.15061570634379	0.196037440449531	0.253835303301131	0.175439082137983	0.00257793736620418	0.00264610955044075	0.00281554262311463
123	0.986818893304458	0.12	0.0919040287947077	0.0536238590738961	0.130184198515519	0.15531937640109	0.965010241776862	0.613651445192438	1.31636903836129	7.64	5.67	10.6	0.0754964522688799	0.118723503754546	0.161950555240212	0.0770847535142737	0.121221219649848	0.165357685785422	0.0785693878258422	0.123518117664207	0.1686398111723	0.0919040287947077	8.62603377060164	0.106613907336935	2.16514676943386	0.148952316136923	0.205174152128561	0.129795218279147	0.170126197314166	0.22734441430119	0.15061570634379	0.196037440449531	0.253835303301131	0.175439082137983	0.00257793736620418	0.00264610955044075	0.00281554262311463
123	0.986818893304458	0.12	0.0919649227786335	0.0535425977986559	0.130387247758611	0.150505110648726	0.931066210963913	0.585707202187418	1.27642521974041	7.79	6.28	10.89	0.070752301270081	0.112471003966642	0.154189706663202	0.0721586507778972	0.114706599674946	0.157254548571995	0.0740662133181947	0.117571076585632	0.161210856906867	0.0919649227786335	8.91315389932064	0.112693201952528	2.19385406837238	0.148952316136923	0.205174152128561	0.129795218279147	0.170126197314166	0.22734441430119	0.15061570634379	0.196037440449531	0.253835303301131	0.175439082137983	0.00257793736620418	0.00264610955044075	0.00281554262311463
123	0.986818893304458	0.12	0.0925389644256765	0.0534295485815394	0.131648380269814	0.138600352237911	0.8917530588468	0.544656548655584	1.23884956903802	8.31	6.28	11.47	0.0618561272081301	0.101275548384433	0.140694969560736	0.0628535983429722	0.102908683867339	0.142963769391707	0.0641335763837481	0.105077122736861	0.14589724197116	0.0925389644256765	9.06536323822178	0.012652574165132	2.11414247200555	0.148952316136923	0.205174152128561	0.129795218279147	0.170126197314166	0.22734441430119	0.15061570634379	0.196037440449531	0.253835303301131	0.175439082137983	0.00257793736620418	0.00264610955044075	0.00281554262311463
123	0.986818893304458	0.12	0.0925662262984056	0.0542608270298703	0.130871625566941	0.116223104173585	0.770890208381144	0.438993398938479	1.10278701782381	8.01	6.07	10.91	0.0516553557105777	0.0907088990951089	0.12976244247964	0.0525980858892595	0.0923643715137115	0.132130657138163	0.0537712131009698	0.0944954552549096	0.1351602161536	0.0925662262984056	8.76953317583388	0.0988924680131508	2.17148340557942	0.148952316136923	0.205174152128561	0.129795218279147	0.170126197314166	0.22734441430119	0.15061570634379	0.196037440449531	0.253835303301131	0.175439082137983	0.00257793736620418	0.00264610955044075	0.00281554262311463
123	0.986818893304458	0.12	0.0926820633242121	0.0537136058924712	0.131650520755953	0.111884478703697	0.758585026447701	0.424897835285627	1.09227221760978	7.7	5.94	10.46	0.0518970084801309	0.0926535517037697	0.133410094927409	0.0529648132234619	0.0945599410100748	0.136155068796688	0.0542733577431818	0.096853065444422	0.139379204279158	0.0926820633242121	8.61137357691732	-0.0999185274841549	1.95626962779858	0.148952316136923	0.205174152128561	0.129795218279147	0.170126197314166	0.22734441430119	0.15061570634379	0.196037440449531	0.253835303301131	0.175439082137983	0.00257793736620418	0.00264610955044075	0.00281554262311463
123	0.986818893304458	0.12	0.0934034521931557	0.0534588472696909	0.133348057116621	0.129931867736958	0.938021939824623	0.559041104799185	1.31700277485006	8.28	6.17	10.67	0.0637758476876811	0.107010278579511	0.150244709471341	0.0648211735464547	0.108764243684005	0.152707313821556	0.066459437672625	0.111337081332567	0.156564440976087	0.0934034521931557	8.9918761348686	0.0712843328085884	2.17413366370814	0.148952316136923	0.205174152128561	0.129795218279147	0.170126197314166	0.22734441430119	0.15061570634379	0.196037440449531	0.253835303301131	0.175439082137983	0.00257793736620418	0.00264610955044075	0.00281554262311463
123	0.986818893304458	0.12	0.0936492760864777	0.0533930471218503	0.133905505051105	0.134618532689635	0.892047695558801	0.538925589469893	1.24516980164771	7.92	5.79	11.08	0.0641037173972419	0.106106621207596	0.14810952501795	0.0653162316658507	0.108113615457412	0.150910999248972	0.0664914958105662	0.110029657652338	0.15362776007425	0.0936492760864777	8.76518143346259	0.119704003967477	2.19366325088068	0.148952316136923	0.205174152128561	0.129795218279147	0.170126197314166	0.22734441430119	0.15061570634379	0.196037440449531	0.253835303301131	0.175439082137983	0.00257793736620418	0.00264610955044075	0.00281554262311463
123	0.986818893304458	0.12	0.0938373498046345	0.0547188553591132	0.132955844250156	0.170756928243695	0.944262957298971	0.619377573382366	1.26914834121558	7.6	5.64	11.44	0.076608036211232	0.11679165332166	0.156975270432089	0.0782459622207577	0.119288729296087	0.160331496371416	0.079251709131592	0.120907390053765	0.162455179964503	0.0938373498046345	8.66498756696625	-0.0662716411557503	1.99055878226182	0.148952316136923	0.205174152128561	0.129795218279147	0.170126197314166	0.22734441430119	0.15061570634379	0.196037440449531	0.253835303301131	0.175439082137983	0.00257793736620418	0.00264610955044075	0.00281554262311463
123	0.986818893304458	0.12	0.0939187893303887	0.0549441171904706	0.132893461470307	0.167665379442997	1.03190481690323	0.672939587931045	1.39087004587541	8.34	5.98	11.37	0.0761735712887119	0.116806733536381	0.157439895784049	0.0773871827351567	0.118667720049725	0.159948257364294	0.078839109428918	0.120889074786923	0.162940247622234	0.0939187893303887	9.16731518897647	-0.124476311045738	1.98337243637424	0.148952316136923	0.205174152128561	0.129795218279147	0.170126197314166	0.22734441430119	0.15061570634379	0.196037440449531	0.253835303301131	0.175439082137983	0.00257793736620418	0.00264610955044075	0.00281554262311463
123	0.986818893304458	0.12	0.0939993607608494	0.0545743308958892	0.13342439062581	0.145206222602043	0.977111551448642	0.606970144712701	1.34725295818458	7.7	6.09	10.74	0.0741014075851792	0.119289790380636	0.164478173176093	0.0756239227232078	0.121740762873406	0.167857603023604	0.0773606100007608	0.124765442197077	0.171847046565844	0.0939993607608494	8.7864953095038	0.0134187688452607	2.08767290016119	0.148952316136923	0.205174152128561	0.129795218279147	0.170126197314166	0.22734441430119	0.15061570634379	0.196037440449531	0.253835303301131	0.175439082137983	0.00257793736620418	0.00264610955044075	0.00281554262311463
123	0.986818893304458	0.12	0.0941892167878423	0.0544448060278771	0.133933627547807	0.115422522442651	0.785975602486988	0.446258676972806	1.12569252800117	7.87	6.01	10.78	0.0533942811299568	0.0940409776794878	0.134687674229019	0.0544236919993167	0.0958540333577332	0.13728437471615	0.055659100538105	0.0979905405702401	0.140258504555624	0.0941892167878423	8.71756475098219	0.0501005132705073	2.11754436212584	0.148952316136923	0.205174152128561	0.129795218279147	0.170126197314166	0.22734441430119	0.15061570634379	0.196037440449531	0.253835303301131	0.175439082137983	0.00257793736620418	0.00264610955044075	0.00281554262311463
123	0.986818893304458	0.12	0.094305537054592	0.054170528387651	0.134440545721533	0.127074292907332	0.859487856288584	0.507777628992484	1.21119808358468	8.54	5.7	10.32	0.0562347989529432	0.0951856167763548	0.134136434599766	0.0570595434222715	0.0965816173393085	0.136103691256346	0.0583336918760551	0.0986193347178465	0.139000991529645	0.094305537054592	8.9374198201443	0.0137550475272547	2.09024401657323	0.148952316136923	0.205174152128561	0.129795218279147	0.170126197314166	0.22734441430119	0.15061570634379	0.196037440449531	0.253835303301131	0.175439082137983	0.00257793736620418	0.00264610955044075	0.00281554262311463
123	0.986818893304458	0.12	0.094856395648476	0.055198328412685	0.134514462884267	0.115082023729136	0.829808509855041	0.47054665370944	1.18907036600064	8.74	6.68	12.19	0.0509758064852101	0.0898957790575877	0.128815751629965	0.0516598982868298	0.0911021742025346	0.130544450118239	0.0527158585856183	0.0929904063958063	0.159825133059437	0.094856395648476	9.53626443892827	0.0249894556979796	2.20250532819842	0.148952316136923	0.205174152128561	0.129795218279147	0.170126197314166	0.22734441430119	0.15061570634379	0.196037440449531	0.253835303301131	0.175439082137983	0.00257793736620418	0.00264610955044075	0.00281554262311463
123	0.986818893304458	0.12	0.0950430901468199	0.0553850443757153	0.134701135917924	0.141177049197169	0.923772099013481	0.568042442280293	1.27950175574667	8.41	5.99	10.66	0.06385610990709	0.103845220520689	0.143834331134289	0.064847675427016	0.10545774186324	0.146067808299464	0.066380037215578	0.107934335732853	0.149548201342486	0.0950430901468199	9.02830999232511	0.0633433315292608	2.17648485899856	0.148952316136923	0.205174152128561	0.129795218279147	0.170126197314166	0.22734441430119	0.15061570634379	0.196037440449531	0.253835303301131	0.175439082137983	0.00257793736620418	0.00264610955044075	0.00281554262311463
123	0.986818893304458	0.12	0.0959613264858943	0.0555847940743708	0.136337858897418	0.13255608131323	0.856749636167434	0.51456518986733	1.19893408246754	7.91	5.82	10.26	0.0612818673903299	0.102034141881737	0.142786416373144	0.0624456942039039	0.103971910348641	0.145498126493378	0.0638815338008103	0.106378757934211	0.148908090567685	0.0959613264858943	8.45989731402625	-0.035729576014121	2.00925242847805	0.148952316136923	0.205174152128561	0.129795218279147	0.170126197314166	0.22734441430119	0.15061570634379	0.196037440449531	0.253835303301131	0.175439082137983	0.00257793736620418	0.00264610955044075	0.00281554262311463
123	0.986818893304458	0.12	0.096002747639423	0.0561828241062464	0.1358226711726	0.174204586879541	0.978714573797231	0.646018284505784	1.31141086308868	7.99	5.58	10.8	0.07616248281923	0.115385792785706	0.154609102752182	0.0775614733903713	0.117505256728787	0.157449040067202	0.0788847857531617	0.119466693880714	0.16014164969299	0.096002747639423	8.68548122198457	0.0180005854535322	2.06797438185789	0.148952316136923	0.205174152128561	0.129795218279147	0.170126197314166	0.22734441430119	0.15061570634379	0.196037440449531	0.253835303301131	0.175439082137983	0.00257793736620418	0.00264610955044075	0.00281554262311463
123	0.986818893304458	0.12	0.096015504532023	0.0546939566541722	0.137337052409874	0.129248927637848	0.902727504789229	0.536900575823994	1.26855443375446	7.74	5.78	9.66	0.0652082708039344	0.109639106838569	0.154069942873204	0.066526647550978	0.111855783453982	0.157184919356986	0.068361326419087	0.114911898178955	0.161507207555007	0.096015504532023	8.34281998547918	0.0328960015805896	2.06996039156781	0.148952316136923	0.205174152128561	0.129795218279147	0.170126197314166	0.22734441430119	0.15061570634379	0.196037440449531	0.253835303301131	0.175439082137983	0.00257793736620418	0.00264610955044075	0.00281554262311463
123	0.986818893304458	0.12	0.0965133865751641	0.0562636484751294	0.136763124675199	0.153749168103814	1.1037810309745	0.699473757101094	1.50808830484791	8.59	5.79	10.83	0.0770383385872354	0.121567758514337	0.166097178441438	0.0781439398335491	0.123312415366883	0.168480890900217	0.0796649213800613	0.125871278485284	0.171796225939245	0.0965133865751641	9.24300871812061	0.0861940532823329	2.20882329826917	0.148952316136923	0.205174152128561	0.129795218279147	0.170126197314166	0.22734441430119	0.15061570634379	0.196037440449531	0.253835303301131	0.175439082137983	0.00257793736620418	0.00264610955044075	0.00281554262311463
123	0.986818893304458	0.12	0.0968043991089429	0.0555897979334693	0.138019000284416	0.122933619005832	0.82603320195112	0.481553319604494	1.17051308429775	8	5.85	10.55	0.0567489204572301	0.09734434498563	0.13793976951403	0.0577898491876741	0.0991299036293078	0.140469958070942	0.059134489884309	0.101235013101056	0.143510447443383	0.0968043991089429	8.50748977529834	0.0041068390471213	2.05555711148003	0.148952316136923	0.205174152128561	0.129795218279147	0.170126197314166	0.22734441430119	0.15061570634379	0.196037440449531	0.253835303301131	0.175439082137983	0.00257793736620418	0.00264610955044075	0.00281554262311463
123	0.986818893304458	0.12	0.0970596063402731	0.0567316447984766	0.13738756788207	0.128256873835055	0.878818473849247	0.521102297400354	1.23653465029814	7.87	6.11	10.49	0.0623697081383918	0.105184053100602	0.147998398062812	0.0635734344163982	0.107214089997095	0.150854745577791	0.0651243600830624	0.109980246381428	0.154728846446298	0.0970596063402731	8.52516305439744	0.109025167297905	2.16234675841094	0.148952316136923	0.205174152128561	0.129795218279147	0.170126197314166	0.22734441430119	0.15061570634379	0.196037440449531	0.253835303301131	0.175439082137983	0.00257793736620418	0.00264610955044075	0.00281554262311463
123	0.986818893304458	0.12	0.0972667498868315	0.0559586851619068	0.138574814611756	0.122083355440559	0.875768932386557	0.509100595209761	1.24243726956335	8.15	6.29	10.72	0.0588917892711453	0.101307285635906	0.143722782000667	0.0599058026064258	0.103051619436377	0.146197436266328	0.0614615390224323	0.105815424444881	0.149860051047589	0.0972667498868315	8.84544019925302	-0.044624186039826	2.04161021531805	0.148952316136923	0.205174152128561	0.129795218279147	0.170126197314166	0.22734441430119	0.15061570634379	0.196037440449531	0.253835303301131	0.175439082137983	0.00257793736620418	0.00264610955044075	0.00281554262311463
123	0.986818893304458	0.12	0.0973938111649075	0.0554591105290748	0.13932851180074	0.132371653790051	0.892738725167528	0.535894063376705	1.24958338695835	8.39	6.01	11.11	0.0603141388742121	0.100476514161888	0.140638889449564	0.0612548942659762	0.102043705938274	0.142832517610572	0.0625246573500351	0.104168776643582	0.145688351093007	0.0973938111649075	8.79759125367662	-0.0892667852437589	2.00678210866954	0.148952316136923	0.205174152128561	0.129795218279147	0.170126197314166	0.22734441430119	0.15061570634379	0.196037440449531	0.253835303301131	0.175439082137983	0.00257793736620418	0.00264610955044075	0.00281554262311463
123	0.986818893304458	0.12	0.09780568132564	0.0572634510770778	0.138347911574202	0.128409408511604	0.895505741456227	0.531245576275616	1.25976590663684	7.97	5.63	10.72	0.0628120611978001	0.105880526723008	0.148948992248215	0.0639769204576145	0.107844097248084	0.151711274038554	0.0651180961964536	0.109801920684509	0.154594555925587	0.09780568132564	8.72630431872104	-0.028455659849463	2.03405534001706	0.148952316136923	0.205174152128561	0.129795218279147	0.170126197314166	0.22734441430119	0.15061570634379	0.196037440449531	0.253835303301131	0.175439082137983	0.00257793736620418	0.00264610955044075	0.00281554262311463
123	0.986818893304458	0.12	0.0979161279430495	0.0569235209431452	0.138908734942954	0.134519349210126	0.861006151422986	0.520026848567931	1.20198545427804	7.53	5.74	10.59	0.0648823051249858	0.10742534541237	0.149968385699753	0.0663061219156998	0.109782752570635	0.153259383225569	0.0677110524260405	0.11211436656722	0.156345719937356	0.0979161279430495	8.47701010152771	-0.0535461379365424	1.99073485598726	0.148952316136923	0.205174152128561	0.129795218279147	0.170126197314166	0.22734441430119	0.15061570634379	0.196037440449531	0.253835303301131	0.175439082137983	0.00257793736620418	0.00264610955044075	0.00281554262311463
123	0.986818893304458	0.12	0.0982863025693535	0.0573478209944822	0.139224784144225	0.121891085220952	0.857374777464818	0.49808539283365	1.21666416209599	7.89	5.86	10.97	0.0594562535598968	0.102344483291911	0.145232713023925	0.0605939101073787	0.104302778080842	0.148011646054304	0.0617523504695782	0.106300464643026	0.150832222865555	0.0982863025693535	8.77647088028486	0.0362611598372999	2.11322117312038	0.148952316136923	0.205174152128561	0.129795218279147	0.170126197314166	0.22734441430119	0.15061570634379	0.196037440449531	0.253835303301131	0.175439082137983	0.00257793736620418	0.00264610955044075	0.00281554262311463
123	0.986818893304458	0.12	0.0987210017697798	0.0575987922860739	0.139843211253486	0.118627050642859	0.843781022859473	0.484691108582782	1.20287093713616	7.76	5.88	10.53	0.0587598976717167	0.102292956653425	0.145826015635133	0.0599411279394064	0.104349317221743	0.148757506504079	0.0612116990363574	0.106741859388418	0.152016277372935	0.0987210017697798	8.56333827351583	-0.0101568575888348	2.0436556508599	0.148952316136923	0.205174152128561	0.129795218279147	0.170126197314166	0.22734441430119	0.15061570634379	0.196037440449531	0.253835303301131	0.175439082137983	0.00257793736620418	0.00264610955044075	0.00281554262311463
123	0.986818893304458	0.12	0.0988076036734276	0.0574394123470842	0.140175794999771	0.114011179351777	0.891480124000695	0.503474939814355	1.27948530818704	8.23	5.79	11.03	0.0577349305686893	0.102228609593806	0.146722288618923	0.0586989488033596	0.103935552735206	0.149172156667052	0.0597745573695874	0.105832160644411	0.151914514559309	0.0988076036734276	9.00650428596344	-0.109937157023285	1.98125524384137	0.148952316136923	0.205174152128561	0.129795218279147	0.170126197314166	0.22734441430119	0.15061570634379	0.196037440449531	0.253835303301131	0.175439082137983	0.00257793736620418	0.00264610955044075	0.00281554262311463
123	0.986818893304458	0.12	0.0988831567101536	0.0568395948826506	0.140926718537657	0.154328079182753	1.04523066205483	0.663219473581846	1.42724185052781	8.59	6.27	10.51	0.0730694213083065	0.115157052306636	0.157244683304966	0.074119431424305	0.116811863138384	0.159504294852464	0.0761204520721247	0.119980716217469	0.163669494464757	0.0988831567101536	9.0056909724041	-0.00266157914731219	2.10765173746207	0.148952316136923	0.205174152128561	0.129795218279147	0.170126197314166	0.22734441430119	0.15061570634379	0.196037440449531	0.253835303301131	0.175439082137983	0.00257793736620418	0.00264610955044075	0.00281554262311463
123	0.986818893304458	0.12	0.0990080276192662	0.0574375803939867	0.140578474844546	0.129099468457296	0.942586772963521	0.560353179439159	1.32482036648788	7.46	5.6	9.93	0.0704735915246714	0.118545727323033	0.166617863121396	0.0720568470399609	0.121208968581747	0.170361090123532	0.0736901513589075	0.12394894399049	0.17428171920355	0.0990080276192662	8.51488021913811	0.0368237263845251	2.08105020336522	0.148952316136923	0.205174152128561	0.129795218279147	0.170126197314166	0.22734441430119	0.15061570634379	0.196037440449531	0.253835303301131	0.175439082137983	0.00257793736620418	0.00264610955044075	0.00281554262311463
123	0.986818893304458	0.12	0.0990947851239852	0.0577572077143253	0.140432362533645	0.106137381573672	0.847120228657522	0.463296591028083	1.23094386628696	7.82	6.01	10.1	0.0557704210961361	0.101974097772762	0.148177774449388	0.0568667705749412	0.103978731174258	0.151090691773574	0.0583392155083856	0.106747877811505	0.155058696327343	0.0990947851239852	8.5630687775092	0.0200243792071284	2.0781343941204	0.148952316136923	0.205174152128561	0.129795218279147	0.170126197314166	0.22734441430119	0.15061570634379	0.196037440449531	0.253835303301131	0.175439082137983	0.00257793736620418	0.00264610955044075	0.00281554262311463
123	0.986818893304458	0.12	0.0994823191122477	0.0567060883803853	0.14225854984411	0.117195233726625	0.872456175820879	0.498598378717487	1.24631397292427	7.88	5.6	10.54	0.0595937195531973	0.104278134233133	0.148962548913068	0.0607387418467837	0.106281714297034	0.151824686747285	0.0619179297486993	0.108374658477154	0.154714405685687	0.0994823191122477	8.50485599028259	0.0738904503334135	2.11587507657268	0.148952316136923	0.205174152128561	0.129795218279147	0.170126197314166	0.22734441430119	0.15061570634379	0.196037440449531	0.253835303301131	0.175439082137983	0.00257793736620418	0.00264610955044075	0.00281554262311463
123	0.986818893304458	0.12	0.0998731253792836	0.0576999982818136	0.142046252476754	0.165545096534621	1.03910847943164	0.674866812232808	1.40335014663048	7.75	6.02	10.43	0.0818835143437501	0.126077994261927	0.170272474180105	0.0835339034418956	0.128619137603338	0.173704371764781	0.0856047785376009	0.131810958572897	0.178100705136853	0.0998731253792836	8.5572507439785	0.0958348882271646	2.14529454117226	0.148952316136923	0.205174152128561	0.129795218279147	0.170126197314166	0.22734441430119	0.15061570634379	0.196037440449531	0.253835303301131	0.175439082137983	0.00257793736620418	0.00264610955044075	0.00281554262311463
123	0.986818893304458	0.12	0.100401130526389	0.0581677306587985	0.142634530393979	0.140294936629401	0.933960875480798	0.572993552347242	1.29492819861435	8.31	5.82	10.34	0.0651158704618546	0.106136753433122	0.147157636404389	0.0661683507681726	0.107852262140486	0.149536173512799	0.0676554259094978	0.110346117968365	0.153008102923471	0.100401130526389	8.63925992154354	-0.055696632567052	2.00910562539812	0.148952316136923	0.205174152128561	0.129795218279147	0.170126197314166	0.22734441430119	0.15061570634379	0.196037440449531	0.253835303301131	0.175439082137983	0.00257793736620418	0.00264610955044075	0.00281554262311463
123	0.986818893304458	0.12	0.10057018114011	0.0589800939711782	0.142160268309042	0.145954211427173	1.07090685245434	0.666452585664544	1.47536111924413	8.02	6.58	10.61	0.0782879879818207	0.125799110991513	0.173310234001205	0.0797087268578566	0.128082062593205	0.176455398328554	0.0819289749077854	0.131705888065336	0.181500584008221	0.10057018114011	9.10535508706032	-0.00676060911728779	2.11667509653663	0.148952316136923	0.205174152128561	0.129795218279147	0.170126197314166	0.22734441430119	0.15061570634379	0.196037440449531	0.253835303301131	0.175439082137983	0.00257793736620418	0.00264610955044075	0.00281554262311463
123	0.986818893304458	0.12	0.100718172001745	0.0576141441729359	0.143822199830553	0.124940627774981	0.938702334884136	0.550837614960422	1.32656705480785	7.87	6.24	10.61	0.0658853060447836	0.11227753686218	0.158669767679577	0.0671541868001365	0.114439882525203	0.161725578250269	0.0689404202097959	0.117363260317643	0.16596363316962	0.100718172001745	8.68662761808954	0.0780596978172545	2.15676318352454	0.148952316136923	0.205174152128561	0.129795218279147	0.170126197314166	0.22734441430119	0.15061570634379	0.196037440449531	0.253835303301131	0.175439082137983	0.00257793736620418	0.00264610955044075	0.00281554262311463
123	0.986818893304458	0.12	0.100905492380632	0.0576031458705171	0.144207838890746	0.133521319576016	0.961435582908395	0.579043153294422	1.34382801252237	8.14	6.19	10.86	0.0670609256707442	0.111347072831799	0.155633219992854	0.0682202993390588	0.113272081515975	0.158323863692892	0.0698128882002628	0.116028804427743	0.162081487497374	0.100905492380632	8.70991157005165	-0.0377900931681016	2.04409441255351	0.148952316136923	0.205174152128561	0.129795218279147	0.170126197314166	0.22734441430119	0.15061570634379	0.196037440449531	0.253835303301131	0.175439082137983	0.00257793736620418	0.00264610955044075	0.00281554262311463
123	0.986818893304458	0.12	0.101100069815929	0.0585120413216915	0.143688098310166	0.123349338131138	0.869979985264169	0.507870756307021	1.23208921422132	7.71	5.8	10.36	0.0619346231205529	0.106093689862283	0.150252756604014	0.0632028170270209	0.10826609948099	0.153329381934959	0.0646662049277115	0.110673003174303	0.156824015174746	0.101100069815929	8.35767901545716	0.0267419484462659	2.0643021822991	0.148952316136923	0.205174152128561	0.129795218279147	0.170126197314166	0.22734441430119	0.15061570634379	0.196037440449531	0.253835303301131	0.175439082137983	0.00257793736620418	0.00264610955044075	0.00281554262311463
123	0.986818893304458	0.12	0.10123790530339	0.0574295756639949	0.145046234942786	0.139895142449399	0.985173394118672	0.603780568769072	1.36656621946827	7.56	5.71	9.85	0.0749741451434384	0.122333405317582	0.169692665491726	0.0765962486517448	0.124980150346406	0.173364052041067	0.0784784461641912	0.128048312661156	0.177621243675906	0.10123790530339	8.40144863026841	-0.156217350588412	1.87410082721677	0.148952316136923	0.205174152128561	0.129795218279147	0.170126197314166	0.22734441430119	0.15061570634379	0.196037440449531	0.253835303301131	0.175439082137983	0.00257793736620418	0.00264610955044075	0.00281554262311463
123	0.986818893304458	0.12	0.101992717167927	0.0582997123416917	0.145685721994163	0.133582502951327	1.0392337739757	0.626007875433029	1.45245967251837	8.06	6.4	11.38	0.0731949336133707	0.121510687133618	0.169826440653866	0.0745024928235648	0.123681362209817	0.172860231596069	0.0762287173912441	0.126563734458202	0.176862270295604	0.101992717167927	9.08822115120443	-0.0311385473516642	2.10288016851466	0.148952316136923	0.205174152128561	0.129795218279147	0.170126197314166	0.22734441430119	0.15061570634379	0.196037440449531	0.253835303301131	0.175439082137983	0.00257793736620418	0.00264610955044075	0.00281554262311463
123	0.986818893304458	0.12	0.103552532594542	0.0587601364233896	0.148344928765694	0.13237775360798	0.905753347569842	0.543716107571636	1.26779058756805	7.49	5.67	9.74	0.0681809323597167	0.113579691433199	0.158978450506681	0.069699574563726	0.116109532357327	0.162519490150928	0.0714594035870048	0.119071573410161	0.166563797957155	0.103552532594542	8.17772987950223	-0.176569038438924	1.83767874677548	0.148952316136923	0.205174152128561	0.129795218279147	0.170126197314166	0.22734441430119	0.15061570634379	0.196037440449531	0.253835303301131	0.175439082137983	0.00257793736620418	0.00264610955044075	0.00281554262311463
123	0.986818893304458	0.12	0.103649417393197	0.0602857951104883	0.147013039675905	0.157603077265456	1.05922042782787	0.676882089149517	1.44155876650622	7.89	6.16	10.27	0.0807534817698243	0.126367263781933	0.171981045794043	0.0822958158215389	0.12878078861927	0.175265761417001	0.0845842296894602	0.132208075420094	0.180052095682293	0.103649417393197	8.65548814173774	0.00412484850585705	2.07023580191458	0.148952316136923	0.205174152128561	0.129795218279147	0.170126197314166	0.22734441430119	0.15061570634379	0.196037440449531	0.253835303301131	0.175439082137983	0.00257793736620418	0.00264610955044075	0.00281554262311463
123	0.986818893304458	0.12	0.103776149412839	0.0598262440073038	0.147726054818374	0.132566975463146	0.941475256427227	0.565469343705878	1.31748116914858	8.3	6.02	10.95	0.0643411226804904	0.107124419119594	0.149907715558698	0.0653858118498333	0.108863768943845	0.152341726037856	0.0668426956031514	0.111230732105196	0.155704041522262	0.103776149412839	8.84640657524721	0.0303805831912066	2.11834845244335	0.148952316136923	0.205174152128561	0.129795218279147	0.170126197314166	0.22734441430119	0.15061570634379	0.196037440449531	0.253835303301131	0.175439082137983	0.00257793736620418	0.00264610955044075	0.00281554262311463
123	0.986818893304458	0.12	0.104183131815654	0.0601452378974067	0.148221025733902	0.128201577775779	0.906044262944721	0.537154816550761	1.27493370933868	7.56	5.57	9.65	0.0667378630635651	0.112569888767291	0.158401914471016	0.0681841632264266	0.115009431194688	0.16183469916295	0.0698471799595943	0.117729872085328	0.165688616701969	0.104183131815654	8.19474040477305	0.0100521903314687	2.01936126536351	0.148952316136923	0.205174152128561	0.129795218279147	0.170126197314166	0.22734441430119	0.15061570634379	0.196037440449531	0.253835303301131	0.175439082137983	0.00257793736620418	0.00264610955044075	0.00281554262311463
123	0.986818893304458	0.12	0.10499014535128	0.0615745202203893	0.14840577048217	0.167518937413248	1.15359346111719	0.752086135164771	1.55510078706962	8.46	6.09	10.21	0.0840281822362883	0.128887313626795	0.173746445017302	0.0853031054456088	0.1308428650044	0.17638262456319	0.087639143213058	0.134474170593491	0.180927160199402	0.10499014535128	8.95044941591618	-0.0081701376894615	2.09238672318641	0.148952316136923	0.205174152128561	0.129795218279147	0.170126197314166	0.22734441430119	0.15061570634379	0.196037440449531	0.253835303301131	0.175439082137983	0.00257793736620418	0.00264610955044075	0.00281554262311463
123	0.986818893304458	0.12	0.10508678573902	0.0612279815929105	0.14894558988513	0.142548636608329	0.907600633217757	0.560061698626116	1.2551395678094	7.76	5.3	9.84	0.0679125500823631	0.110054791479917	0.152197032877471	0.0692787417118929	0.112268755389786	0.155258769067679	0.0706529500944662	0.114542941187749	0.158271381859121	0.10508678573902	8.06267765438493	0.127602481169525	2.11710688027283	0.148952316136923	0.205174152128561	0.129795218279147	0.170126197314166	0.22734441430119	0.15061570634379	0.196037440449531	0.253835303301131	0.175439082137983	0.00257793736620418	0.00264610955044075	0.00281554262311463
123	0.986818893304458	0.12	0.105468085960864	0.060886377799659	0.150049794122069	0.146148902982835	1.02992912303806	0.641254585273181	1.41860366080294	8.33	6.17	10.65	0.0727397110724665	0.116828399446052	0.160917087819637	0.0739075807963867	0.118704133465275	0.163500686134163	0.0757902966204708	0.121765475578783	0.167495441264803	0.105468085960864	8.71570550563141	0.136260101032639	2.22282052852729	0.148952316136923	0.205174152128561	0.129795218279147	0.170126197314166	0.22734441430119	0.15061570634379	0.196037440449531	0.253835303301131	0.175439082137983	0.00257793736620418	0.00264610955044075	0.00281554262311463
123	0.986818893304458	0.12	0.107357583811588	0.0614971132898689	0.153218054333308	0.125100253099809	0.892305389594885	0.52388044322063	1.26073033596914	8.16	5.94	10.71	0.0605642298593942	0.103156721002928	0.145749212146462	0.0616048064230165	0.104929095001656	0.148253383580296	0.0629398199397698	0.107380155005805	0.151473519161179	0.107357583811588	8.60660654433198	0.0589504798852685	2.11754963004337	0.148952316136923	0.205174152128561	0.129795218279147	0.170126197314166	0.22734441430119	0.15061570634379	0.196037440449531	0.253835303301131	0.175439082137983	0.00257793736620418	0.00264610955044075	0.00281554262311463
123	0.986818893304458	0.12	0.108376300826779	0.0624495414805355	0.154303060173022	0.13081607272941	0.898904061655987	0.53714110514638	1.26066701816559	7.76	5.64	10.01	0.0651406707941627	0.109012721228831	0.152884771663499	0.0664515708882807	0.111206508685679	0.155961446483078	0.0679600794795379	0.113840010863879	0.159598427307021	0.108376300826779	8.28416307185765	0.106716423375961	2.13904468018712	0.148952316136923	0.205174152128561	0.129795218279147	0.170126197314166	0.22734441430119	0.15061570634379	0.196037440449531	0.253835303301131	0.175439082137983	0.00257793736620418	0.00264610955044075	0.00281554262311463
123	0.986818893304458	0.12	0.108763843389702	0.0618546956188567	0.155672991160548	0.142122816341999	1.0728252350113	0.661301301424947	1.48434916859764	7.44	5.95	9.39	0.0833596645080464	0.135233896370091	0.187108128232136	0.0852449324269969	0.138292355492807	0.191339778558618	0.0878139044584886	0.142422660556804	0.19716606010786	0.108763843389702	8.12182236286446	-0.00500098391231203	2.01260169467102	0.148952316136923	0.205174152128561	0.129795218279147	0.170126197314166	0.22734441430119	0.15061570634379	0.196037440449531	0.253835303301131	0.175439082137983	0.00257793736620418	0.00264610955044075	0.00281554262311463
123	0.986818893304458	0.12	0.110657678822245	0.0637397906840899	0.157575566960401	0.155336843339198	1.06218091288436	0.675468161742454	1.44889366402626	8.41	6.34	10.45	0.0759056005449894	0.119362369163231	0.162819137781473	0.0770827200478767	0.121213402178504	0.165344084309131	0.0791601453466085	0.124701917932544	0.169825623678537	0.110657678822245	8.667799994145	0.0708285470458043	2.15425125218272	0.148952316136923	0.205174152128561	0.129795218279147	0.170126197314166	0.22734441430119	0.15061570634379	0.196037440449531	0.253835303301131	0.175439082137983	0.00257793736620418	0.00264610955044075	0.00281554262311463
123	0.986818893304458	0.12	0.110707913632026	0.063150906427939	0.158264920836112	0.128623608119639	0.987220448267251	0.586037787418982	1.38840310911552	8.49	5.95	10.49	0.0652588919423222	0.109933034933571	0.154607177924819	0.066236530855353	0.111579934069915	0.156923337284478	0.067762733269071	0.114291526434328	0.160672332277571	0.110707913632026	8.58387297555256	0.0297764152293079	2.09965422310304	0.148952316136923	0.205174152128561	0.129795218279147	0.170126197314166	0.22734441430119	0.15061570634379	0.196037440449531	0.253835303301131	0.175439082137983	0.00257793736620418	0.00264610955044075	0.00281554262311463
123	0.986818893304458	0.12	0.119489926794447	0.0696509154091036	0.169328938179791	0.126121291910246	1.01394679102343	0.597238635519598	1.43065494652726	7.32	5.9	9.94	0.0764789854166286	0.12984026355973	0.183201541702831	0.0782885577812232	0.132912419282893	0.187536280784562	0.0803807433685516	0.136451058115709	0.192576515421649	0.119489926794447	8.14863517108295	-0.087848585793324	1.93943961320456	0.148952316136923	0.205174152128561	0.129795218279147	0.170126197314166	0.22734441430119	0.15061570634379	0.196037440449531	0.253835303301131	0.175439082137983	0.00257793736620418	0.00264610955044075	0.00281554262311463
123	0.986818893304458	0.12	0.120161777516311	0.070124530417439	0.170199024615182	0.120353694237402	0.964538805988628	0.557412189846876	1.37166542213038	8.13	5.95	10.56	0.0646711950979754	0.111906195160164	0.159141195222352	0.0657961976787563	0.113852884998968	0.16190957231918	0.0673241232993686	0.116400122935197	0.16572537855059	0.120161777516311	8.4428571748646	-0.0842586930639809	1.97668897370355	0.148952316136923	0.205174152128561	0.129795218279147	0.170126197314166	0.22734441430119	0.15061570634379	0.196037440449531	0.253835303301131	0.175439082137983	0.00257793736620418	0.00264610955044075	0.00281554262311463
123	0.986818893304458	0.13	0.0682842251857702	0.0402109681403848	0.0963574822311556	0.185419540352017	1.02176004688219	0.687392882454869	1.35612721130951	8.46	6.47	11.42	0.0767863373104113	0.114137363962812	0.151488390615212	0.0779505818150904	0.115867929626272	0.153785277437453	0.0797437578136528	0.118500435408283	0.157297831125687	0.0682842251857702	9.46987645590641	-0.0818329797982173	2.05863641365541	0.148952316136923	0.205174152128561	0.129795218279147	0.170126197314166	0.22734441430119	0.15061570634379	0.196037440449531	0.253835303301131	0.175439082137983	0.00257793736620418	0.00264610955044075	0.00281554262311463
123	0.986818893304458	0.13	0.0687663283553728	0.0408564812924266	0.0966761754183191	0.138753081656482	0.76659520154904	0.468404511654626	1.06478589144345	7.94	6.14	10.99	0.0555788384270059	0.0909608464173539	0.126342854407702	0.0566216858860403	0.09266758031541	0.12871347474478	0.0578669662393252	0.0948085363243326	0.131687095322882	0.0687663283553728	9.21624976057037	-0.0725625095693496	2.02536829120327	0.148952316136923	0.205174152128561	0.129795218279147	0.170126197314166	0.22734441430119	0.15061570634379	0.196037440449531	0.253835303301131	0.175439082137983	0.00257793736620418	0.00264610955044075	0.00281554262311463
123	0.986818893304458	0.13	0.0688339386281215	0.0410423488049804	0.0966255284512627	0.137007398960009	0.73916583910184	0.44952561523124	1.02880606297244	8.54	5.83	11.99	0.0497757455519375	0.0818474620381557	0.113919178524374	0.0505053133804705	0.0830471080602894	0.115588902740108	0.0511765363548875	0.0840272551084286	0.116952077854058	0.0688339386281215	9.61958379917169	-0.0156720456191867	2.11357981333802	0.148952316136923	0.205174152128561	0.129795218279147	0.170126197314166	0.22734441430119	0.15061570634379	0.196037440449531	0.253835303301131	0.175439082137983	0.00257793736620418	0.00264610955044075	0.00281554262311463
123	0.986818893304458	0.13	0.0722497600830984	0.0431707020943924	0.101328818071804	0.189548442285398	0.97202035741487	0.658212189799375	1.28582852503036	8.04	5.86	11.08	0.0771512014006408	0.113933682059725	0.15071616271881	0.0785410423594973	0.115986141322124	0.153431240284751	0.0799999882591364	0.118117668188893	0.156364308853244	0.0722497600830984	9.07017290520201	0.017836193129193	2.09845663753252	0.148952316136923	0.205174152128561	0.129795218279147	0.170126197314166	0.22734441430119	0.15061570634379	0.196037440449531	0.253835303301131	0.175439082137983	0.00257793736620418	0.00264610955044075	0.00281554262311463
123	0.986818893304458	0.13	0.0735653617419217	0.0437864171279259	0.103344306355917	0.167919019813342	0.949929475276386	0.619780710039091	1.28007824051368	8.06	6.14	10.65	0.0724851242517051	0.11109696531443	0.149708806377155	0.0737811133398215	0.113083310185281	0.15238550703074	0.0755733611130843	0.115831014100763	0.156193789896851	0.0735653617419217	9.2116005173969	0.0558977418492318	2.17326573046225	0.148952316136923	0.205174152128561	0.129795218279147	0.170126197314166	0.22734441430119	0.15061570634379	0.196037440449531	0.253835303301131	0.175439082137983	0.00257793736620418	0.00264610955044075	0.00281554262311463
123	0.986818893304458	0.13	0.0761131226986809	0.0455578771951301	0.106668368202232	0.158411342468409	0.856082739272645	0.548006643512748	1.16415883503254	8.09	5.93	10.53	0.0638469717867202	0.0997401968543238	0.135633421921927	0.064973770043073	0.101500453868222	0.138027137693371	0.0665032637832909	0.103859747272598	0.141210146132626	0.0761131226986809	9.05606175885888	-0.0713531338414684	2.02047847603481	0.148952316136923	0.205174152128561	0.129795218279147	0.170126197314166	0.22734441430119	0.15061570634379	0.196037440449531	0.253835303301131	0.175439082137983	0.00257793736620418	0.00264610955044075	0.00281554262311463
123	0.986818893304458	0.13	0.0767309317999405	0.0450681316296108	0.10839373197027	0.152997531366082	0.867131003431099	0.54858636319532	1.18567564366688	8.26	6.07	11.73	0.0626755590203973	0.099069032754305	0.135462506488213	0.0637083173730112	0.100701477245611	0.137694637118211	0.0648071427713016	0.102385526834674	0.140060088016155	0.0767309317999405	9.43726092801737	0.00761803763129561	2.13431178346885	0.148952316136923	0.205174152128561	0.129795218279147	0.170126197314166	0.22734441430119	0.15061570634379	0.196037440449531	0.253835303301131	0.175439082137983	0.00257793736620418	0.00264610955044075	0.00281554262311463
123	0.986818893304458	0.13	0.0784169479617602	0.0470964342545489	0.109737461668971	0.120335980178408	0.820543314555044	0.474167438355973	1.16691919075412	7.84	6.14	11.6	0.0569406245187799	0.0985353379335128	0.140130051348246	0.0580513357489657	0.100457415665147	0.142863495581329	0.059144053914133	0.102359197763572	0.145316288337331	0.0784169479617602	9.44994115100566	-0.00988085763376818	2.11507366577271	0.148952316136923	0.205174152128561	0.129795218279147	0.170126197314166	0.22734441430119	0.15061570634379	0.196037440449531	0.253835303301131	0.175439082137983	0.00257793736620418	0.00264610955044075	0.00281554262311463
123	0.986818893304458	0.13	0.0790600071346008	0.0464227607883162	0.111697253480885	0.126357881385566	0.748803988261651	0.441393115232803	1.0562148612905	8.35	5.8	10.75	0.0499226151752115	0.084691518869599	0.119460422563986	0.0507155920394992	0.0860367692101365	0.121357946380774	0.0517104852339872	0.0877325780812797	0.123741108014656	0.0790600071346008	9.09372259936812	-0.0541631520648661	2.04804807180628	0.148952316136923	0.205174152128561	0.129795218279147	0.170126197314166	0.22734441430119	0.15061570634379	0.196037440449531	0.253835303301131	0.175439082137983	0.00257793736620418	0.00264610955044075	0.00281554262311463
123	0.986818893304458	0.13	0.0808105947093101	0.048838152341701	0.112783037076919	0.131287670916774	0.833082909839431	0.498503117327883	1.16766270235098	7.88	6.2	11.37	0.0595691348532184	0.0995500859977488	0.139531037142279	0.0607128650257291	0.101461452300318	0.142210039574908	0.0619165751420951	0.103547377570062	0.145297954786161	0.0808105947093101	9.32158866974418	0.0320231790001842	2.1577544088243	0.148952316136923	0.205174152128561	0.129795218279147	0.170126197314166	0.22734441430119	0.15061570634379	0.196037440449531	0.253835303301131	0.175439082137983	0.00257793736620418	0.00264610955044075	0.00281554262311463
123	0.986818893304458	0.13	0.0808917070219868	0.0484453862066328	0.113338027837341	0.168305892482839	0.865053358202339	0.564818917619513	1.16528779878516	7.84	5.45	10.72	0.0677658365949159	0.10378736031875	0.139808884042585	0.0690839222213204	0.105806085899552	0.142528249577785	0.0702029272527949	0.107424161583492	0.14484369238184	0.0808917070219868	8.74424010492996	0.113897855376143	2.16589413644563	0.148952316136923	0.205174152128561	0.129795218279147	0.170126197314166	0.22734441430119	0.15061570634379	0.196037440449531	0.253835303301131	0.175439082137983	0.00257793736620418	0.00264610955044075	0.00281554262311463
123	0.986818893304458	0.13	0.0814021683795162	0.0490179197963073	0.113786416962725	0.155939969639498	0.839232209527272	0.534389684624031	1.14407473443051	7.95	6.13	11.95	0.0633273068449695	0.0994523606575719	0.135577414470174	0.0645105532116879	0.101310589757662	0.138110626303635	0.065603542517121	0.102946841528588	0.14044206395409	0.0814021683795162	9.23423320703163	-0.114758065988273	1.99273421545188	0.148952316136923	0.205174152128561	0.129795218279147	0.170126197314166	0.22734441430119	0.15061570634379	0.196037440449531	0.253835303301131	0.175439082137983	0.00257793736620418	0.00264610955044075	0.00281554262311463
123	0.986818893304458	0.13	0.0831078952029037	0.0501924125732341	0.116023377832573	0.158569768401005	0.962277959545983	0.616191299204817	1.30836461988715	7.84	5.56	10.24	0.0739838933371428	0.115537285274243	0.157090677211343	0.0754263261922323	0.117789867137	0.160153408081768	0.0769509753021074	0.120304542640226	0.163420975306172	0.0831078952029037	8.7638942774804	-0.0345972284653748	2.01295815645605	0.148952316136923	0.205174152128561	0.129795218279147	0.170126197314166	0.22734441430119	0.15061570634379	0.196037440449531	0.253835303301131	0.175439082137983	0.00257793736620418	0.00264610955044075	0.00281554262311463
123	0.986818893304458	0.13	0.0833225109477628	0.050170260883598	0.116474761011928	0.142684135871317	0.847191942588698	0.522964430672149	1.17141945450525	8.2	6.22	11.28	0.0601566936280447	0.0974526433259595	0.134748593023874	0.0611722848510928	0.0990978808424465	0.1370234768338	0.0625413157874351	0.10126616261637	0.139987814217116	0.0833225109477628	9.23997006736078	-0.0148964824071752	2.10437251388242	0.148952316136923	0.205174152128561	0.129795218279147	0.170126197314166	0.22734441430119	0.15061570634379	0.196037440449531	0.253835303301131	0.175439082137983	0.00257793736620418	0.00264610955044075	0.00281554262311463
123	0.986818893304458	0.13	0.0835120306724563	0.0494087891328735	0.117615272212039	0.12218871952198	0.713039078079206	0.414649386552856	1.01142876960556	7.49	5.69	10.24	0.0519883388300788	0.0894001496021589	0.126811960374239	0.0531457963753106	0.0913905359085975	0.129635275441884	0.0543528841052647	0.093381806330974	0.13276359643096	0.0835120306724563	8.41014164852249	0.0457867263844846	2.06768202750194	0.148952316136923	0.205174152128561	0.129795218279147	0.170126197314166	0.22734441430119	0.15061570634379	0.196037440449531	0.253835303301131	0.175439082137983	0.00257793736620418	0.00264610955044075	0.00281554262311463
123	0.986818893304458	0.13	0.0842308590586453	0.0499343004888211	0.118527417628469	0.112898476552393	0.741973447283073	0.417247907867562	1.06669898669858	7.5	5.93	11.27	0.0522042595624844	0.0928325192291474	0.13346077889581	0.0533593513070589	0.0948865676437463	0.136413783980434	0.0543514470524314	0.0966304793790339	0.139050000856514	0.0842308590586453	8.87560422936755	-0.0831602879270063	1.99688103965065	0.148952316136923	0.205174152128561	0.129795218279147	0.170126197314166	0.22734441430119	0.15061570634379	0.196037440449531	0.253835303301131	0.175439082137983	0.00257793736620418	0.00264610955044075	0.00281554262311463
123	0.986818893304458	0.13	0.0847354967310392	0.0512033923067963	0.118267601155282	0.139033307664336	0.834395587723394	0.510211862699899	1.15857931274689	8.26	6.17	11.18	0.0583244801222083	0.095383295505334	0.13244211088846	0.0592875063734298	0.0969582194019069	0.134628932430384	0.0606159416955959	0.0990723401272331	0.137508941029592	0.0847354967310392	9.29818994016954	0.0474666243915122	2.16715192683336	0.148952316136923	0.205174152128561	0.129795218279147	0.170126197314166	0.22734441430119	0.15061570634379	0.196037440449531	0.253835303301131	0.175439082137983	0.00257793736620418	0.00264610955044075	0.00281554262311463
123	0.986818893304458	0.13	0.0848911282503977	0.0499843641725832	0.119797892328212	0.116272082329774	0.787387965748423	0.448469059128721	1.12630687236813	8.27	6.2	12.01	0.0512039814799483	0.0899000677862692	0.12859615409259	0.0520457465277352	0.0913779750245138	0.130710203521293	0.0528649379328499	0.0929654807724899	0.13295983732678	0.0848911282503977	9.35367826418583	0.119320174015142	2.25043197753531	0.148952316136923	0.205174152128561	0.129795218279147	0.170126197314166	0.22734441430119	0.15061570634379	0.196037440449531	0.253835303301131	0.175439082137983	0.00257793736620418	0.00264610955044075	0.00281554262311463
123	0.986818893304458	0.13	0.0849974024907291	0.0499062550180559	0.120088549963402	0.126017552293732	0.840590487165099	0.494964994389346	1.18621597994085	7.82	6.23	11.3	0.0595894588623466	0.101199747098888	0.14281003533543	0.060761314674212	0.103189889551282	0.145618464428353	0.0620991887324805	0.105334062089775	0.148767668255409	0.0849974024907291	9.11319232919668	-0.0149645162821786	2.10047442467237	0.148952316136923	0.205174152128561	0.129795218279147	0.170126197314166	0.22734441430119	0.15061570634379	0.196037440449531	0.253835303301131	0.175439082137983	0.00257793736620418	0.00264610955044075	0.00281554262311463
123	0.986818893304458	0.13	0.0851494309979546	0.0510847471987178	0.119214114797191	0.144791215405876	0.837102953993372	0.519467255687917	1.15473865229883	7.47	6	11.13	0.06523963337464	0.105131342192174	0.145023051009707	0.0666992804063637	0.107483511320573	0.148267742234783	0.0680282632442896	0.109609596663063	0.151248073666884	0.0851494309979546	8.77954879981647	-0.0526787799022301	2.02290751433652	0.148952316136923	0.205174152128561	0.129795218279147	0.170126197314166	0.22734441430119	0.15061570634379	0.196037440449531	0.253835303301131	0.175439082137983	0.00257793736620418	0.00264610955044075	0.00281554262311463
123	0.986818893304458	0.13	0.0851963364698731	0.0501537318237776	0.120238941115969	0.123639768745853	0.7840999472254	0.458173858618111	1.11002603583269	7.53	5.79	11.11	0.0571020507224105	0.0977221072650134	0.138342163807616	0.0583510358094326	0.0998595691092424	0.141368102409052	0.0593693409693449	0.101618926288857	0.143822345226396	0.0851963364698731	8.88172356743983	-0.00255978961411843	2.06066072063902	0.148952316136923	0.205174152128561	0.129795218279147	0.170126197314166	0.22734441430119	0.15061570634379	0.196037440449531	0.253835303301131	0.175439082137983	0.00257793736620418	0.00264610955044075	0.00281554262311463
123	0.986818893304458	0.13	0.085506088324118	0.0511460990256345	0.119866077622601	0.133765877271289	0.84257939141399	0.50781345025563	1.17734533257235	8.37	5.93	11.23	0.0573059727763288	0.0950837982766299	0.132861623776931	0.0582086981838865	0.0965816274974412	0.134954556810996	0.0593368727248161	0.0984244485554704	0.137633189522377	0.085506088324118	9.23845640178864	-0.0118683375567095	2.09638717564217	0.148952316136923	0.205174152128561	0.129795218279147	0.170126197314166	0.22734441430119	0.15061570634379	0.196037440449531	0.253835303301131	0.175439082137983	0.00257793736620418	0.00264610955044075	0.00281554262311463
123	0.986818893304458	0.13	0.085763144063379	0.0508428802420021	0.120683407884756	0.152485081997168	0.877057079902157	0.554227502866527	1.19988665693779	8.52	5.72	11.78	0.0615320649253741	0.0973736108451392	0.133215156764904	0.062443282196073	0.0988155991161328	0.135187916036193	0.0631751159918787	0.100055770964248	0.136857321651615	0.085763144063379	9.22148261954751	-0.0112159929264772	2.09571237107021	0.148952316136923	0.205174152128561	0.129795218279147	0.170126197314166	0.22734441430119	0.15061570634379	0.196037440449531	0.253835303301131	0.175439082137983	0.00257793736620418	0.00264610955044075	0.00281554262311463
123	0.986818893304458	0.13	0.0863712690201085	0.0517294869869166	0.1210130510533	0.168983813288136	0.937004376027807	0.612583144054188	1.26142560800143	8.15	5.56	10.1	0.070898039626093	0.108445317221405	0.145992594816717	0.0721209146948465	0.110315821334812	0.148510727974778	0.0736919344620997	0.112801967320529	0.151729845726494	0.0863712690201085	8.70664815032646	-0.00318482331998027	2.04684231195093	0.148952316136923	0.205174152128561	0.129795218279147	0.170126197314166	0.22734441430119	0.15061570634379	0.196037440449531	0.253835303301131	0.175439082137983	0.00257793736620418	0.00264610955044075	0.00281554262311463
123	0.986818893304458	0.13	0.0865742547740125	0.0510948012673646	0.122053708280661	0.139572893608557	0.890714196561305	0.545427109893548	1.23600128322906	7.93	5.86	11.12	0.0647576573754725	0.105753021282062	0.146748385188652	0.0659751762131358	0.107741300363935	0.149507424514734	0.0672350726581635	0.109660990158875	0.152338423400375	0.0865742547740125	8.97477221234525	0.0015661841176644	2.08987838120007	0.148952316136923	0.205174152128561	0.129795218279147	0.170126197314166	0.22734441430119	0.15061570634379	0.196037440449531	0.253835303301131	0.175439082137983	0.00257793736620418	0.00264610955044075	0.00281554262311463
123	0.986818893304458	0.13	0.0866274569088454	0.0516072035753336	0.121647710242357	0.128242695243047	0.85469609182345	0.506776681339797	1.2026155023071	8.03	5.73	11.12	0.0594577331724576	0.100277487189879	0.141097241207301	0.0605322923813682	0.102089767805989	0.143647243230611	0.0615822325907174	0.103743741581286	0.145933862723117	0.0866274569088454	8.97410752825628	-0.0953813596179708	1.99547591393807	0.148952316136923	0.205174152128561	0.129795218279147	0.170126197314166	0.22734441430119	0.15061570634379	0.196037440449531	0.253835303301131	0.175439082137983	0.00257793736620418	0.00264610955044075	0.00281554262311463
123	0.986818893304458	0.13	0.086664048302718	0.0519529261447075	0.121375170460728	0.187743882989133	1.09736455488321	0.740995498407759	1.45373361135867	8.57	6.66	11.96	0.0818199076536641	0.121169786774522	0.16051966589538	0.0830060205071863	0.122926340230438	0.162846659953691	0.0848574546137468	0.125700716476422	0.166462458677379	0.086664048302718	9.72553100054996	-0.185119266274464	1.98548548273752	0.148952316136923	0.205174152128561	0.129795218279147	0.170126197314166	0.22734441430119	0.15061570634379	0.196037440449531	0.253835303301131	0.175439082137983	0.00257793736620418	0.00264610955044075	0.00281554262311463
123	0.986818893304458	0.13	0.0868585060490064	0.05193269110658	0.121784320991433	0.138772914931121	0.848254231524436	0.51832713827393	1.17818132477494	7.66	5.23	10.32	0.0635842690535102	0.10405711239168	0.14452995572985	0.0649101641396739	0.106226970063307	0.147543775986939	0.0659020583918792	0.107899354731572	0.149832255315806	0.0868585060490064	8.72995405536271	0.0601572809573265	2.11417795483422	0.148952316136923	0.205174152128561	0.129795218279147	0.170126197314166	0.22734441430119	0.15061570634379	0.196037440449531	0.253835303301131	0.175439082137983	0.00257793736620418	0.00264610955044075	0.00281554262311463
123	0.986818893304458	0.13	0.0869325215078701	0.0518042343772465	0.122060808638494	0.150761192920991	0.904924478289132	0.569597935947729	1.24025102063054	8.3	5.86	10.32	0.0647831580562941	0.102921485149824	0.141059812243353	0.0658333915017099	0.104589998837629	0.143346606173549	0.0674172802700501	0.107108225609409	0.146723895005994	0.0869325215078701	8.93952174377481	0.0772194379034897	2.16859290993891	0.148952316136923	0.205174152128561	0.129795218279147	0.170126197314166	0.22734441430119	0.15061570634379	0.196037440449531	0.253835303301131	0.175439082137983	0.00257793736620418	0.00264610955044075	0.00281554262311463
123	0.986818893304458	0.13	0.0869941507672098	0.0524208628080789	0.121567438726341	0.199219288329843	1.12540268962273	0.773125502419352	1.4776798768261	7.7	5.84	10.53	0.0943859251231854	0.137393183466022	0.180400441808858	0.0963251874073918	0.140216077011378	0.184106966615363	0.0984639579699928	0.143149597593584	0.187949160178287	0.0869941507672098	8.84371582143484	-0.0166131775930979	2.04685538342247	0.148952316136923	0.205174152128561	0.129795218279147	0.170126197314166	0.22734441430119	0.15061570634379	0.196037440449531	0.253835303301131	0.175439082137983	0.00257793736620418	0.00264610955044075	0.00281554262311463
123	0.986818893304458	0.13	0.0871950950990279	0.0519356101263208	0.122454580071735	0.164970110293915	0.896813168471354	0.581794844584001	1.21183149235871	7.94	5.82	10.82	0.0690533846228327	0.106442993150883	0.143832601678933	0.0703503021890702	0.108442139005562	0.146533975822053	0.0717472770297707	0.110550413592682	0.149366613404264	0.0871950950990279	8.87745307565008	-0.0052985007501678	2.07528507992055	0.148952316136923	0.205174152128561	0.129795218279147	0.170126197314166	0.22734441430119	0.15061570634379	0.196037440449531	0.253835303301131	0.175439082137983	0.00257793736620418	0.00264610955044075	0.00281554262311463
123	0.986818893304458	0.13	0.0874064910813633	0.0527502034828949	0.122062778679832	0.117722094686187	0.790661861934572	0.452713797399116	1.12860992647003	8.93	6.42	10.99	0.0480621900928821	0.0839403193050676	0.119818448517253	0.0486534555320244	0.0849729607568979	0.121292465981771	0.0498656554243653	0.0871410190116031	0.124442052592359	0.0874064910813633	9.40387525479433	0.104335294257909	2.25106468111469	0.148952316136923	0.205174152128561	0.129795218279147	0.170126197314166	0.22734441430119	0.15061570634379	0.196037440449531	0.253835303301131	0.175439082137983	0.00257793736620418	0.00264610955044075	0.00281554262311463
123	0.986818893304458	0.13	0.0878211941808865	0.0528876753771913	0.122754712984582	0.136531150282538	0.833860442993336	0.50645469750254	1.16126618848413	7.67	5.61	11.11	0.062068158260213	0.102193112627575	0.142318066994938	0.0633586282352359	0.104317827573154	0.145277026911072	0.0643383375888454	0.105898126610398	0.147401644114678	0.0878211941808865	8.96056693966876	-0.170422699579399	1.90335563599268	0.148952316136923	0.205174152128561	0.129795218279147	0.170126197314166	0.22734441430119	0.15061570634379	0.196037440449531	0.253835303301131	0.175439082137983	0.00257793736620418	0.00264610955044075	0.00281554262311463
123	0.986818893304458	0.13	0.087872760020001	0.0518322605273935	0.123913259512608	0.150552359937254	0.910041625765468	0.572543595544338	1.2475396559866	7.58	5.77	10.77	0.0709382645810427	0.112754337190579	0.154570409800116	0.0724629055969497	0.11517771036185	0.157892515126749	0.0738859369646841	0.117431744466921	0.160952978463001	0.087872760020001	8.7225139354417	0.010348349261864	2.0700535302239	0.148952316136923	0.205174152128561	0.129795218279147	0.170126197314166	0.22734441430119	0.15061570634379	0.196037440449531	0.253835303301131	0.175439082137983	0.00257793736620418	0.00264610955044075	0.00281554262311463
123	0.986818893304458	0.13	0.0880390377897671	0.0526256121905515	0.123452463388983	0.156096596479292	0.875595029698262	0.557733183537055	1.19345687585947	7.6	5.74	11.19	0.0689334036584033	0.108219749882377	0.147506096106351	0.0704040131378369	0.110528485293552	0.150652957449266	0.071612213049121	0.112329607353019	0.153227521443785	0.0880390377897671	8.83835695313378	0.0157663240647913	2.08338100772988	0.148952316136923	0.205174152128561	0.129795218279147	0.170126197314166	0.22734441430119	0.15061570634379	0.196037440449531	0.253835303301131	0.175439082137983	0.00257793736620418	0.00264610955044075	0.00281554262311463
123	0.986818893304458	0.13	0.0882718022972126	0.0526433529858676	0.123900251608558	0.162465983015432	0.907202800765148	0.585607384437808	1.22879821709249	8.14	5.55	11.17	0.0678702565749229	0.105142265090338	0.142414273605752	0.0690465729770224	0.106964573966437	0.144882574955852	0.0700311217186413	0.108473296060914	0.14688137128409	0.0882718022972126	8.90988572150888	-0.0543908637429035	2.02408736212805	0.148952316136923	0.205174152128561	0.129795218279147	0.170126197314166	0.22734441430119	0.15061570634379	0.196037440449531	0.253835303301131	0.175439082137983	0.00257793736620418	0.00264610955044075	0.00281554262311463
123	0.986818893304458	0.13	0.0883621814725273	0.0524791468386886	0.124245216106366	0.138789977060253	0.827674115037624	0.505774601418095	1.14957362865715	8.44	6.2	10.98	0.0566293246587411	0.0926709764402672	0.128712628221793	0.0574955273034237	0.0940884725054528	0.130681417707482	0.0588597782332967	0.0962840071821998	0.133674614755652	0.0883621814725273	9.01158300810952	0.0498838110908842	2.15198265114059	0.148952316136923	0.205174152128561	0.129795218279147	0.170126197314166	0.22734441430119	0.15061570634379	0.196037440449531	0.253835303301131	0.175439082137983	0.00257793736620418	0.00264610955044075	0.00281554262311463
123	0.986818893304458	0.13	0.0886067943084429	0.0532863824367063	0.123927206180179	0.14326620366582	0.922485221446088	0.570279868674537	1.27469057421764	7.94	5.76	10.35	0.0676487023591321	0.109428600945266	0.151208499531399	0.0689168985711674	0.111480036262833	0.154043173954498	0.0705433491786823	0.113917904266307	0.157553446674383	0.0886067943084429	8.75756956876226	-0.106069117542828	1.95866758488181	0.148952316136923	0.205174152128561	0.129795218279147	0.170126197314166	0.22734441430119	0.15061570634379	0.196037440449531	0.253835303301131	0.175439082137983	0.00257793736620418	0.00264610955044075	0.00281554262311463
123	0.986818893304458	0.13	0.0889226865602004	0.0534089949565547	0.124436378163846	0.148481634755822	0.907865743369889	0.568422061092136	1.24730942564764	7.39	5.75	10.57	0.0721757097037845	0.115276761457108	0.158377813210431	0.0738427754579026	0.117939346169603	0.162035916881303	0.0754693276144337	0.120387850218439	0.165456990437997	0.0889226865602004	8.58933092526806	0.0621370219910292	2.09886026350172	0.148952316136923	0.205174152128561	0.129795218279147	0.170126197314166	0.22734441430119	0.15061570634379	0.196037440449531	0.253835303301131	0.175439082137983	0.00257793736620418	0.00264610955044075	0.00281554262311463
123	0.986818893304458	0.13	0.0895098907408188	0.0531428953909726	0.125876886090665	0.125701879146998	0.891839139620501	0.524615291687796	1.2590629875532	8.26	5.9	10.57	0.0599469138839903	0.10190897015068	0.143871026417371	0.0609353036786382	0.103589219884219	0.146243136089799	0.0623361840367717	0.105827809627953	0.14955029200507	0.0895098907408188	8.9158592590423	0.078341379316854	2.16078136968015	0.148952316136923	0.205174152128561	0.129795218279147	0.170126197314166	0.22734441430119	0.15061570634379	0.196037440449531	0.253835303301131	0.175439082137983	0.00257793736620418	0.00264610955044075	0.00281554262311463
123	0.986818893304458	0.13	0.0896450449677026	0.0537044771333611	0.125585612802044	0.1671098461582	0.986265751039482	0.642492360117088	1.33003914196188	7.81	5.61	10.29	0.077447266837893	0.118886373652614	0.160325480467334	0.0789763739411002	0.121233648202757	0.163490922464414	0.0806292778290356	0.123686375065219	0.166799794473565	0.0896450449677026	8.73321794260106	0.0245187002811897	2.07711423926004	0.148952316136923	0.205174152128561	0.129795218279147	0.170126197314166	0.22734441430119	0.15061570634379	0.196037440449531	0.253835303301131	0.175439082137983	0.00257793736620418	0.00264610955044075	0.00281554262311463
123	0.986818893304458	0.13	0.0898132619194845	0.0530525364817764	0.126573987357193	0.102223699199977	0.705271072454743	0.378946479742667	1.03159566516682	8.39	6.01	11.04	0.0426620333909374	0.0793998615930109	0.116137689795085	0.0433281648272177	0.0806396230305107	0.117951081233804	0.044255491838908	0.0822388257889342	0.12043452907019	0.0898132619194845	8.8669366748988	-0.011464771883439	2.07794637221773	0.148952316136923	0.205174152128561	0.129795218279147	0.170126197314166	0.22734441430119	0.15061570634379	0.196037440449531	0.253835303301131	0.175439082137983	0.00257793736620418	0.00264610955044075	0.00281554262311463
123	0.986818893304458	0.13	0.0899155890559884	0.0528774820985513	0.126953696013425	0.117364197973831	0.807928731718924	0.462004116480644	1.1538533469572	7.81	5.69	11.71	0.0556676291274007	0.0973486499239548	0.139029670720509	0.0567652661352009	0.0992681403439865	0.141771014552772	0.0574842541889665	0.100519794436833	0.143535619641985	0.0899155890559884	9.06139108922424	0.0450483419714843	2.12790055528715	0.148952316136923	0.205174152128561	0.129795218279147	0.170126197314166	0.22734441430119	0.15061570634379	0.196037440449531	0.253835303301131	0.175439082137983	0.00257793736620418	0.00264610955044075	0.00281554262311463
123	0.986818893304458	0.13	0.0901013546636993	0.0541095307370297	0.126093178590369	0.127712257397072	0.774883233789531	0.45870256054075	1.09106390703831	7.75	5.9	10.84	0.0556973115817187	0.0940891039739272	0.132480896366136	0.0568225392576282	0.0959899437233945	0.135157348189161	0.0580313201427059	0.0979124621402072	0.137709211558104	0.0901013546636993	8.65914071399736	0.0899039938085965	2.14546913372693	0.148952316136923	0.205174152128561	0.129795218279147	0.170126197314166	0.22734441430119	0.15061570634379	0.196037440449531	0.253835303301131	0.175439082137983	0.00257793736620418	0.00264610955044075	0.00281554262311463
123	0.986818893304458	0.13	0.0901030834891794	0.0543321981549122	0.125873968823447	0.145852080676975	0.974373737564192	0.60622674202777	1.34252073310061	7.94	5.82	10.87	0.0719203401804763	0.11559584196853	0.159271343756583	0.0732690772902837	0.117763634854536	0.162258192418788	0.0747406978894376	0.120050486422315	0.165558193924038	0.0901030834891794	8.99843676013325	-0.133638384548824	1.95702071808743	0.148952316136923	0.205174152128561	0.129795218279147	0.170126197314166	0.22734441430119	0.15061570634379	0.196037440449531	0.253835303301131	0.175439082137983	0.00257793736620418	0.00264610955044075	0.00281554262311463
123	0.986818893304458	0.13	0.0901104287697982	0.0530432355947698	0.127177621944827	0.154627763879051	0.959945422829277	0.609506564951503	1.31038428070705	8	5.93	10.66	0.0717611815279355	0.113020632927955	0.154280084327974	0.0730734134622366	0.11508733919735	0.157101264932463	0.0747043956425545	0.117740398940989	0.160647342698502	0.0901104287697982	8.92905998162251	0.103819980327099	2.19007861714313	0.148952316136923	0.205174152128561	0.129795218279147	0.170126197314166	0.22734441430119	0.15061570634379	0.196037440449531	0.253835303301131	0.175439082137983	0.00257793736620418	0.00264610955044075	0.00281554262311463
123	0.986818893304458	0.13	0.0902678602455699	0.0541406218218534	0.126395098669286	0.146335826467035	0.878745132147535	0.547372536880795	1.21011772741427	7.98	5.66	10.44	0.0646581660644768	0.10380142381005	0.142944681555624	0.0658535398693513	0.10572046220046	0.145587384531569	0.0672184030279736	0.107868908325689	0.148458737128442	0.0902678602455699	8.69361731233842	-0.0141092389381127	2.04968098585436	0.148952316136923	0.205174152128561	0.129795218279147	0.170126197314166	0.22734441430119	0.15061570634379	0.196037440449531	0.253835303301131	0.175439082137983	0.00257793736620418	0.00264610955044075	0.00281554262311463
123	0.986818893304458	0.13	0.090596990616167	0.0537232258559395	0.127470755376395	0.154665954652498	0.925182121753538	0.587483327284988	1.26288091622209	8.33	6.29	11.7	0.0666161908552727	0.104908694317247	0.143201197779221	0.0676843323397974	0.106590827850385	0.145497323360972	0.0690203848626175	0.108455239207979	0.148519514110255	0.090596990616167	9.39434502923102	-0.0343069056525584	2.09995589698267	0.148952316136923	0.205174152128561	0.129795218279147	0.170126197314166	0.22734441430119	0.15061570634379	0.196037440449531	0.253835303301131	0.175439082137983	0.00257793736620418	0.00264610955044075	0.00281554262311463
123	0.986818893304458	0.13	0.0906116789062057	0.0539103656911147	0.127312992121297	0.15243665572348	0.89894758828993	0.567998484034019	1.22989669254584	8.77	6.15	11.92	0.0613209957024546	0.0970501907095886	0.132779385716723	0.0621321098336923	0.0983339073260934	0.134535704818495	0.0631165634312544	0.100069713626715	0.136932885298085	0.0906116789062057	9.45418930610641	-0.0377777911698487	2.09196606109423	0.148952316136923	0.205174152128561	0.129795218279147	0.170126197314166	0.22734441430119	0.15061570634379	0.196037440449531	0.253835303301131	0.175439082137983	0.00257793736620418	0.00264610955044075	0.00281554262311463
123	0.986818893304458	0.13	0.0906216678198198	0.0545261774843582	0.126717158155281	0.139227257580111	0.857098973569152	0.524363920718253	1.18983402642005	8.19	5.88	10.62	0.0604261223382778	0.0987695098510218	0.137112897363766	0.0614527383459661	0.100447564903387	0.139442391460808	0.0628060691880193	0.102758297631973	0.14242420434394	0.0906216678198198	8.83851031901375	-0.0341593734814471	2.04149449312278	0.148952316136923	0.205174152128561	0.129795218279147	0.170126197314166	0.22734441430119	0.15061570634379	0.196037440449531	0.253835303301131	0.175439082137983	0.00257793736620418	0.00264610955044075	0.00281554262311463
123	0.986818893304458	0.13	0.0907061212648319	0.0547899424534175	0.126622300076246	0.160942623988335	0.936139989407556	0.602416673600701	1.26986330521441	7.76	6.08	10.54	0.0729947704306034	0.113431992526497	0.153869214622391	0.0744598146513177	0.115708633498374	0.156957452345431	0.0762090685996887	0.118472180930257	0.160790122409161	0.0907061212648319	8.93802356605417	-0.0680392520967546	2.01629268201944	0.148952316136923	0.205174152128561	0.129795218279147	0.170126197314166	0.22734441430119	0.15061570634379	0.196037440449531	0.253835303301131	0.175439082137983	0.00257793736620418	0.00264610955044075	0.00281554262311463
123	0.986818893304458	0.13	0.0907131530256646	0.0536786922121001	0.127747613839229	0.12509862189735	0.830540787846384	0.487615339894158	1.17346623579861	7.6	5.74	10.31	0.0603009920606562	0.102708896452779	0.145116800844903	0.0615896213964102	0.104903780690817	0.148217939985224	0.0629418978820922	0.107230562234533	0.151520192814486	0.0907131530256646	8.5271395872643	0.0303554905195392	2.07456478723274	0.148952316136923	0.205174152128561	0.129795218279147	0.170126197314166	0.22734441430119	0.15061570634379	0.196037440449531	0.253835303301131	0.175439082137983	0.00257793736620418	0.00264610955044075	0.00281554262311463
123	0.986818893304458	0.13	0.0908151715753813	0.0548137677453164	0.126816575405446	0.15144629917146	0.898077509567275	0.566175703641501	1.22997931549305	8.14	6.09	11.13	0.0656000613389571	0.104055930580969	0.14251179982298	0.0667359426672088	0.105857684820649	0.14497942697409	0.0682001351306787	0.107989671607604	0.148099141282791	0.0908151715753813	9.10751387610963	-0.142273019737763	1.96515961148917	0.148952316136923	0.205174152128561	0.129795218279147	0.170126197314166	0.22734441430119	0.15061570634379	0.196037440449531	0.253835303301131	0.175439082137983	0.00257793736620418	0.00264610955044075	0.00281554262311463
123	0.986818893304458	0.13	0.0910476738433899	0.054958999718792	0.127136347967988	0.163017050791462	0.885866376354698	0.572468918712914	1.19926383399648	8.39	5.95	11.31	0.0644893530197354	0.0997939758921677	0.1350985987646	0.0654986564419064	0.101355821323447	0.137212986204987	0.066664948758782	0.103266036814262	0.139815370942257	0.0910476738433899	8.95678441886414	0.0562144426546429	2.13819703840056	0.148952316136923	0.205174152128561	0.129795218279147	0.170126197314166	0.22734441430119	0.15061570634379	0.196037440449531	0.253835303301131	0.175439082137983	0.00257793736620418	0.00264610955044075	0.00281554262311463
123	0.986818893304458	0.13	0.0910689656798324	0.0549874724014617	0.127150458958203	0.165679618701249	0.960682373051492	0.624095505748402	1.29726924035458	8.57	6.34	12.17	0.0689164584489798	0.106084447388668	0.143252436328356	0.0699157725891022	0.107622711117078	0.145329649645054	0.0712304084622543	0.109510112210365	0.148081617767456	0.0910689656798324	9.54803052989242	-0.0564616585739807	2.0913369423473	0.148952316136923	0.205174152128561	0.129795218279147	0.170126197314166	0.22734441430119	0.15061570634379	0.196037440449531	0.253835303301131	0.175439082137983	0.00257793736620418	0.00264610955044075	0.00281554262311463
123	0.986818893304458	0.13	0.0910802092528473	0.0549661302190834	0.127194288286611	0.140039371693126	0.799551843532872	0.490204566280461	1.10889912078528	7.64	5.56	10.63	0.0602657415559122	0.0982968908848081	0.136328040213704	0.0615308470416454	0.100360350699262	0.139189854356879	0.0626290591000099	0.102103417687442	0.141706154542044	0.0910802092528473	8.49011016417604	-0.145391415286008	1.88693434853569	0.148952316136923	0.205174152128561	0.129795218279147	0.170126197314166	0.22734441430119	0.15061570634379	0.196037440449531	0.253835303301131	0.175439082137983	0.00257793736620418	0.00264610955044075	0.00281554262311463
123	0.986818893304458	0.13	0.091333724709452	0.0537403165101363	0.128927132908768	0.117638823355359	0.856658220968822	0.490354856109696	1.22296158582795	7.81	6	10.87	0.0590863216488022	0.10322480252124	0.147363283393678	0.0602515344319486	0.10526044894632	0.150269363460691	0.0616395088826493	0.107495876985453	0.153693333547312	0.091333724709452	8.92912308451587	-0.0633911511363646	2.0360975441669	0.148952316136923	0.205174152128561	0.129795218279147	0.170126197314166	0.22734441430119	0.15061570634379	0.196037440449531	0.253835303301131	0.175439082137983	0.00257793736620418	0.00264610955044075	0.00281554262311463
123	0.986818893304458	0.13	0.0913849484338426	0.0540291047479563	0.128740792119729	0.150364069123862	0.985739083150902	0.61989853612419	1.35157963017761	7.91	5.73	10.83	0.0738268133402327	0.117396591624431	0.160966369908628	0.0752289061485932	0.119626146299696	0.164023386450798	0.0766909802069221	0.121895991725978	0.167175468899611	0.0913849484338426	8.85823734772301	0.0449234984577907	2.12731387110451	0.148952316136923	0.205174152128561	0.129795218279147	0.170126197314166	0.22734441430119	0.15061570634379	0.196037440449531	0.253835303301131	0.175439082137983	0.00257793736620418	0.00264610955044075	0.00281554262311463
123	0.986818893304458	0.13	0.0917068433888207	0.0549276228723913	0.12848606390525	0.153500003154515	0.900414439761238	0.570282762278749	1.23054611724373	7.76	5.55	11.64	0.0691040026638998	0.109107702283066	0.149111401902233	0.0704911396324697	0.111297840647825	0.152104541663179	0.0712193108842636	0.112443058366824	0.153662675714364	0.0917068433888207	8.81293882385233	-0.0849480053011578	1.97247863314458	0.148952316136923	0.205174152128561	0.129795218279147	0.170126197314166	0.22734441430119	0.15061570634379	0.196037440449531	0.253835303301131	0.175439082137983	0.00257793736620418	0.00264610955044075	0.00281554262311463
123	0.986818893304458	0.13	0.0917138639779898	0.0544532783457754	0.128974449610204	0.120573094692622	0.792303592917955	0.458222608168616	1.12638457766729	7.93	6.03	9.85	0.0544424266525926	0.0941353164926088	0.133828206332625	0.055468378299592	0.0959092690684682	0.136350159837344	0.0570224114884334	0.0986610560901059	0.140152173433774	0.0917138639779898	8.65904552042089	0.069394042105845	2.13694878831685	0.148952316136923	0.205174152128561	0.129795218279147	0.170126197314166	0.22734441430119	0.15061570634379	0.196037440449531	0.253835303301131	0.175439082137983	0.00257793736620418	0.00264610955044075	0.00281554262311463
123	0.986818893304458	0.13	0.0917194444793959	0.0551268681185374	0.128312020840254	0.14746687524575	0.938574946502111	0.586234247887948	1.29091564511627	7.58	5.66	10.85	0.0726256204491344	0.116275342277099	0.159925064105064	0.0741859510049288	0.118773468535001	0.163360986065074	0.075450800752582	0.120859295784794	0.166182051619304	0.0917194444793959	8.72998087682603	0.097448534753072	2.16191045394943	0.148952316136923	0.205174152128561	0.129795218279147	0.170126197314166	0.22734441430119	0.15061570634379	0.196037440449531	0.253835303301131	0.175439082137983	0.00257793736620418	0.00264610955044075	0.00281554262311463
123	0.986818893304458	0.13	0.0921239332253578	0.0549243077398546	0.129323558710861	0.159570756448574	0.931865866382788	0.597968655290655	1.26576307747492	8.09	6	10.98	0.0696915447528134	0.108606314321055	0.147521083889296	0.0709229181712612	0.110525269181431	0.150127620191601	0.0723801067633297	0.112933838375672	0.153682199740613	0.0921239332253578	8.84761092395659	0.127342142392027	2.21325774958109	0.148952316136923	0.205174152128561	0.129795218279147	0.170126197314166	0.22734441430119	0.15061570634379	0.196037440449531	0.253835303301131	0.175439082137983	0.00257793736620418	0.00264610955044075	0.00281554262311463
123	0.986818893304458	0.13	0.092166293535263	0.0556392510778895	0.128693335992637	0.138915290529608	0.902986504220663	0.551980428450979	1.25399257999035	7.68	5.84	10.71	0.0675889044241716	0.110568899519428	0.153548894614685	0.0689904186929561	0.112861641082271	0.156732863471585	0.0703546399368379	0.115280961510364	0.159978054524643	0.092166293535263	8.9064919727539	0.0220680494539716	2.10308126012072	0.148952316136923	0.205174152128561	0.129795218279147	0.170126197314166	0.22734441430119	0.15061570634379	0.196037440449531	0.253835303301131	0.175439082137983	0.00257793736620418	0.00264610955044075	0.00281554262311463
123	0.986818893304458	0.13	0.0923018624556633	0.0542639196230316	0.130339805288295	0.110865531847359	0.767760186279517	0.428294017044814	1.10722635551422	7.93	5.73	10.53	0.0508772321584671	0.0912025657255066	0.131527899292546	0.0518354240084689	0.0929202211770698	0.134005018345671	0.0528853622548696	0.0948794170291561	0.136660834138497	0.0923018624556633	8.59974663639813	0.0205411302913408	2.07899327730836	0.148952316136923	0.205174152128561	0.129795218279147	0.170126197314166	0.22734441430119	0.15061570634379	0.196037440449531	0.253835303301131	0.175439082137983	0.00257793736620418	0.00264610955044075	0.00281554262311463
123	0.986818893304458	0.13	0.0924316941082273	0.0556618360854917	0.129201552130963	0.16778484719191	1.02513985756896	0.668680498408997	1.38159921672892	8.17	6.34	11.1	0.0772549204778091	0.118437876330411	0.159620832183013	0.0785793191493591	0.120468283780228	0.162357248411097	0.0805123972539154	0.123421179268553	0.166220157608836	0.0924316941082273	9.21039600940984	0.00895354156579409	2.13920494988791	0.148952316136923	0.205174152128561	0.129795218279147	0.170126197314166	0.22734441430119	0.15061570634379	0.196037440449531	0.253835303301131	0.175439082137983	0.00257793736620418	0.00264610955044075	0.00281554262311463
123	0.986818893304458	0.13	0.092449148317887	0.0552645588548488	0.129633737780925	0.131203695889253	0.889860295380233	0.532346142454038	1.24737444830643	7.78	5.95	10.38	0.0643708586762294	0.107601176654444	0.150831494632659	0.0656544192319737	0.109746753534193	0.153839087836413	0.0671812796792083	0.112331464088674	0.157409569722654	0.092449148317887	8.7289817935015	0.0019853009448388	2.06781339323548	0.148952316136923	0.205174152128561	0.129795218279147	0.170126197314166	0.22734441430119	0.15061570634379	0.196037440449531	0.253835303301131	0.175439082137983	0.00257793736620418	0.00264610955044075	0.00281554262311463
123	0.986818893304458	0.13	0.0925180020299708	0.0552768692779174	0.129759134782024	0.176646592027163	0.962547010328432	0.6380969022964	1.28699711836046	8.02	5.94	10.73	0.0750091200475288	0.113148651857235	0.151288183666941	0.0763735321592412	0.115206820129574	0.154040108099908	0.0780219048917746	0.117711596441096	0.157481823637618	0.0925180020299708	8.86214546130909	-0.112149138367858	1.96262760076216	0.148952316136923	0.205174152128561	0.129795218279147	0.170126197314166	0.22734441430119	0.15061570634379	0.196037440449531	0.253835303301131	0.175439082137983	0.00257793736620418	0.00264610955044075	0.00281554262311463
123	0.986818893304458	0.13	0.0926310045156857	0.0551455697123615	0.13011643931901	0.172605576117984	1.02360486881325	0.67370265642539	1.3735070812011	8.79	6.3	11.65	0.0725519987491922	0.110233466431389	0.147914934113585	0.0735016288082004	0.111676307635444	0.149850986462688	0.0750630606248387	0.113986920858276	0.153047642886547	0.0926310045156857	9.24495245971358	-0.0840557269657156	2.04148021410677	0.148952316136923	0.205174152128561	0.129795218279147	0.170126197314166	0.22734441430119	0.15061570634379	0.196037440449531	0.253835303301131	0.175439082137983	0.00257793736620418	0.00264610955044075	0.00281554262311463
123	0.986818893304458	0.13	0.0926727863206802	0.0549863003829658	0.130359272258395	0.173673877694242	0.974472611961262	0.64260597859942	1.3063392453231	7.73	5.67	10.58	0.0782230298711871	0.118620434251541	0.159017838631894	0.0798157209577104	0.121035652744395	0.162255584531079	0.0813912749895048	0.123335750788101	0.165357711244116	0.0926727863206802	8.64482626315373	-0.032440251809974	2.01892401527532	0.148952316136923	0.205174152128561	0.129795218279147	0.170126197314166	0.22734441430119	0.15061570634379	0.196037440449531	0.253835303301131	0.175439082137983	0.00257793736620418	0.00264610955044075	0.00281554262311463
123	0.986818893304458	0.13	0.0928091369532208	0.0546128988292028	0.131005375077239	0.140384314773845	0.874984514503315	0.536936257598097	1.21303277140853	8.07	5.71	11.25	0.0627246275336488	0.102215257385378	0.141705887237107	0.0638417652320416	0.104035730808115	0.144229696384189	0.0648665238321388	0.105729980508743	0.146476715773194	0.0928091369532208	8.81768787143505	-0.0165064116568873	2.05134802478022	0.148952316136923	0.205174152128561	0.129795218279147	0.170126197314166	0.22734441430119	0.15061570634379	0.196037440449531	0.253835303301131	0.175439082137983	0.00257793736620418	0.00264610955044075	0.00281554262311463
123	0.986818893304458	0.13	0.0930430773437429	0.0560580306924083	0.130028123995078	0.147223490776325	0.908639106077764	0.567205751927523	1.25007246022801	7.81	6.07	10.76	0.0682985332267044	0.109411299103795	0.150524064980886	0.0696424036074221	0.111564121386133	0.153485839164844	0.0712635696530496	0.114195223456033	0.157124775151667	0.0930430773437429	8.81761529561962	0.14711563372235	2.23219842278354	0.148952316136923	0.205174152128561	0.129795218279147	0.170126197314166	0.22734441430119	0.15061570634379	0.196037440449531	0.253835303301131	0.175439082137983	0.00257793736620418	0.00264610955044075	0.00281554262311463
123	0.986818893304458	0.13	0.0931747935240838	0.0547699547176285	0.131579632330539	0.136202233180813	0.920434538024791	0.558531447018485	1.2823376290311	8.34	5.96	11.15	0.0632739960129356	0.104272680795396	0.145271365577856	0.0642850725061311	0.105938889081231	0.147592705656332	0.0655699794498436	0.108065450368036	0.150521139117877	0.0931747935240838	8.94927390918938	-0.00476502622541343	2.09744420187513	0.148952316136923	0.205174152128561	0.129795218279147	0.170126197314166	0.22734441430119	0.15061570634379	0.196037440449531	0.253835303301131	0.175439082137983	0.00257793736620418	0.00264610955044075	0.00281554262311463
123	0.986818893304458	0.13	0.093351795814211	0.0548450000775724	0.13185859155085	0.157917726641039	0.958786717302019	0.613110666842032	1.30446276776201	8.27	5.7	10.69	0.0699801855195913	0.109435499949967	0.148890814380342	0.0711293346149407	0.111232547283192	0.151335759951444	0.0724366237532865	0.113335516603866	0.154192883707787	0.093351795814211	8.91703800277076	-0.0327519527376806	2.05834681808794	0.148952316136923	0.205174152128561	0.129795218279147	0.170126197314166	0.22734441430119	0.15061570634379	0.196037440449531	0.253835303301131	0.175439082137983	0.00257793736620418	0.00264610955044075	0.00281554262311463
123	0.986818893304458	0.13	0.0943909650982539	0.0570414298517945	0.131740500344713	0.136493660632167	0.933573883175973	0.566958503548158	1.30018926280379	8.11	6	11.49	0.0658939541261116	0.108503310641514	0.151112667156916	0.0670471700734833	0.110402236724094	0.153757303374704	0.0682743456974922	0.112188469840476	0.156564061067786	0.0943909650982539	9.26734952273556	0.00418157023251839	2.12719198044326	0.148952316136923	0.205174152128561	0.129795218279147	0.170126197314166	0.22734441430119	0.15061570634379	0.196037440449531	0.253835303301131	0.175439082137983	0.00257793736620418	0.00264610955044075	0.00281554262311463
123	0.986818893304458	0.13	0.0946263078813193	0.0571749349907366	0.132077680771902	0.11823295103335	0.807521186381892	0.463213232895604	1.15182913986818	7.96	5.8	11.12	0.0548128508448339	0.0955554271766013	0.136298003508369	0.0558321058141555	0.0973322977916895	0.138832489769224	0.0567939117691593	0.0990599334308228	0.141230405477533	0.0946263078813193	8.90517328527248	0.109401828957484	2.20542745476043	0.148952316136923	0.205174152128561	0.129795218279147	0.170126197314166	0.22734441430119	0.15061570634379	0.196037440449531	0.253835303301131	0.175439082137983	0.00257793736620418	0.00264610955044075	0.00281554262311463
123	0.986818893304458	0.13	0.0946445683358461	0.0567990523743773	0.132490084297315	0.173488823532248	0.991254536280564	0.65345483305875	1.32905423950238	7.69	6.13	10.51	0.0798480269584309	0.121125003491223	0.162401980024014	0.0814931682616783	0.123620591092944	0.16574801392421	0.083558005048022	0.126830592753936	0.169941625805385	0.0946445683358461	8.77178609014333	-0.198863810776279	1.86751821182838	0.148952316136923	0.205174152128561	0.129795218279147	0.170126197314166	0.22734441430119	0.15061570634379	0.196037440449531	0.253835303301131	0.175439082137983	0.00257793736620418	0.00264610955044075	0.00281554262311463
123	0.986818893304458	0.13	0.0955991977107351	0.0567989420824901	0.13439945333898	0.149297972035834	0.91113728777338	0.571565921882069	1.25070865366469	8.18	5.7	11.13	0.0658949948123405	0.105043678345023	0.144192361877706	0.0670162847974983	0.106831134658934	0.146645984520369	0.0680784576234079	0.108623078886597	0.149135058444736	0.0955991977107351	8.99157498377788	0.0679919671880606	2.14905222210308	0.148952316136923	0.205174152128561	0.129795218279147	0.170126197314166	0.22734441430119	0.15061570634379	0.196037440449531	0.253835303301131	0.175439082137983	0.00257793736620418	0.00264610955044075	0.00281554262311463
123	0.986818893304458	0.13	0.0957524474193173	0.0567241751681189	0.134780719670516	0.192787448704856	1.1341314674572	0.771802182404006	1.49646075251039	7.52	5.89	10	0.0963314430970549	0.141555081616423	0.186778720135791	0.0984477314977245	0.144664880116782	0.19088202873584	0.101109275003629	0.148290582487395	0.195812891726101	0.0957524474193173	8.62008822079004	0.0772870363434432	2.12024963533519	0.148952316136923	0.205174152128561	0.129795218279147	0.170126197314166	0.22734441430119	0.15061570634379	0.196037440449531	0.253835303301131	0.175439082137983	0.00257793736620418	0.00264610955044075	0.00281554262311463
123	0.986818893304458	0.13	0.0958417856219657	0.0573725814209712	0.13431098982296	0.137147580045122	0.914094103482564	0.556120869463416	1.27206733750171	7.65	5.81	10.39	0.0683073856910288	0.112276632496681	0.156245879302333	0.0697373284865206	0.114627024919353	0.159516721352185	0.0713576725932477	0.117219060739262	0.163106663114728	0.0958417856219657	8.73519165689757	-0.0517173230028692	2.02029280777742	0.148952316136923	0.205174152128561	0.129795218279147	0.170126197314166	0.22734441430119	0.15061570634379	0.196037440449531	0.253835303301131	0.175439082137983	0.00257793736620418	0.00264610955044075	0.00281554262311463
123	0.986818893304458	0.13	0.0959454885505684	0.05701692391358	0.134874053187557	0.129106725219895	0.836723750074094	0.49743020793127	1.17601729221692	7.98	5.76	10.61	0.0587617912274221	0.0988427834356072	0.138923775643792	0.0598483419315239	0.100670462505527	0.14149258307953	0.0610767706138233	0.102705683450989	0.144344490163334	0.0959454885505684	8.63814720012184	-0.0245574522741064	2.04390693257059	0.148952316136923	0.205174152128561	0.129795218279147	0.170126197314166	0.22734441430119	0.15061570634379	0.196037440449531	0.253835303301131	0.175439082137983	0.00257793736620418	0.00264610955044075	0.00281554262311463
123	0.986818893304458	0.13	0.0961280023215456	0.0572660251175387	0.134989979525552	0.142249515945755	0.888540459195838	0.547883114611678	1.22919780378	7.91	5.84	11.03	0.0652552016816594	0.105828935626597	0.146402669571534	0.0664948189016559	0.107839309782156	0.149183800662657	0.0677156652107044	0.109816407740081	0.151795734575458	0.0961280023215456	8.71066878883779	-0.0433011461076478	2.02671973226348	0.148952316136923	0.205174152128561	0.129795218279147	0.170126197314166	0.22734441430119	0.15061570634379	0.196037440449531	0.253835303301131	0.175439082137983	0.00257793736620418	0.00264610955044075	0.00281554262311463
123	0.986818893304458	0.13	0.0964963450969159	0.058336887840225	0.134655802353607	0.136132773903636	0.895902557811095	0.543541106618397	1.24826400900379	8.08	6.17	10.86	0.0634103860371892	0.104517443760497	0.145624501483805	0.0645345434173796	0.106370358765511	0.148206174113642	0.0660122171508191	0.108916791276715	0.151705243301551	0.0964963450969159	8.89872910269122	0.107169449639855	2.20070178105743	0.148952316136923	0.205174152128561	0.129795218279147	0.170126197314166	0.22734441430119	0.15061570634379	0.196037440449531	0.253835303301131	0.175439082137983	0.00257793736620418	0.00264610955044075	0.00281554262311463
123	0.986818893304458	0.13	0.0970954232438466	0.0573880170661424	0.136802829421551	0.141838321885771	0.95374584161016	0.587472015457365	1.32001966776296	8.12	5.67	10.88	0.0682398292660773	0.110785623284607	0.153331417303137	0.0694317947068788	0.112720748792879	0.156009702878879	0.0707070669682763	0.114687787344826	0.158775475786191	0.0970954232438466	8.98268556016886	0.0302924500566258	2.1304269287717	0.148952316136923	0.205174152128561	0.129795218279147	0.170126197314166	0.22734441430119	0.15061570634379	0.196037440449531	0.253835303301131	0.175439082137983	0.00257793736620418	0.00264610955044075	0.00281554262311463
123	0.986818893304458	0.13	0.0971201812328078	0.0580462185284231	0.136194143937193	0.119480788290111	0.882442377573001	0.508424642417606	1.2564601127284	7.96	5.99	10.76	0.0601442909688172	0.104388864527876	0.148633438086935	0.0612615480756716	0.106328021160892	0.151394494246113	0.0625695991586945	0.108797447395568	0.154825589440725	0.0971201812328078	8.81503459058818	-0.0587660192290089	2.02140323306705	0.148952316136923	0.205174152128561	0.129795218279147	0.170126197314166	0.22734441430119	0.15061570634379	0.196037440449531	0.253835303301131	0.175439082137983	0.00257793736620418	0.00264610955044075	0.00281554262311463
123	0.986818893304458	0.13	0.0971712488698903	0.0575436217417514	0.136798875998029	0.140849778251734	0.971049538187205	0.596608606613446	1.34549046976096	7.56	5.82	10.13	0.0741146447702226	0.120630159838883	0.167145674907544	0.0757201652796732	0.123243330235639	0.170766495191605	0.0779352403857052	0.126379762506395	0.175013913837824	0.0971712488698903	8.52139838929443	0.128301432357871	2.18051561741035	0.148952316136923	0.205174152128561	0.129795218279147	0.170126197314166	0.22734441430119	0.15061570634379	0.196037440449531	0.253835303301131	0.175439082137983	0.00257793736620418	0.00264610955044075	0.00281554262311463
123	0.986818893304458	0.13	0.0972732097808499	0.0578829855629894	0.13666343399871	0.174261535632845	1.00844748917924	0.665711871209177	1.3511831071493	8.04	6.2	11.13	0.0780588504620539	0.118246729795722	0.15843460912939	0.0794667818092368	0.120379521613636	0.161292261418036	0.081288446823692	0.123074781138149	0.164984754085713	0.0972732097808499	8.87225836994224	-0.0490297747472565	2.04259654083135	0.148952316136923	0.205174152128561	0.129795218279147	0.170126197314166	0.22734441430119	0.15061570634379	0.196037440449531	0.253835303301131	0.175439082137983	0.00257793736620418	0.00264610955044075	0.00281554262311463
123	0.986818893304458	0.13	0.0973393113478687	0.0574325012098629	0.137246121485875	0.148619943605401	0.934333471403202	0.585184667199554	1.28348227560685	8.68	6.1	11.05	0.0638212925589419	0.101900089268232	0.139978885977523	0.064701764475768	0.103305892305517	0.141910020135265	0.0661327200479291	0.105492762550443	0.144994463456589	0.0973393113478687	9.1071085396147	0.00316690784671272	2.10984654189873	0.148952316136923	0.205174152128561	0.129795218279147	0.170126197314166	0.22734441430119	0.15061570634379	0.196037440449531	0.253835303301131	0.175439082137983	0.00257793736620418	0.00264610955044075	0.00281554262311463
123	0.986818893304458	0.13	0.0981041517429313	0.0581749845572472	0.138033318928615	0.127398726152533	0.793894718816143	0.469500016601952	1.11828942103033	8.12	6.05	9.98	0.0545244053305615	0.0921973075779942	0.129870209825427	0.0554760778137587	0.0938065253239724	0.132136972834186	0.0570487432627487	0.0965630136220878	0.135808290995978	0.0981041517429313	8.35652618519544	-0.029865137196562	2.0093537816373	0.148952316136923	0.205174152128561	0.129795218279147	0.170126197314166	0.22734441430119	0.15061570634379	0.196037440449531	0.253835303301131	0.175439082137983	0.00257793736620418	0.00264610955044075	0.00281554262311463
123	0.986818893304458	0.13	0.0982009744464921	0.0592603130799961	0.137141635812988	0.164408393115773	0.97957577734402	0.63478269713812	1.32436885754992	8.62	6.2	11.27	0.0696950582974993	0.107551121378399	0.145407184459299	0.0706828925778896	0.109075514745552	0.147468136913214	0.0721809246812093	0.111415617120347	0.150565824940699	0.0982009744464921	9.105397143817	-0.0630921789356089	2.05569621285239	0.148952316136923	0.205174152128561	0.129795218279147	0.170126197314166	0.22734441430119	0.15061570634379	0.196037440449531	0.253835303301131	0.175439082137983	0.00257793736620418	0.00264610955044075	0.00281554262311463
123	0.986818893304458	0.13	0.0984497203103278	0.0593308495299097	0.137568591090746	0.151317075217601	0.937800497952167	0.591043939775517	1.28455705612882	8.7	6.33	11.04	0.0642758322111168	0.101985492782092	0.139695153353067	0.0651522215493391	0.103376046516721	0.141599871484103	0.0667465279811213	0.106021707734726	0.145122177053255	0.0984497203103278	9.1138262628203	0.00563235527170985	2.12491730061531	0.148952316136923	0.205174152128561	0.129795218279147	0.170126197314166	0.22734441430119	0.15061570634379	0.196037440449531	0.253835303301131	0.175439082137983	0.00257793736620418	0.00264610955044075	0.00281554262311463
123	0.986818893304458	0.13	0.0985306755125405	0.0587174080262234	0.138343942998858	0.157892812550761	0.994898937643605	0.636169567279855	1.35362830800736	7.58	5.9	10.23	0.0788806227910295	0.123360581599368	0.167840540407706	0.0805797843207557	0.126017882557724	0.171455980794692	0.0825945386809777	0.129265644858051	0.175503087174911	0.0985306755125405	8.47120176614326	-0.0102001025098711	2.03618016327568	0.148952316136923	0.205174152128561	0.129795218279147	0.170126197314166	0.22734441430119	0.15061570634379	0.196037440449531	0.253835303301131	0.175439082137983	0.00257793736620418	0.00264610955044075	0.00281554262311463
123	0.986818893304458	0.13	0.0985637966073421	0.058185467051665	0.138942126163019	0.13365866862582	0.941681090709582	0.567367786975915	1.31599439444325	8.68	6.46	11.39	0.0618928307488213	0.102725797453721	0.14355876415862	0.062747524271312	0.104144363588346	0.14554120290538	0.0641982817892068	0.106655843539442	0.149057177803551	0.0985637966073421	9.4173527278002	0.0600109781245606	2.21579842850221	0.148952316136923	0.205174152128561	0.129795218279147	0.170126197314166	0.22734441430119	0.15061570634379	0.196037440449531	0.253835303301131	0.175439082137983	0.00257793736620418	0.00264610955044075	0.00281554262311463
123	0.986818893304458	0.13	0.0986338421746987	0.0591480041042649	0.138119680245132	0.127716854535051	0.841399927053659	0.498085096090022	1.1847147580173	8.33	5.73	10.8	0.056481602264605	0.0954126441412798	0.134343686017955	0.0573873897472399	0.0969427632470268	0.136498136746814	0.0584587789357368	0.0987215518150922	0.139148146490607	0.0986338421746987	8.65856572981614	0.0323803226105631	2.09909512599914	0.148952316136923	0.205174152128561	0.129795218279147	0.170126197314166	0.22734441430119	0.15061570634379	0.196037440449531	0.253835303301131	0.175439082137983	0.00257793736620418	0.00264610955044075	0.00281554262311463
123	0.986818893304458	0.13	0.0986944926509355	0.0579896464296946	0.139399338872177	0.145284014392212	0.939940326755874	0.583991355705737	1.29588929780601	7.77	5.6	10.4	0.0706976282304096	0.113788588016772	0.156879547803135	0.0721125017583894	0.116065842077495	0.1600191823966	0.0735557928846128	0.118291072665932	0.163222682754014	0.0986944926509355	8.41056514722988	0.101904967215999	2.14098283600962	0.148952316136923	0.205174152128561	0.129795218279147	0.170126197314166	0.22734441430119	0.15061570634379	0.196037440449531	0.253835303301131	0.175439082137983	0.00257793736620418	0.00264610955044075	0.00281554262311463
123	0.986818893304458	0.13	0.0987598067980306	0.058766518272139	0.138753095323922	0.169131675628858	1.0723779665954	0.701281371810178	1.44347456138063	8.17	6.07	9.92	0.0809953069030385	0.12385553931976	0.166715771736482	0.0823822651455462	0.125976433328415	0.169570601511284	0.0846951677807246	0.129739995279738	0.174357909540013	0.0987598067980306	8.90387585589173	0.000878790391330055	2.09313496520533	0.148952316136923	0.205174152128561	0.129795218279147	0.170126197314166	0.22734441430119	0.15061570634379	0.196037440449531	0.253835303301131	0.175439082137983	0.00257793736620418	0.00264610955044075	0.00281554262311463
123	0.986818893304458	0.13	0.0988637169391102	0.0585249831555359	0.139202450722685	0.116421588070986	0.861383103772932	0.490883627052685	1.23188258049318	8.33	6.43	10.73	0.0556417690043189	0.0976379676220341	0.139634166239749	0.0565327267524823	0.0992013849131167	0.141870043073751	0.058091733187939	0.10191917307929	0.145787826507961	0.0988637169391102	8.9394320656046	0.00215511610114561	2.10580613521786	0.148952316136923	0.205174152128561	0.129795218279147	0.170126197314166	0.22734441430119	0.15061570634379	0.196037440449531	0.253835303301131	0.175439082137983	0.00257793736620418	0.00264610955044075	0.00281554262311463
123	0.986818893304458	0.13	0.0988670688847094	0.0591576570792483	0.13857648069017	0.142878744105087	0.969680903691684	0.598870743651109	1.34049106373226	8	5.92	10.62	0.0705186638856123	0.114182571863233	0.157846479840854	0.0718087684018399	0.116271486251546	0.160734204101252	0.0734482073323278	0.118793555232697	0.16434816411607	0.0988670688847094	8.8455812971279	-0.0593755870281949	2.02748508111346	0.148952316136923	0.205174152128561	0.129795218279147	0.170126197314166	0.22734441430119	0.15061570634379	0.196037440449531	0.253835303301131	0.175439082137983	0.00257793736620418	0.00264610955044075	0.00281554262311463
123	0.986818893304458	0.13	0.0989006090978413	0.059038128135895	0.138763090059788	0.15495661357841	0.962698609322519	0.611696075794446	1.31370114285059	7.63	5.71	10.1	0.0753303250229765	0.118556260223259	0.161782195423542	0.0769199073713528	0.121057974353431	0.165196041335509	0.0787104032259935	0.123998169577681	0.169130560893429	0.0989006090978413	8.49704274389978	0.0450628656654641	2.08658952942596	0.148952316136923	0.205174152128561	0.129795218279147	0.170126197314166	0.22734441430119	0.15061570634379	0.196037440449531	0.253835303301131	0.175439082137983	0.00257793736620418	0.00264610955044075	0.00281554262311463
123	0.986818893304458	0.13	0.0989122659182596	0.0585753380623797	0.13924919377414	0.121626243206751	0.846667150286022	0.491425236372187	1.20190906419986	7.64	5.72	10.62	0.0604258378248766	0.10410652145688	0.147787205088884	0.0616949463774371	0.106293044333752	0.150891142290068	0.0628646860000117	0.108333492704989	0.153988089008056	0.0989122659182596	8.65128608453389	-3.56220646281227e-05	2.06502993291365	0.148952316136923	0.205174152128561	0.129795218279147	0.170126197314166	0.22734441430119	0.15061570634379	0.196037440449531	0.253835303301131	0.175439082137983	0.00257793736620418	0.00264610955044075	0.00281554262311463
123	0.986818893304458	0.13	0.098994323751875	0.0591781489848648	0.138810498518885	0.146812078077002	1.05753902225128	0.659502136780708	1.45557590772185	8.35	6.35	11.03	0.0745996787204398	0.119623678066271	0.164647677412103	0.0757851215075867	0.121524584729249	0.16726404795091	0.0777179261652237	0.124659876016086	0.171284676146007	0.098994323751875	9.24815338825669	0.00373285301671583	2.13640912552363	0.148952316136923	0.205174152128561	0.129795218279147	0.170126197314166	0.22734441430119	0.15061570634379	0.196037440449531	0.253835303301131	0.175439082137983	0.00257793736620418	0.00264610955044075	0.00281554262311463
123	0.986818893304458	0.13	0.0991865769954371	0.0585652664597615	0.139807887531113	0.148837246477835	0.940940701430006	0.589624475725749	1.29225692713426	7.52	5.64	10.71	0.073616025821725	0.117478696738162	0.1613413676546	0.075234771111826	0.120061939787612	0.164889108463399	0.0766075114273483	0.122229055740081	0.167950739039202	0.0991865769954371	8.57916895448646	-0.024265313028678	2.02967683293989	0.148952316136923	0.205174152128561	0.129795218279147	0.170126197314166	0.22734441430119	0.15061570634379	0.196037440449531	0.253835303301131	0.175439082137983	0.00257793736620418	0.00264610955044075	0.00281554262311463
123	0.986818893304458	0.13	0.0992719012552184	0.0595716097871703	0.138972192723266	0.14279170928995	0.937136211113502	0.578643882872968	1.29562853935404	7.85	5.95	10.68	0.0693752958108205	0.112355982298189	0.155336668785558	0.0707216176055681	0.114536402662101	0.158351187718634	0.0723098343146973	0.11717202879006	0.161856486611274	0.0992719012552184	8.71103354923916	0.00164659866494776	2.07342318234237	0.148952316136923	0.205174152128561	0.129795218279147	0.170126197314166	0.22734441430119	0.15061570634379	0.196037440449531	0.253835303301131	0.175439082137983	0.00257793736620418	0.00264610955044075	0.00281554262311463
123	0.986818893304458	0.13	0.0994911423025543	0.0584566777261068	0.140525606879002	0.138523617201771	0.958425053364327	0.585257912216373	1.33159219451228	8.32	6.15	10.7	0.0664001099276237	0.108737579744589	0.151075049561555	0.0674669164154711	0.11048459425512	0.153502272094768	0.0691505326197559	0.113191210809992	0.157384172954885	0.0994911423025543	8.77393943209752	0.0487543794814362	2.13758691491472	0.148952316136923	0.205174152128561	0.129795218279147	0.170126197314166	0.22734441430119	0.15061570634379	0.196037440449531	0.253835303301131	0.175439082137983	0.00257793736620418	0.00264610955044075	0.00281554262311463
123	0.986818893304458	0.13	0.0995147595211483	0.059342474290456	0.139687044751841	0.123277956374717	0.865626073242427	0.505210091263833	1.22604205522102	7.73	5.82	10.8	0.0614444494404811	0.105278810561071	0.149113171681661	0.0626921155044228	0.10741655937948	0.152141003254538	0.0639852706462618	0.10963880652373	0.15509608484419	0.0995147595211483	8.61281362345616	-0.0100897731308315	2.05107648063761	0.148952316136923	0.205174152128561	0.129795218279147	0.170126197314166	0.22734441430119	0.15061570634379	0.196037440449531	0.253835303301131	0.175439082137983	0.00257793736620418	0.00264610955044075	0.00281554262311463
123	0.986818893304458	0.13	0.0995150958615452	0.0591999453750632	0.139830246348027	0.185663453505499	1.10252992559518	0.742022181347325	1.46303766984303	7.41	5.63	10.81	0.0939832886042364	0.139644596612829	0.185305904621422	0.0961384784611	0.142846874620498	0.189555270779897	0.0977719855893837	0.145259929823904	0.192942594392637	0.0995150958615452	8.45651555886372	-0.0867535790310016	1.94718811461075	0.148952316136923	0.205174152128561	0.129795218279147	0.170126197314166	0.22734441430119	0.15061570634379	0.196037440449531	0.253835303301131	0.175439082137983	0.00257793736620418	0.00264610955044075	0.00281554262311463
123	0.986818893304458	0.13	0.0995173977506216	0.0596514169949767	0.139383378506266	0.167062732701811	0.960368200410098	0.625565008932163	1.29517139188803	8.16	6.18	11.02	0.0722827004456471	0.110968494011941	0.149654287578234	0.0735224017767671	0.112871685078279	0.152220968379791	0.0752206295050655	0.115436368781547	0.155747079969185	0.0995173977506216	8.78273254690858	0.0665027292764846	2.14933424559817	0.148952316136923	0.205174152128561	0.129795218279147	0.170126197314166	0.22734441430119	0.15061570634379	0.196037440449531	0.253835303301131	0.175439082137983	0.00257793736620418	0.00264610955044075	0.00281554262311463
123	0.986818893304458	0.13	0.0995865195454059	0.0601596819296578	0.139013357161154	0.130466367341124	0.964200699830156	0.575561313986132	1.35284008567418	7.94	6.16	10.88	0.0682783536409662	0.114382316469339	0.160486279297713	0.0695585477012034	0.116526942904098	0.163495338106993	0.0711411907028034	0.119216355951471	0.167466924555436	0.0995865195454059	8.8068237220892	0.0864510151323477	2.16857261691031	0.148952316136923	0.205174152128561	0.129795218279147	0.170126197314166	0.22734441430119	0.15061570634379	0.196037440449531	0.253835303301131	0.175439082137983	0.00257793736620418	0.00264610955044075	0.00281554262311463
123	0.986818893304458	0.13	0.100009447819585	0.059178736188932	0.140840159450238	0.120476131912101	0.866665357964	0.50106197459209	1.23226874133591	8.7	6.05	10.83	0.0545313242498069	0.094320487380197	0.134109650510587	0.0552771515447583	0.0956105127908951	0.135943874037032	0.0564853949258889	0.0978169025870356	0.139075602898892	0.100009447819585	8.99279807401311	0.0210206248041455	2.13000281966768	0.148952316136923	0.205174152128561	0.129795218279147	0.170126197314166	0.22734441430119	0.15061570634379	0.196037440449531	0.253835303301131	0.175439082137983	0.00257793736620418	0.00264610955044075	0.00281554262311463
123	0.986818893304458	0.13	0.100685442015956	0.0603700760039807	0.141000808027931	0.142666479518377	0.962359112050949	0.594029569047791	1.33068865505411	8.35	6.17	10.92	0.067223702696047	0.108905930287352	0.150588157878658	0.0682936907116146	0.110639367089526	0.152985043467438	0.069893554326613	0.113101055563749	0.156819123185718	0.100685442015956	8.93253480520578	0.0637207426624909	2.1695971723813	0.148952316136923	0.205174152128561	0.129795218279147	0.170126197314166	0.22734441430119	0.15061570634379	0.196037440449531	0.253835303301131	0.175439082137983	0.00257793736620418	0.00264610955044075	0.00281554262311463
123	0.986818893304458	0.13	0.101488340220906	0.0600544030665136	0.142922277375299	0.126885745365056	0.867599083669739	0.512267617470906	1.22293054986857	7.82	5.89	10.37	0.0616472626464562	0.104408529367662	0.147169796088867	0.0628580040017233	0.106459094452328	0.150060184902932	0.0643759635509926	0.108600545349509	0.153578114422191	0.101488340220906	8.49487202458841	0.0254346605982173	2.06319560661288	0.148952316136923	0.205174152128561	0.129795218279147	0.170126197314166	0.22734441430119	0.15061570634379	0.196037440449531	0.253835303301131	0.175439082137983	0.00257793736620418	0.00264610955044075	0.00281554262311463
123	0.986818893304458	0.13	0.102016927743077	0.0612800573011084	0.142753798185046	0.150776012111278	0.951584232194527	0.598987974138039	1.30418049025102	8.29	5.74	11.06	0.0682040896307035	0.108352653251771	0.148501216872838	0.0693143953098012	0.110116544052193	0.150918692794585	0.0705229886484214	0.112048479880608	0.153582532001618	0.102016927743077	8.87824106013328	0.0160153068982075	2.10992823389215	0.148952316136923	0.205174152128561	0.129795218279147	0.170126197314166	0.22734441430119	0.15061570634379	0.196037440449531	0.253835303301131	0.175439082137983	0.00257793736620418	0.00264610955044075	0.00281554262311463
123	0.986818893304458	0.13	0.102032332421766	0.0604175719400619	0.14364709290347	0.137102723966219	0.927668010557256	0.564310158519663	1.29102586259485	8.28	6.01	10.53	0.0643243126836105	0.105742571309017	0.147160829934422	0.0653755214571907	0.107470650693987	0.149565779930784	0.0668852455262366	0.110090303017383	0.152773051309984	0.102032332421766	8.63059495058899	0.00671248170797367	2.07696481764652	0.148952316136923	0.205174152128561	0.129795218279147	0.170126197314166	0.22734441430119	0.15061570634379	0.196037440449531	0.253835303301131	0.175439082137983	0.00257793736620418	0.00264610955044075	0.00281554262311463
123	0.986818893304458	0.13	0.102160540831375	0.060683388505771	0.143637693156978	0.154140740273238	1.02634228319039	0.650964974184849	1.40171959219593	7.87	5.81	10.79	0.0778262541836597	0.122704567186638	0.167582880189617	0.0793229164741112	0.125064276008561	0.170805635543011	0.0808429734479792	0.127495926026586	0.174177275890612	0.102160540831375	8.65579710228144	0.0847301077751954	2.14634312398681	0.148952316136923	0.205174152128561	0.129795218279147	0.170126197314166	0.22734441430119	0.15061570634379	0.196037440449531	0.253835303301131	0.175439082137983	0.00257793736620418	0.00264610955044075	0.00281554262311463
123	0.986818893304458	0.13	0.102554179127273	0.0620037135436128	0.143104644710933	0.136099883120854	0.908926505313967	0.551392692838556	1.26646031778938	7.59	6.16	10.71	0.0682624128232253	0.112525097154089	0.156787781484954	0.0697259775536807	0.114937665896895	0.160149354240109	0.0714446621016503	0.117733863487228	0.163962975833338	0.102554179127273	8.51971379704212	-0.0231896562185847	2.04268524945238	0.148952316136923	0.205174152128561	0.129795218279147	0.170126197314166	0.22734441430119	0.15061570634379	0.196037440449531	0.253835303301131	0.175439082137983	0.00257793736620418	0.00264610955044075	0.00281554262311463
123	0.986818893304458	0.13	0.102626911678553	0.0619879072848834	0.143265916072222	0.128194361215269	0.882331156492848	0.523084733823821	1.24157757916188	7.51	5.56	10.04	0.0653782650201253	0.110279035985271	0.155179806950417	0.0668204263287347	0.112711651148732	0.158602875968728	0.0683171228462055	0.115146664733947	0.161918438930711	0.102626911678553	8.26584564390203	-0.0117699443416834	2.01603023550625	0.148952316136923	0.205174152128561	0.129795218279147	0.170126197314166	0.22734441430119	0.15061570634379	0.196037440449531	0.253835303301131	0.175439082137983	0.00257793736620418	0.00264610955044075	0.00281554262311463
123	0.986818893304458	0.13	0.102862950280496	0.0604372759423726	0.14528862461862	0.121718824034414	0.84449232150846	0.490316361217332	1.19866828179959	7.56	5.68	10.62	0.0608980083379765	0.104887180001289	0.148876351664601	0.0622164238355713	0.107157942007909	0.152099460180247	0.0634685637191239	0.109261146121771	0.154872955057027	0.102862950280496	8.42226753155757	-0.135711068302118	1.90146294788951	0.148952316136923	0.205174152128561	0.129795218279147	0.170126197314166	0.22734441430119	0.15061570634379	0.196037440449531	0.253835303301131	0.175439082137983	0.00257793736620418	0.00264610955044075	0.00281554262311463
123	0.986818893304458	0.13	0.102872597720821	0.0606771082780699	0.145068087163572	0.15579370747655	1.00216138433759	0.637934111455587	1.3663886572196	8.26	6.25	10.66	0.0729025707293234	0.114526155431891	0.156149740134459	0.0741049788267505	0.116415076155549	0.158725173484347	0.0760674490448606	0.11925146832616	0.162686391775815	0.102872597720821	8.90988592063409	0.0436597496783239	2.14418826667946	0.148952316136923	0.205174152128561	0.129795218279147	0.170126197314166	0.22734441430119	0.15061570634379	0.196037440449531	0.253835303301131	0.175439082137983	0.00257793736620418	0.00264610955044075	0.00281554262311463
123	0.986818893304458	0.13	0.103551255023432	0.0612800707428536	0.14582243930401	0.125039058694904	0.907461799365942	0.532674125817113	1.28224947291477	8.57	6.3	11.45	0.058800366416065	0.100172100962192	0.141543835508318	0.0596518084281838	0.101622614630727	0.143593420833271	0.0609395072870948	0.10381641490967	0.146713602281311	0.103551255023432	9.05182756647201	0.12146809091032	2.23884932596949	0.148952316136923	0.205174152128561	0.129795218279147	0.170126197314166	0.22734441430119	0.15061570634379	0.196037440449531	0.253835303301131	0.175439082137983	0.00257793736620418	0.00264610955044075	0.00281554262311463
123	0.986818893304458	0.13	0.10358716245845	0.0615766934277155	0.145597631489184	0.133329953653056	0.920267588302359	0.553945912408489	1.28658926419623	7.58	5.93	10.37	0.0686047050902709	0.113972655245557	0.159340605400843	0.0700773002945599	0.116419070332013	0.162760840369466	0.071751550999018	0.119139166724199	0.166612557631624	0.10358716245845	8.39780687037362	-0.0325861427798693	2.00797206174702	0.148952316136923	0.205174152128561	0.129795218279147	0.170126197314166	0.22734441430119	0.15061570634379	0.196037440449531	0.253835303301131	0.175439082137983	0.00257793736620418	0.00264610955044075	0.00281554262311463
123	0.986818893304458	0.13	0.103690571203886	0.0625408576695848	0.144840284738187	0.129490942105146	0.856898762623286	0.510016631109229	1.20378089413734	7.82	6.1	10.17	0.0613896906958705	0.103143205116092	0.144896719536314	0.0625962069289858	0.105170319928001	0.147744432927017	0.0641784794412164	0.107938616637255	0.151849902962384	0.103690571203886	8.43655036874842	-0.112822147849172	1.93338254981913	0.148952316136923	0.205174152128561	0.129795218279147	0.170126197314166	0.22734441430119	0.15061570634379	0.196037440449531	0.253835303301131	0.175439082137983	0.00257793736620418	0.00264610955044075	0.00281554262311463
123	0.986818893304458	0.13	0.10373170220944	0.0613647493446396	0.146098655074241	0.15609710115343	1.01536790913892	0.646765885432921	1.38396993284492	8.31	5.98	10.46	0.0734586230538919	0.115323844652889	0.157189066251886	0.0746435470045402	0.117184075350513	0.159724603696486	0.0764214445353611	0.12010905320484	0.163571958405305	0.10373170220944	8.77037907335572	0.0647113049248024	2.13693280470643	0.148952316136923	0.205174152128561	0.129795218279147	0.170126197314166	0.22734441430119	0.15061570634379	0.196037440449531	0.253835303301131	0.175439082137983	0.00257793736620418	0.00264610955044075	0.00281554262311463
123	0.986818893304458	0.13	0.103786265020702	0.0625289989841246	0.14504353105728	0.154383803546413	1.03416331619612	0.656277694100837	1.4120489382914	8.4	6.2	10.7	0.0737990006193316	0.116292569286563	0.158786137953794	0.0749463556936352	0.118100573031261	0.161254790368887	0.0768600669765627	0.121059968142981	0.165085599111808	0.103786265020702	8.90988420741026	-0.0150891627537372	2.08009567809283	0.148952316136923	0.205174152128561	0.129795218279147	0.170126197314166	0.22734441430119	0.15061570634379	0.196037440449531	0.253835303301131	0.175439082137983	0.00257793736620418	0.00264610955044075	0.00281554262311463
123	0.986818893304458	0.13	0.103858085853063	0.0621015149056771	0.145614656800449	0.126105392727813	0.965286039041312	0.568547685435012	1.36202439264761	8.11	6.22	10.14	0.0661369933346188	0.112288059498878	0.158439125663136	0.0672979822656612	0.114259198306275	0.161220414346888	0.0692676624188539	0.117544162807538	0.165938620225742	0.103858085853063	8.78154246475797	-0.0119702065920244	2.07658074987202	0.148952316136923	0.205174152128561	0.129795218279147	0.170126197314166	0.22734441430119	0.15061570634379	0.196037440449531	0.253835303301131	0.175439082137983	0.00257793736620418	0.00264610955044075	0.00281554262311463
123	0.986818893304458	0.13	0.104344595472824	0.0623220340316679	0.146367156913979	0.148290072270043	0.915908038623927	0.573197745390008	1.25861833185784	8.19	5.59	10.67	0.0660618214444847	0.105559649865637	0.14505747828679	0.0671846776930357	0.107353852778224	0.147523027863413	0.0684199791118877	0.109210326950915	0.150063639658423	0.104344595472824	8.46699640765466	-0.0704150847425015	1.97367942040761	0.148952316136923	0.205174152128561	0.129795218279147	0.170126197314166	0.22734441430119	0.15061570634379	0.196037440449531	0.253835303301131	0.175439082137983	0.00257793736620418	0.00264610955044075	0.00281554262311463
123	0.986818893304458	0.13	0.104585316475271	0.0619383932156173	0.147232239734925	0.141301926587157	0.975135595437404	0.599819945567456	1.35045124530735	8.01	5.68	10.35	0.0705594484478389	0.11470947287494	0.158859497302041	0.0718459642363911	0.116800979415828	0.161755994595265	0.0733654045784834	0.119372319727154	0.165171279259646	0.104585316475271	8.49873383837355	0.0395401226826183	2.08603002918897	0.148952316136923	0.205174152128561	0.129795218279147	0.170126197314166	0.22734441430119	0.15061570634379	0.196037440449531	0.253835303301131	0.175439082137983	0.00257793736620418	0.00264610955044075	0.00281554262311463
123	0.986818893304458	0.13	0.104682950159451	0.0621990094029743	0.147166890915928	0.139981119082977	0.893720742662859	0.547855785616955	1.23958569970876	8.48	5.61	10.44	0.0611009994658402	0.0996744618815313	0.138247924297222	0.062021763271323	0.101176509927125	0.140331256582927	0.063247946942553	0.103222250917059	0.143007959735277	0.104682950159451	8.54215723409631	0.00310134313107356	2.05320834098958	0.148952316136923	0.205174152128561	0.129795218279147	0.170126197314166	0.22734441430119	0.15061570634379	0.196037440449531	0.253835303301131	0.175439082137983	0.00257793736620418	0.00264610955044075	0.00281554262311463
123	0.986818893304458	0.13	0.104744691045042	0.0633126872730009	0.146176694817083	0.139037351671116	0.94153693585516	0.575732274611755	1.30734159709857	7.78	6.05	10.65	0.069590376936173	0.113806213677485	0.158022050418797	0.0709763363538883	0.116072774092663	0.161169211831438	0.0725903985504489	0.118572725614649	0.164895202528381	0.104744691045042	8.54814420912752	-0.129629738076499	1.92799168837979	0.148952316136923	0.205174152128561	0.129795218279147	0.170126197314166	0.22734441430119	0.15061570634379	0.196037440449531	0.253835303301131	0.175439082137983	0.00257793736620418	0.00264610955044075	0.00281554262311463
123	0.986818893304458	0.13	0.105565184099667	0.0630645408617493	0.148065827337584	0.148103854951595	0.979690840810416	0.612844108905199	1.34653757271563	8.11	5.9	10.43	0.0712174363440232	0.113847990179557	0.156478544015091	0.0724632460408958	0.115839538000094	0.159215829959291	0.0742194307968782	0.118510967292241	0.163093661025692	0.105565184099667	8.73456958352525	-0.0765990098633956	1.98830847097779	0.148952316136923	0.205174152128561	0.129795218279147	0.170126197314166	0.22734441430119	0.15061570634379	0.196037440449531	0.253835303301131	0.175439082137983	0.00257793736620418	0.00264610955044075	0.00281554262311463
123	0.986818893304458	0.13	0.106766273651225	0.0635601418122055	0.149972405490244	0.143409369863249	0.994911621760152	0.615275208578105	1.3745480349422	7.76	5.97	10.6	0.0745978419374584	0.120626117982751	0.166654394028043	0.0760978998933885	0.123051740001746	0.170005580110103	0.0777755258712909	0.125841796318036	0.173992381755257	0.106766273651225	8.5918344687744	0.0337953324402286	2.09853330509031	0.148952316136923	0.205174152128561	0.129795218279147	0.170126197314166	0.22734441430119	0.15061570634379	0.196037440449531	0.253835303301131	0.175439082137983	0.00257793736620418	0.00264610955044075	0.00281554262311463
123	0.986818893304458	0.13	0.107392458995261	0.0643493313769272	0.150435586613595	0.145238614655282	0.959047776674885	0.595796539051348	1.32229901429842	7.41	5.44	9.72	0.0754662955227402	0.121477347032283	0.167488398541826	0.0771971054840828	0.124263414651802	0.171329723819521	0.0789459972634438	0.127127708581864	0.175288531004935	0.107392458995261	8.18694990134393	-0.0533545472126563	1.9442653091291	0.148952316136923	0.205174152128561	0.129795218279147	0.170126197314166	0.22734441430119	0.15061570634379	0.196037440449531	0.253835303301131	0.175439082137983	0.00257793736620418	0.00264610955044075	0.00281554262311463
123	0.986818893304458	0.13	0.107667707279916	0.063384512626134	0.151950901933697	0.12180618280082	0.92115133129279	0.534982723403125	1.30731993918245	8.4	6.15	10.89	0.0601598563589136	0.103585273600767	0.147010690842621	0.0610951970979931	0.10519577489235	0.149296352686708	0.0625268739019563	0.107630759857466	0.152897434004313	0.107667707279916	8.73413405731081	-0.0272685603765181	2.06196051317484	0.148952316136923	0.205174152128561	0.129795218279147	0.170126197314166	0.22734441430119	0.15061570634379	0.196037440449531	0.253835303301131	0.175439082137983	0.00257793736620418	0.00264610955044075	0.00281554262311463
123	0.986818893304458	0.13	0.107768634355963	0.064680899237143	0.150856369474783	0.133088938005981	1.04311021376048	0.627456225507295	1.45876420201367	8.2	6.22	10.27	0.0721795340229126	0.119994361523626	0.16780918902434	0.0733982866098689	0.12202046823804	0.170642649866212	0.0753783389400462	0.125320567190647	0.175338491638805	0.107768634355963	8.93290923887049	0.00602540040782898	2.1030833242816	0.148952316136923	0.205174152128561	0.129795218279147	0.170126197314166	0.22734441430119	0.15061570634379	0.196037440449531	0.253835303301131	0.175439082137983	0.00257793736620418	0.00264610955044075	0.00281554262311463
123	0.986818893304458	0.13	0.107803797556342	0.0641136104003997	0.151493984712284	0.137685990115878	0.990771068123619	0.603650164635776	1.37789197161146	7.72	6	9.83	0.0734843054168433	0.120609796921197	0.167735288425551	0.0749807197972238	0.123065861974869	0.171151004152514	0.0771192934489012	0.126381333947302	0.175925259076646	0.107803797556342	8.34625582756263	0.0577148173560125	2.10074468763637	0.148952316136923	0.205174152128561	0.129795218279147	0.170126197314166	0.22734441430119	0.15061570634379	0.196037440449531	0.253835303301131	0.175439082137983	0.00257793736620418	0.00264610955044075	0.00281554262311463
123	0.986818893304458	0.13	0.107868546774503	0.0639861922456366	0.151750901303368	0.145755602667236	0.976247708543689	0.607249778558588	1.34524563852879	7.96	5.72	10.25	0.0718961289688786	0.115584119809205	0.159272110649532	0.0732354595096183	0.11773730029201	0.162239141074402	0.0749143913040615	0.120423554764875	0.165993684992779	0.107868546774503	8.31339296484128	0.00577291409248628	2.03552645633615	0.148952316136923	0.205174152128561	0.129795218279147	0.170126197314166	0.22734441430119	0.15061570634379	0.196037440449531	0.253835303301131	0.175439082137983	0.00257793736620418	0.00264610955044075	0.00281554262311463
123	0.986818893304458	0.13	0.107977830573588	0.0640277485650869	0.15192791258209	0.140023894306056	1.00718089621557	0.617476722115162	1.39688507031598	7.98	5.47	10.8	0.0729350334347219	0.118966059301253	0.164997085167784	0.0742831713138529	0.121165038904361	0.168046906494869	0.0754081890885225	0.123070556771661	0.17069352950816	0.107977830573588	8.48485620924224	-0.0100136171146478	2.03411849741527	0.148952316136923	0.205174152128561	0.129795218279147	0.170126197314166	0.22734441430119	0.15061570634379	0.196037440449531	0.253835303301131	0.175439082137983	0.00257793736620418	0.00264610955044075	0.00281554262311463
123	0.986818893304458	0.13	0.108131617136319	0.0650812182552219	0.151182016017417	0.167163523971313	1.04866793800745	0.683214071076051	1.41412180493885	8.04	6.35	10.67	0.0800990818094054	0.122944392560687	0.165789703311969	0.0815430816563829	0.125160793548489	0.168778505440595	0.0837487055792051	0.128523441078142	0.17323824656813	0.108131617136319	8.65691350356532	0.0393181604446203	2.11139457718642	0.148952316136923	0.205174152128561	0.129795218279147	0.170126197314166	0.22734441430119	0.15061570634379	0.196037440449531	0.253835303301131	0.175439082137983	0.00257793736620418	0.00264610955044075	0.00281554262311463
123	0.986818893304458	0.13	0.108537395837355	0.0641697151764762	0.152905076498233	0.158523814525043	0.991708745146909	0.634975764761778	1.34844172553204	7.86	5.89	10.16	0.0760264898223905	0.11873860232756	0.16145071483273	0.077495500978764	0.121032912270303	0.164570323561843	0.0794080450598768	0.124001194946141	0.168745211730917	0.108537395837355	8.4158458146302	0.0438035731238539	2.08773421332035	0.148952316136923	0.205174152128561	0.129795218279147	0.170126197314166	0.22734441430119	0.15061570634379	0.196037440449531	0.253835303301131	0.175439082137983	0.00257793736620418	0.00264610955044075	0.00281554262311463
123	0.986818893304458	0.13	0.109246256278569	0.064260470067069	0.15423204249007	0.137442371516615	0.94981265776714	0.578314080704521	1.32131123482976	7.66	5.64	9.74	0.0709738099480914	0.116566110540717	0.162158411133343	0.0724557659051515	0.119000048383895	0.165544330862638	0.0742768047410662	0.122040805729194	0.169580115105536	0.109246256278569	8.24343914609763	0.0408016655178815	2.0593954322012	0.148952316136923	0.205174152128561	0.129795218279147	0.170126197314166	0.22734441430119	0.15061570634379	0.196037440449531	0.253835303301131	0.175439082137983	0.00257793736620418	0.00264610955044075	0.00281554262311463
123	0.986818893304458	0.13	0.110541179853127	0.0653875746412835	0.15569478506497	0.150981325887159	1.07743895510514	0.67852875721761	1.47634915299267	8.19	6.28	10.42	0.0782090981267829	0.124188589015707	0.170168079904631	0.0795388842790917	0.126300162603733	0.173061440928375	0.0817016529417745	0.129794760988443	0.177826052772115	0.110541179853127	8.78723915365755	-0.0226178892673848	2.06952843920293	0.148952316136923	0.205174152128561	0.129795218279147	0.170126197314166	0.22734441430119	0.15061570634379	0.196037440449531	0.253835303301131	0.175439082137983	0.00257793736620418	0.00264610955044075	0.00281554262311463
123	0.986818893304458	0.13	0.110625296318857	0.0665528244075058	0.154697768230209	0.137101644460074	1.00263084386172	0.609909042734999	1.39535264498844	7.91	5.78	10.45	0.072567998229373	0.119294695116834	0.166021392004296	0.0739419111972725	0.121553273727541	0.169164636257809	0.0754348350098852	0.124126976355911	0.172815844155403	0.110625296318857	8.69643741997077	-0.0501258105052803	2.0244444475045	0.148952316136923	0.205174152128561	0.129795218279147	0.170126197314166	0.22734441430119	0.15061570634379	0.196037440449531	0.253835303301131	0.175439082137983	0.00257793736620418	0.00264610955044075	0.00281554262311463
123	0.986818893304458	0.13	0.11571944873603	0.0694460203977335	0.161992877074327	0.166342683366879	1.06556365553677	0.693123248895205	1.43800406217833	7.5	5.91	10.52	0.0867189334865581	0.133316179939821	0.179913426393084	0.0886376020040133	0.136265819044384	0.183894036084754	0.0905691908292439	0.139500582570327	0.188238579346876	0.11571944873603	8.32085660135282	-0.00370184658135532	2.03641211779825	0.148952316136923	0.205174152128561	0.129795218279147	0.170126197314166	0.22734441430119	0.15061570634379	0.196037440449531	0.253835303301131	0.175439082137983	0.00257793736620418	0.00264610955044075	0.00281554262311463
123	0.986818893304458	0.13	0.116685025142327	0.0696488647346303	0.163721185550024	0.159164636527663	1.05224075593072	0.674640070375439	1.42984144148601	8.09	5.59	10.59	0.0786591214673369	0.122685172535892	0.166711223604447	0.0800508618990903	0.124855879655546	0.169660897412001	0.0815303605104422	0.127283376693379	0.172935389108853	0.116685025142327	8.31996398579194	0.12570751673967	2.15983523054773	0.148952316136923	0.205174152128561	0.129795218279147	0.170126197314166	0.22734441430119	0.15061570634379	0.196037440449531	0.253835303301131	0.175439082137983	0.00257793736620418	0.00264610955044075	0.00281554262311463
123	0.986818893304458	0.13	0.117559321099836	0.0697083366415609	0.165410305558111	0.130970867148451	0.947138130633716	0.566222671000247	1.32805359026719	7.69	5.67	10.43	0.0692303595765375	0.115803758328132	0.162377157079726	0.0706593859446556	0.118194134821773	0.16572888369889	0.0720954880440889	0.1205792265746	0.169192150282722	0.117559321099836	8.21072716890082	-0.093146360256149	1.9322341889924	0.148952316136923	0.205174152128561	0.129795218279147	0.170126197314166	0.22734441430119	0.15061570634379	0.196037440449531	0.253835303301131	0.175439082137983	0.00257793736620418	0.00264610955044075	0.00281554262311463
123	0.986818893304458	0.13	0.120728203353067	0.0716416998215322	0.169814706884601	0.143513409031257	1.05996514628096	0.655676923472374	1.46425336908954	8.38	6.21	10.21	0.0738787798112171	0.119432191139109	0.164985602467	0.0750359634735002	0.121302890420959	0.167569817368419	0.0770861182489962	0.124646792618296	0.1723498231774	0.120728203353067	8.61512895702126	0.0848554755071487	2.16508020833962	0.148952316136923	0.205174152128561	0.129795218279147	0.170126197314166	0.22734441430119	0.15061570634379	0.196037440449531	0.253835303301131	0.175439082137983	0.00257793736620418	0.00264610955044075	0.00281554262311463
123	0.986818893304458	0.13	0.124861622611713	0.0749279637430921	0.174795281480334	0.132774116314538	1.07285523709937	0.644764340073088	1.50094613412566	7.97	5.93	10.76	0.0762178617168159	0.126822665307657	0.177427468898499	0.07763034269209	0.129172962179619	0.180715581667148	0.0792685918578094	0.131918209984478	0.184728462185203	0.124861622611713	8.61779322528952	0.0583383176294784	2.12895148129105	0.148952316136923	0.205174152128561	0.129795218279147	0.170126197314166	0.22734441430119	0.15061570634379	0.196037440449531	0.253835303301131	0.175439082137983	0.00257793736620418	0.00264610955044075	0.00281554262311463
123	0.986818893304458	0.14	0.0729601856470659	0.0443640089936686	0.101556362300463	0.133337551721818	0.801516577195095	0.482475412606027	1.12055774178416	8.17	6.22	10.8	0.055731451815358	0.0925843707970148	0.129437289778672	0.0566862361707328	0.0941705148128226	0.131654793454912	0.058011487768141	0.096557803738112	0.134931166359109	0.0729601856470659	9.31665359604285	-0.0314855774179209	2.07828057005304	0.148952316136923	0.205174152128561	0.129795218279147	0.170126197314166	0.22734441430119	0.15061570634379	0.196037440449531	0.253835303301131	0.175439082137983	0.00257793736620418	0.00264610955044075	0.00281554262311463
123	0.986818893304458	0.14	0.0756921094156869	0.0465303121770088	0.104853906654365	0.167856373134434	0.79371521332143	0.517796984016953	1.06963344262591	8.08	5.91	11.43	0.0604271905915071	0.0926269985172073	0.124826806442908	0.0614996812516662	0.0942709867585247	0.127042292265383	0.0625714776227471	0.0958752982099484	0.129274850631009	0.0756921094156869	9.11714963014095	0.0741183154145576	2.16531683079417	0.148952316136923	0.205174152128561	0.129795218279147	0.170126197314166	0.22734441430119	0.15061570634379	0.196037440449531	0.253835303301131	0.175439082137983	0.00257793736620418	0.00264610955044075	0.00281554262311463
123	0.986818893304458	0.14	0.077268566691701	0.0472712649646442	0.107265868418758	0.124878899029322	0.808201967033251	0.474164707608767	1.14223922645773	7.73	5.61	9.59	0.0576683248989303	0.0982942274507786	0.138920130002627	0.0588392932442355	0.100290113911376	0.141740934578516	0.0602964945351361	0.102926369706095	0.145384669209269	0.077268566691701	8.54773726107764	0.067671870389029	2.09348605085416	0.148952316136923	0.205174152128561	0.129795218279147	0.170126197314166	0.22734441430119	0.15061570634379	0.196037440449531	0.253835303301131	0.175439082137983	0.00257793736620418	0.00264610955044075	0.00281554262311463
123	0.986818893304458	0.14	0.0783859017256561	0.0485896291961738	0.108182174255138	0.213595714956225	1.08093258555784	0.75710731397653	1.40475785713915	7.47	5.6	10.47	0.095161146246621	0.135862884901673	0.176564623556724	0.0972952587361811	0.13890978682512	0.18052431491406	0.0991601780535901	0.141583388936882	0.184306383223534	0.0783859017256561	8.64605545609574	-0.0415496314379279	1.99733035151355	0.148952316136923	0.205174152128561	0.129795218279147	0.170126197314166	0.22734441430119	0.15061570634379	0.196037440449531	0.253835303301131	0.175439082137983	0.00257793736620418	0.00264610955044075	0.00281554262311463
123	0.986818893304458	0.14	0.0794284800549699	0.0483633557027367	0.110493604407203	0.17495968985631	0.92433910395759	0.610948932786074	1.23772927512911	8.26	5.81	11.16	0.0698303322048726	0.105650248712218	0.141470165219563	0.0709827557646199	0.107393815323815	0.143804874883009	0.0722605646162432	0.10924032399933	0.146291257551254	0.0794284800549699	9.1145911789132	0.0637307015646779	2.16172087441918	0.148952316136923	0.205174152128561	0.129795218279147	0.170126197314166	0.22734441430119	0.15061570634379	0.196037440449531	0.253835303301131	0.175439082137983	0.00257793736620418	0.00264610955044075	0.00281554262311463
123	0.986818893304458	0.14	0.0796704985095293	0.0489408335245451	0.110400163494514	0.166819335099449	0.918519640924593	0.598025342784852	1.23901393906433	7.96	6.1	10.67	0.0707316835983175	0.108638273284836	0.146544862971355	0.0720448806177787	0.110655240072835	0.149265599527891	0.0737792509803902	0.113274289563668	0.152802436782377	0.0796704985095293	9.26090048441755	0.00911487492294251	2.11625044829696	0.148952316136923	0.205174152128561	0.129795218279147	0.170126197314166	0.22734441430119	0.15061570634379	0.196037440449531	0.253835303301131	0.175439082137983	0.00257793736620418	0.00264610955044075	0.00281554262311463
123	0.986818893304458	0.14	0.0801347213256712	0.0489648144565453	0.111304628194797	0.173800091292458	0.983900893783857	0.648970632822789	1.31883115474493	8.6	6.18	12.78	0.0714129951841832	0.108268858767738	0.145124722351293	0.0724342819802256	0.10981722619858	0.147200170416935	0.0732929309449284	0.111163536645234	0.148872642895598	0.0801347213256712	9.76721403643069	0.0111757749457314	2.16882388145574	0.148952316136923	0.205174152128561	0.129795218279147	0.170126197314166	0.22734441430119	0.15061570634379	0.196037440449531	0.253835303301131	0.175439082137983	0.00257793736620418	0.00264610955044075	0.00281554262311463
123	0.986818893304458	0.14	0.0811172284814697	0.0503188939816156	0.111915562981324	0.18717690122517	0.935059824639735	0.630833527764712	1.23928612151476	8.02	6.09	11.41	0.0740926841210072	0.109824683013863	0.145556681906718	0.0754366089745324	0.111816730174576	0.148196851374619	0.0769275061050233	0.114109395542643	0.151017162702601	0.0811172284814697	9.41276014811024	0.064604909885499	2.18141439740974	0.148952316136923	0.205174152128561	0.129795218279147	0.170126197314166	0.22734441430119	0.15061570634379	0.196037440449531	0.253835303301131	0.175439082137983	0.00257793736620418	0.00264610955044075	0.00281554262311463
123	0.986818893304458	0.14	0.081407425700959	0.0496375887568789	0.113177262645039	0.156317304540838	0.900131373566575	0.573635721242582	1.22662702589057	8.26	6.1	10.58	0.0655217678366683	0.102814724915622	0.140107681994575	0.0666004991596751	0.104507436634104	0.142414374108533	0.0681857269018572	0.107135821689371	0.145979275044475	0.081407425700959	9.15972373279177	0.0817004322940606	2.19366509251445	0.148952316136923	0.205174152128561	0.129795218279147	0.170126197314166	0.22734441430119	0.15061570634379	0.196037440449531	0.253835303301131	0.175439082137983	0.00257793736620418	0.00264610955044075	0.00281554262311463
123	0.986818893304458	0.14	0.0816863205353383	0.0504694081100159	0.112903232960661	0.160536631947262	0.913589456115948	0.58741470378168	1.23976420845022	8.29	5.77	11.57	0.0669375383047466	0.104106057985744	0.14127457766674	0.0680302492810853	0.105805520427079	0.143580791573073	0.0689494538293945	0.107307891673529	0.14566482037335	0.0816863205353383	9.42140744412041	-0.0420019652254386	2.0865065486559	0.148952316136923	0.205174152128561	0.129795218279147	0.170126197314166	0.22734441430119	0.15061570634379	0.196037440449531	0.253835303301131	0.175439082137983	0.00257793736620418	0.00264610955044075	0.00281554262311463
123	0.986818893304458	0.14	0.0817451147843133	0.0498851169728471	0.113605112595779	0.110454780445065	0.72446994948772	0.403475447258875	1.04546445171656	8.67	6.44	11.98	0.0440361206527358	0.0790701053104067	0.114104089968078	0.0446454614014697	0.0801642216053513	0.115682981809233	0.0455196853578958	0.081718902881823	0.117974729759408	0.0817451147843133	9.45302170397594	0.0419400717277709	2.18581472494713	0.148952316136923	0.205174152128561	0.129795218279147	0.170126197314166	0.22734441430119	0.15061570634379	0.196037440449531	0.253835303301131	0.175439082137983	0.00257793736620418	0.00264610955044075	0.00281554262311463
123	0.986818893304458	0.14	0.0818578998201597	0.0497684430957048	0.113947356544615	0.15716712051985	0.841398409068531	0.53718592350301	1.14561089463405	8.03	5.91	11.32	0.0630343955326793	0.0987312544825007	0.134428113432322	0.0641741358356988	0.100516438411853	0.136858740988007	0.065313510778711	0.102372615825857	0.139366240864351	0.0818578998201597	9.024803118891	-0.00722158564018614	2.08119595357277	0.148952316136923	0.205174152128561	0.129795218279147	0.170126197314166	0.22734441430119	0.15061570634379	0.196037440449531	0.253835303301131	0.175439082137983	0.00257793736620418	0.00264610955044075	0.00281554262311463
123	0.986818893304458	0.14	0.0827767366426625	0.0512132588586496	0.114340214426675	0.183924672979283	1.00839777660147	0.676761165495957	1.34003438770699	7.91	5.98	10.42	0.0805789794481039	0.120065494090129	0.159552008732154	0.0821080765808624	0.122343902230985	0.162579727881108	0.0839371608800266	0.125203413398049	0.166492085856384	0.0827767366426625	8.95743834602609	0.0509470224353377	2.13630794526082	0.148952316136923	0.205174152128561	0.129795218279147	0.170126197314166	0.22734441430119	0.15061570634379	0.196037440449531	0.253835303301131	0.175439082137983	0.00257793736620418	0.00264610955044075	0.00281554262311463
123	0.986818893304458	0.14	0.0832790046275829	0.0510850849343275	0.115472924320838	0.15954551955703	0.892279365758528	0.572536322995153	1.2120224085219	8.18	6.03	11.38	0.0660653724479873	0.102960748967171	0.139856125486354	0.0671930603972638	0.104718214210407	0.142243368023549	0.0684926210980273	0.106675945098902	0.144790470197448	0.0832790046275829	9.14119248118876	0.0355054415513987	2.15058525572029	0.148952316136923	0.205174152128561	0.129795218279147	0.170126197314166	0.22734441430119	0.15061570634379	0.196037440449531	0.253835303301131	0.175439082137983	0.00257793736620418	0.00264610955044075	0.00281554262311463
123	0.986818893304458	0.14	0.0836208318418692	0.0516723350240922	0.115569328659646	0.152051740923918	0.907020690416535	0.572601159380648	1.24144022145242	8.26	5.77	11.01	0.0654662775430918	0.103700922157341	0.14193556677159	0.0665478068449597	0.105414103204943	0.144280399564926	0.0677049238734701	0.107272743768211	0.146793261802749	0.0836208318418692	9.11757523542725	0.0405579575501035	2.14609125457597	0.148952316136923	0.205174152128561	0.129795218279147	0.170126197314166	0.22734441430119	0.15061570634379	0.196037440449531	0.253835303301131	0.175439082137983	0.00257793736620418	0.00264610955044075	0.00281554262311463
[truncated: 1,369 more rows]
