# Supplementary material for: Re-expressing coefficients from regression models for inclusion in a meta-analysis
Source: BMC Med Res Methodol. 2024 Jan 8;24:6. doi: 10.1186/s12874-023-02132-y (PMC10773134; doi:10.1186/s12874-023-02132-y)
Supplement: Supplementary file 2 — Additional file 2. [file 12874_2023_2132_MOESM2_ESM.zip › Supp_Files_R1/simdata/simdata_scenario_124.csv]

ex_no	errsd	rsquare	beta	b_low_ci	b_hi_ci	lrsquare	lbeta	lb_low_ci	lb_hi_ci	x_median	x_25	x_75	rbl	rb	rbu	altl	alt	altu	dzl	dz	dzu	observed_beta	xlog	error	ylog	RelBias_rb	RelBias_rbl	RelBias_rbu	RelBias_alt	RelBias_altl	RelBias_altu	RelBias_dz	RelBias_dzl	RelBias_dzu	MC_SE_RelBias_rb	MC_SE_RelBias_alt	MC_SE_RelBias_dz
124	0.986818893304458	0.13	0.0949866652144735	0.0898650568540654	0.100108273574882	0.153693250237233	0.956495672332061	0.908694705359762	1.00429663930436	8.04	5.94	10.79	0.106516281859684	0.112119463259504	0.117722644659325	0.108435437013021	0.114139573630868	0.119843710248715	0.110827147359578	0.116548379220148	0.122498618346325	0.0949866652144735	8.86433971734651	-0.00216909599420404	2.07975988004758	0.155659472454219	0.159287391443067	0.152375807458021	0.176815054633135	0.180509388911751	0.173471276514119	0.201399311097872	0.206171269290042	0.19797971461735	0.000366650043525007	0.000376229441952065	0.000384576821454296
124	0.986818893304458	0.13	0.0950849728427648	0.089955156893476	0.100214788792054	0.154280579805882	0.943169318258398	0.896140468922546	0.99019816759425	7.98	5.87	10.78	0.105738796737812	0.111287897702659	0.116836998667507	0.107686456966919	0.113337769831182	0.118989082695446	0.109956593326308	0.115683089449146	0.121585070191577	0.0950849728427648	8.81708070472382	0.00159470421734672	2.07669073936955	0.155659472454219	0.159287391443067	0.152375807458021	0.176815054633135	0.180509388911751	0.173471276514119	0.201399311097872	0.206171269290042	0.19797971461735	0.000366650043525007	0.000376229441952065	0.000384576821454296
124	0.986818893304458	0.13	0.0952127136651398	0.0900606581251103	0.100364769205169	0.146723741773233	0.913892444617525	0.866956356692419	0.96082853254263	7.97	5.84	10.78	0.102495707197583	0.108044714927713	0.113593722657843	0.104395936594368	0.110047820707325	0.115699704820282	0.106523760041481	0.112204256286872	0.117978028506513	0.0952127136651398	8.76866112557008	0.000951566123291313	2.07149269279451	0.155659472454219	0.159287391443067	0.152375807458021	0.176815054633135	0.180509388911751	0.173471276514119	0.201399311097872	0.206171269290042	0.19797971461735	0.000366650043525007	0.000376229441952065	0.000384576821454296
124	0.986818893304458	0.13	0.0952972071677318	0.0901463801992461	0.100448034136218	0.149047308239453	0.932429848968408	0.884981186434614	0.979878511502202	8.02	5.95	10.86	0.103956417057051	0.109530086900853	0.115103756744654	0.105842850588368	0.111517662410543	0.117192474232719	0.108043953524912	0.113911383029308	0.119800421149148	0.0952972071677318	8.84677712678197	-0.0121179381932814	2.06933976929159	0.155659472454219	0.159287391443067	0.152375807458021	0.176815054633135	0.180509388911751	0.173471276514119	0.201399311097872	0.206171269290042	0.19797971461735	0.000366650043525007	0.000376229441952065	0.000384576821454296
124	0.986818893304458	0.13	0.0956433042396291	0.0904860289670009	0.100800579512257	0.151900582044222	0.93056086309037	0.8837328625412	0.977388863639539	8.03	5.9	10.84	0.103694615461063	0.109189275347076	0.114683935233089	0.105569284774204	0.111163281257674	0.116757277741143	0.10792945362632	0.113392567400391	0.119212276433973	0.0956433042396291	8.83576966573773	-0.00265252224786991	2.07532364518203	0.155659472454219	0.159287391443067	0.152375807458021	0.176815054633135	0.180509388911751	0.173471276514119	0.201399311097872	0.206171269290042	0.19797971461735	0.000366650043525007	0.000376229441952065	0.000384576821454296
124	0.986818893304458	0.14	0.0928323170417466	0.0879494325453342	0.0977152015381589	0.162254357923664	0.952061212462019	0.9059889071459	0.998133517778138	8.07	5.97	10.93	0.1058206637776	0.111201967998724	0.116583272219849	0.107704349634592	0.113181445039514	0.118658540444436	0.109944086513929	0.115654288440939	0.121090013909214	0.0928323170417466	8.94419166231948	-0.00280943800081167	2.08604902382797	0.155659472454219	0.159287391443067	0.152375807458021	0.176815054633135	0.180509388911751	0.173471276514119	0.201399311097872	0.206171269290042	0.19797971461735	0.000366650043525007	0.000376229441952065	0.000384576821454296
124	0.986818893304458	0.14	0.093649623269153	0.0887251595962007	0.0985740869421053	0.16403780373094	0.947834301146422	0.902265150351773	0.99340345194107	7.97	5.84	10.8	0.106617294688532	0.11200203062462	0.117386766560708	0.108590697561951	0.114075100755588	0.119559503949225	0.110850018389772	0.116293951918829	0.121936817780401	0.093649623269153	8.83489854878138	0.000796775442201225	2.0758076301545	0.155659472454219	0.159287391443067	0.152375807458021	0.176815054633135	0.180509388911751	0.173471276514119	0.201399311097872	0.206171269290042	0.19797971461735	0.000366650043525007	0.000376229441952065	0.000384576821454296
124	0.986818893304458	0.14	0.0941853522356137	0.0891615949651379	0.0992091095060895	0.157643787424535	0.949991825098803	0.903224072842757	0.996759577354849	7.96	5.93	10.81	0.106934839334653	0.112471784400569	0.118008729466485	0.108926676667747	0.114566756445999	0.120206836224252	0.111264034050092	0.117007443320472	0.122756036050524	0.0941853522356137	8.8375052390044	0.00163297281828515	2.07919051905096	0.155659472454219	0.159287391443067	0.152375807458021	0.176815054633135	0.180509388911751	0.173471276514119	0.201399311097872	0.206171269290042	0.19797971461735	0.000366650043525007	0.000376229441952065	0.000384576821454296
124	0.986818893304458	0.14	0.0943277265410976	0.0893144116155656	0.0993410414666295	0.153907505654543	0.931132755948866	0.884637590866106	0.977627921031626	7.89	5.86	10.81	0.105511984728093	0.111057529252534	0.116603073776975	0.10752550433019	0.113176876288672	0.118828248247153	0.10980312560361	0.115446106609559	0.12130948543454	0.0943277265410976	8.84251372486565	0.0056662040892235	2.08226068557338	0.155659472454219	0.159287391443067	0.152375807458021	0.176815054633135	0.180509388911751	0.173471276514119	0.201399311097872	0.206171269290042	0.19797971461735	0.000366650043525007	0.000376229441952065	0.000384576821454296
124	0.986818893304458	0.14	0.0946039374019132	0.0896474508227512	0.0995604239810751	0.15431966277694	0.926578387816061	0.880383723266537	0.972773052365584	7.97	5.94	10.82	0.104001618226168	0.109458693067056	0.114915767907944	0.105924764826455	0.111482749202279	0.117040733578103	0.108100836926291	0.113926590023055	0.119652259451687	0.0946039374019132	8.87656531099615	-0.00798009922298381	2.07265112761972	0.155659472454219	0.159287391443067	0.152375807458021	0.176815054633135	0.180509388911751	0.173471276514119	0.201399311097872	0.206171269290042	0.19797971461735	0.000366650043525007	0.000376229441952065	0.000384576821454296
124	0.986818893304458	0.14	0.0946349963450273	0.089585303058622	0.0996846896314325	0.155346487819886	0.943378690307707	0.896530609253721	0.990226771361692	7.9	5.87	10.79	0.106799538886302	0.112380333789042	0.117961128691783	0.108829523584148	0.114516395052129	0.120203266520111	0.111022994261194	0.116995244406006	0.12280488897605	0.0946349963450273	8.8120434015572	-0.000829029013402666	2.07369317206107	0.155659472454219	0.159287391443067	0.152375807458021	0.176815054633135	0.180509388911751	0.173471276514119	0.201399311097872	0.206171269290042	0.19797971461735	0.000366650043525007	0.000376229441952065	0.000384576821454296
124	0.986818893304458	0.14	0.0946379924221935	0.0895880372386212	0.0996879476057658	0.160673331235993	0.955386137369399	0.908882201015533	1.00189007372327	8.03	5.85	10.85	0.106622166486469	0.112077604428436	0.117533042370403	0.108548337703613	0.114102330269697	0.119656322835782	0.1107145634321	0.116405935720478	0.12203337339161	0.0946379924221935	8.83747800605071	0.008164205186983	2.08613746115203	0.155659472454219	0.159287391443067	0.152375807458021	0.176815054633135	0.180509388911751	0.173471276514119	0.201399311097872	0.206171269290042	0.19797971461735	0.000366650043525007	0.000376229441952065	0.000384576821454296
124	0.986818893304458	0.14	0.0946551214537774	0.0897303714378443	0.0995798714697105	0.163007892500783	0.95794584705869	0.91171684781906	1.00417484629832	8.03	5.89	10.87	0.106954992021761	0.112378191402881	0.117801390784001	0.10888719348149	0.114408365977866	0.119929538474241	0.111110721644105	0.116704936982796	0.122280471175543	0.0946551214537774	8.9042518064309	-0.0204071956715547	2.06183054398863	0.155659472454219	0.159287391443067	0.152375807458021	0.176815054633135	0.180509388911751	0.173471276514119	0.201399311097872	0.206171269290042	0.19797971461735	0.000366650043525007	0.000376229441952065	0.000384576821454296
124	0.986818893304458	0.14	0.0947092443509211	0.0897569989142753	0.0996614897875669	0.159325021477772	0.948391171087539	0.901995577222798	0.99478676495228	7.93	5.86	10.77	0.107185210488746	0.11269845425592	0.118211698023095	0.109206143267822	0.114823336964257	0.120440530660693	0.111427716328734	0.117084059408489	0.122973012843078	0.0947092443509211	8.82646519320586	-0.00916947691426045	2.06416680071203	0.155659472454219	0.159287391443067	0.152375807458021	0.176815054633135	0.180509388911751	0.173471276514119	0.201399311097872	0.206171269290042	0.19797971461735	0.000366650043525007	0.000376229441952065	0.000384576821454296
124	0.986818893304458	0.14	0.0948167940566554	0.0897659694139453	0.0998676186993654	0.151360910895039	0.938048233913305	0.890744329586819	0.985352138239791	8.03	5.9	10.83	0.104561561928594	0.110114412457535	0.115667262986477	0.106454599914772	0.11210798219543	0.117761364476088	0.108479002933549	0.114320503197814	0.120258785006854	0.0948167940566554	8.8663961947833	0.0014806796183303	2.0837308467028	0.155659472454219	0.159287391443067	0.152375807458021	0.176815054633135	0.180509388911751	0.173471276514119	0.201399311097872	0.206171269290042	0.19797971461735	0.000366650043525007	0.000376229441952065	0.000384576821454296
124	0.986818893304458	0.14	0.0948495664807412	0.0899097869192107	0.0997893460422717	0.162043600881637	0.957027031227498	0.910678482425671	1.00337558002933	8.04	5.94	11.03	0.106700514893997	0.112130986918077	0.117561458942157	0.108620052510888	0.114148218490222	0.119676384469557	0.11087643626816	0.116502113159584	0.12212078414415	0.0948495664807412	8.95539379272024	-0.0168739141854698	2.07232947442324	0.155659472454219	0.159287391443067	0.152375807458021	0.176815054633135	0.180509388911751	0.173471276514119	0.201399311097872	0.206171269290042	0.19797971461735	0.000366650043525007	0.000376229441952065	0.000384576821454296
124	0.986818893304458	0.14	0.0948529093765732	0.0899075209439132	0.0997982978092333	0.163229576026921	0.961042629251775	0.914701826305671	1.00738343219788	8.08	5.95	10.96	0.106728264212784	0.112135352422763	0.117542440632743	0.108621442664339	0.114124443451557	0.119627444238774	0.110802714674326	0.116440013036254	0.122007059906881	0.0948529093765732	8.95470621570586	0.0150170986990385	2.10603400526556	0.155659472454219	0.159287391443067	0.152375807458021	0.176815054633135	0.180509388911751	0.173471276514119	0.201399311097872	0.206171269290042	0.19797971461735	0.000366650043525007	0.000376229441952065	0.000384576821454296
124	0.986818893304458	0.14	0.0951431340238399	0.0901789114802877	0.100107356567392	0.161469320548687	0.942908769101592	0.897147157356755	0.988670380846429	8.01	5.86	10.9	0.105599315998173	0.110985717615346	0.116372119232519	0.10752862473408	0.113013436379735	0.118498248025391	0.109682937581692	0.115293112991594	0.120702305668965	0.0951431340238399	8.86120146642554	0.0206275550117895	2.09826167652118	0.155659472454219	0.159287391443067	0.152375807458021	0.176815054633135	0.180509388911751	0.173471276514119	0.201399311097872	0.206171269290042	0.19797971461735	0.000366650043525007	0.000376229441952065	0.000384576821454296
124	0.986818893304458	0.14	0.0951443709817411	0.0902054252467097	0.100083316716772	0.166868276535104	0.976858186414353	0.930372565760198	1.02334380706851	7.95	5.96	10.83	0.110179964547232	0.1156850538245	0.121190143101768	0.112234151345076	0.117841877084071	0.123449602823066	0.114654757340736	0.120436303441602	0.125991482385606	0.0951443709817411	8.90463994176304	3.25158913288515e-07	2.08224774038196	0.155659472454219	0.159287391443067	0.152375807458021	0.176815054633135	0.180509388911751	0.173471276514119	0.201399311097872	0.206171269290042	0.19797971461735	0.000366650043525007	0.000376229441952065	0.000384576821454296
124	0.986818893304458	0.14	0.0953946051439707	0.0903959794260866	0.100393230861855	0.165056497447456	0.971212656733309	0.924692225323822	1.0177330881428	8.01	5.93	10.9	0.108757448866839	0.114228937976103	0.119700427085367	0.11073932363036	0.116310519070524	0.121881714510688	0.113019602283183	0.118680897150187	0.124467150193232	0.0953946051439707	8.90574135652497	-0.000621620451832438	2.08372270116606	0.155659472454219	0.159287391443067	0.152375807458021	0.176815054633135	0.180509388911751	0.173471276514119	0.201399311097872	0.206171269290042	0.19797971461735	0.000366650043525007	0.000376229441952065	0.000384576821454296
124	0.986818893304458	0.14	0.0954453036104624	0.0903722265756633	0.100518380645261	0.155739265196919	0.947165082737745	0.900199244026731	0.99413092144876	8.06	5.92	10.89	0.105299301372438	0.110793051825414	0.11628680227839	0.107183106094357	0.112775139754434	0.118367173414511	0.109408953149614	0.115136199846483	0.12080779008229	0.0954453036104624	8.88507320664099	-0.0134939832803315	2.07001773975429	0.155659472454219	0.159287391443067	0.152375807458021	0.176815054633135	0.180509388911751	0.173471276514119	0.201399311097872	0.206171269290042	0.19797971461735	0.000366650043525007	0.000376229441952065	0.000384576821454296
124	0.986818893304458	0.14	0.0955076174416048	0.0904898223476437	0.100525412535566	0.160490087538373	0.946800802756566	0.900683426345003	0.99291817916813	7.97	5.89	10.81	0.106456897359513	0.111907772398991	0.117358647438469	0.108428958463539	0.113980808253502	0.119532658043465	0.110553048345099	0.116253668772974	0.122070154030546	0.0955076174416048	8.84883621846665	0.00724040066191656	2.08454948943421	0.155659472454219	0.159287391443067	0.152375807458021	0.176815054633135	0.180509388911751	0.173471276514119	0.201399311097872	0.206171269290042	0.19797971461735	0.000366650043525007	0.000376229441952065	0.000384576821454296
124	0.986818893304458	0.14	0.0955186608983909	0.0905315436849033	0.100505778111879	0.158697291633077	0.956675423391884	0.90976458755192	1.00358625923185	8	5.91	10.87	0.107109159540377	0.112632105002209	0.118155050464041	0.109067562888261	0.114691490889113	0.120315418889964	0.111274842284053	0.117109265341571	0.122839039796049	0.0955186608983909	8.90742532997187	-0.00211162904519316	2.08117717951547	0.155659472454219	0.159287391443067	0.152375807458021	0.176815054633135	0.180509388911751	0.173471276514119	0.201399311097872	0.206171269290042	0.19797971461735	0.000366650043525007	0.000376229441952065	0.000384576821454296
124	0.986818893304458	0.14	0.0955658586236899	0.0904649849029972	0.100666732344383	0.152226029183403	0.928325817416502	0.881669207867684	0.97498242696532	8	5.93	10.79	0.103806150329322	0.109299415809688	0.114792681290054	0.105704450532731	0.111298171207183	0.116891891881636	0.107946398317267	0.113693191628983	0.11937253231863	0.0955658586236899	8.83285798491427	0.00622323055488552	2.08445625915079	0.155659472454219	0.159287391443067	0.152375807458021	0.176815054633135	0.180509388911751	0.173471276514119	0.201399311097872	0.206171269290042	0.19797971461735	0.000366650043525007	0.000376229441952065	0.000384576821454296
124	0.986818893304458	0.14	0.0955759895704904	0.0905666727004293	0.100585306440552	0.154817521114073	0.939721681564336	0.892960917056736	0.986482446071937	7.97	5.94	10.79	0.105536478389698	0.111062998440775	0.116589518491852	0.10749101958043	0.113119891076676	0.118748762572922	0.109774349941131	0.115644474695946	0.121419560800132	0.0955759895704904	8.84230885928215	-0.00246760382937467	2.07531045907281	0.155659472454219	0.159287391443067	0.152375807458021	0.176815054633135	0.180509388911751	0.173471276514119	0.201399311097872	0.206171269290042	0.19797971461735	0.000366650043525007	0.000376229441952065	0.000384576821454296
124	0.986818893304458	0.14	0.0955827527819726	0.0906048545129511	0.100560651050994	0.160774159089043	0.954133640145392	0.90770802396226	1.00055925632852	7.99	5.92	10.86	0.107021432834298	0.112495148867396	0.117968864900494	0.108987682967832	0.11456196479038	0.120136246612927	0.111180911775716	0.116911363428153	0.122684440694525	0.0955827527819726	8.87935887318297	-0.0209865314968345	2.05916633300145	0.155659472454219	0.159287391443067	0.152375807458021	0.176815054633135	0.180509388911751	0.173471276514119	0.201399311097872	0.206171269290042	0.19797971461735	0.000366650043525007	0.000376229441952065	0.000384576821454296
124	0.986818893304458	0.14	0.0956539510708457	0.0906085299303119	0.100699372211379	0.158448384933733	0.956583366835895	0.909633273126187	1.0035334605456	7.97	5.88	10.7	0.107500503477877	0.113049067785316	0.118597632092755	0.109491023749633	0.115142327387362	0.120793631025091	0.111913904533997	0.117662515686459	0.123342904600499	0.0956539510708457	8.81160292689175	0.00860248996958018	2.08484383291317	0.155659472454219	0.159287391443067	0.152375807458021	0.176815054633135	0.180509388911751	0.173471276514119	0.201399311097872	0.206171269290042	0.19797971461735	0.000366650043525007	0.000376229441952065	0.000384576821454296
124	0.986818893304458	0.14	0.0957470945873434	0.0907663503269207	0.100727838847766	0.164229511263857	0.965096830480919	0.918730153380883	1.01146350758096	7.95	5.89	10.8	0.108798384318814	0.114289245303568	0.119780106288322	0.110826639588742	0.116419863010204	0.122013086431666	0.113063035548729	0.118813013431357	0.124503444165424	0.0957470945873434	8.84155765701052	-0.0102217324959601	2.06694191144644	0.155659472454219	0.159287391443067	0.152375807458021	0.176815054633135	0.180509388911751	0.173471276514119	0.201399311097872	0.206171269290042	0.19797971461735	0.000366650043525007	0.000376229441952065	0.000384576821454296
124	0.986818893304458	0.14	0.0957828316850203	0.0908163082206631	0.100749355149377	0.161109496122733	0.961490174880248	0.914764660824274	1.00821568893622	8.01	5.95	10.82	0.107579427547141	0.113074506521287	0.118569585495434	0.109539200889544	0.115134383661726	0.120729566433908	0.111858297681701	0.117500175697089	0.123384024195957	0.0957828316850203	8.89010277766768	0.0123530915069522	2.09662899692476	0.155659472454219	0.159287391443067	0.152375807458021	0.176815054633135	0.180509388911751	0.173471276514119	0.201399311097872	0.206171269290042	0.19797971461735	0.000366650043525007	0.000376229441952065	0.000384576821454296
124	0.986818893304458	0.14	0.0958017283581015	0.0908390047444646	0.100764451971738	0.161940112839873	0.958888002394128	0.912431622878481	1.00534438190977	7.94	5.86	10.82	0.108256862860841	0.113768751949439	0.119280641038038	0.110287617265523	0.115902902044233	0.121518186822944	0.112506232648788	0.118225339316545	0.124087644182146	0.0958017283581015	8.8485929376968	-0.00148941297967901	2.07704725369621	0.155659472454219	0.159287391443067	0.152375807458021	0.176815054633135	0.180509388911751	0.173471276514119	0.201399311097872	0.206171269290042	0.19797971461735	0.000366650043525007	0.000376229441952065	0.000384576821454296
124	0.986818893304458	0.14	0.0958018725893111	0.0908224056637931	0.100781339514829	0.158219508324844	0.941390622670306	0.895146510189827	0.987634735150785	7.97	5.86	10.81	0.105826239382662	0.111293322660862	0.116760405939062	0.107788077873545	0.113356511577411	0.118924945281277	0.109941649603797	0.11574453237863	0.121425897156587	0.0958018725893111	8.81885762579544	-0.000712972839055527	2.07411655346643	0.155659472454219	0.159287391443067	0.152375807458021	0.176815054633135	0.180509388911751	0.173471276514119	0.201399311097872	0.206171269290042	0.19797971461735	0.000366650043525007	0.000376229441952065	0.000384576821454296
124	0.986818893304458	0.14	0.0958531031978993	0.0907596689161196	0.100946537479679	0.156364540751705	0.946456738792487	0.89963729914915	0.993276178435823	7.91	5.83	10.8	0.107089518940376	0.112662733026992	0.118235947113608	0.109120060770072	0.114798949477703	0.120477838185334	0.111338734861297	0.117182343731758	0.122916783139566	0.0958531031978993	8.79778105469777	0.00873755408143819	2.08056453488817	0.155659472454219	0.159287391443067	0.152375807458021	0.176815054633135	0.180509388911751	0.173471276514119	0.201399311097872	0.206171269290042	0.19797971461735	0.000366650043525007	0.000376229441952065	0.000384576821454296
124	0.986818893304458	0.14	0.0959154642106673	0.0908961171817499	0.100934811239585	0.156352863525621	0.938380084816072	0.891958127418553	0.984802042213592	7.98	5.95	10.77	0.105256723450962	0.110734809228356	0.116212895005751	0.107196203590882	0.112775229604888	0.118354255618893	0.109412436530692	0.115255647292414	0.121010387910065	0.0959154642106673	8.85044097268296	0.00815392926170289	2.08796925170696	0.155659472454219	0.159287391443067	0.152375807458021	0.176815054633135	0.180509388911751	0.173471276514119	0.201399311097872	0.206171269290042	0.19797971461735	0.000366650043525007	0.000376229441952065	0.000384576821454296
124	0.986818893304458	0.14	0.0959539637346401	0.0909255661677816	0.100982361301499	0.157927653148396	0.956724666787155	0.90967573677272	1.00377359680159	7.96	5.93	10.76	0.107656226097908	0.113224265392072	0.118792304686237	0.109658891887027	0.115330510158564	0.1210021284301	0.112100437469928	0.117777354584632	0.123692526960565	0.0959539637346401	8.85147855391875	0.0108656768552024	2.09068452588133	0.155659472454219	0.159287391443067	0.152375807458021	0.176815054633135	0.180509388911751	0.173471276514119	0.201399311097872	0.206171269290042	0.19797971461735	0.000366650043525007	0.000376229441952065	0.000384576821454296
124	0.986818893304458	0.14	0.0959559428925921	0.0909515381061448	0.100960347679039	0.162005011684657	0.959316194351364	0.912850179217171	1.00578220948556	7.97	5.9	10.89	0.107923746304906	0.113417294472299	0.118910842639692	0.109924747696365	0.115520151089353	0.121115554482342	0.112065524229378	0.117760085802547	0.123602481081321	0.0959559428925921	8.86803902732146	-0.0134655097662782	2.06727325145328	0.155659472454219	0.159287391443067	0.152375807458021	0.176815054633135	0.180509388911751	0.173471276514119	0.201399311097872	0.206171269290042	0.19797971461735	0.000366650043525007	0.000376229441952065	0.000384576821454296
124	0.986818893304458	0.14	0.0959657628093766	0.0909904158389539	0.100941109779799	0.164295340210443	0.965620289946072	0.919239585618166	1.01200099427398	8.04	5.92	10.95	0.107805391042339	0.113244767288877	0.118684143535416	0.109751001359303	0.11528854437135	0.120826087383398	0.111985658785385	0.117519003396228	0.123189903099047	0.0959657628093766	8.92158518312015	-0.00273867725347703	2.08299835455782	0.155659472454219	0.159287391443067	0.152375807458021	0.176815054633135	0.180509388911751	0.173471276514119	0.201399311097872	0.206171269290042	0.19797971461735	0.000366650043525007	0.000376229441952065	0.000384576821454296
124	0.986818893304458	0.14	0.0960257303640718	0.090957076058516	0.101094384669628	0.157878441686641	0.95671251844606	0.909655478860836	1.00376955803128	7.98	5.86	10.86	0.107359733693457	0.11291351900633	0.118467304319204	0.109338859628153	0.114995026347633	0.120651193067113	0.111489810331273	0.117272270987269	0.123026816321499	0.0960257303640718	8.84024603698118	-0.0102040629958517	2.06601336207371	0.155659472454219	0.159287391443067	0.152375807458021	0.176815054633135	0.180509388911751	0.173471276514119	0.201399311097872	0.206171269290042	0.19797971461735	0.000366650043525007	0.000376229441952065	0.000384576821454296
124	0.986818893304458	0.14	0.0960544192062229	0.0910586761614573	0.101050162250989	0.160843485842118	0.965648401861597	0.918674575214054	1.01262222850914	8.04	5.94	10.89	0.107716887209244	0.11322468564331	0.118732484077375	0.109659546874917	0.115266677717686	0.120873808560455	0.112063485369125	0.117662586949974	0.123527529418062	0.0960544192062229	8.91274500323002	0.0253093365779364	2.11029954779134	0.155659472454219	0.159287391443067	0.152375807458021	0.176815054633135	0.180509388911751	0.173471276514119	0.201399311097872	0.206171269290042	0.19797971461735	0.000366650043525007	0.000376229441952065	0.000384576821454296
124	0.986818893304458	0.14	0.0960666937994959	0.0909881263998391	0.101145261199153	0.158555217884719	0.960125935609755	0.913020837720212	1.0072310334993	8.03	5.96	10.9	0.10715391064519	0.112682257032982	0.118210603420773	0.109092504212656	0.114720867638385	0.120349231064114	0.111383777099035	0.117200097749173	0.122884108725882	0.0960666937994959	8.89511473038779	0.0164572615018305	2.10197820325772	0.155659472454219	0.159287391443067	0.152375807458021	0.176815054633135	0.180509388911751	0.173471276514119	0.201399311097872	0.206171269290042	0.19797971461735	0.000366650043525007	0.000376229441952065	0.000384576821454296
124	0.986818893304458	0.14	0.0962753778479733	0.091138754901876	0.101412000794071	0.15073897889564	0.93038785518275	0.883356335508892	0.977419374856607	7.97	5.93	10.8	0.104407050209571	0.109965874025775	0.115524697841978	0.106341024769868	0.112002816956733	0.117664609143598	0.108576290364968	0.114394375847655	0.120201849133628	0.0962753778479733	8.81334888465436	0.00964668182481648	2.08685807520217	0.155659472454219	0.159287391443067	0.152375807458021	0.176815054633135	0.180509388911751	0.173471276514119	0.201399311097872	0.206171269290042	0.19797971461735	0.000366650043525007	0.000376229441952065	0.000384576821454296
124	0.986818893304458	0.14	0.0964300407944225	0.0913913407539814	0.101468740834864	0.163363228202747	0.97659331123881	0.92952569170219	1.02366093077543	8.06	5.93	10.85	0.108702741269015	0.114207031590747	0.119711321912478	0.110645796921467	0.116248476136594	0.12185115535172	0.11300774914663	0.118655561644573	0.124519259027147	0.0964300407944225	8.90292378237479	-0.0136014355764697	2.07221218414694	0.155659472454219	0.159287391443067	0.152375807458021	0.176815054633135	0.180509388911751	0.173471276514119	0.201399311097872	0.206171269290042	0.19797971461735	0.000366650043525007	0.000376229441952065	0.000384576821454296
124	0.986818893304458	0.14	0.0964507843331024	0.0914456805526648	0.10145588811354	0.163904258524004	0.974349698671924	0.927482940917733	1.02121645642612	7.95	5.93	10.76	0.109868054050442	0.115419810580876	0.12097156711131	0.111918289512565	0.117573646750358	0.123229003988151	0.114261762328352	0.120132121085453	0.125724372521216	0.0964507843331024	8.84329455180883	0.0187560231078988	2.09775862853673	0.155659472454219	0.159287391443067	0.152375807458021	0.176815054633135	0.180509388911751	0.173471276514119	0.201399311097872	0.206171269290042	0.19797971461735	0.000366650043525007	0.000376229441952065	0.000384576821454296
124	0.986818893304458	0.14	0.0964728583221721	0.0914767304010437	0.101468986243301	0.162994004120928	0.961699891656363	0.915287365698683	1.00811241761404	8.03	5.89	10.89	0.107485627233581	0.112936024181044	0.118386421128508	0.109434227260101	0.114983434103452	0.120532640946803	0.111525645554494	0.11736030051602	0.12290628093745	0.0964728583221721	8.90469871434389	0.00177976793322362	2.08585236425527	0.155659472454219	0.159287391443067	0.152375807458021	0.176815054633135	0.180509388911751	0.173471276514119	0.201399311097872	0.206171269290042	0.19797971461735	0.000366650043525007	0.000376229441952065	0.000384576821454296
124	0.986818893304458	0.14	0.0964798466649958	0.0914206816642534	0.101539011665738	0.153656301697425	0.945413493265732	0.898159647583225	0.992667338948238	8.09	6	10.88	0.104737989216885	0.110248449181178	0.115758909145471	0.106592226800583	0.112200241644874	0.117808256489165	0.108876306769446	0.114621910630783	0.120442587473645	0.0964798466649958	8.92332500327069	0.0118988097521595	2.10003531813735	0.155659472454219	0.159287391443067	0.152375807458021	0.176815054633135	0.180509388911751	0.173471276514119	0.201399311097872	0.206171269290042	0.19797971461735	0.000366650043525007	0.000376229441952065	0.000384576821454296
124	0.986818893304458	0.14	0.0964989760244243	0.0914411152169899	0.101556836831859	0.154913912509752	0.946541077175827	0.899458318792764	0.993623835558889	8.01	5.96	10.88	0.105857111570352	0.111398274182406	0.11693943679446	0.10779026018558	0.113432614778705	0.11907496937183	0.109958186142649	0.115833543201902	0.121671437910338	0.0964989760244243	8.89014503105986	-0.0104415374079453	2.07417406202027	0.155659472454219	0.159287391443067	0.152375807458021	0.176815054633135	0.180509388911751	0.173471276514119	0.201399311097872	0.206171269290042	0.19797971461735	0.000366650043525007	0.000376229441952065	0.000384576821454296
124	0.986818893304458	0.14	0.0965437261995388	0.091461321537494	0.101626130861583	0.159121915575921	0.965948588720022	0.918658220254501	1.01323895718554	8.06	5.99	10.92	0.107459716462173	0.112991490384894	0.118523264307614	0.109382244285062	0.11501298542663	0.120643726568198	0.111688353017595	0.117512863715305	0.123239409478993	0.0965437261995388	8.90068789674194	-0.00414758387458156	2.08192843856304	0.155659472454219	0.159287391443067	0.152375807458021	0.176815054633135	0.180509388911751	0.173471276514119	0.201399311097872	0.206171269290042	0.19797971461735	0.000366650043525007	0.000376229441952065	0.000384576821454296
124	0.986818893304458	0.14	0.0965778057949044	0.0915454398809668	0.101610171708842	0.159289788358651	0.95765115904903	0.910796400937055	1.004505917161	8.04	5.88	10.82	0.1067986802163	0.112292801979478	0.117786923742657	0.108725116573413	0.11431834139567	0.119911566217927	0.110969030074972	0.116726427503477	0.12244684275358	0.0965778057949044	8.86146503946688	0.00621974363998578	2.08727031620302	0.155659472454219	0.159287391443067	0.152375807458021	0.176815054633135	0.180509388911751	0.173471276514119	0.201399311097872	0.206171269290042	0.19797971461735	0.000366650043525007	0.000376229441952065	0.000384576821454296
124	0.986818893304458	0.14	0.0965933994959044	0.0915651387022283	0.101621660289581	0.159674575865381	0.954635561829392	0.90799533622531	1.00127578743347	8.04	5.91	10.91	0.106486788080267	0.111956604522898	0.11742642096553	0.108408606210003	0.113977139053	0.119545671895997	0.110588050003764	0.116364885019305	0.122000445918456	0.0965933994959044	8.9146116607803	-0.00498570055760137	2.0803766316178	0.155659472454219	0.159287391443067	0.152375807458021	0.176815054633135	0.180509388911751	0.173471276514119	0.201399311097872	0.206171269290042	0.19797971461735	0.000366650043525007	0.000376229441952065	0.000384576821454296
124	0.986818893304458	0.14	0.0966053867980142	0.0915870740457938	0.101623699550235	0.161699564607351	0.96385178337492	0.917113490707596	1.01059007604224	8.07	5.96	10.9	0.107163029110287	0.112624312875516	0.118085596640744	0.109073216805158	0.114631848295	0.120190479784841	0.111762673193352	0.117119966846212	0.122602737518799	0.0966053867980142	8.91764942417013	-0.004984158911414	2.08288790393855	0.155659472454219	0.159287391443067	0.152375807458021	0.176815054633135	0.180509388911751	0.173471276514119	0.201399311097872	0.206171269290042	0.19797971461735	0.000366650043525007	0.000376229441952065	0.000384576821454296
124	0.986818893304458	0.14	0.0966061390047959	0.0915786772342754	0.101633600775316	0.159745523437697	0.9491229467797	0.902764304266562	0.995481589292838	8.1	5.96	10.8	0.105144871422901	0.110544258043914	0.115943644664926	0.106998453231939	0.112493024760072	0.117987596288206	0.109266002501005	0.114933877183056	0.120688632705787	0.0966061390047959	8.88723151899493	-0.0172292140733442	2.06699218497097	0.155659472454219	0.159287391443067	0.152375807458021	0.176815054633135	0.180509388911751	0.173471276514119	0.201399311097872	0.206171269290042	0.19797971461735	0.000366650043525007	0.000376229441952065	0.000384576821454296
124	0.986818893304458	0.14	0.0966294620372346	0.0916081945417017	0.101650729532768	0.160006640229956	0.956076561024727	0.909423648419931	1.00272947362952	8.03	5.92	10.8	0.106722669979597	0.112197481860901	0.117672293742205	0.108652909420874	0.114226741480636	0.119800573540398	0.110929150417625	0.116706833451462	0.122362050794589	0.0966294620372346	8.85809342509885	0.00698654587324754	2.08823604903411	0.155659472454219	0.159287391443067	0.152375807458021	0.176815054633135	0.180509388911751	0.173471276514119	0.201399311097872	0.206171269290042	0.19797971461735	0.000366650043525007	0.000376229441952065	0.000384576821454296
124	0.986818893304458	0.14	0.0966443081897761	0.0915264278084765	0.101762188571076	0.159348447694732	0.966375067405275	0.919103829492633	1.01364630531792	8.04	5.96	10.87	0.107771667633368	0.113314567115956	0.118857466598544	0.109715586005881	0.115358464865033	0.121001343724184	0.112079733185176	0.117833381530981	0.123592782329786	0.0966443081897761	8.90038221469721	0.00431266681855726	2.09057947851127	0.155659472454219	0.159287391443067	0.152375807458021	0.176815054633135	0.180509388911751	0.173471276514119	0.201399311097872	0.206171269290042	0.19797971461735	0.000366650043525007	0.000376229441952065	0.000384576821454296
124	0.986818893304458	0.14	0.0966528936146842	0.0915971499924275	0.101708637236941	0.160180575438377	0.960185983124116	0.913362840090573	1.00700912615766	7.98	5.88	10.81	0.107846258288864	0.113374949139688	0.118903639990513	0.10983735559663	0.115468119172491	0.121098882748353	0.112121997306812	0.118070249212906	0.123664118953638	0.0966528936146842	8.82471914436173	0.00765464604623568	2.08437472167181	0.155659472454219	0.159287391443067	0.152375807458021	0.176815054633135	0.180509388911751	0.173471276514119	0.201399311097872	0.206171269290042	0.19797971461735	0.000366650043525007	0.000376229441952065	0.000384576821454296
124	0.986818893304458	0.14	0.0966918978098839	0.0916067893298207	0.101777006289947	0.156849218858351	0.943419488168775	0.896835844578471	0.990003131759078	7.95	5.93	10.75	0.106287827123856	0.111808652687037	0.117329478250218	0.108274340986501	0.113898350487215	0.119522359987929	0.110566091441636	0.116394974123113	0.122099073222415	0.0966918978098839	8.80636292431913	-0.0152962799156807	2.06053623151762	0.155659472454219	0.159287391443067	0.152375807458021	0.176815054633135	0.180509388911751	0.173471276514119	0.201399311097872	0.206171269290042	0.19797971461735	0.000366650043525007	0.000376229441952065	0.000384576821454296
124	0.986818893304458	0.14	0.0967472857615749	0.0916429879876458	0.101851583535504	0.155811077034458	0.95196285051925	0.90477199741698	0.99915370362152	7.99	5.89	10.74	0.106737209951326	0.112304380475767	0.117871551000207	0.108702032284678	0.114371683480901	0.120041334677124	0.11103018019609	0.116818875028184	0.122691438603215	0.0967472857615749	8.8082948029654	0.010235022141639	2.08392509587996	0.155659472454219	0.159287391443067	0.152375807458021	0.176815054633135	0.180509388911751	0.173471276514119	0.201399311097872	0.206171269290042	0.19797971461735	0.000366650043525007	0.000376229441952065	0.000384576821454296
124	0.986818893304458	0.14	0.096757007545033	0.0917285598310006	0.101785455259065	0.161779678269783	0.971262881033173	0.924179128492562	1.01834663357378	8.02	5.87	10.91	0.108607827831149	0.114141023649925	0.119674219468701	0.110581530361969	0.116215279546088	0.121849028730207	0.112826726857441	0.118537187731579	0.124234153720317	0.096757007545033	8.90734497149074	-0.0156945232019907	2.06719574164799	0.155659472454219	0.159287391443067	0.152375807458021	0.176815054633135	0.180509388911751	0.173471276514119	0.201399311097872	0.206171269290042	0.19797971461735	0.000366650043525007	0.000376229441952065	0.000384576821454296
124	0.986818893304458	0.14	0.0968063133002619	0.0917343229174345	0.101878303683089	0.158901326887835	0.963670134128157	0.916452385093309	1.01088788316301	8.07	5.94	11.07	0.107091117404586	0.11260869975553	0.118126282106474	0.109000346848673	0.114616297121625	0.120232247394577	0.111216293664905	0.116830817934442	0.122656560453078	0.0968063133002619	8.95136280496431	0.00341579057222317	2.09521102585139	0.155659472454219	0.159287391443067	0.152375807458021	0.176815054633135	0.180509388911751	0.173471276514119	0.201399311097872	0.206171269290042	0.19797971461735	0.000366650043525007	0.000376229441952065	0.000384576821454296
124	0.986818893304458	0.14	0.0968619610141076	0.0917274084019288	0.101996513626287	0.155188221509682	0.961883454624164	0.914087600776734	1.00967930847159	8.06	6	10.88	0.106959877179487	0.112552600079203	0.118145322978918	0.108875575847623	0.114568466886016	0.120261357924408	0.11116689689029	0.117097800334795	0.122745323493769	0.0968619610141076	8.91304672357316	0.0141689257382247	2.1029704666272	0.155659472454219	0.159287391443067	0.152375807458021	0.176815054633135	0.180509388911751	0.173471276514119	0.201399311097872	0.206171269290042	0.19797971461735	0.000366650043525007	0.000376229441952065	0.000384576821454296
124	0.986818893304458	0.14	0.0968812104856962	0.0917633741402895	0.101999046831103	0.15816153859802	0.964735518320341	0.917334313859713	1.01213672278097	8.02	5.94	10.87	0.107854945203441	0.113428108915335	0.119001272627229	0.109818109217631	0.11549271505092	0.121167320884209	0.11210858322218	0.117884501711105	0.123778830674883	0.0968812104856962	8.88546776865383	0.00126000383255747	2.08512866323392	0.155659472454219	0.159287391443067	0.152375807458021	0.176815054633135	0.180509388911751	0.173471276514119	0.201399311097872	0.206171269290042	0.19797971461735	0.000366650043525007	0.000376229441952065	0.000384576821454296
124	0.986818893304458	0.14	0.0968969552507239	0.091817651304171	0.101976259197277	0.161005015412704	0.96263968229815	0.915840215162994	1.00943914943331	7.98	5.96	10.96	0.108063043104395	0.113585068399374	0.119107093694353	0.110053502839259	0.115677240696542	0.121300978553826	0.112460976669511	0.118138834641449	0.123738795891405	0.0968969552507239	8.88708458043279	0.00637467380882188	2.08903046346788	0.155659472454219	0.159287391443067	0.152375807458021	0.176815054633135	0.180509388911751	0.173471276514119	0.201399311097872	0.206171269290042	0.19797971461735	0.000366650043525007	0.000376229441952065	0.000384576821454296
124	0.986818893304458	0.14	0.0969350756194956	0.091851637825223	0.102018513413768	0.15366250635033	0.945899058502523	0.898622071017304	0.993176045987743	7.93	5.87	10.66	0.106689819750208	0.112302828194816	0.117915836639424	0.10869558280191	0.114414115512782	0.120132648223655	0.11095909703245	0.116895849280678	0.122651998970425	0.0969350756194956	8.75698183213898	0.00636957228344547	2.07565893914068	0.155659472454219	0.159287391443067	0.152375807458021	0.176815054633135	0.180509388911751	0.173471276514119	0.201399311097872	0.206171269290042	0.19797971461735	0.000366650043525007	0.000376229441952065	0.000384576821454296
124	0.986818893304458	0.14	0.0969398461643732	0.0919066709011195	0.101973021427627	0.158696675577866	0.948254495507012	0.901756474847283	0.99475251616674	8	5.88	10.88	0.106184096088263	0.111659355131436	0.117134614174608	0.108126670716897	0.113702096354637	0.119277521992378	0.110345135771968	0.116072167421443	0.121832027580871	0.0969398461643732	8.87632876358727	0.00975539663885063	2.08955409536587	0.155659472454219	0.159287391443067	0.152375807458021	0.176815054633135	0.180509388911751	0.173471276514119	0.201399311097872	0.206171269290042	0.19797971461735	0.000366650043525007	0.000376229441952065	0.000384576821454296
124	0.986818893304458	0.14	0.0969805414935401	0.091924833429845	0.102036249557235	0.158324406832451	0.957978979896748	0.91093851775298	1.00501944204052	7.94	5.87	10.83	0.108052451487784	0.113632232290434	0.119212013093084	0.110077691814191	0.115762055131522	0.121446418448853	0.112393428971089	0.11817075638819	0.123945653977228	0.0969805414935401	8.83530166954884	0.0133329399261129	2.08878625247682	0.155659472454219	0.159287391443067	0.152375807458021	0.176815054633135	0.180509388911751	0.173471276514119	0.201399311097872	0.206171269290042	0.19797971461735	0.000366650043525007	0.000376229441952065	0.000384576821454296
124	0.986818893304458	0.14	0.0970365777685423	0.0919557865198676	0.102117369017217	0.158267683025537	0.944930605595957	0.898520990978865	0.991340220213048	7.98	5.9	10.79	0.106137410611455	0.111619526635886	0.117101642660318	0.108099634009045	0.113683101067664	0.119266568126284	0.110415904095862	0.116068980365126	0.121727072531712	0.0970365777685423	8.8133406375886	0.00177981769488727	2.07720305987286	0.155659472454219	0.159287391443067	0.152375807458021	0.176815054633135	0.180509388911751	0.173471276514119	0.201399311097872	0.206171269290042	0.19797971461735	0.000366650043525007	0.000376229441952065	0.000384576821454296
124	0.986818893304458	0.14	0.0970406117643258	0.0919773270361538	0.102103896492498	0.160899983349201	0.959373126035257	0.912714324225855	1.00603192784466	7.93	5.85	10.78	0.108362877313197	0.113902487990767	0.119442098668338	0.110400090087842	0.116043844969763	0.121687599851684	0.11269693758401	0.118393509925931	0.124156380399291	0.0970406117643258	8.8006308539088	-0.00558053630918833	2.0680881225948	0.155659472454219	0.159287391443067	0.152375807458021	0.176815054633135	0.180509388911751	0.173471276514119	0.201399311097872	0.206171269290042	0.19797971461735	0.000366650043525007	0.000376229441952065	0.000384576821454296
124	0.986818893304458	0.14	0.097043642185777	0.0920041040354575	0.102083180336097	0.162840560208524	0.960249218158359	0.913880624345417	1.0066178119713	8.06	5.95	10.84	0.106918652537767	0.112343505016833	0.117768357495899	0.108832580513039	0.114354542118296	0.119876503723553	0.111118722059563	0.116872860601506	0.122449414520621	0.097043642185777	8.8791774041213	0.0007159674442523	2.08360583667681	0.155659472454219	0.159287391443067	0.152375807458021	0.176815054633135	0.180509388911751	0.173471276514119	0.201399311097872	0.206171269290042	0.19797971461735	0.000366650043525007	0.000376229441952065	0.000384576821454296
124	0.986818893304458	0.14	0.0970455187977389	0.0919563480219063	0.102134689573571	0.161257101258185	0.9804984332257	0.932875178225847	1.02812168822555	8	5.98	10.75	0.109897814916398	0.115508095676192	0.121118376435987	0.111911351835876	0.117624423606093	0.12333749537631	0.114396745495685	0.120133636333049	0.126035834085858	0.0970455187977389	8.83035969357724	-0.0100485916392805	2.07030442355176	0.155659472454219	0.159287391443067	0.152375807458021	0.176815054633135	0.180509388911751	0.173471276514119	0.201399311097872	0.206171269290042	0.19797971461735	0.000366650043525007	0.000376229441952065	0.000384576821454296
124	0.986818893304458	0.14	0.0970629104482874	0.0919839919246316	0.102141828971943	0.159207527897008	0.94515835230754	0.898900618536352	0.991416086078728	7.98	5.9	10.7	0.106103894944905	0.111564037727362	0.117024180509819	0.10806069600531	0.113621536440687	0.119182376876065	0.110370082647953	0.116091717622177	0.121698167132787	0.0970629104482874	8.7920883761954	0.00429471068182474	2.07747533821652	0.155659472454219	0.159287391443067	0.152375807458021	0.176815054633135	0.180509388911751	0.173471276514119	0.201399311097872	0.206171269290042	0.19797971461735	0.000366650043525007	0.000376229441952065	0.000384576821454296
124	0.986818893304458	0.14	0.0971196690635181	0.0920044085825893	0.102234929544447	0.156761736872895	0.956342618716125	0.909105239193295	1.00357999823896	8.12	5.94	10.89	0.105530821063442	0.111014234018309	0.116497646973176	0.107369980559563	0.112948956790688	0.118527933021813	0.109549233011859	0.115331530365131	0.120972182547868	0.0971196690635181	8.90984873860811	0.00567103895967081	2.09180045523047	0.155659472454219	0.159287391443067	0.152375807458021	0.176815054633135	0.180509388911751	0.173471276514119	0.201399311097872	0.206171269290042	0.19797971461735	0.000366650043525007	0.000376229441952065	0.000384576821454296
124	0.986818893304458	0.14	0.0971215766840399	0.0920253143413031	0.102217839026777	0.161398392438391	0.971245595548717	0.924096379821323	1.01839481127611	7.94	5.91	10.81	0.109582885575712	0.115174020034045	0.120765154492378	0.111634944207895	0.117330778735666	0.123026613263436	0.113980895357215	0.119790804304649	0.125697404283848	0.0971215766840399	8.83807042954793	0.0165642235772151	2.09443362390849	0.155659472454219	0.159287391443067	0.152375807458021	0.176815054633135	0.180509388911751	0.173471276514119	0.201399311097872	0.206171269290042	0.19797971461735	0.000366650043525007	0.000376229441952065	0.000384576821454296
124	0.986818893304458	0.14	0.0971271834785954	0.0920408177627142	0.102213549194477	0.16155696431889	0.966788838074447	0.919883449905211	1.01369422624368	8.05	5.94	10.81	0.107733924590406	0.11322733960122	0.118720754612034	0.10966931231557	0.11526141386381	0.12085351541205	0.112013380090466	0.11771175437213	0.123482163641393	0.0971271834785954	8.87270736300771	0.00616872928089586	2.08840973524763	0.155659472454219	0.159287391443067	0.152375807458021	0.176815054633135	0.180509388911751	0.173471276514119	0.201399311097872	0.206171269290042	0.19797971461735	0.000366650043525007	0.000376229441952065	0.000384576821454296
124	0.986818893304458	0.14	0.0971391542994634	0.0921122374540693	0.102166071144857	0.16047383629504	0.951409599566797	0.905064939912366	0.997754259221228	7.93	5.84	10.77	0.107428060175423	0.112929010070408	0.118429959965393	0.10944605606123	0.115050339240257	0.120654622419283	0.111739873997203	0.117361080147793	0.123054163031032	0.0971391542994634	8.79295111477805	-0.00999271179040991	2.06177139497754	0.155659472454219	0.159287391443067	0.152375807458021	0.176815054633135	0.180509388911751	0.173471276514119	0.201399311097872	0.206171269290042	0.19797971461735	0.000366650043525007	0.000376229441952065	0.000384576821454296
124	0.986818893304458	0.14	0.097165913102762	0.0921200194117858	0.102211806793738	0.160366357005563	0.962799092435368	0.915880915984145	1.00971726888659	7.98	5.98	10.79	0.108102321172466	0.113640119472484	0.119177917772503	0.110095617225795	0.11573552685308	0.121375436480366	0.112531453245993	0.118230388420162	0.124056692811382	0.097165913102762	8.86043234737665	0.011497383227962	2.09346906837914	0.155659472454219	0.159287391443067	0.152375807458021	0.176815054633135	0.180509388911751	0.173471276514119	0.201399311097872	0.206171269290042	0.19797971461735	0.000366650043525007	0.000376229441952065	0.000384576821454296
124	0.986818893304458	0.14	0.0971688909917949	0.0921185312590929	0.102219250724497	0.159990473806931	0.951923844286674	0.905470774759023	0.998376913814325	7.98	5.86	10.78	0.106929821636465	0.112415607127863	0.117901392619262	0.108904945345867	0.114492059959702	0.120079174573537	0.111285542271253	0.116793554287243	0.122646287970372	0.0971688909917949	8.81063930236252	-0.00753316138367417	2.0667704024576	0.155659472454219	0.159287391443067	0.152375807458021	0.176815054633135	0.180509388911751	0.173471276514119	0.201399311097872	0.206171269290042	0.19797971461735	0.000366650043525007	0.000376229441952065	0.000384576821454296
124	0.986818893304458	0.14	0.0972653710999728	0.0922163352996476	0.102314406900298	0.157971756421253	0.95165307148428	0.904861306449811	0.998444836518749	7.93	5.91	10.79	0.107471709643451	0.11302923647065	0.118586763297848	0.109494709926871	0.115156849199371	0.120818988471872	0.111763764769194	0.117539538764504	0.123333971223488	0.0972653710999728	8.83966945062825	-0.0143802766463261	2.0634123085269	0.155659472454219	0.159287391443067	0.152375807458021	0.176815054633135	0.180509388911751	0.173471276514119	0.201399311097872	0.206171269290042	0.19797971461735	0.000366650043525007	0.000376229441952065	0.000384576821454296
124	0.986818893304458	0.14	0.0972902873305148	0.0922363930255274	0.102344181635502	0.159834344754074	0.962963570676463	0.915944457314616	1.00998268403831	7.98	5.82	10.88	0.108087986409782	0.113636577533915	0.119185168658049	0.110079680275445	0.115730513057251	0.121381345839057	0.112299444805736	0.118059734057756	0.123801157096751	0.0972902873305148	8.86366705634909	0.00869338894678865	2.0880799806554	0.155659472454219	0.159287391443067	0.152375807458021	0.176815054633135	0.180509388911751	0.173471276514119	0.201399311097872	0.206171269290042	0.19797971461735	0.000366650043525007	0.000376229441952065	0.000384576821454296
124	0.986818893304458	0.14	0.0973189787604549	0.0921460602610822	0.102491897259828	0.156295323149241	0.953815535093101	0.906619686806706	1.0010113833795	8.06	6	10.85	0.106019111129768	0.111538141829358	0.117057172528949	0.107913899540948	0.113531567130615	0.119149234720282	0.110257146435026	0.116071278878382	0.121775415137495	0.0973189787604549	8.87662377852766	0.0123772568968193	2.09582185448265	0.155659472454219	0.159287391443067	0.152375807458021	0.176815054633135	0.180509388911751	0.173471276514119	0.201399311097872	0.206171269290042	0.19797971461735	0.000366650043525007	0.000376229441952065	0.000384576821454296
124	0.986818893304458	0.14	0.0973193880557355	0.0922511937161006	0.10238758239537	0.161125779569273	0.963196158496544	0.916390558368638	1.01000175862445	8.09	5.92	10.95	0.106835944432602	0.112292701323792	0.117749458214982	0.108725628551858	0.114278903023293	0.119832177494729	0.110973625235453	0.116622212486754	0.122136768337629	0.0973193880557355	8.91205574439189	0.00161644684734828	2.08716435544542	0.155659472454219	0.159287391443067	0.152375807458021	0.176815054633135	0.180509388911751	0.173471276514119	0.201399311097872	0.206171269290042	0.19797971461735	0.000366650043525007	0.000376229441952065	0.000384576821454296
124	0.986818893304458	0.14	0.09738145641407	0.0923129924958721	0.102449920332268	0.162363977677135	0.969739129121462	0.922830264720134	1.01664799352279	7.93	5.92	10.79	0.109655495601716	0.115229451041508	0.1208034064813	0.111722663478337	0.117401696201922	0.123080728925507	0.114062578964744	0.119880046813342	0.125651331686356	0.09738145641407	8.8188351061196	-0.00866749879056102	2.06728026013205	0.155659472454219	0.159287391443067	0.152375807458021	0.176815054633135	0.180509388911751	0.173471276514119	0.201399311097872	0.206171269290042	0.19797971461735	0.000366650043525007	0.000376229441952065	0.000384576821454296
124	0.986818893304458	0.14	0.0973855351237461	0.0923103754388634	0.102460694808629	0.162829727981897	0.985724650086753	0.938124005326158	1.03332529484735	8.05	5.88	10.86	0.109904766449036	0.115481361563898	0.12105795667876	0.111881253567726	0.117558136129319	0.123235018690911	0.114192207634511	0.119875544097159	0.125685737710401	0.0973855351237461	8.87295892824731	0.00638956335773744	2.08671559683678	0.155659472454219	0.159287391443067	0.152375807458021	0.176815054633135	0.180509388911751	0.173471276514119	0.201399311097872	0.206171269290042	0.19797971461735	0.000366650043525007	0.000376229441952065	0.000384576821454296
124	0.986818893304458	0.14	0.0974244941634037	0.0922958042187613	0.102553184108046	0.15896775106151	0.961235995768066	0.914149214648862	1.00832277688727	7.95	5.91	10.73	0.108372073015923	0.113954194621196	0.119536316226469	0.110399534215128	0.116086088029263	0.121772641843398	0.112810797126864	0.1186002301648	0.124471987067443	0.0974244941634037	8.78078670478502	-0.00760630880993773	2.06526739838837	0.155659472454219	0.159287391443067	0.152375807458021	0.176815054633135	0.180509388911751	0.173471276514119	0.201399311097872	0.206171269290042	0.19797971461735	0.000366650043525007	0.000376229441952065	0.000384576821454296
124	0.986818893304458	0.14	0.0974485312862036	0.0923913587694134	0.102505703802994	0.160744623616739	0.966039263424729	0.919029205753792	1.01304932109567	7.98	5.93	10.88	0.108525379571454	0.114076655113595	0.119627930655736	0.110529631872642	0.116183428657499	0.121837225442356	0.112852639250355	0.118597522708412	0.124407863648958	0.0974485312862036	8.8525690162803	-0.004893316998922	2.07514571308372	0.155659472454219	0.159287391443067	0.152375807458021	0.176815054633135	0.180509388911751	0.173471276514119	0.201399311097872	0.206171269290042	0.19797971461735	0.000366650043525007	0.000376229441952065	0.000384576821454296
124	0.986818893304458	0.14	0.0975509181822984	0.0924932280032598	0.102608608361337	0.161174773004097	0.958045574135982	0.91149869747853	1.00459245079343	7.95	5.88	10.84	0.10805626499776	0.113574299914134	0.119092334830508	0.110077720041396	0.115698983211244	0.121320246381092	0.112400344404766	0.118131805270423	0.123786629320567	0.0975509181822984	8.83341373979326	0.00588882501551459	2.08177689962255	0.155659472454219	0.159287391443067	0.152375807458021	0.176815054633135	0.180509388911751	0.173471276514119	0.201399311097872	0.206171269290042	0.19797971461735	0.000366650043525007	0.000376229441952065	0.000384576821454296
124	0.986818893304458	0.14	0.0975671919288776	0.0924446571496367	0.102689726708118	0.159434036065703	0.972397471633924	0.924846831379968	1.01994811188788	8.02	5.95	10.86	0.108656081195804	0.114242591364885	0.119829101533965	0.110628818158586	0.116316755831606	0.122004693504625	0.112905776836947	0.118856325386333	0.12443992048502	0.0975671919288776	8.88864414638774	0.000490751228895299	2.08544269423616	0.155659472454219	0.159287391443067	0.152375807458021	0.176815054633135	0.180509388911751	0.173471276514119	0.201399311097872	0.206171269290042	0.19797971461735	0.000366650043525007	0.000376229441952065	0.000384576821454296
124	0.986818893304458	0.14	0.0975824631798108	0.0925177216284041	0.102647204731217	0.163765197514296	0.971978988591354	0.925202528013564	1.01875544916914	7.96	5.87	10.78	0.109471317242341	0.115005976520002	0.120540635797662	0.111506369310546	0.117143916907206	0.122781464503867	0.113853162922382	0.119613702269271	0.12534302744316	0.0975824631798108	8.81164917721513	-0.0133836931576101	2.06074516677916	0.155659472454219	0.159287391443067	0.152375807458021	0.176815054633135	0.180509388911751	0.173471276514119	0.201399311097872	0.206171269290042	0.19797971461735	0.000366650043525007	0.000376229441952065	0.000384576821454296
124	0.986818893304458	0.14	0.0975892737419235	0.0925323915248521	0.102646155958995	0.161678324813141	0.966366041061232	0.91950215751209	1.01322992461037	7.99	5.91	10.81	0.108429227756845	0.113955495054215	0.119481762351585	0.110422397604713	0.116050249959694	0.121678102314674	0.112678221154078	0.118408549958169	0.124270900068348	0.0975892737419235	8.85419119295636	-0.00481122708600279	2.07558932699615	0.155659472454219	0.159287391443067	0.152375807458021	0.176815054633135	0.180509388911751	0.173471276514119	0.201399311097872	0.206171269290042	0.19797971461735	0.000366650043525007	0.000376229441952065	0.000384576821454296
124	0.986818893304458	0.14	0.0975942723711431	0.0925307979284952	0.102657746813791	0.156995500492832	0.950800456035602	0.903878307201935	0.997722604869269	8.03	5.95	10.74	0.106131781383247	0.111641296549578	0.117150811715909	0.10805498215159	0.113664334554826	0.119273686958062	0.110549188445657	0.116228329416016	0.121966648814736	0.0975942723711431	8.86660445710969	-0.00927307365312102	2.07367165067097	0.155659472454219	0.159287391443067	0.152375807458021	0.176815054633135	0.180509388911751	0.173471276514119	0.201399311097872	0.206171269290042	0.19797971461735	0.000366650043525007	0.000376229441952065	0.000384576821454296
124	0.986818893304458	0.14	0.097613337033084	0.0925645200294789	0.102662154036689	0.16841970367293	0.998548013086025	0.951293666149254	1.0458023600228	8	5.89	10.83	0.11203967861025	0.117605112326596	0.123170546042942	0.114090750485063	0.119758068682945	0.125425386880828	0.11647085974618	0.122227186785488	0.128096463505347	0.097613337033084	8.86907301498291	0.00144539659025711	2.08109595514354	0.155659472454219	0.159287391443067	0.152375807458021	0.176815054633135	0.180509388911751	0.173471276514119	0.201399311097872	0.206171269290042	0.19797971461735	0.000366650043525007	0.000376229441952065	0.000384576821454296
124	0.986818893304458	0.14	0.0976243011515463	0.0925691196195572	0.102679482683535	0.16343847967311	0.981241218347381	0.933962604380881	1.02851983231388	8.04	5.95	10.86	0.109552639886337	0.115098361894801	0.120644083903264	0.111531036467969	0.117176907934042	0.122822779400114	0.113881892918823	0.119562919805754	0.12539401781562	0.0976243011515463	8.87991152984551	-0.0098397164086259	2.07389816715973	0.155659472454219	0.159287391443067	0.152375807458021	0.176815054633135	0.180509388911751	0.173471276514119	0.201399311097872	0.206171269290042	0.19797971461735	0.000366650043525007	0.000376229441952065	0.000384576821454296
124	0.986818893304458	0.14	0.0976322460484078	0.0925695405228869	0.102694951573929	0.163076442137679	0.967814186720095	0.921120686108769	1.01450768733142	8	5.91	10.84	0.108526696332712	0.114028137607431	0.119529578882151	0.110515945163528	0.116118225549667	0.121720505935807	0.112797708997363	0.118521641616458	0.124377416935749	0.0976322460484078	8.84755966628214	0.0097726166116851	2.08979114996609	0.155659472454219	0.159287391443067	0.152375807458021	0.176815054633135	0.180509388911751	0.173471276514119	0.201399311097872	0.206171269290042	0.19797971461735	0.000366650043525007	0.000376229441952065	0.000384576821454296
124	0.986818893304458	0.14	0.0976435815702209	0.0925382488521406	0.102748914288301	0.158694970930037	0.958128807674503	0.911146296422841	1.00511131892617	8.1	5.93	10.84	0.106052539762711	0.111521051967865	0.116989564173019	0.107917982369755	0.113482684592493	0.119047386815231	0.110185794418851	0.11585010845738	0.12156480644139	0.0976435815702209	8.87975973368428	-0.0134383361279798	2.07124324195799	0.155659472454219	0.159287391443067	0.152375807458021	0.176815054633135	0.180509388911751	0.173471276514119	0.201399311097872	0.206171269290042	0.19797971461735	0.000366650043525007	0.000376229441952065	0.000384576821454296
124	0.986818893304458	0.14	0.0976808379219501	0.0925580681576186	0.102803607686282	0.156643243533816	0.947926997403552	0.901084300515607	0.994769694291498	8.07	5.92	10.89	0.105248715556205	0.110720050122598	0.116191384688991	0.107122275827107	0.112691007069728	0.118259738312348	0.109409186308267	0.115038088024909	0.120610550465699	0.0976808379219501	8.85301397065079	0.00551891797936472	2.08599148565431	0.155659472454219	0.159287391443067	0.152375807458021	0.176815054633135	0.180509388911751	0.173471276514119	0.201399311097872	0.206171269290042	0.19797971461735	0.000366650043525007	0.000376229441952065	0.000384576821454296
124	0.986818893304458	0.14	0.0977041058614396	0.0926037261486416	0.102804485574238	0.155244451303758	0.944443848375244	0.897524627340797	0.99136306940969	7.99	5.87	10.8	0.105827011742195	0.111359250974513	0.116891490206832	0.107771698845395	0.113405599025233	0.119039499205072	0.109959352309283	0.115742313146657	0.121584171305949	0.0977041058614396	8.82329425103803	0.000574141684512446	2.07841875408624	0.155659472454219	0.159287391443067	0.152375807458021	0.176815054633135	0.180509388911751	0.173471276514119	0.201399311097872	0.206171269290042	0.19797971461735	0.000366650043525007	0.000376229441952065	0.000384576821454296
124	0.986818893304458	0.14	0.0977155298541371	0.092659400827582	0.102771658880692	0.163982795106344	0.977190790673069	0.930200838989215	1.02418074235692	8.07	5.95	10.84	0.108725992757795	0.114218386370361	0.119710779982927	0.110666085922104	0.11625648512683	0.121846884331557	0.112989105952216	0.118693207998877	0.124473312636837	0.0977155298541371	8.90227000755928	0.000753992133702966	2.08513811155053	0.155659472454219	0.159287391443067	0.152375807458021	0.176815054633135	0.180509388911751	0.173471276514119	0.201399311097872	0.206171269290042	0.19797971461735	0.000366650043525007	0.000376229441952065	0.000384576821454296
124	0.986818893304458	0.14	0.0978167227535793	0.0927521648704925	0.102881280636666	0.159309436828759	0.957965353350643	0.911098660868553	1.00483204583273	7.93	5.84	10.68	0.108250606091854	0.113818990817467	0.11938737554308	0.110290618208672	0.115963940659083	0.121637263109495	0.112604595696717	0.118507457922698	0.124158935295418	0.0978167227535793	8.78668658494336	-0.0139088380972882	2.0572896049292	0.155659472454219	0.159287391443067	0.152375807458021	0.176815054633135	0.180509388911751	0.173471276514119	0.201399311097872	0.206171269290042	0.19797971461735	0.000366650043525007	0.000376229441952065	0.000384576821454296
124	0.986818893304458	0.14	0.0978417453449952	0.0927753631203076	0.102908127569683	0.160935728118576	0.965441928862016	0.91849418744727	1.01238967027676	7.98	5.87	10.77	0.108430377659946	0.113972667857808	0.11951495805567	0.110430924747632	0.116075470538011	0.12172001632839	0.112708616453426	0.11855882097748	0.124318372250764	0.0978417453449952	8.84000575321829	0.0204310294968267	2.09768806498274	0.155659472454219	0.159287391443067	0.152375807458021	0.176815054633135	0.180509388911751	0.173471276514119	0.201399311097872	0.206171269290042	0.19797971461735	0.000366650043525007	0.000376229441952065	0.000384576821454296
124	0.986818893304458	0.14	0.097853712617673	0.092778312384577	0.102929112850769	0.161444166344769	0.969143117666389	0.922103920837767	1.01618231449501	8	5.95	10.86	0.108622320524557	0.114163460302483	0.11970460008041	0.110612085486911	0.116254728949609	0.121897372412307	0.112986091920857	0.1186939939386	0.124491003205185	0.097853712617673	8.87090955238448	0.000902002600534334	2.08312969392487	0.155659472454219	0.159287391443067	0.152375807458021	0.176815054633135	0.180509388911751	0.173471276514119	0.201399311097872	0.206171269290042	0.19797971461735	0.000366650043525007	0.000376229441952065	0.000384576821454296
124	0.986818893304458	0.14	0.0978590306998025	0.092697448417544	0.103020612982061	0.159452195765827	0.958711138448006	0.911832941651332	1.00558933524468	7.92	5.85	10.71	0.108383117747875	0.113955196679374	0.119527275610872	0.110428422522869	0.116105652513703	0.121782882504537	0.112808619438409	0.118604874075396	0.124347788374871	0.0978590306998025	8.72561157653871	-0.000179118918400993	2.06525493161696	0.155659472454219	0.159287391443067	0.152375807458021	0.176815054633135	0.180509388911751	0.173471276514119	0.201399311097872	0.206171269290042	0.19797971461735	0.000366650043525007	0.000376229441952065	0.000384576821454296
124	0.986818893304458	0.14	0.0978816779401955	0.0928124758151669	0.102950880065224	0.159565751066443	0.945622237225654	0.899403627762169	0.99184084668914	8.06	5.87	10.93	0.105186502920023	0.110591833462648	0.115997164005272	0.107067092274984	0.112569062660139	0.118071033045294	0.109134654899253	0.114838121243296	0.120457333074592	0.0978816779401955	8.8601513868348	-0.00869239642185093	2.07061820107351	0.155659472454219	0.159287391443067	0.152375807458021	0.176815054633135	0.180509388911751	0.173471276514119	0.201399311097872	0.206171269290042	0.19797971461735	0.000366650043525007	0.000376229441952065	0.000384576821454296
124	0.986818893304458	0.14	0.0979199650616744	0.0927361370379303	0.103103793085419	0.151970966098407	0.937331472261504	0.890175639831878	0.98448730469113	8.01	5.92	10.86	0.104731433267448	0.110279437162732	0.115827441058017	0.106641997146048	0.112291210539856	0.117940423933664	0.108854639675825	0.114610970121418	0.120317873386376	0.0979199650616744	8.83342950982732	-0.00334194680290029	2.07662363411827	0.155659472454219	0.159287391443067	0.152375807458021	0.176815054633135	0.180509388911751	0.173471276514119	0.201399311097872	0.206171269290042	0.19797971461735	0.000366650043525007	0.000376229441952065	0.000384576821454296
124	0.986818893304458	0.14	0.0979274715634186	0.0928466683138316	0.103008274813006	0.163155363328062	0.981715688545128	0.934365180789176	1.02906619630108	7.98	5.88	10.8	0.110369891414823	0.115963069014878	0.121556246614933	0.112410265048781	0.118106841972319	0.123803418895857	0.114724361210278	0.120718021330413	0.126359104319391	0.0979274715634186	8.85464649067839	-0.00148251003267062	2.07900458839095	0.155659472454219	0.159287391443067	0.152375807458021	0.176815054633135	0.180509388911751	0.173471276514119	0.201399311097872	0.206171269290042	0.19797971461735	0.000366650043525007	0.000376229441952065	0.000384576821454296
124	0.986818893304458	0.14	0.097955037128371	0.0928546619877174	0.103055412269025	0.156783370351912	0.964499637821348	0.916863250236438	1.01213602540626	8	5.94	10.74	0.107959729947122	0.113568866901839	0.119178003856556	0.109934591477966	0.115646333994947	0.121358076511929	0.11237094326311	0.118127160212341	0.124046307524742	0.097955037128371	8.85254790144109	-0.0198577599247564	2.06054065364276	0.155659472454219	0.159287391443067	0.152375807458021	0.176815054633135	0.180509388911751	0.173471276514119	0.201399311097872	0.206171269290042	0.19797971461735	0.000366650043525007	0.000376229441952065	0.000384576821454296
124	0.986818893304458	0.14	0.0979619478940121	0.0928249003742478	0.103098995413776	0.151936986464926	0.934405425569975	0.887390600278865	0.981420250861086	8.01	5.92	10.75	0.104398356848971	0.109929484298812	0.115460611748654	0.106302514223563	0.111934525800715	0.117566537377867	0.108598010122745	0.114301406548764	0.120128346633283	0.0979619478940121	8.79282953917818	0.00193542884494849	2.07751918668515	0.155659472454219	0.159287391443067	0.152375807458021	0.176815054633135	0.180509388911751	0.173471276514119	0.201399311097872	0.206171269290042	0.19797971461735	0.000366650043525007	0.000376229441952065	0.000384576821454296
124	0.986818893304458	0.14	0.0980230551749326	0.0928481091034837	0.103198001246381	0.153963679149024	0.961547743151886	0.913544189993917	1.00955129630986	7.99	5.92	10.79	0.107674786324776	0.113332719882592	0.118990653440408	0.10965091386478	0.115412686015685	0.121174458166589	0.111899710237072	0.117949669869742	0.123550459521357	0.0980230551749326	8.83502826574667	-0.00719597311188427	2.07298357974215	0.155659472454219	0.159287391443067	0.152375807458021	0.176815054633135	0.180509388911751	0.173471276514119	0.201399311097872	0.206171269290042	0.19797971461735	0.000366650043525007	0.000376229441952065	0.000384576821454296
124	0.986818893304458	0.14	0.0980272404587142	0.0929419238217661	0.103112557095662	0.163786114752254	0.98102164348792	0.933813610650128	1.02822967632571	8.05	5.93	10.83	0.109302435611649	0.114828113231633	0.120353790851616	0.111262177663781	0.116886928124528	0.122511678585275	0.113499016284812	0.119355627830226	0.12509024675935	0.0980272404587142	8.89808618906324	0.0149520400266963	2.09940693989098	0.155659472454219	0.159287391443067	0.152375807458021	0.176815054633135	0.180509388911751	0.173471276514119	0.201399311097872	0.206171269290042	0.19797971461735	0.000366650043525007	0.000376229441952065	0.000384576821454296
124	0.986818893304458	0.14	0.0980331887343718	0.0929093804601904	0.103156997008553	0.16062753258307	0.962816916226143	0.915943323132581	1.00969050931971	8.02	5.93	10.87	0.107594897577955	0.113101089195537	0.118607280813119	0.109547444163525	0.115153557765183	0.12075967136684	0.111824841904162	0.117511481636049	0.123302475113451	0.0980331887343718	8.87423931995194	0.00835627269323252	2.09059446174625	0.155659472454219	0.159287391443067	0.152375807458021	0.176815054633135	0.180509388911751	0.173471276514119	0.201399311097872	0.206171269290042	0.19797971461735	0.000366650043525007	0.000376229441952065	0.000384576821454296
124	0.986818893304458	0.14	0.0980389163394662	0.0929335508405108	0.103144281838422	0.157227089670156	0.964699344095039	0.917132893342208	1.01226579484787	8.04	5.94	10.84	0.107554210010631	0.11313243326581	0.118710656520988	0.109495036707172	0.115173919570299	0.120852802433426	0.111898670305046	0.117604660582599	0.123501186376598	0.0980389163394662	8.88708711587872	-0.00351934911924278	2.08098350747459	0.155659472454219	0.159287391443067	0.152375807458021	0.176815054633135	0.180509388911751	0.173471276514119	0.201399311097872	0.206171269290042	0.19797971461735	0.000366650043525007	0.000376229441952065	0.000384576821454296
124	0.986818893304458	0.14	0.0980578248872964	0.0928584446483732	0.10325720512622	0.157785513821346	0.958318998984155	0.911166462969931	1.00547153499838	7.99	5.91	10.76	0.107490654228002	0.113053256837582	0.118615859447162	0.109469289656245	0.115134285936006	0.120799282215767	0.111694931326978	0.117599951392435	0.123288091505623	0.0980578248872964	8.76894739603083	-0.0153673679548826	2.05645574201927	0.155659472454219	0.159287391443067	0.152375807458021	0.176815054633135	0.180509388911751	0.173471276514119	0.201399311097872	0.206171269290042	0.19797971461735	0.000366650043525007	0.000376229441952065	0.000384576821454296
124	0.986818893304458	0.14	0.0980602299198978	0.0929446845028384	0.103175775336957	0.161920853091689	0.969292849407034	0.922329041558961	1.01625665725511	7.94	5.91	10.86	0.109404385454363	0.114975115968855	0.120545846483348	0.111455016291646	0.11713016228941	0.122805308287174	0.113701149159441	0.119466796144843	0.125372814637376	0.0980602299198978	8.84890068210177	0.012339991745363	2.09242535718499	0.155659472454219	0.159287391443067	0.152375807458021	0.176815054633135	0.180509388911751	0.173471276514119	0.201399311097872	0.206171269290042	0.19797971461735	0.000366650043525007	0.000376229441952065	0.000384576821454296
124	0.986818893304458	0.14	0.0980623027022624	0.0929266225524593	0.103197982852066	0.157578034700173	0.953686566974794	0.906725296834993	1.0006478371146	8.03	5.94	10.75	0.106363993549135	0.111872815517204	0.117381637485274	0.10828518762682	0.113893512403941	0.119501837181062	0.110685456033889	0.116347247495633	0.122236419624096	0.0980623027022624	8.80782250725686	0.00326599272733508	2.07957271176836	0.155659472454219	0.159287391443067	0.152375807458021	0.176815054633135	0.180509388911751	0.173471276514119	0.201399311097872	0.206171269290042	0.19797971461735	0.000366650043525007	0.000376229441952065	0.000384576821454296
124	0.986818893304458	0.14	0.0980921844612126	0.0929599082950809	0.103224460627344	0.163878027933263	0.978832947861364	0.931746036851103	1.02591985887162	7.99	5.92	10.78	0.109864832554058	0.115416984523615	0.120969136493173	0.11188388915319	0.117538076585897	0.123192264018604	0.114380746134742	0.119994141464827	0.125869852092099	0.0980921844612126	8.80723291355612	-0.00645215871820123	2.06934480784957	0.155659472454219	0.159287391443067	0.152375807458021	0.176815054633135	0.180509388911751	0.173471276514119	0.201399311097872	0.206171269290042	0.19797971461735	0.000366650043525007	0.000376229441952065	0.000384576821454296
124	0.986818893304458	0.14	0.0982069743958811	0.0930112237375266	0.103402725054236	0.155862806716136	0.953468007695469	0.906211832812808	1.00072418257813	8.05	5.97	10.91	0.106150008336279	0.111685406546834	0.117220804757388	0.108057991000261	0.11369288467002	0.119327778339779	0.110338658661362	0.116119228559579	0.121923610890007	0.0982069743958811	8.86818458877304	0.0279407687702346	2.11137852993866	0.155659472454219	0.159287391443067	0.152375807458021	0.176815054633135	0.180509388911751	0.173471276514119	0.201399311097872	0.206171269290042	0.19797971461735	0.000366650043525007	0.000376229441952065	0.000384576821454296
124	0.986818893304458	0.14	0.0982151699771378	0.0930714275424102	0.103358912411865	0.157930272077864	0.964952935309407	0.917499830287378	1.01240604033144	8.04	5.96	10.74	0.107559180553965	0.113122142989949	0.118685105425933	0.109497781379795	0.115161008279649	0.120824235179502	0.111914799955768	0.117831711136969	0.123446778033838	0.0982151699771378	8.84264977597432	0.00777538243933954	2.09031824326411	0.155659472454219	0.159287391443067	0.152375807458021	0.176815054633135	0.180509388911751	0.173471276514119	0.201399311097872	0.206171269290042	0.19797971461735	0.000366650043525007	0.000376229441952065	0.000384576821454296
124	0.986818893304458	0.14	0.0982320911741136	0.0931071764535892	0.103357005894638	0.157232850611539	0.955730692269304	0.908607483393958	1.00285390114465	8	5.85	10.85	0.107057989294145	0.112610349453494	0.118162709612842	0.10902066002068	0.114674810385689	0.120328960750699	0.111134544884783	0.117035768003006	0.122775213998469	0.0982320911741136	8.82840930182454	-0.0147907683736955	2.06076126362552	0.155659472454219	0.159287391443067	0.152375807458021	0.176815054633135	0.180509388911751	0.173471276514119	0.201399311097872	0.206171269290042	0.19797971461735	0.000366650043525007	0.000376229441952065	0.000384576821454296
124	0.986818893304458	0.14	0.0982515141327446	0.0931364206631838	0.103366607602305	0.156259233947141	0.963600236521713	0.915913704820654	1.01128676822277	7.98	5.9	10.73	0.10816023577348	0.113791537592482	0.119422839411485	0.110157913592194	0.115893223382832	0.121628533173469	0.112401162736995	0.11845129751575	0.12412460070716	0.0982515141327446	8.84524506467343	0.000558859500867915	2.08032345960211	0.155659472454219	0.159287391443067	0.152375807458021	0.176815054633135	0.180509388911751	0.173471276514119	0.201399311097872	0.206171269290042	0.19797971461735	0.000366650043525007	0.000376229441952065	0.000384576821454296
124	0.986818893304458	0.14	0.0982716308363523	0.0931643097608995	0.103378951911805	0.156766259771555	0.935001362683934	0.888818898606779	0.981183826761089	8.03	5.93	10.88	0.104268382334923	0.109686101095307	0.115103819855691	0.106152023497412	0.111667615053319	0.117183206609227	0.108366248518794	0.113892771418432	0.119579194904111	0.0982716308363523	8.83172691399991	-0.0163117734527592	2.06096796992081	0.155659472454219	0.159287391443067	0.152375807458021	0.176815054633135	0.180509388911751	0.173471276514119	0.201399311097872	0.206171269290042	0.19797971461735	0.000366650043525007	0.000376229441952065	0.000384576821454296
124	0.986818893304458	0.14	0.0983068868670181	0.0931669979411135	0.103446775792923	0.155857305307302	0.948800700781674	0.901774865724938	0.99582653583841	7.91	5.87	10.83	0.107341683097639	0.112939346634207	0.118537010170775	0.109376864996934	0.115080659378288	0.120784453759643	0.111554563168136	0.117471462271034	0.123257593303219	0.0983068868670181	8.80362919075451	0.000612302740464742	2.07449556954252	0.155659472454219	0.159287391443067	0.152375807458021	0.176815054633135	0.180509388911751	0.173471276514119	0.201399311097872	0.206171269290042	0.19797971461735	0.000366650043525007	0.000376229441952065	0.000384576821454296
124	0.986818893304458	0.14	0.0983207795734851	0.0932234854064665	0.103418073740504	0.160722423140574	0.967595426633207	0.92050576723273	1.01468508603368	8.05	5.96	10.94	0.107819089086474	0.113334713607997	0.118850338129519	0.109756753176974	0.115371501403423	0.120986249629872	0.112014393524735	0.117758789721002	0.123439971597964	0.0983207795734851	8.89842905341679	-0.00146861884469347	2.0856278821955	0.155659472454219	0.159287391443067	0.152375807458021	0.176815054633135	0.180509388911751	0.173471276514119	0.201399311097872	0.206171269290042	0.19797971461735	0.000366650043525007	0.000376229441952065	0.000384576821454296
124	0.986818893304458	0.14	0.0983294079243478	0.0932368554385785	0.103421960410117	0.161347729588748	0.970848438866865	0.923709680536981	1.01798719719675	8.01	5.91	10.91	0.108620684476482	0.114163815941973	0.119706947407464	0.110598772786673	0.116242850067472	0.121886927348271	0.112886995227058	0.118563897712167	0.12426500172005	0.0983294079243478	8.87509040775711	0.000751010313339048	2.08074815838647	0.155659472454219	0.159287391443067	0.152375807458021	0.176815054633135	0.180509388911751	0.173471276514119	0.201399311097872	0.206171269290042	0.19797971461735	0.000366650043525007	0.000376229441952065	0.000384576821454296
124	0.986818893304458	0.14	0.0983713564131358	0.0932372719683381	0.103505440857934	0.157587497606042	0.946430785547324	0.899828464366558	0.99303310672809	7.96	5.85	10.81	0.106528041818701	0.112045153375166	0.117562264931631	0.108512007770397	0.114131869375515	0.119751730980633	0.110653779330889	0.116405853038093	0.122263483383903	0.0983713564131358	8.77371376112147	0.00899476359221876	2.08012314675722	0.155659472454219	0.159287391443067	0.152375807458021	0.176815054633135	0.180509388911751	0.173471276514119	0.201399311097872	0.206171269290042	0.19797971461735	0.000366650043525007	0.000376229441952065	0.000384576821454296
124	0.986818893304458	0.14	0.0983835186649497	0.0932912699958629	0.103475767334037	0.160167600091312	0.948017372917402	0.901785398359608	0.994249347475196	8.03	5.86	10.82	0.105881406667177	0.111309645478855	0.116737884290533	0.107799788331524	0.113326377119216	0.118852965906908	0.110033810044496	0.115573928533321	0.121213376204037	0.0983835186649497	8.80757247243569	-0.0109342686348295	2.06261688219154	0.155659472454219	0.159287391443067	0.152375807458021	0.176815054633135	0.180509388911751	0.173471276514119	0.201399311097872	0.206171269290042	0.19797971461735	0.000366650043525007	0.000376229441952065	0.000384576821454296
124	0.986818893304458	0.14	0.0984153618591526	0.0933226425651978	0.103508081153107	0.160228933294442	0.960880812752094	0.914032206817509	1.00772941868668	7.97	5.91	10.8	0.108101880203411	0.113642628492873	0.119183376782335	0.110108541965653	0.11575214145165	0.121395740937648	0.112366660519841	0.118169335212445	0.124062399601098	0.0984153618591526	8.82906088176574	0.00870508540822503	2.08671235930144	0.155659472454219	0.159287391443067	0.152375807458021	0.176815054633135	0.180509388911751	0.173471276514119	0.201399311097872	0.206171269290042	0.19797971461735	0.000366650043525007	0.000376229441952065	0.000384576821454296
124	0.986818893304458	0.14	0.0984245716502421	0.0933035973752115	0.103545545925273	0.160539761257951	0.971112491314123	0.923819643432309	1.01840533919594	7.97	5.93	10.81	0.109153387104218	0.114741246778781	0.120329106453344	0.111173060987608	0.116864313278269	0.122555565568931	0.113541752946431	0.119414414517997	0.125160500075435	0.0984245716502421	8.86303341246826	-0.0185507888996975	2.06224950097441	0.155659472454219	0.159287391443067	0.152375807458021	0.176815054633135	0.180509388911751	0.173471276514119	0.201399311097872	0.206171269290042	0.19797971461735	0.000366650043525007	0.000376229441952065	0.000384576821454296
124	0.986818893304458	0.14	0.0984310990755314	0.0932791558907608	0.103583042260302	0.163415230310427	0.977627931160572	0.930519408955771	1.02473645336537	8.09	5.94	10.88	0.108500088540951	0.113993019457879	0.119485950374806	0.110420233059661	0.116010373309167	0.121600513558673	0.112817677886408	0.118404274230534	0.124076023086411	0.0984310990755314	8.86027376083129	0.0186726352238666	2.10025181466367	0.155659472454219	0.159287391443067	0.152375807458021	0.176815054633135	0.180509388911751	0.173471276514119	0.201399311097872	0.206171269290042	0.19797971461735	0.000366650043525007	0.000376229441952065	0.000384576821454296
124	0.986818893304458	0.14	0.0984741168734153	0.0933474823988842	0.103600751347946	0.158506019041614	0.966364954011526	0.918945017623065	1.01378489039999	7.98	5.92	10.79	0.108550859858312	0.114152364595459	0.119753869332607	0.110557755431782	0.116262821163992	0.121967886896201	0.113032360489479	0.118702399609187	0.124601619230816	0.0984741168734153	8.83557182420309	-0.0091079960822	2.06978921688499	0.155659472454219	0.159287391443067	0.152375807458021	0.176815054633135	0.180509388911751	0.173471276514119	0.201399311097872	0.206171269290042	0.19797971461735	0.000366650043525007	0.000376229441952065	0.000384576821454296
124	0.986818893304458	0.14	0.0984820317240498	0.0933762129095968	0.103587850538503	0.157864591433513	0.95454411475834	0.907591285019793	1.00149694449689	8.05	5.94	10.87	0.106236755019981	0.111732749034864	0.117228743049747	0.108141751321801	0.113736297370499	0.119330843419198	0.110357648180889	0.116090055928465	0.121917437463525	0.0984820317240498	8.88072105501779	0.00474771164912011	2.08853970118739	0.155659472454219	0.159287391443067	0.152375807458021	0.176815054633135	0.180509388911751	0.173471276514119	0.201399311097872	0.206171269290042	0.19797971461735	0.000366650043525007	0.000376229441952065	0.000384576821454296
124	0.986818893304458	0.14	0.0985164172574015	0.0933557644972133	0.10367707001759	0.163380481061294	0.988520529150382	0.940881075518741	1.03615998278202	8.01	5.91	10.81	0.110637809758786	0.116239713065221	0.121841616371655	0.112652504313642	0.118356417268613	0.124060330223583	0.115098655812159	0.120868333830731	0.126634347469145	0.0985164172574015	8.84809857131274	0.000806663851407719	2.07957971553289	0.155659472454219	0.159287391443067	0.152375807458021	0.176815054633135	0.180509388911751	0.173471276514119	0.201399311097872	0.206171269290042	0.19797971461735	0.000366650043525007	0.000376229441952065	0.000384576821454296
124	0.986818893304458	0.14	0.0985344774271958	0.0934130018354545	0.103655953018937	0.160844925740323	0.973502373253383	0.926146743901073	1.02085800260569	8	5.99	10.8	0.109080900533362	0.114658412659914	0.120235924786465	0.111077986161642	0.11675761304206	0.122437239922477	0.113721023521054	0.119267604301934	0.125208966646836	0.0985344774271958	8.86810743483986	-0.0106751644060772	2.07355022653198	0.155659472454219	0.159287391443067	0.152375807458021	0.176815054633135	0.180509388911751	0.173471276514119	0.201399311097872	0.206171269290042	0.19797971461735	0.000366650043525007	0.000376229441952065	0.000384576821454296
124	0.986818893304458	0.14	0.0985887897948158	0.0933198635332497	0.103857716056382	0.153274594131047	0.951407535025687	0.903784182768884	0.99903088728249	7.99	5.93	10.78	0.106538032232272	0.112151870507468	0.117765708782663	0.108494130044278	0.114211041527575	0.119927953010873	0.110760040765308	0.11662265614982	0.122517266307341	0.0985887897948158	8.79411573793148	0.00497219802248044	2.08078262438875	0.155659472454219	0.159287391443067	0.152375807458021	0.176815054633135	0.180509388911751	0.173471276514119	0.201399311097872	0.206171269290042	0.19797971461735	0.000366650043525007	0.000376229441952065	0.000384576821454296
124	0.986818893304458	0.14	0.0986051018796685	0.0934935104216938	0.103716693337643	0.158821668227348	0.954120180077298	0.907356421352703	1.00088393880189	8.03	5.93	10.8	0.106452103905492	0.111938482119844	0.117424860334196	0.108375746521345	0.113961266326635	0.119546786131924	0.110680625396981	0.116463924217419	0.122163316950617	0.0986051018796685	8.85433782934882	-0.0123403295258355	2.06947036985363	0.155659472454219	0.159287391443067	0.152375807458021	0.176815054633135	0.180509388911751	0.173471276514119	0.201399311097872	0.206171269290042	0.19797971461735	0.000366650043525007	0.000376229441952065	0.000384576821454296
124	0.986818893304458	0.14	0.0986336693644988	0.0934383644648211	0.103828974264176	0.154271457158844	0.950453955192388	0.903060218285883	0.997847692098892	8.05	5.88	10.72	0.105731392524136	0.111280309084273	0.11682922564441	0.107628846591322	0.113277343929165	0.118925841267007	0.109964574822249	0.115772532285497	0.121499170266856	0.0986336693644988	8.80221929676914	0.00121004389848517	2.07734629365429	0.155659472454219	0.159287391443067	0.152375807458021	0.176815054633135	0.180509388911751	0.173471276514119	0.201399311097872	0.206171269290042	0.19797971461735	0.000366650043525007	0.000376229441952065	0.000384576821454296
124	0.986818893304458	0.14	0.0986899217774062	0.0935851442870969	0.103794699267715	0.161566656870035	0.963244166832408	0.916512426286219	1.0099759073786	8.01	5.89	10.85	0.107859492090412	0.113359103067033	0.118858714043654	0.10982891988055	0.115428949341277	0.121028978802005	0.112091799103962	0.117896053517239	0.123531019873918	0.0986899217774062	8.87937357884262	-0.00996608454447495	2.0715112161313	0.155659472454219	0.159287391443067	0.152375807458021	0.176815054633135	0.180509388911751	0.173471276514119	0.201399311097872	0.206171269290042	0.19797971461735	0.000366650043525007	0.000376229441952065	0.000384576821454296
124	0.986818893304458	0.14	0.0987333313234711	0.0934700088093845	0.103996653837558	0.153238601089535	0.954483445227119	0.906699499915093	1.00226739053915	8.02	5.95	10.76	0.106544794337878	0.112159808602691	0.117774822867504	0.108480465499298	0.114197491516547	0.119914517533797	0.11090270723189	0.116726450663191	0.12249547367976	0.0987333313234711	8.8175836498328	-0.00842018880174267	2.07047705542309	0.155659472454219	0.159287391443067	0.152375807458021	0.176815054633135	0.180509388911751	0.173471276514119	0.201399311097872	0.206171269290042	0.19797971461735	0.000366650043525007	0.000376229441952065	0.000384576821454296
124	0.986818893304458	0.14	0.0987441891413997	0.0936216421389025	0.103866736143897	0.164232450734788	0.983215256394888	0.935978611607657	1.03045190118212	7.96	5.87	10.91	0.110702272677967	0.116289156680205	0.121876040682444	0.112757500051015	0.118448106557351	0.124138713063687	0.115088440533872	0.120900896046078	0.126595677566297	0.0987441891413997	8.84953350508842	-0.0137007693375268	2.06530748993487	0.155659472454219	0.159287391443067	0.152375807458021	0.176815054633135	0.180509388911751	0.173471276514119	0.201399311097872	0.206171269290042	0.19797971461735	0.000366650043525007	0.000376229441952065	0.000384576821454296
124	0.986818893304458	0.14	0.098759235022047	0.0936028915430948	0.103915578500999	0.158693604506184	0.965312951323346	0.917977918373746	1.01264798427295	7.99	5.86	10.77	0.108225139717404	0.113805710286655	0.119386280855905	0.11021306767681	0.115896144671952	0.121579221667094	0.112550035892379	0.118337824523359	0.12412197417309	0.098759235022047	8.80162555830776	0.00905441985219575	2.08412775524776	0.155659472454219	0.159287391443067	0.152375807458021	0.176815054633135	0.180509388911751	0.173471276514119	0.201399311097872	0.206171269290042	0.19797971461735	0.000366650043525007	0.000376229441952065	0.000384576821454296
124	0.986818893304458	0.14	0.0988115885359949	0.0936889393228775	0.103934237749112	0.155361615115848	0.956717049390589	0.909209325392488	1.00422477338869	8.03	5.94	10.85	0.106705066152832	0.112280586212307	0.117856106271782	0.108635446913698	0.114311832630659	0.119988218347621	0.110971443955157	0.116747143870134	0.122588540914272	0.0988115885359949	8.89110093528466	-0.00318800706238963	2.08181071143961	0.155659472454219	0.159287391443067	0.152375807458021	0.176815054633135	0.180509388911751	0.173471276514119	0.201399311097872	0.206171269290042	0.19797971461735	0.000366650043525007	0.000376229441952065	0.000384576821454296
124	0.986818893304458	0.14	0.0988401737347049	0.0937219162006085	0.103958431268801	0.162808769475474	0.974135377434419	0.927090762082545	1.02117999278629	8.03	5.91	10.81	0.108787092150407	0.114307422105986	0.119827752061565	0.110754130874432	0.116374276925628	0.121994422976824	0.113131613491306	0.118782483457241	0.124573772621807	0.0988401737347049	8.84265333730546	0.00488424956810505	2.08173458836189	0.155659472454219	0.159287391443067	0.152375807458021	0.176815054633135	0.180509388911751	0.173471276514119	0.201399311097872	0.206171269290042	0.19797971461735	0.000366650043525007	0.000376229441952065	0.000384576821454296
124	0.986818893304458	0.14	0.0988744610859396	0.0937525683241915	0.103996353847688	0.163932261797396	0.979184725661835	0.93209021210676	1.02627923921691	8.03	5.92	10.73	0.109430763158972	0.114959829436027	0.120488895713082	0.111412915053345	0.117042130949016	0.122671346844686	0.113808388197952	0.119684695925389	0.125400512234367	0.0988744610859396	8.83492496857287	-0.0121866201991382	2.06593954051424	0.155659472454219	0.159287391443067	0.152375807458021	0.176815054633135	0.180509388911751	0.173471276514119	0.201399311097872	0.206171269290042	0.19797971461735	0.000366650043525007	0.000376229441952065	0.000384576821454296
124	0.986818893304458	0.14	0.0988784665949405	0.0937126831757626	0.104044250014118	0.160163278974671	0.969201131265889	0.921935328927582	1.0164669336042	8.02	5.93	10.77	0.108342053233274	0.11389653619143	0.119451019149586	0.110310798583623	0.115966215225156	0.121621631866689	0.112674507972544	0.118424384029756	0.124299796362175	0.0988784665949405	8.82178768882451	0.0158731335745356	2.09399778332684	0.155659472454219	0.159287391443067	0.152375807458021	0.176815054633135	0.180509388911751	0.173471276514119	0.201399311097872	0.206171269290042	0.19797971461735	0.000366650043525007	0.000376229441952065	0.000384576821454296
124	0.986818893304458	0.14	0.0988890104408358	0.0937602477588372	0.104017773122834	0.159220536766314	0.956956459845415	0.910123581313536	1.00378933837729	8.01	5.93	10.85	0.107037870499503	0.112545794577439	0.118053718655375	0.108988037738054	0.114596312963104	0.120204588188154	0.111261322366954	0.117007592870686	0.122684362582088	0.0988890104408358	8.8534900229758	0.00783121900747786	2.08809467473883	0.155659472454219	0.159287391443067	0.152375807458021	0.176815054633135	0.180509388911751	0.173471276514119	0.201399311097872	0.206171269290042	0.19797971461735	0.000366650043525007	0.000376229441952065	0.000384576821454296
124	0.986818893304458	0.14	0.0989484393009252	0.093829806907646	0.104067071694204	0.164918826802791	0.985853814169794	0.938608480895892	1.0330991474437	8.02	5.92	10.83	0.110231579295771	0.1157801416699	0.121328704044029	0.112230403415794	0.117879577614372	0.12352875181295	0.114576668160407	0.120366937369909	0.126170315689614	0.0989484393009252	8.83514514139386	0.0174012331713568	2.09623587245843	0.155659472454219	0.159287391443067	0.152375807458021	0.176815054633135	0.180509388911751	0.173471276514119	0.201399311097872	0.206171269290042	0.19797971461735	0.000366650043525007	0.000376229441952065	0.000384576821454296
124	0.986818893304458	0.14	0.0989890515004117	0.0938507126523394	0.104127390348484	0.162881546222133	0.968267728962183	0.921518964019066	1.0150164939053	7.9	5.89	10.68	0.109873905148914	0.115447821221989	0.121021737295063	0.111968373829518	0.117648542543996	0.123328711258474	0.114442022766994	0.120219808444381	0.125990441061515	0.0989890515004117	8.72822578350706	-0.000635360715428624	2.06743267376654	0.155659472454219	0.159287391443067	0.152375807458021	0.176815054633135	0.180509388911751	0.173471276514119	0.201399311097872	0.206171269290042	0.19797971461735	0.000366650043525007	0.000376229441952065	0.000384576821454296
124	0.986818893304458	0.14	0.0990181309481005	0.0938881660239245	0.104148095872277	0.163128445378296	0.97812826061093	0.930946132081305	1.02531038914056	8.02	5.89	10.92	0.109448332422434	0.114995383008662	0.12054243359489	0.111440071132565	0.117088066841803	0.122736062551041	0.113722460055586	0.119469620812231	0.125338272606819	0.0990181309481005	8.85361552311051	0.0168405328743054	2.09805319700874	0.155659472454219	0.159287391443067	0.152375807458021	0.176815054633135	0.180509388911751	0.173471276514119	0.201399311097872	0.206171269290042	0.19797971461735	0.000366650043525007	0.000376229441952065	0.000384576821454296
124	0.986818893304458	0.14	0.0990333410536627	0.0938414385599111	0.104225243547414	0.158297111825626	0.964917312346768	0.917531298226892	1.01230332646664	7.97	5.91	10.84	0.108495912407429	0.114099196837314	0.119702481267199	0.110508672435028	0.116215906098331	0.121923139761635	0.112864144443954	0.118677271174723	0.124476444040164	0.0990333410536627	8.81404485609858	-0.00554369962717106	2.07123466654808	0.155659472454219	0.159287391443067	0.152375807458021	0.176815054633135	0.180509388911751	0.173471276514119	0.201399311097872	0.206171269290042	0.19797971461735	0.000366650043525007	0.000376229441952065	0.000384576821454296
124	0.986818893304458	0.14	0.0990620818776096	0.093932785520918	0.104191378234301	0.163572093557845	0.977807389830256	0.930717233312533	1.02489754634798	7.99	5.96	10.77	0.109799997316079	0.115355389302169	0.120910781288258	0.111821321553975	0.117478983565082	0.12313664557619	0.114217369665715	0.119983810142913	0.125909497706651	0.0990620818776096	8.8533403714339	-0.00721289541407291	2.07354328913682	0.155659472454219	0.159287391443067	0.152375807458021	0.176815054633135	0.180509388911751	0.173471276514119	0.201399311097872	0.206171269290042	0.19797971461735	0.000366650043525007	0.000376229441952065	0.000384576821454296
124	0.986818893304458	0.14	0.099244441687308	0.0940983449839014	0.104390538390715	0.159597523379255	0.9640196304668	0.916907403518836	1.01113185741476	7.97	5.92	10.81	0.108332787703555	0.113899106462252	0.11946542522095	0.110337039455397	0.116006340001603	0.121675640547808	0.112641429659999	0.11858019788814	0.124193496924795	0.099244441687308	8.82987324803815	0.0136916006174657	2.09039511511844	0.155659472454219	0.159287391443067	0.152375807458021	0.176815054633135	0.180509388911751	0.173471276514119	0.201399311097872	0.206171269290042	0.19797971461735	0.000366650043525007	0.000376229441952065	0.000384576821454296
124	0.986818893304458	0.14	0.0992949983567658	0.0941587475380372	0.104431249175494	0.163598230821611	0.972560649524222	0.925727643794731	1.01939365525371	7.94	5.92	10.68	0.109794108469819	0.115348645104323	0.120903181738828	0.111851217921087	0.117509824709878	0.12316843149867	0.114309083541551	0.120015892581092	0.125903230293344	0.0992949983567658	8.76400002134695	-0.00656084010008433	2.06542539743706	0.155659472454219	0.159287391443067	0.152375807458021	0.176815054633135	0.180509388911751	0.173471276514119	0.201399311097872	0.206171269290042	0.19797971461735	0.000366650043525007	0.000376229441952065	0.000384576821454296
124	0.986818893304458	0.14	0.099304827886186	0.0940667694920011	0.104542886280371	0.158684592410871	0.980702566389066	0.932611265996228	1.02879386678191	7.96	5.91	10.73	0.110419592441314	0.116113520858186	0.121807449275057	0.112476679306882	0.118276684055868	0.124076688804854	0.114889751274148	0.120763578292099	0.126799069319895	0.099304827886186	8.79208830669806	-0.000891248132666336	2.07299561620244	0.155659472454219	0.159287391443067	0.152375807458021	0.176815054633135	0.180509388911751	0.173471276514119	0.201399311097872	0.206171269290042	0.19797971461735	0.000366650043525007	0.000376229441952065	0.000384576821454296
124	0.986818893304458	0.14	0.0993408731015138	0.0941986326936646	0.104483113509363	0.163775169988513	0.9714211581615	0.924673245247146	1.01816907107585	7.96	5.9	10.8	0.109420648591533	0.114952534560638	0.120484420529742	0.111455493554424	0.117090253436674	0.122725013318924	0.113708349894286	0.119569112894533	0.125377841014415	0.0993408731015138	8.78731079279678	0.010795905506545	2.08427583530153	0.155659472454219	0.159287391443067	0.152375807458021	0.176815054633135	0.180509388911751	0.173471276514119	0.201399311097872	0.206171269290042	0.19797971461735	0.000366650043525007	0.000376229441952065	0.000384576821454296
124	0.986818893304458	0.14	0.0993986917609533	0.0942211593165417	0.104576224205365	0.155954494840292	0.95666334463447	0.909265315413391	1.00406137385555	7.94	5.94	10.69	0.107850224347635	0.113472222678018	0.1190942210084	0.109871442797614	0.115598802862938	0.121326162928263	0.112397597706209	0.118220615329339	0.123954665893689	0.0993986917609533	8.79279854973173	0.00526873952577342	2.08177016544281	0.155659472454219	0.159287391443067	0.152375807458021	0.176815054633135	0.180509388911751	0.173471276514119	0.201399311097872	0.206171269290042	0.19797971461735	0.000366650043525007	0.000376229441952065	0.000384576821454296
124	0.986818893304458	0.14	0.0994030232992953	0.0942541147130058	0.104551931885585	0.164548793968521	0.984734755269492	0.937479552892243	1.03198995764674	8	5.92	10.75	0.110466502999935	0.116034749196947	0.121602995393959	0.112492066266606	0.118162414319385	0.123832762372165	0.114918672682392	0.120654286061836	0.126556468014064	0.0994030232992953	8.82224464572497	-0.00198281379213686	2.07516983609763	0.155659472454219	0.159287391443067	0.152375807458021	0.176815054633135	0.180509388911751	0.173471276514119	0.201399311097872	0.206171269290042	0.19797971461735	0.000366650043525007	0.000376229441952065	0.000384576821454296
124	0.986818893304458	0.14	0.0994043048786217	0.0942431785162666	0.104565431240977	0.160046834519983	0.976180231303689	0.928553457094695	1.02380700551268	8.03	5.92	10.78	0.108958930419559	0.11454758268023	0.1201362349409	0.110929088550944	0.116618792911267	0.122308497271591	0.113195313340657	0.119038570676912	0.1250523480129	0.0994043048786217	8.85784001754234	0.024228059649247	2.10657270148496	0.155659472454219	0.159287391443067	0.152375807458021	0.176815054633135	0.180509388911751	0.173471276514119	0.201399311097872	0.206171269290042	0.19797971461735	0.000366650043525007	0.000376229441952065	0.000384576821454296
124	0.986818893304458	0.14	0.0994102127429974	0.0942113824190387	0.104609043066956	0.162489728123488	0.968842926152861	0.921999068167487	1.01568678413823	8.04	5.9	10.88	0.108079997167083	0.113571200155408	0.119062403143733	0.110027581499649	0.115617735091114	0.121207888682579	0.112230138585275	0.118057673272284	0.123615421911336	0.0994102127429974	8.8393131161256	-0.00178365971170056	2.07635978372116	0.155659472454219	0.159287391443067	0.152375807458021	0.176815054633135	0.180509388911751	0.173471276514119	0.201399311097872	0.206171269290042	0.19797971461735	0.000366650043525007	0.000376229441952065	0.000384576821454296
124	0.986818893304458	0.14	0.0994460756507383	0.094269986057082	0.104622165244395	0.164289224916054	0.977368484814261	0.930422445352607	1.02431452427592	7.97	5.87	10.73	0.110009634942781	0.115560357293668	0.121111079644555	0.112049824368442	0.117703487930351	0.12335715149226	0.114473499520841	0.120092349640618	0.126017593399136	0.0994460756507383	8.77037373690028	-0.00529232064689522	2.06583667542884	0.155659472454219	0.159287391443067	0.152375807458021	0.176815054633135	0.180509388911751	0.173471276514119	0.201399311097872	0.206171269290042	0.19797971461735	0.000366650043525007	0.000376229441952065	0.000384576821454296
124	0.986818893304458	0.14	0.0994560219320744	0.0942876262449372	0.104624417619212	0.15783441710286	0.970076795018817	0.922354516280437	1.0177990737572	7.99	5.9	10.74	0.108721396102765	0.114346600596332	0.119971805089898	0.110717232496689	0.116445700821055	0.122174169145422	0.113021308945267	0.118897555195919	0.12485691075126	0.0994560219320744	8.80682375203944	-0.0111985368594689	2.06719841363065	0.155659472454219	0.159287391443067	0.152375807458021	0.176815054633135	0.180509388911751	0.173471276514119	0.201399311097872	0.206171269290042	0.19797971461735	0.000366650043525007	0.000376229441952065	0.000384576821454296
124	0.986818893304458	0.14	0.0996206236228711	0.094462296403933	0.104778950841809	0.161372385002453	0.9791555127013	0.931617741952449	1.02669328345015	7.97	5.92	10.82	0.11007806864355	0.115695035513123	0.121312002382696	0.112115054560875	0.117835962956243	0.123556871351611	0.114462032154762	0.120387818907694	0.126180943097812	0.0996206236228711	8.86664069118408	-0.0123779669344502	2.06817625032617	0.155659472454219	0.159287391443067	0.152375807458021	0.176815054633135	0.180509388911751	0.173471276514119	0.201399311097872	0.206171269290042	0.19797971461735	0.000366650043525007	0.000376229441952065	0.000384576821454296
124	0.986818893304458	0.14	0.0998427368098153	0.0946463318049979	0.105039141814633	0.160033444689664	0.978157790516839	0.930432156507568	1.02588342452611	7.96	5.88	10.74	0.110093645499088	0.115740794509456	0.121387943519823	0.112140484746255	0.117892624432303	0.123644764118351	0.114571890836336	0.120378980454826	0.126303660562729	0.0998427368098153	8.80193297709116	5.03941828774166e-05	2.07513828073316	0.155659472454219	0.159287391443067	0.152375807458021	0.176815054633135	0.180509388911751	0.173471276514119	0.201399311097872	0.206171269290042	0.19797971461735	0.000366650043525007	0.000376229441952065	0.000384576821454296
124	0.986818893304458	0.14	0.0998610662515697	0.0946621284741726	0.105060004028967	0.162912288396615	0.976151951379592	0.929027841945674	1.02327606081351	8.05	5.89	10.87	0.10882941545483	0.114349690576814	0.119869965698797	0.110785974134738	0.116405493952287	0.122025013769836	0.113151173761877	0.118693569669268	0.124827850237489	0.0998610662515697	8.84169498418265	0.0021457914775093	2.08175363231614	0.155659472454219	0.159287391443067	0.152375807458021	0.176815054633135	0.180509388911751	0.173471276514119	0.201399311097872	0.206171269290042	0.19797971461735	0.000366650043525007	0.000376229441952065	0.000384576821454296
124	0.986818893304458	0.14	0.100047969085827	0.0948197675468204	0.105276170624834	0.156262199231263	0.954524258572186	0.907287408972063	1.00176110817231	7.89	5.85	10.7	0.108284317647912	0.113922013020078	0.119559708392244	0.110355137394279	0.116100647555828	0.121846157717377	0.112636159798013	0.118511466615814	0.124368523693739	0.100047969085827	8.71735286350319	-0.00319148549942021	2.06172787002295	0.155659472454219	0.159287391443067	0.152375807458021	0.176815054633135	0.180509388911751	0.173471276514119	0.201399311097872	0.206171269290042	0.19797971461735	0.000366650043525007	0.000376229441952065	0.000384576821454296
124	0.986818893304458	0.14	0.100086063525369	0.0949020820514375	0.1052700449993	0.161336820015041	0.971117112352521	0.923963407931679	1.01827081677336	7.99	5.92	10.82	0.108921652578502	0.114480378569841	0.120039104561181	0.110921814545115	0.11658261713966	0.122243419734204	0.113149186965553	0.119009942341498	0.124780451128027	0.100086063525369	8.82221028582324	-0.00312028977064948	2.0738541569393	0.155659472454219	0.159287391443067	0.152375807458021	0.176815054633135	0.180509388911751	0.173471276514119	0.201399311097872	0.206171269290042	0.19797971461735	0.000366650043525007	0.000376229441952065	0.000384576821454296
124	0.986818893304458	0.14	0.10063876317351	0.0953554130757154	0.105922113271304	0.15757314848404	0.966446621230023	0.918856146821726	1.01403709563832	7.96	5.89	10.81	0.108697020811084	0.114326784300245	0.119956547789406	0.110716242297308	0.116450587672107	0.122184933046906	0.113090549451701	0.118958349898766	0.124695959145902	0.10063876317351	8.77218356311266	-0.0088228715755383	2.06406981870964	0.155659472454219	0.159287391443067	0.152375807458021	0.176815054633135	0.180509388911751	0.173471276514119	0.201399311097872	0.206171269290042	0.19797971461735	0.000366650043525007	0.000376229441952065	0.000384576821454296
124	0.986818893304458	0.14	0.100846352538875	0.0956236780329596	0.106069027044791	0.163165355667382	0.995933261465987	0.947898763675006	1.04396775925697	7.89	5.84	10.69	0.113095053088531	0.118826112444164	0.124557171799796	0.115255627704977	0.121096173559187	0.126936719413397	0.117602124407404	0.123640636835504	0.129552874872753	0.100846352538875	8.75706207697175	-0.00356877906238133	2.0658217509561	0.155659472454219	0.159287391443067	0.152375807458021	0.176815054633135	0.180509388911751	0.173471276514119	0.201399311097872	0.206171269290042	0.19797971461735	0.000366650043525007	0.000376229441952065	0.000384576821454296
124	0.986818893304458	0.14	0.101130974608228	0.0958976372095894	0.106364312006867	0.165319362878299	0.999404893842586	0.951579677023562	1.04723011066161	7.98	5.93	10.67	0.112339793415621	0.117985852392324	0.123631911369026	0.11441268993751	0.120162930127826	0.125913170318143	0.117064228327126	0.122811292962138	0.128702983091353	0.101130974608228	8.78541996644561	-0.0112804376545639	2.06413958079368	0.155659472454219	0.159287391443067	0.152375807458021	0.176815054633135	0.180509388911751	0.173471276514119	0.201399311097872	0.206171269290042	0.19797971461735	0.000366650043525007	0.000376229441952065	0.000384576821454296
124	0.986818893304458	0.14	0.101327684835571	0.0960790967571721	0.10657627291397	0.158580547365532	0.973863072847127	0.926088547143554	1.0216375985507	7.92	5.87	10.66	0.110127415101503	0.115808605134209	0.121489795166915	0.112208715472842	0.117997274437379	0.123785833401915	0.11461044196653	0.1204657745031	0.126497996649265	0.101327684835571	8.72601866652391	-0.0127706259820749	2.05419831453936	0.155659472454219	0.159287391443067	0.152375807458021	0.176815054633135	0.180509388911751	0.173471276514119	0.201399311097872	0.206171269290042	0.19797971461735	0.000366650043525007	0.000376229441952065	0.000384576821454296
124	0.986818893304458	0.14	0.101446425371434	0.0961230198698551	0.106769830873014	0.158223093514837	0.977570149519131	0.929549429512921	1.02559086952534	7.95	5.82	10.64	0.110198587870687	0.11589147021261	0.121584352554532	0.112260270907606	0.118059660230991	0.123859049554376	0.114616264259905	0.120485492428816	0.126423714735694	0.101446425371434	8.70022988826692	0.00771429434371581	2.07454427388453	0.155659472454219	0.159287391443067	0.152375807458021	0.176815054633135	0.180509388911751	0.173471276514119	0.201399311097872	0.206171269290042	0.19797971461735	0.000366650043525007	0.000376229441952065	0.000384576821454296
124	0.986818893304458	0.14	0.102410317154152	0.0970942539091696	0.107726380399134	0.167238907131525	1.00225971323923	0.954628790559648	1.04989063591881	7.91	5.9	10.73	0.113602707707123	0.119270881389395	0.124939055071666	0.115754719339233	0.121530267008826	0.12730581467842	0.118166968403148	0.124141945846714	0.130060018831864	0.102410317154152	8.72521441571857	-0.0286447714210828	2.03934045657049	0.155659472454219	0.159287391443067	0.152375807458021	0.176815054633135	0.180509388911751	0.173471276514119	0.201399311097872	0.206171269290042	0.19797971461735	0.000366650043525007	0.000376229441952065	0.000384576821454296
124	0.986818893304458	0.14	0.102423486080252	0.097122210857788	0.107724761302715	0.161394193493638	0.982583638480033	0.934883276402402	1.03028400055766	7.94	5.86	10.65	0.11088181722279	0.116539317964173	0.122196818705555	0.112959418361519	0.118722924129488	0.124486429897457	0.115446492875321	0.121261911992315	0.127144882081484	0.102423486080252	8.73776673640656	0.000338042992547494	2.06874907680882	0.155659472454219	0.159287391443067	0.152375807458021	0.176815054633135	0.180509388911751	0.173471276514119	0.201399311097872	0.206171269290042	0.19797971461735	0.000366650043525007	0.000376229441952065	0.000384576821454296
124	0.986818893304458	0.15	0.0947249375347492	0.0898331376331089	0.0996167374363895	0.162177776443961	0.952540932402594	0.906432423038397	0.998649441766792	8.01	5.92	10.81	0.106664953783586	0.112090798993179	0.117516644202771	0.108612064700787	0.114136955773785	0.119661846846783	0.110883811681947	0.116608943928376	0.122128618032638	0.0947249375347492	8.89802412922494	-0.00208599150971438	2.07971526061325	0.155659472454219	0.159287391443067	0.152375807458021	0.176815054633135	0.180509388911751	0.173471276514119	0.201399311097872	0.206171269290042	0.19797971461735	0.000366650043525007	0.000376229441952065	0.000384576821454296
124	0.986818893304458	0.15	0.0953720285365825	0.0904666585053593	0.100277398567806	0.161492927096928	0.944880360389967	0.899027059831112	0.990733660948823	8.02	5.91	10.87	0.105593507718153	0.110979119634411	0.116364731550668	0.107508865702838	0.112992167098394	0.118475468493949	0.109724999528407	0.11537612411609	0.120902052102611	0.0953720285365825	8.87996942717184	0.0113284770496525	2.09195209630987	0.155659472454219	0.159287391443067	0.152375807458021	0.176815054633135	0.180509388911751	0.173471276514119	0.201399311097872	0.206171269290042	0.19797971461735	0.000366650043525007	0.000376229441952065	0.000384576821454296
124	0.986818893304458	0.15	0.0955347603854457	0.0905979554462908	0.100471565324601	0.161607235051927	0.957337834258837	0.91089959428052	1.00377607423715	8.01	5.89	10.8	0.107136655550722	0.112598550310779	0.118060445070836	0.109089081695126	0.114650512380331	0.120211943065536	0.11138895121893	0.116981714860594	0.122807920537469	0.0955347603854457	8.86753154460268	0.000212674062777421	2.07909724014719	0.155659472454219	0.159287391443067	0.152375807458021	0.176815054633135	0.180509388911751	0.173471276514119	0.201399311097872	0.206171269290042	0.19797971461735	0.000366650043525007	0.000376229441952065	0.000384576821454296
124	0.986818893304458	0.15	0.0956623395656269	0.0907217016777899	0.100602977453464	0.158838150659919	0.940805035845092	0.894696729087307	0.986913342602878	7.99	5.91	10.81	0.105548164902012	0.110987602654275	0.116427040406538	0.107491071588043	0.113030637277034	0.118570202966025	0.109802020639557	0.115372938582715	0.121122050384293	0.0956623395656269	8.85920437379488	-0.00964553081129188	2.06849897190424	0.155659472454219	0.159287391443067	0.152375807458021	0.176815054633135	0.180509388911751	0.173471276514119	0.201399311097872	0.206171269290042	0.19797971461735	0.000366650043525007	0.000376229441952065	0.000384576821454296
124	0.986818893304458	0.15	0.095951595831791	0.0910008765318196	0.100902315131762	0.157765776167194	0.94624419519468	0.899682322469463	0.992806067919896	8.09	5.99	10.99	0.104904026622811	0.110333196246337	0.115762365869862	0.106760506399873	0.112285755687228	0.117811004974583	0.109067459261155	0.11458043328811	0.120443252478789	0.095951595831791	8.98932569917937	0.00937040160691543	2.1034861838958	0.155659472454219	0.159287391443067	0.152375807458021	0.176815054633135	0.180509388911751	0.173471276514119	0.201399311097872	0.206171269290042	0.19797971461735	0.000366650043525007	0.000376229441952065	0.000384576821454296
124	0.986818893304458	0.15	0.0960446983859772	0.0911010704391139	0.100988326332841	0.163550918343633	0.966342381764679	0.919800766056162	1.0128839974732	8.08	5.99	10.96	0.107317133331095	0.112747344919037	0.118177556506978	0.109220389327033	0.114746905041288	0.120273420755544	0.111461287187456	0.117101325716246	0.12290424964449	0.0960446983859772	8.98076750439335	0.00626401968288877	2.09976520075112	0.155659472454219	0.159287391443067	0.152375807458021	0.176815054633135	0.180509388911751	0.173471276514119	0.201399311097872	0.206171269290042	0.19797971461735	0.000366650043525007	0.000376229441952065	0.000384576821454296
124	0.986818893304458	0.15	0.0960764559128499	0.0911468344711453	0.101006077354555	0.165009934510571	0.959777446522981	0.913796986021975	1.00575790702399	8.05	5.94	11.01	0.106987913920403	0.112371334554692	0.117754755188981	0.108907883937999	0.114387913673552	0.119867943409106	0.111165368493146	0.116610129996934	0.122290834104789	0.0960764559128499	8.96229056162253	-0.0157807671372571	2.07348698953784	0.155659472454219	0.159287391443067	0.152375807458021	0.176815054633135	0.180509388911751	0.173471276514119	0.201399311097872	0.206171269290042	0.19797971461735	0.000366650043525007	0.000376229441952065	0.000384576821454296
124	0.986818893304458	0.15	0.0961986717109374	0.0913867722135033	0.101010571208372	0.171339162563031	0.972392346407363	0.926849645056057	1.01793504775867	8.03	5.92	10.79	0.10883963461301	0.114187698347841	0.119535762082673	0.110812550085313	0.116257557160011	0.121702564234709	0.1132131206767	0.118830962396055	0.124373527051648	0.0961986717109374	8.9047662822779	-0.00877136610502256	2.07359284231446	0.155659472454219	0.159287391443067	0.152375807458021	0.176815054633135	0.180509388911751	0.173471276514119	0.201399311097872	0.206171269290042	0.19797971461735	0.000366650043525007	0.000376229441952065	0.000384576821454296
124	0.986818893304458	0.15	0.0962726780184059	0.0913305360946763	0.101214819942136	0.157196949912547	0.940499166934472	0.894120680125976	0.986877653742968	7.97	5.89	10.87	0.10566525925802	0.111146169096638	0.116627078935256	0.107621676845544	0.113204067042789	0.118786457240034	0.109837281189357	0.1154250575922	0.121214936117758	0.0962726780184059	8.89404456558081	0.0235334572471432	2.10509133155938	0.155659472454219	0.159287391443067	0.152375807458021	0.176815054633135	0.180509388911751	0.173471276514119	0.201399311097872	0.206171269290042	0.19797971461735	0.000366650043525007	0.000376229441952065	0.000384576821454296
124	0.986818893304458	0.15	0.096289152262176	0.0913695786528168	0.101208725871535	0.16536834491066	0.963369003578462	0.917276417772956	1.00946158938397	8.06	5.94	10.95	0.107280455284931	0.112671233347753	0.118062011410575	0.109198706432235	0.114685875456266	0.120173044480298	0.111465411332747	0.11700890741813	0.122672557020697	0.096289152262176	8.93487191135212	-0.0097045858784827	2.07654925119335	0.155659472454219	0.159287391443067	0.152375807458021	0.176815054633135	0.180509388911751	0.173471276514119	0.201399311097872	0.206171269290042	0.19797971461735	0.000366650043525007	0.000376229441952065	0.000384576821454296
124	0.986818893304458	0.15	0.0964123774208948	0.0914668775069853	0.101357877334804	0.163197515929147	0.960286143159557	0.913976382299314	1.0065959040198	8.05	5.92	10.97	0.106978699590016	0.112399143806189	0.117819588022362	0.108896668933031	0.114414293670859	0.119931918408688	0.11102442775763	0.116805592429591	0.122360435011365	0.0964123774208948	8.93397877516822	0.011287045516728	2.09785364358824	0.155659472454219	0.159287391443067	0.152375807458021	0.176815054633135	0.180509388911751	0.173471276514119	0.201399311097872	0.206171269290042	0.19797971461735	0.000366650043525007	0.000376229441952065	0.000384576821454296
124	0.986818893304458	0.15	0.0964278764596949	0.0915126141240318	0.101343138795358	0.169751871627104	0.976795469665601	0.930789152245756	1.02280178708545	7.96	5.91	10.75	0.110202541854746	0.115649546806201	0.121096551757656	0.11225550424147	0.11780398141033	0.12335245857919	0.114654726972079	0.120236640477743	0.126099712411226	0.0964278764596949	8.87252868059329	-0.0071997205602701	2.07109980156989	0.155659472454219	0.159287391443067	0.152375807458021	0.176815054633135	0.180509388911751	0.173471276514119	0.201399311097872	0.206171269290042	0.19797971461735	0.000366650043525007	0.000376229441952065	0.000384576821454296
124	0.986818893304458	0.15	0.0965151282786948	0.0915725466986569	0.101457709858733	0.16058137328154	0.949118555293898	0.902903939275088	0.995333171312708	8.03	5.95	10.94	0.106014541499339	0.111440834502043	0.116867127504747	0.107935445234584	0.113460058584195	0.118984671933806	0.110185099971017	0.115859852137603	0.121414952629678	0.0965151282786948	8.93591953015592	0.0224701559248236	2.11094387805232	0.155659472454219	0.159287391443067	0.152375807458021	0.176815054633135	0.180509388911751	0.173471276514119	0.201399311097872	0.206171269290042	0.19797971461735	0.000366650043525007	0.000376229441952065	0.000384576821454296
124	0.986818893304458	0.15	0.0966111497773365	0.0917236758794152	0.101498623675258	0.160527544320867	0.951749019506248	0.905397065136189	0.998100973876307	8.07	5.97	10.92	0.105711524082856	0.111123443261036	0.116535362439215	0.107590843529053	0.113098974780997	0.11860710603294	0.109911827254314	0.115568961148085	0.121033212820411	0.0966111497773365	8.96495214793315	0.00808253920277178	2.09995828423335	0.155659472454219	0.159287391443067	0.152375807458021	0.176815054633135	0.180509388911751	0.173471276514119	0.201399311097872	0.206171269290042	0.19797971461735	0.000366650043525007	0.000376229441952065	0.000384576821454296
124	0.986818893304458	0.15	0.096634654116999	0.0916652097467138	0.101604098487284	0.162708255761966	0.958545260004729	0.912236473402347	1.00485404660711	7.97	5.89	10.73	0.107801530447731	0.113273969025302	0.118746407602873	0.109797218449756	0.115370966164272	0.120944713878788	0.112131284095232	0.117885105746848	0.123561384955929	0.096634654116999	8.83793254942768	-2.59848791907862e-05	2.07605114665852	0.155659472454219	0.159287391443067	0.152375807458021	0.176815054633135	0.180509388911751	0.173471276514119	0.201399311097872	0.206171269290042	0.19797971461735	0.000366650043525007	0.000376229441952065	0.000384576821454296
124	0.986818893304458	0.15	0.0966543612126555	0.0917116443010207	0.10159707812429	0.163571582240289	0.96727947049318	0.920696240246988	1.01386270073937	8.05	5.93	10.89	0.107757953893679	0.113210038259464	0.11866212262525	0.109689451466974	0.115239261219531	0.120789070972087	0.111916230410005	0.11769154927218	0.123155403439887	0.0966543612126555	8.92548600778515	0.00826517027639439	2.09394864769974	0.155659472454219	0.159287391443067	0.152375807458021	0.176815054633135	0.180509388911751	0.173471276514119	0.201399311097872	0.206171269290042	0.19797971461735	0.000366650043525007	0.000376229441952065	0.000384576821454296
124	0.986818893304458	0.15	0.0966915266797137	0.0917635841694223	0.101619469190005	0.170692713382042	0.970244042739523	0.92469823565323	1.01578984982582	8.05	5.95	10.92	0.108332640835326	0.113668541100291	0.119004441365256	0.110280901258543	0.115712762659766	0.12114462406099	0.11264724146721	0.118229687669403	0.123710728653532	0.0966915266797137	8.91240221594063	-0.0011853187050222	2.08426249358574	0.155659472454219	0.159287391443067	0.152375807458021	0.176815054633135	0.180509388911751	0.173471276514119	0.201399311097872	0.206171269290042	0.19797971461735	0.000366650043525007	0.000376229441952065	0.000384576821454296
124	0.986818893304458	0.15	0.0967464878174235	0.0917735429330156	0.101719432701831	0.167389547963752	0.98372445436324	0.936999660245026	1.03044924848145	8.02	5.96	10.93	0.11011186246742	0.115602743971494	0.121093625475568	0.11211273819841	0.11770339615978	0.12329405412115	0.11440015244957	0.12012797875359	0.125935363135704	0.0967464878174235	8.91707483405654	-0.00456450795229003	2.08152870784732	0.155659472454219	0.159287391443067	0.152375807458021	0.176815054633135	0.180509388911751	0.173471276514119	0.201399311097872	0.206171269290042	0.19797971461735	0.000366650043525007	0.000376229441952065	0.000384576821454296
124	0.986818893304458	0.15	0.0968328872679871	0.0918860269996278	0.101779747536346	0.165560332679731	0.960120707964795	0.914215460809589	1.00602595512	7.88	5.84	10.76	0.10920335770626	0.114686755592843	0.120170153479425	0.111297475645181	0.116886024894521	0.122474574143861	0.113540414435022	0.119329202054167	0.125035981722088	0.0968328872679871	8.78581159816577	-0.0162515323280311	2.05196392926667	0.155659472454219	0.159287391443067	0.152375807458021	0.176815054633135	0.180509388911751	0.173471276514119	0.201399311097872	0.206171269290042	0.19797971461735	0.000366650043525007	0.000376229441952065	0.000384576821454296
124	0.986818893304458	0.15	0.0968385119577553	0.09183709965524	0.101839924260271	0.161155156481087	0.955095622149885	0.908688702867991	1.00150254143178	8.02	5.93	10.95	0.106742087567356	0.112193427972585	0.117644768377814	0.108679120391786	0.114229385462465	0.119779650533144	0.110954348163375	0.11660455806159	0.122284100023217	0.0968385119577553	8.90975654097092	0.00497616643671253	2.08965484912816	0.155659472454219	0.159287391443067	0.152375807458021	0.176815054633135	0.180509388911751	0.173471276514119	0.201399311097872	0.206171269290042	0.19797971461735	0.000366650043525007	0.000376229441952065	0.000384576821454296
124	0.986818893304458	0.15	0.0969203165250537	0.0920226496940292	0.101817983356078	0.168086461262316	0.975798622716685	0.929565833225845	1.02203141220753	8.05	5.94	10.94	0.108901387054233	0.114317695101471	0.119734003148709	0.110859783728938	0.116373494389273	0.121887205049607	0.113194938959396	0.118843924629255	0.124289462424349	0.0969203165250537	8.945782726878	0.00594410261758254	2.09234594938526	0.155659472454219	0.159287391443067	0.152375807458021	0.176815054633135	0.180509388911751	0.173471276514119	0.201399311097872	0.206171269290042	0.19797971461735	0.000366650043525007	0.000376229441952065	0.000384576821454296
124	0.986818893304458	0.15	0.0969270596981756	0.091974639663233	0.101879479733118	0.166074140376308	0.962545918198104	0.916610112451201	1.00848172394501	8.05	5.92	10.98	0.107353041885563	0.112733026691979	0.118113011498394	0.109281737991986	0.114758379172236	0.120235020352486	0.111492585873561	0.117028168825436	0.1226823823291	0.0969270596981756	8.92011061089256	-0.00343541018379234	2.08219299817179	0.155659472454219	0.159287391443067	0.152375807458021	0.176815054633135	0.180509388911751	0.173471276514119	0.201399311097872	0.206171269290042	0.19797971461735	0.000366650043525007	0.000376229441952065	0.000384576821454296
124	0.986818893304458	0.15	0.0969666372844598	0.0920276245860711	0.101905649982848	0.164363828020291	0.961624312709192	0.915447059633563	1.00780156578482	8.06	5.87	10.92	0.107052912529936	0.112452907409331	0.117852902288725	0.108966270509434	0.114462779561563	0.119959288613693	0.111189570450739	0.116779477026284	0.122275535943885	0.0969666372844598	8.90265993852379	-0.00179489866375921	2.0809875767937	0.155659472454219	0.159287391443067	0.152375807458021	0.176815054633135	0.180509388911751	0.173471276514119	0.201399311097872	0.206171269290042	0.19797971461735	0.000366650043525007	0.000376229441952065	0.000384576821454296
124	0.986818893304458	0.15	0.0970595288845267	0.0921050566399353	0.102014001129118	0.163862048085911	0.965916396106815	0.919448128175714	1.01238466403792	7.95	5.88	10.8	0.10897914416283	0.114486874196397	0.119994604229964	0.111016662835825	0.116627367643835	0.122238072451846	0.113126946088596	0.118961337961607	0.12488279332174	0.0970595288845267	8.85658421635892	0.00186367325034892	2.07939141477966	0.155659472454219	0.159287391443067	0.152375807458021	0.176815054633135	0.180509388911751	0.173471276514119	0.201399311097872	0.206171269290042	0.19797971461735	0.000366650043525007	0.000376229441952065	0.000384576821454296
124	0.986818893304458	0.15	0.0970851166705802	0.0920997596709398	0.102070473670221	0.163580100563859	0.968951140111146	0.922288856513431	1.01561342370886	7.99	5.89	10.91	0.108817119608092	0.114322613098098	0.119828106588103	0.110821051192419	0.11642793159959	0.122034812006761	0.113033472486251	0.118677038594185	0.124512389412848	0.0970851166705802	8.87150947560559	-0.00913991381644638	2.07119711910767	0.155659472454219	0.159287391443067	0.152375807458021	0.176815054633135	0.180509388911751	0.173471276514119	0.201399311097872	0.206171269290042	0.19797971461735	0.000366650043525007	0.000376229441952065	0.000384576821454296
124	0.986818893304458	0.15	0.0971275603060505	0.0921670254009667	0.102088095211134	0.162128435836046	0.966688615701626	0.919886778527249	1.013490452876	8	5.95	10.78	0.108315147607123	0.113825986571396	0.119336825535669	0.11029647398006	0.115908118517867	0.121519763055673	0.112657074923551	0.118382447262939	0.124068738415372	0.0971275603060505	8.86016807463733	-0.00451791097310885	2.07609067840638	0.155659472454219	0.159287391443067	0.152375807458021	0.176815054633135	0.180509388911751	0.173471276514119	0.201399311097872	0.206171269290042	0.19797971461735	0.000366650043525007	0.000376229441952065	0.000384576821454296
124	0.986818893304458	0.15	0.0971364814167406	0.0922558931845996	0.102017069648882	0.171848844127258	0.990082614205782	0.943794434673542	1.03637079373802	7.99	5.91	10.85	0.111330966948352	0.116791168445922	0.122251369943493	0.113379752687352	0.118940436407138	0.124501120126923	0.115742131256744	0.121475030809961	0.127139344493085	0.0971364814167406	8.90501187337505	0.0077605976716589	2.09119008218853	0.155659472454219	0.159287391443067	0.152375807458021	0.176815054633135	0.180509388911751	0.173471276514119	0.201399311097872	0.206171269290042	0.19797971461735	0.000366650043525007	0.000376229441952065	0.000384576821454296
124	0.986818893304458	0.15	0.0971572104137219	0.0922451153320054	0.102069305495438	0.169664832555076	0.991590780313866	0.944873188518078	1.03830837210966	8.07	5.96	10.99	0.110399077317045	0.115857565388675	0.121316053460306	0.112366485762413	0.117922248881916	0.123478012001419	0.114669942035612	0.12030236258288	0.126092626806758	0.0971572104137219	8.97895053016193	0.00756901752652016	2.09879787782968	0.155659472454219	0.159287391443067	0.152375807458021	0.176815054633135	0.180509388911751	0.173471276514119	0.201399311097872	0.206171269290042	0.19797971461735	0.000366650043525007	0.000376229441952065	0.000384576821454296
124	0.986818893304458	0.15	0.097180092443137	0.0922761427091447	0.102084042177129	0.169255262571306	0.987629221636088	0.941030520881385	1.03422792239079	8.01	5.92	10.76	0.110730429728443	0.116213667567022	0.121696905405602	0.112751394841155	0.118334708443946	0.123918022046736	0.115125300438814	0.120972089139105	0.126645869704038	0.097180092443137	8.89250445525182	0.0145992104509971	2.09675869569424	0.155659472454219	0.159287391443067	0.152375807458021	0.176815054633135	0.180509388911751	0.173471276514119	0.201399311097872	0.206171269290042	0.19797971461735	0.000366650043525007	0.000376229441952065	0.000384576821454296
124	0.986818893304458	0.15	0.0972495889634278	0.0923767887918808	0.102122389134975	0.172178049539799	0.975870478295779	0.930299439861427	1.02144151673013	7.97	5.91	10.86	0.109985931414082	0.115373630140909	0.120761328867736	0.112025118872871	0.117512707899613	0.123000296926356	0.114436089857992	0.119890043541455	0.125452615417373	0.0972495889634278	8.85537516032425	-0.00286565540342208	2.07559652828453	0.155659472454219	0.159287391443067	0.152375807458021	0.176815054633135	0.180509388911751	0.173471276514119	0.201399311097872	0.206171269290042	0.19797971461735	0.000366650043525007	0.000376229441952065	0.000384576821454296
124	0.986818893304458	0.15	0.097256317427791	0.0923099778424774	0.102202657013105	0.168519515314277	0.96076036507588	0.91531043954573	1.00621029060603	7.95	5.87	10.8	0.108393406611851	0.113775703202845	0.119157999793839	0.110414111759787	0.115896746874765	0.121379381989744	0.112623168229522	0.118155234828521	0.123850420785857	0.097256317427791	8.82524403227605	0.00712046789013212	2.08185969774235	0.155659472454219	0.159287391443067	0.152375807458021	0.176815054633135	0.180509388911751	0.173471276514119	0.201399311097872	0.206171269290042	0.19797971461735	0.000366650043525007	0.000376229441952065	0.000384576821454296
124	0.986818893304458	0.15	0.0972801233015236	0.0922580135926648	0.102302233010382	0.162524361347122	0.957145292764403	0.910872906887659	1.00341767864115	7.99	5.85	10.82	0.10744226800586	0.112900340199078	0.118358412392297	0.109419170339651	0.114977669263029	0.120536168186408	0.111576408850487	0.117467582921381	0.123045395179873	0.0972801233015236	8.8228954844911	-0.00687902889838386	2.06712652553387	0.155659472454219	0.159287391443067	0.152375807458021	0.176815054633135	0.180509388911751	0.173471276514119	0.201399311097872	0.206171269290042	0.19797971461735	0.000366650043525007	0.000376229441952065	0.000384576821454296
124	0.986818893304458	0.15	0.0972929664497433	0.0923368858867547	0.102249047012732	0.164329578511279	0.955544813060194	0.909653776025953	1.00143585009443	7.97	5.89	10.86	0.107505409147429	0.112928939332858	0.118352469518287	0.10949617261574	0.115020134638488	0.120544096661236	0.111772803815108	0.117347136106764	0.12304375406531	0.0972929664497433	8.8242753288572	0.0175219133123978	2.09332208106498	0.155659472454219	0.159287391443067	0.152375807458021	0.176815054633135	0.180509388911751	0.173471276514119	0.201399311097872	0.206171269290042	0.19797971461735	0.000366650043525007	0.000376229441952065	0.000384576821454296
124	0.986818893304458	0.15	0.0973426303500713	0.0923295016399127	0.10235575906023	0.160756063110718	0.95014587964537	0.903911196839724	0.996380562451015	8.06	5.95	10.82	0.105663104660605	0.111067728638406	0.116472352616207	0.107549148200012	0.113050242522584	0.118551336845157	0.109790913680035	0.115404508956618	0.121059470764345	0.0973426303500713	8.88733861594215	-0.00968634701396335	2.07381869821116	0.155659472454219	0.159287391443067	0.152375807458021	0.176815054633135	0.180509388911751	0.173471276514119	0.201399311097872	0.206171269290042	0.19797971461735	0.000366650043525007	0.000376229441952065	0.000384576821454296
124	0.986818893304458	0.15	0.097357674433174	0.0923515401431932	0.102363808723155	0.159714738123975	0.954022235623984	0.907418949483835	1.00062552176413	8.06	6.02	10.97	0.10611271511188	0.111562459387421	0.117012203662962	0.108009184865222	0.113556328167554	0.119103471469886	0.110255453111358	0.116000085571793	0.12170546223528	0.097357674433174	8.93303656798574	-0.00331380714240992	2.08569771087495	0.155659472454219	0.159287391443067	0.152375807458021	0.176815054633135	0.180509388911751	0.173471276514119	0.201399311097872	0.206171269290042	0.19797971461735	0.000366650043525007	0.000376229441952065	0.000384576821454296
124	0.986818893304458	0.15	0.0973714225170694	0.0924640991537067	0.102278745880432	0.170240050185928	0.981607870521217	0.935454803684792	1.02776093735764	8.06	5.93	10.99	0.109435459877813	0.114834739537419	0.120234019197025	0.111394000929477	0.11688991024527	0.122385819561064	0.113580435743377	0.119225874348661	0.124961840368212	0.0973714225170694	8.93783889025774	0.0115672645555965	2.09876780304101	0.155659472454219	0.159287391443067	0.152375807458021	0.176815054633135	0.180509388911751	0.173471276514119	0.201399311097872	0.206171269290042	0.19797971461735	0.000366650043525007	0.000376229441952065	0.000384576821454296
124	0.986818893304458	0.15	0.0974172318032116	0.0924367338719939	0.102397729734429	0.165474402898777	0.960610352056314	0.914667404984233	1.0065532991284	7.98	5.84	10.86	0.108020737727609	0.113446525297018	0.118872312866427	0.110016309880276	0.115542333300759	0.121068356721242	0.112266489892778	0.117790848248092	0.123462764804231	0.0974172318032116	8.8525911707724	-0.00622014024085724	2.07173634071218	0.155659472454219	0.159287391443067	0.152375807458021	0.176815054633135	0.180509388911751	0.173471276514119	0.201399311097872	0.206171269290042	0.19797971461735	0.000366650043525007	0.000376229441952065	0.000384576821454296
124	0.986818893304458	0.15	0.0974288539202421	0.0924044470825123	0.102453260757972	0.164325914481291	0.967064623266817	0.920619715714682	1.01350953081895	8.04	5.93	10.93	0.107944277312913	0.113390024232083	0.118835771151253	0.109890996400594	0.115434954542611	0.120978912684628	0.112240139189126	0.117751503063278	0.123457398036272	0.0974288539202421	8.89858276714697	-0.00945974158412722	2.07526716918232	0.155659472454219	0.159287391443067	0.152375807458021	0.176815054633135	0.180509388911751	0.173471276514119	0.201399311097872	0.206171269290042	0.19797971461735	0.000366650043525007	0.000376229441952065	0.000384576821454296
124	0.986818893304458	0.15	0.0974357876338821	0.0924345797722049	0.102436995495559	0.163669510958356	0.951005293498994	0.905222195718091	0.996788391279897	8.02	5.89	10.9	0.106425239536176	0.111807870641654	0.117190501747131	0.108362036514765	0.113842624305211	0.119323212095657	0.110546713829672	0.116091345543798	0.121830760344926	0.0974357876338821	8.8838184135004	-0.00148528329474528	2.07968392089737	0.155659472454219	0.159287391443067	0.152375807458021	0.176815054633135	0.180509388911751	0.173471276514119	0.201399311097872	0.206171269290042	0.19797971461735	0.000366650043525007	0.000376229441952065	0.000384576821454296
124	0.986818893304458	0.15	0.0974892957383442	0.0924740020569521	0.102504589419736	0.164564946101045	0.967357133577488	0.92093857102864	1.01377569612634	8.02	5.82	10.92	0.108246086401382	0.113702072164557	0.119158057927731	0.110214379337523	0.115769574029116	0.121324768720709	0.112425298636574	0.118055435181931	0.123628080262461	0.0974892957383442	8.85197696662784	-0.0221138275957295	2.05592927274113	0.155659472454219	0.159287391443067	0.152375807458021	0.176815054633135	0.180509388911751	0.173471276514119	0.201399311097872	0.206171269290042	0.19797971461735	0.000366650043525007	0.000376229441952065	0.000384576821454296
124	0.986818893304458	0.15	0.0975352257090322	0.0926321474983383	0.102438303919726	0.168923717139954	0.976114640587175	0.930004852719668	1.02222442845468	7.91	5.89	10.83	0.110765403218776	0.116257169450469	0.121748935682162	0.112869421695077	0.118465505496004	0.124061589296932	0.11518514109332	0.121019778144546	0.126746761164339	0.0975352257090322	8.86064472890017	0.0086803678902454	2.08537632427051	0.155659472454219	0.159287391443067	0.152375807458021	0.176815054633135	0.180509388911751	0.173471276514119	0.201399311097872	0.206171269290042	0.19797971461735	0.000366650043525007	0.000376229441952065	0.000384576821454296
124	0.986818893304458	0.15	0.0975770213971153	0.0926475692022905	0.10250647359194	0.165484301295948	0.967544907602801	0.921271961126785	1.01381785407882	7.98	5.88	10.77	0.108817036366697	0.11428261560056	0.119748194834423	0.110828319738902	0.116394920182307	0.121961520625712	0.113223699119152	0.118759510568207	0.124481248602388	0.0975770213971153	8.83714078328654	-0.0225964917797631	2.05502577501997	0.155659472454219	0.159287391443067	0.152375807458021	0.176815054633135	0.180509388911751	0.173471276514119	0.201399311097872	0.206171269290042	0.19797971461735	0.000366650043525007	0.000376229441952065	0.000384576821454296
124	0.986818893304458	0.15	0.0976067546948604	0.0926151055518342	0.102598403837887	0.16296950077884	0.978646329462477	0.93141171082902	1.02588094809593	7.97	5.88	10.79	0.110052444985122	0.115633527129692	0.121214609274263	0.112088878237266	0.117773233882609	0.123457589527952	0.114526261145147	0.120188585886718	0.126094774822144	0.0976067546948604	8.86750302214223	-0.00914410866946139	2.07148021275581	0.155659472454219	0.159287391443067	0.152375807458021	0.176815054633135	0.180509388911751	0.173471276514119	0.201399311097872	0.206171269290042	0.19797971461735	0.000366650043525007	0.000376229441952065	0.000384576821454296
124	0.986818893304458	0.15	0.0976135249384113	0.0927056667623213	0.102521383114501	0.172416110258361	0.992768057574829	0.946446617192374	1.03908949795728	8.03	5.92	10.88	0.111103119050546	0.116540780733644	0.121978442416742	0.113114762367233	0.118650878854091	0.124186995340949	0.115510980590689	0.121048220446664	0.126713846606435	0.0976135249384113	8.91511474090596	-0.00552203380561947	2.07822683491695	0.155659472454219	0.159287391443067	0.152375807458021	0.176815054633135	0.180509388911751	0.173471276514119	0.201399311097872	0.206171269290042	0.19797971461735	0.000366650043525007	0.000376229441952065	0.000384576821454296
124	0.986818893304458	0.15	0.0976350589258402	0.0926538809039092	0.102616236947771	0.165592291008646	0.966184711878126	0.919994875300405	1.01237454845585	7.99	5.88	10.94	0.108461831749514	0.113907334129943	0.119352836510371	0.110454040203888	0.115999564644663	0.121545089085439	0.112640320900042	0.118289193587474	0.123920672106033	0.0976350589258402	8.88843879312241	0.00319675271169266	2.08359142944243	0.155659472454219	0.159287391443067	0.152375807458021	0.176815054633135	0.180509388911751	0.173471276514119	0.201399311097872	0.206171269290042	0.19797971461735	0.000366650043525007	0.000376229441952065	0.000384576821454296
124	0.986818893304458	0.15	0.0976730770278963	0.0926935882334898	0.102652565822303	0.166389435411437	0.97775170393783	0.931143273268143	1.02436013460752	8.02	5.9	10.94	0.10938169381141	0.114856800853368	0.120331907895326	0.111366743437028	0.116941212253385	0.122515681069741	0.11370734174295	0.119296745835505	0.12488346369553	0.0976730770278963	8.90021861753071	0.00109205410420566	2.08390269917389	0.155659472454219	0.159287391443067	0.152375807458021	0.176815054633135	0.180509388911751	0.173471276514119	0.201399311097872	0.206171269290042	0.19797971461735	0.000366650043525007	0.000376229441952065	0.000384576821454296
124	0.986818893304458	0.15	0.0976862205823652	0.0926793402215775	0.102693100943153	0.164798311284696	0.98041310160911	0.933407937047235	1.02741826617099	8.01	5.99	10.92	0.109850483919646	0.115382406103829	0.120914328288013	0.111856427439306	0.117489366233163	0.123122305027021	0.114308837408043	0.120011768054065	0.125755449132534	0.0976862205823652	8.93237175166717	0.00643834549343506	2.0945986788615	0.155659472454219	0.159287391443067	0.152375807458021	0.176815054633135	0.180509388911751	0.173471276514119	0.201399311097872	0.206171269290042	0.19797971461735	0.000366650043525007	0.000376229441952065	0.000384576821454296
124	0.986818893304458	0.15	0.0976958199983279	0.0926979768256505	0.102693663171005	0.164887906842334	0.967090844520198	0.920739490684748	1.01344219835565	8.04	5.96	10.98	0.107878796899062	0.113309571115873	0.118740345332685	0.109819499798256	0.115347971797861	0.120876443797466	0.112115392833303	0.117717910018512	0.123328114234574	0.0976958199983279	8.91881587821979	-0.00622366629723662	2.08005605994014	0.155659472454219	0.159287391443067	0.152375807458021	0.176815054633135	0.180509388911751	0.173471276514119	0.201399311097872	0.206171269290042	0.19797971461735	0.000366650043525007	0.000376229441952065	0.000384576821454296
124	0.986818893304458	0.15	0.0976970516719256	0.0928268158891421	0.102567287454709	0.169400617066481	0.973378020167532	0.927475449152391	1.01928059118267	8.01	5.88	10.89	0.109085898194365	0.114484772302777	0.11988364641119	0.111073825481186	0.116571085992753	0.12206834650432	0.113301803605544	0.119038377236575	0.124605072083796	0.0976970516719256	8.90025651415762	-0.01319915915929	2.06815024392489	0.155659472454219	0.159287391443067	0.152375807458021	0.176815054633135	0.180509388911751	0.173471276514119	0.201399311097872	0.206171269290042	0.19797971461735	0.000366650043525007	0.000376229441952065	0.000384576821454296
124	0.986818893304458	0.15	0.0977171521052077	0.0926957500519215	0.102738554158494	0.16115320315911	0.949257104703764	0.903133538561606	0.995380670845922	8.05	5.89	10.82	0.105749158353522	0.111149830670004	0.116550502986486	0.107647489100958	0.11314511029604	0.118642731491122	0.109847943539603	0.115556855916674	0.12105630614567	0.0977171521052077	8.8569962990677	0.0100014375302593	2.08956904248594	0.155659472454219	0.159287391443067	0.152375807458021	0.176815054633135	0.180509388911751	0.173471276514119	0.201399311097872	0.206171269290042	0.19797971461735	0.000366650043525007	0.000376229441952065	0.000384576821454296
124	0.986818893304458	0.15	0.0977640362237305	0.0928633674549497	0.102664704992511	0.171199121803317	0.965431787488139	0.920192777000718	1.01067079797556	7.97	5.83	10.95	0.108802915822223	0.114151943083648	0.119500970345074	0.11082089779296	0.116269134165584	0.121717370538208	0.113029520250773	0.11848057358755	0.123988048843058	0.0977640362237305	8.8733826042129	-0.00252004337679458	2.07439080865766	0.155659472454219	0.159287391443067	0.152375807458021	0.176815054633135	0.180509388911751	0.173471276514119	0.201399311097872	0.206171269290042	0.19797971461735	0.000366650043525007	0.000376229441952065	0.000384576821454296
124	0.986818893304458	0.15	0.0977650688894346	0.0927973109466376	0.102732826832232	0.171665151172341	0.977710613643655	0.931971326271576	1.02344990101573	8.06	5.96	10.96	0.109008996024021	0.114358939369629	0.119708882715238	0.110958755016134	0.116404388630673	0.121850022245212	0.113372734249979	0.118852199440517	0.124317821749719	0.0977650688894346	8.92078883985794	0.0177447413266503	2.10455209397967	0.155659472454219	0.159287391443067	0.152375807458021	0.176815054633135	0.180509388911751	0.173471276514119	0.201399311097872	0.206171269290042	0.19797971461735	0.000366650043525007	0.000376229441952065	0.000384576821454296
124	0.986818893304458	0.15	0.0977657214477196	0.0927631430929007	0.102768299802538	0.164558992844007	0.970747318854738	0.924165069960722	1.01732956774875	7.97	5.92	10.77	0.109205055355838	0.114709501730647	0.120213948105456	0.111226351311822	0.116832680471829	0.122439009631836	0.113709198022257	0.119331293531537	0.125028495163133	0.0977657214477196	8.86606883787102	0.0239567282564014	2.10392055304577	0.155659472454219	0.159287391443067	0.152375807458021	0.176815054633135	0.180509388911751	0.173471276514119	0.201399311097872	0.206171269290042	0.19797971461735	0.000366650043525007	0.000376229441952065	0.000384576821454296
124	0.986818893304458	0.15	0.0977817021645739	0.0928834170005874	0.10267998732856	0.174180733143641	0.99493364612839	0.948796180557593	1.04107111169919	8.05	5.92	10.93	0.111070985652761	0.116472075877911	0.12187316610306	0.113063338885978	0.118561312014523	0.124059285143067	0.115435436683627	0.120986381923308	0.126543462695554	0.0977817021645739	8.94208972846371	0.002170935774345	2.08932317045591	0.155659472454219	0.159287391443067	0.152375807458021	0.176815054633135	0.180509388911751	0.173471276514119	0.201399311097872	0.206171269290042	0.19797971461735	0.000366650043525007	0.000376229441952065	0.000384576821454296
124	0.986818893304458	0.15	0.0978053550588354	0.0927771426107109	0.10283356750696	0.165024778644331	0.970489172140422	0.923998044885726	1.01698029939512	8.08	5.97	10.96	0.10782107891245	0.113246115824814	0.118671152737178	0.109734133779038	0.115255426389929	0.12077671900082	0.111962390959185	0.117600511142621	0.123305009290698	0.0978053550588354	8.92864326105509	0.00192121260972208	2.087831223079	0.155659472454219	0.159287391443067	0.152375807458021	0.176815054633135	0.180509388911751	0.173471276514119	0.201399311097872	0.206171269290042	0.19797971461735	0.000366650043525007	0.000376229441952065	0.000384576821454296
124	0.986818893304458	0.15	0.0978250776859139	0.0928145434330844	0.102835611938743	0.163637510419924	0.977294826356723	0.930240603055152	1.02434904965829	8.04	5.98	10.88	0.109080914182001	0.114598537984921	0.12011616178784	0.111048653504333	0.116665811175339	0.122282968846344	0.113461481182836	0.119191046726246	0.124963714776461	0.0978250776859139	8.88734860604524	-0.00697063759236054	2.07832186771966	0.155659472454219	0.159287391443067	0.152375807458021	0.176815054633135	0.180509388911751	0.173471276514119	0.201399311097872	0.206171269290042	0.19797971461735	0.000366650043525007	0.000376229441952065	0.000384576821454296
124	0.986818893304458	0.15	0.0978564214281837	0.0928186050034941	0.102894237852873	0.165636814501846	0.975742575684948	0.929103325973888	1.02238182539601	7.96	5.89	10.76	0.109925545549496	0.11544360239547	0.120961659241444	0.111968591878804	0.117589205830387	0.12320981978197	0.114441384512978	0.12010726339031	0.125968763268798	0.0978564214281837	8.84002213426426	0.00292973743190579	2.08031901510902	0.155659472454219	0.159287391443067	0.152375807458021	0.176815054633135	0.180509388911751	0.173471276514119	0.201399311097872	0.206171269290042	0.19797971461735	0.000366650043525007	0.000376229441952065	0.000384576821454296
124	0.986818893304458	0.15	0.0978565963268063	0.0929073170784947	0.102805875575118	0.169838365759773	0.99043942547048	0.943804797593492	1.03707405334747	8.08	5.93	10.76	0.110062533504338	0.115500867051975	0.120939200599612	0.112011136269241	0.117545752824819	0.123080369380397	0.114503735015015	0.120010339753935	0.125851986638736	0.0978565963268063	8.8973152160269	-0.00470163130071782	2.07891770440478	0.155659472454219	0.159287391443067	0.152375807458021	0.176815054633135	0.180509388911751	0.173471276514119	0.201399311097872	0.206171269290042	0.19797971461735	0.000366650043525007	0.000376229441952065	0.000384576821454296
124	0.986818893304458	0.15	0.0978637544233137	0.0928133141909202	0.102914194655707	0.16359568723888	0.973906793700829	0.927008529408545	1.02080505799311	8.06	5.96	10.91	0.108379592985088	0.113862622142272	0.119345651299455	0.110315126545084	0.115896076230033	0.121477025914983	0.112691089920443	0.118345654149745	0.124098382331431	0.0978637544233137	8.91691147346426	0.000885124683068445	2.08924271159843	0.155659472454219	0.159287391443067	0.152375807458021	0.176815054633135	0.180509388911751	0.173471276514119	0.201399311097872	0.206171269290042	0.19797971461735	0.000366650043525007	0.000376229441952065	0.000384576821454296
124	0.986818893304458	0.15	0.0978653781377826	0.0928279144662741	0.102902841809291	0.16784137031802	0.97481062801328	0.928584131924159	1.0210371241024	8.03	5.84	10.89	0.109039624364373	0.114467802163184	0.119895979961995	0.111015940092674	0.116542502246919	0.122069064401164	0.113116619332089	0.118939092755318	0.124463217239827	0.0978653781377826	8.86489765969241	0.00250047901707063	2.08054033272236	0.155659472454219	0.159287391443067	0.152375807458021	0.176815054633135	0.180509388911751	0.173471276514119	0.201399311097872	0.206171269290042	0.19797971461735	0.000366650043525007	0.000376229441952065	0.000384576821454296
124	0.986818893304458	0.15	0.0978682800144755	0.0928746349687419	0.102861925060209	0.169584869061475	0.988530668720999	0.941944028338716	1.03511730910328	8	5.92	10.85	0.110943436534403	0.116430473794693	0.121917511054984	0.112974740842117	0.118562242291832	0.124149743741548	0.115316160512853	0.121102481210255	0.126627326209325	0.0978682800144755	8.89699442978378	0.0157986312076382	2.0989263894805	0.155659472454219	0.159287391443067	0.152375807458021	0.176815054633135	0.180509388911751	0.173471276514119	0.201399311097872	0.206171269290042	0.19797971461735	0.000366650043525007	0.000376229441952065	0.000384576821454296
124	0.986818893304458	0.15	0.0978783803114555	0.0928797166246005	0.102877043998311	0.161739192667534	0.970109366159115	0.923074511036031	1.0171442212822	8.06	5.96	10.75	0.108000032125842	0.113503126192026	0.119006220258209	0.109933666657029	0.115535288219041	0.121136909781053	0.11242898347	0.117984438049648	0.123880333680427	0.0978783803114555	8.89704456086934	0.0038209234826085	2.08750809846751	0.155659472454219	0.159287391443067	0.152375807458021	0.176815054633135	0.180509388911751	0.173471276514119	0.201399311097872	0.206171269290042	0.19797971461735	0.000366650043525007	0.000376229441952065	0.000384576821454296
124	0.986818893304458	0.15	0.0978805753084273	0.0928783550908041	0.102882795526051	0.162745871881806	0.96606079905987	0.919395367600489	1.01272623051925	8.05	5.88	10.87	0.107636173582722	0.113099425473998	0.118562677365275	0.109567339521722	0.115128610932064	0.120689882342406	0.111729501590757	0.117413922341477	0.123153748604455	0.0978805753084273	8.89428128490783	-0.00298262628625322	2.07935139842186	0.155659472454219	0.159287391443067	0.152375807458021	0.176815054633135	0.180509388911751	0.173471276514119	0.201399311097872	0.206171269290042	0.19797971461735	0.000366650043525007	0.000376229441952065	0.000384576821454296
124	0.986818893304458	0.15	0.0978964111344598	0.0928723396483816	0.102920482620538	0.160126768667181	0.949500633440768	0.903189295652899	0.995811971228637	8.03	5.92	10.88	0.105954522759567	0.111387376888029	0.116820231016491	0.10786864481573	0.11339964620251	0.11893064758929	0.110069376096561	0.115773871669674	0.121500560210778	0.0978964111344598	8.8492070444694	0.00692170832932547	2.08640151641551	0.155659472454219	0.159287391443067	0.152375807458021	0.176815054633135	0.180509388911751	0.173471276514119	0.201399311097872	0.206171269290042	0.19797971461735	0.000366650043525007	0.000376229441952065	0.000384576821454296
124	0.986818893304458	0.15	0.0979137971292865	0.0928666416772012	0.102960952581372	0.15962484572707	0.965207427961485	0.918041956490262	1.01237289943271	7.95	5.9	10.8	0.108720925820822	0.114306589622868	0.119892253424913	0.110747985546943	0.116437791896077	0.122127598245211	0.113015362127736	0.118805977845752	0.124708448987803	0.0979137971292865	8.8323597837233	0.0063553563176169	2.082813561731	0.155659472454219	0.159287391443067	0.152375807458021	0.176815054633135	0.180509388911751	0.173471276514119	0.201399311097872	0.206171269290042	0.19797971461735	0.000366650043525007	0.000376229441952065	0.000384576821454296
124	0.986818893304458	0.15	0.0979163477986973	0.0930453651888129	0.102787330408582	0.174089089320296	0.995012792232184	0.948856952458385	1.04116863200598	8.03	5.89	10.85	0.111360606958202	0.116777590328097	0.122194573697991	0.113375361511337	0.118890349841934	0.124405338172531	0.115697890647408	0.121290028770363	0.126896362529956	0.0979163477986973	8.91303383232433	-0.0108585545987804	2.07295859787286	0.155659472454219	0.159287391443067	0.152375807458021	0.176815054633135	0.180509388911751	0.173471276514119	0.201399311097872	0.206171269290042	0.19797971461735	0.000366650043525007	0.000376229441952065	0.000384576821454296
124	0.986818893304458	0.15	0.0979339680371483	0.0929360072519073	0.102931928822389	0.171746464017285	1.00916682397311	0.961969445185296	1.05636420276092	8.07	5.92	10.74	0.112374764096883	0.117888238910264	0.123401713723646	0.114376057273647	0.119987722099821	0.125599386925995	0.116806716461724	0.122588590074462	0.128366110660727	0.0979339680371483	8.86590070498861	-0.00827179037758059	2.07305037767163	0.155659472454219	0.159287391443067	0.152375807458021	0.176815054633135	0.180509388911751	0.173471276514119	0.201399311097872	0.206171269290042	0.19797971461735	0.000366650043525007	0.000376229441952065	0.000384576821454296
124	0.986818893304458	0.15	0.09794019090632	0.0929054409948952	0.102974940817745	0.166729778400535	0.974019709395718	0.927646061813233	1.0203933569782	8	5.89	10.92	0.109274089510007	0.114736774391059	0.12019945927211	0.111275727285605	0.116838475378925	0.122401223472245	0.113566396865013	0.119258153898958	0.124807642807718	0.09794019090632	8.84940223369364	-0.00831147648530344	2.07017986544696	0.155659472454219	0.159287391443067	0.152375807458021	0.176815054633135	0.180509388911751	0.173471276514119	0.201399311097872	0.206171269290042	0.19797971461735	0.000366650043525007	0.000376229441952065	0.000384576821454296
124	0.986818893304458	0.15	0.0979509779514116	0.0929577818940202	0.102944174008803	0.166633730615473	0.973346683919781	0.926989054232849	1.01970431360671	8.05	5.9	10.8	0.108553301521893	0.113981924147227	0.119410546772561	0.110502630563052	0.116028736835485	0.121554843107919	0.112822651931369	0.118431034583593	0.124059749156004	0.0979509779514116	8.89293689560462	-0.00656761104941152	2.07548135220635	0.155659472454219	0.159287391443067	0.152375807458021	0.176815054633135	0.180509388911751	0.173471276514119	0.201399311097872	0.206171269290042	0.19797971461735	0.000366650043525007	0.000376229441952065	0.000384576821454296
124	0.986818893304458	0.15	0.0979791339742961	0.0929247236324642	0.103033544316128	0.159888584465623	0.952705424676521	0.906196583343046	0.999214266009995	7.99	5.9	10.84	0.106909085281942	0.112395993725298	0.117882902168653	0.108877305185728	0.114465228826996	0.120053152468265	0.11112868988933	0.116837369025939	0.122545183426306	0.0979791339742961	8.85414506797347	-0.00806355202902006	2.07116285412039	0.155659472454219	0.159287391443067	0.152375807458021	0.176815054633135	0.180509388911751	0.173471276514119	0.201399311097872	0.206171269290042	0.19797971461735	0.000366650043525007	0.000376229441952065	0.000384576821454296
124	0.986818893304458	0.15	0.0979822040808958	0.0929384835751691	0.103025924586623	0.167208988767319	0.983664061820915	0.93691184839064	1.03041627525119	8.04	5.89	10.82	0.109874338089261	0.115357104171986	0.120839870254711	0.11185706862286	0.117438773619893	0.123020478616925	0.114209750375187	0.119798158343193	0.125599928566148	0.0979822040808958	8.87129250363433	0.0125407185874655	2.09313130126413	0.155659472454219	0.159287391443067	0.152375807458021	0.176815054633135	0.180509388911751	0.173471276514119	0.201399311097872	0.206171269290042	0.19797971461735	0.000366650043525007	0.000376229441952065	0.000384576821454296
124	0.986818893304458	0.15	0.0979933551098528	0.0930665861468271	0.102920124072879	0.167430242665091	0.97662308853374	0.930242365192373	1.02300381187511	7.91	5.93	10.82	0.110681796322328	0.116200252550764	0.121718708779201	0.112777309147219	0.118400245029804	0.124023180912389	0.115230880754853	0.120933735560175	0.126571219022193	0.0979933551098528	8.87014768044137	-0.0139243744385741	2.06469569001453	0.155659472454219	0.159287391443067	0.152375807458021	0.176815054633135	0.180509388911751	0.173471276514119	0.201399311097872	0.206171269290042	0.19797971461735	0.000366650043525007	0.000376229441952065	0.000384576821454296
124	0.986818893304458	0.15	0.0979939966415615	0.0929982246549615	0.102989768628161	0.16508065262431	0.96595114614242	0.919686791979562	1.01221550030528	8.04	5.94	10.89	0.107822453169735	0.113246404240529	0.118670355311323	0.109766218519031	0.115287949670297	0.120809680821564	0.112010901141685	0.117541682467599	0.123285425564064	0.0979939966415615	8.90482480465472	-0.00618337383528539	2.0759020650591	0.155659472454219	0.159287391443067	0.152375807458021	0.176815054633135	0.180509388911751	0.173471276514119	0.201399311097872	0.206171269290042	0.19797971461735	0.000366650043525007	0.000376229441952065	0.000384576821454296
124	0.986818893304458	0.15	0.0979969497821023	0.0929916395659108	0.103002259998294	0.166915189693209	0.973686432173901	0.9273595616093	1.0200133027385	8.01	5.95	10.86	0.109107495744718	0.114558034071213	0.120008572397709	0.111097968104571	0.116647941816428	0.122197915528285	0.113494700811779	0.119095051632451	0.124637963622809	0.0979969497821023	8.87266114518187	0.00518166487312231	2.08679179252495	0.155659472454219	0.159287391443067	0.152375807458021	0.176815054633135	0.180509388911751	0.173471276514119	0.201399311097872	0.206171269290042	0.19797971461735	0.000366650043525007	0.000376229441952065	0.000384576821454296
124	0.986818893304458	0.15	0.0980058205174572	0.0929706613459488	0.103040979688966	0.16354264676685	0.968729513950267	0.922071517046997	1.01538751085354	8.02	5.92	10.84	0.108375765973346	0.113859718204478	0.119343670435611	0.110346204286887	0.115929863214335	0.121513522141783	0.112724186660569	0.118435163314009	0.12390935018193	0.0980058205174572	8.88634707972243	0.00624735840761177	2.0878169197494	0.155659472454219	0.159287391443067	0.152375807458021	0.176815054633135	0.180509388911751	0.173471276514119	0.201399311097872	0.206171269290042	0.19797971461735	0.000366650043525007	0.000376229441952065	0.000384576821454296
124	0.986818893304458	0.15	0.0980074747996365	0.0930040805381393	0.103010869061134	0.162326118652501	0.965612999646243	0.918897224793658	1.01232877449883	8.05	5.91	10.92	0.10759786310174	0.113068026044509	0.118538188987279	0.109529557419966	0.115097925683657	0.120666293947348	0.111772613127883	0.117398614838476	0.123073541127724	0.0980074747996365	8.91418822470097	-0.00111475444811831	2.08492123198152	0.155659472454219	0.159287391443067	0.152375807458021	0.176815054633135	0.180509388911751	0.173471276514119	0.201399311097872	0.206171269290042	0.19797971461735	0.000366650043525007	0.000376229441952065	0.000384576821454296
124	0.986818893304458	0.15	0.0980491147935596	0.0930849204242384	0.103013309162881	0.171253005298402	1.00515172199835	0.958060422906868	1.05224302108983	8.03	6	10.84	0.112414920170033	0.117940422008435	0.123465923846837	0.114447176394501	0.120072569203669	0.125697962012838	0.116920129653863	0.122740252556156	0.128580195581708	0.0980491147935596	8.92747388815256	0.00181003798497932	2.09119145904226	0.155659472454219	0.159287391443067	0.152375807458021	0.176815054633135	0.180509388911751	0.173471276514119	0.201399311097872	0.206171269290042	0.19797971461735	0.000366650043525007	0.000376229441952065	0.000384576821454296
124	0.986818893304458	0.15	0.0980492537741931	0.0929951672243434	0.103103340324043	0.161358078361892	0.962145273683439	0.915430876809231	1.00885967055765	8	5.85	10.77	0.107843665301449	0.113346922738887	0.118850180176325	0.109819620409489	0.11542371074809	0.121027801086691	0.112127622805225	0.117859543336155	0.123411199962721	0.0980492537741931	8.82882954736667	-0.0195695651033582	2.05581174887662	0.155659472454219	0.159287391443067	0.152375807458021	0.176815054633135	0.180509388911751	0.173471276514119	0.201399311097872	0.206171269290042	0.19797971461735	0.000366650043525007	0.000376229441952065	0.000384576821454296
124	0.986818893304458	0.15	0.0980511527474356	0.0930121484599037	0.103090157034968	0.170086729419326	0.985728900974456	0.939356904163328	1.03210089778558	7.98	5.92	10.83	0.110872263757151	0.116345548978777	0.121818834200403	0.112916576414385	0.118490780530205	0.124064984646025	0.115215809504473	0.121001282190082	0.126545399616816	0.0980511527474356	8.82792576386912	0.0097085207684344	2.08649561404702	0.155659472454219	0.159287391443067	0.152375807458021	0.176815054633135	0.180509388911751	0.173471276514119	0.201399311097872	0.206171269290042	0.19797971461735	0.000366650043525007	0.000376229441952065	0.000384576821454296
124	0.986818893304458	0.15	0.09805656984009	0.0930151892701512	0.103097950410029	0.167171673003519	0.987167205604988	0.940242204982906	1.03409220622707	8.05	5.9	10.83	0.110121535155719	0.11561740959988	0.12111328404404	0.11210001301397	0.117694628053093	0.123289243092217	0.114168110043101	0.120109499807041	0.125947319167221	0.09805656984009	8.88308071238115	0.0194364831118154	2.10226196473537	0.155659472454219	0.159287391443067	0.152375807458021	0.176815054633135	0.180509388911751	0.173471276514119	0.201399311097872	0.206171269290042	0.19797971461735	0.000366650043525007	0.000376229441952065	0.000384576821454296
124	0.986818893304458	0.15	0.0980664414196019	0.0930932750877212	0.103039607751483	0.159570438385374	0.94759942045175	0.90128498279807	0.993913858105429	7.98	5.87	10.96	0.10638722235146	0.111854155087261	0.117321087823062	0.108349364048794	0.113917125591291	0.119484887133789	0.110378601020193	0.116095979997483	0.121749768456357	0.0980664414196019	8.89617444658821	-0.00381598585005723	2.07811485977404	0.155659472454219	0.159287391443067	0.152375807458021	0.176815054633135	0.180509388911751	0.173471276514119	0.201399311097872	0.206171269290042	0.19797971461735	0.000366650043525007	0.000376229441952065	0.000384576821454296
124	0.986818893304458	0.15	0.0980673596716921	0.0930633257574603	0.103071393585924	0.167131879309879	0.975099130640573	0.928741160826527	1.02145710045462	8.05	5.93	10.98	0.10870884878854	0.114135033976858	0.119561219165177	0.110657956667483	0.116181431270794	0.121704905874105	0.112816275386356	0.118331558793387	0.12426255402097	0.0980673596716921	8.9266197816607	-0.00654775252904814	2.07962136045682	0.155659472454219	0.159287391443067	0.152375807458021	0.176815054633135	0.180509388911751	0.173471276514119	0.201399311097872	0.206171269290042	0.19797971461735	0.000366650043525007	0.000376229441952065	0.000384576821454296
124	0.986818893304458	0.15	0.0980779171276414	0.0930159055657089	0.103139928689574	0.163766943245103	0.988061506185833	0.940511377990181	1.03561163438148	7.97	5.93	10.84	0.111126259458908	0.116744551812229	0.122362844165551	0.113182478660099	0.118904728805855	0.124626978951611	0.115622741347758	0.121375359339436	0.127184706711813	0.0980779171276414	8.86900327265612	0.0201447089585177	2.10340029587177	0.155659472454219	0.159287391443067	0.152375807458021	0.176815054633135	0.180509388911751	0.173471276514119	0.201399311097872	0.206171269290042	0.19797971461735	0.000366650043525007	0.000376229441952065	0.000384576821454296
124	0.986818893304458	0.15	0.0980935212077966	0.0931121017286494	0.103074940686944	0.168052320072889	0.982870266214874	0.936296740514756	1.02944379191499	7.94	5.86	10.65	0.111049707707391	0.116573572302987	0.122097436898582	0.113130469815167	0.118757836242296	0.124385202669425	0.115601151184716	0.121385103884313	0.127003576251445	0.0980935212077966	8.80263973032058	-0.0307173590472432	2.04091718006539	0.155659472454219	0.159287391443067	0.152375807458021	0.176815054633135	0.180509388911751	0.173471276514119	0.201399311097872	0.206171269290042	0.19797971461735	0.000366650043525007	0.000376229441952065	0.000384576821454296
124	0.986818893304458	0.15	0.0981010549113951	0.0931645412549003	0.10303756856789	0.171515769412897	0.982550653135398	0.936560779971804	1.02854052629899	8.04	5.93	10.84	0.10977870981917	0.115169399936258	0.120560090053346	0.111756402068387	0.117244206881759	0.122732011695131	0.114128974546588	0.119668862440287	0.125313660400468	0.0981010549113951	8.89848392303016	0.00911763257085399	2.09199762913552	0.155659472454219	0.159287391443067	0.152375807458021	0.176815054633135	0.180509388911751	0.173471276514119	0.201399311097872	0.206171269290042	0.19797971461735	0.000366650043525007	0.000376229441952065	0.000384576821454296
124	0.986818893304458	0.15	0.0981174061570458	0.0931129261123431	0.103121886201748	0.165887722131342	0.975925108801127	0.929319434617265	1.02253078298499	7.98	5.9	10.8	0.109758556119709	0.115262983676971	0.120767411234233	0.111786688804321	0.117392827880335	0.122998966956349	0.114188257467691	0.119783732638826	0.125586699406648	0.0981174061570458	8.86347646164484	-0.00437731097065614	2.07411195804377	0.155659472454219	0.159287391443067	0.152375807458021	0.176815054633135	0.180509388911751	0.173471276514119	0.201399311097872	0.206171269290042	0.19797971461735	0.000366650043525007	0.000376229441952065	0.000384576821454296
124	0.986818893304458	0.15	0.0981405142445425	0.0931947950645206	0.103086233424564	0.172502926846284	0.982901202715403	0.937054085471413	1.02874831995939	8.1	5.92	11.03	0.109059758014911	0.114395709898409	0.119731661781907	0.110977595385827	0.116407381036407	0.121837166686987	0.113108018418418	0.118632760594699	0.124242694848715	0.0981405142445425	8.95058156732428	0.00762270009664551	2.09501219149342	0.155659472454219	0.159287391443067	0.152375807458021	0.176815054633135	0.180509388911751	0.173471276514119	0.201399311097872	0.206171269290042	0.19797971461735	0.000366650043525007	0.000376229441952065	0.000384576821454296
124	0.986818893304458	0.15	0.0981500033007664	0.0931456951325999	0.103154311468933	0.164634316396939	0.9689354747929	0.922452902061376	1.01541804752442	7.97	5.94	10.79	0.109066522729333	0.11456240502751	0.120058287325686	0.111089171053684	0.116686974975866	0.122284778898048	0.113608658924199	0.119194222241641	0.124978755610937	0.0981500033007664	8.85683008742779	0.0119378224529353	2.09130552799268	0.155659472454219	0.159287391443067	0.152375807458021	0.176815054633135	0.180509388911751	0.173471276514119	0.201399311097872	0.206171269290042	0.19797971461735	0.000366650043525007	0.000376229441952065	0.000384576821454296
124	0.986818893304458	0.15	0.0981686735455047	0.09311574568949	0.103221601401519	0.16452293731994	0.975507885830604	0.928691057264869	1.02232471439634	8.01	5.93	10.84	0.109201596292652	0.114706626596049	0.120211656899447	0.111189967101289	0.116795234415203	0.122400501729116	0.113611210058684	0.119344065323481	0.125101748305815	0.0981686735455047	8.86829461105133	0.00566047250726931	2.08722591433482	0.155659472454219	0.159287391443067	0.152375807458021	0.176815054633135	0.180509388911751	0.173471276514119	0.201399311097872	0.206171269290042	0.19797971461735	0.000366650043525007	0.000376229441952065	0.000384576821454296
124	0.986818893304458	0.15	0.0981698725833484	0.0931846971105651	0.103155048056132	0.164604266504524	0.975197617151338	0.928409520125352	1.02198571417732	8.06	5.93	10.9	0.108614618844227	0.114088357765213	0.119562096686199	0.110558673521841	0.116130384961321	0.1217020964008	0.112692333683505	0.11847277470406	0.124163402666454	0.0981698725833484	8.907915685847	-0.0140243284742762	2.07158941739961	0.155659472454219	0.159287391443067	0.152375807458021	0.176815054633135	0.180509388911751	0.173471276514119	0.201399311097872	0.206171269290042	0.19797971461735	0.000366650043525007	0.000376229441952065	0.000384576821454296
124	0.986818893304458	0.15	0.0981706482927176	0.0931080953514854	0.10323320123395	0.157536943803877	0.951253366332313	0.904404660400949	0.998102072263677	7.95	5.8	10.74	0.107187983234069	0.112740385301174	0.118292787368278	0.109191514481257	0.114847700673248	0.12050388686524	0.111437758164948	0.117237369079352	0.122905975403066	0.0981706482927176	8.79610927778651	0.00248795255452557	2.07377594121956	0.155659472454219	0.159287391443067	0.152375807458021	0.176815054633135	0.180509388911751	0.173471276514119	0.201399311097872	0.206171269290042	0.19797971461735	0.000366650043525007	0.000376229441952065	0.000384576821454296
124	0.986818893304458	0.15	0.0981820916060839	0.0931991720605262	0.103165011151642	0.16612742544731	0.976137560045865	0.929562076788304	1.02271304330343	7.96	5.88	10.75	0.110062709272227	0.115577374727063	0.121092040181899	0.112113401820552	0.117730816730036	0.12334823163952	0.11459563795338	0.120270529712161	0.126005784311291	0.0981820916060839	8.8333471533277	-0.012931268965644	2.06349005805402	0.155659472454219	0.159287391443067	0.152375807458021	0.176815054633135	0.180509388911751	0.173471276514119	0.201399311097872	0.206171269290042	0.19797971461735	0.000366650043525007	0.000376229441952065	0.000384576821454296
124	0.986818893304458	0.15	0.0981993872588591	0.0931927306037622	0.103206043913956	0.167062786140403	0.985390729824373	0.938531848848803	1.03224961079994	7.93	5.86	10.81	0.111399518560209	0.116961457440975	0.12252339632174	0.113492058396093	0.119158473299944	0.124824888203794	0.115734404077841	0.121513874009361	0.127469576162548	0.0981993872588591	8.83910133159418	-0.00190582611940985	2.07481359095741	0.155659472454219	0.159287391443067	0.152375807458021	0.176815054633135	0.180509388911751	0.173471276514119	0.201399311097872	0.206171269290042	0.19797971461735	0.000366650043525007	0.000376229441952065	0.000384576821454296
124	0.986818893304458	0.15	0.0982209519548104	0.0932465828595433	0.103195321050078	0.164168257610844	0.967250553573987	0.920770032238105	1.01373107490987	8.09	5.99	10.92	0.107369618674206	0.112789642867957	0.118209667061709	0.109270139574491	0.114786102166716	0.120302064758941	0.111694104062398	0.117270255770193	0.12288359368904	0.0982209519548104	8.94236221446202	-0.0149508426479665	2.07392417877507	0.155659472454219	0.159287391443067	0.152375807458021	0.176815054633135	0.180509388911751	0.173471276514119	0.201399311097872	0.206171269290042	0.19797971461735	0.000366650043525007	0.000376229441952065	0.000384576821454296
124	0.986818893304458	0.15	0.098221746258042	0.0932023711913384	0.103241121324746	0.16587399943149	0.969190195935919	0.92290385483788	1.01547653703396	8.02	5.88	10.85	0.108383848723299	0.113819617319591	0.119255385915883	0.11034896347807	0.11588328835556	0.12141761323305	0.112527475810238	0.118198326889605	0.123841726550018	0.098221746258042	8.84884917182942	-0.00689170114634297	2.07194461435251	0.155659472454219	0.159287391443067	0.152375807458021	0.176815054633135	0.180509388911751	0.173471276514119	0.201399311097872	0.206171269290042	0.19797971461735	0.000366650043525007	0.000376229441952065	0.000384576821454296
124	0.986818893304458	0.15	0.0982286011948609	0.0932031151586445	0.103254087231077	0.171476997717751	0.994501187050251	0.947945598290652	1.04105677580985	8.11	5.99	10.91	0.110266289429474	0.115681697269315	0.121097105109155	0.112201658603272	0.117712116466569	0.123222574329866	0.114619405732785	0.120230336237365	0.125886908971006	0.0982286011948609	8.94677071701115	0.012058866513915	2.10265976934826	0.155659472454219	0.159287391443067	0.152375807458021	0.176815054633135	0.180509388911751	0.173471276514119	0.201399311097872	0.206171269290042	0.19797971461735	0.000366650043525007	0.000376229441952065	0.000384576821454296
124	0.986818893304458	0.15	0.0982331959741602	0.0931566638038192	0.103309728144501	0.161600529726948	0.959591277163877	0.913042576055076	1.00613997827268	7.93	5.85	10.83	0.108472177744533	0.114002302092367	0.119532426440201	0.110515785821598	0.116150097316951	0.121784408812304	0.112624673263766	0.118540791828654	0.124207743697753	0.0982331959741602	8.79554492137295	0.00302406272518531	2.07424283028983	0.155659472454219	0.159287391443067	0.152375807458021	0.176815054633135	0.180509388911751	0.173471276514119	0.201399311097872	0.206171269290042	0.19797971461735	0.000366650043525007	0.000376229441952065	0.000384576821454296
124	0.986818893304458	0.15	0.0982492280116141	0.093263900765919	0.103234555257309	0.168894564753346	0.98129338453419	0.93493414926512	1.02765261980326	8.01	5.95	10.8	0.109964923824316	0.115417596377697	0.120870268931079	0.111968977712906	0.117521022404727	0.123073067096549	0.114337435426205	0.120052489347313	0.125759278171505	0.0982492280116141	8.8943725288157	-0.00730344570996629	2.07624880863229	0.155659472454219	0.159287391443067	0.152375807458021	0.176815054633135	0.180509388911751	0.173471276514119	0.201399311097872	0.206171269290042	0.19797971461735	0.000366650043525007	0.000376229441952065	0.000384576821454296
124	0.986818893304458	0.15	0.0982566711111725	0.0932255221236351	0.10328782009871	0.163868235043702	0.973381056923517	0.92655473663755	1.02020737720948	8.03	5.95	10.86	0.108735666760879	0.114230961271736	0.119726255782594	0.110702474425554	0.116297167668084	0.121891860910614	0.113004485539796	0.118867081170902	0.124526993389009	0.0982566711111725	8.90266523059512	0.00314035397142283	2.08831762717167	0.155659472454219	0.159287391443067	0.152375807458021	0.176815054633135	0.180509388911751	0.173471276514119	0.201399311097872	0.206171269290042	0.19797971461735	0.000366650043525007	0.000376229441952065	0.000384576821454296
124	0.986818893304458	0.15	0.0982571970213014	0.0933214176753217	0.103192976367281	0.165518013104298	0.96831493682952	0.922010815217407	1.01461905844163	8.02	5.93	10.86	0.108358453294946	0.113800301607632	0.119242149920319	0.110327955954468	0.115868714268162	0.121409472581856	0.112533870166976	0.11837943802113	0.124055458915245	0.0982571970213014	8.87290293437779	-0.011357472489882	2.06890324709668	0.155659472454219	0.159287391443067	0.152375807458021	0.176815054633135	0.180509388911751	0.173471276514119	0.201399311097872	0.206171269290042	0.19797971461735	0.000366650043525007	0.000376229441952065	0.000384576821454296
124	0.986818893304458	0.15	0.0982912374561558	0.0932700139311621	0.10331246098115	0.164445095714404	0.965268192367668	0.9189296683214	1.01160671641394	7.99	5.9	10.74	0.108321436635603	0.113783721366745	0.119246006097887	0.110310159737108	0.11587272906721	0.121435298397313	0.1126645821595	0.11831413181608	0.124125739934775	0.0982912374561558	8.83710607186306	0.00850488280505738	2.08504815284312	0.155659472454219	0.159287391443067	0.152375807458021	0.176815054633135	0.180509388911751	0.173471276514119	0.201399311097872	0.206171269290042	0.19797971461735	0.000366650043525007	0.000376229441952065	0.000384576821454296
124	0.986818893304458	0.15	0.0982964353697446	0.0933606077690273	0.103232262970462	0.174605726856275	0.99836451330346	0.952136227753655	1.04459279885326	8.05	5.91	11.01	0.111535269220011	0.116950549223106	0.122365829226202	0.113540405053602	0.119053038764265	0.124565672474928	0.115828865937649	0.121337546715553	0.127197983517363	0.0982964353697446	8.94284116133522	-0.0049646874927196	2.08281616571613	0.155659472454219	0.159287391443067	0.152375807458021	0.176815054633135	0.180509388911751	0.173471276514119	0.201399311097872	0.206171269290042	0.19797971461735	0.000366650043525007	0.000376229441952065	0.000384576821454296
124	0.986818893304458	0.15	0.0983159924600908	0.0932711740227735	0.103360810897408	0.167375367475636	0.982201783236043	0.935546939207097	1.02885662726499	8.09	5.95	10.92	0.109087785814451	0.114527890868881	0.11996799592331	0.111018420371127	0.116554804351117	0.122091188331107	0.113368655011707	0.119018309126682	0.124534682734838	0.0983159924600908	8.90972221488754	0.0202120802781717	2.10643496090685	0.155659472454219	0.159287391443067	0.152375807458021	0.176815054633135	0.180509388911751	0.173471276514119	0.201399311097872	0.206171269290042	0.19797971461735	0.000366650043525007	0.000376229441952065	0.000384576821454296
124	0.986818893304458	0.15	0.0983182082353472	0.0933724654647658	0.103263951005929	0.166391553572976	0.968548187881345	0.922378832002298	1.01471754376039	7.95	5.88	10.84	0.109305434415256	0.114776680421712	0.120247926428167	0.11134775626526	0.116921229991001	0.122494703716741	0.113560251992633	0.119319707634533	0.125035056989873	0.0983182082353472	8.84426596212249	-0.00583576623532833	2.07107487837423	0.155659472454219	0.159287391443067	0.152375807458021	0.176815054633135	0.180509388911751	0.173471276514119	0.201399311097872	0.206171269290042	0.19797971461735	0.000366650043525007	0.000376229441952065	0.000384576821454296
124	0.986818893304458	0.15	0.0983433193662797	0.0933181110725378	0.103368527660022	0.162119331657972	0.952425378023187	0.90631254446587	0.998538211580505	8.08	5.99	10.92	0.105736050507671	0.111115860075398	0.116495669643125	0.10761082113994	0.113086018316116	0.118561215492292	0.109997596569156	0.115504686867003	0.120955146193684	0.0983433193662797	8.92173752601116	-0.0101634496378075	2.07691477157528	0.155659472454219	0.159287391443067	0.152375807458021	0.176815054633135	0.180509388911751	0.173471276514119	0.201399311097872	0.206171269290042	0.19797971461735	0.000366650043525007	0.000376229441952065	0.000384576821454296
124	0.986818893304458	0.15	0.0983519196354306	0.0932805270915323	0.103423312179329	0.15979378807269	0.970045793982519	0.922673719576752	1.01741786838829	8.05	5.97	10.8	0.108045493779886	0.113592784292177	0.119140074804468	0.109985553937132	0.115632451355062	0.121279348772991	0.112499610189889	0.118141249633401	0.123903865581087	0.0983519196354306	8.89267265476265	-0.0157090350830154	2.0704320592754	0.155659472454219	0.159287391443067	0.152375807458021	0.176815054633135	0.180509388911751	0.173471276514119	0.201399311097872	0.206171269290042	0.19797971461735	0.000366650043525007	0.000376229441952065	0.000384576821454296
124	0.986818893304458	0.15	0.0983884489397693	0.093341178919313	0.103435718960226	0.166931383860742	0.988353043022898	0.941331090174857	1.03537499587094	8.02	5.91	10.93	0.110659141050353	0.116186854908935	0.121714568767518	0.112672296672261	0.118300572925646	0.12392884917903	0.115005965718046	0.120760090975091	0.126493914697992	0.0983884489397693	8.88781489262199	0.00380230000543196	2.08707880280096	0.155659472454219	0.159287391443067	0.152375807458021	0.176815054633135	0.180509388911751	0.173471276514119	0.201399311097872	0.206171269290042	0.19797971461735	0.000366650043525007	0.000376229441952065	0.000384576821454296
124	0.986818893304458	0.15	0.0983953018760518	0.093356268329167	0.103434335422937	0.170129541631235	0.981109229788724	0.934961555817581	1.02725690375987	7.89	5.83	10.76	0.111617904742841	0.117127122362929	0.122636339983016	0.113754379876972	0.119369049274541	0.124983718672109	0.116079044604832	0.12192537796509	0.1275741920153	0.0983953018760518	8.79031049201241	-0.00605948317434833	2.06517175931781	0.155659472454219	0.159287391443067	0.152375807458021	0.176815054633135	0.180509388911751	0.173471276514119	0.201399311097872	0.206171269290042	0.19797971461735	0.000366650043525007	0.000376229441952065	0.000384576821454296
124	0.986818893304458	0.15	0.0984040570803054	0.0935051842286392	0.103302929931972	0.174797759324095	0.995372359786932	0.949313305842076	1.04143141373179	8.02	5.94	10.81	0.11156083410171	0.116973574494584	0.122386314887458	0.113588157196995	0.119099259830485	0.124610362463975	0.116102253433437	0.121711390826906	0.127365788881526	0.0984040570803054	8.87171289004582	0.0137193437073522	2.09498038986592	0.155659472454219	0.159287391443067	0.152375807458021	0.176815054633135	0.180509388911751	0.173471276514119	0.201399311097872	0.206171269290042	0.19797971461735	0.000366650043525007	0.000376229441952065	0.000384576821454296
124	0.986818893304458	0.15	0.0984128735562022	0.0934211967436633	0.103404550368741	0.167938700280579	0.96761614422434	0.9217467989505	1.01348548949818	7.98	5.88	10.78	0.108886560272035	0.114305136430353	0.119723712588671	0.110899952966008	0.116418722588254	0.121937492210499	0.113303887546625	0.118759510568207	0.124599613738246	0.0984128735562022	8.80953984953752	0.0161035945081545	2.08969680306375	0.155659472454219	0.159287391443067	0.152375807458021	0.176815054633135	0.180509388911751	0.173471276514119	0.201399311097872	0.206171269290042	0.19797971461735	0.000366650043525007	0.000376229441952065	0.000384576821454296
124	0.986818893304458	0.15	0.0984159828027487	0.0933351679214022	0.103496797684095	0.166028302602522	0.976019165062053	0.929432662701141	1.02260566742296	7.87	5.84	10.68	0.111207822792671	0.116781958184068	0.122356093575465	0.113351994024484	0.119033602977078	0.124715211929671	0.115757371648726	0.121595820997391	0.127251682740274	0.0984159828027487	8.75245447666007	-0.00385132244085961	2.06341809434299	0.155659472454219	0.159287391443067	0.152375807458021	0.176815054633135	0.180509388911751	0.173471276514119	0.201399311097872	0.206171269290042	0.19797971461735	0.000366650043525007	0.000376229441952065	0.000384576821454296
124	0.986818893304458	0.15	0.0984252170041242	0.0933986493124801	0.103451784695768	0.165745476996456	0.967462255821853	0.921236966237147	1.01368754540656	7.9	5.86	10.73	0.109742843639663	0.115249455850214	0.120756068060765	0.111828782334428	0.117440061556569	0.123051340778709	0.114276234397171	0.119967529676797	0.125595218036324	0.0984252170041242	8.78452827893893	-0.00467418163621275	2.06627872380241	0.155659472454219	0.159287391443067	0.152375807458021	0.176815054633135	0.180509388911751	0.173471276514119	0.201399311097872	0.206171269290042	0.19797971461735	0.000366650043525007	0.000376229441952065	0.000384576821454296
124	0.986818893304458	0.15	0.098450421714605	0.0933861373242014	0.103514706105009	0.165033698859794	0.982999778982978	0.935910857314885	1.03008870065107	7.98	5.92	10.87	0.110502358568385	0.11606211553252	0.121621872496655	0.112542108761517	0.118204492633243	0.123866876504969	0.114820709910691	0.12064363274094	0.126559904224632	0.098450421714605	8.87767433514392	-0.00144345845016709	2.08089996354558	0.155659472454219	0.159287391443067	0.152375807458021	0.176815054633135	0.180509388911751	0.173471276514119	0.201399311097872	0.206171269290042	0.19797971461735	0.000366650043525007	0.000376229441952065	0.000384576821454296
124	0.986818893304458	0.15	0.0984580067224484	0.0934818137058011	0.103434199739096	0.168936765439692	0.977201741057459	0.931042745733697	1.02336073638122	7.98	5.91	10.78	0.10993942252283	0.115389970645762	0.120840518768694	0.11196950741679	0.117520702561093	0.123071897705397	0.11431248281595	0.119980819485773	0.125650114731237	0.0984580067224484	8.86110970899532	-0.00899384991762026	2.06973489060421	0.155659472454219	0.159287391443067	0.152375807458021	0.176815054633135	0.180509388911751	0.173471276514119	0.201399311097872	0.206171269290042	0.19797971461735	0.000366650043525007	0.000376229441952065	0.000384576821454296
124	0.986818893304458	0.15	0.0984690970474509	0.0934343789103634	0.103503815184538	0.166132375475167	0.971723011877839	0.925358992978351	1.01808703077733	7.96	5.82	10.84	0.109462509999838	0.114946999717805	0.120431489435771	0.111495719978024	0.11708208127942	0.122668442580816	0.113842835483961	0.119963717559586	0.125117183878319	0.0984690970474509	8.81868043909516	0.0090032791756264	2.08272080425315	0.155659472454219	0.159287391443067	0.152375807458021	0.176815054633135	0.180509388911751	0.173471276514119	0.201399311097872	0.206171269290042	0.19797971461735	0.000366650043525007	0.000376229441952065	0.000384576821454296
124	0.986818893304458	0.15	0.0984708812183854	0.0934233428800901	0.103518419556681	0.163636124696112	0.968906654832091	0.922256064166807	1.01555724549738	7.94	5.91	10.71	0.109373980605508	0.11490645796934	0.120438935333173	0.11142270180112	0.117058809878371	0.122694917955621	0.11384637092096	0.119604611746036	0.125353999682193	0.0984708812183854	8.79899763768135	0.0112255207056544	2.08560292836704	0.155659472454219	0.159287391443067	0.152375807458021	0.176815054633135	0.180509388911751	0.173471276514119	0.201399311097872	0.206171269290042	0.19797971461735	0.000366650043525007	0.000376229441952065	0.000384576821454296
124	0.986818893304458	0.15	0.0984758597030611	0.0934753730513636	0.103476346354759	0.165059275281081	0.958934676553552	0.913002815029624	1.00486653807748	7.97	5.86	10.78	0.107907312286117	0.113335974327191	0.118764636368265	0.109905892770416	0.115435100527822	0.120964308285227	0.11206274316568	0.11783875369224	0.123569582331129	0.0984758597030611	8.81905868385104	0.00969149320395	2.08352127726115	0.155659472454219	0.159287391443067	0.152375807458021	0.176815054633135	0.180509388911751	0.173471276514119	0.201399311097872	0.206171269290042	0.19797971461735	0.000366650043525007	0.000376229441952065	0.000384576821454296
124	0.986818893304458	0.15	0.0984874609871959	0.0935020866347027	0.103472835339689	0.16837190738839	0.969172739293929	0.923300692608211	1.01504478597965	8.07	5.99	10.96	0.107916327238619	0.113277898870561	0.118639470502504	0.109841782061195	0.115299015436078	0.12075624881096	0.112267902705294	0.117767905656186	0.123312577027901	0.0984874609871959	8.95274822488393	-0.00397130529486666	2.08536548067667	0.155659472454219	0.159287391443067	0.152375807458021	0.176815054633135	0.180509388911751	0.173471276514119	0.201399311097872	0.206171269290042	0.19797971461735	0.000366650043525007	0.000376229441952065	0.000384576821454296
124	0.986818893304458	0.15	0.0984901786751664	0.0934744053817065	0.103505951968626	0.167853869470421	0.978301725951892	0.931911754211185	1.0246916976926	8.03	5.96	10.85	0.109378783620097	0.114823589588302	0.120268395556506	0.111358103886574	0.116901439153087	0.1224447744196	0.113807329109619	0.119328096939899	0.125065389754778	0.0984901786751664	8.88765258256435	0.0123283435608061	2.09531413551084	0.155659472454219	0.159287391443067	0.152375807458021	0.176815054633135	0.180509388911751	0.173471276514119	0.201399311097872	0.206171269290042	0.19797971461735	0.000366650043525007	0.000376229441952065	0.000384576821454296
124	0.986818893304458	0.15	0.0984906891030452	0.0934418591323644	0.103539519073726	0.16491056073533	0.971798776470269	0.925225608807299	1.01837194413324	7.96	5.91	10.86	0.109495197141376	0.115006867080267	0.120518537019158	0.111531992966645	0.117146189286737	0.122760385606829	0.113773364258031	0.119585551938508	0.125367661868222	0.0984906891030452	8.83394760376453	0.0007637775705231	2.07719391591961	0.155659472454219	0.159287391443067	0.152375807458021	0.176815054633135	0.180509388911751	0.173471276514119	0.201399311097872	0.206171269290042	0.19797971461735	0.000366650043525007	0.000376229441952065	0.000384576821454296
124	0.986818893304458	0.15	0.0984909943732348	0.0935510823453741	0.103430906401095	0.168442531216886	0.969296668874744	0.923430322875576	1.01516301487391	8.08	5.9	10.94	0.107798005061511	0.113152280826221	0.118506556590931	0.109713265111206	0.115162670933855	0.120612076756504	0.111949421021861	0.11737514048716	0.122859912674176	0.0984909943732348	8.92044800734689	-0.000996913752031207	2.08240555189448	0.155659472454219	0.159287391443067	0.152375807458021	0.176815054633135	0.180509388911751	0.173471276514119	0.201399311097872	0.206171269290042	0.19797971461735	0.000366650043525007	0.000376229441952065	0.000384576821454296
124	0.986818893304458	0.15	0.0984984339976427	0.0935114280040038	0.103485439991281	0.171830981628211	0.988587354571346	0.942366180482192	1.0348085286605	7.94	5.88	10.82	0.111805749096307	0.117289597201408	0.122773445306509	0.113902906658807	0.119489616142846	0.125076325626885	0.116210930134989	0.121922410722164	0.12766865958476	0.0984984339976427	8.8600378392311	0.00240147838654345	2.08038256809622	0.155659472454219	0.159287391443067	0.152375807458021	0.176815054633135	0.180509388911751	0.173471276514119	0.201399311097872	0.206171269290042	0.19797971461735	0.000366650043525007	0.000376229441952065	0.000384576821454296
124	0.986818893304458	0.15	0.0985220604262188	0.0935275150306751	0.103516605821762	0.165481977843092	0.978577860300694	0.931776867890528	1.02537885271086	8.02	5.91	10.94	0.109462523972472	0.114960572840363	0.120458621708255	0.111449430836642	0.117047277431087	0.122645124025531	0.113726456842209	0.119465353328087	0.125176243533587	0.0985220604262188	8.89464062592751	0.0135223119807462	2.0952564602668	0.155659472454219	0.159287391443067	0.152375807458021	0.176815054633135	0.180509388911751	0.173471276514119	0.201399311097872	0.206171269290042	0.19797971461735	0.000366650043525007	0.000376229441952065	0.000384576821454296
124	0.986818893304458	0.15	0.0985496485223746	0.0935955249253902	0.103503772119359	0.172910671005928	0.981886477069985	0.93615199581845	1.02762095832152	8.04	5.98	10.94	0.10969390951971	0.115052861987627	0.120411814455544	0.111667831207872	0.117123217037938	0.122578602868004	0.113992094273214	0.119508904916654	0.125180133655909	0.0985496485223746	8.90896032976184	0.00128386270117256	2.08617637566872	0.155659472454219	0.159287391443067	0.152375807458021	0.176815054633135	0.180509388911751	0.173471276514119	0.201399311097872	0.206171269290042	0.19797971461735	0.000366650043525007	0.000376229441952065	0.000384576821454296
124	0.986818893304458	0.15	0.0985507662600277	0.0935530033378048	0.103548529182251	0.165111762673579	0.964169946511903	0.917996114092371	1.01034377893143	8	5.9	10.81	0.10816710080131	0.113607744295367	0.119048387789424	0.110150280959411	0.115690675451182	0.121231069942952	0.112560824826889	0.118158554330512	0.123800981710929	0.0985507662600277	8.8201740456868	0.0136326765275344	2.09055306071283	0.155659472454219	0.159287391443067	0.152375807458021	0.176815054633135	0.180509388911751	0.173471276514119	0.201399311097872	0.206171269290042	0.19797971461735	0.000366650043525007	0.000376229441952065	0.000384576821454296
124	0.986818893304458	0.15	0.0985658267185855	0.0935428007786055	0.103588852658565	0.160717008397991	0.95669591524531	0.910135764399701	1.00325606609092	8.09	5.99	10.89	0.106090284327039	0.111517584115416	0.116944883903792	0.107965784471335	0.113489029912047	0.119012275352759	0.110196995117894	0.115859580483266	0.12152322745183	0.0985658267185855	8.90960194750826	0.00219105885436553	2.08857129607954	0.155659472454219	0.159287391443067	0.152375807458021	0.176815054633135	0.180509388911751	0.173471276514119	0.201399311097872	0.206171269290042	0.19797971461735	0.000366650043525007	0.000376229441952065	0.000384576821454296
124	0.986818893304458	0.15	0.0985866271406204	0.0936240539641505	0.10354920031709	0.164075979224475	0.961225169168917	0.915018655469872	1.00743168286796	8.01	5.87	10.78	0.107690168960072	0.113128295535481	0.118566422110891	0.109656900385282	0.115194342752777	0.120731785120272	0.111961999028566	0.11763861318459	0.123306230076787	0.0985866271406204	8.84931993641882	-0.00811808858131763	2.06941893360578	0.155659472454219	0.159287391443067	0.152375807458021	0.176815054633135	0.180509388911751	0.173471276514119	0.201399311097872	0.206171269290042	0.19797971461735	0.000366650043525007	0.000376229441952065	0.000384576821454296
124	0.986818893304458	0.15	0.0985872848576489	0.0935981424267832	0.103576427288515	0.164562889563573	0.974472590848776	0.927712243862411	1.02123293783514	7.93	5.84	10.77	0.110153504521587	0.115705674526101	0.121257844530615	0.112224996816096	0.11788157818212	0.123538159548143	0.114545084288406	0.12034360884768	0.125962785956892	0.0985872848576489	8.81497629451554	-0.00327011927028084	2.07094386467772	0.155659472454219	0.159287391443067	0.152375807458021	0.176815054633135	0.180509388911751	0.173471276514119	0.201399311097872	0.206171269290042	0.19797971461735	0.000366650043525007	0.000376229441952065	0.000384576821454296
124	0.986818893304458	0.15	0.0985935095167682	0.0935892011801415	0.103597817853395	0.169737103789638	0.986799682339349	0.940319738981184	1.03327962569751	7.96	5.88	10.77	0.111284892780436	0.11678569777115	0.122286502761863	0.113355188395782	0.118958327963711	0.12456146753164	0.115795869975647	0.121371817280306	0.127062459215995	0.0985935095167682	8.83973661711394	0.00386710787062385	2.0808746124787	0.155659472454219	0.159287391443067	0.152375807458021	0.176815054633135	0.180509388911751	0.173471276514119	0.201399311097872	0.206171269290042	0.19797971461735	0.000366650043525007	0.000376229441952065	0.000384576821454296
124	0.986818893304458	0.15	0.0985983959302429	0.0935144873107529	0.103682304549733	0.165578919822608	0.975199469367158	0.928576413534338	1.02182252519998	7.96	5.92	10.83	0.109830443071081	0.115344939029422	0.120859434987764	0.111869709467519	0.117486595309637	0.123103481151754	0.114197483316836	0.120038439492851	0.12559255247707	0.0985983959302429	8.84745629060827	-0.0150397886981071	2.06274472054366	0.155659472454219	0.159287391443067	0.152375807458021	0.176815054633135	0.180509388911751	0.173471276514119	0.201399311097872	0.206171269290042	0.19797971461735	0.000366650043525007	0.000376229441952065	0.000384576821454296
124	0.986818893304458	0.15	0.0986253361764205	0.0937107592711231	0.103539913081718	0.169565132634069	0.979349626079153	0.933192427687569	1.02550682447074	8.04	5.93	10.94	0.109460508311677	0.114874601105706	0.120288693899735	0.111437132086385	0.116948991871452	0.122460851656519	0.113662003084427	0.119371212562328	0.125029044196688	0.0986253361764205	8.92865015752947	-0.000704291646480427	2.08584425176054	0.155659472454219	0.159287391443067	0.152375807458021	0.176815054633135	0.180509388911751	0.173471276514119	0.201399311097872	0.206171269290042	0.19797971461735	0.000366650043525007	0.000376229441952065	0.000384576821454296
124	0.986818893304458	0.15	0.0986265136135211	0.0936332312976368	0.103619795929405	0.172174241723289	0.989884843128886	0.943658746724917	1.03611093953286	8.05	5.92	10.8	0.110541436241408	0.115956422438551	0.121371408635694	0.112528658982391	0.118040991333871	0.123553323685352	0.115162804391125	0.120583869625989	0.126332753987924	0.0986265136135211	8.84802712213225	-0.0166895994537062	2.0620593326119	0.155659472454219	0.159287391443067	0.152375807458021	0.176815054633135	0.180509388911751	0.173471276514119	0.201399311097872	0.206171269290042	0.19797971461735	0.000366650043525007	0.000376229441952065	0.000384576821454296
124	0.986818893304458	0.15	0.0986267531318658	0.0936817530220424	0.103571753241689	0.167709883738297	0.970451718599011	0.924410252858952	1.01649318433907	7.95	5.88	10.82	0.109466274827375	0.114918386296898	0.12037049776642	0.111506688290165	0.11706042522982	0.122614162169476	0.113750219628552	0.119445669596462	0.125123775859538	0.0986267531318658	8.8525564325774	0.00356815796052611	2.08156403037349	0.155659472454219	0.159287391443067	0.152375807458021	0.176815054633135	0.180509388911751	0.173471276514119	0.201399311097872	0.206171269290042	0.19797971461735	0.000366650043525007	0.000376229441952065	0.000384576821454296
124	0.986818893304458	0.15	0.098630859213565	0.0935336905247289	0.103728027902401	0.162273427652386	0.976947251366845	0.929673972710678	1.02422053002301	8.02	5.94	10.8	0.109287512595297	0.114844707040026	0.120401901484755	0.111275637868612	0.116933927108729	0.122592216348846	0.113737249581024	0.119489788353622	0.125110754285629	0.098630859213565	8.85205668350433	0.00662115051665453	2.08750526043069	0.155659472454219	0.159287391443067	0.152375807458021	0.176815054633135	0.180509388911751	0.173471276514119	0.201399311097872	0.206171269290042	0.19797971461735	0.000366650043525007	0.000376229441952065	0.000384576821454296
124	0.986818893304458	0.15	0.0986338370160843	0.0935452448580753	0.103722429174093	0.160100325186105	0.964903546132362	0.917836312888392	1.01197077937633	8.05	5.96	10.92	0.107419740301185	0.112928293297799	0.118436846294414	0.109344963730731	0.114952243416334	0.120559523101937	0.111597185483315	0.117595999643556	0.123158176295693	0.0986338370160843	8.89626869146266	0.000154454072322456	2.08556471904968	0.155659472454219	0.159287391443067	0.152375807458021	0.176815054633135	0.180509388911751	0.173471276514119	0.201399311097872	0.206171269290042	0.19797971461735	0.000366650043525007	0.000376229441952065	0.000384576821454296
124	0.986818893304458	0.15	0.0986360378811107	0.0936390546543539	0.103633021107868	0.164660382629779	0.97435354164822	0.927615478034069	1.02109160526237	8.02	5.91	10.89	0.108967830538469	0.114458193211585	0.119948555884701	0.110945402818079	0.116535405806815	0.122125408795552	0.113161544599683	0.118829426818457	0.124638701404911	0.0986360378811107	8.88958239880196	-0.018739429911189	2.06493621146905	0.155659472454219	0.159287391443067	0.152375807458021	0.176815054633135	0.180509388911751	0.173471276514119	0.201399311097872	0.206171269290042	0.19797971461735	0.000366650043525007	0.000376229441952065	0.000384576821454296
124	0.986818893304458	0.15	0.0986553053487185	0.0936226067411274	0.10368800395631	0.159230343011421	0.963803478355015	0.916637238327498	1.01096971838253	8	5.97	10.82	0.1079846239861	0.113541051852268	0.119097479718435	0.109963090943746	0.115621322275351	0.121279553606955	0.112358121947567	0.118185414065548	0.123922908110581	0.0986553053487185	8.87277607633285	-0.000758697785615344	2.08308288053093	0.155659472454219	0.159287391443067	0.152375807458021	0.176815054633135	0.180509388911751	0.173471276514119	0.201399311097872	0.206171269290042	0.19797971461735	0.000366650043525007	0.000376229441952065	0.000384576821454296
124	0.986818893304458	0.15	0.0986689367031009	0.0936351462096771	0.103702727196525	0.165974082279898	0.972836488182566	0.926392804922289	1.01928017144284	8.05	5.98	10.96	0.108456894476662	0.113894261463649	0.119331628450637	0.11040287728726	0.115937803979813	0.121472730672365	0.112769507497886	0.118381692760962	0.124077729781857	0.0986689367031009	8.91489236654771	-0.0252590620745776	2.06203889837213	0.155659472454219	0.159287391443067	0.152375807458021	0.176815054633135	0.180509388911751	0.173471276514119	0.201399311097872	0.206171269290042	0.19797971461735	0.000366650043525007	0.000376229441952065	0.000384576821454296
124	0.986818893304458	0.15	0.098681553777597	0.0936529262653294	0.103710181289865	0.169333390112765	0.994065542416258	0.947176186948592	1.04095489788392	8.02	5.91	10.9	0.111330067060091	0.116841391310585	0.122352715561078	0.113354440049282	0.118965979598679	0.124577519148076	0.115750295758774	0.121399246931884	0.127033012546918	0.098681553777597	8.8909847063368	0.0104617013787497	2.09354468753147	0.155659472454219	0.159287391443067	0.152375807458021	0.176815054633135	0.180509388911751	0.173471276514119	0.201399311097872	0.206171269290042	0.19797971461735	0.000366650043525007	0.000376229441952065	0.000384576821454296
124	0.986818893304458	0.15	0.0986854724956244	0.093744045723785	0.103626899267464	0.17675692560229	0.99471087715806	0.948992599780284	1.04042915453584	8	5.89	10.88	0.111778305327306	0.117163291015239	0.122548276703173	0.113825181642349	0.119308776802212	0.124792371962074	0.116194210014564	0.121809872042977	0.127258538422288	0.0986854724956244	8.87797109501745	-0.00472672377879677	2.07563251897272	0.155659472454219	0.159287391443067	0.152375807458021	0.176815054633135	0.180509388911751	0.173471276514119	0.201399311097872	0.206171269290042	0.19797971461735	0.000366650043525007	0.000376229441952065	0.000384576821454296
124	0.986818893304458	0.15	0.0986870689161607	0.0936045947986869	0.103769543033634	0.162331706157812	0.953428796619701	0.907303433847295	0.999554159392106	8.03	5.92	10.83	0.106489679052519	0.111903386192352	0.117317093332186	0.108416668203171	0.113928339343047	0.119440010482923	0.110692314650294	0.116380084979575	0.121830376491875	0.0986870689161607	8.82766670325321	0.00623014853987428	2.08402009052069	0.155659472454219	0.159287391443067	0.152375807458021	0.176815054633135	0.180509388911751	0.173471276514119	0.201399311097872	0.206171269290042	0.19797971461735	0.000366650043525007	0.000376229441952065	0.000384576821454296
124	0.986818893304458	0.15	0.0986979478245594	0.0936020371673796	0.103793858481739	0.164507891867989	0.998311728928561	0.950397870102267	1.04622558775486	7.98	5.98	10.77	0.112141458454639	0.117795017009429	0.123448575564218	0.114207091883707	0.119964788370221	0.125722484856734	0.116754536527276	0.122545708654693	0.128503770567477	0.0986979478245594	8.87377519993981	0.00954897815523109	2.0912712997838	0.155659472454219	0.159287391443067	0.152375807458021	0.176815054633135	0.180509388911751	0.173471276514119	0.201399311097872	0.206171269290042	0.19797971461735	0.000366650043525007	0.000376229441952065	0.000384576821454296
124	0.986818893304458	0.15	0.098698178650175	0.0937112480265119	0.103685109273838	0.167616240721476	0.972128610772316	0.925992110894507	1.01826511065013	7.94	5.88	10.85	0.109817322812343	0.115288845561731	0.120760368311119	0.111874365015682	0.117448377544676	0.123022390073671	0.114202801769707	0.119897606386804	0.125381324836053	0.098698178650175	8.82883621598438	-0.0127747887965378	2.06265496198214	0.155659472454219	0.159287391443067	0.152375807458021	0.176815054633135	0.180509388911751	0.173471276514119	0.201399311097872	0.206171269290042	0.19797971461735	0.000366650043525007	0.000376229441952065	0.000384576821454296
124	0.986818893304458	0.15	0.0987068697502083	0.0937947713595164	0.1036189681409	0.172937371555218	0.996296496374097	0.949895154225184	1.04269783852301	7.96	5.85	10.86	0.1123529765648	0.117841296916623	0.123329617268446	0.114439140613777	0.120029367803828	0.125619594993879	0.116810356636215	0.122455367630138	0.128191809258391	0.0987068697502083	8.87140052480943	-0.00195917679232025	2.07790207812002	0.155659472454219	0.159287391443067	0.152375807458021	0.176815054633135	0.180509388911751	0.173471276514119	0.201399311097872	0.206171269290042	0.19797971461735	0.000366650043525007	0.000376229441952065	0.000384576821454296
124	0.986818893304458	0.15	0.0987108033158202	0.093609413077052	0.103812193554589	0.16600937807818	0.980621707379398	0.933812321559426	1.02743109319937	8.03	5.88	10.82	0.109553033722187	0.115044619241948	0.120536204761709	0.11153253469172	0.117123347028771	0.122714159365821	0.113697176792718	0.119505294406432	0.125264147061588	0.0987108033158202	8.8442541357063	0.00172540930941141	2.08163599124909	0.155659472454219	0.159287391443067	0.152375807458021	0.176815054633135	0.180509388911751	0.173471276514119	0.201399311097872	0.206171269290042	0.19797971461735	0.000366650043525007	0.000376229441952065	0.000384576821454296
124	0.986818893304458	0.15	0.0987226286937912	0.0937157097881292	0.103729547599453	0.16468266088581	0.967235351059466	0.920842491830783	1.01362821028815	7.97	5.84	10.86	0.108815576756418	0.114297801761382	0.119780026766346	0.110829856326913	0.11641356251828	0.121997268709648	0.113102711483821	0.118717354972218	0.124267131961824	0.0987226286937912	8.83449513209031	0.00312831985514977	2.07965933116296	0.155659472454219	0.159287391443067	0.152375807458021	0.176815054633135	0.180509388911751	0.173471276514119	0.201399311097872	0.206171269290042	0.19797971461735	0.000366650043525007	0.000376229441952065	0.000384576821454296
124	0.986818893304458	0.15	0.0987291504814049	0.093722519777967	0.103735781184843	0.16913889633214	0.982660798244264	0.936277324927216	1.02904427156131	8	5.86	10.77	0.110331543255241	0.115797402628697	0.121263262002154	0.11235504192159	0.117921146055758	0.123487250189927	0.114626802320935	0.120426678771277	0.125938140180555	0.0987291504814049	8.81239463899668	-0.00261675887065126	2.07120627388155	0.155659472454219	0.159287391443067	0.152375807458021	0.176815054633135	0.180509388911751	0.173471276514119	0.201399311097872	0.206171269290042	0.19797971461735	0.000366650043525007	0.000376229441952065	0.000384576821454296
124	0.986818893304458	0.15	0.0987330600380617	0.0937768026418603	0.103689317434263	0.16970758688857	0.974694664401153	0.92878007951238	1.02060924928992	7.88	5.83	10.7	0.110988010032402	0.11647474313605	0.121961476239697	0.11311913990042	0.118711226193044	0.124303312485667	0.115421762987199	0.121150928948373	0.126836497463321	0.0987330600380617	8.76439428873474	-0.0287242945729083	2.03903906737061	0.155659472454219	0.159287391443067	0.152375807458021	0.176815054633135	0.180509388911751	0.173471276514119	0.201399311097872	0.206171269290042	0.19797971461735	0.000366650043525007	0.000376229441952065	0.000384576821454296
124	0.986818893304458	0.15	0.0987345629065358	0.0936988294779632	0.103770296335108	0.168282793360382	0.980133329006124	0.933727737549746	1.0265389204625	7.97	5.83	10.77	0.110419865085666	0.11590765230861	0.121395439531554	0.112468855377287	0.118058475931883	0.12364809648648	0.114743478895917	0.120595429429466	0.126238062883659	0.0987345629065358	8.80962269019563	-0.000512879445321553	2.07328830817888	0.155659472454219	0.159287391443067	0.152375807458021	0.176815054633135	0.180509388911751	0.173471276514119	0.201399311097872	0.206171269290042	0.19797971461735	0.000366650043525007	0.000376229441952065	0.000384576821454296
124	0.986818893304458	0.15	0.0987444359128963	0.0937458660759103	0.103743005749882	0.162010653926575	0.954268078350837	0.908047537267231	1.00048861943444	7.98	5.93	10.81	0.10718867804226	0.112644690523787	0.118100703005313	0.109165797880959	0.114722447768548	0.120279097656137	0.111577588390632	0.117188900718065	0.122779453764293	0.0987444359128963	8.81290125905077	0.00404456116225319	2.0802514524936	0.155659472454219	0.159287391443067	0.152375807458021	0.176815054633135	0.180509388911751	0.173471276514119	0.201399311097872	0.206171269290042	0.19797971461735	0.000366650043525007	0.000376229441952065	0.000384576821454296
124	0.986818893304458	0.15	0.0987544601632258	0.0936599160045287	0.103849004321923	0.159984794269121	0.962716160515013	0.915735442466717	1.00969687856331	7.92	5.88	10.83	0.108947230276194	0.114536638385114	0.120126046494033	0.111009377047407	0.11670458114449	0.122399785241574	0.113284165231281	0.11911417988729	0.124975153928426	0.0987544601632258	8.83346300449696	-0.0160435650396634	2.06081392087477	0.155659472454219	0.159287391443067	0.152375807458021	0.176815054633135	0.180509388911751	0.173471276514119	0.201399311097872	0.206171269290042	0.19797971461735	0.000366650043525007	0.000376229441952065	0.000384576821454296
124	0.986818893304458	0.15	0.0987598386807453	0.0938359275899226	0.103683749771568	0.176388914963286	0.999618690570907	0.953616662045818	1.045620719096	7.95	5.85	10.79	0.11300524039575	0.118456561140311	0.123907881884873	0.115116568515194	0.120669738755724	0.126222908996254	0.117543817968726	0.123146055952237	0.128817543085194	0.0987598386807453	8.83463405163013	0.00755811653976987	2.08174883970371	0.155659472454219	0.159287391443067	0.152375807458021	0.176815054633135	0.180509388911751	0.173471276514119	0.201399311097872	0.206171269290042	0.19797971461735	0.000366650043525007	0.000376229441952065	0.000384576821454296
124	0.986818893304458	0.15	0.0987678325406278	0.0937833838562828	0.103752281224973	0.167849733498876	0.979880219890757	0.933414709799531	1.02634572998198	7.98	5.91	10.81	0.110236999391844	0.115724612083065	0.121212224774286	0.112273651784743	0.117862649306652	0.123451646828561	0.114721738433945	0.120411208705446	0.126154110170715	0.0987678325406278	8.86972739557075	-0.00648656178607336	2.07399469415538	0.155659472454219	0.159287391443067	0.152375807458021	0.176815054633135	0.180509388911751	0.173471276514119	0.201399311097872	0.206171269290042	0.19797971461735	0.000366650043525007	0.000376229441952065	0.000384576821454296
124	0.986818893304458	0.15	0.0987845603772337	0.0938552231373189	0.103713897617148	0.1732660120912	0.989491180758269	0.94345966224446	1.03552269927208	8.02	5.97	10.8	0.11081722774618	0.11622401457002	0.121630801393859	0.112827641865861	0.118332517053701	0.123837392241542	0.115257366954044	0.120893631276249	0.126573149645992	0.0987845603772337	8.878552385574	0.00401469580689842	2.08542649429867	0.155659472454219	0.159287391443067	0.152375807458021	0.176815054633135	0.180509388911751	0.173471276514119	0.201399311097872	0.206171269290042	0.19797971461735	0.000366650043525007	0.000376229441952065	0.000384576821454296
124	0.986818893304458	0.15	0.0987937994972024	0.0937673948221901	0.103820204172215	0.164649514712688	0.980990791152671	0.933932490992826	1.02804909131252	7.97	5.89	11.01	0.11036396279372	0.115924900589615	0.121485838385511	0.1124069993432	0.118070880154903	0.123734760966605	0.114633691804465	0.120385871324266	0.126532359472185	0.0987937994972024	8.9077682613571	0.0139405668787947	2.0964201392783	0.155659472454219	0.159287391443067	0.152375807458021	0.176815054633135	0.180509388911751	0.173471276514119	0.201399311097872	0.206171269290042	0.19797971461735	0.000366650043525007	0.000376229441952065	0.000384576821454296
124	0.986818893304458	0.15	0.0988022999039947	0.0938112594580554	0.103793340349934	0.166808470673366	0.971260353128132	0.925031171892747	1.01748953436352	8.08	5.94	11.04	0.107938850510907	0.113333181895867	0.118727513280828	0.109853826476754	0.115343860334967	0.120833894193181	0.111972717647315	0.117623639749774	0.123274416162258	0.0988022999039947	8.94092270609286	-0.0240923327219685	2.0664634171592	0.155659472454219	0.159287391443067	0.152375807458021	0.176815054633135	0.180509388911751	0.173471276514119	0.201399311097872	0.206171269290042	0.19797971461735	0.000366650043525007	0.000376229441952065	0.000384576821454296
124	0.986818893304458	0.15	0.0988091393533007	0.09385036448645	0.103767914220151	0.169776357479198	0.985438795040234	0.939029415085657	1.03184817499481	7.95	5.9	10.88	0.111315452427458	0.116816963928086	0.122318475428714	0.113397600085134	0.119002016968931	0.124606433852729	0.11578524585349	0.121535641444644	0.127235156172537	0.0988091393533007	8.86636452421647	-0.0168248570536894	2.06061337314536	0.155659472454219	0.159287391443067	0.152375807458021	0.176815054633135	0.180509388911751	0.173471276514119	0.201399311097872	0.206171269290042	0.19797971461735	0.000366650043525007	0.000376229441952065	0.000384576821454296
124	0.986818893304458	0.15	0.0988118152318179	0.093775360724146	0.10384826973949	0.164322155670136	0.966571600557408	0.920149735918821	1.012993465196	8	5.96	10.81	0.108424830785323	0.11389490008133	0.119364969377336	0.110412979113334	0.115983351163297	0.121553723213259	0.11260317601118	0.1184344335208	0.124082205840387	0.0988118152318179	8.85673655533875	-0.0113303474431288	2.07034716683785	0.155659472454219	0.159287391443067	0.152375807458021	0.176815054633135	0.180509388911751	0.173471276514119	0.201399311097872	0.206171269290042	0.19797971461735	0.000366650043525007	0.000376229441952065	0.000384576821454296
124	0.986818893304458	0.15	0.0988147812324185	0.093716832427357	0.10391273003748	0.164728635330188	0.976570506916384	0.929737718305338	1.02340329552743	8.06	5.9	10.91	0.10877844504808	0.114257837592959	0.119737230137838	0.110725944384045	0.116303436449816	0.121880928515587	0.113051443440873	0.11871745786566	0.124138065800071	0.0988147812324185	8.89776190091681	0.00338064297498484	2.08746337807277	0.155659472454219	0.159287391443067	0.152375807458021	0.176815054633135	0.180509388911751	0.173471276514119	0.201399311097872	0.206171269290042	0.19797971461735	0.000366650043525007	0.000376229441952065	0.000384576821454296
124	0.986818893304458	0.15	0.0988149214958568	0.0937671506414435	0.10386269235027	0.165430714333651	0.977419955909395	0.930665662727986	1.0241742490908	8.04	6	10.92	0.109053463317473	0.114532033979947	0.120010604642421	0.111016007244408	0.116593171158805	0.122170335073202	0.113409201770024	0.119030497024142	0.124665533599231	0.0988149214958568	8.89272461145588	-0.00576001578599399	2.07885782197054	0.155659472454219	0.159287391443067	0.152375807458021	0.176815054633135	0.180509388911751	0.173471276514119	0.201399311097872	0.206171269290042	0.19797971461735	0.000366650043525007	0.000376229441952065	0.000384576821454296
124	0.986818893304458	0.15	0.0988194397713324	0.0937964158230869	0.103842463719578	0.169574453563841	0.990923414280972	0.944222283581018	1.03762454498093	8.07	5.98	10.93	0.110336332657544	0.115793555582692	0.121250778507839	0.112303429701757	0.117857945031203	0.123412460360649	0.114709676222672	0.120327906034072	0.125958580042547	0.0988194397713324	8.92914975754975	0.0088630999357976	2.09738839860021	0.155659472454219	0.159287391443067	0.152375807458021	0.176815054633135	0.180509388911751	0.173471276514119	0.201399311097872	0.206171269290042	0.19797971461735	0.000366650043525007	0.000376229441952065	0.000384576821454296
124	0.986818893304458	0.15	0.0988271713233074	0.093870154688525	0.10378418795809	0.170405355386918	0.981492817097789	0.935372143272161	1.02761349092342	8.03	5.88	10.8	0.109786081784786	0.115199336931424	0.120612592078062	0.111772842651324	0.117284059609797	0.12279527656827	0.114051710486251	0.119799689826676	0.125343317873692	0.0988271713233074	8.87832339101067	-0.00493938665459005	2.07563750575064	0.155659472454219	0.159287391443067	0.152375807458021	0.176815054633135	0.180509388911751	0.173471276514119	0.201399311097872	0.206171269290042	0.19797971461735	0.000366650043525007	0.000376229441952065	0.000384576821454296
124	0.986818893304458	0.15	0.098849456430896	0.0938305956136989	0.103868317248093	0.166929078085445	0.991171244229043	0.94401482150557	1.03832766695252	7.93	5.89	10.74	0.112112875165636	0.117713255597824	0.123313636030011	0.114222673880123	0.119928445200012	0.125634216519901	0.116689377268843	0.122502064804782	0.128404319040584	0.098849456430896	8.79196230926107	0.00603810045124822	2.07938600806037	0.155659472454219	0.159287391443067	0.152375807458021	0.176815054633135	0.180509388911751	0.173471276514119	0.201399311097872	0.206171269290042	0.19797971461735	0.000366650043525007	0.000376229441952065	0.000384576821454296
124	0.986818893304458	0.15	0.0988533417068075	0.093793197957966	0.103913485455649	0.164454171325062	0.979517127000647	0.932496123562082	1.02653813043921	7.99	5.89	10.72	0.109961657790084	0.115506460989165	0.121051264188246	0.111983006892036	0.117629736373352	0.123276465854668	0.114451368096502	0.120131030137833	0.12582237320648	0.0988533417068075	8.81358689788146	0.00515978524735748	2.08203892486585	0.155659472454219	0.159287391443067	0.152375807458021	0.176815054633135	0.180509388911751	0.173471276514119	0.201399311097872	0.206171269290042	0.19797971461735	0.000366650043525007	0.000376229441952065	0.000384576821454296
124	0.986818893304458	0.15	0.0988550046072857	0.0938180944425084	0.103891914772063	0.167812499791615	0.9870088846289	0.940199097021606	1.0338186722362	8.01	5.95	10.96	0.110601188263191	0.116107700817942	0.121614213372692	0.112617876607145	0.118224794228598	0.123831711850052	0.114929209714586	0.120613121291899	0.126466440368131	0.0988550046072857	8.89996149590758	-0.000508447391900041	2.08392928153015	0.155659472454219	0.159287391443067	0.152375807458021	0.176815054633135	0.180509388911751	0.173471276514119	0.201399311097872	0.206171269290042	0.19797971461735	0.000366650043525007	0.000376229441952065	0.000384576821454296
124	0.986818893304458	0.15	0.0988646155762053	0.0938674716852085	0.103861759467202	0.168890700779016	0.977081138505869	0.930920266999388	1.02324201001235	8	5.9	10.8	0.109608002220796	0.115043055131294	0.120478108041791	0.111612591469795	0.117147044500826	0.122681497531857	0.113969893342601	0.119722789112348	0.125282254818941	0.0988646155762053	8.83387246679269	-0.00864016615705585	2.06783294506162	0.155659472454219	0.159287391443067	0.152375807458021	0.176815054633135	0.180509388911751	0.173471276514119	0.201399311097872	0.206171269290042	0.19797971461735	0.000366650043525007	0.000376229441952065	0.000384576821454296
124	0.986818893304458	0.15	0.098868311389799	0.0937643682559313	0.103972254523667	0.162497476251514	0.978086086425816	0.93079666496448	1.02537550788715	8.01	5.97	10.73	0.109441801219661	0.115002026839465	0.12056225245927	0.111434094939902	0.117095539677649	0.122756984415396	0.11392735815142	0.119756061137014	0.125417236515412	0.098868311389799	8.84788992644322	-0.000714170517751516	2.0791493445587	0.155659472454219	0.159287391443067	0.152375807458021	0.176815054633135	0.180509388911751	0.173471276514119	0.201399311097872	0.206171269290042	0.19797971461735	0.000366650043525007	0.000376229441952065	0.000384576821454296
124	0.986818893304458	0.15	0.0988708407459724	0.0938094547404262	0.103932226751519	0.161646014985973	0.957098551686445	0.910678561729115	1.00351854164377	8.05	5.9	10.84	0.106574636802589	0.112007062444288	0.117439488085986	0.108484265162094	0.114014030230672	0.11954379529925	0.11083978661818	0.116454813007385	0.12206819508358	0.0988708407459724	8.84418776216009	-0.0027096400567862	2.07554709357849	0.155659472454219	0.159287391443067	0.152375807458021	0.176815054633135	0.180509388911751	0.173471276514119	0.201399311097872	0.206171269290042	0.19797971461735	0.000366650043525007	0.000376229441952065	0.000384576821454296
124	0.986818893304458	0.15	0.0988926441633712	0.0938130494899795	0.103972238836763	0.164133790644318	0.970046757715478	0.923426011464775	1.01666750396618	8.04	5.94	10.89	0.108298993328146	0.113766653784395	0.119234314240645	0.110253672097186	0.115820017864182	0.121386363631178	0.11249752300862	0.118295155339306	0.123872816411313	0.0988926441633712	8.88988625384024	-0.00869400234939254	2.07487537722942	0.155659472454219	0.159287391443067	0.152375807458021	0.176815054633135	0.180509388911751	0.173471276514119	0.201399311097872	0.206171269290042	0.19797971461735	0.000366650043525007	0.000376229441952065	0.000384576821454296
124	0.986818893304458	0.15	0.0988949674332781	0.093814005959223	0.103975928907333	0.164258437438118	0.979272267153937	0.932229508636017	1.02631502567186	7.98	5.94	10.85	0.110108426674302	0.115664788148426	0.121221149622551	0.112143402865264	0.11780245460252	0.123461506339777	0.114437485234356	0.120295909949255	0.126042173220122	0.0988949674332781	8.84662337033131	0.00921920429210815	2.08963848412954	0.155659472454219	0.159287391443067	0.152375807458021	0.176815054633135	0.180509388911751	0.173471276514119	0.201399311097872	0.206171269290042	0.19797971461735	0.000366650043525007	0.000376229441952065	0.000384576821454296
124	0.986818893304458	0.15	0.0988957360841431	0.09392958717915	0.103861884989136	0.166869280958893	0.968026858530268	0.921961659509348	1.01409205755119	8.03	5.87	10.94	0.10815355060181	0.113557370578383	0.118961190554957	0.110107205182487	0.115608638206358	0.12111007123023	0.11231269193083	0.117939620616875	0.123598670659704	0.0988957360841431	8.90144468746762	-0.0138441127005405	2.06875443783051	0.155659472454219	0.159287391443067	0.152375807458021	0.176815054633135	0.180509388911751	0.173471276514119	0.201399311097872	0.206171269290042	0.19797971461735	0.000366650043525007	0.000376229441952065	0.000384576821454296
124	0.986818893304458	0.15	0.098908033391348	0.0939635812589233	0.103852485523773	0.174715181089164	0.996380483281409	0.95026157832884	1.04249938823398	8.03	5.95	10.98	0.111548293284687	0.116962050141683	0.122375806998679	0.113567834720923	0.119079605684424	0.124591376647925	0.115819236376747	0.121442718687159	0.127144763328856	0.098908033391348	8.94447558047109	-0.00794070748715053	2.08022532788503	0.155659472454219	0.159287391443067	0.152375807458021	0.176815054633135	0.180509388911751	0.173471276514119	0.201399311097872	0.206171269290042	0.19797971461735	0.000366650043525007	0.000376229441952065	0.000384576821454296
124	0.986818893304458	0.15	0.0989101825195879	0.0939164150526823	0.103903949986493	0.169621559487952	0.990598745515628	0.943920723115367	1.03727676791589	8.04	5.95	10.9	0.110614856869394	0.116084895443937	0.12155493401848	0.11260599813861	0.118174501059247	0.123743003979884	0.114836878766283	0.120523912983481	0.126387694374375	0.0989101825195879	8.92788718417059	-0.010186096513928	2.07642413352669	0.155659472454219	0.159287391443067	0.152375807458021	0.176815054633135	0.180509388911751	0.173471276514119	0.201399311097872	0.206171269290042	0.19797971461735	0.000366650043525007	0.000376229441952065	0.000384576821454296
124	0.986818893304458	0.15	0.0989551497237539	0.0938504413883275	0.10405985805918	0.161797719584016	0.968290546218091	0.921354005277597	1.01522708715859	7.95	5.85	10.71	0.109118201470037	0.114677010463447	0.120235819456857	0.111152978246118	0.116815444881334	0.122477911516549	0.113494460412709	0.119196860734157	0.124992198187101	0.0989551497237539	8.79149580144255	0.00200218799884975	2.07356423458448	0.155659472454219	0.159287391443067	0.152375807458021	0.176815054633135	0.180509388911751	0.173471276514119	0.201399311097872	0.206171269290042	0.19797971461735	0.000366650043525007	0.000376229441952065	0.000384576821454296
124	0.986818893304458	0.15	0.0989564350629289	0.0938846143560346	0.104028255769823	0.165642456486101	0.975785597568998	0.929145243495873	1.02242595164212	8.07	5.94	10.87	0.108481770932124	0.11392723625864	0.119372701585156	0.110410186585661	0.115952452697104	0.121494718808546	0.112791962796691	0.11832306478691	0.124128645111341	0.0989564350629289	8.8927155868349	0.0225811434405455	2.10709236534427	0.155659472454219	0.159287391443067	0.152375807458021	0.176815054633135	0.180509388911751	0.173471276514119	0.201399311097872	0.206171269290042	0.19797971461735	0.000366650043525007	0.000376229441952065	0.000384576821454296
124	0.986818893304458	0.15	0.0989578858639042	0.0939312957498888	0.103984475977919	0.165418312158552	0.968101395713975	0.921790770183078	1.01441202124487	8	5.89	10.82	0.108524929534716	0.113977205186653	0.11942948083859	0.110509212568173	0.116061178292393	0.121613144016614	0.112776479737859	0.118456554861134	0.124135128180205	0.0989578858639042	8.83729301491437	0.00830697958385267	2.08644104688611	0.155659472454219	0.159287391443067	0.152375807458021	0.176815054633135	0.180509388911751	0.173471276514119	0.201399311097872	0.206171269290042	0.19797971461735	0.000366650043525007	0.000376229441952065	0.000384576821454296
124	0.986818893304458	0.15	0.0989585758298014	0.093987371283413	0.10392978037619	0.165145508981007	0.958375349660363	0.912484635899945	1.00426606342078	8.04	5.88	10.86	0.106975332150788	0.112355339828743	0.117735347506697	0.108903658565623	0.114380645712665	0.119857632859707	0.111141236187296	0.116710967477957	0.122157225215006	0.0989585758298014	8.87633538735109	0.00376860130600354	2.08374383533036	0.155659472454219	0.159287391443067	0.152375807458021	0.176815054633135	0.180509388911751	0.173471276514119	0.201399311097872	0.206171269290042	0.19797971461735	0.000366650043525007	0.000376229441952065	0.000384576821454296
124	0.986818893304458	0.15	0.0989960636606349	0.0939531373582015	0.104038989963068	0.161290064323286	0.965571478026811	0.918678946084178	1.01246400996944	8.06	5.94	10.81	0.107493603931144	0.112980447052406	0.118467290173667	0.109418648227708	0.115003752228412	0.120588856229116	0.111829886607642	0.117552192757594	0.12314011828421	0.0989960636606349	8.89287917575284	0.0117987937162156	2.09647287848514	0.155659472454219	0.159287391443067	0.152375807458021	0.176815054633135	0.180509388911751	0.173471276514119	0.201399311097872	0.206171269290042	0.19797971461735	0.000366650043525007	0.000376229441952065	0.000384576821454296
124	0.986818893304458	0.15	0.099000192312949	0.0940348414371899	0.103965543188708	0.165626611193583	0.975575693536944	0.92894269912716	1.02220868794673	7.99	5.93	10.85	0.109577758048119	0.115078569867078	0.120579381686037	0.111594201515182	0.117196238950119	0.122798276385056	0.113940226187404	0.119583454465772	0.125156149994654	0.099000192312949	8.8775282436695	-0.0135366314922643	2.06743198916192	0.155659472454219	0.159287391443067	0.152375807458021	0.176815054633135	0.180509388911751	0.173471276514119	0.201399311097872	0.206171269290042	0.19797971461735	0.000366650043525007	0.000376229441952065	0.000384576821454296
124	0.986818893304458	0.15	0.0990159327663172	0.0939999196820534	0.104031945850581	0.165025232921239	0.9620983519936	0.916009261598791	1.00818744238841	8.03	5.93	10.93	0.1074778004725	0.112885555905853	0.118293311339206	0.109420619479585	0.114926128030283	0.120431636580981	0.111730105509253	0.117234533894407	0.122969640739462	0.0990159327663172	8.89634281398779	-0.00400831869968422	2.07807142933594	0.155659472454219	0.159287391443067	0.152375807458021	0.176815054633135	0.180509388911751	0.173471276514119	0.201399311097872	0.206171269290042	0.19797971461735	0.000366650043525007	0.000376229441952065	0.000384576821454296
124	0.986818893304458	0.15	0.0990177439567753	0.0939798888184045	0.104055599095146	0.171124298291236	0.987217294494158	0.940945239553794	1.03348934943452	7.95	5.86	10.84	0.111532186730899	0.117016909172854	0.122501631614809	0.113617749726519	0.119205032106564	0.124792314486608	0.115955394797835	0.121666969314902	0.127266620615956	0.0990177439567753	8.82980974837229	-0.00138242212036598	2.07362865884276	0.155659472454219	0.159287391443067	0.152375807458021	0.176815054633135	0.180509388911751	0.173471276514119	0.201399311097872	0.206171269290042	0.19797971461735	0.000366650043525007	0.000376229441952065	0.000384576821454296
124	0.986818893304458	0.15	0.0990195773634273	0.0940947590704837	0.103944395656371	0.173637146609309	0.986420953503681	0.940591621209032	1.03225028579833	7.92	5.86	10.78	0.111834282366235	0.117283289536752	0.122732296707268	0.113946741882019	0.119498676409026	0.125050610936033	0.116455588788984	0.1218759450682	0.127723776292805	0.0990195773634273	8.81648737347799	-0.0187370063666323	2.05415898674801	0.155659472454219	0.159287391443067	0.152375807458021	0.176815054633135	0.180509388911751	0.173471276514119	0.201399311097872	0.206171269290042	0.19797971461735	0.000366650043525007	0.000376229441952065	0.000384576821454296
124	0.986818893304458	0.15	0.0990279934012677	0.0939163571189975	0.104139629683538	0.162116942626637	0.964108354803248	0.917429465225817	1.01078724438068	7.97	5.86	10.85	0.108459491786433	0.113977919995491	0.119496348204549	0.110470079454423	0.116090806535816	0.12171153361721	0.112701608479633	0.118549858535699	0.124130271089021	0.0990279934012677	8.82690264864488	-0.0114405179687885	2.06530512189757	0.155659472454219	0.159287391443067	0.152375807458021	0.176815054633135	0.180509388911751	0.173471276514119	0.201399311097872	0.206171269290042	0.19797971461735	0.000366650043525007	0.000376229441952065	0.000384576821454296
124	0.986818893304458	0.15	0.0990523686357118	0.0939693346599039	0.10413540261152	0.162826887978087	0.972802697075757	0.925825564084226	1.01977983006729	8.02	5.91	10.89	0.108813908222891	0.114335213354459	0.119856518486027	0.110792124126158	0.116413805522088	0.122035486918018	0.113151007204522	0.118757511692094	0.124501794544631	0.0990523686357118	8.87762444475271	0.00140077479415784	2.08354126142058	0.155659472454219	0.159287391443067	0.152375807458021	0.176815054633135	0.180509388911751	0.173471276514119	0.201399311097872	0.206171269290042	0.19797971461735	0.000366650043525007	0.000376229441952065	0.000384576821454296
124	0.986818893304458	0.15	0.0990605741962748	0.0940768362990209	0.104044312093529	0.168810702294659	0.978278385623023	0.932047777198119	1.02450899404793	7.99	5.89	10.92	0.109934173176084	0.115387030676477	0.120839888176869	0.111956571619705	0.117509742336666	0.123062913053627	0.114193934207382	0.119902591859591	0.125466474665811	0.0990605741962748	8.8819028462756	-0.00308711351179045	2.07795357618083	0.155659472454219	0.159287391443067	0.152375807458021	0.176815054633135	0.180509388911751	0.173471276514119	0.201399311097872	0.206171269290042	0.19797971461735	0.000366650043525007	0.000376229441952065	0.000384576821454296
124	0.986818893304458	0.15	0.0990979698311043	0.0939855038422435	0.104210435819965	0.164547489380127	0.974675058995096	0.927902376846154	1.02144774114404	8.04	5.9	10.84	0.108760534693078	0.114242816069314	0.119725097445549	0.110719684567289	0.116300720614959	0.121881756662629	0.112920235365142	0.118777699720159	0.124359658418689	0.0990979698311043	8.84939684024294	0.025746660740518	2.1051786280717	0.155659472454219	0.159287391443067	0.152375807458021	0.176815054633135	0.180509388911751	0.173471276514119	0.201399311097872	0.206171269290042	0.19797971461735	0.000366650043525007	0.000376229441952065	0.000384576821454296
124	0.986818893304458	0.15	0.0991170746045368	0.0941663352498917	0.104067813959182	0.173795999829494	0.993233198738581	0.947112895534514	1.03935350194265	7.94	5.88	10.87	0.112311137274717	0.117780204086842	0.123249270898968	0.114414215485399	0.119985693113802	0.125557170742204	0.116650898563762	0.122488073849316	0.128184117906131	0.0991170746045368	8.87298659809468	0.00259296918811945	2.08141417000202	0.155659472454219	0.159287391443067	0.152375807458021	0.176815054633135	0.180509388911751	0.173471276514119	0.201399311097872	0.206171269290042	0.19797971461735	0.000366650043525007	0.000376229441952065	0.000384576821454296
124	0.986818893304458	0.15	0.099119037899951	0.0940685875374578	0.104169488262444	0.161664430526732	0.968281295932552	0.921322125217217	1.01524046664789	7.97	5.93	10.83	0.108919247622044	0.114470788612187	0.120022329602331	0.11093833117209	0.116592783496413	0.122247235820736	0.113404916792952	0.119001695670888	0.124966730922461	0.099119037899951	8.86183712036111	-0.00429214564651917	2.07644487219536	0.155659472454219	0.159287391443067	0.152375807458021	0.176815054633135	0.180509388911751	0.173471276514119	0.201399311097872	0.206171269290042	0.19797971461735	0.000366650043525007	0.000376229441952065	0.000384576821454296
124	0.986818893304458	0.15	0.0991315266241946	0.0941191951893259	0.104143858059063	0.167108641328606	0.967960173354551	0.921937760868777	1.01398258584032	8	5.83	10.77	0.108641147923026	0.114064429119286	0.119487710315546	0.110633607046383	0.116156350244882	0.121679093443381	0.1129637940012	0.118445874260509	0.124285951209595	0.0991315266241946	8.82151841409906	0.00143341368478956	2.07457842361467	0.155659472454219	0.159287391443067	0.152375807458021	0.176815054633135	0.180509388911751	0.173471276514119	0.201399311097872	0.206171269290042	0.19797971461735	0.000366650043525007	0.000376229441952065	0.000384576821454296
124	0.986818893304458	0.15	0.0991391597826397	0.0941858008274073	0.104092518737872	0.167916838761101	0.977482406867285	0.93114173145639	1.02382308227818	7.96	5.85	10.78	0.11023743862041	0.115723689734133	0.121209940847856	0.112290630066046	0.117879063559878	0.12346749705371	0.114689788931497	0.120229963761449	0.125991482385606	0.0991391597826397	8.84455836631629	-0.00257684172510145	2.07303529942351	0.155659472454219	0.159287391443067	0.152375807458021	0.176815054633135	0.180509388911751	0.173471276514119	0.201399311097872	0.206171269290042	0.19797971461735	0.000366650043525007	0.000376229441952065	0.000384576821454296
124	0.986818893304458	0.15	0.0991722214914392	0.0940845076001295	0.104259935382749	0.160095077042029	0.976334907326083	0.928709131913823	1.02396068273834	7.99	5.97	10.83	0.109554112772113	0.115172233011355	0.120790353250597	0.111570360369225	0.117291877196199	0.123013394023173	0.113903560349706	0.119758130679111	0.125707079705738	0.0991722214914392	8.89559413394998	-0.0161676833242417	2.06918535413293	0.155659472454219	0.159287391443067	0.152375807458021	0.176815054633135	0.180509388911751	0.173471276514119	0.201399311097872	0.206171269290042	0.19797971461735	0.000366650043525007	0.000376229441952065	0.000384576821454296
124	0.986818893304458	0.15	0.0991768382832815	0.0940735143446896	0.104280162221873	0.164068499967872	0.983794652434317	0.936501924342129	1.03108738052651	7.97	5.91	10.75	0.110751556284983	0.116344436663581	0.121937317042179	0.11280692413022	0.118503599226274	0.124200274322328	0.115228977240053	0.120979059563706	0.126839243032737	0.0991768382832815	8.83116704573225	0.00438654981018103	2.08144960187459	0.155659472454219	0.159287391443067	0.152375807458021	0.176815054633135	0.180509388911751	0.173471276514119	0.201399311097872	0.206171269290042	0.19797971461735	0.000366650043525007	0.000376229441952065	0.000384576821454296
124	0.986818893304458	0.15	0.0991841157826978	0.0941633433598097	0.104204888205586	0.166032806247018	0.97651322725438	0.929903900749767	1.02312255375899	8.03	5.93	10.84	0.109133528063136	0.114603598936045	0.120073669808953	0.111107825861904	0.116676853939579	0.122245882017255	0.113346800837554	0.119144082995718	0.124676768475729	0.0991841157826978	8.89120656350318	-0.0203243892216938	2.06217903196921	0.155659472454219	0.159287391443067	0.152375807458021	0.176815054633135	0.180509388911751	0.173471276514119	0.201399311097872	0.206171269290042	0.19797971461735	0.000366650043525007	0.000376229441952065	0.000384576821454296
124	0.986818893304458	0.15	0.0991874771655385	0.094210394756783	0.104164559574294	0.16814067271515	0.987308026480449	0.940538993479542	1.03407705948136	8.05	5.92	10.81	0.110183550456131	0.1156625132032	0.121141475950269	0.112164799386867	0.11774228127803	0.123319763169193	0.114438276520377	0.12028414576007	0.125859260171273	0.0991874771655385	8.89736433453507	-0.00629580142934558	2.07893576056069	0.155659472454219	0.159287391443067	0.152375807458021	0.176815054633135	0.180509388911751	0.173471276514119	0.201399311097872	0.206171269290042	0.19797971461735	0.000366650043525007	0.000376229441952065	0.000384576821454296
124	0.986818893304458	0.15	0.0991897538664767	0.0941696468469033	0.10420986088605	0.169540166977775	0.985685063695053	0.939225154559262	1.03214497283084	7.95	5.87	10.9	0.111224981723721	0.116726860074646	0.122228738425571	0.113298445312133	0.11890289004924	0.124507334786347	0.115519713879581	0.12118077352643	0.126954588779881	0.0991897538664767	8.85448287546279	-0.00732098689190842	2.06961901175217	0.155659472454219	0.159287391443067	0.152375807458021	0.176815054633135	0.180509388911751	0.173471276514119	0.201399311097872	0.206171269290042	0.19797971461735	0.000366650043525007	0.000376229441952065	0.000384576821454296
124	0.986818893304458	0.15	0.0991906657101952	0.0941267689744751	0.104254562445915	0.167432840237041	0.988103377663485	0.941177882106792	1.03502887322018	7.99	5.94	10.78	0.111048508261108	0.116585194131073	0.122121880001038	0.113093700606646	0.118732356217026	0.124371011827406	0.11551276105237	0.121265474629559	0.127097209050826	0.0991906657101952	8.82824374276212	0.00123729347073967	2.0802446519952	0.155659472454219	0.159287391443067	0.152375807458021	0.176815054633135	0.180509388911751	0.173471276514119	0.201399311097872	0.206171269290042	0.19797971461735	0.000366650043525007	0.000376229441952065	0.000384576821454296
124	0.986818893304458	0.15	0.099193045790441	0.0942517010359807	0.104134390544901	0.170379139614076	0.978193152626518	0.932223268642171	1.02416303661086	7.98	5.9	10.85	0.11001262416347	0.115437577326218	0.120862530488967	0.112040004477602	0.117564932014482	0.123089859551361	0.114306146482158	0.119965109143596	0.125717994005309	0.099193045790441	8.85412396801135	-0.00615662078200309	2.07276384992415	0.155659472454219	0.159287391443067	0.152375807458021	0.176815054633135	0.180509388911751	0.173471276514119	0.201399311097872	0.206171269290042	0.19797971461735	0.000366650043525007	0.000376229441952065	0.000384576821454296
124	0.986818893304458	0.15	0.0991938873363699	0.094233668116612	0.104154106556128	0.177415051207675	0.992314582209229	0.946809312767839	1.03781985165062	8	5.89	10.84	0.111553670274623	0.116915129815175	0.122276589355727	0.113598422623745	0.119058156447548	0.124517890271351	0.116190027131966	0.121530081309811	0.12710942199833	0.0991938873363699	8.85749799187086	-0.0126294182893458	2.0653395772589	0.155659472454219	0.159287391443067	0.152375807458021	0.176815054633135	0.180509388911751	0.173471276514119	0.201399311097872	0.206171269290042	0.19797971461735	0.000366650043525007	0.000376229441952065	0.000384576821454296
124	0.986818893304458	0.15	0.0991967714189343	0.0941903196256227	0.104203223212246	0.173604274426962	1.00184482716877	0.955293565927308	1.04839608841023	8.02	5.92	10.79	0.112189815532804	0.117656802433767	0.123123789334731	0.114224069931494	0.11979018563571	0.125356301339925	0.116671795656111	0.122378593131544	0.12800950718156	0.0991967714189343	8.86159172748465	-0.00701807839403666	2.07233019887321	0.155659472454219	0.159287391443067	0.152375807458021	0.176815054633135	0.180509388911751	0.173471276514119	0.201399311097872	0.206171269290042	0.19797971461735	0.000366650043525007	0.000376229441952065	0.000384576821454296
124	0.986818893304458	0.15	0.0992070288606497	0.094145826385382	0.104268231335917	0.16892788515293	0.981926673133369	0.935543024513002	1.02831032175374	7.98	5.89	10.81	0.110418895109267	0.115893396118415	0.121367897127562	0.112454651229927	0.11803008377734	0.123605516324752	0.114836279600643	0.120425726499559	0.126259258815003	0.0992070288606497	8.81613732657896	0.00861304380432168	2.08351102048721	0.155659472454219	0.159287391443067	0.152375807458021	0.176815054633135	0.180509388911751	0.173471276514119	0.201399311097872	0.206171269290042	0.19797971461735	0.000366650043525007	0.000376229441952065	0.000384576821454296
124	0.986818893304458	0.15	0.0992123672722625	0.0941241608345503	0.104300573709975	0.165442175991341	0.977512164725299	0.930755401588653	1.02426892786195	7.94	5.87	10.82	0.11036970833863	0.115914162124707	0.121458615910785	0.112436326800214	0.118084597754301	0.123732868708387	0.11479552935055	0.120564709615883	0.126329608776109	0.0992123672722625	8.82305834023051	-0.00230898696425217	2.07326241401886	0.155659472454219	0.159287391443067	0.152375807458021	0.176815054633135	0.180509388911751	0.173471276514119	0.201399311097872	0.206171269290042	0.19797971461735	0.000366650043525007	0.000376229441952065	0.000384576821454296
124	0.986818893304458	0.15	0.0992168715169005	0.094155810444163	0.104277932589638	0.169762256930513	0.989258905411706	0.942667286338904	1.03585052448451	8.04	5.98	10.87	0.110465195751298	0.115924971852404	0.121384747953509	0.112453474261717	0.118011521636591	0.123569569011464	0.114844463909759	0.120556299510645	0.126357413279641	0.0992168715169005	8.89179478431608	-0.012553134418428	2.07207538190646	0.155659472454219	0.159287391443067	0.152375807458021	0.176815054633135	0.180509388911751	0.173471276514119	0.201399311097872	0.206171269290042	0.19797971461735	0.000366650043525007	0.000376229441952065	0.000384576821454296
124	0.986818893304458	0.15	0.0992264002398285	0.09420864826018	0.104244152219477	0.168266366738154	0.992650458577805	0.945649470439564	1.03965144671605	8.03	5.89	10.85	0.1110431242137	0.116562226933205	0.12208132965271	0.113055727935763	0.118674861762591	0.124293995589419	0.115371935928506	0.121177305397396	0.126821911436024	0.0992264002398285	8.86327256559654	-0.0039306033546248	2.07774386846056	0.155659472454219	0.159287391443067	0.152375807458021	0.176815054633135	0.180509388911751	0.173471276514119	0.201399311097872	0.206171269290042	0.19797971461735	0.000366650043525007	0.000376229441952065	0.000384576821454296
124	0.986818893304458	0.15	0.0992331148384434	0.0941180737114614	0.104348155965425	0.16407467150286	0.985400620843342	0.938031756801331	1.03276948488535	8.04	5.87	10.85	0.110029032256135	0.115585294324902	0.12114155639367	0.112015976298743	0.11767257535667	0.123329174414597	0.114367266199643	0.119972819465329	0.125907241469645	0.0992331148384434	8.87930633192424	0.00378443687599841	2.08485736551115	0.155659472454219	0.159287391443067	0.152375807458021	0.176815054633135	0.180509388911751	0.173471276514119	0.201399311097872	0.206171269290042	0.19797971461735	0.000366650043525007	0.000376229441952065	0.000384576821454296
124	0.986818893304458	0.15	0.0992435240248341	0.09417933963822	0.104307708411448	0.164560196035029	0.969916857646092	0.923374662900041	1.01645905239214	8	5.89	10.88	0.108770304293405	0.114252811977893	0.11973531966238	0.110762675627307	0.116345607698942	0.121928539770577	0.112946965447563	0.118689002425994	0.124458807209157	0.0992435240248341	8.84305747303561	-0.00551613062827253	2.07236982045392	0.155659472454219	0.159287391443067	0.152375807458021	0.176815054633135	0.180509388911751	0.173471276514119	0.201399311097872	0.206171269290042	0.19797971461735	0.000366650043525007	0.000376229441952065	0.000384576821454296
124	0.986818893304458	0.15	0.0992442571020568	0.0942491512738608	0.104239362930253	0.172665683135232	0.994826686320315	0.948449745430171	1.04120362721046	7.99	5.93	10.78	0.111904795720438	0.117376674564263	0.122848553408088	0.113965653560407	0.119538303460039	0.125110953359672	0.116293433392981	0.122064098026458	0.127861543540519	0.0992442571020568	8.87294924972914	0.0054323891600807	2.08726654821682	0.155659472454219	0.159287391443067	0.152375807458021	0.176815054633135	0.180509388911751	0.173471276514119	0.201399311097872	0.206171269290042	0.19797971461735	0.000366650043525007	0.000376229441952065	0.000384576821454296
124	0.986818893304458	0.15	0.0992443418766191	0.0942089907268203	0.104279693026418	0.163864682843339	0.972468327625975	0.92568530945466	1.01925134579729	8.06	5.93	10.81	0.108290007075091	0.113762853318865	0.119235699562639	0.110227893127702	0.115798677793407	0.121369462459113	0.112678528750306	0.118258658620791	0.123967795213685	0.0992443418766191	8.87415122461777	0.00894854262877357	2.09237500499131	0.155659472454219	0.159287391443067	0.152375807458021	0.176815054633135	0.180509388911751	0.173471276514119	0.201399311097872	0.206171269290042	0.19797971461735	0.000366650043525007	0.000376229441952065	0.000384576821454296
124	0.986818893304458	0.15	0.0992483283090109	0.094309779798402	0.10418687681962	0.173592210559723	0.997006822914798	0.950678414292924	1.04333523153667	8.08	5.89	10.94	0.110933836855641	0.116339858541389	0.121745880227138	0.112902086640206	0.11840402496708	0.123905963293954	0.115193733159465	0.120689195312116	0.12646291879937	0.0992483283090109	8.91558500364227	0.00262857438627173	2.08699210405287	0.155659472454219	0.159287391443067	0.152375807458021	0.176815054633135	0.180509388911751	0.173471276514119	0.201399311097872	0.206171269290042	0.19797971461735	0.000366650043525007	0.000376229441952065	0.000384576821454296
124	0.986818893304458	0.15	0.0992555408472979	0.0941673536833639	0.104343728011232	0.166140607065665	0.991275348003383	0.943979829631492	1.03857086637527	8.03	5.93	10.85	0.110778125111567	0.116328359011653	0.121878592911739	0.112781726856397	0.118432345722514	0.124082964588632	0.115125313785936	0.120963222511364	0.126649959007045	0.0992555408472979	8.84722019381069	0.00506366518983747	2.08509361661454	0.155659472454219	0.159287391443067	0.152375807458021	0.176815054633135	0.180509388911751	0.173471276514119	0.201399311097872	0.206171269290042	0.19797971461735	0.000366650043525007	0.000376229441952065	0.000384576821454296
124	0.986818893304458	0.15	0.0992579499660965	0.0942462917660022	0.104269608166191	0.165179789005974	0.96278222894779	0.916686227220274	1.00887823067531	8.01	5.86	10.82	0.107808896938498	0.113230118455688	0.118651339972878	0.109773063377083	0.115293053935258	0.120813044493432	0.112015068393602	0.11767728635763	0.123327324626223	0.0992579499660965	8.84988349641996	-0.0140876178912824	2.06430277324617	0.155659472454219	0.159287391443067	0.152375807458021	0.176815054633135	0.180509388911751	0.173471276514119	0.201399311097872	0.206171269290042	0.19797971461735	0.000366650043525007	0.000376229441952065	0.000384576821454296
124	0.986818893304458	0.15	0.0992591024630108	0.0942057154452743	0.104312489480747	0.167672060855596	0.983512451576424	0.936845018231187	1.03017988492166	8.05	5.91	10.87	0.109680552017575	0.115144112959824	0.120607673902074	0.111648488472844	0.117210079016113	0.122771669559382	0.113905209054871	0.119725965571741	0.125354745634098	0.0992591024630108	8.88037673472501	0.00662656385014	2.09011329898465	0.155659472454219	0.159287391443067	0.152375807458021	0.176815054633135	0.180509388911751	0.173471276514119	0.201399311097872	0.206171269290042	0.19797971461735	0.000366650043525007	0.000376229441952065	0.000384576821454296
124	0.986818893304458	0.15	0.0992692950452767	0.0942259602973957	0.104312629793158	0.169539754225899	0.986258719827826	0.939771703478	1.03274573617765	7.95	5.87	10.66	0.111292136789683	0.116797345515805	0.122302554241926	0.113367001847224	0.118974846442777	0.12458269103833	0.115807794347541	0.121729204521034	0.127257274622925	0.0992692950452767	8.7916399030518	-0.0119043502532311	2.06063079420132	0.155659472454219	0.159287391443067	0.152375807458021	0.176815054633135	0.180509388911751	0.173471276514119	0.201399311097872	0.206171269290042	0.19797971461735	0.000366650043525007	0.000376229441952065	0.000384576821454296
124	0.986818893304458	0.15	0.0992881019557297	0.0942366788968581	0.104339525014601	0.169649777130859	0.987730088824516	0.941191902062577	1.03426827558645	7.92	5.88	10.75	0.111952687848743	0.11748830187622	0.123023915903698	0.114070290560226	0.119710611598313	0.1253509326364	0.116415341144074	0.12216567232133	0.128084102396713	0.0992881019557297	8.81554460860833	0.017298223592402	2.09091738811591	0.155659472454219	0.159287391443067	0.152375807458021	0.176815054633135	0.180509388911751	0.173471276514119	0.201399311097872	0.206171269290042	0.19797971461735	0.000366650043525007	0.000376229441952065	0.000384576821454296
124	0.986818893304458	0.15	0.0992915496655336	0.0941742046271828	0.104408894703884	0.164479269880284	0.989702681405863	0.942197066397098	1.03720829641463	8.01	5.93	10.87	0.110783672775894	0.116369390133595	0.121955107491295	0.11280048126227	0.118487886187165	0.12417529111206	0.115265733486053	0.121056611463428	0.126710790420475	0.0992915496655336	8.86419491647443	0.010682828993919	2.0923452946699	0.155659472454219	0.159287391443067	0.152375807458021	0.176815054633135	0.180509388911751	0.173471276514119	0.201399311097872	0.206171269290042	0.19797971461735	0.000366650043525007	0.000376229441952065	0.000384576821454296
124	0.986818893304458	0.15	0.099293289774204	0.0942787342400491	0.104307845308359	0.166335296559909	0.974021845053323	0.927582149516684	1.02046154058996	7.96	5.91	10.8	0.109769957838425	0.115265625714033	0.120761293589641	0.111811611311598	0.117409495218137	0.123007379124675	0.114115812537365	0.119915614557522	0.125681378318332	0.099293289774204	8.86165843451843	-0.00498967730156423	2.07435404019997	0.155659472454219	0.159287391443067	0.152375807458021	0.176815054633135	0.180509388911751	0.173471276514119	0.201399311097872	0.206171269290042	0.19797971461735	0.000366650043525007	0.000376229441952065	0.000384576821454296
124	0.986818893304458	0.15	0.0992940990763083	0.0942298928360548	0.104358305316562	0.162361424512818	0.958724734390517	0.912348230283354	1.00510123849768	8.06	5.96	10.8	0.106733828367617	0.112159324538225	0.117584820708834	0.108644111370009	0.114166711085696	0.119689310801383	0.111036942419207	0.116568320156966	0.122205234049739	0.0992940990763083	8.84611057304676	0.0130658951872377	2.09155490786152	0.155659472454219	0.159287391443067	0.152375807458021	0.176815054633135	0.180509388911751	0.173471276514119	0.201399311097872	0.206171269290042	0.19797971461735	0.000366650043525007	0.000376229441952065	0.000384576821454296
124	0.986818893304458	0.15	0.0992985783311166	0.094279062712817	0.104318093949416	0.170262450762892	0.980412635866995	0.93431942102012	1.02650585071387	8	5.87	10.87	0.110066716376962	0.11549668892309	0.120926661469218	0.112083272161664	0.117612728392862	0.123142184624059	0.114315752002149	0.120045244779499	0.125619768251393	0.0992985783311166	8.82471001334505	0.00608056844191008	2.08151247084648	0.155659472454219	0.159287391443067	0.152375807458021	0.176815054633135	0.180509388911751	0.173471276514119	0.201399311097872	0.206171269290042	0.19797971461735	0.000366650043525007	0.000376229441952065	0.000384576821454296
124	0.986818893304458	0.15	0.0993019453944295	0.0942724557174367	0.104331435071422	0.166351634652612	0.973695609926093	0.927274203421377	1.02011701643081	7.95	5.87	10.76	0.109809463244396	0.115306768909241	0.120804074574086	0.111856522517145	0.117456308516598	0.12305609451605	0.11421182203088	0.119913341301811	0.125698187724788	0.0993019453944295	8.80364342628123	0.00221155159069799	2.07553839276337	0.155659472454219	0.159287391443067	0.152375807458021	0.176815054633135	0.180509388911751	0.173471276514119	0.201399311097872	0.206171269290042	0.19797971461735	0.000366650043525007	0.000376229441952065	0.000384576821454296
124	0.986818893304458	0.15	0.0993328286945961	0.0942483087046942	0.104417348684498	0.169250570434217	0.998091253395362	0.950998143286156	1.04518436350457	8.08	5.97	10.85	0.111015093774187	0.116512524102312	0.122009954430437	0.112987446722375	0.118582547309079	0.124177647895783	0.115322050623413	0.121176797428551	0.126919997690823	0.0993328286945961	8.88514997531551	-0.00436989894436966	2.0797150893841	0.155659472454219	0.159287391443067	0.152375807458021	0.176815054633135	0.180509388911751	0.173471276514119	0.201399311097872	0.206171269290042	0.19797971461735	0.000366650043525007	0.000376229441952065	0.000384576821454296
124	0.986818893304458	0.15	0.0993334646353983	0.0942594796395264	0.10440744963127	0.163073171754073	0.983901486078419	0.936431263274464	1.03137170888237	8.02	5.94	10.74	0.110086874990337	0.115667475178021	0.121248075365705	0.112089847824111	0.117771984099299	0.123454120374487	0.114591206615807	0.1204219468862	0.126065098878393	0.0993334646353983	8.8516147073552	0.0105465581574257	2.09082138376997	0.155659472454219	0.159287391443067	0.152375807458021	0.176815054633135	0.180509388911751	0.173471276514119	0.201399311097872	0.206171269290042	0.19797971461735	0.000366650043525007	0.000376229441952065	0.000384576821454296
124	0.986818893304458	0.15	0.0993376814019108	0.0943340895274479	0.104341273276374	0.168484936504023	0.981500929060317	0.935064116260748	1.02793774185988	8.13	5.92	11.05	0.108523232785481	0.113912673956014	0.119302115126546	0.110413282394791	0.115896586519065	0.121379890643339	0.112562094091757	0.118109108117642	0.123774168980572	0.0993376814019108	8.95235641763606	0.00735241062604886	2.09524500425337	0.155659472454219	0.159287391443067	0.152375807458021	0.176815054633135	0.180509388911751	0.173471276514119	0.201399311097872	0.206171269290042	0.19797971461735	0.000366650043525007	0.000376229441952065	0.000384576821454296
124	0.986818893304458	0.15	0.099345853267504	0.0942153588074649	0.104476347727543	0.164913147792728	0.97878103972963	0.931873689764407	1.02568838969485	8.07	5.9	10.93	0.108918797130338	0.114401398679134	0.119884000227929	0.110862165371996	0.116442589463936	0.122023013555877	0.113073557118568	0.118794209250155	0.124479866202245	0.099345853267504	8.88849109696628	0.00544582804730989	2.08820231343983	0.155659472454219	0.159287391443067	0.152375807458021	0.176815054633135	0.180509388911751	0.173471276514119	0.201399311097872	0.206171269290042	0.19797971461735	0.000366650043525007	0.000376229441952065	0.000384576821454296
124	0.986818893304458	0.15	0.0993515782948841	0.0942757309868583	0.10442742560291	0.164370695210374	0.978971934291043	0.931962822644242	1.02598104593784	8.04	5.97	10.87	0.109201571982786	0.114709805535257	0.120218039087728	0.111166544773809	0.116773893465931	0.122381242158054	0.113572688959861	0.119207140625349	0.124965368904566	0.0993515782948841	8.87895446061242	-0.00588953122706853	2.07846295145329	0.155659472454219	0.159287391443067	0.152375807458021	0.176815054633135	0.180509388911751	0.173471276514119	0.201399311097872	0.206171269290042	0.19797971461735	0.000366650043525007	0.000376229441952065	0.000384576821454296
124	0.986818893304458	0.15	0.099351951838141	0.0942957726313439	0.104408131044938	0.16795750934869	0.987319674232819	0.940519442998161	1.03411990546748	8.04	5.94	10.87	0.110220178580991	0.115704732762957	0.121189286944922	0.112204452930102	0.117787744569398	0.123371036208695	0.114591101868188	0.120370768890644	0.125935595453302	0.099351951838141	8.89816619462843	-0.000949280402280074	2.08299593037917	0.155659472454219	0.159287391443067	0.152375807458021	0.176815054633135	0.180509388911751	0.173471276514119	0.201399311097872	0.206171269290042	0.19797971461735	0.000366650043525007	0.000376229441952065	0.000384576821454296
124	0.986818893304458	0.15	0.0993529705903401	0.094402918395443	0.104303022785237	0.17373523833428	0.989321223324511	0.943372848808283	1.03526959784074	8.01	5.93	10.88	0.111033042542577	0.11644107164673	0.121849100750883	0.113061179919459	0.1185679924642	0.124074805008942	0.115340502848803	0.121141535660718	0.126583926809519	0.0993529705903401	8.89586166267091	0.0183421061523991	2.10177067534913	0.155659472454219	0.159287391443067	0.152375807458021	0.176815054633135	0.180509388911751	0.173471276514119	0.201399311097872	0.206171269290042	0.19797971461735	0.000366650043525007	0.000376229441952065	0.000384576821454296
124	0.986818893304458	0.15	0.0993696451867003	0.094335118823902	0.104404171549499	0.166262531161236	0.976824423505137	0.930238882498185	1.02340996451209	7.95	5.84	10.88	0.110159398820979	0.115676084145177	0.121192769469375	0.112212911019492	0.117832434419513	0.123451957819535	0.11440627149547	0.120390764414333	0.125833510580222	0.0993696451867003	8.85523903614063	-0.00197786970030824	2.07563572096713	0.155659472454219	0.159287391443067	0.152375807458021	0.176815054633135	0.180509388911751	0.173471276514119	0.201399311097872	0.206171269290042	0.19797971461735	0.000366650043525007	0.000376229441952065	0.000384576821454296
124	0.986818893304458	0.15	0.0993784675632937	0.0943198888591397	0.104437046267448	0.164734200562726	0.968487205774756	0.922043002305597	1.01493140924392	7.96	5.9	10.78	0.109139454764746	0.114636915328876	0.120134375893006	0.111170918042973	0.116770705389691	0.12237049273641	0.113510781336575	0.119313156296996	0.124908355073785	0.0993784675632937	8.83144487847257	0.00847227376510694	2.08450251314949	0.155659472454219	0.159287391443067	0.152375807458021	0.176815054633135	0.180509388911751	0.173471276514119	0.201399311097872	0.206171269290042	0.19797971461735	0.000366650043525007	0.000376229441952065	0.000384576821454296
124	0.986818893304458	0.15	0.0994014601866706	0.0943108214608324	0.104492098912509	0.168987547734502	0.98725580945998	0.940630333331271	1.03388128558869	7.94	5.88	10.84	0.111631744532261	0.117165143844892	0.122698543157523	0.11372760745291	0.119364895193452	0.125002182933995	0.116033392789913	0.121820050367387	0.127700045344682	0.0994014601866706	8.78640852419795	0.00652558947094897	2.07912203094923	0.155659472454219	0.159287391443067	0.152375807458021	0.176815054633135	0.180509388911751	0.173471276514119	0.201399311097872	0.206171269290042	0.19797971461735	0.000366650043525007	0.000376229441952065	0.000384576821454296
124	0.986818893304458	0.15	0.0994029620709838	0.0943701461607264	0.104435777981241	0.169373389018355	0.983645121930938	0.937253886100501	1.03003635776137	8.05	5.94	10.88	0.109757212942698	0.115189863396569	0.12062251385044	0.11172827452965	0.117258486577314	0.122788698624978	0.113935787160335	0.119763773875195	0.125577946392786	0.0994029620709838	8.89146647501245	0.0109479102662831	2.09422119209019	0.155659472454219	0.159287391443067	0.152375807458021	0.176815054633135	0.180509388911751	0.173471276514119	0.201399311097872	0.206171269290042	0.19797971461735	0.000366650043525007	0.000376229441952065	0.000384576821454296
124	0.986818893304458	0.15	0.0994029843697311	0.0944474646362988	0.104358504103163	0.163996715396986	0.965390935214987	0.918970757220505	1.01181111320947	8.07	5.97	10.94	0.107342564420172	0.112764783688432	0.118187002956692	0.109253680831777	0.11477243675618	0.120291192680583	0.111531371830821	0.117258751791179	0.122835843638436	0.0994029843697311	8.95962461814222	0.00299372482631809	2.09401847261181	0.155659472454219	0.159287391443067	0.152375807458021	0.176815054633135	0.180509388911751	0.173471276514119	0.201399311097872	0.206171269290042	0.19797971461735	0.000366650043525007	0.000376229441952065	0.000384576821454296
124	0.986818893304458	0.15	0.0994115452934635	0.0944301808648278	0.104392909722099	0.169256195516908	0.990003226718895	0.943292669709984	1.03671378372781	8.06	5.99	10.93	0.110292664008385	0.115754205198366	0.121215746388347	0.112262923279096	0.117822029001212	0.123381134723328	0.114594701937008	0.120385102371802	0.126109675783743	0.0994115452934635	8.93130568899327	-0.00722773061693043	2.08073680740077	0.155659472454219	0.159287391443067	0.152375807458021	0.176815054633135	0.180509388911751	0.173471276514119	0.201399311097872	0.206171269290042	0.19797971461735	0.000366650043525007	0.000376229441952065	0.000384576821454296
124	0.986818893304458	0.15	0.0994391295466537	0.0943601106568	0.104518148436507	0.168767857769284	0.988802571767022	0.942067485313987	1.03553765822006	8.09	5.95	10.96	0.10982806095994	0.115276528297948	0.120724995635955	0.111770584891815	0.117315419024462	0.122860253157108	0.114009894601599	0.119773815430017	0.125285792551496	0.0994391295466537	8.9229097027382	-0.0034142458653391	2.08395622692484	0.155659472454219	0.159287391443067	0.152375807458021	0.176815054633135	0.180509388911751	0.173471276514119	0.201399311097872	0.206171269290042	0.19797971461735	0.000366650043525007	0.000376229441952065	0.000384576821454296
124	0.986818893304458	0.15	0.0994540240818116	0.0943552542663728	0.10455279389725	0.164637773183434	0.974732538243169	0.92797245164829	1.02149262483805	8.03	5.87	10.95	0.108928619298126	0.114417480160314	0.119906341022502	0.11090053620763	0.116488761016756	0.122076985825883	0.113134928070492	0.118734995498717	0.124494010885246	0.0994540240818116	8.86014870833187	-0.00150405240589097	2.07840489216327	0.155659472454219	0.159287391443067	0.152375807458021	0.176815054633135	0.180509388911751	0.173471276514119	0.201399311097872	0.206171269290042	0.19797971461735	0.000366650043525007	0.000376229441952065	0.000384576821454296
124	0.986818893304458	0.15	0.0994540648086912	0.0944129770947587	0.104495152522624	0.16504015608606	0.969431700209383	0.922993822168989	1.01586957824978	8.05	5.94	10.81	0.108117164604201	0.113556780323583	0.118996396042966	0.110060589698759	0.115597983469688	0.121135377240617	0.112348150870799	0.118142182365644	0.123773017661006	0.0994540648086912	8.85702525531129	-0.0172656492241598	2.06384025250862	0.155659472454219	0.159287391443067	0.152375807458021	0.176815054633135	0.180509388911751	0.173471276514119	0.201399311097872	0.206171269290042	0.19797971461735	0.000366650043525007	0.000376229441952065	0.000384576821454296
124	0.986818893304458	0.15	0.099459123692666	0.0944355176095529	0.104482729775779	0.16379994996362	0.976409362850174	0.929425651972973	1.02339307372738	8.05	5.98	10.84	0.108823618708058	0.114324798309822	0.119825977911587	0.110776889597369	0.116376809657322	0.121976729717275	0.113245135006916	0.118866432793948	0.124705798823851	0.099459123692666	8.9039189177386	-0.00152609159375318	2.08400474353649	0.155659472454219	0.159287391443067	0.152375807458021	0.176815054633135	0.180509388911751	0.173471276514119	0.201399311097872	0.206171269290042	0.19797971461735	0.000366650043525007	0.000376229441952065	0.000384576821454296
124	0.986818893304458	0.15	0.0994790339616052	0.0944524415982117	0.104505626324999	0.169354774590399	0.983514751722915	0.937126595603403	1.02990290784243	8.02	5.87	10.9	0.110087998657749	0.115537400363537	0.120986802069325	0.112086076119671	0.117634383490581	0.123182690861492	0.1143071696486	0.119928253499329	0.125627579661929	0.0994790339616052	8.88158084606635	-0.0257939940755646	2.05553157250914	0.155659472454219	0.159287391443067	0.152375807458021	0.176815054633135	0.180509388911751	0.173471276514119	0.201399311097872	0.206171269290042	0.19797971461735	0.000366650043525007	0.000376229441952065	0.000384576821454296
124	0.986818893304458	0.15	0.0994826843250025	0.0943757839065316	0.104589584743473	0.165218594719903	0.984297402284752	0.937177928889548	1.03141687567996	8.03	5.93	10.75	0.110050742722023	0.115583878836268	0.121117014950514	0.112045505751674	0.117678934649828	0.123312363547981	0.114579203023458	0.120200805949208	0.126085380895597	0.0994826843250025	8.85688672099896	-0.00257399250000753	2.07743512999653	0.155659472454219	0.159287391443067	0.152375807458021	0.176815054633135	0.180509388911751	0.173471276514119	0.201399311097872	0.206171269290042	0.19797971461735	0.000366650043525007	0.000376229441952065	0.000384576821454296
124	0.986818893304458	0.15	0.0994919484823033	0.0944679662501068	0.1045159307145	0.169134654985117	0.981922666328226	0.935573334819028	1.02827199783742	8.05	5.94	10.88	0.109485891624832	0.114909943056868	0.120333994488903	0.111447555545247	0.116968789964413	0.122490024383579	0.113870480801063	0.119519703144107	0.125067420238991	0.0994919484823033	8.88753414993715	0.0042677997711652	2.08817714647334	0.155659472454219	0.159287391443067	0.152375807458021	0.176815054633135	0.180509388911751	0.173471276514119	0.201399311097872	0.206171269290042	0.19797971461735	0.000366650043525007	0.000376229441952065	0.000384576821454296
124	0.986818893304458	0.15	0.099496412278596	0.094510136198031	0.104482688359161	0.168336036349617	0.972521229572083	0.926484798108623	1.01855766103554	7.96	5.92	10.87	0.109663292487716	0.115112390690918	0.120561488894121	0.111704387909354	0.117254906826291	0.122805425743228	0.114048909201474	0.119687367479208	0.125369530910393	0.099496412278596	8.86430425170552	-0.016818541743221	2.06275520334118	0.155659472454219	0.159287391443067	0.152375807458021	0.176815054633135	0.180509388911751	0.173471276514119	0.201399311097872	0.206171269290042	0.19797971461735	0.000366650043525007	0.000376229441952065	0.000384576821454296
124	0.986818893304458	0.15	0.0994971892019482	0.0944870695710647	0.104507308832832	0.167569974439061	0.979641655254361	0.933140881657373	1.02614242885135	7.89	5.84	10.71	0.111391909327613	0.116942850303406	0.122493791279199	0.113523522732606	0.119180687403331	0.124837852074056	0.115910355162536	0.121771149062625	0.127530378736742	0.0994971892019482	8.80224274274685	0.00223497474574301	2.07467054861206	0.155659472454219	0.159287391443067	0.152375807458021	0.176815054633135	0.180509388911751	0.173471276514119	0.201399311097872	0.206171269290042	0.19797971461735	0.000366650043525007	0.000376229441952065	0.000384576821454296
124	0.986818893304458	0.15	0.0994973199990579	0.0944988420715459	0.10449579792657	0.168957399397417	0.980740558134879	0.934417807584206	1.02706330868555	8.04	5.93	10.94	0.109506561217346	0.114935230360593	0.12036389950384	0.111478075884503	0.117004480731621	0.122530885578739	0.11378506262416	0.119388344818194	0.125041896361181	0.0994973199990579	8.91504911291565	-0.00811377193568088	2.07749218820172	0.155659472454219	0.159287391443067	0.152375807458021	0.176815054633135	0.180509388911751	0.173471276514119	0.201399311097872	0.206171269290042	0.19797971461735	0.000366650043525007	0.000376229441952065	0.000384576821454296
124	0.986818893304458	0.15	0.0994976941558081	0.094467148330686	0.10452823998093	0.170019016640056	0.983931569985587	0.937633020581988	1.03023011938919	7.97	5.9	10.79	0.110804399647521	0.116275711833212	0.121747024018903	0.112855782210926	0.118428387796991	0.124000993383056	0.115231137256841	0.120896290559904	0.126538568980623	0.0994976941558081	8.84948457270917	-0.00276653443811463	2.07486610871823	0.155659472454219	0.159287391443067	0.152375807458021	0.176815054633135	0.180509388911751	0.173471276514119	0.201399311097872	0.206171269290042	0.19797971461735	0.000366650043525007	0.000376229441952065	0.000384576821454296
124	0.986818893304458	0.15	0.0995069209311575	0.094511948339703	0.104501893522612	0.16927215307936	0.984551756334954	0.938101047644126	1.03100246502578	7.98	5.94	10.8	0.110800881148846	0.116287261817386	0.121773642485926	0.112848590546826	0.118436364932992	0.124024139319158	0.115239976324368	0.120931648010083	0.126703146163709	0.0995069209311575	8.85314301585268	0.0133120092112115	2.09166894432299	0.155659472454219	0.159287391443067	0.152375807458021	0.176815054633135	0.180509388911751	0.173471276514119	0.201399311097872	0.206171269290042	0.19797971461735	0.000366650043525007	0.000376229441952065	0.000384576821454296
124	0.986818893304458	0.15	0.0995228734540866	0.0945138659210957	0.104531880987077	0.167830625636121	0.982943749709588	0.936329779858162	1.02955771956101	8.04	5.88	10.9	0.10971452967685	0.115176525961316	0.120638522245782	0.111688809545535	0.117249092805655	0.122809376065775	0.113945158382478	0.119679303981619	0.125249335439511	0.0995228734540866	8.9092307198567	0.0140096503401529	2.09898812824613	0.155659472454219	0.159287391443067	0.152375807458021	0.176815054633135	0.180509388911751	0.173471276514119	0.201399311097872	0.206171269290042	0.19797971461735	0.000366650043525007	0.000376229441952065	0.000384576821454296
124	0.986818893304458	0.15	0.0995403656226098	0.0945277421541691	0.104552989091051	0.170985352861447	0.993565474038634	0.946973049893037	1.04015789818423	7.99	5.92	10.83	0.111659202339341	0.117152994285945	0.12264678623255	0.113711168450078	0.1193059200548	0.124900671659522	0.116120847885973	0.121750546848069	0.127478487852767	0.0995403656226098	8.87173858216306	0.0199467286952989	2.10270993492719	0.155659472454219	0.159287391443067	0.152375807458021	0.176815054633135	0.180509388911751	0.173471276514119	0.201399311097872	0.206171269290042	0.19797971461735	0.000366650043525007	0.000376229441952065	0.000384576821454296
124	0.986818893304458	0.15	0.099542233015656	0.0944788395329273	0.104605626498385	0.165011180868391	0.986095517108274	0.938854439434985	1.03333659478156	8.06	5.95	10.82	0.109782213604343	0.115306211640875	0.120830209677408	0.111743868776446	0.117366572960024	0.122989277143602	0.114102960787738	0.119802047102167	0.125590821244759	0.099542233015656	8.90584532990138	-0.019147506685857	2.06744432845279	0.155659472454219	0.159287391443067	0.152375807458021	0.176815054633135	0.180509388911751	0.173471276514119	0.201399311097872	0.206171269290042	0.19797971461735	0.000366650043525007	0.000376229441952065	0.000384576821454296
124	0.986818893304458	0.15	0.0995442876773771	0.094554472551424	0.10453410280333	0.166452625011503	0.975526574660619	0.929034803405837	1.0220183459154	8.07	5.92	10.97	0.108557628485206	0.113990187537884	0.119422746590563	0.110492772961042	0.116022172620752	0.121551572280462	0.112591010967069	0.11838815120448	0.123902758210898	0.0995442876773771	8.92349341477025	-0.00457581827164699	2.08315777136606	0.155659472454219	0.159287391443067	0.152375807458021	0.176815054633135	0.180509388911751	0.173471276514119	0.201399311097872	0.206171269290042	0.19797971461735	0.000366650043525007	0.000376229441952065	0.000384576821454296
124	0.986818893304458	0.15	0.099544770979306	0.0945088762455798	0.104580665713032	0.17139625772835	0.982181714296336	0.936189767860038	1.02817366073263	7.93	5.8	10.83	0.111234411369393	0.116698994795965	0.122163578222537	0.113330817617179	0.118898390637493	0.124465963657806	0.115490530173519	0.121110241198767	0.126994579707281	0.099544770979306	8.80290299670563	0.00198265425762226	2.07399652599828	0.155659472454219	0.159287391443067	0.152375807458021	0.176815054633135	0.180509388911751	0.173471276514119	0.201399311097872	0.206171269290042	0.19797971461735	0.000366650043525007	0.000376229441952065	0.000384576821454296
124	0.986818893304458	0.15	0.0995456204403697	0.0944875752035466	0.104603665677193	0.167342593657341	0.989074137002074	0.942087329248598	1.03606094475555	8.04	5.98	10.91	0.110470628870636	0.115980375196691	0.121490121522746	0.112463471463325	0.118072611241429	0.123681751019532	0.114778972824603	0.12061698601865	0.126232001336396	0.0995456204403697	8.91620421485801	-0.0125382546812949	2.07483074292455	0.155659472454219	0.159287391443067	0.152375807458021	0.176815054633135	0.180509388911751	0.173471276514119	0.201399311097872	0.206171269290042	0.19797971461735	0.000366650043525007	0.000376229441952065	0.000384576821454296
124	0.986818893304458	0.15	0.0995501796221422	0.0944750685053811	0.104625290738903	0.162937718300496	0.958704736713608	0.912427212975553	1.00498226045166	7.99	5.9	10.84	0.107559868832736	0.113015212900057	0.118470556967379	0.109534911539486	0.115090428074754	0.120645944610022	0.111843605777241	0.117332226596773	0.123095363826139	0.0995501796221422	8.84611264383959	-0.0100850595207087	2.06715238036755	0.155659472454219	0.159287391443067	0.152375807458021	0.176815054633135	0.180509388911751	0.173471276514119	0.201399311097872	0.206171269290042	0.19797971461735	0.000366650043525007	0.000376229441952065	0.000384576821454296
124	0.986818893304458	0.15	0.0995588345176724	0.0945545189235041	0.104563150111841	0.170715038956641	0.98797739579171	0.941602795407249	1.03435199617617	8.03	5.9	10.9	0.110524697927829	0.115968117089302	0.121411536250775	0.112525270898568	0.118067219686876	0.123609168475183	0.114884993058785	0.120410701509354	0.126077365820117	0.0995588345176724	8.87539402588068	0.0164082194345657	2.09886848748215	0.155659472454219	0.159287391443067	0.152375807458021	0.176815054633135	0.180509388911751	0.173471276514119	0.201399311097872	0.206171269290042	0.19797971461735	0.000366650043525007	0.000376229441952065	0.000384576821454296
124	0.986818893304458	0.15	0.099580671153404	0.0946185608546312	0.104542781452177	0.17640671226163	1.00251873039007	0.95638606902104	1.0486513917591	8.06	5.94	10.89	0.111861281017349	0.117257071237047	0.122652861456745	0.113861849616781	0.119354140148155	0.124846430679529	0.116304432275774	0.121942975727143	0.127544605855906	0.099580671153404	8.91567601453277	0.0106815996159286	2.09581950446149	0.155659472454219	0.159287391443067	0.152375807458021	0.176815054633135	0.180509388911751	0.173471276514119	0.201399311097872	0.206171269290042	0.19797971461735	0.000366650043525007	0.000376229441952065	0.000384576821454296
124	0.986818893304458	0.15	0.0995965731146084	0.094527782101903	0.104665364127314	0.165554736320666	0.989684069737515	0.942364382042065	1.03700375743296	7.99	5.91	10.86	0.111155582990225	0.116737126152229	0.122318669314233	0.113200731271809	0.118884969081255	0.124569206890701	0.115594819539951	0.121229783871241	0.127091994670455	0.0995965731146084	8.85200609673208	-0.00433790833674838	2.07692178539359	0.155659472454219	0.159287391443067	0.152375807458021	0.176815054633135	0.180509388911751	0.173471276514119	0.201399311097872	0.206171269290042	0.19797971461735	0.000366650043525007	0.000376229441952065	0.000384576821454296
124	0.986818893304458	0.15	0.0996033271533966	0.0945138089733648	0.104692845333428	0.158931751916319	0.959468468780417	0.912461942515567	1.00647499504527	8.06	5.88	10.83	0.106668574565615	0.112163728849123	0.117658883132631	0.108572924805808	0.114166183881869	0.11975944295793	0.110769125321449	0.116629337791164	0.122289314403759	0.0996033271533966	8.84674563458941	0.00666349358246372	2.08641311651116	0.155659472454219	0.159287391443067	0.152375807458021	0.176815054633135	0.180509388911751	0.173471276514119	0.201399311097872	0.206171269290042	0.19797971461735	0.000366650043525007	0.000376229441952065	0.000384576821454296
124	0.986818893304458	0.15	0.0996043208749089	0.094496287808634	0.104712353941184	0.161469748905379	0.96589584832175	0.919018692942643	1.01277300370086	8.03	5.92	10.85	0.10784833860213	0.113349449041835	0.11885055948154	0.109798917416216	0.115399522661466	0.121000127906717	0.112148106735353	0.117867409215277	0.123530687638868	0.0996043208749089	8.8675396459108	0.00100910410541233	2.08297173692613	0.155659472454219	0.159287391443067	0.152375807458021	0.176815054633135	0.180509388911751	0.173471276514119	0.201399311097872	0.206171269290042	0.19797971461735	0.000366650043525007	0.000376229441952065	0.000384576821454296
124	0.986818893304458	0.15	0.0996110847253309	0.094528429221554	0.104693740229108	0.172230707391053	0.999736960490815	0.953060031016232	1.0464138899654	8.02	5.87	10.75	0.112036759873791	0.117523855931752	0.123010951989713	0.114074905150034	0.119661821114635	0.125248737079236	0.116507447721946	0.12212525410057	0.127815114913506	0.0996110847253309	8.81344914650995	0.00983785249659557	2.08466086973739	0.155659472454219	0.159287391443067	0.152375807458021	0.176815054633135	0.180509388911751	0.173471276514119	0.201399311097872	0.206171269290042	0.19797971461735	0.000366650043525007	0.000376229441952065	0.000384576821454296
124	0.986818893304458	0.15	0.0996218149951731	0.0946165938684121	0.104627036121934	0.170253908902509	0.991244542734467	0.944640666644401	1.03784841882453	7.98	5.91	10.85	0.111556440882988	0.117060081295196	0.122563721707405	0.113617080687362	0.119222382827146	0.12482768496693	0.115924834011421	0.121733762883923	0.127478237654655	0.0996218149951731	8.86215472255455	0.00957243559206363	2.0891434428254	0.155659472454219	0.159287391443067	0.152375807458021	0.176815054633135	0.180509388911751	0.173471276514119	0.201399311097872	0.206171269290042	0.19797971461735	0.000366650043525007	0.000376229441952065	0.000384576821454296
124	0.986818893304458	0.15	0.0996305361057327	0.0945804087474258	0.10468066346404	0.168409348544264	0.973357360717397	0.927293409606926	1.01942131182787	7.98	5.84	10.91	0.109524128333393	0.114964816297632	0.120405504261871	0.111548227219298	0.117089463716673	0.122630700214049	0.114051671884954	0.119421493681148	0.124982603441458	0.0996305361057327	8.83896307154257	0.00961831593647408	2.08693035664127	0.155659472454219	0.159287391443067	0.152375807458021	0.176815054633135	0.180509388911751	0.173471276514119	0.201399311097872	0.206171269290042	0.19797971461735	0.000366650043525007	0.000376229441952065	0.000384576821454296
124	0.986818893304458	0.15	0.0996373253945878	0.0945107698260569	0.104763880963119	0.159964053498005	0.963127092043215	0.91612269324664	1.01013149083979	8.05	5.93	10.83	0.107316285589796	0.112822466718607	0.118328647847418	0.109245557143673	0.114850725286094	0.120455893428516	0.111538997854429	0.117163876907944	0.122883337504391	0.0996373253945878	8.84791683263867	-0.00417719495699176	2.07674307686974	0.155659472454219	0.159287391443067	0.152375807458021	0.176815054633135	0.180509388911751	0.173471276514119	0.201399311097872	0.206171269290042	0.19797971461735	0.000366650043525007	0.000376229441952065	0.000384576821454296
124	0.986818893304458	0.15	0.099642688871705	0.094566414145038	0.104718963598372	0.161814566482236	0.977361038403889	0.929987760308775	1.024734316499	8.07	5.95	10.87	0.108678203547358	0.114214236363335	0.119750269179313	0.110616056524829	0.116250802949659	0.121885549374489	0.113015258680935	0.118754109207658	0.124527792871231	0.099642688871705	8.90238277777263	0.0260016115976846	2.11289209898045	0.155659472454219	0.159287391443067	0.152375807458021	0.176815054633135	0.180509388911751	0.173471276514119	0.201399311097872	0.206171269290042	0.19797971461735	0.000366650043525007	0.000376229441952065	0.000384576821454296
124	0.986818893304458	0.15	0.0996517453438236	0.0946743116208785	0.104629179066769	0.173207553376725	0.98705009842016	0.941122768175142	1.03297742866518	7.98	5.86	10.9	0.111060407662656	0.116480219181784	0.121900030700912	0.113106946715182	0.118626630512512	0.124146314309841	0.115410642061623	0.120996573586126	0.1266543410915	0.0996517453438236	8.84753930121189	0.005501786367383	2.08201542767058	0.155659472454219	0.159287391443067	0.152375807458021	0.176815054633135	0.180509388911751	0.173471276514119	0.201399311097872	0.206171269290042	0.19797971461735	0.000366650043525007	0.000376229441952065	0.000384576821454296
124	0.986818893304458	0.15	0.0996624369617692	0.0945639663686896	0.104760907554849	0.165219835554719	0.986418446132449	0.939197648290646	1.03363924397425	8.04	5.98	10.83	0.110039517376624	0.115572062963922	0.12110460855122	0.112018973154277	0.117651041436594	0.123283109718911	0.114385053498358	0.120300162970671	0.126087466817262	0.0996624369617692	8.87302839299057	0.00483817188478704	2.08845339009528	0.155659472454219	0.159287391443067	0.152375807458021	0.176815054633135	0.180509388911751	0.173471276514119	0.201399311097872	0.206171269290042	0.19797971461735	0.000366650043525007	0.000376229441952065	0.000384576821454296
124	0.986818893304458	0.15	0.0996654642413937	0.0946328345586937	0.104698093924094	0.166152946985427	0.979566585017598	0.932831794029765	1.02630137600543	8.01	5.94	10.82	0.10977253198734	0.115272126203004	0.120771720418668	0.11177643219354	0.117376421633613	0.122976411073686	0.114109019154284	0.119880188319076	0.125547013460182	0.0996654642413937	8.8638572774229	0.00619477492800943	2.08889405067686	0.155659472454219	0.159287391443067	0.152375807458021	0.176815054633135	0.180509388911751	0.173471276514119	0.201399311097872	0.206171269290042	0.19797971461735	0.000366650043525007	0.000376229441952065	0.000384576821454296
124	0.986818893304458	0.15	0.0996688044771287	0.0947117053710676	0.10462590358319	0.174206934134812	1.00144974509395	0.955014341424919	1.04788514876298	7.96	5.88	10.78	0.113059589600169	0.118556855404477	0.124054121208785	0.115165091011836	0.120764732041034	0.126364373070232	0.117503306789626	0.123309423516108	0.128843330357632	0.0996688044771287	8.87440439052085	-0.00447562363330221	2.07556449909543	0.155659472454219	0.159287391443067	0.152375807458021	0.176815054633135	0.180509388911751	0.173471276514119	0.201399311097872	0.206171269290042	0.19797971461735	0.000366650043525007	0.000376229441952065	0.000384576821454296
124	0.986818893304458	0.15	0.0996745365592285	0.0946067625750704	0.104742310543387	0.166757119266475	0.985348219121329	0.938439830154178	1.03225660808848	8.04	5.91	10.84	0.110068711629154	0.115570551781617	0.121072391934081	0.112055873888215	0.117657043350022	0.123258212811828	0.114344844152248	0.120091853424674	0.125806338983489	0.0996745365592285	8.87109124667346	0.00777833090777976	2.08979946865823	0.155659472454219	0.159287391443067	0.152375807458021	0.176815054633135	0.180509388911751	0.173471276514119	0.201399311097872	0.206171269290042	0.19797971461735	0.000366650043525007	0.000376229441952065	0.000384576821454296
124	0.986818893304458	0.15	0.0996786065660191	0.0945532232303072	0.104803989901731	0.16098723770546	0.968399835006172	0.921317235403471	1.01548243460887	7.98	5.94	10.83	0.108752682887287	0.11431033320288	0.119867983518474	0.110758504641281	0.116418659608789	0.122078814576296	0.113169429908869	0.118940958433636	0.124613217553997	0.0996786065660191	8.84296499766008	-0.00176565576486982	2.07758331159547	0.155659472454219	0.159287391443067	0.152375807458021	0.176815054633135	0.180509388911751	0.173471276514119	0.201399311097872	0.206171269290042	0.19797971461735	0.000366650043525007	0.000376229441952065	0.000384576821454296
124	0.986818893304458	0.15	0.099695840483671	0.09463839526617	0.104753285701172	0.167622822540179	0.979594904589463	0.933105156525899	1.02608465265303	8.07	5.92	10.93	0.109029639586489	0.114461782405964	0.119893925225439	0.110972979313552	0.116501944419005	0.122030909524459	0.113282190464672	0.118908751456093	0.124517173642835	0.099695840483671	8.87335852348117	0.0102619539918789	2.09267661596764	0.155659472454219	0.159287391443067	0.152375807458021	0.176815054633135	0.180509388911751	0.173471276514119	0.201399311097872	0.206171269290042	0.19797971461735	0.000366650043525007	0.000376229441952065	0.000384576821454296
124	0.986818893304458	0.15	0.0996989002767905	0.0947332850926916	0.104664515460889	0.171912784121004	0.981380455319167	0.935509421778001	1.02725148886033	7.98	5.87	10.88	0.110435268353065	0.115850264483327	0.121265260613588	0.112472573036384	0.11798746476287	0.123502356489356	0.114773712673422	0.120416784602702	0.12598064543236	0.0996989002767905	8.86422510971914	-0.0311404937931951	2.04833859762679	0.155659472454219	0.159287391443067	0.152375807458021	0.176815054633135	0.180509388911751	0.173471276514119	0.201399311097872	0.206171269290042	0.19797971461735	0.000366650043525007	0.000376229441952065	0.000384576821454296
124	0.986818893304458	0.15	0.0997001668433008	0.0945756361416858	0.104824697544916	0.162838687412722	0.976918516485669	0.92974467017921	1.02409236279213	7.98	5.96	10.75	0.109830128149268	0.11540274367621	0.120975359203152	0.111860892907221	0.11753654638388	0.12321219986054	0.114349050141106	0.120061717828867	0.125789808335676	0.0997001668433008	8.83897194404125	0.0101152730669638	2.09028813523107	0.155659472454219	0.159287391443067	0.152375807458021	0.176815054633135	0.180509388911751	0.173471276514119	0.201399311097872	0.206171269290042	0.19797971461735	0.000366650043525007	0.000376229441952065	0.000384576821454296
124	0.986818893304458	0.15	0.099704246709059	0.0945709163535366	0.104837577064581	0.161849510087979	0.970564908692891	0.923527102324053	1.01760271506173	8.04	5.93	10.73	0.108302807082627	0.113818970556265	0.119335134029903	0.110257065240591	0.115872764522758	0.121488463804925	0.112709506911258	0.11845259149179	0.123910135030747	0.099704246709059	8.83770286207211	0.00545589485003719	2.08692868550661	0.155659472454219	0.159287391443067	0.152375807458021	0.176815054633135	0.180509388911751	0.173471276514119	0.201399311097872	0.206171269290042	0.19797971461735	0.000366650043525007	0.000376229441952065	0.000384576821454296
124	0.986818893304458	0.15	0.0997178415654303	0.0947249326480926	0.104710750482768	0.17058343280854	0.993174797036513	0.946534555999052	1.03981503807397	8	5.91	10.79	0.11146530748745	0.116957731166627	0.122450154845805	0.113505017119172	0.119097946953426	0.12469087678768	0.115866972992105	0.121690065981304	0.127394171962495	0.0997178415654303	8.88693134695414	-0.00950095061744076	2.07362720131366	0.155659472454219	0.159287391443067	0.152375807458021	0.176815054633135	0.180509388911751	0.173471276514119	0.201399311097872	0.206171269290042	0.19797971461735	0.000366650043525007	0.000376229441952065	0.000384576821454296
124	0.986818893304458	0.15	0.0997243649808652	0.0946557924654746	0.104792937496256	0.164180753632648	0.976541816531194	0.929616946966683	1.0234666860957	8.01	5.94	10.84	0.109424119472746	0.114947590780175	0.120471062087603	0.111423486423945	0.117047881056517	0.122672275689088	0.113809941734496	0.119606250527227	0.125394493482326	0.0997243649808652	8.86227288156507	0.0161028744092546	2.09691784799907	0.155659472454219	0.159287391443067	0.152375807458021	0.176815054633135	0.180509388911751	0.173471276514119	0.201399311097872	0.206171269290042	0.19797971461735	0.000366650043525007	0.000376229441952065	0.000384576821454296
124	0.986818893304458	0.15	0.0997629946555244	0.0947115008622599	0.104814488448789	0.172264991237174	0.996790368515224	0.950256608088516	1.04332412894193	7.99	5.91	10.81	0.112064279372285	0.117552031085153	0.12303978279802	0.114124786036946	0.119713440098374	0.125302094159801	0.116612287910575	0.122339522946846	0.12787230558497	0.0997629946555244	8.83114929629284	-0.00486519285798037	2.07290254711892	0.155659472454219	0.159287391443067	0.152375807458021	0.176815054633135	0.180509388911751	0.173471276514119	0.201399311097872	0.206171269290042	0.19797971461735	0.000366650043525007	0.000376229441952065	0.000384576821454296
124	0.986818893304458	0.15	0.0997736537152198	0.0946917051964453	0.104855602233994	0.166095231128572	0.981917684950133	0.93506096359958	1.02877440630068	8.03	5.89	10.76	0.109702358139741	0.115199639094626	0.120696920049511	0.111684729923844	0.117281349259772	0.1228779685957	0.114085412655595	0.119886426416918	0.125556332997014	0.0997736537152198	8.83038739592559	-0.010184991035542	2.06853893467093	0.155659472454219	0.159287391443067	0.152375807458021	0.176815054633135	0.180509388911751	0.173471276514119	0.201399311097872	0.206171269290042	0.19797971461735	0.000366650043525007	0.000376229441952065	0.000384576821454296
124	0.986818893304458	0.15	0.0997864154440679	0.0946896327091822	0.104883198178954	0.164690034580091	0.978093349089193	0.931180949852453	1.02500574832593	7.99	5.9	10.81	0.109863568795252	0.115398436751595	0.120933304707939	0.111886606400493	0.117523393911594	0.123160181422696	0.114207085337813	0.119962668096469	0.125834994985798	0.0997864154440679	8.81085065050167	-0.00965676108143442	2.06705746113277	0.155659472454219	0.159287391443067	0.152375807458021	0.176815054633135	0.180509388911751	0.173471276514119	0.201399311097872	0.206171269290042	0.19797971461735	0.000366650043525007	0.000376229441952065	0.000384576821454296
124	0.986818893304458	0.15	0.0997918258264777	0.0947842339329542	0.104799417720001	0.173320041986546	0.993124250399897	0.946932431248332	1.03931606955146	7.94	5.91	10.82	0.112268287223519	0.117744788237481	0.123221289251443	0.11436924208812	0.119948228690228	0.125527215292336	0.116850331397092	0.122456760998419	0.12818653110353	0.0997918258264777	8.83381689124347	-0.00446028903125639	2.07252851184636	0.155659472454219	0.159287391443067	0.152375807458021	0.176815054633135	0.180509388911751	0.173471276514119	0.201399311097872	0.206171269290042	0.19797971461735	0.000366650043525007	0.000376229441952065	0.000384576821454296
124	0.986818893304458	0.15	0.0997962939667518	0.0947437023315724	0.104848885601931	0.170619648938555	0.986411411294445	0.940094711745267	1.03272811084362	7.92	5.85	10.79	0.111800874835906	0.117309093810456	0.122817312785007	0.113914289615089	0.119526632563669	0.125138975512248	0.116261359824083	0.121923610000522	0.127628805054155	0.0997962939667518	8.80726532483246	0.00100387651312214	2.07369216632044	0.155659472454219	0.159287391443067	0.152375807458021	0.176815054633135	0.180509388911751	0.173471276514119	0.201399311097872	0.206171269290042	0.19797971461735	0.000366650043525007	0.000376229441952065	0.000384576821454296
124	0.986818893304458	0.15	0.0997981478834327	0.0948247900233735	0.104771505743492	0.174678285133176	0.997312379192081	0.951144433147187	1.04348032523698	8.03	5.9	10.82	0.111648403216803	0.117067745722606	0.122487088228408	0.113669542311866	0.119186989624298	0.124704436936729	0.115958456852363	0.121660610768656	0.127331243197751	0.0997981478834327	8.86323126140165	0.0110258272442757	2.09037821154587	0.155659472454219	0.159287391443067	0.152375807458021	0.176815054633135	0.180509388911751	0.173471276514119	0.201399311097872	0.206171269290042	0.19797971461735	0.000366650043525007	0.000376229441952065	0.000384576821454296
124	0.986818893304458	0.15	0.0998109247492454	0.0948202235251343	0.104801625973356	0.168618908766783	0.993703047139013	0.946711393988745	1.04069470028928	7.99	5.87	10.73	0.111689696331828	0.117233607077816	0.122777517823804	0.113745980529959	0.119391958489283	0.125037936448606	0.116054873084299	0.12184944379656	0.127753519840997	0.0998109247492454	8.8610286136309	0.00692199897715224	2.08548578695923	0.155659472454219	0.159287391443067	0.152375807458021	0.176815054633135	0.180509388911751	0.173471276514119	0.201399311097872	0.206171269290042	0.19797971461735	0.000366650043525007	0.000376229441952065	0.000384576821454296
124	0.986818893304458	0.15	0.0998139991223956	0.094812118092996	0.104815880151795	0.17171173423744	0.994936771491145	0.948399232068714	1.04147431091358	7.99	5.99	10.76	0.111888006053079	0.117378302034482	0.122868598015885	0.113947891316008	0.119539264974814	0.125130638633621	0.11646609901257	0.122256965796207	0.127897281837341	0.0998139991223956	8.87677919125075	-0.0103969356522703	2.07305785935912	0.155659472454219	0.159287391443067	0.152375807458021	0.176815054633135	0.180509388911751	0.173471276514119	0.201399311097872	0.206171269290042	0.19797971461735	0.000366650043525007	0.000376229441952065	0.000384576821454296
124	0.986818893304458	0.15	0.0998146016277661	0.0946937349807401	0.104935468274792	0.167934167460571	0.983658918114398	0.937028317083524	1.03028951914527	8.04	5.95	10.9	0.109864932239378	0.115332288699302	0.120799645159226	0.111846089618979	0.117412037079478	0.122977984539976	0.114158951878698	0.119851461214421	0.125486386918175	0.0998146016277661	8.86069367008091	0.00575634381940527	2.08582704408573	0.155659472454219	0.159287391443067	0.152375807458021	0.176815054633135	0.180509388911751	0.173471276514119	0.201399311097872	0.206171269290042	0.19797971461735	0.000366650043525007	0.000376229441952065	0.000384576821454296
124	0.986818893304458	0.15	0.0998210168229876	0.0947095521834126	0.104932481462563	0.16345077644772	0.970786596875963	0.924013815559722	1.0175593781922	8	5.88	10.85	0.108879913009687	0.114391320171764	0.11990272733384	0.110876391502217	0.116488858681321	0.122101325860424	0.113121760106988	0.118921145561994	0.124705884646392	0.0998210168229876	8.8214951705821	0.00354033495604649	2.08087358362242	0.155659472454219	0.159287391443067	0.152375807458021	0.176815054633135	0.180509388911751	0.173471276514119	0.201399311097872	0.206171269290042	0.19797971461735	0.000366650043525007	0.000376229441952065	0.000384576821454296
124	0.986818893304458	0.15	0.0998212374995986	0.0947230351016276	0.10491943989757	0.170805478764145	0.99858928670563	0.951731541797887	1.04544703161337	8.03	5.9	10.73	0.111738578721275	0.117239938703718	0.12274129868616	0.113762645640216	0.11936365894631	0.124964672252404	0.116242400860532	0.121984282166047	0.127581986507471	0.0998212374995986	8.84243500042769	-0.00814678831684116	2.06961048927367	0.155659472454219	0.159287391443067	0.152375807458021	0.176815054633135	0.180509388911751	0.173471276514119	0.201399311097872	0.206171269290042	0.19797971461735	0.000366650043525007	0.000376229441952065	0.000384576821454296
124	0.986818893304458	0.15	0.0998326305640307	0.09468322540234	0.104982035725721	0.159555508577699	0.955658694626943	0.908947755439345	1.00236963381454	8.02	5.89	10.76	0.106844801473794	0.112335569226161	0.117826336978529	0.108788108489818	0.114378743033545	0.119969377577271	0.111108668991083	0.11671883039894	0.122464732787617	0.0998326305640307	8.79978611649622	0.00160957886244065	2.0765840867783	0.155659472454219	0.159287391443067	0.152375807458021	0.176815054633135	0.180509388911751	0.173471276514119	0.201399311097872	0.206171269290042	0.19797971461735	0.000366650043525007	0.000376229441952065	0.000384576821454296
124	0.986818893304458	0.15	0.0998440604716913	0.0948517559966169	0.104836364946766	0.167351987884938	0.97648078601933	0.930093799805438	1.02286777223322	8.02	5.94	10.93	0.10928371159997	0.11473406727856	0.120184422957149	0.111268525991835	0.11681787121089	0.122367216429945	0.113562662761797	0.119183772062752	0.124820253328653	0.0998440604716913	8.91394480362225	0.00237144934595392	2.0884348535378	0.155659472454219	0.159287391443067	0.152375807458021	0.176815054633135	0.180509388911751	0.173471276514119	0.201399311097872	0.206171269290042	0.19797971461735	0.000366650043525007	0.000376229441952065	0.000384576821454296
124	0.986818893304458	0.15	0.0998469913012404	0.0947645823146631	0.104929400287818	0.160276022487388	0.965249604884989	0.918196227731282	1.0123029820387	8.03	5.88	10.8	0.107757041623102	0.113279099509342	0.118801157395583	0.109706287192005	0.115328235040923	0.120950182889841	0.11201487358334	0.117741023167037	0.123519243940246	0.0998469913012404	8.85152235976099	8.06304947819365e-05	2.07853619945312	0.155659472454219	0.159287391443067	0.152375807458021	0.176815054633135	0.180509388911751	0.173471276514119	0.201399311097872	0.206171269290042	0.19797971461735	0.000366650043525007	0.000376229441952065	0.000384576821454296
124	0.986818893304458	0.15	0.0998604537621303	0.0947524245111536	0.104968483013107	0.163545269927976	0.971550934310465	0.924757494847304	1.01834437377363	8.04	5.92	10.83	0.108436165527812	0.113923118783683	0.119410072039553	0.110392164884043	0.115978093209567	0.121564021535092	0.11264101622384	0.118372424225359	0.124004032049561	0.0998604537621303	8.84927099041147	-0.017468702384568	2.0630962750061	0.155659472454219	0.159287391443067	0.152375807458021	0.176815054633135	0.180509388911751	0.173471276514119	0.201399311097872	0.206171269290042	0.19797971461735	0.000366650043525007	0.000376229441952065	0.000384576821454296
124	0.986818893304458	0.15	0.0998724822007161	0.0948863581515409	0.104858606249891	0.17271160915105	0.990022474219807	0.943876914178607	1.03616803426101	8.05	5.95	10.87	0.110516744228578	0.11591983967434	0.121322935120101	0.112500470048093	0.118000548625378	0.123500627202663	0.114846827185048	0.120557116707278	0.12623200437356	0.0998724822007161	8.89662628988108	-0.00319606605311386	2.08052296914341	0.155659472454219	0.159287391443067	0.152375807458021	0.176815054633135	0.180509388911751	0.173471276514119	0.201399311097872	0.206171269290042	0.19797971461735	0.000366650043525007	0.000376229441952065	0.000384576821454296
124	0.986818893304458	0.15	0.0998815972521007	0.0948726183439767	0.104890576160225	0.16809206176876	0.983336334223207	0.936747345175191	1.02992532327122	8.01	5.9	10.96	0.110244628441344	0.115727628541116	0.121210628640888	0.112257838816687	0.117840965633242	0.123424092449797	0.114559576177066	0.120256307660128	0.126048188153095	0.0998815972521007	8.91740956886199	-0.0139991308510607	2.07176464860761	0.155659472454219	0.159287391443067	0.152375807458021	0.176815054633135	0.180509388911751	0.173471276514119	0.201399311097872	0.206171269290042	0.19797971461735	0.000366650043525007	0.000376229441952065	0.000384576821454296
124	0.986818893304458	0.15	0.0998847054157343	0.0948806972832037	0.104888713548265	0.167604996353329	0.969139029878607	0.923142559782835	1.01513549997438	7.95	5.87	10.9	0.109357410922866	0.114806249596763	0.12025508827066	0.111398333356466	0.116948862962809	0.122499392569152	0.11356264215148	0.119105657941465	0.124858822167153	0.0998847054157343	8.81956367971398	-0.0125557164225886	2.06247378913751	0.155659472454219	0.159287391443067	0.152375807458021	0.176815054633135	0.180509388911751	0.173471276514119	0.201399311097872	0.206171269290042	0.19797971461735	0.000366650043525007	0.000376229441952065	0.000384576821454296
124	0.986818893304458	0.15	0.0998886311667428	0.0948647031676607	0.104912559165825	0.160190323104646	0.961246290367533	0.914373140040561	1.00811944069451	7.94	5.9	10.7	0.108456330199164	0.114016084359387	0.119575838519611	0.110488923316613	0.116152873497668	0.121816823678724	0.112943452330518	0.118708817808276	0.124409180309613	0.0998886311667428	8.81607336940009	0.000983574462472538	2.07691223546305	0.155659472454219	0.159287391443067	0.152375807458021	0.176815054633135	0.180509388911751	0.173471276514119	0.201399311097872	0.206171269290042	0.19797971461735	0.000366650043525007	0.000376229441952065	0.000384576821454296
124	0.986818893304458	0.15	0.0998915130822841	0.0947710471344669	0.105011979030101	0.159205744309601	0.951905599198099	0.905317332765704	0.998493865630494	8.05	5.93	10.95	0.106008331070543	0.111463594317167	0.11691885756379	0.107911525090448	0.113464728039387	0.119017930988326	0.110127794355958	0.115830545165435	0.121527705168589	0.0998915130822841	8.86003434042816	0.00131763877684223	2.08350731401927	0.155659472454219	0.159287391443067	0.152375807458021	0.176815054633135	0.180509388911751	0.173471276514119	0.201399311097872	0.206171269290042	0.19797971461735	0.000366650043525007	0.000376229441952065	0.000384576821454296
124	0.986818893304458	0.15	0.0999052254529069	0.0948008370842539	0.10500961382156	0.168899080526477	0.997044741136957	0.949942122317662	1.04414735995625	7.98	5.92	10.82	0.112207322743554	0.117771091975123	0.123334861206693	0.114281507276259	0.119948124377304	0.125614741478349	0.116647648126368	0.122346903288257	0.128222492586429	0.0999052254529069	8.8312034795251	0.00258241576947573	2.08005044085176	0.155659472454219	0.159287391443067	0.152375807458021	0.176815054633135	0.180509388911751	0.173471276514119	0.201399311097872	0.206171269290042	0.19797971461735	0.000366650043525007	0.000376229441952065	0.000384576821454296
124	0.986818893304458	0.15	0.0999063024503761	0.0947617425493994	0.105050862351353	0.160782031705135	0.971334814312027	0.924073613331035	1.01859601529302	8.05	5.91	10.84	0.108174573630697	0.113707098520099	0.119239623409501	0.110114834708217	0.115746593108258	0.1213783515083	0.11251950115323	0.118259493949747	0.123902231543616	0.0999063024503761	8.87348526491796	0.00335684053866699	2.08737786899355	0.155659472454219	0.159287391443067	0.152375807458021	0.176815054633135	0.180509388911751	0.173471276514119	0.201399311097872	0.206171269290042	0.19797971461735	0.000366650043525007	0.000376229441952065	0.000384576821454296
124	0.986818893304458	0.15	0.0999118956406405	0.0949044473366885	0.104919343944593	0.170922369639853	0.979057661735825	0.933135366705941	1.02497995676571	8.06	5.92	10.9	0.109115577575553	0.114485471295764	0.119855365015975	0.111065448732261	0.116531301261582	0.121997153790904	0.113460416264434	0.118967981270567	0.124259950397391	0.0999118956406405	8.88750962154697	0.00842008557912118	2.09134707141678	0.155659472454219	0.159287391443067	0.152375807458021	0.176815054633135	0.180509388911751	0.173471276514119	0.201399311097872	0.206171269290042	0.19797971461735	0.000366650043525007	0.000376229441952065	0.000384576821454296
124	0.986818893304458	0.15	0.0999122874741567	0.094762973201524	0.105061601746789	0.160388800572281	0.964673526834808	0.917667924729911	1.0116791289397	7.96	5.88	10.79	0.108613154377219	0.114176633910969	0.119740113444718	0.110634302851584	0.116301311448975	0.121968320046365	0.112911689422587	0.118839515498032	0.124557010151943	0.0999122874741567	8.81546966133444	0.0142570704410962	2.09050295193802	0.155659472454219	0.159287391443067	0.152375807458021	0.176815054633135	0.180509388911751	0.173471276514119	0.201399311097872	0.206171269290042	0.19797971461735	0.000366650043525007	0.000376229441952065	0.000384576821454296
124	0.986818893304458	0.15	0.0999151007145375	0.0948047852390682	0.105025416190007	0.162455903020338	0.981057988573319	0.933617632601094	1.02849834454554	8.01	5.9	10.92	0.10986148358123	0.115443927299875	0.121026371018521	0.111866792381601	0.117551132808279	0.123235473234958	0.114061666752614	0.119910500057545	0.12574152466306	0.0999151007145375	8.85919807110884	0.0160227163596727	2.09826013357668	0.155659472454219	0.159287391443067	0.152375807458021	0.176815054633135	0.180509388911751	0.173471276514119	0.201399311097872	0.206171269290042	0.19797971461735	0.000366650043525007	0.000376229441952065	0.000384576821454296
124	0.986818893304458	0.15	0.0999286924230419	0.0948424403573588	0.105014944488725	0.165724769631944	0.991003369141498	0.943649740756798	1.0383569975262	8	5.93	10.84	0.111146641267448	0.116724131006983	0.122301620746518	0.113181806985846	0.118861424111177	0.124541041236508	0.115597600088008	0.121412184012206	0.127224573094471	0.0999286924230419	8.87426087034958	0.0159242105649803	2.09809593073576	0.155659472454219	0.159287391443067	0.152375807458021	0.176815054633135	0.180509388911751	0.173471276514119	0.201399311097872	0.206171269290042	0.19797971461735	0.000366650043525007	0.000376229441952065	0.000384576821454296
124	0.986818893304458	0.15	0.0999340983604249	0.094903776672304	0.104964420048546	0.166076698440123	0.978143556995026	0.931463812556804	1.02482330143325	8.05	5.96	10.86	0.109018996496676	0.114482417433456	0.119945838370237	0.110973146695344	0.116534498684987	0.122095850674631	0.113289048603609	0.119025196081976	0.124774713859079	0.0999340983604249	8.88585774337226	-0.00814719015759418	2.0746932526961	0.155659472454219	0.159287391443067	0.152375807458021	0.176815054633135	0.180509388911751	0.173471276514119	0.201399311097872	0.206171269290042	0.19797971461735	0.000366650043525007	0.000376229441952065	0.000384576821454296
124	0.986818893304458	0.15	0.0999395116273132	0.0948251811967815	0.105053842057845	0.161770002412634	0.969088169795821	0.92210816430413	1.01606817528751	7.97	5.92	10.92	0.109008878140568	0.114562714330221	0.120116550519874	0.11102942090021	0.116686200663751	0.122342980427292	0.113356189898046	0.119211893979379	0.124778127059108	0.0999395116273132	8.85064911363985	-0.00624393140060375	2.07364056785955	0.155659472454219	0.159287391443067	0.152375807458021	0.176815054633135	0.180509388911751	0.173471276514119	0.201399311097872	0.206171269290042	0.19797971461735	0.000366650043525007	0.000376229441952065	0.000384576821454296
124	0.986818893304458	0.15	0.0999420890470609	0.0949457589096035	0.104938419184518	0.169197275973476	0.986878934353597	0.940306030306389	1.0334518384008	7.96	5.91	10.79	0.11127751873639	0.11678904055555	0.12230056237471	0.113347323671033	0.118961361930065	0.124575400189097	0.115822524706153	0.121437465249619	0.127169239054001	0.0999420890470609	8.86190513699314	-0.00102353824928368	2.07985086139367	0.155659472454219	0.159287391443067	0.152375807458021	0.176815054633135	0.180509388911751	0.173471276514119	0.201399311097872	0.206171269290042	0.19797971461735	0.000366650043525007	0.000376229441952065	0.000384576821454296
124	0.986818893304458	0.15	0.0999483162648908	0.0948774294748852	0.105019203054896	0.167345061493222	0.990699443347175	0.943635840805453	1.0377630458889	7.91	5.8	10.57	0.112313427909341	0.117915032153953	0.123516636398564	0.114442185287408	0.120149960776071	0.125857736264733	0.116860948727892	0.122639066977742	0.128589156532815	0.0999483162648908	8.73777092992638	0.0205649307702942	2.08623151030298	0.155659472454219	0.159287391443067	0.152375807458021	0.176815054633135	0.180509388911751	0.173471276514119	0.201399311097872	0.206171269290042	0.19797971461735	0.000366650043525007	0.000376229441952065	0.000384576821454296
124	0.986818893304458	0.15	0.0999614646631018	0.0949890500866353	0.104933879239568	0.171372350892635	0.985516084869488	0.939364117617488	1.03166805212149	8.07	5.88	10.83	0.109695727955197	0.115085196798347	0.120474665641497	0.111646987080587	0.117132323378716	0.122617659676846	0.113986059889903	0.11947289465752	0.125069508711989	0.0999614646631018	8.89613753171158	-0.0186484293405311	2.06450570448947	0.155659472454219	0.159287391443067	0.152375807458021	0.176815054633135	0.180509388911751	0.173471276514119	0.201399311097872	0.206171269290042	0.19797971461735	0.000366650043525007	0.000376229441952065	0.000384576821454296
124	0.986818893304458	0.15	0.0999695856221381	0.094896603749043	0.105042567495233	0.165087295408999	0.972268854013947	0.925703034556046	1.01883467347185	8.07	5.98	10.84	0.108144970621618	0.113585008073436	0.119025045525254	0.11007134435953	0.115608284563461	0.121145224767392	0.112526191764249	0.11816449364418	0.123807043395937	0.0999695856221381	8.85265850209807	-0.00490299036517979	2.07572219331898	0.155659472454219	0.159287391443067	0.152375807458021	0.176815054633135	0.180509388911751	0.173471276514119	0.201399311097872	0.206171269290042	0.19797971461735	0.000366650043525007	0.000376229441952065	0.000384576821454296
124	0.986818893304458	0.15	0.0999741237007137	0.0949271502548739	0.105021097146554	0.163738318535632	0.968475717762254	0.921863277507363	1.01508815801715	8.02	5.93	10.83	0.108281434618466	0.113756500200332	0.119231565782199	0.110245898937004	0.115820294297933	0.121394689658862	0.112531381411955	0.118259320863438	0.123915150538232	0.0999741237007137	8.87255632187107	-0.0192623329059185	2.06324924808218	0.155659472454219	0.159287391443067	0.152375807458021	0.176815054633135	0.180509388911751	0.173471276514119	0.201399311097872	0.206171269290042	0.19797971461735	0.000366650043525007	0.000376229441952065	0.000384576821454296
124	0.986818893304458	0.15	0.0999874559190002	0.0949812888529918	0.104993622985009	0.169861619791773	0.989111840618568	0.942543561993157	1.03568011924398	7.95	5.91	10.94	0.111658044094524	0.117174736497756	0.122691428900987	0.113742047499631	0.119361704322904	0.124981361146178	0.116052593364127	0.12183218376731	0.127455639765174	0.0999874559190002	8.8610765853687	-0.00322897486213956	2.07707255899337	0.155659472454219	0.159287391443067	0.152375807458021	0.176815054633135	0.180509388911751	0.173471276514119	0.201399311097872	0.206171269290042	0.19797971461735	0.000366650043525007	0.000376229441952065	0.000384576821454296
124	0.986818893304458	0.15	0.099997823173689	0.0948938272107449	0.105101819136633	0.167064681235657	0.982691711503139	0.935961496781691	1.02942192622459	7.94	5.89	10.84	0.110977116901414	0.116517926560574	0.122058736219735	0.113054496952558	0.118699024997766	0.124343553042973	0.115446962451233	0.121193889809684	0.126836625074065	0.099997823173689	8.82027156574802	0.00301266397644217	2.07924229303836	0.155659472454219	0.159287391443067	0.152375807458021	0.176815054633135	0.180509388911751	0.173471276514119	0.201399311097872	0.206171269290042	0.19797971461735	0.000366650043525007	0.000376229441952065	0.000384576821454296
124	0.986818893304458	0.15	0.100003378202524	0.0950153895033191	0.104991366901729	0.173266307977877	0.990851288190375	0.944756544551065	1.03694603182969	8.04	5.93	10.93	0.110746081536138	0.116149391274408	0.121552701012677	0.112741609271166	0.118242280959349	0.123742952647532	0.11513033349982	0.120654762236518	0.126258408465351	0.100003378202524	8.89051697892727	0.00889579142882171	2.09058970106707	0.155659472454219	0.159287391443067	0.152375807458021	0.176815054633135	0.180509388911751	0.173471276514119	0.201399311097872	0.206171269290042	0.19797971461735	0.000366650043525007	0.000376229441952065	0.000384576821454296
124	0.986818893304458	0.15	0.100004094875182	0.0949278288871823	0.105080360863182	0.163664776083264	0.967674068878442	0.921087700665859	1.01426043709103	7.99	5.9	10.82	0.108668498107545	0.114164685563188	0.11966087301883	0.110669269947207	0.11626665156011	0.121864033173014	0.112974875554142	0.11858692648839	0.124464825703763	0.100004094875182	8.83419524771	0.018222306719662	2.09483746076744	0.155659472454219	0.159287391443067	0.152375807458021	0.176815054633135	0.180509388911751	0.173471276514119	0.201399311097872	0.206171269290042	0.19797971461735	0.000366650043525007	0.000376229441952065	0.000384576821454296
124	0.986818893304458	0.15	0.100006468782299	0.0948873875861317	0.105125549978466	0.169293554264927	0.990309179421393	0.943590393184092	1.03702796565869	7.97	5.93	10.79	0.111510800556507	0.117031892432793	0.122552984309078	0.113575407826686	0.119198721966378	0.124822036106069	0.116037528521342	0.121795820091848	0.12745649172832	0.100006468782299	8.80818451946655	-0.00102466926871155	2.07546367234007	0.155659472454219	0.159287391443067	0.152375807458021	0.176815054633135	0.180509388911751	0.173471276514119	0.201399311097872	0.206171269290042	0.19797971461735	0.000366650043525007	0.000376229441952065	0.000384576821454296
124	0.986818893304458	0.15	0.100034992617757	0.0950218739494811	0.105048111286033	0.169490250300822	0.978773007043428	0.932630715525327	1.02491529856153	8	5.92	10.98	0.109817282309032	0.115250537904924	0.120683793500816	0.111826181274332	0.11735882797985	0.122891474685368	0.114214009330833	0.119643352415369	0.125304410457586	0.100034992617757	8.91406740969076	0.000872820560908687	2.08395933027563	0.155659472454219	0.159287391443067	0.152375807458021	0.176815054633135	0.180509388911751	0.173471276514119	0.201399311097872	0.206171269290042	0.19797971461735	0.000366650043525007	0.000376229441952065	0.000384576821454296
124	0.986818893304458	0.15	0.100037186587642	0.0949631082440504	0.105111264931233	0.167164566297853	0.983975210229766	0.937200747334233	1.0307496731253	8.03	5.91	10.83	0.110000159187901	0.115490123188754	0.120980087189607	0.111990760714975	0.117580073033179	0.123169385351383	0.114312143016013	0.120113442069851	0.125692378963443	0.100037186587642	8.8356540704207	-0.00438380238755255	2.07582734379642	0.155659472454219	0.159287391443067	0.152375807458021	0.176815054633135	0.180509388911751	0.173471276514119	0.201399311097872	0.206171269290042	0.19797971461735	0.000366650043525007	0.000376229441952065	0.000384576821454296
124	0.986818893304458	0.15	0.100039843927185	0.0950476354132765	0.105032052441093	0.166742946313954	0.972307776920084	0.926017829112713	1.01859772472746	7.99	5.88	10.88	0.109204921798672	0.11466387730843	0.120122832818187	0.111212800973288	0.116772126712726	0.122331452452164	0.113502527828268	0.119204405928031	0.124689983593999	0.100039843927185	8.86712408199759	-0.00545536444315917	2.07517227229355	0.155659472454219	0.159287391443067	0.152375807458021	0.176815054633135	0.180509388911751	0.173471276514119	0.201399311097872	0.206171269290042	0.19797971461735	0.000366650043525007	0.000376229441952065	0.000384576821454296
124	0.986818893304458	0.15	0.100041340958958	0.0949921489783312	0.105090532939584	0.166355431330135	0.987642928926378	0.940557221823243	1.03472863602951	7.99	5.89	10.74	0.110957654302486	0.116512361118952	0.122067067935418	0.113000093938963	0.118657048351075	0.124314002763187	0.115428132671089	0.121196403081558	0.126961649294935	0.100041340958958	8.83074976986737	-0.00734825853724438	2.07020270001713	0.155659472454219	0.159287391443067	0.152375807458021	0.176815054633135	0.180509388911751	0.173471276514119	0.201399311097872	0.206171269290042	0.19797971461735	0.000366650043525007	0.000376229441952065	0.000384576821454296
124	0.986818893304458	0.15	0.100058927021761	0.0950497592638077	0.105068094779715	0.173026517880493	0.994436051771853	0.948135785740565	1.04073631780314	8.08	5.93	10.94	0.110659362509038	0.116063185463595	0.121467008418151	0.112624087937934	0.118123854228249	0.123623620518565	0.115006335097667	0.120613320293388	0.126125421788311	0.100058927021761	8.92030710208131	-0.0146619669188422	2.072277680628	0.155659472454219	0.159287391443067	0.152375807458021	0.176815054633135	0.180509388911751	0.173471276514119	0.201399311097872	0.206171269290042	0.19797971461735	0.000366650043525007	0.000376229441952065	0.000384576821454296
124	0.986818893304458	0.15	0.100062463038715	0.0949414978081159	0.105183428269315	0.161814839346104	0.977361317095583	0.929988073145236	1.02473456104593	7.94	5.9	10.74	0.110309209154381	0.115928318932388	0.121547428710395	0.112376573415818	0.118100993954596	0.123825414493375	0.114742963504329	0.120516748670344	0.126466574470953	0.100062463038715	8.80243351652422	0.00651709598057983	2.08229593648415	0.155659472454219	0.159287391443067	0.152375807458021	0.176815054633135	0.180509388911751	0.173471276514119	0.201399311097872	0.206171269290042	0.19797971461735	0.000366650043525007	0.000376229441952065	0.000384576821454296
124	0.986818893304458	0.15	0.100070511976288	0.094963907493856	0.10517711645872	0.166236693716117	0.988858914213349	0.941695043144064	1.03602278528263	8.01	5.91	10.89	0.11079275462723	0.116341700894594	0.121890647161958	0.112813888062491	0.118464060812302	0.124114233562112	0.115187592078981	0.120868333830731	0.126723611669325	0.100070511976288	8.87495765808957	0.0100773848592837	2.09048539551681	0.155659472454219	0.159287391443067	0.152375807458021	0.176815054633135	0.180509388911751	0.173471276514119	0.201399311097872	0.206171269290042	0.19797971461735	0.000366650043525007	0.000376229441952065	0.000384576821454296
124	0.986818893304458	0.15	0.100070893962317	0.0949955535860458	0.105146234338588	0.169922799090862	0.988477676892508	0.941949348519634	1.03500600526538	7.97	5.87	10.82	0.111275702488045	0.116772253266941	0.122268804045836	0.113333431774236	0.118931625708446	0.124529819642657	0.115613009358105	0.12131591696525	0.127124512138792	0.100070893962317	8.83799893011322	0.00322521266294068	2.07958582548623	0.155659472454219	0.159287391443067	0.152375807458021	0.176815054633135	0.180509388911751	0.173471276514119	0.201399311097872	0.206171269290042	0.19797971461735	0.000366650043525007	0.000376229441952065	0.000384576821454296
124	0.986818893304458	0.15	0.100076106100565	0.0949343346139349	0.105217877587195	0.162257970955613	0.964499073385485	0.917825493327013	1.01117265344396	7.98	5.86	10.64	0.10838198767252	0.113893466069348	0.119404944466176	0.11038351521204	0.115996775980935	0.121610036749831	0.112742512863219	0.118496363494508	0.12421804775255	0.100076106100565	8.76163392730629	0.00573577035325618	2.07575869781389	0.155659472454219	0.159287391443067	0.152375807458021	0.176815054633135	0.180509388911751	0.173471276514119	0.201399311097872	0.206171269290042	0.19797971461735	0.000366650043525007	0.000376229441952065	0.000384576821454296
124	0.986818893304458	0.15	0.100079337857028	0.0949890491098737	0.105169626604183	0.16527302487349	0.983762380518282	0.936677809805292	1.03084695123127	7.9	5.89	10.84	0.111686554619621	0.117300772682255	0.12291499074489	0.1138159016034	0.119537156885856	0.125258412168312	0.116179069152326	0.122099818464358	0.12787815581396	0.100079337857028	8.80081863592292	-0.0156870008228771	2.05776144097144	0.155659472454219	0.159287391443067	0.152375807458021	0.176815054633135	0.180509388911751	0.173471276514119	0.201399311097872	0.206171269290042	0.19797971461735	0.000366650043525007	0.000376229441952065	0.000384576821454296
124	0.986818893304458	0.15	0.10009110624497	0.0950508454275132	0.105131367062427	0.165115335215479	0.976887266461303	0.93010501130944	1.02366952161317	8.01	5.94	10.9	0.109458718044281	0.114964253025685	0.120469788007089	0.111457321163973	0.117063381526872	0.122669441889772	0.113847926080354	0.119610494842346	0.125176396849968	0.10009110624497	8.8855770676575	-0.0129413106278701	2.06921832785411	0.155659472454219	0.159287391443067	0.152375807458021	0.176815054633135	0.180509388911751	0.173471276514119	0.201399311097872	0.206171269290042	0.19797971461735	0.000366650043525007	0.000376229441952065	0.000384576821454296
124	0.986818893304458	0.15	0.100093589132485	0.0951006547722563	0.105086523492714	0.174012657811863	1.00022394457312	0.953814038366007	1.04663385078023	8.03	5.94	10.82	0.11195003839414	0.117397212133222	0.122844385872303	0.113975923253889	0.119521670847565	0.12506741844124	0.116436645259273	0.122009751178974	0.12781877663083	0.100093589132485	8.87644437755592	-0.018411517427948	2.06257190522658	0.155659472454219	0.159287391443067	0.152375807458021	0.176815054633135	0.180509388911751	0.173471276514119	0.201399311097872	0.206171269290042	0.19797971461735	0.000366650043525007	0.000376229441952065	0.000384576821454296
124	0.986818893304458	0.15	0.100102224467045	0.095065250079194	0.105139198854896	0.166459243439252	0.972947629646282	0.926579871991581	1.01931538730098	8.06	5.93	10.86	0.108348721531032	0.113770690444893	0.119192659358754	0.110284871331468	0.115803728735402	0.121322586139336	0.112652385423867	0.118283002217961	0.123872016867972	0.100102224467045	8.86788690478606	-0.0171920401658913	2.06417663903334	0.155659472454219	0.159287391443067	0.152375807458021	0.176815054633135	0.180509388911751	0.173471276514119	0.201399311097872	0.206171269290042	0.19797971461735	0.000366650043525007	0.000376229441952065	0.000384576821454296
124	0.986818893304458	0.15	0.100102802859289	0.0950599800774358	0.105145625641143	0.167953870170325	0.982103888799798	0.935550286396094	1.0286574912035	8.06	5.95	10.89	0.109431092761244	0.114876456476148	0.120321820191053	0.111388612671007	0.116931383874211	0.122474155077416	0.113805543478952	0.119328249796938	0.125007208445402	0.100102802859289	8.88667048703851	0.00893177655000651	2.09259869783206	0.155659472454219	0.159287391443067	0.152375807458021	0.176815054633135	0.180509388911751	0.173471276514119	0.201399311097872	0.206171269290042	0.19797971461735	0.000366650043525007	0.000376229441952065	0.000384576821454296
124	0.986818893304458	0.15	0.100105149277063	0.0950518954770071	0.105158403077118	0.166459531666446	0.977673922137059	0.931080971991579	1.02426687228254	7.91	5.82	10.79	0.110784920916101	0.116328795672852	0.121872670429603	0.1128825930123	0.118531439016815	0.124180285021331	0.11514443014949	0.120885525774793	0.126676427907112	0.100105149277063	8.81768122357696	-0.0189969514403185	2.05499079001206	0.155659472454219	0.159287391443067	0.152375807458021	0.176815054633135	0.180509388911751	0.173471276514119	0.201399311097872	0.206171269290042	0.19797971461735	0.000366650043525007	0.000376229441952065	0.000384576821454296
124	0.986818893304458	0.15	0.10011095012416	0.0949964700221298	0.10522543022619	0.170025937985392	0.997015406406788	0.950102352243483	1.04392846057009	7.95	5.83	10.73	0.112570077253208	0.11812843222294	0.123686787192673	0.114672123547259	0.120334270925688	0.125996418304116	0.117105322713531	0.122786068552646	0.128412464622398	0.10011095012416	8.75880293069137	-0.00379323681328889	2.06445104775297	0.155659472454219	0.159287391443067	0.152375807458021	0.176815054633135	0.180509388911751	0.173471276514119	0.201399311097872	0.206171269290042	0.19797971461735	0.000366650043525007	0.000376229441952065	0.000384576821454296
124	0.986818893304458	0.15	0.100111510128498	0.0950007522482177	0.105222268008778	0.170412820564002	1.00968385929271	0.962239731704852	1.05712798688057	8.06	6	10.87	0.112592440396867	0.118143915701418	0.123695391005969	0.114608908522798	0.120259807669341	0.125910706815885	0.117041084705944	0.122745323493769	0.128734040754444	0.100111510128498	8.90243242532129	0.00322536704991273	2.09034344864642	0.155659472454219	0.159287391443067	0.152375807458021	0.176815054633135	0.180509388911751	0.173471276514119	0.201399311097872	0.206171269290042	0.19797971461735	0.000366650043525007	0.000376229441952065	0.000384576821454296
124	0.986818893304458	0.15	0.100116261883161	0.0950882498583878	0.105144273907934	0.167421883176302	0.982386205771852	0.935730387770913	1.02904202377279	7.95	5.95	10.87	0.110883969752958	0.116412680137516	0.121941390522074	0.11295555960057	0.118587560121011	0.124219560641453	0.115279626044321	0.120923544443213	0.127031293773325	0.100116261883161	8.8724639180327	-0.0124950692679331	2.06904120892328	0.155659472454219	0.159287391443067	0.152375807458021	0.176815054633135	0.180509388911751	0.173471276514119	0.201399311097872	0.206171269290042	0.19797971461735	0.000366650043525007	0.000376229441952065	0.000384576821454296
124	0.986818893304458	0.15	0.100116722654019	0.0950399938628348	0.105193451445203	0.164276160608658	0.968474743182409	0.921953684392498	1.01499580197232	7.98	5.87	10.83	0.108799423739353	0.114289357207564	0.119779290675775	0.11080436824887	0.1163954696423	0.12198657103573	0.11314400814603	0.118714821189362	0.124467519513564	0.100116722654019	8.82420970240571	0.00175147271761757	2.07683851077905	0.155659472454219	0.159287391443067	0.152375807458021	0.176815054633135	0.180509388911751	0.173471276514119	0.201399311097872	0.206171269290042	0.19797971461735	0.000366650043525007	0.000376229441952065	0.000384576821454296
124	0.986818893304458	0.15	0.100123542107601	0.0949920435444661	0.105255040670737	0.167956397829599	0.997166803205534	0.949899617328731	1.04443398908234	7.99	5.88	10.92	0.111999437641161	0.117572550989674	0.123145664338187	0.114057359909038	0.119732875861554	0.125408391814069	0.116413892061784	0.122051542007046	0.127908175384875	0.100123542107601	8.8560090391706	0.00252545257991952	2.08284816535194	0.155659472454219	0.159287391443067	0.152375807458021	0.176815054633135	0.180509388911751	0.173471276514119	0.201399311097872	0.206171269290042	0.19797971461735	0.000366650043525007	0.000376229441952065	0.000384576821454296
124	0.986818893304458	0.15	0.10013102257708	0.0949899750270975	0.105272070127063	0.162422601453724	0.979580967919751	0.932206237643167	1.02695569819634	7.98	5.97	10.88	0.110090402513007	0.115685197864603	0.121279993216198	0.112124108848268	0.117822257176066	0.123520405503864	0.114437485234356	0.120389394121532	0.126172713873872	0.10013102257708	8.86798616392729	0.0088048924808917	2.09296732868592	0.155659472454219	0.159287391443067	0.152375807458021	0.176815054633135	0.180509388911751	0.173471276514119	0.201399311097872	0.206171269290042	0.19797971461735	0.000366650043525007	0.000376229441952065	0.000384576821454296
124	0.986818893304458	0.15	0.100134213078594	0.095037981080687	0.105230445076501	0.169514483399042	0.998673039383866	0.951596652889704	1.04574942587803	8	5.92	10.78	0.112089156496601	0.117634313088961	0.12317946968132	0.114141977615696	0.119788689210495	0.125435400805295	0.116520028138717	0.122437589096392	0.128078818337236	0.100134213078594	8.83587698296938	-0.00157831431414501	2.07638624773613	0.155659472454219	0.159287391443067	0.152375807458021	0.176815054633135	0.180509388911751	0.173471276514119	0.201399311097872	0.206171269290042	0.19797971461735	0.000366650043525007	0.000376229441952065	0.000384576821454296
124	0.986818893304458	0.15	0.100160753080962	0.0951766143548617	0.105144891807062	0.172481747620655	0.989233729607211	0.943087810256803	1.03537964895762	8.05	5.95	10.9	0.110460964284348	0.115865893384053	0.121270822483757	0.112445914268328	0.117947968302614	0.1234500223369	0.114715855915297	0.120364616702137	0.125901470665667	0.100160753080962	8.89365954361365	-0.0102002125161672	2.07364583784409	0.155659472454219	0.159287391443067	0.152375807458021	0.176815054633135	0.180509388911751	0.173471276514119	0.201399311097872	0.206171269290042	0.19797971461735	0.000366650043525007	0.000376229441952065	0.000384576821454296
124	0.986818893304458	0.15	0.100168861360496	0.0951786149927554	0.105159107728237	0.171744681012028	0.983133115629684	0.9371530102973	1.02911322096207	8.04	5.85	10.82	0.109841158148763	0.1152303613696	0.120619564590437	0.11181955148766	0.117305821818256	0.122792092148851	0.114157602836814	0.119719379688809	0.125448815933805	0.100168861360496	8.85081572699394	-0.00365887685559137	2.07409041136067	0.155659472454219	0.159287391443067	0.152375807458021	0.176815054633135	0.180509388911751	0.173471276514119	0.201399311097872	0.206171269290042	0.19797971461735	0.000366650043525007	0.000376229441952065	0.000384576821454296
124	0.986818893304458	0.15	0.100172302347715	0.0950790033104102	0.105265601385019	0.161956590651673	0.956810374054381	0.910457465776835	1.00316328233193	8.01	5.85	10.74	0.107163476852919	0.112619348214276	0.118075219575634	0.109121207864844	0.114676750577626	0.120232293290408	0.111313072890629	0.11700922011496	0.122758999845849	0.100172302347715	8.79461609638155	-0.00155777363737778	2.07341048482411	0.155659472454219	0.159287391443067	0.152375807458021	0.176815054633135	0.180509388911751	0.173471276514119	0.201399311097872	0.206171269290042	0.19797971461735	0.000366650043525007	0.000376229441952065	0.000384576821454296
124	0.986818893304458	0.15	0.100173778057634	0.0951100180594857	0.105237538055783	0.169788774649482	0.991486832898922	0.944794676396573	1.03817898940127	7.9	5.87	10.73	0.112565790815091	0.118128840282723	0.123691889750354	0.114706415799825	0.120375255868628	0.126044095937431	0.117230494082742	0.122969404971315	0.128686785190224	0.100173778057634	8.78432539992373	-0.0073904488353408	2.06470429767805	0.155659472454219	0.159287391443067	0.152375807458021	0.176815054633135	0.180509388911751	0.173471276514119	0.201399311097872	0.206171269290042	0.19797971461735	0.000366650043525007	0.000376229441952065	0.000384576821454296
124	0.986818893304458	0.15	0.100173984887283	0.0950936702861281	0.105254299488438	0.168356223900635	0.990538121373984	0.943652201092552	1.03742404165542	8.11	6	10.95	0.109717266097424	0.115168633651895	0.120620001206365	0.111640007461589	0.117186907563133	0.122733807664677	0.114094685548229	0.119603721913882	0.12535799719883	0.100173984887283	8.94794181944173	0.0066270645201115	2.10044691890634	0.155659472454219	0.159287391443067	0.152375807458021	0.176815054633135	0.180509388911751	0.173471276514119	0.201399311097872	0.206171269290042	0.19797971461735	0.000366650043525007	0.000376229441952065	0.000384576821454296
124	0.986818893304458	0.15	0.100175044151512	0.095192454326126	0.105157633976898	0.168058842406461	0.984111616460544	0.937480356800633	1.03074287612046	8.11	5.98	11.03	0.108990338157593	0.114411632291576	0.11983292642556	0.110899777605326	0.116416049267155	0.121932320928983	0.113109946967102	0.119607288432997	0.124523022555205	0.100175044151512	8.99370992762648	0.00335780847949562	2.09766101264568	0.155659472454219	0.159287391443067	0.152375807458021	0.176815054633135	0.180509388911751	0.173471276514119	0.201399311097872	0.206171269290042	0.19797971461735	0.000366650043525007	0.000376229441952065	0.000384576821454296
124	0.986818893304458	0.15	0.100178814679211	0.0951438711411892	0.105213758217233	0.167059512693229	0.98305495594608	0.936306599579557	1.0298033123126	7.97	5.9	10.79	0.110653616363374	0.116178382175473	0.121703147987572	0.112702573523364	0.118329640632429	0.123956707741494	0.115064155847056	0.120849052723498	0.126616491659553	0.100178814679211	8.85121653025029	-0.0124965842965675	2.06682936074174	0.155659472454219	0.159287391443067	0.152375807458021	0.176815054633135	0.180509388911751	0.173471276514119	0.201399311097872	0.206171269290042	0.19797971461735	0.000366650043525007	0.000376229441952065	0.000384576821454296
124	0.986818893304458	0.15	0.100182724665879	0.0951309822017464	0.105234467130012	0.171510985341779	0.996178911563623	0.94955036078006	1.04280746234719	7.93	5.86	10.77	0.112787774109065	0.118326322320967	0.12386487053287	0.114911352560031	0.120554181060513	0.126197009560996	0.117367950456355	0.123030208599085	0.128774367933511	0.100182724665879	8.81723434028685	-0.000821524532956434	2.07438448420075	0.155659472454219	0.159287391443067	0.152375807458021	0.176815054633135	0.180509388911751	0.173471276514119	0.201399311097872	0.206171269290042	0.19797971461735	0.000366650043525007	0.000376229441952065	0.000384576821454296
124	0.986818893304458	0.15	0.100187193396633	0.0951344768557324	0.105239909937534	0.171628813014402	1.01158765765617	0.964257485671672	1.05891782964067	7.94	5.9	10.73	0.114409505053555	0.120025247354041	0.125640989654527	0.116555901782311	0.122276999060931	0.127998096339551	0.119039855058044	0.124847090376716	0.130828085157555	0.100187193396633	8.83052737711506	-0.0227060976537797	2.05461023279249	0.155659472454219	0.159287391443067	0.152375807458021	0.176815054633135	0.180509388911751	0.173471276514119	0.201399311097872	0.206171269290042	0.19797971461735	0.000366650043525007	0.000376229441952065	0.000384576821454296
124	0.986818893304458	0.15	0.100196380092675	0.0952029684312125	0.105189791754137	0.173364244575929	0.990807719991148	0.944730753732798	1.0368846862495	8.08	5.92	10.92	0.110272198733592	0.115650459534572	0.121028720335553	0.11223067062433	0.117704451172996	0.123178231721663	0.114606950592289	0.120094966917532	0.12574950675189	0.100196380092675	8.91636769352122	0.00846760998422936	2.09347418124463	0.155659472454219	0.159287391443067	0.152375807458021	0.176815054633135	0.180509388911751	0.173471276514119	0.201399311097872	0.206171269290042	0.19797971461735	0.000366650043525007	0.000376229441952065	0.000384576821454296
124	0.986818893304458	0.15	0.10020955596983	0.0951081397310745	0.105310972208585	0.165512550629152	0.986747454416342	0.939560970038321	1.03393393879436	8	5.89	10.78	0.110690390760431	0.116249466287165	0.121808541813898	0.112718752105596	0.118379695679193	0.124040639252789	0.115067648005059	0.120908026728466	0.126686623777187	0.10020955596983	8.8255119686981	-0.00696953371252424	2.06939154841591	0.155659472454219	0.159287391443067	0.152375807458021	0.176815054633135	0.180509388911751	0.173471276514119	0.201399311097872	0.206171269290042	0.19797971461735	0.000366650043525007	0.000376229441952065	0.000384576821454296
124	0.986818893304458	0.15	0.100209865353298	0.0951469335304105	0.105272797176186	0.166152103131234	0.975691289613856	0.929141245897986	1.02224133332973	7.96	5.9	10.88	0.109990023396069	0.115500531534634	0.121011039673198	0.11203795630733	0.117651066033077	0.123264175758824	0.114291867391045	0.120058858303128	0.1258348715713	0.100209865353298	8.85110750162357	0.0138169322904005	2.09351680238878	0.155659472454219	0.159287391443067	0.152375807458021	0.176815054633135	0.180509388911751	0.173471276514119	0.201399311097872	0.206171269290042	0.19797971461735	0.000366650043525007	0.000376229441952065	0.000384576821454296
124	0.986818893304458	0.15	0.100220515437428	0.0951951320296007	0.105245898845255	0.17246112141341	0.998646262309754	0.952057899474837	1.04523462514467	8.06	5.99	10.85	0.111298123528997	0.116744428175673	0.122190732822348	0.113285167679769	0.118828707099578	0.124372246519387	0.115566516536447	0.121488265940883	0.127209781005741	0.100220515437428	8.91975133650004	-0.00589944026984883	2.08108254699357	0.155659472454219	0.159287391443067	0.152375807458021	0.176815054633135	0.180509388911751	0.173471276514119	0.201399311097872	0.206171269290042	0.19797971461735	0.000366650043525007	0.000376229441952065	0.000384576821454296
124	0.986818893304458	0.15	0.100234652487814	0.0950769210664713	0.105392383909157	0.160822810742177	0.983854783698874	0.935991644363442	1.03171792303431	7.99	5.97	10.85	0.110383287026722	0.116027878705589	0.121672470384456	0.11241296410736	0.118161345940233	0.123909727773106	0.114863722535562	0.120669546693171	0.126600275452796	0.100234652487814	8.85395686530016	0.030905123152239	2.11282087955422	0.155659472454219	0.159287391443067	0.152375807458021	0.176815054633135	0.180509388911751	0.173471276514119	0.201399311097872	0.206171269290042	0.19797971461735	0.000366650043525007	0.000376229441952065	0.000384576821454296
124	0.986818893304458	0.15	0.100235275287302	0.0951621230127881	0.105308427561815	0.164259431607509	0.972066138906963	0.925369720978887	1.01876255683504	8	5.9	10.8	0.108954076395644	0.114452165398336	0.119950254401029	0.110946681984986	0.116545322736083	0.122143963487181	0.113184989640654	0.11897081463103	0.124678666191176	0.100235275287302	8.83496318560488	0.0185109632866623	2.09718920085544	0.155659472454219	0.159287391443067	0.152375807458021	0.176815054633135	0.180509388911751	0.173471276514119	0.201399311097872	0.206171269290042	0.19797971461735	0.000366650043525007	0.000376229441952065	0.000384576821454296
124	0.986818893304458	0.15	0.100238533571964	0.0951281374282695	0.105348929715659	0.166761775343843	0.984898915360955	0.938012701461582	1.03178512926033	7.97	5.91	10.85	0.11090875628276	0.116452488966	0.12199622164924	0.112965723450454	0.118612272867901	0.124258822285347	0.115367234119796	0.121170708413411	0.126953121542465	0.100238533571964	8.83271502200891	-8.87168195375885e-05	2.07704054447502	0.155659472454219	0.159287391443067	0.152375807458021	0.176815054633135	0.180509388911751	0.173471276514119	0.201399311097872	0.206171269290042	0.19797971461735	0.000366650043525007	0.000376229441952065	0.000384576821454296
124	0.986818893304458	0.15	0.100242519895382	0.0952005628417236	0.10528447694904	0.166942208088755	0.978367902848085	0.931822815141005	1.02491299055516	7.96	5.87	10.92	0.110305356852195	0.115815173123938	0.121324989395682	0.112359031579231	0.117971430089506	0.123583828599781	0.114603603167188	0.120366184619707	0.126069284125737	0.100242519895382	8.87711897717795	0.0223150748131577	2.10171867863941	0.155659472454219	0.159287391443067	0.152375807458021	0.176815054633135	0.180509388911751	0.173471276514119	0.201399311097872	0.206171269290042	0.19797971461735	0.000366650043525007	0.000376229441952065	0.000384576821454296
124	0.986818893304458	0.15	0.100242814852539	0.0950942133720599	0.105391416333017	0.163775005091748	0.978128399405511	0.931057684115891	1.02519911469513	8.01	5.94	10.79	0.109533070241187	0.115070643317571	0.120608216393955	0.111530724821888	0.117169291673008	0.122807858524127	0.113834308675483	0.119733881860612	0.125471748859085	0.100242814852539	8.83307735615657	0.0173033265426942	2.09741937269984	0.155659472454219	0.159287391443067	0.152375807458021	0.176815054633135	0.180509388911751	0.173471276514119	0.201399311097872	0.206171269290042	0.19797971461735	0.000366650043525007	0.000376229441952065	0.000384576821454296
124	0.986818893304458	0.15	0.100246217988101	0.0951509598511923	0.105341476125009	0.169509535794068	0.991634223977506	0.944888818344475	1.03837962961054	8.03	5.94	10.89	0.110896435945359	0.116382688698996	0.121868941452633	0.112902886488987	0.118488402079398	0.124073917669809	0.115360520886366	0.120900469837398	0.126738962539821	0.100246217988101	8.87753389098045	0.00892977470546258	2.09167601536613	0.155659472454219	0.159287391443067	0.152375807458021	0.176815054633135	0.180509388911751	0.173471276514119	0.201399311097872	0.206171269290042	0.19797971461735	0.000366650043525007	0.000376229441952065	0.000384576821454296
124	0.986818893304458	0.15	0.100247145905732	0.0951235265875663	0.105370765223897	0.162851389799293	0.976490611708129	0.929339624970729	1.02364159844553	7.93	5.88	10.71	0.110384478612175	0.115984946887938	0.1215854151637	0.112462643437993	0.11816854951013	0.123874455582266	0.114821479339252	0.120674532106728	0.126426367458197	0.100247145905732	8.79014510828392	0.013531526328235	2.08731275532077	0.155659472454219	0.159287391443067	0.152375807458021	0.176815054633135	0.180509388911751	0.173471276514119	0.201399311097872	0.206171269290042	0.19797971461735	0.000366650043525007	0.000376229441952065	0.000384576821454296
124	0.986818893304458	0.15	0.100247931546227	0.0951795794083032	0.105316283684152	0.169083063071221	0.980433496801565	0.934145961014492	1.02672103258864	7.9	5.8	10.72	0.111328123713322	0.116844504156579	0.122360884599836	0.113447135513128	0.119068514359858	0.124689893206588	0.115672607220358	0.12143369148871	0.127147016277035	0.100247931546227	8.74967213735498	-0.00421492906164721	2.06076424042729	0.155659472454219	0.159287391443067	0.152375807458021	0.176815054633135	0.180509388911751	0.173471276514119	0.201399311097872	0.206171269290042	0.19797971461735	0.000366650043525007	0.000376229441952065	0.000384576821454296
124	0.986818893304458	0.15	0.100269419775718	0.0952204681435306	0.105318371407906	0.16956985579303	0.989098627840405	0.942482736306804	1.03571451937401	7.97	5.94	10.89	0.111392535833667	0.116902092845207	0.122411649856748	0.11345572891958	0.119067332983444	0.124678937047308	0.115766593707121	0.121466386993711	0.127237183767294	0.100269419775718	8.87446085063569	0.0186884564364376	2.10063777033244	0.155659472454219	0.159287391443067	0.152375807458021	0.176815054633135	0.180509388911751	0.173471276514119	0.201399311097872	0.206171269290042	0.19797971461735	0.000366650043525007	0.000376229441952065	0.000384576821454296
124	0.986818893304458	0.15	0.100280504060017	0.0951890468910505	0.105371961228984	0.164463886963927	0.973104238555049	0.926392732518681	1.01981574459142	8.03	5.83	10.91	0.108765826366197	0.114250126249511	0.119734426132825	0.110736175854776	0.116319826681593	0.121903477508409	0.112967248037285	0.118611712613343	0.124318566225702	0.100280504060017	8.8523297389501	-0.00719007796141574	2.07225206180761	0.155659472454219	0.159287391443067	0.152375807458021	0.176815054633135	0.180509388911751	0.173471276514119	0.201399311097872	0.206171269290042	0.19797971461735	0.000366650043525007	0.000376229441952065	0.000384576821454296
124	0.986818893304458	0.15	0.100281246358117	0.0952696898292527	0.105292802886982	0.16748193878784	0.975527445395937	0.929207343892621	1.02184754689925	7.98	5.87	10.87	0.10975995345885	0.115231382649148	0.120702811839446	0.111789009683059	0.117361585394507	0.122934161105954	0.114036505321608	0.119794690879553	0.125452588320034	0.100281246358117	8.87402204806938	-0.013572863506589	2.06652908364154	0.155659472454219	0.159287391443067	0.152375807458021	0.176815054633135	0.180509388911751	0.173471276514119	0.201399311097872	0.206171269290042	0.19797971461735	0.000366650043525007	0.000376229441952065	0.000384576821454296
124	0.986818893304458	0.15	0.100282267367549	0.0951903132843019	0.105374221450795	0.164188956632825	0.981695409095712	0.934524308546678	1.02886650964475	8.03	5.94	10.85	0.109659677974267	0.115194865928814	0.120730053883361	0.111642513602797	0.117277787277908	0.122913060953019	0.113890251617476	0.119819708344827	0.125530941852293	0.100282267367549	8.8688389394975	-0.0069819293257337	2.07591373264118	0.155659472454219	0.159287391443067	0.152375807458021	0.176815054633135	0.180509388911751	0.173471276514119	0.201399311097872	0.206171269290042	0.19797971461735	0.000366650043525007	0.000376229441952065	0.000384576821454296
124	0.986818893304458	0.15	0.100285404026605	0.0951659178687551	0.105404890184455	0.163593997423638	0.970525216131633	0.923789502369678	1.01726092989359	7.88	5.83	10.7	0.110393406676562	0.11597835286009	0.121563299043618	0.112513228872053	0.118205419620604	0.123897610369155	0.114800954997669	0.120741904895863	0.126545926902615	0.100285404026605	8.739124915814	-0.00867806126813674	2.05655914258597	0.155659472454219	0.159287391443067	0.152375807458021	0.176815054633135	0.180509388911751	0.173471276514119	0.201399311097872	0.206171269290042	0.19797971461735	0.000366650043525007	0.000376229441952065	0.000384576821454296
124	0.986818893304458	0.15	0.100286423361903	0.0952277865065696	0.105345060217237	0.161001751384238	0.966777976731715	0.919776755383749	1.01377919807968	8.05	5.93	10.78	0.107743527088285	0.113249295021477	0.118755062954669	0.109680430596235	0.115285175623569	0.120889920650902	0.11209733286539	0.117795416744133	0.123538285026177	0.100286423361903	8.84422599270672	0.00715888913902446	2.08621193216705	0.155659472454219	0.159287391443067	0.152375807458021	0.176815054633135	0.180509388911751	0.173471276514119	0.201399311097872	0.206171269290042	0.19797971461735	0.000366650043525007	0.000376229441952065	0.000384576821454296
124	0.986818893304458	0.15	0.100290214108471	0.0952269041113795	0.105353524105562	0.167553181187004	0.991204060577933	0.944151620481295	1.03825650067457	7.94	5.88	10.79	0.112004841123008	0.117586678788856	0.123168516454704	0.114104948078685	0.119791446007339	0.125477943935993	0.116544810615392	0.12233278069425	0.12821352026067	0.100290214108471	8.82877012111431	-0.00232709474738211	2.07389134957939	0.155659472454219	0.159287391443067	0.152375807458021	0.176815054633135	0.180509388911751	0.173471276514119	0.201399311097872	0.206171269290042	0.19797971461735	0.000366650043525007	0.000376229441952065	0.000384576821454296
124	0.986818893304458	0.15	0.100294820357162	0.095247899046542	0.105341741667781	0.16768601910634	0.988991999015723	0.942066909084569	1.03591708894688	8	5.9	10.91	0.110989892733225	0.116518386142485	0.122046879551744	0.113024003847093	0.118653817922674	0.124283631998256	0.115372009870502	0.121197386528366	0.126730418977891	0.100294820357162	8.88797331245241	-0.00617717156610812	2.07602426068015	0.155659472454219	0.159287391443067	0.152375807458021	0.176815054633135	0.180509388911751	0.173471276514119	0.201399311097872	0.206171269290042	0.19797971461735	0.000366650043525007	0.000376229441952065	0.000384576821454296
124	0.986818893304458	0.15	0.100300606469404	0.0953111903065632	0.105290022632244	0.174298547419234	1.0075673371812	0.960863142430703	1.0542715319317	8.07	5.97	10.92	0.112307742569959	0.117766628908036	0.123225515246112	0.114311614865452	0.119867902423131	0.12542418998081	0.116845167370047	0.122456260287905	0.128067184919656	0.100300606469404	8.95182221469037	-0.0267243837224679	2.06301042688072	0.155659472454219	0.159287391443067	0.152375807458021	0.176815054633135	0.180509388911751	0.173471276514119	0.201399311097872	0.206171269290042	0.19797971461735	0.000366650043525007	0.000376229441952065	0.000384576821454296
124	0.986818893304458	0.15	0.100301598201345	0.0952019362689538	0.105401260133736	0.165692768936807	0.970986118498926	0.924583614690019	1.01738862230783	8.06	5.88	10.89	0.108089565509033	0.113514306328086	0.118939047147138	0.110019523870029	0.11554112439844	0.121062724926852	0.112181886492199	0.117859418485241	0.123591892904369	0.100301598201345	8.86446300979265	-0.000541366851363126	2.08095739083644	0.155659472454219	0.159287391443067	0.152375807458021	0.176815054633135	0.180509388911751	0.173471276514119	0.201399311097872	0.206171269290042	0.19797971461735	0.000366650043525007	0.000376229441952065	0.000384576821454296
124	0.986818893304458	0.15	0.100308290435481	0.0952986966687554	0.105317884202206	0.169848542761887	0.98550269636914	0.939102187924963	1.03190320481332	7.99	5.89	10.84	0.110725230248215	0.116196101306953	0.12166697236569	0.112759671211944	0.118331062849092	0.12390245448624	0.115019186270751	0.120837237080378	0.126419969122821	0.100308290435481	8.86608675562457	0.00741679174782517	2.08661890751206	0.155659472454219	0.159287391443067	0.152375807458021	0.176815054633135	0.180509388911751	0.173471276514119	0.201399311097872	0.206171269290042	0.19797971461735	0.000366650043525007	0.000376229441952065	0.000384576821454296
124	0.986818893304458	0.15	0.100309315405008	0.0951649474444843	0.105453683365532	0.163165981830481	0.986701320660599	0.939112194393884	1.03429044692731	8.08	5.91	10.85	0.109571529035207	0.115124021444125	0.120676513853042	0.111514841986036	0.117165810983741	0.122816779981445	0.113835431146088	0.11952336592658	0.125306803977861	0.100309315405008	8.88685657935696	-0.0102108250936823	2.07263863128605	0.155659472454219	0.159287391443067	0.152375807458021	0.176815054633135	0.180509388911751	0.173471276514119	0.201399311097872	0.206171269290042	0.19797971461735	0.000366650043525007	0.000376229441952065	0.000384576821454296
124	0.986818893304458	0.15	0.100313022321434	0.0952226500093082	0.105403394633559	0.169524594841738	0.997797010404659	0.95076360805816	1.04483041275116	8.04	5.93	10.8	0.111427858741111	0.116940092558604	0.122452326376097	0.113434310132793	0.119045801257563	0.124657292382334	0.1158192211298	0.121503971055322	0.127296863929428	0.100313022321434	8.84561296209705	-0.00368676739937956	2.07734209887894	0.155659472454219	0.159287391443067	0.152375807458021	0.176815054633135	0.180509388911751	0.173471276514119	0.201399311097872	0.206171269290042	0.19797971461735	0.000366650043525007	0.000376229441952065	0.000384576821454296
124	0.986818893304458	0.15	0.100319011926232	0.0952914317632343	0.105346592089229	0.17024190580394	0.991015405930559	0.944420323286957	1.03761048857416	7.99	5.91	10.9	0.111409306078883	0.116905932629596	0.122402559180308	0.113459809617782	0.119057602333073	0.124655395048363	0.115930307124321	0.121327438340086	0.127285121480031	0.100319011926232	8.87377409784668	-0.00574270957819141	2.07429703311101	0.155659472454219	0.159287391443067	0.152375807458021	0.176815054633135	0.180509388911751	0.173471276514119	0.201399311097872	0.206171269290042	0.19797971461735	0.000366650043525007	0.000376229441952065	0.000384576821454296
124	0.986818893304458	0.15	0.100320829808609	0.0952255323204312	0.105416127296787	0.160794479510616	0.963993538975363	0.91709169799027	1.01089537996046	7.96	5.9	10.89	0.108498343314167	0.114047158177958	0.119595973041748	0.110514491507507	0.116166416084506	0.121818340661506	0.112777226772743	0.118505486219033	0.124358232220618	0.100320829808609	8.84731539991932	-0.0149814590252759	2.06374682214181	0.155659472454219	0.159287391443067	0.152375807458021	0.176815054633135	0.180509388911751	0.173471276514119	0.201399311097872	0.206171269290042	0.19797971461735	0.000366650043525007	0.000376229441952065	0.000384576821454296
124	0.986818893304458	0.15	0.100323670263582	0.0952683726831969	0.105378967843967	0.163965392462334	0.974761923942206	0.927885793338661	1.02163805454575	8.09	5.93	10.93	0.10818186487336	0.113647135775387	0.119112406677415	0.110095704012809	0.115657660707527	0.121219617402244	0.112460065224919	0.118066453314181	0.123752977023833	0.100323670263582	8.91495764279724	0.023635226526869	2.11134431327331	0.155659472454219	0.159287391443067	0.152375807458021	0.176815054633135	0.180509388911751	0.173471276514119	0.201399311097872	0.206171269290042	0.19797971461735	0.000366650043525007	0.000376229441952065	0.000384576821454296
124	0.986818893304458	0.15	0.100328499746386	0.0952503760862263	0.105406623406545	0.165473175879385	0.981661254488454	0.934711300918211	1.0286112080587	7.99	5.93	10.89	0.110225935526435	0.115762514093655	0.121299092660876	0.112252330012718	0.117890693084901	0.123529056157083	0.114548409686625	0.1202984224885	0.126176705397726	0.100328499746386	8.87109217310557	0.00787485512922386	2.08999244825546	0.155659472454219	0.159287391443067	0.152375807458021	0.176815054633135	0.180509388911751	0.173471276514119	0.201399311097872	0.206171269290042	0.19797971461735	0.000366650043525007	0.000376229441952065	0.000384576821454296
124	0.986818893304458	0.15	0.100338932185647	0.095308189587831	0.105369674783464	0.175101106344795	1.00348995704925	0.95710404354773	1.04987587055078	7.95	5.86	10.88	0.113336758353846	0.118829608483345	0.124322458612843	0.115449252897481	0.121044484779344	0.126639716661207	0.117809428576402	0.123412466750881	0.129202204880494	0.100338932185647	8.84360454553711	0.0140321634105499	2.09114231611314	0.155659472454219	0.159287391443067	0.152375807458021	0.176815054633135	0.180509388911751	0.173471276514119	0.201399311097872	0.206171269290042	0.19797971461735	0.000366650043525007	0.000376229441952065	0.000384576821454296
124	0.986818893304458	0.15	0.100344435875943	0.0951986338150779	0.105490237936809	0.161447301760838	0.973440456945759	0.926193227740474	1.02068768615104	7.98	5.91	10.76	0.109366648680888	0.114945690896783	0.120524733112677	0.111386148879524	0.117068210407056	0.122750271934588	0.113664249077104	0.119603191759518	0.125406200625386	0.100344435875943	8.80877470987656	-0.00387992460838461	2.07174826451278	0.155659472454219	0.159287391443067	0.152375807458021	0.176815054633135	0.180509388911751	0.173471276514119	0.201399311097872	0.206171269290042	0.19797971461735	0.000366650043525007	0.000376229441952065	0.000384576821454296
124	0.986818893304458	0.15	0.100345667370494	0.09524070145318	0.105450633287808	0.169518910823148	0.995390527376854	0.948469612827949	1.04231144192576	8	5.89	10.88	0.111682433596977	0.117207378047009	0.122732322497041	0.113725459357111	0.119351472556016	0.124977485754921	0.116152830799177	0.121884204422903	0.127491042988266	0.100345667370494	8.85487931792263	-0.00163635246883805	2.07813588382952	0.155659472454219	0.159287391443067	0.152375807458021	0.176815054633135	0.180509388911751	0.173471276514119	0.201399311097872	0.206171269290042	0.19797971461735	0.000366650043525007	0.000376229441952065	0.000384576821454296
124	0.986818893304458	0.15	0.100345692353473	0.0952747770402203	0.105416607666725	0.168839633320293	0.993677492502114	0.946724007350411	1.04063097765382	7.94	5.9	10.8	0.112335379036967	0.117906736170273	0.123478093303578	0.114443247662572	0.120119146116733	0.125795044570894	0.11683228733695	0.12268167592763	0.128412822282315	0.100345692353473	8.82114907477318	-0.0266735373000131	2.04992700284495	0.155659472454219	0.159287391443067	0.152375807458021	0.176815054633135	0.180509388911751	0.173471276514119	0.201399311097872	0.206171269290042	0.19797971461735	0.000366650043525007	0.000376229441952065	0.000384576821454296
124	0.986818893304458	0.15	0.10034877578529	0.0953454759771704	0.10535207559341	0.17679118949069	1.00693070455983	0.960656235127508	1.05320517399215	8	5.84	10.92	0.11313098303524	0.118580462281704	0.124029941528167	0.115201337149891	0.12075054461826	0.12629975208663	0.11751456831762	0.123210498670051	0.128825008148852	0.10034877578529	8.87302725815858	0.00101280194433353	2.08074540709738	0.155659472454219	0.159287391443067	0.152375807458021	0.176815054633135	0.180509388911751	0.173471276514119	0.201399311097872	0.206171269290042	0.19797971461735	0.000366650043525007	0.000376229441952065	0.000384576821454296
124	0.986818893304458	0.15	0.100354033044996	0.0952540237959361	0.105454042294056	0.169232257335859	1.00464041868843	0.957235211012236	1.05204562636463	8.02	5.93	10.79	0.11248761454072	0.118058344353995	0.123629074167271	0.114531524379351	0.120203474842741	0.125875425306132	0.117057353020937	0.122731826484131	0.128519245893404	0.100354033044996	8.84761027289992	0.0043974648649145	2.08408497374679	0.155659472454219	0.159287391443067	0.152375807458021	0.176815054633135	0.180509388911751	0.173471276514119	0.201399311097872	0.206171269290042	0.19797971461735	0.000366650043525007	0.000376229441952065	0.000384576821454296
124	0.986818893304458	0.15	0.100354204012642	0.09525286596116	0.105455542064124	0.168970505322414	0.993389683052339	0.946471673357038	1.04030769274764	7.99	5.87	10.83	0.111603085344567	0.117135416409109	0.122667747473651	0.113654203923962	0.119288211989626	0.124922220055291	0.115888197772926	0.12181257750126	0.127562705801318	0.100354204012642	8.82922806245758	-0.0169916918629255	2.05964823765587	0.155659472454219	0.159287391443067	0.152375807458021	0.176815054633135	0.180509388911751	0.173471276514119	0.201399311097872	0.206171269290042	0.19797971461735	0.000366650043525007	0.000376229441952065	0.000384576821454296
124	0.986818893304458	0.15	0.100355072384895	0.0952484065888768	0.105461738180914	0.167405636159913	0.986688011850392	0.939825159909278	1.03355086379151	8	5.87	10.72	0.11067826430368	0.116197055813436	0.121715847323193	0.112703759186222	0.118323548701604	0.123943338216987	0.115013288421016	0.120720140403137	0.126652748837569	0.100355072384895	8.80975614224454	0.0195779825145214	2.09486140297547	0.155659472454219	0.159287391443067	0.152375807458021	0.176815054633135	0.180509388911751	0.173471276514119	0.201399311097872	0.206171269290042	0.19797971461735	0.000366650043525007	0.000376229441952065	0.000384576821454296
124	0.986818893304458	0.15	0.10036863104583	0.0953248774559095	0.105412384635751	0.169692543814108	0.985891386280545	0.939446882306984	1.03233589025411	8.06	5.95	10.93	0.109858768237251	0.115289981107313	0.120721193977375	0.111822232986251	0.1173505158962	0.122878798806149	0.114125822677695	0.119750285183546	0.125382067327196	0.10036863104583	8.90116055360244	0.00607671285264498	2.08968364721136	0.155659472454219	0.159287391443067	0.152375807458021	0.176815054633135	0.180509388911751	0.173471276514119	0.201399311097872	0.206171269290042	0.19797971461735	0.000366650043525007	0.000376229441952065	0.000384576821454296
124	0.986818893304458	0.15	0.100369360651513	0.0951796558494027	0.105559065453623	0.160858563959036	0.972372982378475	0.925074681358308	1.01967128339864	7.96	5.89	10.73	0.10944093153983	0.11503655557777	0.12063217961571	0.111474481253602	0.117174079001384	0.122873676749166	0.113888622142001	0.11959495482588	0.125463703276065	0.100369360651513	8.78251666906538	-0.00503395817767377	2.06902051408587	0.155659472454219	0.159287391443067	0.152375807458021	0.176815054633135	0.180509388911751	0.173471276514119	0.201399311097872	0.206171269290042	0.19797971461735	0.000366650043525007	0.000376229441952065	0.000384576821454296
124	0.986818893304458	0.15	0.100372257595795	0.0953076550025268	0.105436860189062	0.171238779879851	0.982476016819029	0.936444766269956	1.0285072673681	8	5.89	10.95	0.110284642159521	0.11570572002531	0.121126797891099	0.112303206695438	0.117823507765039	0.123343808834639	0.114520346383506	0.120133858316787	0.125793840846491	0.100372257595795	8.86461256926682	0.0223812611238522	2.10275547157549	0.155659472454219	0.159287391443067	0.152375807458021	0.176815054633135	0.180509388911751	0.173471276514119	0.201399311097872	0.206171269290042	0.19797971461735	0.000366650043525007	0.000376229441952065	0.000384576821454296
124	0.986818893304458	0.15	0.100374033640074	0.0953096582858345	0.105438408994313	0.171669126014749	0.9890406679775	0.942771984340289	1.03530935161471	8	5.95	10.83	0.110989844163745	0.116436923703502	0.121884003243259	0.113018874487829	0.118565533314746	0.124112192141663	0.115480072825728	0.121053422383512	0.126730418977891	0.100374033640074	8.85199418033271	-0.0127678579371291	2.06855070165512	0.155659472454219	0.159287391443067	0.152375807458021	0.176815054633135	0.180509388911751	0.173471276514119	0.201399311097872	0.206171269290042	0.19797971461735	0.000366650043525007	0.000376229441952065	0.000384576821454296
124	0.986818893304458	0.15	0.100379554825052	0.095298698880536	0.105460410769567	0.168578065063208	0.991704678710597	0.944800694311378	1.03860866310982	7.99	5.94	10.88	0.111466981384752	0.117000683452689	0.122534385520625	0.1135193308068	0.119154920358364	0.124790509909928	0.115877386450948	0.121589795166074	0.127490384354114	0.100379554825052	8.88382167244942	0.0115325635980856	2.0941720675194	0.155659472454219	0.159287391443067	0.152375807458021	0.176815054633135	0.180509388911751	0.173471276514119	0.201399311097872	0.206171269290042	0.19797971461735	0.000366650043525007	0.000376229441952065	0.000384576821454296
124	0.986818893304458	0.15	0.100382324623333	0.0953237285419901	0.105440920704676	0.166006407209448	0.982540588188441	0.935639102542819	1.02944207383406	7.98	5.94	10.87	0.110500927962857	0.116040091164344	0.121579254365832	0.112542531682429	0.118184035890494	0.123825540098559	0.11485667243005	0.120714740821132	0.126524015605469	0.100382324623333	8.85022656056075	-0.00101159411179181	2.08035160377568	0.155659472454219	0.159287391443067	0.152375807458021	0.176815054633135	0.180509388911751	0.173471276514119	0.201399311097872	0.206171269290042	0.19797971461735	0.000366650043525007	0.000376229441952065	0.000384576821454296
124	0.986818893304458	0.15	0.100386689337962	0.0953120599742499	0.105461318701674	0.176744442582696	1.01327389231012	0.966700435592164	1.05984734902808	7.98	5.89	10.81	0.11416953208313	0.119669963825179	0.125170395567227	0.116278928570042	0.121880986299177	0.127483044028312	0.118625687013254	0.124415205114565	0.130185916612391	0.100386689337962	8.85248148547211	0.0167069666882542	2.09452827836387	0.155659472454219	0.159287391443067	0.152375807458021	0.176815054633135	0.180509388911751	0.173471276514119	0.201399311097872	0.206171269290042	0.19797971461735	0.000366650043525007	0.000376229441952065	0.000384576821454296
124	0.986818893304458	0.15	0.100388590164619	0.095309636012878	0.10546754431636	0.166073892561008	0.982172556976864	0.935300062585122	1.02904505136861	8	5.91	10.79	0.110208681522791	0.115731781555865	0.121254881588939	0.112229455810114	0.11785382679915	0.123478197788187	0.114635194660792	0.120428552941303	0.125985077574013	0.100388590164619	8.80901543055761	0.0146383258610819	2.09029363483007	0.155659472454219	0.159287391443067	0.152375807458021	0.176815054633135	0.180509388911751	0.173471276514119	0.201399311097872	0.206171269290042	0.19797971461735	0.000366650043525007	0.000376229441952065	0.000384576821454296
124	0.986818893304458	0.15	0.10039054695532	0.0952929737019851	0.105488120208654	0.167286613933823	0.992994910525844	0.945812364940083	1.04017745611161	7.97	5.89	10.79	0.111831974226401	0.117410794526786	0.122989614827172	0.113906125317255	0.119588416170599	0.125270707023943	0.116246853477226	0.122127097412423	0.127794659487473	0.10039054695532	8.82236696668249	-0.0147611885471567	2.06173909523199	0.155659472454219	0.159287391443067	0.152375807458021	0.176815054633135	0.180509388911751	0.173471276514119	0.201399311097872	0.206171269290042	0.19797971461735	0.000366650043525007	0.000376229441952065	0.000384576821454296
124	0.986818893304458	0.15	0.10039254603718	0.0953324625976021	0.105452629476757	0.165096230158434	0.985998716988334	0.938776850344609	1.03322058363206	8.02	5.91	10.82	0.110374118973555	0.115926100709337	0.121478082445118	0.112383019688348	0.118036052106856	0.123689084525363	0.11465433443227	0.120548904597377	0.126348502348719	0.10039254603718	8.84587102450841	0.00219077821746755	2.08089496615579	0.155659472454219	0.159287391443067	0.152375807458021	0.176815054633135	0.180509388911751	0.173471276514119	0.201399311097872	0.206171269290042	0.19797971461735	0.000366650043525007	0.000376229441952065	0.000384576821454296
124	0.986818893304458	0.15	0.100393768568516	0.0953275790352064	0.105459958101825	0.167473323081507	0.98484307598335	0.938079203869496	1.0316069480972	8.03	5.92	10.91	0.110051327876672	0.11553745975291	0.121023591629148	0.112039693152459	0.117624946359912	0.123210199567365	0.114294016186981	0.119984082294105	0.125717627298778	0.100393768568516	8.90296326475312	0.00448296908517281	2.08971252998867	0.155659472454219	0.159287391443067	0.152375807458021	0.176815054633135	0.180509388911751	0.173471276514119	0.201399311097872	0.206171269290042	0.19797971461735	0.000366650043525007	0.000376229441952065	0.000384576821454296
124	0.986818893304458	0.15	0.100395078040966	0.0953164214366092	0.105473734645322	0.168372589260385	0.988397823702349	0.941615945840081	1.03517970156462	7.99	5.91	10.75	0.110994823847372	0.116509329326502	0.122023834805633	0.113032578589714	0.118648324913257	0.1242640712368	0.115269704690664	0.121147677054432	0.126993342771796	0.100395078040966	8.81493000600902	-0.00143828262001461	2.07499772441489	0.155659472454219	0.159287391443067	0.152375807458021	0.176815054633135	0.180509388911751	0.173471276514119	0.201399311097872	0.206171269290042	0.19797971461735	0.000366650043525007	0.000376229441952065	0.000384576821454296
124	0.986818893304458	0.15	0.100400701150172	0.0953227216507306	0.105478680649612	0.170795786319011	0.999242165305619	0.952352180305729	1.04613215030551	8	5.89	10.87	0.112163946725948	0.117686447632934	0.123208948539919	0.114217269103246	0.119840867332696	0.125464465562145	0.116513041177825	0.122286787560667	0.128127826620994	0.100400701150172	8.86107071288545	-0.00230531459580731	2.07646421422231	0.155659472454219	0.159287391443067	0.152375807458021	0.176815054633135	0.180509388911751	0.173471276514119	0.201399311097872	0.206171269290042	0.19797971461735	0.000366650043525007	0.000376229441952065	0.000384576821454296
124	0.986818893304458	0.15	0.10040135578058	0.0953545983651147	0.105448113196046	0.169196536193971	0.987714442623381	0.941101986519502	1.03432689872726	8.01	5.91	10.89	0.110753426982532	0.116239005939463	0.121724584896394	0.112775703021717	0.118361444611877	0.123947186202036	0.115158458716806	0.120863974215172	0.126366954505011	0.10040135578058	8.85860496539523	0.00787685324375156	2.0889739393993	0.155659472454219	0.159287391443067	0.152375807458021	0.176815054633135	0.180509388911751	0.173471276514119	0.201399311097872	0.206171269290042	0.19797971461735	0.000366650043525007	0.000376229441952065	0.000384576821454296
124	0.986818893304458	0.15	0.100403199450963	0.0953984733117717	0.105407925590154	0.170699316526183	0.978498217981083	0.93256600948816	1.02443042647401	7.97	5.87	10.85	0.11026131034836	0.115692073901927	0.121122837455495	0.112306058462474	0.117837533167571	0.123369007872668	0.11451267719712	0.120182976592969	0.125894478215424	0.100403199450963	8.82495554547683	-0.000930467451570033	2.07308099470856	0.155659472454219	0.159287391443067	0.152375807458021	0.176815054633135	0.180509388911751	0.173471276514119	0.201399311097872	0.206171269290042	0.19797971461735	0.000366650043525007	0.000376229441952065	0.000384576821454296
124	0.986818893304458	0.15	0.100405132594053	0.0953320731767809	0.105478192011325	0.168524770026704	0.984880892010835	0.938290789513102	1.03147099450857	8.03	5.9	10.84	0.110139895029388	0.115608806219672	0.121077717409956	0.112133743942864	0.117701658156818	0.123269572370773	0.114460210412829	0.120216476812493	0.125670406837838	0.100405132594053	8.86164081283946	0.0182860927778522	2.09972532192095	0.155659472454219	0.159287391443067	0.152375807458021	0.176815054633135	0.180509388911751	0.173471276514119	0.201399311097872	0.206171269290042	0.19797971461735	0.000366650043525007	0.000376229441952065	0.000384576821454296
124	0.986818893304458	0.15	0.100405662219061	0.0954047934254609	0.105406531012662	0.16970816766645	0.980257069184587	0.934080553292255	1.02643358507692	7.91	5.87	10.82	0.111188996462451	0.116685653516389	0.122182310570328	0.113297236935879	0.118898115407749	0.124498993879619	0.115572355818494	0.121363720767113	0.127135232294176	0.100405662219061	8.79593323995412	-0.021744676288888	2.05101118440377	0.155659472454219	0.159287391443067	0.152375807458021	0.176815054633135	0.180509388911751	0.173471276514119	0.201399311097872	0.206171269290042	0.19797971461735	0.000366650043525007	0.000376229441952065	0.000384576821454296
124	0.986818893304458	0.15	0.100407817372362	0.0953348955751615	0.105480739169562	0.168864129555122	0.991578854090111	0.944728623286361	1.03842908489386	7.96	5.88	10.75	0.111807215202038	0.117351869728878	0.122896524255718	0.113887261072456	0.119535067580415	0.125182874088373	0.116227011185157	0.122122317022797	0.127831182137493	0.100407817372362	8.82723604136011	0.00532271036362524	2.08196950784041	0.155659472454219	0.159287391443067	0.152375807458021	0.176815054633135	0.180509388911751	0.173471276514119	0.201399311097872	0.206171269290042	0.19797971461735	0.000366650043525007	0.000376229441952065	0.000384576821454296
124	0.986818893304458	0.15	0.100410318858491	0.095387185672471	0.105433452044511	0.173452621851048	0.99292383546898	0.946762693312583	1.03908497762538	7.97	5.89	10.74	0.111972214094326	0.11743162364741	0.122891033200495	0.114050678187338	0.119611427048722	0.125172175910107	0.116379023724051	0.122093122402715	0.127805707387558	0.100410318858491	8.77793514264484	-0.0245523393963203	2.0455145974462	0.155659472454219	0.159287391443067	0.152375807458021	0.176815054633135	0.180509388911751	0.173471276514119	0.201399311097872	0.206171269290042	0.19797971461735	0.000366650043525007	0.000376229441952065	0.000384576821454296
124	0.986818893304458	0.15	0.100412245193694	0.0953639162299152	0.105460574157474	0.165598704681896	0.979103267787012	0.932296927569354	1.02590960800467	8.01	5.94	10.85	0.109678780202202	0.115185247239679	0.120691714277157	0.111679087390405	0.117285980650497	0.122892873910588	0.114389863726683	0.119696797760844	0.125439916529384	0.100412245193694	8.87498175134861	-0.00400384109578789	2.07912699126051	0.155659472454219	0.159287391443067	0.152375807458021	0.176815054633135	0.180509388911751	0.173471276514119	0.201399311097872	0.206171269290042	0.19797971461735	0.000366650043525007	0.000376229441952065	0.000384576821454296
124	0.986818893304458	0.15	0.100413940595278	0.0953844826463773	0.105443398544179	0.171169664939041	0.996551768852441	0.949849664399068	1.04325387330581	8.01	5.91	10.82	0.111775505622068	0.117271271462226	0.122767037302385	0.113815992606652	0.119412084887785	0.125008177168918	0.116226933400106	0.12193874484054	0.127808221015949	0.100413940595278	8.85107119981346	-0.0146900816416579	2.0652291738727	0.155659472454219	0.159287391443067	0.152375807458021	0.176815054633135	0.180509388911751	0.173471276514119	0.201399311097872	0.206171269290042	0.19797971461735	0.000366650043525007	0.000376229441952065	0.000384576821454296
124	0.986818893304458	0.15	0.100418904349229	0.0953638856423559	0.105473923056102	0.169957095949265	0.993365415994602	0.946612702339847	1.04011812964936	8.04	5.84	10.81	0.110968952087584	0.116449651457765	0.121930350827946	0.112968817434928	0.118548289124243	0.124127760813559	0.115326964549476	0.12104857853301	0.126543508583563	0.100418904349229	8.84672492300131	0.00410516827435559	2.08053758788411	0.155659472454219	0.159287391443067	0.152375807458021	0.176815054633135	0.180509388911751	0.173471276514119	0.201399311097872	0.206171269290042	0.19797971461735	0.000366650043525007	0.000376229441952065	0.000384576821454296
124	0.986818893304458	0.15	0.100425251367171	0.0952840207194919	0.10556648201485	0.164615609312474	0.985500593623373	0.938220129703401	1.03278105754334	7.98	5.85	10.69	0.110801221655596	0.116384914647168	0.121968607638739	0.11284809571625	0.118534938440075	0.1242217811639	0.115165536546879	0.121102456949848	0.12691494058721	0.100425251367171	8.77601101489527	0.00266977117306223	2.07485317785381	0.155659472454219	0.159287391443067	0.152375807458021	0.176815054633135	0.180509388911751	0.173471276514119	0.201399311097872	0.206171269290042	0.19797971461735	0.000366650043525007	0.000376229441952065	0.000384576821454296
124	0.986818893304458	0.15	0.100427541822775	0.0954034266102129	0.105451657035338	0.171977454957379	0.989737167437941	0.943486035132679	1.0359882997432	7.91	5.83	10.74	0.112267086012495	0.117770590733643	0.123274095454792	0.114393202294982	0.120000932496759	0.125608662698535	0.116720820128741	0.122447857154605	0.128292626656458	0.100427541822775	8.79389400504149	-0.00602950344112426	2.06543063474384	0.155659472454219	0.159287391443067	0.152375807458021	0.176815054633135	0.180509388911751	0.173471276514119	0.201399311097872	0.206171269290042	0.19797971461735	0.000366650043525007	0.000376229441952065	0.000384576821454296
124	0.986818893304458	0.15	0.100427864057073	0.0954061742110021	0.105449553903143	0.175017752744357	1.00162150125397	0.955308592693194	1.04793440981475	7.95	5.87	10.89	0.113153471399385	0.118639098153229	0.124124724907073	0.115264353590502	0.120852314914187	0.126440276237873	0.117591269470859	0.12329851702898	0.129063908514582	0.100427864057073	8.86330694449702	0.00135513236150414	2.07971599768203	0.155659472454219	0.159287391443067	0.152375807458021	0.176815054633135	0.180509388911751	0.173471276514119	0.201399311097872	0.206171269290042	0.19797971461735	0.000366650043525007	0.000376229441952065	0.000384576821454296
124	0.986818893304458	0.15	0.10043838097824	0.0953523861447947	0.105524375811685	0.166506088034101	0.984022947402533	0.937135288235222	1.03091060656984	8.1	5.93	10.93	0.109122788494117	0.114582525395001	0.120042262295886	0.111044970233301	0.116600879590154	0.122156788947007	0.113374885991528	0.119028219054245	0.124735412733029	0.10043838097824	8.91735944658253	0.00142751088413335	2.08776660968194	0.155659472454219	0.159287391443067	0.152375807458021	0.176815054633135	0.180509388911751	0.173471276514119	0.201399311097872	0.206171269290042	0.19797971461735	0.000366650043525007	0.000376229441952065	0.000384576821454296
124	0.986818893304458	0.15	0.10044548403206	0.0953733326080046	0.105517635456115	0.173150591319532	1.00814551872677	0.961227289534668	1.05506374791887	8.04	5.9	10.87	0.11271410444811	0.118215764922438	0.123717425396767	0.114747363240393	0.120348268610348	0.125949173980303	0.117084043370869	0.122969640739462	0.128499613622762	0.10044548403206	8.87627354981288	-0.0173323235888286	2.06395041142165	0.155659472454219	0.159287391443067	0.152375807458021	0.176815054633135	0.180509388911751	0.173471276514119	0.201399311097872	0.206171269290042	0.19797971461735	0.000366650043525007	0.000376229441952065	0.000384576821454296
124	0.986818893304458	0.15	0.100448299279583	0.0953196378912266	0.105576960667939	0.158953031839598	0.964948942308942	0.91767767788277	1.01222020673511	7.96	5.91	10.77	0.108610752673581	0.114205492235083	0.119800231796586	0.110631637875167	0.116330476948994	0.122029316022822	0.112959247119422	0.118748257365447	0.124757614172995	0.100448299279583	8.83309358338636	-0.00248438676635467	2.07607588890205	0.155659472454219	0.159287391443067	0.152375807458021	0.176815054633135	0.180509388911751	0.173471276514119	0.201399311097872	0.206171269290042	0.19797971461735	0.000366650043525007	0.000376229441952065	0.000384576821454296
124	0.986818893304458	0.15	0.100455737983821	0.0954441327127559	0.105467343254885	0.170679273924948	0.983672718919065	0.937494342341476	1.02985109549665	8.08	5.93	10.9	0.109360647649058	0.114747450472096	0.120134253295134	0.11129888208341	0.116781156970185	0.12226343185696	0.113218524574767	0.119236528058901	0.124868363409558	0.100455737983821	8.91025122056938	0.00792670555694077	2.09192608683276	0.155659472454219	0.159287391443067	0.152375807458021	0.176815054633135	0.180509388911751	0.173471276514119	0.201399311097872	0.206171269290042	0.19797971461735	0.000366650043525007	0.000376229441952065	0.000384576821454296
124	0.986818893304458	0.15	0.100455748704181	0.0954112715401167	0.105500225868246	0.170910639962747	0.993180401728658	0.946593757330362	1.03976704612695	8.05	5.95	10.92	0.110847543845827	0.116302909537371	0.121758275228916	0.112837978453585	0.118391303452965	0.123944628452345	0.115245987295351	0.120908534244745	0.126431200774095	0.100455748704181	8.92208793975441	0.00421521064609775	2.09115318685835	0.155659472454219	0.159287391443067	0.152375807458021	0.176815054633135	0.180509388911751	0.173471276514119	0.201399311097872	0.206171269290042	0.19797971461735	0.000366650043525007	0.000376229441952065	0.000384576821454296
124	0.986818893304458	0.15	0.100466275337035	0.0953716835716776	0.105560867102392	0.161939193025494	0.976145679094318	0.928853036270483	1.02343832191815	8.12	5.95	10.91	0.107824133385881	0.113314009640668	0.118803885895455	0.109703317051909	0.115288872126108	0.120874427200307	0.112062522852084	0.117592583270927	0.123513856326133	0.100466275337035	8.92587342548617	0.0129052024401106	2.10269376995686	0.155659472454219	0.159287391443067	0.152375807458021	0.176815054633135	0.180509388911751	0.173471276514119	0.201399311097872	0.206171269290042	0.19797971461735	0.000366650043525007	0.000376229441952065	0.000384576821454296
124	0.986818893304458	0.15	0.100475118970393	0.0954713997362639	0.105478838204521	0.173906581317185	1.00395478405469	0.957354571921606	1.05055499618777	8.02	5.96	10.82	0.112500343766188	0.117976412965948	0.123452482165707	0.114544405771222	0.120119971777955	0.125695537784688	0.116926720756237	0.122826482694569	0.128337599219959	0.100475118970393	8.90358806795417	-0.0176178708268461	2.06858509316778	0.155659472454219	0.159287391443067	0.152375807458021	0.176815054633135	0.180509388911751	0.173471276514119	0.201399311097872	0.206171269290042	0.19797971461735	0.000366650043525007	0.000376229441952065	0.000384576821454296
124	0.986818893304458	0.15	0.100476247070013	0.0954005134864911	0.105551980653535	0.170223282713469	1.00438595403432	0.957159108301871	1.05161279976677	7.99	5.91	10.84	0.112932384122462	0.118504540555901	0.12407669698934	0.115012165979016	0.120686940186286	0.126361714393557	0.117339966017835	0.123233688350036	0.129064040261446	0.100476247070013	8.88653140801798	-0.0117422108971893	2.06980082146706	0.155659472454219	0.159287391443067	0.152375807458021	0.176815054633135	0.180509388911751	0.173471276514119	0.201399311097872	0.206171269290042	0.19797971461735	0.000366650043525007	0.000376229441952065	0.000384576821454296
124	0.986818893304458	0.15	0.100481803436952	0.0954503092014231	0.105513297672481	0.171435545727859	0.993140182870372	0.946641523282384	1.03963884245836	7.96	5.84	10.83	0.11208884183585	0.117594601695258	0.123100361554666	0.114177523911499	0.119785879013599	0.125394234115699	0.116444313068759	0.122263483383903	0.128012928310023	0.100481803436952	8.82202850231741	-0.00254437172639326	2.07226471078089	0.155659472454219	0.159287391443067	0.152375807458021	0.176815054633135	0.180509388911751	0.173471276514119	0.201399311097872	0.206171269290042	0.19797971461735	0.000366650043525007	0.000376229441952065	0.000384576821454296
124	0.986818893304458	0.15	0.10048278140586	0.0954050237121025	0.105560539099618	0.166746496127395	0.976030665103184	0.929564070406434	1.02249725979993	7.99	5.88	10.79	0.109622382349818	0.115102132452588	0.120581882555359	0.111637891402399	0.117218391787194	0.12279889217199	0.113862820177316	0.119741359239925	0.125425979028134	0.10048278140586	8.82063698767961	-0.0145959036450575	2.0601110489872	0.155659472454219	0.159287391443067	0.152375807458021	0.176815054633135	0.180509388911751	0.173471276514119	0.201399311097872	0.206171269290042	0.19797971461735	0.000366650043525007	0.000376229441952065	0.000384576821454296
124	0.986818893304458	0.15	0.100483872386465	0.0954708690560025	0.105496875716926	0.166904636473136	0.974505326085513	0.928137734007225	1.0208729181638	8.03	5.93	10.9	0.108895825210337	0.114336006141869	0.119776187073401	0.11086397013208	0.116402474984231	0.121940979836382	0.113244230529088	0.118908922628134	0.124485702533275	0.100483872386465	8.89957540486662	-0.00372092169256958	2.08075677868902	0.155659472454219	0.159287391443067	0.152375807458021	0.176815054633135	0.180509388911751	0.173471276514119	0.201399311097872	0.206171269290042	0.19797971461735	0.000366650043525007	0.000376229441952065	0.000384576821454296
124	0.986818893304458	0.15	0.100516878122945	0.0954519663654274	0.105581789880462	0.170079659285238	0.999265555599964	0.952255571811856	1.04627553938807	8.01	5.89	10.92	0.111988612341157	0.117517152164341	0.123045691987525	0.114028715478831	0.119657969037137	0.125287222595443	0.116424692235906	0.12207872555486	0.127980284568708	0.100516878122945	8.86362393340615	-0.00625901761127199	2.07426346399312	0.155659472454219	0.159287391443067	0.152375807458021	0.176815054633135	0.180509388911751	0.173471276514119	0.201399311097872	0.206171269290042	0.19797971461735	0.000366650043525007	0.000376229441952065	0.000384576821454296
124	0.986818893304458	0.15	0.100519323565676	0.0954819303800784	0.105556716751273	0.1721329509571	1.00236148389199	0.955545966256399	1.04917700152758	7.99	5.92	10.84	0.112638885369843	0.118157455810933	0.123676026252023	0.114706947874948	0.12032683988517	0.125946731895392	0.117405714979395	0.122746155551238	0.128671162202955	0.100519323565676	8.86235228668711	-0.00538845190484493	2.07501805153779	0.155659472454219	0.159287391443067	0.152375807458021	0.176815054633135	0.180509388911751	0.173471276514119	0.201399311097872	0.206171269290042	0.19797971461735	0.000366650043525007	0.000376229441952065	0.000384576821454296
124	0.986818893304458	0.15	0.100524882448847	0.0955100682228114	0.105539696674883	0.1735495011442	0.995026498221761	0.948783226538683	1.04126976990484	8.06	5.89	11.01	0.110971815831945	0.116380532686482	0.121789249541018	0.112956463681653	0.118461911388024	0.123967359094395	0.115194657102927	0.120765551639488	0.126430208461539	0.100524882448847	8.92125903638246	-0.00395160499640589	2.08212929837204	0.155659472454219	0.159287391443067	0.152375807458021	0.176815054633135	0.180509388911751	0.173471276514119	0.201399311097872	0.206171269290042	0.19797971461735	0.000366650043525007	0.000376229441952065	0.000384576821454296
124	0.986818893304458	0.15	0.100552550719018	0.0953914918073272	0.105713609630708	0.163313251895859	0.977918746156218	0.93077862751637	1.02505886479607	7.85	5.83	10.63	0.111573206319489	0.11722393145159	0.122874656583691	0.113737155402726	0.119497475677537	0.125257795952348	0.116143749190617	0.121979485888551	0.128019793907151	0.100552550719018	8.7161076509788	-0.00568629730831955	2.05903979165692	0.155659472454219	0.159287391443067	0.152375807458021	0.176815054633135	0.180509388911751	0.173471276514119	0.201399311097872	0.206171269290042	0.19797971461735	0.000366650043525007	0.000376229441952065	0.000384576821454296
124	0.986818893304458	0.15	0.100557940593133	0.0954360398760149	0.105679841310252	0.168854899599634	0.992618245429924	0.945717363135611	1.03951912772424	8	5.91	10.75	0.11141508253638	0.116940481429898	0.122465880323415	0.113456687047705	0.119083335063434	0.124709983079163	0.115721704334657	0.121556624605889	0.127438061138494	0.100557940593133	8.80489995486247	-0.0173275986243	2.0574176206447	0.155659472454219	0.159287391443067	0.152375807458021	0.176815054633135	0.180509388911751	0.173471276514119	0.201399311097872	0.206171269290042	0.19797971461735	0.000366650043525007	0.000376229441952065	0.000384576821454296
124	0.986818893304458	0.15	0.100560426361034	0.0955144975814503	0.105606355140617	0.170038565029216	0.993133413862298	0.946405111585319	1.03986171613928	7.99	5.87	10.85	0.111564170528692	0.117072598388948	0.122581026249203	0.113612672561808	0.119222244235688	0.124831815909567	0.115936047950066	0.121684554191415	0.127453276977371	0.100560426361034	8.84916036735201	-0.0175536928955556	2.06024852750514	0.155659472454219	0.159287391443067	0.152375807458021	0.176815054633135	0.180509388911751	0.173471276514119	0.201399311097872	0.206171269290042	0.19797971461735	0.000366650043525007	0.000376229441952065	0.000384576821454296
124	0.986818893304458	0.15	0.100562067157646	0.0954864395696854	0.105637694745608	0.169140568809537	0.982839666505461	0.936448026319908	1.02923130669101	7.93	5.88	10.74	0.111161677313621	0.116668627396716	0.12217557747981	0.113250335268788	0.118860757478048	0.124471179687308	0.115697346768906	0.121433974472348	0.127024791613803	0.100562067157646	8.806209377501	-0.00498464825923033	2.067846747863	0.155659472454219	0.159287391443067	0.152375807458021	0.176815054633135	0.180509388911751	0.173471276514119	0.201399311097872	0.206171269290042	0.19797971461735	0.000366650043525007	0.000376229441952065	0.000384576821454296
124	0.986818893304458	0.15	0.100566261632393	0.0954153956959336	0.105717127568853	0.162097021707549	0.972890132837563	0.925782604725011	1.01999766095012	8.05	5.89	10.83	0.108435871570151	0.113953523168192	0.119471174766234	0.11038454142328	0.116001349150871	0.121618156878462	0.112721501648694	0.118358141115626	0.124144356220495	0.100566261632393	8.86390056240448	0.00982902456695667	2.08906778693992	0.155659472454219	0.159287391443067	0.152375807458021	0.176815054633135	0.180509388911751	0.173471276514119	0.201399311097872	0.206171269290042	0.19797971461735	0.000366650043525007	0.000376229441952065	0.000384576821454296
124	0.986818893304458	0.15	0.100573784039365	0.0955430443059233	0.105604523772807	0.171447792655547	0.990001852689535	0.943652127289238	1.03635157808983	8	5.84	10.81	0.111153770830823	0.116613353452669	0.122072936074515	0.113189485887727	0.118749057510978	0.124308629134228	0.11556428374615	0.121055646007881	0.126855195976898	0.100573784039365	8.81444718593436	0.00299778795250253	2.07803918138476	0.155659472454219	0.159287391443067	0.152375807458021	0.176815054633135	0.180509388911751	0.173471276514119	0.201399311097872	0.206171269290042	0.19797971461735	0.000366650043525007	0.000376229441952065	0.000384576821454296
124	0.986818893304458	0.15	0.100584281148967	0.0954422770505584	0.105726285247375	0.165739802679553	0.991076410724143	0.943721866566956	1.03843095488133	8.01	5.89	10.82	0.111022023003147	0.116592941169797	0.122163859336447	0.113046777493327	0.118719294795601	0.124391812097875	0.115425515720445	0.121115957010534	0.126965845530714	0.100584281148967	8.84031713677228	0.0153261586863558	2.09437243534654	0.155659472454219	0.159287391443067	0.152375807458021	0.176815054633135	0.180509388911751	0.173471276514119	0.201399311097872	0.206171269290042	0.19797971461735	0.000366650043525007	0.000376229441952065	0.000384576821454296
124	0.986818893304458	0.15	0.100584738057006	0.0955188491513453	0.105650626962666	0.164661734777225	0.965187474591292	0.918889319014107	1.01148563016848	8.04	5.9	10.98	0.10768336497037	0.113108981615716	0.118534598261061	0.109621850125646	0.115145137170947	0.120668424216248	0.111822151542137	0.117509234524732	0.122966942997869	0.100584738057006	8.87693442323675	-0.00594580581828359	2.0764581291179	0.155659472454219	0.159287391443067	0.152375807458021	0.176815054633135	0.180509388911751	0.173471276514119	0.201399311097872	0.206171269290042	0.19797971461735	0.000366650043525007	0.000376229441952065	0.000384576821454296
124	0.986818893304458	0.15	0.100596110525162	0.0955341327340499	0.105658088316274	0.168343072215653	0.989328543551166	0.942497677686598	1.03615940941573	8.04	5.94	10.8	0.110532028324803	0.116024148586492	0.121516268848181	0.112526786871323	0.118118022782987	0.123709258694652	0.114815608560604	0.12068866774207	0.126426836278063	0.100596110525162	8.87561929404591	-0.00189570929916965	2.0812369371682	0.155659472454219	0.159287391443067	0.152375807458021	0.176815054633135	0.180509388911751	0.173471276514119	0.201399311097872	0.206171269290042	0.19797971461735	0.000366650043525007	0.000376229441952065	0.000384576821454296
124	0.986818893304458	0.15	0.10060469390086	0.0955561002094575	0.105653287592263	0.167856774229822	0.987861411482755	0.941018617234861	1.03470420573065	8.01	5.92	10.8	0.11064244201171	0.116150091968168	0.121657741924625	0.112656516537626	0.118264424742846	0.123872332948066	0.115191539776642	0.120842883829028	0.126558237302456	0.10060469390086	8.85276441873111	0.00092879841252204	2.08070910866704	0.155659472454219	0.159287391443067	0.152375807458021	0.176815054633135	0.180509388911751	0.173471276514119	0.201399311097872	0.206171269290042	0.19797971461735	0.000366650043525007	0.000376229441952065	0.000384576821454296
124	0.986818893304458	0.15	0.100611390219336	0.0955061702966647	0.105716610142008	0.165075150308464	0.985813732923666	0.938597115138887	1.03303035070845	8	5.94	10.86	0.11060417587551	0.116168176673596	0.121732177471683	0.112632629824871	0.118298673057647	0.123964716290423	0.115007544448661	0.120933966958546	0.126492983620028	0.100611390219336	8.86170087240083	0.00225008973129022	2.0856647325473	0.155659472454219	0.159287391443067	0.152375807458021	0.176815054633135	0.180509388911751	0.173471276514119	0.201399311097872	0.206171269290042	0.19797971461735	0.000366650043525007	0.000376229441952065	0.000384576821454296
124	0.986818893304458	0.15	0.100619814146087	0.0955431562619152	0.105696472030259	0.169012112428443	0.991084532539965	0.944282329318142	1.03788673576179	8.01	5.92	10.74	0.111083336507204	0.116589046746982	0.12209475698676	0.113108927021215	0.118715033187018	0.124321139352821	0.115600925799354	0.121392743950446	0.126984998760443	0.100619814146087	8.80332958261795	0.0159613807117104	2.09172596791043	0.155659472454219	0.159287391443067	0.152375807458021	0.176815054633135	0.180509388911751	0.173471276514119	0.201399311097872	0.206171269290042	0.19797971461735	0.000366650043525007	0.000376229441952065	0.000384576821454296
124	0.986818893304458	0.15	0.100629117367973	0.0956219341634342	0.105636300572511	0.173124006804298	0.995605730023089	0.949266789560172	1.04194467048601	8.01	5.94	10.89	0.111633726605928	0.117083183668723	0.122532640731519	0.113667157560159	0.11921587758776	0.124764597615361	0.115979790365765	0.12174333791478	0.127277810313399	0.100629117367973	8.89419632574851	-0.00878431260086071	2.0742821005289	0.155659472454219	0.159287391443067	0.152375807458021	0.176815054633135	0.180509388911751	0.173471276514119	0.201399311097872	0.206171269290042	0.19797971461735	0.000366650043525007	0.000376229441952065	0.000384576821454296
124	0.986818893304458	0.15	0.100629462079378	0.0955395607083315	0.105719363450424	0.171871108391984	0.996810450431222	0.950211377177581	1.04340952368486	8.03	5.93	10.82	0.111583808739766	0.117055961780945	0.122528114822123	0.113606516948348	0.119177865105735	0.124749213263123	0.11596793773436	0.121660878538779	0.127437521159903	0.100629462079378	8.84801522297654	0.0116858690289119	2.09225212274291	0.155659472454219	0.159287391443067	0.152375807458021	0.176815054633135	0.180509388911751	0.173471276514119	0.201399311097872	0.206171269290042	0.19797971461735	0.000366650043525007	0.000376229441952065	0.000384576821454296
124	0.986818893304458	0.15	0.100633565494965	0.0955814692243093	0.10568566176562	0.172419159909681	0.99486684527257	0.948447973866493	1.04128571667865	7.98	5.9	10.77	0.111926425390339	0.117404320320048	0.122882215249757	0.113989019700455	0.119567861970115	0.125146704239776	0.116253290170684	0.122069802164793	0.127779745622009	0.100633565494965	8.81531523627091	0.000666970528809456	2.07651905693522	0.155659472454219	0.159287391443067	0.152375807458021	0.176815054633135	0.180509388911751	0.173471276514119	0.201399311097872	0.206171269290042	0.19797971461735	0.000366650043525007	0.000376229441952065	0.000384576821454296
124	0.986818893304458	0.15	0.100643422033396	0.0955055598944326	0.105781284172359	0.163639572523163	0.967539302095136	0.920955133052256	1.01412347113802	8.04	5.92	10.78	0.108019625600563	0.113483523154669	0.118947420708774	0.109969896105549	0.11553244312435	0.12109499014315	0.112271336890202	0.117976956304542	0.123658489461283	0.100643422033396	8.83242610524255	0.024324526955113	2.10386681421965	0.155659472454219	0.159287391443067	0.152375807458021	0.176815054633135	0.180509388911751	0.173471276514119	0.201399311097872	0.206171269290042	0.19797971461735	0.000366650043525007	0.000376229441952065	0.000384576821454296
124	0.986818893304458	0.15	0.100650564626354	0.0955109150768122	0.105790214175896	0.160692254725373	0.96823524473929	0.921109177518256	1.01536131196032	8.1	5.91	10.81	0.107210857264598	0.112696011673643	0.118181166082688	0.10909659545454	0.114678228573026	0.120259861691511	0.111346965341088	0.117031433026231	0.122705551813124	0.100650564626354	8.84678489830652	-0.0264079503728566	2.05441058914042	0.155659472454219	0.159287391443067	0.152375807458021	0.176815054633135	0.180509388911751	0.173471276514119	0.201399311097872	0.206171269290042	0.19797971461735	0.000366650043525007	0.000376229441952065	0.000384576821454296
124	0.986818893304458	0.15	0.10065692345371	0.0956279029978415	0.105685943909578	0.169676594393922	0.976267722308141	0.930273977701954	1.02226146691433	7.99	5.89	10.93	0.109699150786091	0.115122794621893	0.120546438457696	0.111715645782356	0.117238987296564	0.122762328810773	0.113832662546176	0.119615865769902	0.125207089446485	0.10065692345371	8.87166161521336	0.0137415023112577	2.09349906734505	0.155659472454219	0.159287391443067	0.152375807458021	0.176815054633135	0.180509388911751	0.173471276514119	0.201399311097872	0.206171269290042	0.19797971461735	0.000366650043525007	0.000376229441952065	0.000384576821454296
124	0.986818893304458	0.15	0.100658133793778	0.0956369982619081	0.105679269325647	0.172164954353847	0.995286513772034	0.948806653337621	1.04176637420645	7.98	5.92	10.81	0.111996597819499	0.117483054114327	0.122969510409156	0.114062191870358	0.119649836877197	0.125237481884036	0.116537945003083	0.12220790382555	0.127839610262504	0.100658133793778	8.87680683107915	0.00103710885207683	2.08233734856648	0.155659472454219	0.159287391443067	0.152375807458021	0.176815054633135	0.180509388911751	0.173471276514119	0.201399311097872	0.206171269290042	0.19797971461735	0.000366650043525007	0.000376229441952065	0.000384576821454296
124	0.986818893304458	0.15	0.100658280965019	0.0954929061452391	0.105823655784798	0.161258723245614	0.966377021138621	0.919439930988447	1.01331411128879	7.95	5.84	10.74	0.10890181520407	0.114461215166453	0.120020615128836	0.110933190687275	0.116596291664777	0.122259392642279	0.113244448060229	0.119097240386738	0.124744407119579	0.100658280965019	8.75806174604987	0.0135268747835263	2.08213525918432	0.155659472454219	0.159287391443067	0.152375807458021	0.176815054633135	0.180509388911751	0.173471276514119	0.201399311097872	0.206171269290042	0.19797971461735	0.000366650043525007	0.000376229441952065	0.000384576821454296
124	0.986818893304458	0.15	0.100658650232904	0.0956320304925095	0.105685269973299	0.170016458562978	0.991793855758542	0.945124926293675	1.03846278522341	8.01	5.96	10.89	0.111143837323214	0.116631962501367	0.122120087679519	0.113168173536598	0.118756257568154	0.124344341599711	0.115560003990924	0.121220385340325	0.126963850402121	0.100658650232904	8.90672478107665	0.0236279420742033	2.10815534862959	0.155659472454219	0.159287391443067	0.152375807458021	0.176815054633135	0.180509388911751	0.173471276514119	0.201399311097872	0.206171269290042	0.19797971461735	0.000366650043525007	0.000376229441952065	0.000384576821454296
124	0.986818893304458	0.15	0.100662031961302	0.0956137933857594	0.105710270536844	0.166412934583342	0.979919096720233	0.933211305189097	1.02662688825137	8.05	5.92	10.86	0.109254096592747	0.114722330356313	0.120190564119879	0.111214318175508	0.116780662217565	0.122347006259621	0.113519059650143	0.11931713129834	0.124875169747901	0.100662031961302	8.90701912989869	-0.00301820204704792	2.08119039270743	0.155659472454219	0.159287391443067	0.152375807458021	0.176815054633135	0.180509388911751	0.173471276514119	0.201399311097872	0.206171269290042	0.19797971461735	0.000366650043525007	0.000376229441952065	0.000384576821454296
124	0.986818893304458	0.15	0.100676909253699	0.0955478593546281	0.105805959152769	0.165073942297842	0.993868393843214	0.946265780725293	1.04147100696114	7.93	5.87	10.63	0.112352494907708	0.118004471822508	0.123656448737308	0.114465093879478	0.120223346677413	0.125981599475348	0.116815741536357	0.122805005732436	0.128717563667717	0.100676909253699	8.77827417416238	-0.0153881716476837	2.05672466854947	0.155659472454219	0.159287391443067	0.152375807458021	0.176815054633135	0.180509388911751	0.173471276514119	0.201399311097872	0.206171269290042	0.19797971461735	0.000366650043525007	0.000376229441952065	0.000384576821454296
124	0.986818893304458	0.15	0.100682215920139	0.0955769768597824	0.105787454980495	0.166387407457531	0.989671035713863	0.942494077723069	1.03684799370466	7.97	5.97	10.64	0.111460089383209	0.117039273463798	0.122618457544387	0.113528600037347	0.119211324333774	0.124894048630201	0.116083690807704	0.1219917125724	0.12776502121829	0.100682215920139	8.80840243781259	-0.00714819480983179	2.06851639578641	0.155659472454219	0.159287391443067	0.152375807458021	0.176815054633135	0.180509388911751	0.173471276514119	0.201399311097872	0.206171269290042	0.19797971461735	0.000366650043525007	0.000376229441952065	0.000384576821454296
124	0.986818893304458	0.15	0.100695231068403	0.0956280802568191	0.105762381879987	0.167446530685276	0.985049670378077	0.938271493855496	1.03182784690066	7.99	5.85	10.85	0.110619403366611	0.116134410495563	0.121649417624516	0.112651417331512	0.11826773192698	0.123884046522449	0.114848065153637	0.120594803516361	0.126390405395688	0.100695231068403	8.83720290888201	0.0149838479399689	2.09146172173412	0.155659472454219	0.159287391443067	0.152375807458021	0.176815054633135	0.180509388911751	0.173471276514119	0.201399311097872	0.206171269290042	0.19797971461735	0.000366650043525007	0.000376229441952065	0.000384576821454296
124	0.986818893304458	0.15	0.100699890317538	0.095687130582276	0.105712650052801	0.172541609189107	0.986508249464466	0.940499116487495	1.03251738244144	7.97	5.9	10.76	0.111202598550037	0.116642619762584	0.122082640975131	0.113265006462455	0.11880592048631	0.124346834510165	0.190534473504544	0.121268680668436	0.126930147662642	0.100699890317538	8.82761548024836	0.0174259434569905	2.09357436250921	0.155659472454219	0.159287391443067	0.152375807458021	0.176815054633135	0.180509388911751	0.173471276514119	0.201399311097872	0.206171269290042	0.19797971461735	0.000366650043525007	0.000376229441952065	0.000384576821454296
124	0.986818893304458	0.15	0.100707485537893	0.0956406922215015	0.105774278854285	0.166506460798024	0.976119330287708	0.929608332632251	1.02263032794317	7.97	5.89	10.76	0.109845322455671	0.115341202124404	0.120837081793138	0.11187828868184	0.117475883539712	0.123073478397585	0.114227278933585	0.119888807743519	0.125519039305072	0.100707485537893	8.8113532139301	-0.00257309309276553	2.07135897584333	0.155659472454219	0.159287391443067	0.152375807458021	0.176815054633135	0.180509388911751	0.173471276514119	0.201399311097872	0.206171269290042	0.19797971461735	0.000366650043525007	0.000376229441952065	0.000384576821454296
124	0.986818893304458	0.15	0.100716761174811	0.0955907141694685	0.105842808180153	0.163248890738503	0.976956649948462	0.929851814591632	1.02406148530529	7.97	5.87	10.89	0.109915802146355	0.1154839643868	0.121052126627244	0.11195263305021	0.117623977951451	0.123295322852692	0.114260182847805	0.119941324805382	0.125732154094294	0.100716761174811	8.84132874531925	-0.0122534387514756	2.0658012570202	0.155659472454219	0.159287391443067	0.152375807458021	0.176815054633135	0.180509388911751	0.173471276514119	0.201399311097872	0.206171269290042	0.19797971461735	0.000366650043525007	0.000376229441952065	0.000384576821454296
124	0.986818893304458	0.15	0.100719238587062	0.0956607272665134	0.105777749907611	0.169460129865293	0.991013005441714	0.944288684628362	1.03773732625507	7.97	5.97	10.86	0.111647360741657	0.117171780536341	0.122696200331026	0.113717814267714	0.119344682112825	0.124971549957937	0.1162443154499	0.121967566546534	0.127597368059013	0.100719238587062	8.85798453292353	0.0120475354099883	2.0927463596162	0.155659472454219	0.159287391443067	0.152375807458021	0.176815054633135	0.180509388911751	0.173471276514119	0.201399311097872	0.206171269290042	0.19797971461735	0.000366650043525007	0.000376229441952065	0.000384576821454296
124	0.986818893304458	0.15	0.100727823792515	0.0956623752380353	0.105793272346995	0.167547037199808	0.992458214325531	0.945345201915143	1.03957122673592	7.94	5.92	10.82	0.112153745139208	0.117743132778676	0.123332520418144	0.114257094507585	0.119951306421504	0.125645518335422	0.116627298197755	0.122364575489335	0.128360095597055	0.100727823792515	8.85634133725218	-0.00683235175248013	2.07266633930692	0.155659472454219	0.159287391443067	0.152375807458021	0.176815054633135	0.180509388911751	0.173471276514119	0.201399311097872	0.206171269290042	0.19797971461735	0.000366650043525007	0.000376229441952065	0.000384576821454296
124	0.986818893304458	0.15	0.100733460034286	0.0955637289917628	0.105903191076809	0.164809748542588	0.994843333696146	0.947148304180483	1.04253836321181	7.98	5.91	10.72	0.111807652838913	0.117437889707512	0.123068126576112	0.113870179254273	0.119604277638354	0.125338376022435	0.116274670304728	0.12222963989753	0.128135165462988	0.100733460034286	8.78910647781789	0.00324467202529228	2.07764059016587	0.155659472454219	0.159287391443067	0.152375807458021	0.176815054633135	0.180509388911751	0.173471276514119	0.201399311097872	0.206171269290042	0.19797971461735	0.000366650043525007	0.000376229441952065	0.000384576821454296
124	0.986818893304458	0.15	0.100740536594861	0.0956870412063136	0.105794031983408	0.171014170155605	1.00653094132495	0.959335309706256	1.05372657294365	7.94	5.9	10.72	0.113757463094512	0.119353895611657	0.124950328128803	0.115887437172632	0.121588656275793	0.127289875378954	0.118474659430093	0.124287152569741	0.130094508631737	0.100740536594861	8.85723271845698	-0.00302521026759239	2.07687695930248	0.155659472454219	0.159287391443067	0.152375807458021	0.176815054633135	0.180509388911751	0.173471276514119	0.201399311097872	0.206171269290042	0.19797971461735	0.000366650043525007	0.000376229441952065	0.000384576821454296
124	0.986818893304458	0.15	0.100751462098728	0.0955965592742595	0.105906364923196	0.162670818981958	0.976222323018513	0.929053049338908	1.02339159669812	7.92	5.92	10.75	0.110513545126194	0.116124466546741	0.121735387967289	0.112604219595691	0.118321287372786	0.124038355149882	0.114997581326667	0.120931590148598	0.126773396435688	0.100751462098728	8.77649928677497	-0.00822690890423588	2.06581327305488	0.155659472454219	0.159287391443067	0.152375807458021	0.176815054633135	0.180509388911751	0.173471276514119	0.201399311097872	0.206171269290042	0.19797971461735	0.000366650043525007	0.000376229441952065	0.000384576821454296
124	0.986818893304458	0.15	0.10075375428845	0.0957217659898287	0.105785742587072	0.172183398361379	0.996981157564234	0.950425169665555	1.04353714546291	7.98	5.9	10.76	0.112218890962352	0.11771586378714	0.123212836611928	0.114290500385379	0.119888949713849	0.12548739904232	0.116775991001404	0.122481969165469	0.1282030661948	0.10075375428845	8.84455385904488	-0.00464307798207586	2.07386733777213	0.155659472454219	0.159287391443067	0.152375807458021	0.176815054633135	0.180509388911751	0.173471276514119	0.201399311097872	0.206171269290042	0.19797971461735	0.000366650043525007	0.000376229441952065	0.000384576821454296
124	0.986818893304458	0.15	0.100755049501214	0.0956644392010704	0.105845659801358	0.168516297338673	0.983886638507281	0.937342162310312	1.03043111470425	8	5.88	10.86	0.110436311354215	0.115920114891269	0.121403918428323	0.112460464526341	0.118044779011187	0.123629093496033	0.114722782746332	0.120575391794774	0.126014891633804	0.100755049501214	8.84901063249665	0.00462740435257158	2.08599449093636	0.155659472454219	0.159287391443067	0.152375807458021	0.176815054633135	0.180509388911751	0.173471276514119	0.201399311097872	0.206171269290042	0.19797971461735	0.000366650043525007	0.000376229441952065	0.000384576821454296
124	0.986818893304458	0.15	0.100767879012478	0.0957200894156355	0.10581566860932	0.176037604085661	1.01038110635508	0.963827497239644	1.05693471547051	7.99	5.9	10.86	0.113638328490176	0.119127147122363	0.124615965754549	0.115726162496534	0.121315825116372	0.12690548773621	0.118189213312942	0.123793805368223	0.129616420759703	0.100767879012478	8.84297667000021	0.014816923366593	2.09233165355617	0.155659472454219	0.159287391443067	0.152375807458021	0.176815054633135	0.180509388911751	0.173471276514119	0.201399311097872	0.206171269290042	0.19797971461735	0.000366650043525007	0.000376229441952065	0.000384576821454296
124	0.986818893304458	0.15	0.100771964517002	0.0957026417586343	0.10584128727537	0.168426750170401	0.992330039407066	0.945371127314186	1.03928895149995	8.06	5.91	10.94	0.110595328223562	0.116088870543485	0.121582412863407	0.112574614645181	0.118166472996125	0.123758331347068	0.114871282392154	0.120517444831785	0.126261461445995	0.100771964517002	8.90459626387329	-0.012626732407869	2.07194314161003	0.155659472454219	0.159287391443067	0.152375807458021	0.176815054633135	0.180509388911751	0.173471276514119	0.201399311097872	0.206171269290042	0.19797971461735	0.000366650043525007	0.000376229441952065	0.000384576821454296
124	0.986818893304458	0.15	0.100772051215019	0.0957177391269832	0.105826363303055	0.167892317442756	0.98784156543559	0.941005671064365	1.03467745980682	7.97	5.87	10.79	0.111278929154994	0.116817522950875	0.122356116746757	0.113343762120663	0.118985127134241	0.124626492147819	0.115675518178405	0.121450545545668	0.127344256942672	0.100772051215019	8.84461291328118	-0.0158005514980937	2.06154509271277	0.155659472454219	0.159287391443067	0.152375807458021	0.176815054633135	0.180509388911751	0.173471276514119	0.201399311097872	0.206171269290042	0.19797971461735	0.000366650043525007	0.000376229441952065	0.000384576821454296
124	0.986818893304458	0.15	0.100777509003329	0.0956921116812314	0.105862906325427	0.165484427319459	0.987853949647502	0.940609742456639	1.03509815683836	8.07	6.01	10.82	0.109817790390872	0.115333632092573	0.120849473794275	0.111769803578546	0.117383689465115	0.122997575351685	0.114200227926539	0.11995702960121	0.125777746335692	0.100777509003329	8.89367137063197	0.021637919322936	2.10794339700624	0.155659472454219	0.159287391443067	0.152375807458021	0.176815054633135	0.180509388911751	0.173471276514119	0.201399311097872	0.206171269290042	0.19797971461735	0.000366650043525007	0.000376229441952065	0.000384576821454296
124	0.986818893304458	0.15	0.100779698793631	0.0957321427465706	0.105827254840691	0.173147516805577	1.00054367929496	0.953978733216997	1.04710862537292	7.99	5.9	10.89	0.112469513050384	0.117959296656927	0.123449080263471	0.114535406750849	0.120126029323101	0.125716651895352	0.116940964185505	0.122683308175943	0.128349531696364	0.100779698793631	8.86233652504823	-0.00129271614033319	2.07858736523863	0.155659472454219	0.159287391443067	0.152375807458021	0.176815054633135	0.180509388911751	0.173471276514119	0.201399311097872	0.206171269290042	0.19797971461735	0.000366650043525007	0.000376229441952065	0.000384576821454296
124	0.986818893304458	0.15	0.100782675137548	0.0957381988474327	0.105827151427664	0.168906072745394	0.983021885699129	0.936582894472354	1.0294608769259	7.95	5.87	10.78	0.111021014238172	0.116525816788616	0.122030619339061	0.113097382305448	0.118705138304038	0.124312894302628	0.115414792761657	0.121064743307943	0.126849505421706	0.100782675137548	8.8229013602288	-0.0113351422612396	2.06421536597906	0.155659472454219	0.159287391443067	0.152375807458021	0.176815054633135	0.180509388911751	0.173471276514119	0.201399311097872	0.206171269290042	0.19797971461735	0.000366650043525007	0.000376229441952065	0.000384576821454296
124	0.986818893304458	0.15	0.100789472401017	0.095591918794475	0.105987026007559	0.164651257212757	0.987728079415469	0.940346890493723	1.03510926833721	8.01	5.88	10.81	0.110637535707587	0.116212221001059	0.121786906294531	0.112656044892441	0.118332436658274	0.124008828424107	0.114929280702352	0.120801188486803	0.12632442395643	0.100789472401017	8.80983437999695	0.020280203765715	2.09821708051006	0.155659472454219	0.159287391443067	0.152375807458021	0.176815054633135	0.180509388911751	0.173471276514119	0.201399311097872	0.206171269290042	0.19797971461735	0.000366650043525007	0.000376229441952065	0.000384576821454296
124	0.986818893304458	0.15	0.100792559697145	0.0956309267699409	0.10595419262435	0.160060679165679	0.961932309847256	0.915003092777475	1.00886152691704	8.07	5.89	10.85	0.106946101162142	0.112431215732597	0.117916330303051	0.108854221204538	0.114437200558589	0.120020179912641	0.110945508710074	0.116841588572697	0.122508838418844	0.100792559697145	8.81231608616172	0.00852996552492059	2.08430626164442	0.155659472454219	0.159287391443067	0.152375807458021	0.176815054633135	0.180509388911751	0.173471276514119	0.201399311097872	0.206171269290042	0.19797971461735	0.000366650043525007	0.000376229441952065	0.000384576821454296
124	0.986818893304458	0.15	0.100796021530019	0.0956989335746452	0.105893109485393	0.168037179048765	1.0011783652238	0.953734737174868	1.04862199327273	8.04	5.94	10.82	0.111824751808159	0.117387485055315	0.122950218302471	0.113841312081655	0.119504359317413	0.12516740655317	0.116124680091558	0.122245994439436	0.127760664618109	0.100796021530019	8.86227066160127	-0.00870583140925642	2.07387953511504	0.155659472454219	0.159287391443067	0.152375807458021	0.176815054633135	0.180509388911751	0.173471276514119	0.201399311097872	0.206171269290042	0.19797971461735	0.000366650043525007	0.000376229441952065	0.000384576821454296
124	0.986818893304458	0.15	0.100800860546762	0.0956864374001046	0.105915283693419	0.165109197354538	0.97824560010004	0.931397252604914	1.02509394759517	7.88	5.84	10.74	0.111275996804592	0.116873067819766	0.12247013883494	0.11341111884217	0.119115584354034	0.124820049865897	0.115819167484551	0.121625364352986	0.127371173212759	0.100800860546762	8.77823296701327	0.0113246914454441	2.08155439396006	0.155659472454219	0.159287391443067	0.152375807458021	0.176815054633135	0.180509388911751	0.173471276514119	0.201399311097872	0.206171269290042	0.19797971461735	0.000366650043525007	0.000376229441952065	0.000384576821454296
124	0.986818893304458	0.15	0.10080717958245	0.095676124369193	0.105938234795708	0.16684237614207	0.987018780023397	0.940045272841006	1.03399228720579	8	5.9	10.88	0.110728445509759	0.116261480546177	0.121794515582594	0.112756342235926	0.118390710074266	0.124025077912607	0.115255611250837	0.120848354994996	0.12664361845741	0.10080717958245	8.84301245960332	0.0167438530776962	2.09611280390578	0.155659472454219	0.159287391443067	0.152375807458021	0.176815054633135	0.180509388911751	0.173471276514119	0.201399311097872	0.206171269290042	0.19797971461735	0.000366650043525007	0.000376229441952065	0.000384576821454296
124	0.986818893304458	0.15	0.100816134785938	0.0957427016356913	0.105889567936185	0.165869580815208	0.984779298929208	0.937747706384356	1.03181089147406	7.95	5.87	10.74	0.111067610826563	0.116638071390488	0.122208531954413	0.113139222843694	0.118813582581819	0.124487942319943	0.115527611698548	0.121296451277795	0.127165177104325	0.100816134785938	8.81662926234193	0.012179259255773	2.08794097126959	0.155659472454219	0.159287391443067	0.152375807458021	0.176815054633135	0.180509388911751	0.173471276514119	0.201399311097872	0.206171269290042	0.19797971461735	0.000366650043525007	0.000376229441952065	0.000384576821454296
[truncated: 1,369 more rows]
