# Supplementary material for: Re-expressing coefficients from regression models for inclusion in a meta-analysis
Source: BMC Med Res Methodol. 2024 Jan 8;24:6. doi: 10.1186/s12874-023-02132-y (PMC10773134; doi:10.1186/s12874-023-02132-y)
Supplement: Supplementary file 2 — Additional file 2. [file 12874_2023_2132_MOESM2_ESM.zip › Supp_Files_R1/simdata/simdata_scenario_125.csv]

ex_no	errsd	rsquare	beta	b_low_ci	b_hi_ci	lrsquare	lbeta	lb_low_ci	lb_hi_ci	x_median	x_25	x_75	rbl	rb	rbu	altl	alt	altu	dzl	dz	dzu	observed_beta	xlog	error	ylog	RelBias_rb	RelBias_rbl	RelBias_rbu	RelBias_alt	RelBias_altl	RelBias_altu	RelBias_dz	RelBias_dzl	RelBias_dzu	MC_SE_RelBias_rb	MC_SE_RelBias_alt	MC_SE_RelBias_dz
125	0.908397597558638	0.04	0.0198200173435712	0.00371120756708726	0.0359288271200552	0.0544989918035551	0.478313220875793	0.167260065832613	0.789366375918973	16.72	12.99	23.51	0.00971858353692181	0.0277922107154231	0.0458658378939243	0.00960139123555374	0.0274570761640275	0.0453127610925012	0.009800724854651	0.0280630497681022	0.0462841917603521	0.0198200173435712	18.726203844229	0.14454643679436	2.97412992639721	0.186428222649997	0.229714777437582	0.167338977473662	0.1737608493688	0.216583645414975	0.154875787607079	0.200475163038613	0.243124459086524	0.180011950418522	0.00252762208560114	0.00251068186852823	0.00281294244015479
125	0.908397597558638	0.05	0.0234536132808245	0.00755903545098796	0.0393481911106611	0.0544265663826393	0.46260209373308	0.161554459836489	0.763649727629672	16.15	12.11	20.79	0.00970783157076653	0.0277978287618303	0.045887825952894	0.0096003888671844	0.027490172633465	0.0453799563997455	0.00985027698024206	0.0281989812223234	0.0465732209776309	0.0234536132808245	17.8681611468965	0.0632280348792113	2.84185685553067	0.186428222649997	0.229714777437582	0.167338977473662	0.1737608493688	0.216583645414975	0.154875787607079	0.200475163038613	0.243124459086524	0.180011950418522	0.00252762208560114	0.00251068186852823	0.00281294244015479
125	0.908397597558638	0.05	0.0268356293457807	0.00931663341855525	0.0443546252730062	0.0606980550229018	0.538925906184455	0.207924571097004	0.869927241271906	14.16	11.59	20.98	0.0141908481717956	0.0367816832333058	0.059372518294816	0.0140917775728376	0.0365248991887939	0.0589580208047502	0.0143854152601307	0.0373134736317876	0.0601859743124395	0.0268356293457807	16.9318392891918	0.0991688228438228	2.8250561891835	0.186428222649997	0.229714777437582	0.167338977473662	0.1737608493688	0.216583645414975	0.154875787607079	0.200475163038613	0.243124459086524	0.180011950418522	0.00252762208560114	0.00251068186852823	0.00281294244015479
125	0.908397597558638	0.05	0.0351488153492519	0.0123885263412592	0.0579091043572446	0.0655976648015832	0.596312079670828	0.244928197649774	0.947695961691883	14.09	10.34	19.25	0.0167934360155039	0.0408859774060946	0.0649785187966853	0.0166788505063719	0.040607002898846	0.0645351552913201	0.0169905226748738	0.0414393251097863	0.065879183757907	0.0351488153492519	15.2671155645235	0.0282278594485133	2.67327556999126	0.186428222649997	0.229714777437582	0.167338977473662	0.1737608493688	0.216583645414975	0.154875787607079	0.200475163038613	0.243124459086524	0.180011950418522	0.00252762208560114	0.00251068186852823	0.00281294244015479
125	0.908397597558638	0.06	0.0255333432394599	0.00909827849277388	0.0419684079861458	0.0896694751858172	0.616904518888281	0.310015992471349	0.923793045305214	15.6	11.82	21.78	0.0192612819936055	0.0383282546384598	0.0573952272833142	0.0190677404790969	0.037943124071675	0.0568185076642532	0.0194687170066258	0.0387422399646654	0.0580170599953968	0.0255333432394599	17.635149131303	-0.0820104936285233	2.68418740500686	0.186428222649997	0.229714777437582	0.167338977473662	0.1737608493688	0.216583645414975	0.154875787607079	0.200475163038613	0.243124459086524	0.180011950418522	0.00252762208560114	0.00251068186852823	0.00281294244015479
125	0.908397597558638	0.06	0.0273314708047059	0.00974901089590744	0.0449139307135044	0.0697716751540715	0.587779637018907	0.252694470886296	0.922864803151518	15.96	11.93	21.05	0.0153603822500915	0.0357289966486563	0.0560976110472211	0.0151957214098632	0.0353459875208302	0.0554962536317973	0.0155362892206865	0.0361583675741374	0.0568510116071275	0.0273314708047059	17.7033809169709	-0.0164087492241204	2.76521376507996	0.186428222649997	0.229714777437582	0.167338977473662	0.1737608493688	0.216583645414975	0.154875787607079	0.200475163038613	0.243124459086524	0.180011950418522	0.00252762208560114	0.00251068186852823	0.00281294244015479
125	0.908397597558638	0.06	0.0279101562805709	0.0111844221766368	0.044635890384505	0.0977394404604359	0.632074733374905	0.332237919590689	0.93191154715912	14.68	10.29	19.72	0.0218922507585526	0.0416494859413888	0.0614067211242251	0.0217135269211514	0.0413094680951048	0.0609054092690582	0.0220900717988248	0.0420693381881393	0.0620235788126422	0.0279101562805709	16.2269120616187	-0.0141065627118258	2.67282824916702	0.186428222649997	0.229714777437582	0.167338977473662	0.1737608493688	0.216583645414975	0.154875787607079	0.200475163038613	0.243124459086524	0.180011950418522	0.00252762208560114	0.00251068186852823	0.00281294244015479
125	0.908397597558638	0.06	0.0289011110938461	0.0102464347383468	0.0475557874493454	0.0647805422344715	0.567494614534968	0.230842238826815	0.90414699024312	14.6	11.52	21.34	0.0152935679145242	0.0375971809692443	0.0599007940239644	0.0151714587503472	0.0372969920029268	0.0594225252555064	0.0154885173991076	0.0380440867126226	0.0606085089647807	0.0289011110938461	16.9748377931766	-0.0739959073123281	2.6582958560088	0.186428222649997	0.229714777437582	0.167338977473662	0.1737608493688	0.216583645414975	0.154875787607079	0.200475163038613	0.243124459086524	0.180011950418522	0.00252762208560114	0.00251068186852823	0.00281294244015479
125	0.908397597558638	0.06	0.0294871436976462	0.0108263531167402	0.0481479342785521	0.0899550860041883	0.658156619656583	0.331318075654208	0.984995163658958	17.02	11.84	23.1	0.0189141711959242	0.0375726164451942	0.0562310616944642	0.0186765028091923	0.0371004930281368	0.0555244832470814	0.0189647477804365	0.0376971983338082	0.0563679270496118	0.0294871436976462	18.3760193136214	0.150501620824696	2.96250302210302	0.186428222649997	0.229714777437582	0.167338977473662	0.1737608493688	0.216583645414975	0.154875787607079	0.200475163038613	0.243124459086524	0.180011950418522	0.00252762208560114	0.00251068186852823	0.00281294244015479
125	0.908397597558638	0.06	0.0331122178776112	0.0130832535041497	0.0531411822510727	0.0801908749457412	0.684066005578491	0.32234823015832	1.04578378099866	15.47	11.68	20.77	0.0201962001456471	0.0428590346368928	0.0655218691281386	0.0199985517009142	0.0424395982341218	0.0648806447673295	0.0204505902584798	0.0434088822435821	0.0662766308425796	0.0331122178776112	17.2267566099186	-0.0128715957685421	2.74191934450675	0.186428222649997	0.229714777437582	0.167338977473662	0.1737608493688	0.216583645414975	0.154875787607079	0.200475163038613	0.243124459086524	0.180011950418522	0.00252762208560114	0.00251068186852823	0.00281294244015479
125	0.908397597558638	0.07	0.0231709195697099	0.00976485456644601	0.0365769845729737	0.113816122674133	0.643259241920864	0.363018338045264	0.923500145796464	18.33	13.29	23.66	0.0192805975969293	0.034164727492184	0.0490488573874388	0.0190001698555036	0.0336678166822937	0.0483354635090839	0.01943470300364	0.034442685560407	0.0494810051899512	0.0231709195697099	19.8922326203859	-0.00653222426972205	2.8632233679594	0.186428222649997	0.229714777437582	0.167338977473662	0.1737608493688	0.216583645414975	0.154875787607079	0.200475163038613	0.243124459086524	0.180011950418522	0.00252762208560114	0.00251068186852823	0.00281294244015479
125	0.908397597558638	0.07	0.0250724465611722	0.0107411389709141	0.0394037541514304	0.0750307764827122	0.561898183410871	0.253872442786194	0.869923924035548	17.41	13.16	21.95	0.0141780044665643	0.0313803060573337	0.0485826076481031	0.0139910852445775	0.0309665960456196	0.0479421068466617	0.0143676399293186	0.0318031624474421	0.0492292447145629	0.0250724465611722	19.0114639938647	-0.0101291659203348	2.83885160939715	0.186428222649997	0.229714777437582	0.167338977473662	0.1737608493688	0.216583645414975	0.154875787607079	0.200475163038613	0.243124459086524	0.180011950418522	0.00252762208560114	0.00251068186852823	0.00281294244015479
125	0.908397597558638	0.07	0.0252396314944384	0.0103861980517472	0.0400930649371296	0.0886279799828966	0.591273612888239	0.295243166807439	0.887304058969039	15.95	11.06	22.37	0.0179551278026981	0.0359581337667181	0.0539611397307382	0.0177629058674334	0.0355731773276942	0.053383448787955	0.017998456307154	0.0360609224258304	0.0541772526289551	0.0252396314944384	18.3177147803086	0.0632122411457744	2.85284798716485	0.186428222649997	0.229714777437582	0.167338977473662	0.1737608493688	0.216583645414975	0.154875787607079	0.200475163038613	0.243124459086524	0.180011950418522	0.00252762208560114	0.00251068186852823	0.00281294244015479
125	0.908397597558638	0.07	0.0277961299246486	0.0119506412445566	0.0436416186047407	0.0896475311460522	0.708196122341508	0.355845837992878	1.06054640669014	15.64	12.32	20.84	0.0220548538071242	0.0438930578283925	0.0657312618496608	0.0218315733242481	0.0434486901970067	0.0650658070697653	0.0224808235171013	0.0445846496250963	0.0668134014039246	0.0277961299246486	17.7797411542063	0.00815141638661538	2.79542100011058	0.186428222649997	0.229714777437582	0.167338977473662	0.1737608493688	0.216583645414975	0.154875787607079	0.200475163038613	0.243124459086524	0.180011950418522	0.00252762208560114	0.00251068186852823	0.00281294244015479
125	0.908397597558638	0.07	0.0286770454563127	0.0119569540666264	0.0453971368459989	0.0816147376363682	0.591379390373427	0.281651863133718	0.901106917613136	16.87	12.68	22.24	0.0162229573612123	0.0340630540397774	0.0519031507183425	0.0160232437312052	0.0336437188951461	0.051264194059087	0.0163913678064431	0.0344192789398221	0.0525786224839075	0.0286770454563127	18.5861086206136	0.0679094042340974	2.89152466309547	0.186428222649997	0.229714777437582	0.167338977473662	0.1737608493688	0.216583645414975	0.154875787607079	0.200475163038613	0.243124459086524	0.180011950418522	0.00252762208560114	0.00251068186852823	0.00281294244015479
125	0.908397597558638	0.07	0.028957592692296	0.012420657703014	0.0454945276815781	0.0817718448298025	0.624536529597505	0.297785690244957	0.951287368950053	16.35	12.37	21.79	0.0176827875010073	0.037085552131148	0.0564883167612886	0.0174808191146613	0.036661970208883	0.0558431213031047	0.0178814152914586	0.0376237274846065	0.0571157156186387	0.028957592692296	17.9604159382043	0.0328428470934159	2.83499225636009	0.186428222649997	0.229714777437582	0.167338977473662	0.1737608493688	0.216583645414975	0.154875787607079	0.200475163038613	0.243124459086524	0.180011950418522	0.00252762208560114	0.00251068186852823	0.00281294244015479
125	0.908397597558638	0.07	0.0322569303608454	0.0140218401532448	0.050492020568446	0.0989653387550622	0.630856983358946	0.333659198865751	0.928054767852142	16.04	11.08	20.88	0.0201757533276382	0.0381467525083557	0.0561177516890732	0.019956264757887	0.0377317605121342	0.0555072562663813	0.0203493140925417	0.0384861277299935	0.0565095449646712	0.0322569303608454	16.8161812938626	0.021077449669338	2.75831771193902	0.186428222649997	0.229714777437582	0.167338977473662	0.1737608493688	0.216583645414975	0.154875787607079	0.200475163038613	0.243124459086524	0.180011950418522	0.00252762208560114	0.00251068186852823	0.00281294244015479
125	0.908397597558638	0.07	0.032623795171309	0.0138347745321231	0.051412815810495	0.0772561025086509	0.590597814861539	0.271920249291466	0.909275380431612	15.69	11.07	21.62	0.0168058304609794	0.0365014623701267	0.0561970942792739	0.0166342247687286	0.0361287429896273	0.0556232612105261	0.0169123122194959	0.0367493841269682	0.0564556319196866	0.032623795171309	17.2728387691817	0.0657073147528359	2.82345467131728	0.186428222649997	0.229714777437582	0.167338977473662	0.1737608493688	0.216583645414975	0.154875787607079	0.200475163038613	0.243124459086524	0.180011950418522	0.00252762208560114	0.00251068186852823	0.00281294244015479
125	0.908397597558638	0.07	0.0332686024943721	0.014977864107376	0.0515593408813681	0.110192933950106	0.766309176684435	0.426323563614013	1.10629478975486	17.67	12.84	23.68	0.0234690050970034	0.0421851277021375	0.0609012503072715	0.0231502806819648	0.0416122261200458	0.0600741715581268	0.0236352970425885	0.0424939099558231	0.0612737336928819	0.0332686024943721	19.0251864300066	-0.0228207410698126	2.8214234872315	0.186428222649997	0.229714777437582	0.167338977473662	0.1737608493688	0.216583645414975	0.154875787607079	0.200475163038613	0.243124459086524	0.180011950418522	0.00252762208560114	0.00251068186852823	0.00281294244015479
125	0.908397597558638	0.07	0.0368087708908097	0.0152247199729783	0.0583928218086411	0.0876685233893921	0.765519139514958	0.379955564486179	1.15108271454374	15.71	12.31	21.15	0.0234529718090962	0.0472521012362249	0.0710512306633536	0.0232125688114507	0.0467677469772123	0.070322925142974	0.0237818154059407	0.0479350094511374	0.0721276576356691	0.0368087708908097	17.4339430796999	0.0107120244127472	2.79355191570795	0.186428222649997	0.229714777437582	0.167338977473662	0.1737608493688	0.216583645414975	0.154875787607079	0.200475163038613	0.243124459086524	0.180011950418522	0.00252762208560114	0.00251068186852823	0.00281294244015479
125	0.908397597558638	0.07	0.0384004315886733	0.0156742630439846	0.061126600133362	0.0591170002171035	0.608682716366463	0.22955280601225	0.987812626720676	14.69	11.21	19.12	0.0151146588889966	0.0400780621649906	0.0650414654409845	0.0149908918511221	0.0397498812199661	0.0645088705888102	0.0153819263790898	0.0408392791658686	0.0660889882948454	0.0384004315886733	16.1231225828124	0.196642389126411	2.89408533634461	0.186428222649997	0.229714777437582	0.167338977473662	0.1737608493688	0.216583645414975	0.154875787607079	0.200475163038613	0.243124459086524	0.180011950418522	0.00252762208560114	0.00251068186852823	0.00281294244015479
125	0.908397597558638	0.07	0.0384441405276261	0.0164534501313893	0.060434830923863	0.0991021807010577	0.748696867547797	0.396254881439615	1.10113885365598	15.43	11.05	19.57	0.0248778151194308	0.0470049534372473	0.0691320917550638	0.0246359559482184	0.0465479768488037	0.0684599977493889	0.0251984451527598	0.0475729699841458	0.0700337633620969	0.0384441405276261	16.1256559867943	0.0356573329416419	2.72380665016264	0.186428222649997	0.229714777437582	0.167338977473662	0.1737608493688	0.216583645414975	0.154875787607079	0.200475163038613	0.243124459086524	0.180011950418522	0.00252762208560114	0.00251068186852823	0.00281294244015479
125	0.908397597558638	0.07	0.039024485942313	0.0169176299969133	0.0611313418877126	0.103213751409504	0.815091639768763	0.439973912319229	1.1902093672183	16.46	12.5	22.04	0.025955381276716	0.0480847016000164	0.0702140219233167	0.0256539000252284	0.0475261801951012	0.0693984603649739	0.0262893446282423	0.0486339143517824	0.071025324582902	0.039024485942313	17.7019569114481	-0.0781516291287004	2.71249927808273	0.186428222649997	0.229714777437582	0.167338977473662	0.1737608493688	0.216583645414975	0.154875787607079	0.200475163038613	0.243124459086524	0.180011950418522	0.00252762208560114	0.00251068186852823	0.00281294244015479
125	0.908397597558638	0.08	0.0304345780713798	0.0141145922260582	0.0467545639167014	0.119836583232486	0.754235637438684	0.435096947325245	1.07337432755212	15.53	12.01	21.26	0.0271435624847229	0.0470530585858558	0.0669625546869887	0.0268742816546766	0.0465862633124149	0.0662982449701531	0.027499535219882	0.0476902647643953	0.0678851324856822	0.0304345780713798	18.1488731704252	-0.079165851243395	2.71017087138676	0.186428222649997	0.229714777437582	0.167338977473662	0.1737608493688	0.216583645414975	0.154875787607079	0.200475163038613	0.243124459086524	0.180011950418522	0.00252762208560114	0.00251068186852823	0.00281294244015479
125	0.908397597558638	0.08	0.0307395952499122	0.0139984610697714	0.0474807294300529	0.0835309399173178	0.58213194201665	0.281079529853214	0.883184354180087	15.63	11.86	21.13	0.0174316276622284	0.0361019077725917	0.0547721878829551	0.0172554836581876	0.035737103365809	0.0542187230734304	0.0176360535966887	0.0365263208471234	0.0555001918370742	0.0307395952499122	17.2061250856117	-0.0333004779818651	2.7155229190413	0.186428222649997	0.229714777437582	0.167338977473662	0.1737608493688	0.216583645414975	0.154875787607079	0.200475163038613	0.243124459086524	0.180011950418522	0.00252762208560114	0.00251068186852823	0.00281294244015479
125	0.908397597558638	0.08	0.0307564207217137	0.0149342882311838	0.0465785532122435	0.0817564696961312	0.601321323563197	0.286684216868069	0.915958430258325	15.6	12.28	21.06	0.0178124955320012	0.0373617826132215	0.0569110696944419	0.0176335370879125	0.0369864165409703	0.0563392959940281	0.0181036887314236	0.0379139183726088	0.057740820605136	0.0307564207217137	17.5380503008161	0.0264007679369085	2.78356967338511	0.186428222649997	0.229714777437582	0.167338977473662	0.1737608493688	0.216583645414975	0.154875787607079	0.200475163038613	0.243124459086524	0.180011950418522	0.00252762208560114	0.00251068186852823	0.00281294244015479
125	0.908397597558638	0.08	0.030988426371327	0.0149718510767993	0.0470050016658547	0.118513315248904	0.697436152905501	0.4004650291848	0.994407276626202	16.43	12.36	20.94	0.0236584420512508	0.0412027308390712	0.0587470196268916	0.0233846373770139	0.0407258820140038	0.0580671266509937	0.0239646479518764	0.0418037284522215	0.0595925993895032	0.030988426371327	17.7182838196382	0.0701376458319247	2.83069821997017	0.186428222649997	0.229714777437582	0.167338977473662	0.1737608493688	0.216583645414975	0.154875787607079	0.200475163038613	0.243124459086524	0.180011950418522	0.00252762208560114	0.00251068186852823	0.00281294244015479
125	0.908397597558638	0.08	0.0319559044718895	0.0147892447461741	0.049122564197605	0.105061976258874	0.698737720499926	0.38033750890695	1.0171379320929	15.29	11.92	22.36	0.0240876632965444	0.0442526928053128	0.0644177223140812	0.0238601152211329	0.0438346524601097	0.0638091896990865	0.0243198468698354	0.0446218825446295	0.0650300047942305	0.0319559044718895	17.5859679024949	0.00249530887598095	2.76786134617172	0.186428222649997	0.229714777437582	0.167338977473662	0.1737608493688	0.216583645414975	0.154875787607079	0.200475163038613	0.243124459086524	0.180011950418522	0.00252762208560114	0.00251068186852823	0.00281294244015479
125	0.908397597558638	0.08	0.0324262963854328	0.0157178659774895	0.049134726793376	0.11130588091952	0.767063276908178	0.428660630647028	1.10546592316933	16.87	13.24	22.39	0.0246891511765734	0.0441798006432227	0.0636704501098719	0.0243851734419046	0.0436358501598059	0.0628865268777072	0.025020762439781	0.0447706766632565	0.0643868976507255	0.0324262963854328	18.355881020812	0.0857930461238667	2.90101297758222	0.186428222649997	0.229714777437582	0.167338977473662	0.1737608493688	0.216583645414975	0.154875787607079	0.200475163038613	0.243124459086524	0.180011950418522	0.00252762208560114	0.00251068186852823	0.00281294244015479
125	0.908397597558638	0.08	0.03378002714338	0.0156812032664239	0.0518788510203361	0.0895528880032744	0.606133067161735	0.304387428174287	0.907878706149184	15.04	11.89	20.23	0.0195928688692463	0.0390156905409839	0.0584385122127215	0.0194179430677408	0.0386673571251519	0.057916771182563	0.019918592468629	0.0396890859528329	0.0594344558946145	0.03378002714338	16.5338562773262	-0.0454711197425094	2.67071248902821	0.186428222649997	0.229714777437582	0.167338977473662	0.1737608493688	0.216583645414975	0.154875787607079	0.200475163038613	0.243124459086524	0.180011950418522	0.00252762208560114	0.00251068186852823	0.00281294244015479
125	0.908397597558638	0.08	0.0359389454959169	0.0166386793928896	0.0552392115989443	0.07692557958218	0.666136340245092	0.30586347138452	1.02640920910566	15.86	12.2	20.31	0.0187003690560315	0.0407273066895816	0.0627542443231317	0.0185032048068514	0.0402979050654468	0.0620926053240422	0.0190232802638539	0.0414088386746925	0.0636283813889806	0.0359389454959169	17.2572234783443	0.134178281420675	2.90532302413435	0.186428222649997	0.229714777437582	0.167338977473662	0.1737608493688	0.216583645414975	0.154875787607079	0.200475163038613	0.243124459086524	0.180011950418522	0.00252762208560114	0.00251068186852823	0.00281294244015479
125	0.908397597558638	0.08	0.0360226176984313	0.017301518373765	0.0547437170230976	0.094373248394567	0.658818348373785	0.340177597453023	0.977459099294547	14.98	10.82	21.03	0.0219897209157651	0.0425872594885542	0.0631847980613433	0.0217964105330627	0.0422128773187434	0.0626293441044241	0.0221473794496413	0.0429328576271633	0.063697346022005	0.0360226176984313	16.6169061520427	-0.148167286781361	2.56061036282428	0.186428222649997	0.229714777437582	0.167338977473662	0.1737608493688	0.216583645414975	0.154875787607079	0.200475163038613	0.243124459086524	0.180011950418522	0.00252762208560114	0.00251068186852823	0.00281294244015479
125	0.908397597558638	0.08	0.0363845937251412	0.0177384002905094	0.055030787159773	0.115879606582364	0.792219286343331	0.450567991829858	1.1338705808568	15.97	11.67	20.64	0.0273723550078548	0.0481279361673957	0.0688835173269365	0.0270784407941331	0.0476111562077381	0.0681438716213431	0.0277163507754631	0.0486644649726317	0.0696646682202759	0.0363845937251412	17.5665221851167	0.0201544573905815	2.7854013710822	0.186428222649997	0.229714777437582	0.167338977473662	0.1737608493688	0.216583645414975	0.154875787607079	0.200475163038613	0.243124459086524	0.180011950418522	0.00252762208560114	0.00251068186852823	0.00281294244015479
125	0.908397597558638	0.08	0.0370841947218667	0.0179283296683738	0.0562400597753596	0.115609052168777	0.771792761630189	0.438510356453839	1.10507516680654	15.53	11.62	21.88	0.0273607914527727	0.0481558998206832	0.0689510081885937	0.0270894892507344	0.0476783989528798	0.0682673086550251	0.0276370622404973	0.0486234104455489	0.0695919783429378	0.0370841947218667	17.3796472439821	-0.0519654990758313	2.70935448584625	0.186428222649997	0.229714777437582	0.167338977473662	0.1737608493688	0.216583645414975	0.154875787607079	0.200475163038613	0.243124459086524	0.180011950418522	0.00252762208560114	0.00251068186852823	0.00281294244015479
125	0.908397597558638	0.08	0.0372549069577274	0.0173901360947351	0.0571196778207197	0.0942298258823014	0.7149241485349	0.368857105666834	1.06099119140297	15.83	11.88	20.31	0.0225916048301196	0.0437873734816935	0.0649831421332675	0.0223546332197814	0.0433280716974926	0.0643015101752038	0.0229288912156148	0.0444581895983967	0.066028643980943	0.0372549069577274	16.7860705522283	0.102248414638597	2.82642313886209	0.186428222649997	0.229714777437582	0.167338977473662	0.1737608493688	0.216583645414975	0.154875787607079	0.200475163038613	0.243124459086524	0.180011950418522	0.00252762208560114	0.00251068186852823	0.00281294244015479
125	0.908397597558638	0.08	0.0374091324761488	0.0179663071961773	0.0568519577561202	0.0911862343213332	0.728631208201056	0.369489339603576	1.08777307679854	16.04	12.07	22.81	0.0223489787924634	0.0440720791487074	0.0657951795049514	0.022106048805408	0.0435930223776343	0.0650799959498605	0.0225318757729331	0.0443989367098131	0.0663723755728842	0.0374091324761488	18.0487054509025	-0.0264559089333308	2.76709799103489	0.186428222649997	0.229714777437582	0.167338977473662	0.1737608493688	0.216583645414975	0.154875787607079	0.200475163038613	0.243124459086524	0.180011950418522	0.00252762208560114	0.00251068186852823	0.00281294244015479
125	0.908397597558638	0.08	0.0374264108671791	0.0180017134228511	0.0568511083115071	0.0927580208150383	0.679821158651244	0.347876281348786	1.0117660359537	15.71	11.53	20.34	0.021469266772123	0.0419553231850949	0.0624413795980669	0.0212490867314588	0.0415250465080652	0.0618010062846716	0.0217553019894244	0.0424997680552095	0.0633015714542702	0.0374264108671791	16.7593149079974	0.0808732299611447	2.81731818721108	0.186428222649997	0.229714777437582	0.167338977473662	0.1737608493688	0.216583645414975	0.154875787607079	0.200475163038613	0.243124459086524	0.180011950418522	0.00252762208560114	0.00251068186852823	0.00281294244015479
125	0.908397597558638	0.08	0.0375753161236563	0.01716069956105	0.0579899326862626	0.0770201265667266	0.72325841665458	0.332351856043819	1.11416497726534	16.13	12.59	21.39	0.0199930005252168	0.043508425306149	0.0670238500870811	0.0197723841579491	0.043028323746382	0.0662842633348148	0.0202588457613237	0.0440785022579118	0.0679328503455828	0.0375753161236563	17.8358912324689	0.0684214829396551	2.86328629730702	0.186428222649997	0.229714777437582	0.167338977473662	0.1737608493688	0.216583645414975	0.154875787607079	0.200475163038613	0.243124459086524	0.180011950418522	0.00252762208560114	0.00251068186852823	0.00281294244015479
125	0.908397597558638	0.08	0.0386623744422748	0.0181565015503064	0.0591682473342433	0.0833606152688166	0.669297621754278	0.322781420805461	1.0158138227031	15.26	10.97	21.41	0.0204929696661197	0.0424928294385412	0.0644926892109628	0.0203009832267485	0.042094739403001	0.0638884955792534	0.0206438435543256	0.042787463870468	0.0648376554996966	0.0386623744422748	16.8248082783347	-0.0216010449294766	2.70405881595223	0.186428222649997	0.229714777437582	0.167338977473662	0.1737608493688	0.216583645414975	0.154875787607079	0.200475163038613	0.243124459086524	0.180011950418522	0.00252762208560114	0.00251068186852823	0.00281294244015479
125	0.908397597558638	0.08	0.0390618487365276	0.0190047657013877	0.0591189317716674	0.0992751601891294	0.793792559764004	0.420483734482798	1.16710138504521	16.46	12.35	21.17	0.0248026693501996	0.0468226777349472	0.0688426861196947	0.0245144910824075	0.0462786524942553	0.0680428139061031	0.0251331940841447	0.0474031214688352	0.069725100727916	0.0390618487365276	17.4953723316497	0.0945965641180277	2.88086477307244	0.186428222649997	0.229714777437582	0.167338977473662	0.1737608493688	0.216583645414975	0.154875787607079	0.200475163038613	0.243124459086524	0.180011950418522	0.00252762208560114	0.00251068186852823	0.00281294244015479
125	0.908397597558638	0.08	0.0424182940638071	0.019783352437746	0.0650532356898681	0.0830158813700485	0.706885632238872	0.34008089865276	1.07369036582498	15.66	11.47	22.12	0.0210555750274916	0.0437657143474519	0.0664758536674121	0.0208417241696265	0.0433212080565497	0.0658006919434729	0.0211902366698099	0.044145308113989	0.066933741362191	0.0424182940638071	16.9357941319469	0.0665292408652882	2.8092672698459	0.186428222649997	0.229714777437582	0.167338977473662	0.1737608493688	0.216583645414975	0.154875787607079	0.200475163038613	0.243124459086524	0.180011950418522	0.00252762208560114	0.00251068186852823	0.00281294244015479
125	0.908397597558638	0.09	0.0316776246195012	0.0164096505010698	0.0469455987379325	0.142095044494147	0.804990297800967	0.496169721119985	1.11381087448195	15.88	11.91	21.71	0.0302952831043469	0.0491513446509474	0.0680074061975479	0.0299746390603191	0.0486311288185354	0.0672876185767517	0.030632775608936	0.0496445396000914	0.0687936575664874	0.0316776246195012	17.9516262678307	0.114421679764923	2.89714137558783	0.186428222649997	0.229714777437582	0.167338977473662	0.1737608493688	0.216583645414975	0.154875787607079	0.200475163038613	0.243124459086524	0.180011950418522	0.00252762208560114	0.00251068186852823	0.00281294244015479
125	0.908397597558638	0.09	0.0332681101081793	0.0168005426870945	0.0497356775292642	0.0966995009574791	0.669144017436293	0.349836554079238	0.988451480793348	16.03	11.29	20.51	0.0211761880838791	0.0405043995637573	0.0598326110436354	0.0209464878660368	0.0400650443140534	0.05918360076207	0.0214066486841489	0.0409026257566245	0.060448408185429	0.0332681101081793	17.4191317570311	0.0197711679688141	2.76903663501546	0.186428222649997	0.229714777437582	0.167338977473662	0.1737608493688	0.216583645414975	0.154875787607079	0.200475163038613	0.243124459086524	0.180011950418522	0.00252762208560114	0.00251068186852823	0.00281294244015479
125	0.908397597558638	0.09	0.0333280376370845	0.0168069994078823	0.0498490758662868	0.105977483898775	0.70679762526493	0.386282912928695	1.02731233760117	16.66	12.09	21.61	0.0225114507538281	0.041190121026687	0.0598687912995458	0.0222419313387182	0.0406969703431162	0.0591520093475143	0.0228031938705451	0.0416361821059128	0.0604122095652832	0.0333280376370845	17.8292609680019	-0.0557614184222982	2.73270561938808	0.186428222649997	0.229714777437582	0.167338977473662	0.1737608493688	0.216583645414975	0.154875787607079	0.200475163038613	0.243124459086524	0.180011950418522	0.00252762208560114	0.00251068186852823	0.00281294244015479
125	0.908397597558638	0.09	0.0337816386603431	0.0174113112584753	0.0501519660622108	0.110710800642143	0.706545717258236	0.393900173515538	1.01919126100093	16.08	10.51	21.27	0.0237689520991403	0.0426347903314678	0.0615006285637953	0.0235088828452841	0.0421682995049655	0.0608277161646469	0.02384558136445	0.0427089629147541	0.0616077306730199	0.0337816386603431	17.3607004414366	0.0849321903409054	2.82030265724075	0.186428222649997	0.229714777437582	0.167338977473662	0.1737608493688	0.216583645414975	0.154875787607079	0.200475163038613	0.243124459086524	0.180011950418522	0.00252762208560114	0.00251068186852823	0.00281294244015479
125	0.908397597558638	0.09	0.0344797196220618	0.0173840078988158	0.0515754313453078	0.105446442614359	0.681590356311753	0.371637169633194	0.991543542990311	16.11	11.49	22.37	0.0223841276172227	0.0410529590821311	0.0597217905470395	0.0221379644726198	0.0406014907168804	0.0590650169611411	0.0225283826125247	0.0413104652842055	0.0600239104042799	0.0344797196220618	17.9031812684723	-0.0252152709466619	2.75879090621501	0.186428222649997	0.229714777437582	0.167338977473662	0.1737608493688	0.216583645414975	0.154875787607079	0.200475163038613	0.243124459086524	0.180011950418522	0.00252762208560114	0.00251068186852823	0.00281294244015479
125	0.908397597558638	0.09	0.0346714723353957	0.0173686571606614	0.05197428751013	0.0772063752857536	0.585436975983551	0.269433891791552	0.901440060175549	15.58	11.43	21.58	0.0167567004872735	0.0364096439223057	0.0560625873573379	0.0165888475469178	0.0360449261907747	0.0555010048346317	0.016892061671918	0.0366579865858512	0.0565231189790887	0.0346714723353957	17.2360269939799	-0.116448006442911	2.63694039486336	0.186428222649997	0.229714777437582	0.167338977473662	0.1737608493688	0.216583645414975	0.154875787607079	0.200475163038613	0.243124459086524	0.180011950418522	0.00252762208560114	0.00251068186852823	0.00281294244015479
125	0.908397597558638	0.09	0.0348139805801118	0.0170904859013535	0.05253747525887	0.0975571088879124	0.665411222678274	0.349433848148527	0.981388597208021	14.8	11.38	20.12	0.0228511711902361	0.0435144615837629	0.0641777519772898	0.022658909237333	0.0431483457600281	0.0636377822827232	0.0232002635704721	0.0440984147262242	0.0651368145088191	0.0348139805801118	16.4482421149935	-0.0162632521657809	2.68979517686655	0.186428222649997	0.229714777437582	0.167338977473662	0.1737608493688	0.216583645414975	0.154875787607079	0.200475163038613	0.243124459086524	0.180011950418522	0.00252762208560114	0.00251068186852823	0.00281294244015479
125	0.908397597558638	0.09	0.03486173464379	0.0174610319340555	0.0522624373535245	0.118306492842602	0.75612409807354	0.433844307825604	1.07840388832148	16.45	12.73	22.49	0.0256031876150395	0.0446224297381156	0.0636416718611917	0.025306074363891	0.0441046069039834	0.0629031394440758	0.0259088527358658	0.0451507783968509	0.0644070635692463	0.03486173464379	18.3903612372179	-0.029077284849118	2.78471658999211	0.186428222649997	0.229714777437582	0.167338977473662	0.1737608493688	0.216583645414975	0.154875787607079	0.200475163038613	0.243124459086524	0.180011950418522	0.00252762208560114	0.00251068186852823	0.00281294244015479
125	0.908397597558638	0.09	0.0353371318142136	0.0182415554913846	0.0524327081370426	0.133758050100133	0.78709026683546	0.474360194874632	1.09982033879629	16.08	12.4	21.38	0.0286246269188363	0.0474959018126866	0.0663671767065369	0.0283114444031075	0.0469762483667681	0.0656410523304287	0.0290021772345375	0.0481548841203213	0.0672941823491645	0.0353371318142136	17.6840575682929	0.121519853911442	2.89081694643324	0.186428222649997	0.229714777437582	0.167338977473662	0.1737608493688	0.216583645414975	0.154875787607079	0.200475163038613	0.243124459086524	0.180011950418522	0.00252762208560114	0.00251068186852823	0.00281294244015479
125	0.908397597558638	0.09	0.0354979881373281	0.0175134598012046	0.0534825164734516	0.0933152901602226	0.705965627047628	0.362391257554224	1.04953999654103	16.25	12.44	22.66	0.0216439116512791	0.042163979792952	0.0626840479346248	0.0214004210632414	0.0416896416788805	0.0619788622945196	0.0218745589452079	0.0426710854717892	0.0632997860488177	0.0354979881373281	18.0757067634142	0.030981090591841	2.83468509627958	0.186428222649997	0.229714777437582	0.167338977473662	0.1737608493688	0.216583645414975	0.154875787607079	0.200475163038613	0.243124459086524	0.180011950418522	0.00252762208560114	0.00251068186852823	0.00281294244015479
125	0.908397597558638	0.09	0.0359441762161217	0.0176298649909127	0.0542584874413307	0.114004411412577	0.77045472439654	0.435113044568886	1.10579640422419	15.84	11.54	20.52	0.0266305731120602	0.0471547592600983	0.0676789454081364	0.0263506526282695	0.0466591040231803	0.0669675554180911	0.0269385612305338	0.0477403191663559	0.0686276106139659	0.0359441762161217	17.2494955804443	-0.0804316179548457	2.67666555201804	0.186428222649997	0.229714777437582	0.167338977473662	0.1737608493688	0.216583645414975	0.154875787607079	0.200475163038613	0.243124459086524	0.180011950418522	0.00252762208560114	0.00251068186852823	0.00281294244015479
125	0.908397597558638	0.09	0.0363889760645024	0.0188376404675704	0.0539403116614343	0.125758317003917	0.770933423222767	0.453575217194621	1.08829162925091	16.51	12.78	21.25	0.0266678757929849	0.0453268961702196	0.0639859165474543	0.0263554813941262	0.0447959251775862	0.0632363689610462	0.0271014569042588	0.0459656730384921	0.0649369764080934	0.0363889760645024	17.8214645054726	-0.100676141960667	2.69393704739503	0.186428222649997	0.229714777437582	0.167338977473662	0.1737608493688	0.216583645414975	0.154875787607079	0.200475163038613	0.243124459086524	0.180011950418522	0.00252762208560114	0.00251068186852823	0.00281294244015479
125	0.908397597558638	0.09	0.0365130505401543	0.0179887165006422	0.0550373845796663	0.121853700613147	0.838332245051486	0.48696141166617	1.1897030784368	15.41	11.68	21.6	0.0306103379137624	0.0526974677874909	0.0747845976612194	0.0303139352025067	0.052187193370641	0.0740604515387753	0.0309736710802128	0.0533015871244248	0.0755416596257127	0.0365130505401543	17.5179455736332	-0.0358712820166262	2.72563588359886	0.186428222649997	0.229714777437582	0.167338977473662	0.1737608493688	0.216583645414975	0.154875787607079	0.200475163038613	0.243124459086524	0.180011950418522	0.00252762208560114	0.00251068186852823	0.00281294244015479
125	0.908397597558638	0.09	0.0371634685724928	0.0184476083958626	0.055879328749123	0.107481539008148	0.826555890825572	0.45467886175286	1.19843291989828	15.87	12.38	22.43	0.0277898200968597	0.0505188198490024	0.0732478196011451	0.0274965459261306	0.0499856798378117	0.0724748137494927	0.0280739643763028	0.051071159988069	0.0740918172086816	0.0371634685724928	18.5714302976037	0.00280388871884664	2.83195675782096	0.186428222649997	0.229714777437582	0.167338977473662	0.1737608493688	0.216583645414975	0.154875787607079	0.200475163038613	0.243124459086524	0.180011950418522	0.00252762208560114	0.00251068186852823	0.00281294244015479
125	0.908397597558638	0.09	0.0373338228377437	0.0188668766799942	0.0558007689954931	0.105707538017607	0.75635221509106	0.412876251396113	1.09982817878601	16.62	11.77	21.83	0.0241176123784671	0.0441813000468761	0.0642449877152851	0.0238305059243134	0.0436553468058462	0.0634801876873789	0.0243184878480049	0.044514466611872	0.0647433045276917	0.0373338228377437	18.3215789211597	0.0142718179571645	2.82660068259664	0.186428222649997	0.229714777437582	0.167338977473662	0.1737608493688	0.216583645414975	0.154875787607079	0.200475163038613	0.243124459086524	0.180011950418522	0.00252762208560114	0.00251068186852823	0.00281294244015479
125	0.908397597558638	0.09	0.0375280978125859	0.0187116072296357	0.0563445883955362	0.126537358817788	0.790379932249606	0.466164150430198	1.11459571406901	15.82	11.64	21.15	0.0285722864945455	0.0484442268735908	0.0683161672526361	0.0282732203876043	0.047937161177689	0.0676011019677738	0.0288662109166551	0.0489948738120503	0.0691122768893063	0.0375280978125859	17.3652082637934	-0.0794895775192491	2.67562038202523	0.186428222649997	0.229714777437582	0.167338977473662	0.1737608493688	0.216583645414975	0.154875787607079	0.200475163038613	0.243124459086524	0.180011950418522	0.00252762208560114	0.00251068186852823	0.00281294244015479
125	0.908397597558638	0.09	0.0376585863858782	0.0191341088938044	0.0561830638779521	0.119469556395025	0.790030221908656	0.455162930677985	1.12489751313933	16	11.22	22.8	0.0276017721226727	0.0479086337779439	0.0682154954332152	0.027303887835847	0.0473915934537825	0.0674792990717179	0.0276662735185724	0.0480238490860207	0.068421123024861	0.0376585863858782	17.8553562463658	0.0355138172234107	2.818315665376	0.186428222649997	0.229714777437582	0.167338977473662	0.1737608493688	0.216583645414975	0.154875787607079	0.200475163038613	0.243124459086524	0.180011950418522	0.00252762208560114	0.00251068186852823	0.00281294244015479
125	0.908397597558638	0.09	0.0376948622228198	0.0193302267932974	0.0560594976523422	0.127951912031551	0.868630692321739	0.514578360272041	1.22268302437144	15.01	11.47	20.86	0.0331932692320593	0.0560316846946744	0.0788701001572894	0.0328992057613319	0.0555352927437392	0.0781713797261465	0.0335723558000724	0.0567494383587787	0.0798119470422952	0.0376948622228198	17.2567063153002	0.046870058522977	2.79895285890633	0.186428222649997	0.229714777437582	0.167338977473662	0.1737608493688	0.216583645414975	0.154875787607079	0.200475163038613	0.243124459086524	0.180011950418522	0.00252762208560114	0.00251068186852823	0.00281294244015479
125	0.908397597558638	0.09	0.0378232541052167	0.0189588386571271	0.0566876695533063	0.106757007345144	0.710183392649644	0.389451174879264	1.03091561042002	15.62	11.25	21.11	0.0241644953810566	0.0440651471052968	0.063965798829537	0.0239206895473124	0.0436205551632904	0.0633204207792683	0.0244023510457639	0.0444362301899502	0.0645767985423394	0.0378232541052167	17.0686232951898	-0.0699624923801094	2.66807812451098	0.186428222649997	0.229714777437582	0.167338977473662	0.1737608493688	0.216583645414975	0.154875787607079	0.200475163038613	0.243124459086524	0.180011950418522	0.00252762208560114	0.00251068186852823	0.00281294244015479
125	0.908397597558638	0.09	0.0383280073052566	0.0189316874268062	0.0577243271837069	0.0988090040109549	0.779817907182738	0.412121974004053	1.14751384036142	16.11	12.74	20.76	0.0248206092587507	0.0469655994780059	0.069110589697261	0.0245475925147068	0.0464489967259186	0.0683504009371303	0.0252562869534462	0.0478130119450993	0.0702185591991017	0.0383280073052566	17.6641379184823	-0.139403379672286	2.65322342927258	0.186428222649997	0.229714777437582	0.167338977473662	0.1737608493688	0.216583645414975	0.154875787607079	0.200475163038613	0.243124459086524	0.180011950418522	0.00252762208560114	0.00251068186852823	0.00281294244015479
125	0.908397597558638	0.09	0.0388101200598014	0.0189994022500232	0.0586208378695795	0.0832587775798313	0.721093040120631	0.347511738895617	1.09467434134564	16.03	12.54	20.2	0.0210232247115066	0.0436235652600875	0.0662239058086684	0.0207948138372482	0.0431496086327832	0.0655044034283183	0.0214282876121035	0.0443941278306871	0.0673395212215705	0.0388101200598014	17.2541645756045	-0.0388873780901079	2.72747246030141	0.186428222649997	0.229714777437582	0.167338977473662	0.1737608493688	0.216583645414975	0.154875787607079	0.200475163038613	0.243124459086524	0.180011950418522	0.00252762208560114	0.00251068186852823	0.00281294244015479
125	0.908397597558638	0.09	0.0390217219734355	0.0193937720053101	0.058649671941561	0.0920116830231805	0.688582335057047	0.350859845880783	1.02630482423331	16.45	12.86	21.84	0.020709005732359	0.0406425975822345	0.06057618943211	0.020468779134994	0.0401711392683282	0.0598734994016624	0.0209896355306704	0.0422165963657563	0.0614606144333529	0.0390217219734355	17.7734321756351	0.036125543121119	2.82870069926145	0.186428222649997	0.229714777437582	0.167338977473662	0.1737608493688	0.216583645414975	0.154875787607079	0.200475163038613	0.243124459086524	0.180011950418522	0.00252762208560114	0.00251068186852823	0.00281294244015479
125	0.908397597558638	0.09	0.0392320192041854	0.0198900503283274	0.0585739880800434	0.107780197223129	0.798284525451538	0.439685079440374	1.1568839714627	15.65	11.43	20.13	0.0272354691255659	0.0494482404861791	0.0716610118467924	0.0269592566407104	0.0489467539388592	0.070934251237008	0.0276138612432742	0.0500617003974198	0.0725934769222246	0.0392320192041854	16.9408681528506	-0.0888029265044689	2.65538343111935	0.186428222649997	0.229714777437582	0.167338977473662	0.1737608493688	0.216583645414975	0.154875787607079	0.200475163038613	0.243124459086524	0.180011950418522	0.00252762208560114	0.00251068186852823	0.00281294244015479
125	0.908397597558638	0.09	0.0392927356518518	0.0197551179005434	0.0588303534031603	0.116467224846934	0.788034010251195	0.449158728655578	1.12690929184681	17.45	12.54	22.52	0.0250361671080609	0.0439251202498907	0.0628140733917204	0.0247047647248021	0.0433436858205344	0.0619826069162668	0.0252633420169837	0.0442987130260021	0.0632038768955999	0.0392927356518518	18.5403202869675	-0.0747582301323781	2.74807199704919	0.186428222649997	0.229714777437582	0.167338977473662	0.1737608493688	0.216583645414975	0.154875787607079	0.200475163038613	0.243124459086524	0.180011950418522	0.00252762208560114	0.00251068186852823	0.00281294244015479
125	0.908397597558638	0.09	0.0395181838726721	0.0202375846938402	0.0587987830515041	0.119127950112584	0.855171351070947	0.492103173383468	1.21823952875843	16.81	12.58	22.37	0.0284363570324653	0.0494163809101056	0.0703964047877459	0.0280889273517924	0.048812621524893	0.0695363156979936	0.0287497166479781	0.0499180042608772	0.0710801622692573	0.0395181838726721	18.281416510881	-0.00757139138723926	2.80463180609621	0.186428222649997	0.229714777437582	0.167338977473662	0.1737608493688	0.216583645414975	0.154875787607079	0.200475163038613	0.243124459086524	0.180011950418522	0.00252762208560114	0.00251068186852823	0.00281294244015479
125	0.908397597558638	0.09	0.0400665283345611	0.0207239643676355	0.0594090923014867	0.10955526294389	0.76279745488915	0.423264791824199	1.1023301179541	15.46	11.93	20.91	0.0265362065756314	0.0478229024225377	0.069109598269444	0.0262770530560385	0.0473558622883486	0.0684346715206588	0.0268724995970098	0.0485330402052616	0.0700532159212445	0.0400665283345611	17.1788876572139	0.0640734993457044	2.82049187654431	0.186428222649997	0.229714777437582	0.167338977473662	0.1737608493688	0.216583645414975	0.154875787607079	0.200475163038613	0.243124459086524	0.180011950418522	0.00252762208560114	0.00251068186852823	0.00281294244015479
125	0.908397597558638	0.09	0.0401337176175858	0.0200379056523405	0.0602295295828312	0.101833790007482	0.728922173870051	0.390935929243494	1.06690841849661	15.12	11.38	21.15	0.0250308366025748	0.0466714120276489	0.0683119874527229	0.0248030957183425	0.0462467762548895	0.0676904567914364	0.0252821984908501	0.0471431790481727	0.0690843330188647	0.0401337176175858	16.8236240989866	-0.232219335569659	2.4968098763926	0.186428222649997	0.229714777437582	0.167338977473662	0.1737608493688	0.216583645414975	0.154875787607079	0.200475163038613	0.243124459086524	0.180011950418522	0.00252762208560114	0.00251068186852823	0.00281294244015479
125	0.908397597558638	0.09	0.0401598964303269	0.0200155083613181	0.0603042844993358	0.13521465697557	0.887190951640594	0.536887158330506	1.23749474495068	16.13	11.98	22.16	0.0322994056781905	0.0533738608130743	0.0744483159479582	0.0319430627799984	0.0527850141810549	0.0736269655821114	0.0326279980884416	0.0538223092245509	0.0751670266945889	0.0401598964303269	17.6644837022798	-0.0796683080178077	2.69329531125716	0.186428222649997	0.229714777437582	0.167338977473662	0.1737608493688	0.216583645414975	0.154875787607079	0.200475163038613	0.243124459086524	0.180011950418522	0.00252762208560114	0.00251068186852823	0.00281294244015479
125	0.908397597558638	0.09	0.0426238314621008	0.022042018799028	0.0632056441251735	0.114953875604696	0.7840733456115	0.444398571462447	1.12374811976055	16.14	12.01	20.61	0.0267139020184673	0.0471325964460878	0.0675512908737083	0.0264185403738847	0.0466114759751756	0.0668044115764666	0.0271480128835991	0.0478132643948199	0.0685246653714663	0.0426238314621008	16.7055562493947	0.0253952103075678	2.76478742256382	0.186428222649997	0.229714777437582	0.167338977473662	0.1737608493688	0.216583645414975	0.154875787607079	0.200475163038613	0.243124459086524	0.180011950418522	0.00252762208560114	0.00251068186852823	0.00281294244015479
125	0.908397597558638	0.09	0.0432557975391459	0.02191084623895	0.0646007488393417	0.10637696858214	0.811887129510221	0.444491073417333	1.17928318560311	16.06	12.15	20.67	0.0268418577035625	0.049028113509956	0.0712143693163495	0.0265487730038311	0.0484927783597159	0.0704367837156006	0.0272734375211722	0.0498122390487688	0.0722093540385563	0.0432557975391459	17.1558364969698	-0.00288196890141088	2.75977724466728	0.186428222649997	0.229714777437582	0.167338977473662	0.1737608493688	0.216583645414975	0.154875787607079	0.200475163038613	0.243124459086524	0.180011950418522	0.00252762208560114	0.00251068186852823	0.00281294244015479
125	0.908397597558638	0.09	0.0457344379385388	0.022831164583144	0.0686377112939337	0.124989625000656	0.956448452837323	0.561339701350425	1.35155720432422	16.61	12.1	20.02	0.0328110602709914	0.0559056980232209	0.0790003357754505	0.0324210801184559	0.0552412235300887	0.0780613669417215	0.0332988560938896	0.0567478707472658	0.0802094509358808	0.0457344379385388	17.3459724987618	0.0843590376749265	2.85988025578877	0.186428222649997	0.229714777437582	0.167338977473662	0.1737608493688	0.216583645414975	0.154875787607079	0.200475163038613	0.243124459086524	0.180011950418522	0.00252762208560114	0.00251068186852823	0.00281294244015479
125	0.908397597558638	0.1	0.0279373137928086	0.0150748082765974	0.0407998193090198	0.132374161795745	0.691829052432351	0.41529483054138	0.968363274323321	16.03	11.71	22.94	0.0251376809311249	0.0418762206990536	0.0586147604669823	0.0248649856515423	0.0414219445968675	0.0579789035421927	0.0252795653939627	0.0421148126141383	0.0588797167137401	0.0279373137928086	18.8458264956804	0.0589910934378339	2.87412852827913	0.186428222649997	0.229714777437582	0.167338977473662	0.1737608493688	0.216583645414975	0.154875787607079	0.200475163038613	0.243124459086524	0.180011950418522	0.00252762208560114	0.00251068186852823	0.00281294244015479
125	0.908397597558638	0.1	0.0285061212762063	0.0151489521039169	0.0418632904484956	0.132960716512291	0.771245697649329	0.463752204679103	1.07873919061956	16.8	12.1	22.75	0.0268195875967078	0.0446024651483932	0.0623853427000786	0.0264925313379768	0.0440585524081614	0.0616245734783459	0.0270001781499384	0.0449215053236286	0.0627680284734223	0.0285061212762063	18.3434072088485	-0.069046091810989	2.72763191735213	0.186428222649997	0.229714777437582	0.167338977473662	0.1737608493688	0.216583645414975	0.154875787607079	0.200475163038613	0.243124459086524	0.180011950418522	0.00252762208560114	0.00251068186852823	0.00281294244015479
125	0.908397597558638	0.1	0.0315818117011285	0.0170177812151513	0.0461458421871057	0.113643078788346	0.682917226518334	0.385143515024526	0.980690938012143	16.38	11.99	22.9	0.0228233323058922	0.0404691918472356	0.0581150513885789	0.0225612642892549	0.040004505941594	0.0574477475939332	0.0229416613634936	0.0408150212452655	0.0585027767996946	0.0315818117011285	18.5424577948883	0.0135501625363083	2.82617901561567	0.186428222649997	0.229714777437582	0.167338977473662	0.1737608493688	0.216583645414975	0.154875787607079	0.200475163038613	0.243124459086524	0.180011950418522	0.00252762208560114	0.00251068186852823	0.00281294244015479
125	0.908397597558638	0.1	0.03243456182238	0.0168601622034088	0.0480089614413513	0.0994665943212296	0.667122401196021	0.353720031927237	0.980524770464805	15.22	12.37	20.39	0.0225139009577775	0.0424616258949438	0.06240935083211	0.0223047875118153	0.0420672341398809	0.0618296807679464	0.0229338898892059	0.0431728129058041	0.0634629299419646	0.03243456182238	17.3832226633091	0.0242447161944608	2.78850672007819	0.186428222649997	0.229714777437582	0.167338977473662	0.1737608493688	0.216583645414975	0.154875787607079	0.200475163038613	0.243124459086524	0.180011950418522	0.00252762208560114	0.00251068186852823	0.00281294244015479
125	0.908397597558638	0.1	0.0325791214393898	0.0177205231682561	0.0474377197105236	0.169268611385137	0.932451793798955	0.609933803643648	1.25496978395426	16.58	12.29	20.62	0.0357249822984326	0.0546154740540856	0.0735059658097386	0.0353025170012942	0.0539696195010485	0.0726367220008028	0.0362826922946816	0.0554647540530867	0.0744851612679255	0.0325791214393898	18.1661211116432	-0.0341151334744983	2.7594208971931	0.186428222649997	0.229714777437582	0.167338977473662	0.1737608493688	0.216583645414975	0.154875787607079	0.200475163038613	0.243124459086524	0.180011950418522	0.00252762208560114	0.00251068186852823	0.00281294244015479
125	0.908397597558638	0.1	0.0338650529359406	0.018323448216227	0.0494066576556542	0.147447378028575	0.774659756241813	0.483830209460671	1.06548930302296	16.52	12.15	22.65	0.0284293345941785	0.0455181610743003	0.0626069875544221	0.0280957964920449	0.044984133765042	0.0618724710380391	0.028671395985559	0.0458300811962543	0.0630320871336161	0.0338650529359406	18.2297758737467	-0.0123137574062704	2.78528279146081	0.186428222649997	0.229714777437582	0.167338977473662	0.1737608493688	0.216583645414975	0.154875787607079	0.200475163038613	0.243124459086524	0.180011950418522	0.00252762208560114	0.00251068186852823	0.00281294244015479
125	0.908397597558638	0.1	0.0340504729896683	0.01816756821828	0.0499333777610567	0.104787337509217	0.706213283662761	0.383935736796744	1.02849083052878	16.67	12.87	22.72	0.0223658695592722	0.0411398905327443	0.0599139115062165	0.0220978375726587	0.0406468711775465	0.0591959047824343	0.0226200543163563	0.0416145427240526	0.0606428101922845	0.0340504729896683	18.9623845702922	0.124532884625523	2.97327613925862	0.186428222649997	0.229714777437582	0.167338977473662	0.1737608493688	0.216583645414975	0.154875787607079	0.200475163038613	0.243124459086524	0.180011950418522	0.00252762208560114	0.00251068186852823	0.00281294244015479
125	0.908397597558638	0.1	0.0353010779381031	0.0189047467242929	0.0516974091519134	0.102866949704634	0.725068217474494	0.390754014530735	1.05938242041825	17.39	12.79	24.33	0.02185208907891	0.0405479014606333	0.0592437138423566	0.0215648228418487	0.0400148612084511	0.0584648995750536	0.0219736151860384	0.0407039377589173	0.0594836868460013	0.0353010779381031	19.0520886384233	-0.0534065872235957	2.79028129933675	0.186428222649997	0.229714777437582	0.167338977473662	0.1737608493688	0.216583645414975	0.154875787607079	0.200475163038613	0.243124459086524	0.180011950418522	0.00252762208560114	0.00251068186852823	0.00281294244015479
125	0.908397597558638	0.1	0.0353963878113312	0.0189685901113032	0.0518241855113593	0.111820166954163	0.729458240891352	0.408479490245162	1.05043699153754	15.95	11.28	21.14	0.0248403623318481	0.0443596494864857	0.0638789366411233	0.0245743927931906	0.0438846839706323	0.063194975148074	0.0250756338580336	0.0446847815349095	0.0644155895517373	0.0353963878113312	17.651093767384	-0.0942015552418961	2.6621999026772	0.186428222649997	0.229714777437582	0.167338977473662	0.1737608493688	0.216583645414975	0.154875787607079	0.200475163038613	0.243124459086524	0.180011950418522	0.00252762208560114	0.00251068186852823	0.00281294244015479
125	0.908397597558638	0.1	0.0357855145765289	0.0192417807082794	0.0523292484447783	0.133078345958178	0.801749646508236	0.482257294168469	1.121241998848	16.12	11.84	21.73	0.0290204051745989	0.0482462367528908	0.0674720683311827	0.0287004650334845	0.0477143383282447	0.0667282116230049	0.0293089761917552	0.0486899004660669	0.06826717523263	0.0357855145765289	17.8496876221805	0.0142885382084035	2.79596168092292	0.186428222649997	0.229714777437582	0.167338977473662	0.1737608493688	0.216583645414975	0.154875787607079	0.200475163038613	0.243124459086524	0.180011950418522	0.00252762208560114	0.00251068186852823	0.00281294244015479
125	0.908397597558638	0.1	0.0359067389555958	0.0195342563593655	0.052279221551826	0.115779622147383	0.711367689696855	0.404434542173242	1.01830083722047	16.83	12.93	22.14	0.0233437837510019	0.0410598299208082	0.0587758760906144	0.023057808233739	0.0405568220868777	0.0580558359400165	0.0236331012247908	0.0415941222030593	0.0595380733541699	0.0359067389555958	18.3734369859308	-0.00956078848069502	2.80947917146114	0.186428222649997	0.229714777437582	0.167338977473662	0.1737608493688	0.216583645414975	0.154875787607079	0.200475163038613	0.243124459086524	0.180011950418522	0.00252762208560114	0.00251068186852823	0.00281294244015479
125	0.908397597558638	0.1	0.0359779908135943	0.0189088821769708	0.0530470994502178	0.109724469315844	0.714690042284248	0.396846299140186	1.03253378542831	15.23	11.96	21.16	0.0252437174528651	0.0454620177456326	0.0656803180384001	0.0250087673335406	0.0450388904263694	0.0650690135191981	0.0256162505506851	0.0461377471019474	0.0665477698960336	0.0359779908135943	17.3711795534737	-0.0507077286149751	2.70989566468632	0.186428222649997	0.229714777437582	0.167338977473662	0.1737608493688	0.216583645414975	0.154875787607079	0.200475163038613	0.243124459086524	0.180011950418522	0.00252762208560114	0.00251068186852823	0.00281294244015479
125	0.908397597558638	0.1	0.0360953024061803	0.0190463991389357	0.053144205673425	0.114964950567455	0.712832820769595	0.404037539139857	1.02162810239933	16.13	12.39	21.11	0.0243061982162731	0.0428827872617384	0.0614593763072038	0.024038013069732	0.0424096352499121	0.0607812574300923	0.0246725801530583	0.0435189624477618	0.0623320940243751	0.0360953024061803	17.6542959280622	0.0507802210660414	2.82612873876013	0.186428222649997	0.229714777437582	0.167338977473662	0.1737608493688	0.216583645414975	0.154875787607079	0.200475163038613	0.243124459086524	0.180011950418522	0.00252762208560114	0.00251068186852823	0.00281294244015479
125	0.908397597558638	0.1	0.0361505606770292	0.019229719651476	0.0530714017025824	0.105802825601006	0.687930116276558	0.375683459223726	1.00017677332939	15.69	11.99	21.64	0.0232061617893076	0.0424937994636172	0.0617814371379268	0.0229688102649288	0.0420591748940348	0.0611495395231408	0.0234737498487073	0.0430024724048818	0.0625553611132906	0.0361505606770292	17.5974896320523	-0.0915159747403678	2.67989435816919	0.186428222649997	0.229714777437582	0.167338977473662	0.1737608493688	0.216583645414975	0.154875787607079	0.200475163038613	0.243124459086524	0.180011950418522	0.00252762208560114	0.00251068186852823	0.00281294244015479
125	0.908397597558638	0.1	0.0367731241100282	0.0196004386550321	0.0539458095650243	0.116544824448135	0.732744582274604	0.417763956670069	1.04772520787914	17.12	12.57	21.79	0.0237094045566949	0.0415855352298748	0.0594616659030546	0.0234075282028894	0.0410560537864995	0.0587045793701096	0.0240115261303814	0.0420460205564381	0.0601621104348638	0.0367731241100282	18.2941879701897	0.00915957524491429	2.81926330784233	0.186428222649997	0.229714777437582	0.167338977473662	0.1737608493688	0.216583645414975	0.154875787607079	0.200475163038613	0.243124459086524	0.180011950418522	0.00252762208560114	0.00251068186852823	0.00281294244015479
125	0.908397597558638	0.1	0.0369629159905058	0.0195907560173306	0.0543350759636809	0.0972736752375097	0.710686468144799	0.37266529939069	1.04870763689891	15.96	12.2	19.85	0.0226519664503641	0.0431981353226737	0.0637443041949834	0.0224091103736403	0.0427349998289304	0.0630608892842204	0.0230324293363999	0.0439339765395417	0.064768344327352	0.0369629159905058	17.4690070087034	-0.0174097962309479	2.74720579992639	0.186428222649997	0.229714777437582	0.167338977473662	0.1737608493688	0.216583645414975	0.154875787607079	0.200475163038613	0.243124459086524	0.180011950418522	0.00252762208560114	0.00251068186852823	0.00281294244015479
125	0.908397597558638	0.1	0.0371095400208153	0.0196603134933537	0.0545587665482769	0.146656778478137	0.885954691041472	0.552291902791855	1.21961747929109	15.57	10.99	19.5	0.0343889147604209	0.0551647058336513	0.0759404969068817	0.03404570430821	0.0546141474991661	0.0751825906901223	0.034815092071756	0.055858901686067	0.0769075423695235	0.0371095400208153	16.7543384365259	-0.00275929105753124	2.71029410718378	0.186428222649997	0.229714777437582	0.167338977473662	0.1737608493688	0.216583645414975	0.154875787607079	0.200475163038613	0.243124459086524	0.180011950418522	0.00252762208560114	0.00251068186852823	0.00281294244015479
125	0.908397597558638	0.1	0.037884493877497	0.0197802426695839	0.05598874508541	0.117571754042471	0.780488047073452	0.446646857093563	1.11432923705334	15.2	11.81	21.46	0.0284588286529859	0.0497300613328038	0.0710012940126216	0.0281954620035203	0.0492698442314382	0.070344226459356	0.0288357239671251	0.0503123208996105	0.0718471845012361	0.037884493877497	17.4659161521669	-0.03360838933417	2.72973613575557	0.186428222649997	0.229714777437582	0.167338977473662	0.1737608493688	0.216583645414975	0.154875787607079	0.200475163038613	0.243124459086524	0.180011950418522	0.00252762208560114	0.00251068186852823	0.00281294244015479
125	0.908397597558638	0.1	0.0379707718882284	0.0203604308442653	0.0555811129321915	0.134705543401967	0.789801282150905	0.477270698774167	1.10233186552764	16.68	12.49	22.22	0.0277855659289084	0.0459803538166172	0.0641751417043261	0.0274520775065308	0.0454284875816844	0.0634048976568379	0.0281053164666435	0.0464520146340499	0.0648635235571735	0.0379707718882284	18.1433071102765	-0.0328787119952888	2.76791726790494	0.186428222649997	0.229714777437582	0.167338977473662	0.1737608493688	0.216583645414975	0.154875787607079	0.200475163038613	0.243124459086524	0.180011950418522	0.00252762208560114	0.00251068186852823	0.00281294244015479
125	0.908397597558638	0.1	0.0380592962146915	0.0205978386936074	0.0555207537357756	0.116999657627982	0.7736257312618	0.441804241903287	1.10544722062031	15.27	11.51	20.33	0.0280176673403031	0.0490606162833915	0.0701035652264799	0.0277541737214032	0.0485992231498035	0.0694442725782038	0.0283757518788861	0.0497806494413973	0.0711049445918488	0.0380592962146915	17.3380194707477	-0.068241758844244	2.67521384754673	0.186428222649997	0.229714777437582	0.167338977473662	0.1737608493688	0.216583645414975	0.154875787607079	0.200475163038613	0.243124459086524	0.180011950418522	0.00252762208560114	0.00251068186852823	0.00281294244015479
125	0.908397597558638	0.1	0.0380964904310036	0.0204694788869382	0.0557235019750689	0.0970512756004233	0.647472080445312	0.339126713023934	0.955817447866689	16.38	11.46	21.68	0.0200976116906604	0.0383710334621017	0.0566444552335429	0.0198668772252159	0.0379305074916181	0.0559941377580203	0.0202360495855097	0.0386658937068206	0.0570650544273219	0.0380964904310036	17.6282097598623	-0.0798601491545601	2.68591965993528	0.186428222649997	0.229714777437582	0.167338977473662	0.1737608493688	0.216583645414975	0.154875787607079	0.200475163038613	0.243124459086524	0.180011950418522	0.00252762208560114	0.00251068186852823	0.00281294244015479
125	0.908397597558638	0.1	0.0387561677282769	0.0209547491405737	0.0565575863159801	0.117498041740095	0.7477632885487	0.427805913040748	1.06772066405665	15.24	11.6	20.41	0.027187234378185	0.0475206516915054	0.0678540690048259	0.0269333730847259	0.0470769267455762	0.0672204804064266	0.027556756351761	0.0482238864746776	0.0687759249510569	0.0387561677282769	17.3690523392557	0.0555404779647796	2.80932536951808	0.186428222649997	0.229714777437582	0.167338977473662	0.1737608493688	0.216583645414975	0.154875787607079	0.200475163038613	0.243124459086524	0.180011950418522	0.00252762208560114	0.00251068186852823	0.00281294244015479
125	0.908397597558638	0.1	0.0389241301285558	0.0210843880756994	0.0567638721814121	0.113083926325708	0.761176121256557	0.42835456994342	1.09399767256969	17.54	13.01	23	0.0237522548435091	0.042207205155457	0.060662155467405	0.0234344160761797	0.0416424130484586	0.0598504100207375	0.0239534244593225	0.0425873434083934	0.0612975877053702	0.0389241301285558	18.6220124768967	-0.0129492074233857	2.82330136511476	0.186428222649997	0.229714777437582	0.167338977473662	0.1737608493688	0.216583645414975	0.154875787607079	0.200475163038613	0.243124459086524	0.180011950418522	0.00252762208560114	0.00251068186852823	0.00281294244015479
125	0.908397597558638	0.1	0.0389670668614729	0.0204119569405154	0.0575221767824304	0.117605547550804	0.791123198073922	0.452788093263305	1.12945830288454	16.82	11.65	21.3	0.0261502430112043	0.0456903884824632	0.065230533953722	0.025830333422619	0.045131434082863	0.064432534743107	0.026411269030312	0.0460467071910233	0.0658665606762204	0.0389670668614729	17.7640875998312	0.0024786801357721	2.79117100136272	0.186428222649997	0.229714777437582	0.167338977473662	0.1737608493688	0.216583645414975	0.154875787607079	0.200475163038613	0.243124459086524	0.180011950418522	0.00252762208560114	0.00251068186852823	0.00281294244015479
125	0.908397597558638	0.1	0.0391220967181811	0.0205239482098459	0.0577202452265163	0.115228902127614	0.70508261958176	0.40004021017413	1.01012502898939	16.42	12.15	21.49	0.0236536936406481	0.0416903297487846	0.0597269658569211	0.0233805444181941	0.0412088962218379	0.0590372480254817	0.0239546346525716	0.0421521957475709	0.0604428041240079	0.0391220967181811	17.3748278645501	-0.0840154560424527	2.6681738937353	0.186428222649997	0.229714777437582	0.167338977473662	0.1737608493688	0.216583645414975	0.154875787607079	0.200475163038613	0.243124459086524	0.180011950418522	0.00252762208560114	0.00251068186852823	0.00281294244015479
125	0.908397597558638	0.1	0.0392223144372954	0.0208573862503364	0.0575872426242544	0.118712486944437	0.796202234928952	0.457498909553867	1.13490556030404	16.91	12.28	21.4	0.0262899658530171	0.0457533977267622	0.0652168296005072	0.0259645551288608	0.0451870734352011	0.0644095917415413	0.0265717379849784	0.0463221573378876	0.0659742493676496	0.0392223144372954	18.2239812602957	0.0508294801670161	2.85804879553316	0.186428222649997	0.229714777437582	0.167338977473662	0.1737608493688	0.216583645414975	0.154875787607079	0.200475163038613	0.243124459086524	0.180011950418522	0.00252762208560114	0.00251068186852823	0.00281294244015479
125	0.908397597558638	0.1	0.0393455248520209	0.0212817815508591	0.0574092681531827	0.140664072743466	0.816457769344685	0.501386299920143	1.13152923876923	15.5	11.62	22.18	0.0313495748963302	0.0510496676790701	0.07074976046181	0.0310407742092034	0.050546816443957	0.0700528586787106	0.0315398522200935	0.0514243110236935	0.0713142405683224	0.0393455248520209	17.5799614220889	-0.0972921791932681	2.66009235603111	0.186428222649997	0.229714777437582	0.167338977473662	0.1737608493688	0.216583645414975	0.154875787607079	0.200475163038613	0.243124459086524	0.180011950418522	0.00252762208560114	0.00251068186852823	0.00281294244015479
125	0.908397597558638	0.1	0.0395267107601162	0.0204877900145383	0.0585656315056942	0.0955680642026013	0.736498869935115	0.382754858583169	1.09024288128706	15.74	11.62	20.95	0.0235712492501873	0.0453559191906369	0.0671405891310865	0.0233279555877357	0.044887772272473	0.0664475889572103	0.0238479018102821	0.0459177618894957	0.0678436357669747	0.0395267107601162	17.1506955943526	-0.013537520810021	2.7388651710519	0.186428222649997	0.229714777437582	0.167338977473662	0.1737608493688	0.216583645414975	0.154875787607079	0.200475163038613	0.243124459086524	0.180011950418522	0.00252762208560114	0.00251068186852823	0.00281294244015479
125	0.908397597558638	0.1	0.0398353397860217	0.0207534172353514	0.058917262336692	0.12215769104231	0.816808908859417	0.474944590660832	1.158673227058	15.04	11.77	20.25	0.0305650489532438	0.0525657198242781	0.0745663906953123	0.0302919608534033	0.0520960633691054	0.0739001658848075	0.0310880577066168	0.0534405401585796	0.0756678265585596	0.0398353397860217	16.7963716448551	-0.0860627338956748	2.64521114952943	0.186428222649997	0.229714777437582	0.167338977473662	0.1737608493688	0.216583645414975	0.154875787607079	0.200475163038613	0.243124459086524	0.180011950418522	0.00252762208560114	0.00251068186852823	0.00281294244015479
125	0.908397597558638	0.1	0.0402671671042158	0.0216940990307584	0.0588402351776731	0.117039785851157	0.826077057149839	0.47182708050163	1.18032703379805	16	12.14	21.08	0.0286099992731735	0.050090520407424	0.0715710415416746	0.0283011639340954	0.0495498100527359	0.0707984561713764	0.0289828052313277	0.0507264165586607	0.0725458759531088	0.0402671671042158	17.7269790495554	-0.0139582851462139	2.77436522574691	0.186428222649997	0.229714777437582	0.167338977473662	0.1737608493688	0.216583645414975	0.154875787607079	0.200475163038613	0.243124459086524	0.180011950418522	0.00252762208560114	0.00251068186852823	0.00281294244015479
125	0.908397597558638	0.1	0.0408557716745179	0.0216294645010741	0.0600820788479618	0.101967912242942	0.769717747102766	0.413076865002837	1.12635862920269	16.17	12.19	21.2	0.0247808593828576	0.0461760724733702	0.0675712855638829	0.0245053658883326	0.0456627243536546	0.0668200828189767	0.0251060583846016	0.0467219318979168	0.0685166403345285	0.0408557716745179	17.624812940418	-0.0360567416078721	2.75649674746501	0.186428222649997	0.229714777437582	0.167338977473662	0.1737608493688	0.216583645414975	0.154875787607079	0.200475163038613	0.243124459086524	0.180011950418522	0.00252762208560114	0.00251068186852823	0.00281294244015479
125	0.908397597558638	0.1	0.0413512545708763	0.0220729601018871	0.0606295490398655	0.13327506900666	0.86280982463633	0.519278194902731	1.20634145436993	16.11	12.88	21.72	0.0312775578225711	0.0519694153246704	0.0726612728267698	0.0309336170743023	0.0513979384946937	0.0718622599150851	0.0317702090668846	0.0527723137697275	0.073700363954937	0.0413512545708763	17.7621267908962	-0.032957371782375	2.75756780367322	0.186428222649997	0.229714777437582	0.167338977473662	0.1737608493688	0.216583645414975	0.154875787607079	0.200475163038613	0.243124459086524	0.180011950418522	0.00252762208560114	0.00251068186852823	0.00281294244015479
125	0.908397597558638	0.1	0.0417986522187303	0.0225506861856806	0.06104661825178	0.114745141308365	0.77453795196859	0.43864942380737	1.11042648012981	15.79	12.61	20.56	0.0269441790960608	0.0475762377923525	0.0682082964886443	0.0266639454254091	0.0470814198316785	0.0674988942379478	0.0273499062756915	0.0483626493946881	0.0694475076099667	0.0417986522187303	17.2906026006599	-0.0253341113154418	2.74173768986176	0.186428222649997	0.229714777437582	0.167338977473662	0.1737608493688	0.216583645414975	0.154875787607079	0.200475163038613	0.243124459086524	0.180011950418522	0.00252762208560114	0.00251068186852823	0.00281294244015479
125	0.908397597558638	0.1	0.0418634822171019	0.022119527350435	0.0616074370837688	0.103793779033159	0.736786754614152	0.398764272672097	1.07480923655621	15.89	11.61	21.14	0.0243383255151787	0.0449693141988598	0.0656003028825408	0.0240804385088968	0.0444928228393345	0.0649052071697723	0.0245862910008874	0.0454979028053235	0.0663160528897448	0.0418634822171019	17.0694946036453	0.0721945997419487	2.82632891929256	0.186428222649997	0.229714777437582	0.167338977473662	0.1737608493688	0.216583645414975	0.154875787607079	0.200475163038613	0.243124459086524	0.180011950418522	0.00252762208560114	0.00251068186852823	0.00281294244015479
125	0.908397597558638	0.1	0.0421448562402049	0.0223947056599311	0.0618950068204787	0.119423690185445	0.799165126372379	0.460351989507332	1.13797826323742	16.06	11.96	21.86	0.0278053620040468	0.048269750422008	0.0687341388399692	0.0275019287642893	0.0477429942247427	0.0679840596851962	0.0281068004172595	0.0487693639601155	0.0693728277942326	0.0421448562402049	17.5014295014834	0.0287348608510328	2.79237840350631	0.186428222649997	0.229714777437582	0.167338977473662	0.1737608493688	0.216583645414975	0.154875787607079	0.200475163038613	0.243124459086524	0.180011950418522	0.00252762208560114	0.00251068186852823	0.00281294244015479
125	0.908397597558638	0.1	0.0424323413098456	0.0226403488262377	0.0622243337934535	0.12463017512738	0.886195989412353	0.519505686645216	1.25288629217949	17.19	12.66	22.17	0.029377198976401	0.0501129373215785	0.0708486756667559	0.0290001613203177	0.0494697696580325	0.0699393779957473	0.0297109850636519	0.050594873807968	0.0715381495271764	0.0424323413098456	18.225571681479	0.0516511914368245	2.86240142501196	0.186428222649997	0.229714777437582	0.167338977473662	0.1737608493688	0.216583645414975	0.154875787607079	0.200475163038613	0.243124459086524	0.180011950418522	0.00252762208560114	0.00251068186852823	0.00281294244015479
125	0.908397597558638	0.1	0.042436078707389	0.0220469976310194	0.0628251597837586	0.0856511975953962	0.745989096591851	0.365443087501699	1.126535105682	16.86	12.21	21.7	0.0210610898666958	0.0429925860967973	0.0649240823268987	0.0208021556189111	0.0424640164448109	0.0641258772707106	0.0212992326725808	0.0435464663668527	0.0657037875576178	0.042436078707389	17.9720485998914	-9.58680891669859e-05	2.81345005781326	0.186428222649997	0.229714777437582	0.167338977473662	0.1737608493688	0.216583645414975	0.154875787607079	0.200475163038613	0.243124459086524	0.180011950418522	0.00252762208560114	0.00251068186852823	0.00281294244015479
125	0.908397597558638	0.1	0.0425199185264185	0.0225387421630521	0.0625010948897849	0.0857380098724136	0.647554744497679	0.317405289813599	0.977704199181759	15.45	11.2	20.31	0.0199115796361894	0.0406226306796271	0.0613336817230647	0.0197175034535661	0.0402266859462373	0.0607358684389086	0.0201661415856768	0.0411469679824222	0.0621064112468706	0.0425199185264185	16.6222207727872	-0.0806561907485386	2.63539819121658	0.186428222649997	0.229714777437582	0.167338977473662	0.1737608493688	0.216583645414975	0.154875787607079	0.200475163038613	0.243124459086524	0.180011950418522	0.00252762208560114	0.00251068186852823	0.00281294244015479
125	0.908397597558638	0.1	0.0429310831308082	0.0232448054890672	0.0626173607725491	0.115004502963977	0.754435415604406	0.427681623286029	1.08118920792278	17.19	11.64	22.17	0.0241839704168616	0.0426608083654028	0.0611376463139439	0.0238735640460539	0.0421132478750378	0.0603529317040217	0.0242951742575789	0.042892046061479	0.0614215810007723	0.0429310831308082	17.6356819297257	0.0652113575290881	2.83402541463619	0.186428222649997	0.229714777437582	0.167338977473662	0.1737608493688	0.216583645414975	0.154875787607079	0.200475163038613	0.243124459086524	0.180011950418522	0.00252762208560114	0.00251068186852823	0.00281294244015479
125	0.908397597558638	0.1	0.0429718591403473	0.0233090443368124	0.0626346739438821	0.111624458217281	0.872785696460828	0.488360631477131	1.25721076144453	15.73	13.15	20.82	0.0301030881154572	0.0537994732437832	0.0774958583721092	0.0297932474271763	0.0532457338481748	0.0766982202691732	0.0306618071202293	0.0548465086510697	0.0790568515217439	0.0429718591403473	17.9505497055941	0.118814438608466	2.91679439164708	0.186428222649997	0.229714777437582	0.167338977473662	0.1737608493688	0.216583645414975	0.154875787607079	0.200475163038613	0.243124459086524	0.180011950418522	0.00252762208560114	0.00251068186852823	0.00281294244015479
125	0.908397597558638	0.1	0.0443515014421319	0.0239801124037992	0.0647228904804646	0.0952119318385317	0.73095838253912	0.379150264806693	1.08276650027155	15.69	11.59	21.82	0.023421643116972	0.0451542513834694	0.0668868596499668	0.0231821288909046	0.044692495326486	0.0662028617620675	0.0236547915171944	0.045583858741266	0.0674550959919991	0.0443515014421319	17.3364870716951	0.030213672241166	2.80018548633027	0.186428222649997	0.229714777437582	0.167338977473662	0.1737608493688	0.216583645414975	0.154875787607079	0.200475163038613	0.243124459086524	0.180011950418522	0.00252762208560114	0.00251068186852823	0.00281294244015479
125	0.908397597558638	0.1	0.0450854617246234	0.0245292086684166	0.0656417147808302	0.122658162366838	0.875608860331662	0.509987296283906	1.24123042437942	15.89	12.79	21.78	0.031116865867281	0.0534252591342498	0.0757336524012186	0.0307868525197754	0.0528586516653791	0.0749304508109828	0.0315400531025261	0.054197609973057	0.0769210947335186	0.0450854617246234	17.7470963066122	0.10359719633347	2.90608350825997	0.186428222649997	0.229714777437582	0.167338977473662	0.1737608493688	0.216583645414975	0.154875787607079	0.200475163038613	0.243124459086524	0.180011950418522	0.00252762208560114	0.00251068186852823	0.00281294244015479
125	0.908397597558638	0.1	0.0456656039470043	0.0244472636439468	0.0668839442500619	0.136476700735991	0.935882766794736	0.568334241707696	1.30343129188178	16.29	12.3	21.2	0.03386903609651	0.0557725452463151	0.0776760543961201	0.0334857870389431	0.0551414444572979	0.0767971018756526	0.0343182837306617	0.0564439920924716	0.078735241224215	0.0456656039470043	17.4398790228531	0.0266341676824187	2.797933378764	0.186428222649997	0.229714777437582	0.167338977473662	0.1737608493688	0.216583645414975	0.154875787607079	0.200475163038613	0.243124459086524	0.180011950418522	0.00252762208560114	0.00251068186852823	0.00281294244015479
125	0.908397597558638	0.1	0.0484144191979071	0.0261199691787483	0.0707088692170659	0.111825647149511	0.888881393451081	0.497763503778023	1.27999928312414	15.66	11.77	20.17	0.0308064951339402	0.055012712089499	0.0792189290450579	0.0304932454498342	0.0544533263298103	0.0784134072097864	0.031231927319987	0.0558403598532646	0.0802199147820113	0.0484144191979071	16.7808979211428	-0.049370965847804	2.69885645126236	0.186428222649997	0.229714777437582	0.167338977473662	0.1737608493688	0.216583645414975	0.154875787607079	0.200475163038613	0.243124459086524	0.180011950418522	0.00252762208560114	0.00251068186852823	0.00281294244015479
125	0.908397597558638	0.11	0.0328312415836708	0.0178748052534332	0.0477876779139085	0.14154013134879	0.798929314146236	0.491734401186427	1.10612422710605	17.13	11.96	23.36	0.0279032057457631	0.0453348168750395	0.0627664280043158	0.0275478122411085	0.044757402953539	0.0619669936659695	0.0280374236997786	0.0454965671853665	0.0630232879646202	0.0328312415836708	19.3535522459049	0.123809695773127	2.97082036269501	0.186428222649997	0.229714777437582	0.167338977473662	0.1737608493688	0.216583645414975	0.154875787607079	0.200475163038613	0.243124459086524	0.180011950418522	0.00252762208560114	0.00251068186852823	0.00281294244015479
125	0.908397597558638	0.11	0.0332863441597803	0.01851180217804	0.0480608861415206	0.0788102430170475	0.619654675656064	0.288890543084687	0.950418808227441	15.99	12.27	20.81	0.0175193841878822	0.0375781367251393	0.0576368892623963	0.0173303300680396	0.0371726258071922	0.0570149215463448	0.0177909030852931	0.0381575389264075	0.0584499342357733	0.0332863441597803	17.8455539788017	0.0355928030501096	2.81283041721828	0.186428222649997	0.229714777437582	0.167338977473662	0.1737608493688	0.216583645414975	0.154875787607079	0.200475163038613	0.243124459086524	0.180011950418522	0.00252762208560114	0.00251068186852823	0.00281294244015479
125	0.908397597558638	0.11	0.0333926943541118	0.0186610695246024	0.0481243191836211	0.120051702215016	0.691848814043027	0.399405916040199	0.984291712045855	15.52	12.08	20.97	0.0249348552961901	0.0431920243847048	0.0614491934732195	0.0246880445713395	0.0427645001532815	0.0608409557352235	0.0253209105863401	0.0440505884417849	0.0623334911204645	0.0333926943541118	17.7542986628526	0.107952098304672	2.87660247324062	0.186428222649997	0.229714777437582	0.167338977473662	0.1737608493688	0.216583645414975	0.154875787607079	0.200475163038613	0.243124459086524	0.180011950418522	0.00252762208560114	0.00251068186852823	0.00281294244015479
125	0.908397597558638	0.11	0.0342729603740681	0.0192661071213255	0.0492798136268108	0.140992749361586	0.736806826361672	0.452858621421597	1.02075503130175	17.24	12.65	22.54	0.0255406579730336	0.0415549804157982	0.0575693028585627	0.0252109559831009	0.0410185510196108	0.0568261460561208	0.0258176113101745	0.0419563481181869	0.058164814639293	0.0342729603740681	18.4689581242383	0.0291945510985167	2.83704490182933	0.186428222649997	0.229714777437582	0.167338977473662	0.1737608493688	0.216583645414975	0.154875787607079	0.200475163038613	0.243124459086524	0.180011950418522	0.00252762208560114	0.00251068186852823	0.00281294244015479
125	0.908397597558638	0.11	0.0347226043569749	0.0192403842251255	0.0502048244888242	0.129241069952039	0.725145773218022	0.43127291459674	1.0190186318393	16.2	11.53	21.83	0.0258269524168147	0.0434256470700646	0.0610243417233145	0.0255384685011132	0.0429405878766118	0.0603427072521103	0.0260375794923932	0.0437687057784761	0.0614126049838739	0.0347226043569749	17.7085778961344	0.0543429412423336	2.82478127075603	0.186428222649997	0.229714777437582	0.167338977473662	0.1737608493688	0.216583645414975	0.154875787607079	0.200475163038613	0.243124459086524	0.180011950418522	0.00252762208560114	0.00251068186852823	0.00281294244015479
125	0.908397597558638	0.11	0.0349006527814609	0.0190209397377747	0.050780365825147	0.168449994997452	0.846040142477186	0.552555679106587	1.13952460584779	15.63	11.25	21.68	0.0342756465180764	0.0524808158890668	0.0706859852600571	0.0339295431649063	0.0519508831758579	0.0699722231868096	0.0344935175499816	0.052883426404493	0.0711174465453948	0.0349006527814609	17.7401869000074	-0.0123858708828313	2.75668053355382	0.186428222649997	0.229714777437582	0.167338977473662	0.1737608493688	0.216583645414975	0.154875787607079	0.200475163038613	0.243124459086524	0.180011950418522	0.00252762208560114	0.00251068186852823	0.00281294244015479
125	0.908397597558638	0.11	0.035034704341181	0.0193161037615386	0.0507533049208233	0.11995280307449	0.715526888208216	0.41293366225738	1.01812011415905	15.68	11.9	21.24	0.0255281292095679	0.0442348602805702	0.0629415913515726	0.0252676779182685	0.0437835531602582	0.0622994284022479	0.0258604067481782	0.0447767286824809	0.0636279642744492	0.035034704341181	17.6711812603018	0.0429134226054374	2.80717276332867	0.186428222649997	0.229714777437582	0.167338977473662	0.1737608493688	0.216583645414975	0.154875787607079	0.200475163038613	0.243124459086524	0.180011950418522	0.00252762208560114	0.00251068186852823	0.00281294244015479
125	0.908397597558638	0.11	0.0350660866536131	0.0193783670737552	0.050753806233471	0.109369278413388	0.644228346886574	0.357198899786864	0.931257793986284	15.93	11.62	20.59	0.0217484124853569	0.0392244876207877	0.0567005627562184	0.021516355554635	0.0388059598678977	0.0560955641811603	0.0220068678945656	0.0397013799283924	0.0574598658610773	0.0350660866536131	17.6202102853138	-0.102291947359166	2.64897914803986	0.186428222649997	0.229714777437582	0.167338977473662	0.1737608493688	0.216583645414975	0.154875787607079	0.200475163038613	0.243124459086524	0.180011950418522	0.00252762208560114	0.00251068186852823	0.00281294244015479
125	0.908397597558638	0.11	0.0350809190223918	0.0192730169038108	0.0508888211409728	0.141042959923394	0.744872365841545	0.457875377652048	1.03186935403104	16.99	12.66	22.35	0.0261799402479885	0.0425895669037888	0.0589991935595891	0.0258521388052981	0.0420562990146195	0.058260459223941	0.0263840354001105	0.0430298941258986	0.05952628713074	0.0350809190223918	18.359845716337	0.0822942601808598	2.90166883895425	0.186428222649997	0.229714777437582	0.167338977473662	0.1737608493688	0.216583645414975	0.154875787607079	0.200475163038613	0.243124459086524	0.180011950418522	0.00252762208560114	0.00251068186852823	0.00281294244015479
125	0.908397597558638	0.11	0.0354510276346571	0.0197801226158633	0.0511219326534509	0.108831007523137	0.695686393851251	0.38487088570292	1.00650190199958	15.96	12.48	23.66	0.0233894911488029	0.0422784662487734	0.061167441348744	0.0231385950614012	0.0418249505354269	0.0605113060094526	0.0235358047762985	0.0426242792801385	0.061724437273448	0.0354510276346571	18.4642133030244	-0.0754494306979124	2.73591158653907	0.186428222649997	0.229714777437582	0.167338977473662	0.1737608493688	0.216583645414975	0.154875787607079	0.200475163038613	0.243124459086524	0.180011950418522	0.00252762208560114	0.00251068186852823	0.00281294244015479
125	0.908397597558638	0.11	0.0357983641272019	0.0199378862646551	0.0516588419897486	0.169915241400245	0.855620637785851	0.560355777492151	1.15088549807955	15.36	11.33	22.26	0.0353390255858838	0.0539600033140515	0.0725809810422192	0.0350004675587574	0.0534430509656813	0.0718856343726052	0.0355363007758296	0.0542357410580507	0.0729764562387298	0.0357983641272019	17.5372479332989	-0.00173588341816114	2.74960323905572	0.186428222649997	0.229714777437582	0.167338977473662	0.1737608493688	0.216583645414975	0.154875787607079	0.200475163038613	0.243124459086524	0.180011950418522	0.00252762208560114	0.00251068186852823	0.00281294244015479
125	0.908397597558638	0.11	0.0360484856760226	0.0197189454620152	0.0523780258900301	0.117217227903978	0.720537689284726	0.411811576040899	1.02926380252855	16.5	12.1	22.96	0.0242360785508981	0.0424053354795759	0.0605745924082538	0.0239528665217941	0.0419098055991631	0.059866744676532	0.0244204707339146	0.0426620201174641	0.0610632360878891	0.0360484856760226	18.2160207445735	-0.0421994188944749	2.75679806781629	0.186428222649997	0.229714777437582	0.167338977473662	0.1737608493688	0.216583645414975	0.154875787607079	0.200475163038613	0.243124459086524	0.180011950418522	0.00252762208560114	0.00251068186852823	0.00281294244015479
125	0.908397597558638	0.11	0.0360820301734406	0.0199659276341152	0.052198132712766	0.127224539427084	0.724189240128892	0.428044959801274	1.02033352045651	15.54	11.93	22.8	0.02669130088477	0.0451577631348988	0.0636242253850276	0.0264261224286503	0.044709120112154	0.0629921177956578	0.0268846775040167	0.045510611134121	0.0641580597748108	0.0360820301734406	17.753788659407	-0.0295620816003235	2.7405776042425	0.186428222649997	0.229714777437582	0.167338977473662	0.1737608493688	0.216583645414975	0.154875787607079	0.200475163038613	0.243124459086524	0.180011950418522	0.00252762208560114	0.00251068186852823	0.00281294244015479
125	0.908397597558638	0.11	0.0372482462361856	0.0210725263543367	0.0534239661180345	0.124937740214418	0.769411511988616	0.451492284018759	1.08733073995847	16.22	12.59	23.69	0.0270058604336233	0.0460220930551369	0.0650383256766505	0.0267032543713866	0.0455064063067167	0.0643095582420467	0.0272245855799771	0.0463789617527397	0.0654915276980395	0.0372482462361856	18.6330101001467	0.00614643304064043	2.82937127892157	0.186428222649997	0.229714777437582	0.167338977473662	0.1737608493688	0.216583645414975	0.154875787607079	0.200475163038613	0.243124459086524	0.180011950418522	0.00252762208560114	0.00251068186852823	0.00281294244015479
125	0.908397597558638	0.11	0.0373034663233872	0.0206942931052208	0.0539126395415536	0.108709941601536	0.712760494760045	0.394117788350276	1.03140320116981	15.5	11.69	19.79	0.0246471061933355	0.0445741961516132	0.0645012861098909	0.0244044696717967	0.0441353889415586	0.0638663082113205	0.0250353073920618	0.0453099310538648	0.0656261958549178	0.0373034663233872	17.2769068768339	-0.00496044681866693	2.75601499060025	0.186428222649997	0.229714777437582	0.167338977473662	0.1737608493688	0.216583645414975	0.154875787607079	0.200475163038613	0.243124459086524	0.180011950418522	0.00252762208560114	0.00251068186852823	0.00281294244015479
125	0.908397597558638	0.11	0.0375120695725063	0.0206623083444075	0.0543618308006051	0.126520724378355	0.714140436537429	0.421176235973057	1.0071046371018	15.21	11.86	22.12	0.0268227193538427	0.0454802215139686	0.0641377236740945	0.026574072671318	0.0450586197348665	0.063543166798415	0.0270999911543171	0.0459296092787084	0.0648125336501999	0.0375120695725063	17.3234797671202	0.0272545283632488	2.77916866229046	0.186428222649997	0.229714777437582	0.167338977473662	0.1737608493688	0.216583645414975	0.154875787607079	0.200475163038613	0.243124459086524	0.180011950418522	0.00252762208560114	0.00251068186852823	0.00281294244015479
125	0.908397597558638	0.11	0.037513942211601	0.0207913141174527	0.0542365703057494	0.135451625978772	0.829535409119461	0.502328151350536	1.15674266688839	15.83	11.53	21	0.0307704138239084	0.0508136917104192	0.0708569695969301	0.0304477750918816	0.0502808920816306	0.0701140090713795	0.0309994757016885	0.051312731650127	0.0716747615305363	0.037513942211601	17.7317140840446	0.0937926292665869	2.85881810576677	0.186428222649997	0.229714777437582	0.167338977473662	0.1737608493688	0.216583645414975	0.154875787607079	0.200475163038613	0.243124459086524	0.180011950418522	0.00252762208560114	0.00251068186852823	0.00281294244015479
125	0.908397597558638	0.11	0.0378788431019428	0.0212496262561665	0.0545080599477191	0.102813561871704	0.670295469550801	0.361146436025404	0.979444503076199	16.65	11.68	21.46	0.0210644911239671	0.0390961437254638	0.0571277963269606	0.0208128169205959	0.038629031049013	0.0564452451774301	0.0212760857643045	0.0394640143569634	0.0576856121268322	0.0378788431019428	17.9652568643235	0.00258293631293902	2.7899134253706	0.186428222649997	0.229714777437582	0.167338977473662	0.1737608493688	0.216583645414975	0.154875787607079	0.200475163038613	0.243124459086524	0.180011950418522	0.00252762208560114	0.00251068186852823	0.00281294244015479
125	0.908397597558638	0.11	0.0379135294559716	0.0208549964274072	0.0549720624845359	0.126950436206732	0.795990775401933	0.470082155308792	1.12189939549507	16.61	12.61	21.14	0.0274859056731409	0.0465419227730864	0.0655979398730319	0.0271594800401924	0.0459891857892478	0.0648188915383032	0.0278605098853132	0.0471602133060514	0.0664881475797652	0.0379135294559716	18.0575123159636	-0.0600877354897773	2.75004358456788	0.186428222649997	0.229714777437582	0.167338977473662	0.1737608493688	0.216583645414975	0.154875787607079	0.200475163038613	0.243124459086524	0.180011950418522	0.00252762208560114	0.00251068186852823	0.00281294244015479
125	0.908397597558638	0.11	0.0380486585210264	0.020711824359684	0.0553854926823689	0.100637809270379	0.687350564783983	0.366538656062473	1.00816247350549	15.35	11.31	21.01	0.0231369519586451	0.0433875028816717	0.0636380538046983	0.0229159588159304	0.0429730861238592	0.063030213431788	0.0233833684730069	0.0438355203670635	0.0643307826203945	0.0380486585210264	17.4985354980052	-0.122585032339858	2.63882082981056	0.186428222649997	0.229714777437582	0.167338977473662	0.1737608493688	0.216583645414975	0.154875787607079	0.200475163038613	0.243124459086524	0.180011950418522	0.00252762208560114	0.00251068186852823	0.00281294244015479
125	0.908397597558638	0.11	0.0381189380272737	0.0209283807032595	0.055309495351288	0.112567489995372	0.741620526254989	0.416511985236197	1.06672906727378	15.87	11.89	21.67	0.0254533922414905	0.0453210443353847	0.0651886964292789	0.0251846626589757	0.0448425578056589	0.064500452952342	0.0257244647218327	0.0458143480259309	0.0658793424211073	0.0381189380272737	17.9745334728811	-0.117168680489634	2.6797242069777	0.186428222649997	0.229714777437582	0.167338977473662	0.1737608493688	0.216583645414975	0.154875787607079	0.200475163038613	0.243124459086524	0.180011950418522	0.00252762208560114	0.00251068186852823	0.00281294244015479
125	0.908397597558638	0.11	0.038181014813625	0.0214315577504843	0.0549304718767657	0.110468374558541	0.753133149090928	0.419461782805081	1.08680451537678	16.5	11.69	21.08	0.0246879125278621	0.0443265300172298	0.0639651475065975	0.0243994675985021	0.0438086343545178	0.0632178011105335	0.0249674471177678	0.0447650779642197	0.0647098643487809	0.038181014813625	17.9902615638776	-0.0512484160153865	2.73727532346134	0.186428222649997	0.229714777437582	0.167338977473662	0.1737608493688	0.216583645414975	0.154875787607079	0.200475163038613	0.243124459086524	0.180011950418522	0.00252762208560114	0.00251068186852823	0.00281294244015479
125	0.908397597558638	0.11	0.0382160589230889	0.020826336961157	0.0556057808850207	0.135969716233424	0.76089600534551	0.461425433221327	1.06036657746969	16.29	12.95	20.49	0.0274953084807153	0.0453400893892293	0.0631848702977433	0.0271841030801385	0.0448269079971944	0.0624697129142503	0.0279924109064093	0.0462303992614413	0.0642672697523433	0.0382160589230889	17.5188558462156	-0.116595150613304	2.66095891359665	0.186428222649997	0.229714777437582	0.167338977473662	0.1737608493688	0.216583645414975	0.154875787607079	0.200475163038613	0.243124459086524	0.180011950418522	0.00252762208560114	0.00251068186852823	0.00281294244015479
125	0.908397597558638	0.11	0.0382188940636341	0.0214563450653734	0.0549814430618948	0.102922063597565	0.698236211473588	0.376389797370743	1.02008262557643	16.59	12.26	22.25	0.0220358825854593	0.0408785022347258	0.0597211218839923	0.0217750059534637	0.0403945531148	0.0590141002761363	0.0222426391484909	0.0412694961654382	0.0603343204546688	0.0382188940636341	18.24351562533	0.0283705108707124	2.83015864083161	0.186428222649997	0.229714777437582	0.167338977473662	0.1737608493688	0.216583645414975	0.154875787607079	0.200475163038613	0.243124459086524	0.180011950418522	0.00252762208560114	0.00251068186852823	0.00281294244015479
125	0.908397597558638	0.11	0.0383387321271938	0.0217000716081099	0.0549773926462777	0.14753992272297	0.753448901024213	0.470686595523807	1.03621120652462	16.35	11.79	20.61	0.0279395797808028	0.0447241240373487	0.0615086682938947	0.0276201579836615	0.0442128114053171	0.0608054648269727	0.0282781544909112	0.0452776660152097	0.0623192539623227	0.0383387321271938	17.3652619429793	0.069707139525038	2.81983590083068	0.186428222649997	0.229714777437582	0.167338977473662	0.1737608493688	0.216583645414975	0.154875787607079	0.200475163038613	0.243124459086524	0.180011950418522	0.00252762208560114	0.00251068186852823	0.00281294244015479
125	0.908397597558638	0.11	0.0384004665501931	0.0210104079762229	0.0557905251241633	0.134433483404808	0.814461734508048	0.491796151292804	1.13712731772329	17.7	12.94	23.35	0.0270236717186446	0.0447537998881964	0.0624839280577483	0.0266553165642445	0.0441437683188582	0.0616322200734719	0.0272640063166092	0.0450589785735619	0.0629545068133204	0.0384004665501931	19.06877472742	-0.0161188587529393	2.83892205221892	0.186428222649997	0.229714777437582	0.167338977473662	0.1737608493688	0.216583645414975	0.154875787607079	0.200475163038613	0.243124459086524	0.180011950418522	0.00252762208560114	0.00251068186852823	0.00281294244015479
125	0.908397597558638	0.11	0.0385532649670106	0.0211399934674309	0.0559665364665904	0.103204588200045	0.699010523441405	0.377299189293052	1.02072185758976	16.61	13.03	22.37	0.0220622449167318	0.0408740379125463	0.0596858309083607	0.0218002720893623	0.0403886889683037	0.0589771058472451	0.022342910093113	0.041424818198595	0.0603979188554241	0.0385532649670106	18.2994154319791	-0.0035821376198422	2.80755858941824	0.186428222649997	0.229714777437582	0.167338977473662	0.1737608493688	0.216583645414975	0.154875787607079	0.200475163038613	0.243124459086524	0.180011950418522	0.00252762208560114	0.00251068186852823	0.00281294244015479
125	0.908397597558638	0.11	0.0386315489943041	0.0214712462802681	0.05579185170834	0.11334133505379	0.741218347661845	0.417538476975188	1.0648982183485	17.24	12.82	23.31	0.0235362557526457	0.0417817891311591	0.0600273225096724	0.0232320804593755	0.0412418142049903	0.0592515479506051	0.0237472946777534	0.0421651680493967	0.0604910875858399	0.0386315489943041	18.9511321399609	0.100840489354104	2.9432111035153	0.186428222649997	0.229714777437582	0.167338977473662	0.1737608493688	0.216583645414975	0.154875787607079	0.200475163038613	0.243124459086524	0.180011950418522	0.00252762208560114	0.00251068186852823	0.00281294244015479
125	0.908397597558638	0.11	0.0386655002983991	0.021097770234494	0.0562332303623041	0.137942322777054	0.820103954545034	0.500012734201917	1.14019517488815	17.24	12.12	22.25	0.0281852504892746	0.0462284934062543	0.0642717363232339	0.0278209929560082	0.0456310505351614	0.0634411081143146	0.028422008820907	0.0465375425205963	0.0646890400810192	0.0386655002983991	18.3656531808419	-0.0300768877923519	2.78159403215892	0.186428222649997	0.229714777437582	0.167338977473662	0.1737608493688	0.216583645414975	0.154875787607079	0.200475163038613	0.243124459086524	0.180011950418522	0.00252762208560114	0.00251068186852823	0.00281294244015479
125	0.908397597558638	0.11	0.0388387932725794	0.0218686490480604	0.0558089374970985	0.114224093817906	0.769263036403866	0.434803643469876	1.10372242933786	15.44	11.42	20.67	0.0272838227805253	0.0482710682674075	0.0692583137542897	0.027018127686777	0.0478009953560046	0.0685838630252322	0.0276168170962641	0.0489064966768882	0.0700628303100608	0.0388387932725794	17.3730455089024	0.0860308158645103	2.8408192797003	0.186428222649997	0.229714777437582	0.167338977473662	0.1737608493688	0.216583645414975	0.154875787607079	0.200475163038613	0.243124459086524	0.180011950418522	0.00252762208560114	0.00251068186852823	0.00281294244015479
125	0.908397597558638	0.11	0.0390511241500944	0.021969157600032	0.0561330907001568	0.114089993792172	0.734004941557936	0.414663360959998	1.05334652215587	16.47	13.26	21.92	0.0244354240341531	0.0432536936675776	0.0620719633010022	0.0241508091691561	0.0427498904936849	0.0613489718182137	0.0247957388769452	0.0439469553895922	0.0630923636314873	0.0390511241500944	18.3994123695259	0.198111230111138	3.02835230213429	0.186428222649997	0.229714777437582	0.167338977473662	0.1737608493688	0.216583645414975	0.154875787607079	0.200475163038613	0.243124459086524	0.180011950418522	0.00252762208560114	0.00251068186852823	0.00281294244015479
125	0.908397597558638	0.11	0.0390859475404014	0.0220644433474918	0.056107451733311	0.122760885855225	0.763588775695827	0.444894704320625	1.08228284707103	16.18	12.27	20.55	0.0266757013738919	0.0457844653017896	0.0648932292296873	0.0263787251835632	0.0452747543895634	0.0641707835955635	0.0271048725541177	0.0465265763397835	0.0660498712961781	0.0390859475404014	17.5763139806777	0.0148448269238317	2.7954911963554	0.186428222649997	0.229714777437582	0.167338977473662	0.1737608493688	0.216583645414975	0.154875787607079	0.200475163038613	0.243124459086524	0.180011950418522	0.00252762208560114	0.00251068186852823	0.00281294244015479
125	0.908397597558638	0.11	0.0391340711668176	0.0221171633723948	0.0561509789612403	0.12932915588536	0.758674226189095	0.451333883461165	1.06601456891703	17.04	12.74	22.29	0.0257378202937417	0.0432642476239626	0.0607906749541834	0.0254136191625647	0.042719278475094	0.0600249377876233	0.0260051827376455	0.0437065391142594	0.0615170771746829	0.0391340711668176	18.2004583033287	0.0521061527585076	2.86283627343492	0.186428222649997	0.229714777437582	0.167338977473662	0.1737608493688	0.216583645414975	0.154875787607079	0.200475163038613	0.243124459086524	0.180011950418522	0.00252762208560114	0.00251068186852823	0.00281294244015479
125	0.908397597558638	0.11	0.0392092305702627	0.0217326100519153	0.0566858510886101	0.142660346510758	0.889348832311257	0.548954422657407	1.22974324196511	16.61	12.14	22.27	0.0320936606544436	0.0519942247472083	0.0718947888399729	0.0317123978926116	0.0513765494393064	0.0710407009860011	0.0323455249796426	0.0524196697676551	0.072448118200002	0.0392092305702627	18.1651143986225	-0.0428372070745504	2.7586429875751	0.186428222649997	0.229714777437582	0.167338977473662	0.1737608493688	0.216583645414975	0.154875787607079	0.200475163038613	0.243124459086524	0.180011950418522	0.00252762208560114	0.00251068186852823	0.00281294244015479
125	0.908397597558638	0.11	0.0393451126388563	0.0214845786080413	0.0572056466696713	0.116378552853934	0.741211485787029	0.422333711529883	1.06008926004417	16.91	12.26	21.99	0.0242696952923234	0.042594224463061	0.0609187536337985	0.0239693047736487	0.04206702784914	0.0601647509246313	0.0245299259677776	0.0430378721498961	0.0614711775187263	0.0393451126388563	18.1505849345689	-0.0461109895707487	2.7562044380461	0.186428222649997	0.229714777437582	0.167338977473662	0.1737608493688	0.216583645414975	0.154875787607079	0.200475163038613	0.243124459086524	0.180011950418522	0.00252762208560114	0.00251068186852823	0.00281294244015479
125	0.908397597558638	0.11	0.0401159320751711	0.0223767310735344	0.0578551330768079	0.115575197558596	0.767752112063444	0.436159675654661	1.09934454847223	15.66	12.22	20.36	0.0269918086691346	0.0475124576407387	0.0680331066123429	0.0267172848459381	0.0470292257950746	0.0673411667442112	0.0274691137598246	0.0483542652147076	0.0691228698285048	0.0401159320751711	17.0318633964006	0.0208250619533958	2.76783258658448	0.186428222649997	0.229714777437582	0.167338977473662	0.1737608493688	0.216583645414975	0.154875787607079	0.200475163038613	0.243124459086524	0.180011950418522	0.00252762208560114	0.00251068186852823	0.00281294244015479
125	0.908397597558638	0.11	0.0403174463906388	0.0221907868736735	0.0584441059076042	0.116797807742732	0.782736329381127	0.446678764260592	1.11879389450166	16.78	12.71	23.17	0.0258604192660507	0.0453164360434122	0.0647724528207736	0.0255458744317514	0.0447652442502837	0.063984614068816	0.0260976838399028	0.0457318916656277	0.0654457800817035	0.0403174463906388	18.4380864517106	0.118789330970871	2.94605562038891	0.186428222649997	0.229714777437582	0.167338977473662	0.1737608493688	0.216583645414975	0.154875787607079	0.200475163038613	0.243124459086524	0.180011950418522	0.00252762208560114	0.00251068186852823	0.00281294244015479
125	0.908397597558638	0.11	0.040346238386567	0.0226833293992956	0.0580091473738385	0.142290355222447	0.842197382074543	0.519361526278082	1.165033237871	16.28	11.75	21.08	0.0309664666993623	0.0502152659886045	0.0694640652778466	0.0306165349251651	0.0496478161309964	0.0686790973368276	0.0313203736139366	0.0506908040762937	0.0702618649834605	0.040346238386567	17.4310812514251	-0.0929046443979361	2.67950804350464	0.186428222649997	0.229714777437582	0.167338977473662	0.1737608493688	0.216583645414975	0.154875787607079	0.200475163038613	0.243124459086524	0.180011950418522	0.00252762208560114	0.00251068186852823	0.00281294244015479
125	0.908397597558638	0.11	0.0406175270050044	0.0229319529619415	0.0583031010480673	0.137851437280305	0.815471895910899	0.497066906283472	1.13387688553833	15.09	10.81	21.49	0.0319040030505354	0.0523406759248826	0.0727773487992297	0.0316162283257954	0.0518685620154421	0.0721208957050889	0.0320618107255284	0.0526854175113782	0.0733159900943745	0.0406175270050044	16.9569392492075	-0.00852919283739603	2.71783654045329	0.186428222649997	0.229714777437582	0.167338977473662	0.1737608493688	0.216583645414975	0.154875787607079	0.200475163038613	0.243124459086524	0.180011950418522	0.00252762208560114	0.00251068186852823	0.00281294244015479
125	0.908397597558638	0.11	0.0407277029103326	0.0225989286177703	0.058856477202895	0.135033915455146	0.866780462206308	0.52427091298343	1.20929001142919	15.11	11.42	20.38	0.0335956004406071	0.0555438216327829	0.0774920428249586	0.0332908192584556	0.0550399249499901	0.0767890306415246	0.0340410467746439	0.0563459439954161	0.078479262786261	0.0407277029103326	17.0561305763893	0.0223671084665629	2.76370275542901	0.186428222649997	0.229714777437582	0.167338977473662	0.1737608493688	0.216583645414975	0.154875787607079	0.200475163038613	0.243124459086524	0.180011950418522	0.00252762208560114	0.00251068186852823	0.00281294244015479
125	0.908397597558638	0.11	0.0407437865546498	0.0223626950596195	0.0591248780496802	0.117054111553669	0.781160809226048	0.446195666274057	1.11612595217804	15.89	11.34	21.75	0.027225275331105	0.0476636590548717	0.0681020427786383	0.0269365546366346	0.0471581918162135	0.0673798289957924	0.0274469888551616	0.047911706618087	0.0686210849526955	0.0407437865546498	17.3688037618241	-0.193918376383038	2.54695265690145	0.186428222649997	0.229714777437582	0.167338977473662	0.1737608493688	0.216583645414975	0.154875787607079	0.200475163038613	0.243124459086524	0.180011950418522	0.00252762208560114	0.00251068186852823	0.00281294244015479
125	0.908397597558638	0.11	0.0407945786046295	0.0230113231622357	0.0585778340470233	0.131846508128147	0.802240681693708	0.480834603974652	1.12364675941276	15.35	12.1	19.96	0.0303530155562985	0.0506419955844697	0.070930975612641	0.0300631416558412	0.0501583601855492	0.0702535787152573	0.0308653725176697	0.0514909853256536	0.0720866991455959	0.0407945786046295	17.0499877025682	0.0256678324263174	2.7671490238651	0.186428222649997	0.229714777437582	0.167338977473662	0.1737608493688	0.216583645414975	0.154875787607079	0.200475163038613	0.243124459086524	0.180011950418522	0.00252762208560114	0.00251068186852823	0.00281294244015479
125	0.908397597558638	0.11	0.0411004308268563	0.0224581210495229	0.0597427406041898	0.139016086094851	0.843941681510509	0.516025469465461	1.17185789355556	16.06	11.37	21.38	0.0311782591121167	0.050990956800847	0.0708036544895773	0.0308383263045942	0.0504350085344208	0.0700316907642473	0.0314406445802898	0.0514570824363685	0.071313890158381	0.0411004308268563	17.5371772656533	-0.00190328947863078	2.75963960246238	0.186428222649997	0.229714777437582	0.167338977473662	0.1737608493688	0.216583645414975	0.154875787607079	0.200475163038613	0.243124459086524	0.180011950418522	0.00252762208560114	0.00251068186852823	0.00281294244015479
125	0.908397597558638	0.11	0.0413448749330367	0.0232033048352824	0.0594864450307909	0.120743218271083	0.815294426609855	0.4717946770694	1.15879417615031	16.02	12.31	22.66	0.0285702383537197	0.0493713838430534	0.0701725293323872	0.0282606887651782	0.0488364603550122	0.0694122319448462	0.0288281822396083	0.0497999339292758	0.0708029331426201	0.0413448749330367	18.250458536149	0.007341077056451	2.81457862104926	0.186428222649997	0.229714777437582	0.167338977473662	0.1737608493688	0.216583645414975	0.154875787607079	0.200475163038613	0.243124459086524	0.180011950418522	0.00252762208560114	0.00251068186852823	0.00281294244015479
125	0.908397597558638	0.11	0.0415022657603795	0.0229003163278308	0.0601042151929281	0.117312427189953	0.777372772570274	0.444447868793565	1.11029767634698	16.99	11.95	22.19	0.0254183450220169	0.0444585984798388	0.0634988519376606	0.0251002548828169	0.0439022348862672	0.0627042148897174	0.0255863364037501	0.0447903557798769	0.063970326157535	0.0415022657603795	17.9735978667691	-0.0172078738618536	2.78809486098783	0.186428222649997	0.229714777437582	0.167338977473662	0.1737608493688	0.216583645414975	0.154875787607079	0.200475163038613	0.243124459086524	0.180011950418522	0.00252762208560114	0.00251068186852823	0.00281294244015479
125	0.908397597558638	0.11	0.0416548833603106	0.02314898735411	0.0601607793665112	0.140242111711476	0.848936890796438	0.520758688857582	1.17711509273529	15.77	12.58	21.76	0.0320172393897002	0.0521942624116459	0.0723712854335916	0.0316851490117544	0.051652891179732	0.0716206333477096	0.0324413713632844	0.0530110796483607	0.0733996005731684	0.0416548833603106	17.8797785945567	0.105952789493559	2.89087098954707	0.186428222649997	0.229714777437582	0.167338977473662	0.1737608493688	0.216583645414975	0.154875787607079	0.200475163038613	0.243124459086524	0.180011950418522	0.00252762208560114	0.00251068186852823	0.00281294244015479
125	0.908397597558638	0.11	0.0416751944712225	0.0235692778652143	0.0597811110772308	0.112522461666937	0.771135682928242	0.433012199906608	1.10925916594988	15.67	11.52	20.79	0.0267858711726902	0.0477019840642719	0.0686180969558536	0.0265130968189307	0.0472162101354611	0.0679193234519915	0.0271077599409252	0.0482548536398795	0.0693977618079318	0.0416751944712225	17.3082829967764	0.118338695960413	2.87477000037351	0.186428222649997	0.229714777437582	0.167338977473662	0.1737608493688	0.216583645414975	0.154875787607079	0.200475163038613	0.243124459086524	0.180011950418522	0.00252762208560114	0.00251068186852823	0.00281294244015479
125	0.908397597558638	0.11	0.0417564054269209	0.0231163161399654	0.0603964947138763	0.161719214546375	0.918056887415399	0.591717872086312	1.24439590274448	15.04	10.75	20.11	0.0380963300024245	0.059106881495163	0.0801174329879016	0.0377564793919665	0.0585795994772595	0.0794027195625524	0.0384996943394071	0.0597498914711887	0.0809313825492461	0.0417564054269209	16.2429124149283	-0.0457607195690566	2.63558876030853	0.186428222649997	0.229714777437582	0.167338977473662	0.1737608493688	0.216583645414975	0.154875787607079	0.200475163038613	0.243124459086524	0.180011950418522	0.00252762208560114	0.00251068186852823	0.00281294244015479
125	0.908397597558638	0.11	0.0417674555087572	0.0227626455906873	0.060772265426827	0.152762353269344	0.926327991512395	0.585727945869502	1.26692803715529	15.63	12.55	21.46	0.0363141021210163	0.0574307057031416	0.078547309285267	0.0359468181338363	0.0568498465507684	0.0777528749677005	0.0368901807574276	0.0582822685053848	0.0797448194486341	0.0417674555087572	17.4992906968925	0.0419201353850676	2.81589949234247	0.186428222649997	0.229714777437582	0.167338977473662	0.1737608493688	0.216583645414975	0.154875787607079	0.200475163038613	0.243124459086524	0.180011950418522	0.00252762208560114	0.00251068186852823	0.00281294244015479
125	0.908397597558638	0.11	0.041895327075611	0.0230257963908347	0.0607648577603874	0.12774536337155	0.816824093889392	0.48357953159808	1.1500686561807	15.54	11.73	21.54	0.0301530354693812	0.050932109954899	0.0717111844404168	0.0298534273311698	0.0504260357105908	0.0709986440900119	0.0305081278344831	0.0514321066896058	0.0726513486845697	0.041895327075611	17.4739096195034	0.00947498650500932	2.78224892843087	0.186428222649997	0.229714777437582	0.167338977473662	0.1737608493688	0.216583645414975	0.154875787607079	0.200475163038613	0.243124459086524	0.180011950418522	0.00252762208560114	0.00251068186852823	0.00281294244015479
125	0.908397597558638	0.11	0.0419259357719476	0.0236566309813639	0.0601952405625312	0.115035447832893	0.783285479179825	0.444087988447741	1.12248296991191	16.91	12.84	22.92	0.0255169909717329	0.0450070459468712	0.0644971009220095	0.0252010814127377	0.0444498424720374	0.0636986035313371	0.0257963787193121	0.0455006546678758	0.0652659414086428	0.0419259357719476	18.5471351510851	0.0149440834654831	2.82122013930672	0.186428222649997	0.229714777437582	0.167338977473662	0.1737608493688	0.216583645414975	0.154875787607079	0.200475163038613	0.243124459086524	0.180011950418522	0.00252762208560114	0.00251068186852823	0.00281294244015479
125	0.908397597558638	0.11	0.0419757642496969	0.0233999423202554	0.0605515861791383	0.154444353869417	0.911710685810623	0.578646768683875	1.24477460293737	16.99	12.4	22.13	0.0330863569027524	0.0521305687257078	0.0711747805486631	0.0326721101019581	0.0514778851624589	0.0702836602229597	0.033364583895084	0.0526961121667171	0.0718628958678371	0.0419757642496969	18.0175535852698	0.0431928092230686	2.84257876508045	0.186428222649997	0.229714777437582	0.167338977473662	0.1737608493688	0.216583645414975	0.154875787607079	0.200475163038613	0.243124459086524	0.180011950418522	0.00252762208560114	0.00251068186852823	0.00281294244015479
125	0.908397597558638	0.11	0.0424723200196593	0.0234490836218589	0.0614955564174597	0.149956685262184	0.925545606012385	0.581496132965716	1.26959507905905	15.43	12.4	20.66	0.0365229586989966	0.0581322248353131	0.0797414909716296	0.0361683664039457	0.0575678335659569	0.0789673007279681	0.0371075613562652	0.0591311543225125	0.0810232662379863	0.0424723200196593	17.3325486082251	0.0211750972158074	2.77851987357782	0.186428222649997	0.229714777437582	0.167338977473662	0.1737608493688	0.216583645414975	0.154875787607079	0.200475163038613	0.243124459086524	0.180011950418522	0.00252762208560114	0.00251068186852823	0.00281294244015479
125	0.908397597558638	0.11	0.0424834434357885	0.0237215653365172	0.0612453215350599	0.126973204690284	0.815582664766321	0.481686681887113	1.14947864764553	15.73	11.7	20.35	0.0296845520206812	0.0502613149788009	0.0708380779369207	0.0293787990031873	0.049743619825198	0.0701084406472086	0.0301244489694018	0.05095221453845	0.07193173994409	0.0424834434357885	16.7274321934379	-0.0799552471143167	2.6478335515954	0.186428222649997	0.229714777437582	0.167338977473662	0.1737608493688	0.216583645414975	0.154875787607079	0.200475163038613	0.243124459086524	0.180011950418522	0.00252762208560114	0.00251068186852823	0.00281294244015479
125	0.908397597558638	0.11	0.0427314901161358	0.0240270709779763	0.0614359092542953	0.117682816723695	0.777483038667005	0.445105072354924	1.10986100497909	15.47	12.08	22.98	0.0278776966412691	0.0486951006444784	0.0695125046476876	0.0276045720572183	0.0482180228829983	0.0688314737087784	0.0281316161521319	0.049075193157189	0.0700750694226987	0.0427314901161358	17.6913844214722	-0.0176920826103707	2.76247545052487	0.186428222649997	0.229714777437582	0.167338977473662	0.1737608493688	0.216583645414975	0.154875787607079	0.200475163038613	0.243124459086524	0.180011950418522	0.00252762208560114	0.00251068186852823	0.00281294244015479
125	0.908397597558638	0.11	0.0428318204711559	0.0236283253565048	0.062035315585807	0.0985660881173373	0.777472616296135	0.410381606331869	1.1445636262604	15.81	12.26	20.01	0.0251694094444494	0.0476837321884742	0.070198054932499	0.0249064567917467	0.0471855654000401	0.0694646740083335	0.0255992410121121	0.048525695750086	0.0713848491602601	0.0428318204711559	17.3615840202827	-0.0334908829860635	2.74069758582762	0.186428222649997	0.229714777437582	0.167338977473662	0.1737608493688	0.216583645414975	0.154875787607079	0.200475163038613	0.243124459086524	0.180011950418522	0.00252762208560114	0.00251068186852823	0.00281294244015479
125	0.908397597558638	0.11	0.0429303071078167	0.0238968768532079	0.0619637373624254	0.114693142576797	0.768846046243131	0.435340519921709	1.10235157256455	15.9	12.09	21.4	0.0265614772541949	0.0469096852572721	0.0672578932603493	0.0262797516758764	0.0464121354379844	0.0665445192000923	0.0268909300480889	0.0474599353328445	0.0681442500389294	0.0429303071078167	17.4221712126725	0.134031132609795	2.9087080026348	0.186428222649997	0.229714777437582	0.167338977473662	0.1737608493688	0.216583645414975	0.154875787607079	0.200475163038613	0.243124459086524	0.180011950418522	0.00252762208560114	0.00251068186852823	0.00281294244015479
125	0.908397597558638	0.11	0.0431110892060687	0.0239357656293872	0.0622864127827502	0.128215787408045	0.823789181431526	0.488410622871899	1.15916773999115	15.71	11.9	21.66	0.0301476808522596	0.0508492898563667	0.0715508988604738	0.029838662224529	0.0503280763723348	0.0708174905201405	0.0304660483026985	0.0514033694341204	0.0722757574713412	0.0431110892060687	17.3145165487191	0.0907401101664356	2.85225075433963	0.186428222649997	0.229714777437582	0.167338977473662	0.1737608493688	0.216583645414975	0.154875787607079	0.200475163038613	0.243124459086524	0.180011950418522	0.00252762208560114	0.00251068186852823	0.00281294244015479
125	0.908397597558638	0.11	0.0432273517065	0.0240378525929963	0.0624168508200037	0.130361409577728	0.859887886445221	0.513133334977552	1.20664243791289	15.57	11.87	22.27	0.0319438952476465	0.0535302750707629	0.0751166548938793	0.031624875678711	0.0529956751058656	0.0743664745330202	0.0323151024494907	0.0539662116976627	0.0757448631881749	0.0432273517065	17.6493196281507	0.00712162139581949	2.78382662819797	0.186428222649997	0.229714777437582	0.167338977473662	0.1737608493688	0.216583645414975	0.154875787607079	0.200475163038613	0.243124459086524	0.180011950418522	0.00252762208560114	0.00251068186852823	0.00281294244015479
125	0.908397597558638	0.11	0.0435441089202254	0.0238272557399765	0.0632609621004743	0.109838756901174	0.813561223195277	0.451958045471193	1.17516440091936	17.22	12.41	23.22	0.0255138459658849	0.0459269968538357	0.0663401477417864	0.0251851644827397	0.0453353434644365	0.0654855224461333	0.0256978918288306	0.0463488330664419	0.0666738319105646	0.0435441089202254	18.1528567690133	-0.00884442512246177	2.80758979028986	0.186428222649997	0.229714777437582	0.167338977473662	0.1737608493688	0.216583645414975	0.154875787607079	0.200475163038613	0.243124459086524	0.180011950418522	0.00252762208560114	0.00251068186852823	0.00281294244015479
125	0.908397597558638	0.11	0.0439262048689173	0.0247857439563666	0.0630666657814679	0.157175465973136	0.971212343795905	0.620075936455268	1.32234875113654	16.72	12.26	20.38	0.0360219260465426	0.0564204110607818	0.0768188960750209	0.0355873397476584	0.0557397273685009	0.0758921149893434	0.0366170973572634	0.0572361935317876	0.078020066457466	0.0439262048689173	17.4635632290004	0.0463583211810152	2.82233774069453	0.186428222649997	0.229714777437582	0.167338977473662	0.1737608493688	0.216583645414975	0.154875787607079	0.200475163038613	0.243124459086524	0.180011950418522	0.00252762208560114	0.00251068186852823	0.00281294244015479
125	0.908397597558638	0.11	0.044128114217531	0.0249871383077949	0.0632690901272671	0.13924268517595	0.846658733588327	0.517997848578011	1.17531961859864	14.82	11.43	20.13	0.03382338020463	0.0552837436069308	0.0767441070092317	0.0335371326113652	0.0548158767509746	0.076094620890584	0.0343330961733451	0.0561450988701199	0.0779571694169803	0.044128114217531	16.874872753754	-0.0681421740896287	2.66431658379381	0.186428222649997	0.229714777437582	0.167338977473662	0.1737608493688	0.216583645414975	0.154875787607079	0.200475163038613	0.243124459086524	0.180011950418522	0.00252762208560114	0.00251068186852823	0.00281294244015479
125	0.908397597558638	0.11	0.0443548645999213	0.0245145861340956	0.0641951430657469	0.121114831846982	0.794232511664081	0.460190935046051	1.12827408828211	15.18	11.45	20.54	0.0293583637961718	0.0506688968435416	0.0719794298909115	0.0290878400272488	0.0502020063507183	0.0713161726741877	0.0300339460530456	0.0512830123768248	0.0729186275357978	0.0443548645999213	16.5926203450275	-0.103122220786712	2.61579754787775	0.186428222649997	0.229714777437582	0.167338977473662	0.1737608493688	0.216583645414975	0.154875787607079	0.200475163038613	0.243124459086524	0.180011950418522	0.00252762208560114	0.00251068186852823	0.00281294244015479
125	0.908397597558638	0.11	0.0444050420384429	0.0250437480346515	0.0637663360422344	0.134971766782024	0.846339173170116	0.511818024665014	1.18086032167522	15.32	11.63	21.99	0.0323608276795392	0.0535116678614972	0.0746625080434552	0.0320534232031579	0.0530033456887101	0.0739532681742623	0.0326742438967951	0.0540073750025903	0.0753543980311052	0.0444050420384429	17.2620817054505	-0.117970169532335	2.63488577559637	0.186428222649997	0.229714777437582	0.167338977473662	0.1737608493688	0.216583645414975	0.154875787607079	0.200475163038613	0.243124459086524	0.180011950418522	0.00252762208560114	0.00251068186852823	0.00281294244015479
125	0.908397597558638	0.11	0.0444503982928008	0.0251593749339978	0.0637414216516039	0.156807745238038	0.979996532593243	0.625191680867494	1.33480138431899	15.33	12.08	19.84	0.0395082626621961	0.0619297434732522	0.0843512242843082	0.0391323028249397	0.0613404212730682	0.0835485397211966	0.0401727686859572	0.0631348399173402	0.0859272016384471	0.0444503982928008	17.172599557057	0.0667009817913093	2.82238981794164	0.186428222649997	0.229714777437582	0.167338977473662	0.1737608493688	0.216583645414975	0.154875787607079	0.200475163038613	0.243124459086524	0.180011950418522	0.00252762208560114	0.00251068186852823	0.00281294244015479
125	0.908397597558638	0.11	0.0445104769846033	0.0246548346111584	0.0643661193580482	0.135102643848815	0.865212598706318	0.523423145661618	1.20700205175102	16.02	11.82	20.62	0.0316954042314966	0.0523921482828521	0.0730888923342076	0.0313519559114608	0.0518244320556228	0.0722969081997848	0.0321212672410894	0.0531451604406623	0.0741099649396206	0.0445104769846033	17.0149806181023	-0.118790906975969	2.62370683930078	0.186428222649997	0.229714777437582	0.167338977473662	0.1737608493688	0.216583645414975	0.154875787607079	0.200475163038613	0.243124459086524	0.180011950418522	0.00252762208560114	0.00251068186852823	0.00281294244015479
125	0.908397597558638	0.11	0.0448405780366324	0.0253801626278666	0.0643009934453981	0.137984583616882	0.897612693225083	0.547331613577802	1.24789377287236	16.51	12.19	21.67	0.0321777358697322	0.0527708311367437	0.0733639264037552	0.0318007232991247	0.0521525382033781	0.0725043531076316	0.0325470106632496	0.0533126060664164	0.0742345866047631	0.0448405780366324	17.8322445360656	-0.0107371013743279	2.7837737008704	0.186428222649997	0.229714777437582	0.167338977473662	0.1737608493688	0.216583645414975	0.154875787607079	0.200475163038613	0.243124459086524	0.180011950418522	0.00252762208560114	0.00251068186852823	0.00281294244015479
125	0.908397597558638	0.11	0.0449263309423922	0.0249192332784781	0.0649334286063062	0.118842455234025	0.839919920386056	0.482840914203866	1.19699892656825	16.33	12.12	20.69	0.028691619760184	0.0499101510990549	0.0711286824379258	0.0283645069687703	0.0493411261021271	0.0703177452354839	0.0291085298216767	0.0506309409555638	0.0722010339487411	0.0449263309423922	17.4549973475007	0.0236631672363603	2.79636283644878	0.186428222649997	0.229714777437582	0.167338977473662	0.1737608493688	0.216583645414975	0.154875787607079	0.200475163038613	0.243124459086524	0.180011950418522	0.00252762208560114	0.00251068186852823	0.00281294244015479
125	0.908397597558638	0.11	0.0453748107943241	0.0249009358892058	0.0658486856994424	0.112802227482345	0.770765883984722	0.433277112145455	1.10825465582399	14.5	10.64	19.27	0.028886947249829	0.0513876057804778	0.0738882643111267	0.0286623841317067	0.0509881256662553	0.0733138672008038	0.0292952073870529	0.0521458732454907	0.0749956429372897	0.0453748107943241	15.8044181825368	-0.049079470438536	2.6232042831096	0.186428222649997	0.229714777437582	0.167338977473662	0.1737608493688	0.216583645414975	0.154875787607079	0.200475163038613	0.243124459086524	0.180011950418522	0.00252762208560114	0.00251068186852823	0.00281294244015479
125	0.908397597558638	0.11	0.0454766762956085	0.025742383936269	0.0652109686549479	0.121072552282523	0.869178530182387	0.50354323130829	1.23481382905648	16.19	12.53	20.26	0.0301704896056895	0.0520780345755477	0.073985579545406	0.0298339556565338	0.0514971349325843	0.0731603142086348	0.0306816565738065	0.0529162110077471	0.0752856033811528	0.0454766762956085	17.3760361336556	-0.0759871607311645	2.6978887778029	0.186428222649997	0.229714777437582	0.167338977473662	0.1737608493688	0.216583645414975	0.154875787607079	0.200475163038613	0.243124459086524	0.180011950418522	0.00252762208560114	0.00251068186852823	0.00281294244015479
125	0.908397597558638	0.11	0.0471889895434166	0.0257883588848782	0.0685896202019551	0.0978504544930318	0.753030029112749	0.396040399293885	1.11001965893161	15.08	12	20.94	0.0254226387678206	0.0483385292146643	0.0712544196615081	0.0251934216800746	0.0479026965305084	0.0706119713809421	0.0257867362547026	0.0491036393018425	0.0722813813798641	0.0471889895434166	16.7609039026069	0.008789619931647	2.74307344222481	0.186428222649997	0.229714777437582	0.167338977473662	0.1737608493688	0.216583645414975	0.154875787607079	0.200475163038613	0.243124459086524	0.180011950418522	0.00252762208560114	0.00251068186852823	0.00281294244015479
125	0.908397597558638	0.11	0.0482745044086384	0.0272841620699993	0.0692648467472776	0.125500641611526	0.884839092212573	0.520163633766129	1.24951455065902	15.84	11.72	20.71	0.0318461785781848	0.0541728446864664	0.0764995107947481	0.0315117472672152	0.053603950826157	0.0756961543850988	0.032276002754619	0.0548124995905957	0.0773573684671668	0.0482745044086384	17.0000170246973	0.0459251302363079	2.78895648303719	0.186428222649997	0.229714777437582	0.167338977473662	0.1737608493688	0.216583645414975	0.154875787607079	0.200475163038613	0.243124459086524	0.180011950418522	0.00252762208560114	0.00251068186852823	0.00281294244015479
125	0.908397597558638	0.11	0.0484968676220804	0.0267942726363392	0.0701994626078215	0.123687296439386	0.856282732694999	0.500430534207535	1.21213493118246	16.71	11.38	21.93	0.0290847115162285	0.0497666200488748	0.0704485285815211	0.0287342052447454	0.0491668715374305	0.0695995378301156	0.0292497764796256	0.0500397903021723	0.07080036398466	0.0484968676220804	17.2320855597366	-0.0376375381622818	2.72542431258658	0.186428222649997	0.229714777437582	0.167338977473662	0.1737608493688	0.216583645414975	0.154875787607079	0.200475163038613	0.243124459086524	0.180011950418522	0.00252762208560114	0.00251068186852823	0.00281294244015479
125	0.908397597558638	0.11	0.0486915791195872	0.0275523545593043	0.0698308036798701	0.131968578362706	0.861833733820953	0.516736558292169	1.20693090934974	15.65	11.47	20.55	0.0320102866242421	0.0533880260634688	0.0747657655026955	0.0316857118270479	0.0528466873389656	0.0740076628508833	0.0324153892716672	0.0540693454165655	0.075633141391973	0.0486915791195872	16.7261426814833	0.0147321174951055	2.74636232251169	0.186428222649997	0.229714777437582	0.167338977473662	0.1737608493688	0.216583645414975	0.154875787607079	0.200475163038613	0.243124459086524	0.180011950418522	0.00252762208560114	0.00251068186852823	0.00281294244015479
125	0.908397597558638	0.11	0.0506996463928548	0.0280433145929462	0.0733559781927635	0.149929329494929	0.985554224252397	0.619158664436767	1.35194978406803	16.27	12.6	20.78	0.0369326467462037	0.0587880427170537	0.0806434386879038	0.0365157675501305	0.0581244695874318	0.079733171624733	0.0374953379878664	0.0597634949684202	0.0818995617923956	0.0506996463928548	17.0783293367564	-0.103310964206029	2.65108231409856	0.186428222649997	0.229714777437582	0.167338977473662	0.1737608493688	0.216583645414975	0.154875787607079	0.200475163038613	0.243124459086524	0.180011950418522	0.00252762208560114	0.00251068186852823	0.00281294244015479
125	0.908397597558638	0.12	0.0342176529186897	0.0200164938325692	0.0484188120048101	0.185063048482896	0.830636364556528	0.558492497892968	1.10278023122009	16.99	11.07	22.51	0.0319385043297884	0.0475015926372436	0.0630646809446987	0.0315387584045467	0.0469070573420664	0.0622753562795861	0.0319955740779798	0.0475143697826384	0.063055686884674	0.0342176529186897	18.0233239687086	-0.0123182519067582	2.75845084890113	0.186428222649997	0.229714777437582	0.167338977473662	0.1737608493688	0.216583645414975	0.154875787607079	0.200475163038613	0.243124459086524	0.180011950418522	0.00252762208560114	0.00251068186852823	0.00281294244015479
125	0.908397597558638	0.12	0.0358703805657798	0.0206920635859461	0.0510486975456135	0.133893660006679	0.740346618611088	0.446360949149145	1.03433228807303	16.29	11.74	22.57	0.0265995042202771	0.0441186735617265	0.0616378429031759	0.0262984931494106	0.0436194082722667	0.0609403233951228	0.026775425749576	0.0444412571553525	0.0621063809552948	0.0358703805657798	18.2511085776237	-0.0426053785522445	2.75538538329586	0.186428222649997	0.229714777437582	0.167338977473662	0.1737608493688	0.216583645414975	0.154875787607079	0.200475163038613	0.243124459086524	0.180011950418522	0.00252762208560114	0.00251068186852823	0.00281294244015479
125	0.908397597558638	0.12	0.0359605718520567	0.0204659826807472	0.0514551610233663	0.152166701745866	0.81075984109092	0.511964988555464	1.10955469362638	16.78	12.16	21.2	0.0296385516707551	0.0469363100600836	0.0642340684494121	0.0292780063655654	0.0463653420039154	0.0634526776422654	0.0299868183453495	0.0474692262903762	0.0649094279598263	0.0359605718520567	18.3837869295868	-0.0832389990326765	2.7126189995107	0.186428222649997	0.229714777437582	0.167338977473662	0.1737608493688	0.216583645414975	0.154875787607079	0.200475163038613	0.243124459086524	0.180011950418522	0.00252762208560114	0.00251068186852823	0.00281294244015479
125	0.908397597558638	0.12	0.0361860200867816	0.0207287839970606	0.0516432561765026	0.14466736480304	0.76047268726931	0.471769672882637	1.04917570165598	16.21	11.94	21.51	0.0282402332460123	0.0455220572668089	0.0628038812876055	0.0279244380573041	0.0450130088273103	0.0621015795973165	0.0285341841988636	0.0459762469911211	0.0634244345554847	0.0361860200867816	18.0242026040553	0.0379649057189272	2.82455383207968	0.186428222649997	0.229714777437582	0.167338977473662	0.1737608493688	0.216583645414975	0.154875787607079	0.200475163038613	0.243124459086524	0.180011950418522	0.00252762208560114	0.00251068186852823	0.00281294244015479
125	0.908397597558638	0.12	0.0366427393471078	0.0214312105364884	0.0518542681577272	0.196056332008546	1.01560555454503	0.694511028499311	1.33670008059075	15.83	12.1	20.95	0.0425527171681305	0.0622261910085421	0.0818996648489536	0.0421068438046496	0.0615741762154101	0.0810415086261705	0.0432167217276372	0.0631556791624911	0.0830586484914945	0.0366427393471078	17.9415876451761	0.0689561440868837	2.84852434130503	0.186428222649997	0.229714777437582	0.167338977473662	0.1737608493688	0.216583645414975	0.154875787607079	0.200475163038613	0.243124459086524	0.180011950418522	0.00252762208560114	0.00251068186852823	0.00281294244015479
125	0.908397597558638	0.12	0.0366738545047869	0.0213752974324932	0.0519724115770806	0.177089336139383	0.93870593786049	0.622772810313304	1.25463906540768	17.13	12.48	24.44	0.0353301610708637	0.053253179062366	0.0711761970538682	0.0348799256719798	0.0525745388979782	0.0702691521239766	0.0354227177080152	0.0533873334395911	0.0713642006109891	0.0366738545047869	19.3499629064449	-0.0628125792353206	2.78495586441951	0.186428222649997	0.229714777437582	0.167338977473662	0.1737608493688	0.216583645414975	0.154875787607079	0.200475163038613	0.243124459086524	0.180011950418522	0.00252762208560114	0.00251068186852823	0.00281294244015479
125	0.908397597558638	0.12	0.0371613482208075	0.0214465028470657	0.0528761935945492	0.141457047924033	0.82427265093616	0.507224612683945	1.14132068918838	16.19	11.69	22.09	0.0303999109453056	0.0494018124446258	0.068403713943946	0.0300610826947547	0.0488511947235815	0.0676413067524082	0.0306494919048449	0.0497970268314593	0.0689141614837133	0.0371613482208075	18.6708219144385	-0.0157064388839948	2.79850141027605	0.186428222649997	0.229714777437582	0.167338977473662	0.1737608493688	0.216583645414975	0.154875787607079	0.200475163038613	0.243124459086524	0.180011950418522	0.00252762208560114	0.00251068186852823	0.00281294244015479
125	0.908397597558638	0.12	0.0384359397043441	0.0219094848035742	0.0549623946051139	0.145408387389541	0.811097359385102	0.504094066934708	1.1181006518355	16.93	11.77	21.36	0.0289256690971544	0.0465419757185676	0.0641582823399808	0.0285664366550187	0.0459639635888206	0.0633614905226226	0.029211286329689	0.0469529987163256	0.0646846217697482	0.0384359397043441	17.6185632876111	0.111674905258567	2.88487574368129	0.186428222649997	0.229714777437582	0.167338977473662	0.1737608493688	0.216583645414975	0.154875787607079	0.200475163038613	0.243124459086524	0.180011950418522	0.00252762208560114	0.00251068186852823	0.00281294244015479
125	0.908397597558638	0.12	0.0388403878501665	0.0222097106851076	0.0554710650152255	0.141704461692083	0.829360592886492	0.510680068817777	1.14804111695521	16.57	12.44	22.33	0.0299256618348257	0.0486002218557462	0.0672747818766668	0.0295721902928024	0.0480261728854397	0.066480155478077	0.030230801646871	0.0491078778797207	0.0679542014041903	0.0388403878501665	18.5016271255641	0.0504199186605013	2.87371558392841	0.186428222649997	0.229714777437582	0.167338977473662	0.1737608493688	0.216583645414975	0.154875787607079	0.200475163038613	0.243124459086524	0.180011950418522	0.00252762208560114	0.00251068186852823	0.00281294244015479
125	0.908397597558638	0.12	0.0390096307596348	0.0222404940220481	0.0557787674972216	0.142668643622469	0.838798129193865	0.517762671052739	1.15983358733499	16.92	11.53	22.45	0.0297234552752066	0.0481532950749963	0.066583134874786	0.0293547002443196	0.0475558958275576	0.0657570914107955	0.0298680119539781	0.0483685603234715	0.0668398906682999	0.0390096307596348	18.3188310994125	-0.113728580734813	2.68621854773845	0.186428222649997	0.229714777437582	0.167338977473662	0.1737608493688	0.216583645414975	0.154875787607079	0.200475163038613	0.243124459086524	0.180011950418522	0.00252762208560114	0.00251068186852823	0.00281294244015479
125	0.908397597558638	0.12	0.0390841152006632	0.0223995945073257	0.0557686358940007	0.123990700024318	0.786142739600101	0.459895630665805	1.1123898485344	16.21	12.44	21.8	0.0275350088205635	0.0470681733544032	0.0666013378882429	0.0272272659482518	0.0465421195965511	0.0658569732448504	0.0278924023112619	0.0476408167749592	0.0673805556841225	0.0390841152006632	18.1242325845865	-0.069845414548109	2.73781003714338	0.186428222649997	0.229714777437582	0.167338977473662	0.1737608493688	0.216583645414975	0.154875787607079	0.200475163038613	0.243124459086524	0.180011950418522	0.00252762208560114	0.00251068186852823	0.00281294244015479
125	0.908397597558638	0.12	0.0392526158791255	0.0226440378351921	0.0558611939230589	0.124362136057317	0.74523757923218	0.436493677694084	1.05398148077028	15.64	11.83	20.87	0.0270556676351027	0.046192880408741	0.0653300931823794	0.0267818329427313	0.0457253549583594	0.0646688769739875	0.0274342008800913	0.0467751109848853	0.0661548831734901	0.0392526158791255	17.4497583026316	0.021020969181639	2.7752770683301	0.186428222649997	0.229714777437582	0.167338977473662	0.1737608493688	0.216583645414975	0.154875787607079	0.200475163038613	0.243124459086524	0.180011950418522	0.00252762208560114	0.00251068186852823	0.00281294244015479
125	0.908397597558638	0.12	0.0392760861899067	0.0228320237317223	0.055720148648091	0.164338171645108	0.858294736166428	0.556113170161283	1.16047630217157	15.87	11.93	20.15	0.0339890304577872	0.052458038209846	0.0709270459619047	0.0336303213416078	0.0519044132235102	0.0701785051054125	0.0344861246773768	0.0532900932063896	0.0720886110309164	0.0392760861899067	17.2029303655488	0.0402301815453847	2.80084044606497	0.186428222649997	0.229714777437582	0.167338977473662	0.1737608493688	0.216583645414975	0.154875787607079	0.200475163038613	0.243124459086524	0.180011950418522	0.00252762208560114	0.00251068186852823	0.00281294244015479
125	0.908397597558638	0.12	0.0392876628501143	0.0225863438685324	0.0559889818316962	0.147535666554094	0.841004906594841	0.525378312963939	1.15663150022574	16.77	12.52	21.69	0.0304264916248802	0.0487055291693159	0.0669845667137516	0.0300566910245779	0.0481135669363081	0.0661704428480383	0.030748183333435	0.0492834413606454	0.0677631006217336	0.0392876628501143	18.25505468891	0.02419121294311	2.83854079072023	0.186428222649997	0.229714777437582	0.167338977473662	0.1737608493688	0.216583645414975	0.154875787607079	0.200475163038613	0.243124459086524	0.180011950418522	0.00252762208560114	0.00251068186852823	0.00281294244015479
125	0.908397597558638	0.12	0.0394451049521305	0.0230018434568744	0.0558883664473866	0.156348087053964	0.848219860756779	0.540589453479009	1.15585026803455	18.15	10.75	24.11	0.0289912259164082	0.0454891109172164	0.0619869959180246	0.0285770133468917	0.0448391845714879	0.0611013557960841	0.0287277788301907	0.0450796497031035	0.0613752473722123	0.0394451049521305	18.870758075434	-0.0408656641519688	2.76357408347047	0.186428222649997	0.229714777437582	0.167338977473662	0.1737608493688	0.216583645414975	0.154875787607079	0.200475163038613	0.243124459086524	0.180011950418522	0.00252762208560114	0.00251068186852823	0.00281294244015479
125	0.908397597558638	0.12	0.0394877681933643	0.0227893593007007	0.0561861770860278	0.150485565350811	0.805567075795917	0.50673643321163	1.1043977183802	15.66	11.68	21.82	0.0313656915449173	0.049862545422313	0.0683593992997086	0.0310468753563733	0.0493557181884903	0.0676645610206073	0.0316132046654363	0.0503219161103407	0.0690572842559571	0.0394877681933643	17.7451062633218	0.11707476145826	2.88356917540535	0.186428222649997	0.229714777437582	0.167338977473662	0.1737608493688	0.216583645414975	0.154875787607079	0.200475163038613	0.243124459086524	0.180011950418522	0.00252762208560114	0.00251068186852823	0.00281294244015479
125	0.908397597558638	0.12	0.0395432752735257	0.0228391403387922	0.0562474102082591	0.172839626670081	0.915495864936223	0.602805104197122	1.22818662567532	15.49	11.39	19.79	0.0377023394211611	0.057259528159549	0.0768167168979369	0.0373313214858037	0.0566960535252569	0.0760607855647101	0.0383754126727584	0.0581490279886492	0.0778722372493959	0.0395432752735257	16.5362727185045	-0.0451428194065201	2.66273376931319	0.186428222649997	0.229714777437582	0.167338977473662	0.1737608493688	0.216583645414975	0.154875787607079	0.200475163038613	0.243124459086524	0.180011950418522	0.00252762208560114	0.00251068186852823	0.00281294244015479
125	0.908397597558638	0.12	0.0399113669197742	0.0231149496994367	0.0567077841401118	0.111775620419991	0.75601792010395	0.423277660235437	1.08875817997246	16.46	12.18	23.24	0.0249578465534643	0.0445773094453613	0.0641967723372583	0.0246675820756736	0.044058866901861	0.0634501517280483	0.0251209745019199	0.0448642463972294	0.064642791139054	0.0399113669197742	18.5089745048593	-0.0529375731862691	2.76453223144321	0.186428222649997	0.229714777437582	0.167338977473662	0.1737608493688	0.216583645414975	0.154875787607079	0.200475163038613	0.243124459086524	0.180011950418522	0.00252762208560114	0.00251068186852823	0.00281294244015479
125	0.908397597558638	0.12	0.0403479740641048	0.0232465448181204	0.0574494033100893	0.147876186528133	0.841055971490291	0.525836823993833	1.15627511898675	16.48	12.15	22.59	0.0309741857550058	0.0495420303459056	0.0681098749368054	0.0306130421759476	0.0489643949467236	0.0673157477174996	0.031221444728688	0.0499338207104737	0.0687033983213445	0.0403479740641048	18.0324450614479	0.0146636653264967	2.81729128138157	0.186428222649997	0.229714777437582	0.167338977473662	0.1737608493688	0.216583645414975	0.154875787607079	0.200475163038613	0.243124459086524	0.180011950418522	0.00252762208560114	0.00251068186852823	0.00281294244015479
125	0.908397597558638	0.12	0.0404716040299729	0.0229700370346576	0.0579731710252882	0.105688505921831	0.675589641084631	0.36875882836508	0.982420453804183	14.91	12.05	20.82	0.0239311797950635	0.0438434443458866	0.0637557088967098	0.0237238555258887	0.043463613090806	0.0632033706557234	0.0243511325960071	0.0445353975898904	0.064770150080531	0.0404716040299729	17.0034880819269	0.00447840266487651	2.74319798960338	0.186428222649997	0.229714777437582	0.167338977473662	0.1737608493688	0.216583645414975	0.154875787607079	0.200475163038613	0.243124459086524	0.180011950418522	0.00252762208560114	0.00251068186852823	0.00281294244015479
125	0.908397597558638	0.12	0.0406593294283328	0.0238221878243186	0.057496471032347	0.124079659944897	0.774450098264832	0.453186951355711	1.09571324517395	17.39	12.98	22.59	0.0253395820649094	0.0433027512408574	0.0612659204168053	0.025006359837794	0.0427333085731866	0.0604602573085792	0.0256381718593827	0.0437829945791427	0.0618640556889506	0.0406593294283328	18.6815454481934	0.0418988500380278	2.87609024294566	0.186428222649997	0.229714777437582	0.167338977473662	0.1737608493688	0.216583645414975	0.154875787607079	0.200475163038613	0.243124459086524	0.180011950418522	0.00252762208560114	0.00251068186852823	0.00281294244015479
125	0.908397597558638	0.12	0.0406760238833712	0.0237434642992146	0.0576085834675279	0.14712116255735	0.880061392007228	0.549231665619081	1.21089111839537	16.9	13.02	23.15	0.0315698893160052	0.0505860140194954	0.0696021387229856	0.0311793697967686	0.0499602650446652	0.0687411602925619	0.0318532654995126	0.0511298907976046	0.070322737308159	0.0406760238833712	18.6435913060893	-0.0197884461337876	2.82104838172716	0.186428222649997	0.229714777437582	0.167338977473662	0.1737608493688	0.216583645414975	0.154875787607079	0.200475163038613	0.243124459086524	0.180011950418522	0.00252762208560114	0.00251068186852823	0.00281294244015479
125	0.908397597558638	0.12	0.0408409345444121	0.0232120756878233	0.0584697934010008	0.158330395775352	0.879501663029114	0.562901743898641	1.19610158215959	14.76	11.79	20.34	0.0369040891886209	0.057660520980392	0.078416952772163	0.0365966539950162	0.0571801711378487	0.0777636882806813	0.0374752570887097	0.0586228960697919	0.0797497112693359	0.0408409345444121	17.1331866124242	-0.0903417456563975	2.65466169342421	0.186428222649997	0.229714777437582	0.167338977473662	0.1737608493688	0.216583645414975	0.154875787607079	0.200475163038613	0.243124459086524	0.180011950418522	0.00252762208560114	0.00251068186852823	0.00281294244015479
125	0.908397597558638	0.12	0.0410846334723619	0.0240292565265338	0.0581400104181901	0.156509132926352	0.788542312070291	0.50273007904449	1.07435454509609	15.54	10.08	21.08	0.0313581569516998	0.0491859043563775	0.0670136517610553	0.0310469179728337	0.0486977197137002	0.0663485214545667	0.0313776674190133	0.0491780918792525	0.0670910272309545	0.0410846334723619	16.6491541418703	0.133244509749453	2.82336671049908	0.186428222649997	0.229714777437582	0.167338977473662	0.1737608493688	0.216583645414975	0.154875787607079	0.200475163038613	0.243124459086524	0.180011950418522	0.00252762208560114	0.00251068186852823	0.00281294244015479
125	0.908397597558638	0.12	0.0411665347683578	0.0241489789004678	0.0581840906362477	0.161956611519475	0.865558832369706	0.558150266323222	1.17296739841619	15.59	11.43	21.81	0.0347085350178694	0.0538247150560935	0.0729408950943176	0.0343607302980083	0.0532853523335801	0.0722099743691519	0.0350262973297506	0.0542248317414196	0.0734770399617043	0.0411665347683578	17.4874234966261	0.0937433971395826	2.84467860721653	0.186428222649997	0.229714777437582	0.167338977473662	0.1737608493688	0.216583645414975	0.154875787607079	0.200475163038613	0.243124459086524	0.180011950418522	0.00252762208560114	0.00251068186852823	0.00281294244015479
125	0.908397597558638	0.12	0.041254434393086	0.0237154668305469	0.058793401955625	0.127821863127232	0.778954096333843	0.461268625378189	1.0966395672895	17.2	12.53	23.35	0.0260646707026207	0.0440159614080683	0.0619672521135159	0.0257296033926103	0.0434501261456631	0.0611706488987159	0.0262279905754055	0.0443573639924112	0.0623309576692351	0.041254434393086	18.5251216715426	0.136970361941819	2.95904252592374	0.186428222649997	0.229714777437582	0.167338977473662	0.1737608493688	0.216583645414975	0.154875787607079	0.200475163038613	0.243124459086524	0.180011950418522	0.00252762208560114	0.00251068186852823	0.00281294244015479
125	0.908397597558638	0.12	0.0412576139679024	0.0240989111405064	0.0584163167952984	0.126618968694313	0.800876548893297	0.472476260217593	1.129276837569	15.99	11.94	22.59	0.0286668019652832	0.0485920063268159	0.0685172106883486	0.0283578820760029	0.0480683679651819	0.0677788538543609	0.0288959024379829	0.0489429436302439	0.0690524883623785	0.0412576139679024	17.9278952653907	-0.0160656311704925	2.77464528081008	0.186428222649997	0.229714777437582	0.167338977473662	0.1737608493688	0.216583645414975	0.154875787607079	0.200475163038613	0.243124459086524	0.180011950418522	0.00252762208560114	0.00251068186852823	0.00281294244015479
125	0.908397597558638	0.12	0.0412824364617393	0.0237834053904576	0.058781467533021	0.142688953779907	0.881016813567708	0.543850877621147	1.21818274951427	15.62	11.88	21.05	0.0337503909274058	0.0546742923383513	0.0755981937492968	0.0334100480157515	0.0541229503439105	0.0748358526720695	0.0342528008308145	0.0554603478494672	0.0764837196418113	0.0412824364617393	17.852760180022	0.0176253167520272	2.79140984295402	0.186428222649997	0.229714777437582	0.167338977473662	0.1737608493688	0.216583645414975	0.154875787607079	0.200475163038613	0.243124459086524	0.180011950418522	0.00252762208560114	0.00251068186852823	0.00281294244015479
125	0.908397597558638	0.12	0.0413503150993875	0.0239954981519272	0.0587051320468477	0.135266825233992	0.804668754103971	0.487019374843134	1.12231813336481	15.96	11.98	21.33	0.029598328090093	0.0489032901319111	0.0682082521737292	0.0292808621122709	0.0483787628419511	0.0674766635716312	0.0299569572574741	0.0494844331265186	0.0690376053918615	0.0413503150993875	17.6530228088409	0.0374853996294538	2.81297568262273	0.186428222649997	0.229714777437582	0.167338977473662	0.1737608493688	0.216583645414975	0.154875787607079	0.200475163038613	0.243124459086524	0.180011950418522	0.00252762208560114	0.00251068186852823	0.00281294244015479
125	0.908397597558638	0.12	0.0414282429870538	0.0241166109744119	0.0587398749996958	0.126756943134761	0.728708782295437	0.430087224164013	1.02733034042686	15.75	11.83	21.5	0.0264706926413896	0.044850033010671	0.0632293733799523	0.0261969971667832	0.0443863031326029	0.0625756090984226	0.0267391097888462	0.0453116858534354	0.0639035077578598	0.0414282429870538	17.3961132821453	0.119836870970265	2.87815906495527	0.186428222649997	0.229714777437582	0.167338977473662	0.1737608493688	0.216583645414975	0.154875787607079	0.200475163038613	0.243124459086524	0.180011950418522	0.00252762208560114	0.00251068186852823	0.00281294244015479
125	0.908397597558638	0.12	0.041713940158116	0.0243532303776296	0.0590746499386025	0.141055606380051	0.828117841730596	0.509063284934345	1.14717239852685	16.65	11.89	21.59	0.0296852224439101	0.0482903856339079	0.0668955488239057	0.0293303524452198	0.0477131014609819	0.0660958504767439	0.0299998807994861	0.0487065316575643	0.0676174843093841	0.041713940158116	17.7655701522004	0.0903247747954532	2.86999116273091	0.186428222649997	0.229714777437582	0.167338977473662	0.1737608493688	0.216583645414975	0.154875787607079	0.200475163038613	0.243124459086524	0.180011950418522	0.00252762208560114	0.00251068186852823	0.00281294244015479
125	0.908397597558638	0.12	0.0418050749814526	0.0245098272693911	0.0591003226935141	0.145716287388959	0.841630217417238	0.523464197149364	1.15979623768511	15.74	12.09	20.84	0.0322411077529126	0.051837529052849	0.0714339503527854	0.0319084666568228	0.0513027058509021	0.0706969450449815	0.0327239120826155	0.05253927158186	0.0725593533981786	0.0418050749814526	17.3107682974917	0.114184132434563	2.8743426560179	0.186428222649997	0.229714777437582	0.167338977473662	0.1737608493688	0.216583645414975	0.154875787607079	0.200475163038613	0.243124459086524	0.180011950418522	0.00252762208560114	0.00251068186852823	0.00281294244015479
125	0.908397597558638	0.12	0.0418312524100122	0.0242060413655947	0.0594564634544297	0.114891531081603	0.692630484845588	0.392478442070197	0.992782527620978	16.62	11.23	20.75	0.0229354942938093	0.0404756563165655	0.0580158183393216	0.0226627340979478	0.0399942998738787	0.0573258656498097	0.023085651837953	0.040837310442858	0.0585149118414688	0.0418312524100122	17.2932363017179	0.00417515682709885	2.75998633076719	0.186428222649997	0.229714777437582	0.167338977473662	0.1737608493688	0.216583645414975	0.154875787607079	0.200475163038613	0.243124459086524	0.180011950418522	0.00252762208560114	0.00251068186852823	0.00281294244015479
125	0.908397597558638	0.12	0.042041510597134	0.024531538218987	0.059551482975281	0.13486810869517	0.842974396602659	0.509635208820974	1.17631358438434	15.87	11.8	23.03	0.0311349636867539	0.0514995368703163	0.0718641100538787	0.0308059668100476	0.0509553516593548	0.0711047365086619	0.0313367316633958	0.0518351384822592	0.0723166373478744	0.042041510597134	18.2911120802984	-0.0212807642534839	2.77642216958389	0.186428222649997	0.229714777437582	0.167338977473662	0.1737608493688	0.216583645414975	0.154875787607079	0.200475163038613	0.243124459086524	0.180011950418522	0.00252762208560114	0.00251068186852823	0.00281294244015479
125	0.908397597558638	0.12	0.0421590991712245	0.0244640869351832	0.0598541114072658	0.141445305131782	0.788746400903642	0.485348503060344	1.09214429874694	15.9	11.03	22.99	0.0295959634265724	0.0480967994890105	0.0665976355514486	0.0292815448713642	0.0475858336526392	0.0658901224339143	0.0296228724031454	0.0481015648860218	0.0666252533976675	0.0421590991712245	17.4663942264986	-0.0241518889875529	2.73540870188043	0.186428222649997	0.229714777437582	0.167338977473662	0.1737608493688	0.216583645414975	0.154875787607079	0.200475163038613	0.243124459086524	0.180011950418522	0.00252762208560114	0.00251068186852823	0.00281294244015479
125	0.908397597558638	0.12	0.0421951927133032	0.0246023943040907	0.0597879911225156	0.12724804944762	0.84398371181433	0.498888150107722	1.18907927352094	16.47	12.71	21.39	0.0294146031361212	0.049761546613221	0.0701084900903208	0.0290724619767438	0.0491827363817223	0.0692930107867008	0.0297892510447598	0.0504772846968235	0.0710915764554689	0.0421951927133032	18.0445318152299	-0.0569780507108826	2.73901449759808	0.186428222649997	0.229714777437582	0.167338977473662	0.1737608493688	0.216583645414975	0.154875787607079	0.200475163038613	0.243124459086524	0.180011950418522	0.00252762208560114	0.00251068186852823	0.00281294244015479
125	0.908397597558638	0.12	0.04221755526843	0.0244094080517224	0.0600257024851376	0.148643784828629	0.881992543563081	0.552433940671365	1.2115511464548	17.44	11.83	21.45	0.0308070060441804	0.0491851561246376	0.0675633062050948	0.0303996115124812	0.0485347273352508	0.0666698431580204	0.0310179298638114	0.0495899492854533	0.0680288735139345	0.04221755526843	17.7699809930251	-0.0858942031293999	2.70657847566609	0.186428222649997	0.229714777437582	0.167338977473662	0.1737608493688	0.216583645414975	0.154875787607079	0.200475163038613	0.243124459086524	0.180011950418522	0.00252762208560114	0.00251068186852823	0.00281294244015479
125	0.908397597558638	0.12	0.0423485933346848	0.0241904540833821	0.0605067325859875	0.129025269924324	0.805807564721393	0.478932199894997	1.13268292954779	15.69	11.87	19.74	0.0295837209746851	0.0497748661694384	0.0699660113641916	0.0292811348579497	0.0492657624134193	0.0692503899688888	0.030064171704279	0.0506243215330296	0.0711718216171183	0.0423485933346848	16.8953771767277	-0.0121853668579289	2.73191019850611	0.186428222649997	0.229714777437582	0.167338977473662	0.1737608493688	0.216583645414975	0.154875787607079	0.200475163038613	0.243124459086524	0.180011950418522	0.00252762208560114	0.00251068186852823	0.00281294244015479
125	0.908397597558638	0.12	0.042375056085788	0.0248066558841106	0.0599434562874653	0.120588242267538	0.831224561039455	0.480757279147532	1.18169184293138	16.9	13.08	22.84	0.0276413391190829	0.0477916008189064	0.0679418625187299	0.0272996268524963	0.0472007837036691	0.0671019405548419	0.0279230887778361	0.048366737500965	0.0687096092770585	0.042375056085788	18.753757879136	0.073485476629519	2.91440814160947	0.186428222649997	0.229714777437582	0.167338977473662	0.1737608493688	0.216583645414975	0.154875787607079	0.200475163038613	0.243124459086524	0.180011950418522	0.00252762208560114	0.00251068186852823	0.00281294244015479
125	0.908397597558638	0.12	0.0426583935063307	0.024962521855238	0.0603542651574235	0.149034091171906	0.835954035171862	0.524078628580618	1.1478294417631	15.73	12.05	21.24	0.0322919702288306	0.0515086884759088	0.0707254067229869	0.0319592053883586	0.0509778976823415	0.0699965899763245	0.0327112217729747	0.0521877455764303	0.0715559055532504	0.0426583935063307	17.2989261160141	0.0131034595492039	2.76534782654636	0.186428222649997	0.229714777437582	0.167338977473662	0.1737608493688	0.216583645414975	0.154875787607079	0.200475163038613	0.243124459086524	0.180011950418522	0.00252762208560114	0.00251068186852823	0.00281294244015479
125	0.908397597558638	0.12	0.0428729197055533	0.0243880924610951	0.0613577469500115	0.125152654424883	0.814399164466641	0.478221475304211	1.15057685362907	16.5	12.19	20.35	0.0281345210238877	0.0479123828555541	0.0676902446872205	0.0278054618372208	0.0473520033232231	0.0668985448092255	0.0285756346521458	0.0485678725222077	0.0686517287642543	0.0428729197055533	17.4829991723133	0.0820655821588374	2.85656323753044	0.186428222649997	0.229714777437582	0.167338977473662	0.1737608493688	0.216583645414975	0.154875787607079	0.200475163038613	0.243124459086524	0.180011950418522	0.00252762208560114	0.00251068186852823	0.00281294244015479
125	0.908397597558638	0.12	0.0433864893737213	0.0246766018045737	0.0620963769428689	0.157291641662848	0.914359174540852	0.583922596090402	1.2447957529913	16.12	12.62	22.63	0.035154876530217	0.0550487069698503	0.0749425374094835	0.0347678063067717	0.0544425971663105	0.0741173880258493	0.0355280630427955	0.0556697911623425	0.0758528040760349	0.0433864893737213	18.1312232866982	-0.01940863153084	2.78587853869236	0.186428222649997	0.229714777437582	0.167338977473662	0.1737608493688	0.216583645414975	0.154875787607079	0.200475163038613	0.243124459086524	0.180011950418522	0.00252762208560114	0.00251068186852823	0.00281294244015479
125	0.908397597558638	0.12	0.0436871349485318	0.0248069681725007	0.062567301724563	0.153625620600954	0.89281401762346	0.565627129750575	1.22000090549634	15.49	11.8	22.11	0.0353898557019861	0.055861109891136	0.0763323640802859	0.0350419950773757	0.0553120293652985	0.0755820636532213	0.0357429684107048	0.0564531040257272	0.0769971102093364	0.0436871349485318	17.3922997875746	-0.0166492826335791	2.74220644330716	0.186428222649997	0.229714777437582	0.167338977473662	0.1737608493688	0.216583645414975	0.154875787607079	0.200475163038613	0.243124459086524	0.180011950418522	0.00252762208560114	0.00251068186852823	0.00281294244015479
125	0.908397597558638	0.12	0.0439178773686777	0.0251401532957137	0.0626956014416416	0.128184950590884	0.776943799293105	0.460593152187712	1.0932944463985	16.65	12.49	22.57	0.0268634752243784	0.0453142006213299	0.0637649260182814	0.026542474704431	0.0447727263020562	0.0630029778996814	0.027113121233023	0.0457619687874838	0.064440761296778	0.0439178773686777	17.8874407184867	0.019788881384932	2.81599703777769	0.186428222649997	0.229714777437582	0.167338977473662	0.1737608493688	0.216583645414975	0.154875787607079	0.200475163038613	0.243124459086524	0.180011950418522	0.00252762208560114	0.00251068186852823	0.00281294244015479
125	0.908397597558638	0.12	0.0439473381604206	0.0254126410551396	0.0624820352657016	0.145911493632906	0.838361967054342	0.521679720852579	1.1550442132561	16.62	12.4	21.84	0.0304742594329055	0.04897345835284	0.0674726572727745	0.0301115109703862	0.0483905058200358	0.0666695006696854	0.0308067703471514	0.0495611370221705	0.0682410594177841	0.0439473381604206	17.8675493262698	-0.0250145052879519	2.76388083666231	0.186428222649997	0.229714777437582	0.167338977473662	0.1737608493688	0.216583645414975	0.154875787607079	0.200475163038613	0.243124459086524	0.180011950418522	0.00252762208560114	0.00251068186852823	0.00281294244015479
125	0.908397597558638	0.12	0.0442805935422872	0.0258975469095226	0.0626636401750517	0.122486498361494	0.754569693097118	0.439238006571969	1.06990137962227	16.27	11.64	20.37	0.0262056122825843	0.045018783715502	0.0638319551484197	0.0259099694732812	0.0445108971015379	0.0631118247297946	0.0264960923714906	0.0455631761831342	0.0646514784342772	0.0442805935422872	17.2229133386642	-0.0712652789901537	2.67965503764621	0.186428222649997	0.229714777437582	0.167338977473662	0.1737608493688	0.216583645414975	0.154875787607079	0.200475163038613	0.243124459086524	0.180011950418522	0.00252762208560114	0.00251068186852823	0.00281294244015479
125	0.908397597558638	0.12	0.0443137317665353	0.0254705274310215	0.0631569361020491	0.118912611663277	0.832102198375984	0.478465225305161	1.18573917144681	15.89	12.28	21.26	0.0291944983006657	0.0507723548790283	0.0723502114573908	0.0288849018329804	0.0502339335105661	0.0715829651881518	0.0295985693295206	0.0513364120697693	0.073372567108959	0.0443137317665353	17.4008318766672	-0.0292998421577183	2.74364482729092	0.186428222649997	0.229714777437582	0.167338977473662	0.1737608493688	0.216583645414975	0.154875787607079	0.200475163038613	0.243124459086524	0.180011950418522	0.00252762208560114	0.00251068186852823	0.00281294244015479
125	0.908397597558638	0.12	0.0447130256890309	0.0261582935422588	0.0632677578358029	0.14214871383829	0.844551768957449	0.520625421844467	1.16847811607043	16.08	11.14	21.47	0.0314034293572263	0.0509422335179379	0.0704810376786495	0.0310594519279526	0.0503842378185629	0.0697090237091731	0.0315927163246814	0.0512631076264597	0.0709152247647263	0.0447130256890309	17.5645888814525	0.1083468171489	2.87364401643096	0.186428222649997	0.229714777437582	0.167338977473662	0.1737608493688	0.216583645414975	0.154875787607079	0.200475163038613	0.243124459086524	0.180011950418522	0.00252762208560114	0.00251068186852823	0.00281294244015479
125	0.908397597558638	0.12	0.0447751353216873	0.0258178202553386	0.0637324503880361	0.13120013806561	0.80440509097196	0.481218749985805	1.12759143195812	15.6	12.61	21.82	0.029904733232478	0.0499887414134907	0.0700727495945035	0.0296044500843836	0.0494867882101558	0.069369126335928	0.0303182670134564	0.050626121944629	0.0712117429263154	0.0447751353216873	17.5668772134846	-0.0500145495130289	2.72684458771124	0.186428222649997	0.229714777437582	0.167338977473662	0.1737608493688	0.216583645414975	0.154875787607079	0.200475163038613	0.243124459086524	0.180011950418522	0.00252762208560114	0.00251068186852823	0.00281294244015479
125	0.908397597558638	0.12	0.0448007395891941	0.0261256028208715	0.0634758763575168	0.122590423492604	0.783577521158697	0.456281788692294	1.1108732536251	16.14	12.77	22.42	0.027432484098928	0.0471100938546541	0.0667877036103801	0.0271293051517952	0.0465894414557435	0.0660495777596918	0.0277592167580633	0.0476364250473485	0.0676155602336007	0.0448007395891941	17.7343421508349	-0.141034755724751	2.64254968146046	0.186428222649997	0.229714777437582	0.167338977473662	0.1737608493688	0.216583645414975	0.154875787607079	0.200475163038613	0.243124459086524	0.180011950418522	0.00252762208560114	0.00251068186852823	0.00281294244015479
125	0.908397597558638	0.12	0.0449570663370298	0.0258408250018028	0.0640733076722569	0.152253059411546	0.933861419382715	0.589814243910439	1.27790859485499	15.67	11.75	22.52	0.0364764395201396	0.0577536740355119	0.0790309085508841	0.0361046993820469	0.0571650925005879	0.0782254856191289	0.0367267745063771	0.0581812198439675	0.0796150628624574	0.0449570663370298	17.7964772699734	0.105170500767865	2.88266835090543	0.186428222649997	0.229714777437582	0.167338977473662	0.1737608493688	0.216583645414975	0.154875787607079	0.200475163038613	0.243124459086524	0.180011950418522	0.00252762208560114	0.00251068186852823	0.00281294244015479
125	0.908397597558638	0.12	0.0449585780799869	0.0263271540753507	0.0635900020846232	0.130329179567203	0.813548787777498	0.485434091797544	1.14166348375745	15.5	11.45	21.58	0.0303457804326414	0.0508571056345045	0.0713684308363677	0.0300466681609477	0.0503558173439671	0.0706649665269866	0.0306341008008779	0.0512483324701565	0.0719352935166185	0.0449585780799869	17.3946791099847	-0.0228990149184507	2.73094524418179	0.186428222649997	0.229714777437582	0.167338977473662	0.1737608493688	0.216583645414975	0.154875787607079	0.200475163038613	0.243124459086524	0.180011950418522	0.00252762208560114	0.00251068186852823	0.00281294244015479
125	0.908397597558638	0.12	0.0449859817366372	0.0257600806491099	0.0642118828241645	0.134558359027636	0.86621209362051	0.523228570512566	1.20919561672845	15.03	12.1	20.62	0.0337098900733731	0.0558071865753983	0.0779044830774236	0.033409914846216	0.0553105734617538	0.0772112320772916	0.0342651873162877	0.0567710844697836	0.0791862585291329	0.0449859817366372	17.0523634990973	-0.0470092893158202	2.70227267636523	0.186428222649997	0.229714777437582	0.167338977473662	0.1737608493688	0.216583645414975	0.154875787607079	0.200475163038613	0.243124459086524	0.180011950418522	0.00252762208560114	0.00251068186852823	0.00281294244015479
125	0.908397597558638	0.12	0.0450286292509807	0.0260526217062766	0.0640046367956847	0.176424224996571	1.00266980339678	0.66443673145573	1.34090287533782	15.46	11.85	21.23	0.0416480301353871	0.062849057270239	0.0840500844050908	0.0412410357809464	0.0622348814879088	0.0832287271948713	0.0421937074593131	0.0637295197084973	0.0850633108629673	0.0450286292509807	17.043250647197	-0.0537081285270346	2.68971207913668	0.186428222649997	0.229714777437582	0.167338977473662	0.1737608493688	0.216583645414975	0.154875787607079	0.200475163038613	0.243124459086524	0.180011950418522	0.00252762208560114	0.00251068186852823	0.00281294244015479
125	0.908397597558638	0.12	0.0451288474244021	0.0260062779651858	0.0642514168836184	0.135906195899453	0.888776562824109	0.53888064754202	1.2386724781062	15.1	11.45	20.07	0.0345456968280225	0.0569762633474037	0.0794068298667849	0.0342327423951308	0.0564601071884198	0.0786874719817088	0.035021612487822	0.0577592480318253	0.0805290145673576	0.0451288474244021	16.7910460786957	-0.0432689941080729	2.68685453536678	0.186428222649997	0.229714777437582	0.167338977473662	0.1737608493688	0.216583645414975	0.154875787607079	0.200475163038613	0.243124459086524	0.180011950418522	0.00252762208560114	0.00251068186852823	0.00281294244015479
125	0.908397597558638	0.12	0.0451892193376952	0.026251486071682	0.0641269526037084	0.142989441832484	0.901796462756287	0.557101378622997	1.24649154688958	16.62	11.82	22	0.0325465094608075	0.0526839965454157	0.0728214836300238	0.0321591835963768	0.0520570207239933	0.0719548578516099	0.0327798081581363	0.0531401062209404	0.0733869278712729	0.0451892193376952	17.8176963767212	0.0852156557505048	2.87569543493156	0.186428222649997	0.229714777437582	0.167338977473662	0.1737608493688	0.216583645414975	0.154875787607079	0.200475163038613	0.243124459086524	0.180011950418522	0.00252762208560114	0.00251068186852823	0.00281294244015479
125	0.908397597558638	0.12	0.0451923370615158	0.0262226264186118	0.0641620477044199	0.175623456417929	0.953850355828205	0.631196202017092	1.27650450963932	15.89	12.18	20.24	0.0385259760464594	0.058219640490722	0.0779133049349845	0.0381177978932864	0.0576028102952912	0.0770878226972959	0.0391698762603608	0.0592219029349056	0.0791934085088108	0.0451923370615158	17.2052046493804	-0.0467991527811055	2.69960562936867	0.186428222649997	0.229714777437582	0.167338977473662	0.1737608493688	0.216583645414975	0.154875787607079	0.200475163038613	0.243124459086524	0.180011950418522	0.00252762208560114	0.00251068186852823	0.00281294244015479
125	0.908397597558638	0.12	0.0452346033061917	0.0259655073752248	0.0645036992371586	0.136995555941066	0.84427332296534	0.513430433717171	1.17511621221351	16.61	12.51	20.66	0.0300092796455513	0.0493465766388566	0.0686838736321619	0.0296525590328514	0.0487599933799057	0.06786742772696	0.0304525062874797	0.0500234895806518	0.069670801921288	0.0452346033061917	17.4494828470533	-0.00112211799507512	2.77427451066611	0.186428222649997	0.229714777437582	0.167338977473662	0.1737608493688	0.216583645414975	0.154875787607079	0.200475163038613	0.243124459086524	0.180011950418522	0.00252762208560114	0.00251068186852823	0.00281294244015479
125	0.908397597558638	0.12	0.0453259195235334	0.02650837414846	0.0641434648986067	0.138333096642017	0.834281963451839	0.509190943807845	1.15937298309583	16.63	12.37	22.14	0.0297333790265298	0.0487165416745356	0.0676997043225415	0.0293791192449267	0.0481361060839935	0.0668930929230603	0.0300568329925265	0.0492248820100945	0.0683684902404014	0.0453259195235334	17.6294014594426	-0.0128428867221381	2.77143973673267	0.186428222649997	0.229714777437582	0.167338977473662	0.1737608493688	0.216583645414975	0.154875787607079	0.200475163038613	0.243124459086524	0.180011950418522	0.00252762208560114	0.00251068186852823	0.00281294244015479
125	0.908397597558638	0.12	0.0454513699331787	0.0265708713695705	0.0643318684967869	0.129880331594817	0.849177646756793	0.506013573969624	1.19234171954396	15.41	11.85	21.28	0.0318053254515513	0.053374796271579	0.0749442670916066	0.0314972688812587	0.0528578244611653	0.0742183800410718	0.0322034789586396	0.0540015181641825	0.0758101480842134	0.0454513699331787	17.3539284433859	0.0815740787492764	2.83711097105504	0.186428222649997	0.229714777437582	0.167338977473662	0.1737608493688	0.216583645414975	0.154875787607079	0.200475163038613	0.243124459086524	0.180011950418522	0.00252762208560114	0.00251068186852823	0.00281294244015479
125	0.908397597558638	0.12	0.0454741072835363	0.0264027655646581	0.0645454490024145	0.174860356247293	1.01408580619393	0.670149349442977	1.35802226294487	16.12	12.52	21.53	0.040330794527973	0.0610295097911173	0.0817282250542617	0.0398862742470039	0.0603568512145318	0.0808274281820596	0.0408543856720001	0.0618341045020802	0.0829223740579846	0.0454741072835363	17.7155446126716	0.195538425032515	2.97699225036531	0.186428222649997	0.229714777437582	0.167338977473662	0.1737608493688	0.216583645414975	0.154875787607079	0.200475163038613	0.243124459086524	0.180011950418522	0.00252762208560114	0.00251068186852823	0.00281294244015479
125	0.908397597558638	0.12	0.0457436948297714	0.0266520953205073	0.0648352943390355	0.132292062902725	0.836691807752572	0.502134231685557	1.17124938381959	16.8	12.35	20.78	0.0290389735724752	0.0483868052812784	0.0677346369900817	0.0286848435979156	0.0477967287043461	0.0669086138107765	0.0294343866930277	0.0490617566945735	0.0686429413044366	0.0457436948297714	17.475714671719	-0.0952373421538021	2.67856740656353	0.186428222649997	0.229714777437582	0.167338977473662	0.1737608493688	0.216583645414975	0.154875787607079	0.200475163038613	0.243124459086524	0.180011950418522	0.00252762208560114	0.00251068186852823	0.00281294244015479
125	0.908397597558638	0.12	0.0461006023488269	0.0266242695382037	0.0655769351594501	0.158071230531549	0.983115268419093	0.628872363566978	1.33735817327121	16.1	12.27	20.73	0.0378989106529596	0.05924731293333	0.0805957152137004	0.0374827666602227	0.0585967556234173	0.079710744586612	0.038537121465197	0.0601100988145086	0.0817917105857704	0.0461006023488269	17.3496831894946	-0.0314307454055483	2.73813016708738	0.186428222649997	0.229714777437582	0.167338977473662	0.1737608493688	0.216583645414975	0.154875787607079	0.200475163038613	0.243124459086524	0.180011950418522	0.00252762208560114	0.00251068186852823	0.00281294244015479
125	0.908397597558638	0.12	0.0461875864129647	0.0267195907029454	0.065655582122984	0.121252525131515	0.805550985838864	0.466967989371003	1.14413398230672	16.83	11.5	21.06	0.0269473601706158	0.0464859969961411	0.0660246338216664	0.0266170709994145	0.0459162261049254	0.0652153812104362	0.0271332352292896	0.0468939916499584	0.0666024414831487	0.0461875864129647	17.4142075975418	0.00942778029957413	2.77992516096254	0.186428222649997	0.229714777437582	0.167338977473662	0.1737608493688	0.216583645414975	0.154875787607079	0.200475163038613	0.243124459086524	0.180011950418522	0.00252762208560114	0.00251068186852823	0.00281294244015479
125	0.908397597558638	0.12	0.0468878292351818	0.0269258863611247	0.0668497721092389	0.130562203741005	0.861950929062755	0.514671926330617	1.20922993179489	14.94	11.3	19.31	0.0333362044330165	0.0558300752623646	0.0783239460917127	0.0330453166542743	0.0553429086260815	0.0776405005978886	0.0338244080516746	0.0567253003671177	0.0796362488228364	0.0468878292351818	16.3680053718951	-0.0588687311644194	2.64599325093072	0.186428222649997	0.229714777437582	0.167338977473662	0.1737608493688	0.216583645414975	0.154875787607079	0.200475163038613	0.243124459086524	0.180011950418522	0.00252762208560114	0.00251068186852823	0.00281294244015479
125	0.908397597558638	0.12	0.0472050354068531	0.0269541883485188	0.0674558824651873	0.124927429150954	0.869918103939542	0.510452811029858	1.22938339684923	15.61	11.97	20.62	0.0317041801852145	0.0540305386075466	0.0763568970298786	0.0313852918734457	0.0534870863832699	0.0755888808930942	0.0322090067136281	0.0548319951980448	0.077515122953289	0.0472050354068531	17.0828436621067	0.00665937640251533	2.75416129904898	0.186428222649997	0.229714777437582	0.167338977473662	0.1737608493688	0.216583645414975	0.154875787607079	0.200475163038613	0.243124459086524	0.180011950418522	0.00252762208560114	0.00251068186852823	0.00281294244015479
125	0.908397597558638	0.12	0.0477259506261355	0.0270572005580647	0.0683947006942064	0.126278735529976	0.815239896006942	0.480434671010361	1.15004512100352	15.43	11.65	20.83	0.0301596671568067	0.0511773304470544	0.0721949937373021	0.0298663594011151	0.0506796224366287	0.0714928854721423	0.0305529829729293	0.0518599435879163	0.0730779433848547	0.0477259506261355	16.8847369841536	0.0418640891253813	2.77369226469272	0.186428222649997	0.229714777437582	0.167338977473662	0.1737608493688	0.216583645414975	0.154875787607079	0.200475163038613	0.243124459086524	0.180011950418522	0.00252762208560114	0.00251068186852823	0.00281294244015479
125	0.908397597558638	0.12	0.048103937340583	0.0281335233511429	0.0680743513300232	0.151217383372771	0.889459656335496	0.56044965898035	1.21846965369064	14.91	11.15	21.22	0.0363812346458762	0.0577387102421569	0.0790961858384376	0.0360663757153704	0.0572390144860183	0.0784116532566662	0.0366997513441973	0.0583091518068918	0.0798231015747042	0.048103937340583	16.4654802236033	-0.034789753932828	2.67233529636479	0.186428222649997	0.229714777437582	0.167338977473662	0.1737608493688	0.216583645414975	0.154875787607079	0.200475163038613	0.243124459086524	0.180011950418522	0.00252762208560114	0.00251068186852823	0.00281294244015479
125	0.908397597558638	0.12	0.0481555385355562	0.0277970133644778	0.0685140637066345	0.132272119694196	0.844760136505971	0.506947032284206	1.18257324072774	15.23	11.46	21.16	0.032248557890773	0.0537379537329207	0.0752273495750683	0.0319484514001136	0.0532378659843575	0.0745272805686015	0.0326019409882123	0.0543643068299316	0.0760863308151543	0.0481555385355562	16.9448201402959	0.0782607705117578	2.80359114235227	0.186428222649997	0.229714777437582	0.167338977473662	0.1737608493688	0.216583645414975	0.154875787607079	0.200475163038613	0.243124459086524	0.180011950418522	0.00252762208560114	0.00251068186852823	0.00281294244015479
125	0.908397597558638	0.12	0.0483634464441572	0.0280261384831054	0.068700754405209	0.14549013385594	0.905178008822801	0.562677497004698	1.2476785206409	16.17	12.2	21.76	0.0337715406980285	0.0543282006596123	0.0748848606211961	0.0333965757420431	0.0537249953883086	0.074053415034574	0.0341716354499577	0.0550025708600861	0.0756898957584561	0.0483634464441572	17.2639899411528	0.0146395389985859	2.77496174698565	0.186428222649997	0.229714777437582	0.167338977473662	0.1737608493688	0.216583645414975	0.154875787607079	0.200475163038613	0.243124459086524	0.180011950418522	0.00252762208560114	0.00251068186852823	0.00281294244015479
125	0.908397597558638	0.12	0.0489416803342379	0.0280019051985718	0.0698814554699039	0.116358006061725	0.858506055664028	0.489129895159427	1.22788221616863	16.95	12.4	21.62	0.0280379919544658	0.0492114387605005	0.0703848855665353	0.0276889547275871	0.0485988191355441	0.0695086835435011	0.0284229252477606	0.0498074157638318	0.0711625843643373	0.0489416803342379	17.7786416390897	-0.0683218779380645	2.73701108412821	0.186428222649997	0.229714777437582	0.167338977473662	0.1737608493688	0.216583645414975	0.154875787607079	0.200475163038613	0.243124459086524	0.180011950418522	0.00252762208560114	0.00251068186852823	0.00281294244015479
125	0.908397597558638	0.12	0.0489912459952185	0.0282390333498811	0.069743458640556	0.152493105025768	1.00922200740743	0.637756331673042	1.38068768314181	15.58	12.11	20.47	0.0396642382155016	0.0627669536563017	0.0858696690971019	0.0392669418895234	0.0621382492817211	0.0850095566739189	0.0403472846195656	0.0637094796833998	0.0872003161353243	0.0489912459952185	17.2949907612229	0.0615754334771235	2.82743134829449	0.186428222649997	0.229714777437582	0.167338977473662	0.1737608493688	0.216583645414975	0.154875787607079	0.200475163038613	0.243124459086524	0.180011950418522	0.00252762208560114	0.00251068186852823	0.00281294244015479
125	0.908397597558638	0.12	0.0496228612829986	0.02887987716597	0.0703658454000272	0.132937875516904	0.984939069581524	0.592207722484867	1.37767041667818	14.58	11.92	18.7	0.0392932417817464	0.0653511386831739	0.0914090355846015	0.0389814670538547	0.0648326059137596	0.0906837447736645	0.0401423473602679	0.066905755344208	0.0937728856726611	0.0496228612829986	16.4374578468241	0.0377157664311032	2.7524307496013	0.186428222649997	0.229714777437582	0.167338977473662	0.1737608493688	0.216583645414975	0.154875787607079	0.200475163038613	0.243124459086524	0.180011950418522	0.00252762208560114	0.00251068186852823	0.00281294244015479
125	0.908397597558638	0.12	0.0496766952055464	0.0290398422998711	0.0703135481112218	0.168159203674749	0.929907612023922	0.606994967604154	1.25282025644369	15.93	10.73	21.23	0.036953165914494	0.0566117218531545	0.076270277791815	0.0365587415835423	0.0560074694173112	0.0754561972510801	0.0371099275385933	0.0569262753454026	0.076564114829198	0.0496766952055464	16.6640958499749	-0.102042724681802	2.61012308924485	0.186428222649997	0.229714777437582	0.167338977473662	0.1737608493688	0.216583645414975	0.154875787607079	0.200475163038613	0.243124459086524	0.180011950418522	0.00252762208560114	0.00251068186852823	0.00281294244015479
125	0.908397597558638	0.12	0.0513229573896266	0.0301105662182818	0.0725353485609714	0.131348987149966	0.887881236648459	0.531389357698421	1.2443731155985	15.44	11.68	20.92	0.0333551411686027	0.0557320231583758	0.078108905148149	0.0330306549337325	0.0551898496366105	0.0773490443394885	0.0338035662501678	0.0564249136667519	0.0790963689714226	0.0513229573896266	16.8332307405116	-0.00452537278070738	2.73714014735725	0.186428222649997	0.229714777437582	0.167338977473662	0.1737608493688	0.216583645414975	0.154875787607079	0.200475163038613	0.243124459086524	0.180011950418522	0.00252762208560114	0.00251068186852823	0.00281294244015479
125	0.908397597558638	0.12	0.0527828737793351	0.0307755079068759	0.0747902396517943	0.110144382055157	0.842786960386273	0.468778120526826	1.21679580024572	16.57	12.19	21.44	0.0274737158908568	0.0493932811543115	0.0713128464177662	0.0271493080094184	0.0488100484470863	0.0704707888847542	0.0278125976266075	0.0499493277327643	0.0720378966865746	0.0527828737793351	17.4336501321015	0.0924880815132627	2.87321105127929	0.186428222649997	0.229714777437582	0.167338977473662	0.1737608493688	0.216583645414975	0.154875787607079	0.200475163038613	0.243124459086524	0.180011950418522	0.00252762208560114	0.00251068186852823	0.00281294244015479
125	0.908397597558638	0.12	0.0546197285038057	0.0316520805201173	0.0775873764874941	0.122730278440391	0.910857158575009	0.530644608699066	1.29106970845095	15.23	11.65	19.54	0.0337432579752102	0.0579206639933918	0.0820980700115734	0.0334288349153657	0.0573809534410081	0.0813330719666505	0.0343418553285632	0.0589523133111385	0.0835661310396187	0.0546197285038057	16.4703000346003	-0.0596537921956611	2.6666144164783	0.186428222649997	0.229714777437582	0.167338977473662	0.1737608493688	0.216583645414975	0.154875787607079	0.200475163038613	0.243124459086524	0.180011950418522	0.00252762208560114	0.00251068186852823	0.00281294244015479
125	0.908397597558638	0.12	0.0548544746441306	0.0320463862618134	0.0776625630264479	0.117228117948642	0.890617631413459	0.509038074321182	1.27219718850573	14.77	10.8	19.82	0.033349456602927	0.0583485117262255	0.083347566849524	0.0330708684673184	0.0578610913975861	0.0826513143278538	0.0337323315994889	0.0590879420493327	0.0844451913964644	0.0548544746441306	15.9957485072751	6.90766989353092e-05	2.68810412855888	0.186428222649997	0.229714777437582	0.167338977473662	0.1737608493688	0.216583645414975	0.154875787607079	0.200475163038613	0.243124459086524	0.180011950418522	0.00252762208560114	0.00251068186852823	0.00281294244015479
125	0.908397597558638	0.13	0.0322782953262237	0.0191339255265974	0.04542266512585	0.213207156538986	0.97405582508078	0.681910715455036	1.26620093470652	15.29	11.39	21.49	0.0431983915360046	0.0617055047766588	0.080212618017313	0.0427906720323018	0.0611231095325604	0.079455547032819	0.0435702515079447	0.0622781652426306	0.0809097091904113	0.0322782953262237	17.9687920787136	-0.039638990204353	2.72467329248426	0.186428222649997	0.229714777437582	0.167338977473662	0.1737608493688	0.216583645414975	0.154875787607079	0.200475163038613	0.243124459086524	0.180011950418522	0.00252762208560114	0.00251068186852823	0.00281294244015479
125	0.908397597558638	0.13	0.0327676747502239	0.0195011590832778	0.04603419041717	0.169590220533564	0.870753035825384	0.569919475269203	1.17158659638156	17.86	13.2	23.74	0.0310538345508398	0.0474456864215605	0.0638375382922812	0.0306234238082313	0.0467880821861532	0.062952740564075	0.0313397763901721	0.0477872715281043	0.0643477885400828	0.0327676747502239	19.7421212665046	-0.0431218501017841	2.83388416385143	0.186428222649997	0.229714777437582	0.167338977473662	0.1737608493688	0.216583645414975	0.154875787607079	0.200475163038613	0.243124459086524	0.180011950418522	0.00252762208560114	0.00251068186852823	0.00281294244015479
125	0.908397597558638	0.13	0.0341416072304876	0.0205155001481019	0.0477677143128732	0.236359404322116	1.15312327701411	0.829515268407199	1.47673128562102	15.87	10.95	21.48	0.0506766579256389	0.0704464837248181	0.0902163095239972	0.0501411488230047	0.0697020634171772	0.0892629780113497	0.0509725805361905	0.0708263079860237	0.0901350763193165	0.0341416072304876	18.088918470923	0.119728639077591	2.87496207086009	0.186428222649997	0.229714777437582	0.167338977473662	0.1737608493688	0.216583645414975	0.154875787607079	0.200475163038613	0.243124459086524	0.180011950418522	0.00252762208560114	0.00251068186852823	0.00281294244015479
125	0.908397597558638	0.13	0.0351199368685259	0.0207531334972588	0.049486740239793	0.140753132404715	0.756837330521382	0.464880963250332	1.04879369779243	15.7	12.36	21.89	0.0287006238146211	0.0467253022371222	0.0647499806596234	0.0284066024922409	0.046246628489781	0.0640866544873211	0.0290994294496169	0.0473429864127339	0.0655544821769776	0.0351199368685259	18.1976013152686	0.0363076050137501	2.82787672042561	0.186428222649997	0.229714777437582	0.167338977473662	0.1737608493688	0.216583645414975	0.154875787607079	0.200475163038613	0.243124459086524	0.180011950418522	0.00252762208560114	0.00251068186852823	0.00281294244015479
125	0.908397597558638	0.13	0.0359589895143054	0.0214321525050525	0.0504858265235583	0.177951967327061	0.839539307008295	0.557815404072582	1.12126320994401	15.3	10.94	22.07	0.035317415917439	0.0531544282717449	0.0709914406260508	0.0349834565625822	0.0526518032038488	0.0703201498451155	0.0354703858480209	0.0534227366854677	0.0713455080785848	0.0359589895143054	18.0705712110656	0.0673715044592382	2.82675505164756	0.186428222649997	0.229714777437582	0.167338977473662	0.1737608493688	0.216583645414975	0.154875787607079	0.200475163038613	0.243124459086524	0.180011950418522	0.00252762208560114	0.00251068186852823	0.00281294244015479
125	0.908397597558638	0.13	0.0364383948929281	0.0217251789928566	0.0511516107929997	0.128446100356019	0.72094959290225	0.427740775772695	1.0141584100318	16.24	12.03	22.5	0.0255522131401362	0.0430678081318162	0.0605834031234963	0.0252649124006115	0.0425835677625723	0.0599022231245332	0.0257518620739818	0.043447668984595	0.0610319892816664	0.0364383948929281	18.1202903458722	0.0825277837677341	2.87379820725286	0.186428222649997	0.229714777437582	0.167338977473662	0.1737608493688	0.216583645414975	0.154875787607079	0.200475163038613	0.243124459086524	0.180011950418522	0.00252762208560114	0.00251068186852823	0.00281294244015479
125	0.908397597558638	0.13	0.0371574563195707	0.0219092183566974	0.052405694282444	0.123924903378692	0.772451395392022	0.451789026415878	1.09311376436817	15.21	11.1	22.48	0.0287735625609742	0.0491959238739116	0.069618285186849	0.0285068717171431	0.0487399461887299	0.0689730206603167	0.0288791896855402	0.049400928181967	0.0698799284118827	0.0371574563195707	18.0207806850946	0.0305486669685701	2.80858245649377	0.186428222649997	0.229714777437582	0.167338977473662	0.1737608493688	0.216583645414975	0.154875787607079	0.200475163038613	0.243124459086524	0.180011950418522	0.00252762208560114	0.00251068186852823	0.00281294244015479
125	0.908397597558638	0.13	0.037419194110065	0.0225623726142647	0.0522760156058654	0.147983281150341	0.764478172915391	0.478081291997008	1.05087505383377	17.27	12.5	22.67	0.0269035778928141	0.0430202947002456	0.0591370115076771	0.0265546110897475	0.0424622776674056	0.0583699442450636	0.0271085773357602	0.043353634554219	0.0596677699250132	0.037419194110065	18.7114151636954	0.0139828649698253	2.82997039411548	0.186428222649997	0.229714777437582	0.167338977473662	0.1737608493688	0.216583645414975	0.154875787607079	0.200475163038613	0.243124459086524	0.180011950418522	0.00252762208560114	0.00251068186852823	0.00281294244015479
125	0.908397597558638	0.13	0.0374395843527185	0.0224204521056961	0.0524587165997409	0.123703295649608	0.698165028908137	0.408044469030721	0.988285588785552	16.76	11.66	22.66	0.023654496426293	0.0404728980164828	0.0572912996066727	0.0233676731973058	0.0399821428092549	0.0565966124212041	0.0237142662222298	0.0406270031950547	0.0575436693168512	0.0374395843527185	17.9473385200496	-0.00492182382140872	2.77866253961912	0.186428222649997	0.229714777437582	0.167338977473662	0.1737608493688	0.216583645414975	0.154875787607079	0.200475163038613	0.243124459086524	0.180011950418522	0.00252762208560114	0.00251068186852823	0.00281294244015479
125	0.908397597558638	0.13	0.0375984456759444	0.0220840306308035	0.0531128607210853	0.14153777677978	0.72607273916542	0.446889075364272	1.00525640296657	16.24	11.87	22.03	0.0267084290140258	0.0433939052934148	0.0600793815728037	0.0264084964637473	0.0429065967858885	0.0594046971080296	0.0269587585452557	0.043786277733974	0.0606213700794569	0.0375984456759444	17.6684089864104	-0.0140485352468075	2.76040196086083	0.186428222649997	0.229714777437582	0.167338977473662	0.1737608493688	0.216583645414975	0.154875787607079	0.200475163038613	0.243124459086524	0.180011950418522	0.00252762208560114	0.00251068186852823	0.00281294244015479
125	0.908397597558638	0.13	0.037721461703826	0.0227280854154975	0.0527148379921546	0.180369779903112	0.90240997429977	0.602067715891629	1.20275223270791	15.39	11.95	20.66	0.0378916861600948	0.0567940027863261	0.0756963194125573	0.0375262190995152	0.0562462220101112	0.0749662249207071	0.0384868133882268	0.0576584028697137	0.076790886650953	0.037721461703826	17.7930544049565	-0.0605324722403842	2.70711670003698	0.186428222649997	0.229714777437582	0.167338977473662	0.1737608493688	0.216583645414975	0.154875787607079	0.200475163038613	0.243124459086524	0.180011950418522	0.00252762208560114	0.00251068186852823	0.00281294244015479
125	0.908397597558638	0.13	0.0378170523589882	0.0227887575308688	0.0528453471871076	0.161933875178208	0.858090632884955	0.55330891578739	1.16287234998252	15.85	12.74	23.22	0.0338547588766973	0.0525031327740893	0.0711515066714812	0.0334986019592095	0.0519507922893917	0.070402982619574	0.0341738678247006	0.0530224710720381	0.0719401151955875	0.0378170523589882	18.5728398579347	0.0593143882173925	2.86998723066305	0.186428222649997	0.229714777437582	0.167338977473662	0.1737608493688	0.216583645414975	0.154875787607079	0.200475163038613	0.243124459086524	0.180011950418522	0.00252762208560114	0.00251068186852823	0.00281294244015479
125	0.908397597558638	0.13	0.0378642644759046	0.0226365303567792	0.0530919985950301	0.171304263462316	0.847301554829174	0.556339114066272	1.13826399559208	15.65	10.77	22.21	0.034466396470847	0.0524921411792533	0.0705178858876595	0.0341170057317022	0.0519600209147682	0.0698030360978342	0.034565277806951	0.0526184409866805	0.0706131567065997	0.0378642644759046	18.0314240399788	-0.0108192425723663	2.75273876713492	0.186428222649997	0.229714777437582	0.167338977473662	0.1737608493688	0.216583645414975	0.154875787607079	0.200475163038613	0.243124459086524	0.180011950418522	0.00252762208560114	0.00251068186852823	0.00281294244015479
125	0.908397597558638	0.13	0.0384417149884441	0.0231276330610274	0.0537557969158607	0.183588870176446	0.969576191488688	0.650349874107026	1.28880250887035	16.58	11.59	22.51	0.0380771745757455	0.0567674775957989	0.0754577806158523	0.0376264537338882	0.0560955189860235	0.0745645842381588	0.0382426875998136	0.0569874021309462	0.07584076758648	0.0384417149884441	18.2350399699302	-0.0127392022895013	2.77192840080157	0.186428222649997	0.229714777437582	0.167338977473662	0.1737608493688	0.216583645414975	0.154875787607079	0.200475163038613	0.243124459086524	0.180011950418522	0.00252762208560114	0.00251068186852823	0.00281294244015479
125	0.908397597558638	0.13	0.038657158737009	0.0226917080158513	0.0546226094581668	0.161582006381844	0.834422060810557	0.537662283802598	1.13118183781852	16.8	12.23	22.75	0.0310934158943744	0.0482552579004209	0.0654170999064673	0.0307142267137735	0.0476667773113113	0.0646193279088492	0.0313081438890437	0.0485538972683576	0.0659213701242101	0.038657158737009	18.4389347195792	-0.0160912934771412	2.79694378302471	0.186428222649997	0.229714777437582	0.167338977473662	0.1737608493688	0.216583645414975	0.154875787607079	0.200475163038613	0.243124459086524	0.180011950418522	0.00252762208560114	0.00251068186852823	0.00281294244015479
125	0.908397597558638	0.13	0.0387991101128992	0.0228843859612975	0.054713834264501	0.17553410341798	0.954907179002438	0.631795827921386	1.27801853008349	16.34	12.2	21.55	0.0375346002443973	0.0567304462143765	0.0759262921843557	0.0371064227550119	0.0560832913259903	0.0750601598969686	0.0379948644704793	0.0572735453287042	0.0768364193817954	0.0387991101128992	18.249670127294	-0.0507745839515501	2.74883374211353	0.186428222649997	0.229714777437582	0.167338977473662	0.1737608493688	0.216583645414975	0.154875787607079	0.200475163038613	0.243124459086524	0.180011950418522	0.00252762208560114	0.00251068186852823	0.00281294244015479
125	0.908397597558638	0.13	0.0394323623437981	0.0238052663424451	0.0550594583451511	0.150781408642264	0.817979866709839	0.514895228791168	1.12106450462851	15.94	11.31	20.96	0.0313364123790994	0.0497820779602066	0.0682277435413137	0.031001640378164	0.0492502479074282	0.0674988554366924	0.0316333654714086	0.0502205257189133	0.0688546875771011	0.0394323623437981	17.3167646035284	-0.0280859355001998	2.71023382016758	0.186428222649997	0.229714777437582	0.167338977473662	0.1737608493688	0.216583645414975	0.154875787607079	0.200475163038613	0.243124459086524	0.180011950418522	0.00252762208560114	0.00251068186852823	0.00281294244015479
125	0.908397597558638	0.13	0.0396232519776514	0.0233046492265061	0.0559418547287967	0.13778767403504	0.771833429135969	0.47038642288218	1.07328043538976	15.83	11.31	22.09	0.0288067551186579	0.047267556000618	0.0657283568825782	0.0285044902919505	0.0467715848450833	0.065038679398216	0.0289481180547699	0.0475364047526736	0.0661179923107196	0.0396232519776514	17.5159668863583	-0.0570573647991952	2.70336882694978	0.186428222649997	0.229714777437582	0.167338977473662	0.1737608493688	0.216583645414975	0.154875787607079	0.200475163038613	0.243124459086524	0.180011950418522	0.00252762208560114	0.00251068186852823	0.00281294244015479
125	0.908397597558638	0.13	0.039874460289222	0.0237198102066687	0.0560291103717753	0.144666999876081	0.850346843020934	0.527523863349999	1.17316982269187	15.94	12.8	21.46	0.0320897351206386	0.0517273375652174	0.0713649400097962	0.031746451621989	0.0511739786375585	0.0706015056531279	0.0325546798362554	0.0525143417070254	0.072526569011072	0.039874460289222	18.1604291924969	-0.117609849626835	2.69019371994391	0.186428222649997	0.229714777437582	0.167338977473662	0.1737608493688	0.216583645414975	0.154875787607079	0.200475163038613	0.243124459086524	0.180011950418522	0.00252762208560114	0.00251068186852823	0.00281294244015479
125	0.908397597558638	0.13	0.0401338214388445	0.0242537091003813	0.0560139337773076	0.134256764897758	0.769907562136463	0.464661189891569	1.07515393438136	16.21	12.33	21.37	0.0278183525989173	0.0460928532401918	0.0643673538814663	0.0275073837292285	0.0455776019354328	0.0636478201416372	0.0281944292379603	0.0466557717364278	0.0652994521039421	0.0401338214388445	17.9100163918494	0.104133103872815	2.90047274031866	0.186428222649997	0.229714777437582	0.167338977473662	0.1737608493688	0.216583645414975	0.154875787607079	0.200475163038613	0.243124459086524	0.180011950418522	0.00252762208560114	0.00251068186852823	0.00281294244015479
125	0.908397597558638	0.13	0.0402213734179677	0.0241907346450961	0.0562520121908392	0.179034266805161	0.887308956845359	0.590651847159741	1.18396606653098	16.58	11.77	20.01	0.0345958099233931	0.0519716854555848	0.0693475609877765	0.0341867037309203	0.0513571041406739	0.0685275045504275	0.0350571577538292	0.0527444140568384	0.07017901527071	0.0402213734179677	17.6090520380982	-0.00642014581988972	2.7579502765528	0.186428222649997	0.229714777437582	0.167338977473662	0.1737608493688	0.216583645414975	0.154875787607079	0.200475163038613	0.243124459086524	0.180011950418522	0.00252762208560114	0.00251068186852823	0.00281294244015479
125	0.908397597558638	0.13	0.0402650861722083	0.0239944783329148	0.0565356940115019	0.151523020906101	0.870291650919936	0.548754617643632	1.19182868419624	16.52	12.14	22.08	0.0322530135597629	0.0511513297848873	0.0700496460100117	0.0318748731987283	0.0505516220311787	0.0692283708636291	0.032538808426675	0.0516911885925187	0.0707080660161072	0.0402650861722083	18.2007078170642	-0.0431884482000788	2.75713908246241	0.186428222649997	0.229714777437582	0.167338977473662	0.1737608493688	0.216583645414975	0.154875787607079	0.200475163038613	0.243124459086524	0.180011950418522	0.00252762208560114	0.00251068186852823	0.00281294244015479
125	0.908397597558638	0.13	0.040315096592875	0.0238635987857242	0.0567665944000257	0.140067130112068	0.784649485491385	0.481102925491846	1.08819604549092	16.22	12.48	21.83	0.0287895440738742	0.046953987906024	0.0651184317381738	0.0284673259693348	0.0464284698587489	0.064389613748163	0.0291228399863443	0.0475788148310557	0.0659981456718069	0.040315096592875	17.790779303381	-0.0181570040406014	2.76427002181815	0.186428222649997	0.229714777437582	0.167338977473662	0.1737608493688	0.216583645414975	0.154875787607079	0.200475163038613	0.243124459086524	0.180011950418522	0.00252762208560114	0.00251068186852823	0.00281294244015479
125	0.908397597558638	0.13	0.0404599321192688	0.0239460822475254	0.0569737819910122	0.165178002487676	0.954724110631107	0.619616578795532	1.28983164246668	15.5	12	20.28	0.0387288876138709	0.0596746504987992	0.0806204133837274	0.0383469884613959	0.0590862086443119	0.0798254288272279	0.0393574380090649	0.0606364574119664	0.0818421003301134	0.0404599321192688	17.4942925287084	0.00655415336876885	2.77496408872277	0.186428222649997	0.229714777437582	0.167338977473662	0.1737608493688	0.216583645414975	0.154875787607079	0.200475163038613	0.243124459086524	0.180011950418522	0.00252762208560114	0.00251068186852823	0.00281294244015479
125	0.908397597558638	0.13	0.0405687719796172	0.0241565468430587	0.0569809971161757	0.148023120939062	0.824658950947898	0.515765312014336	1.13355258988146	16.35	11.8	21.6	0.0306105380692082	0.0489432957666651	0.0672760534641219	0.0302604357755191	0.0483835159918086	0.0665065962080982	0.0308675341259798	0.0494181006290892	0.0678576911204793	0.0405687719796172	17.8746132893445	-0.0928108964443734	2.69101935482805	0.186428222649997	0.229714777437582	0.167338977473662	0.1737608493688	0.216583645414975	0.154875787607079	0.200475163038613	0.243124459086524	0.180011950418522	0.00252762208560114	0.00251068186852823	0.00281294244015479
125	0.908397597558638	0.13	0.0406875308424994	0.0242471588671948	0.0571279028178041	0.170181831965307	0.874678545776184	0.573121966603294	1.17623512494908	16.59	11.47	21.7	0.0335376699642242	0.0511840098659738	0.0688303497677233	0.0331401606190954	0.0505773451136342	0.068014529608173	0.033746917227133	0.0515323775856128	0.0692791803182688	0.0406875308424994	18.0791726499485	0.0814249324267465	2.86342758521444	0.186428222649997	0.229714777437582	0.167338977473662	0.1737608493688	0.216583645414975	0.154875787607079	0.200475163038613	0.243124459086524	0.180011950418522	0.00252762208560114	0.00251068186852823	0.00281294244015479
125	0.908397597558638	0.13	0.0410276725349143	0.0243624935910006	0.057692851478828	0.128599041577075	0.753632994966721	0.447341091805309	1.05992489812813	16.62	12.11	22.8	0.0261392697211567	0.0440366791405154	0.0619340885598741	0.0258283426075596	0.0435128619993471	0.0611973813911347	0.0263373638336643	0.0443494334152982	0.0623976518576353	0.0410276725349143	17.9069431826152	0.0697171798445928	2.86078540695556	0.186428222649997	0.229714777437582	0.167338977473662	0.1737608493688	0.216583645414975	0.154875787607079	0.200475163038613	0.243124459086524	0.180011950418522	0.00252762208560114	0.00251068186852823	0.00281294244015479
125	0.908397597558638	0.13	0.0410377199471103	0.0247746419760909	0.0573007979181298	0.142715885357192	0.86298813938117	0.532758143852308	1.19321813491003	17.18	12.41	22.53	0.0301417957591888	0.0488251799432665	0.0675085641273442	0.0297553732330863	0.0481992335158599	0.0666430937986334	0.0303885634483051	0.0492419153204233	0.0681315577861991	0.0410377199471103	19.0131021398327	-0.102011111165903	2.72243612757301	0.186428222649997	0.229714777437582	0.167338977473662	0.1737608493688	0.216583645414975	0.154875787607079	0.200475163038613	0.243124459086524	0.180011950418522	0.00252762208560114	0.00251068186852823	0.00281294244015479
125	0.908397597558638	0.13	0.0411262273786726	0.024482453105071	0.0577700016522743	0.158521971915106	0.853318181396164	0.546364308092042	1.16027205470029	16.39	12.3	21.34	0.0323652043179232	0.0505483555203847	0.0687315067228461	0.0319932185572718	0.0499673837986175	0.0679415490399633	0.0327942301637138	0.0512174769891656	0.0696910876136265	0.0411262273786726	17.8864051552625	0.0667041891259944	2.85578024514946	0.186428222649997	0.229714777437582	0.167338977473662	0.1737608493688	0.216583645414975	0.154875787607079	0.200475163038613	0.243124459086524	0.180011950418522	0.00252762208560114	0.00251068186852823	0.00281294244015479
125	0.908397597558638	0.13	0.0411585699077743	0.0248082755497555	0.0575088642657931	0.172795178397292	0.882629525540965	0.581117504748184	1.18414154633375	15.66	11.81	20.95	0.0359686000601903	0.0546308588987615	0.0732931177373328	0.0356029639320621	0.0540755129667366	0.0725480620014111	0.0364001180471749	0.0552932167041116	0.0742844880487691	0.0411585699077743	17.6090103132185	0.0614533338727706	2.8243834770157	0.186428222649997	0.229714777437582	0.167338977473662	0.1737608493688	0.216583645414975	0.154875787607079	0.200475163038613	0.243124459086524	0.180011950418522	0.00252762208560114	0.00251068186852823	0.00281294244015479
125	0.908397597558638	0.13	0.0411744721337511	0.0248590986964539	0.0574898455710484	0.154134999321747	0.783588001367139	0.496990015373411	1.07018598736087	15.52	11.32	21.2	0.0310419170789587	0.0489427815651989	0.0668436460514392	0.0307351228257376	0.0484590690392404	0.0661830152527431	0.0313238787680545	0.049404527621083	0.0674578361951464	0.0411744721337511	17.0541674694788	0.0756815008256106	2.8140451925158	0.186428222649997	0.229714777437582	0.167338977473662	0.1737608493688	0.216583645414975	0.154875787607079	0.200475163038613	0.243124459086524	0.180011950418522	0.00252762208560114	0.00251068186852823	0.00281294244015479
125	0.908397597558638	0.13	0.0412189234600084	0.0244585155301641	0.0579793313898527	0.149822484912515	0.844300352373534	0.530286547256423	1.15831415749065	16.46	12.35	21.02	0.0312729494852906	0.0497914993446419	0.0683100492039932	0.0309094012123089	0.0492126727902604	0.067515944368212	0.0317067144881729	0.0504656175325668	0.069173474390637	0.0412189234600084	17.8151242923047	-0.00713131565421472	2.78218004448888	0.186428222649997	0.229714777437582	0.167338977473662	0.1737608493688	0.216583645414975	0.154875787607079	0.200475163038613	0.243124459086524	0.180011950418522	0.00252762208560114	0.00251068186852823	0.00281294244015479
125	0.908397597558638	0.13	0.0412263744941944	0.0244251205278212	0.0580276284605676	0.152781872175955	0.831737052494318	0.525940055190326	1.13753404979831	15.39	11.69	20.22	0.0331046948947448	0.0523527369397918	0.0716007789848389	0.0327855300212231	0.0518480002335021	0.070910470445781	0.0335827639962192	0.0530823596601507	0.0727769147308135	0.0412263744941944	17.0673600158404	0.0148086677349069	2.75381243221488	0.186428222649997	0.229714777437582	0.167338977473662	0.1737608493688	0.216583645414975	0.154875787607079	0.200475163038613	0.243124459086524	0.180011950418522	0.00252762208560114	0.00251068186852823	0.00281294244015479
125	0.908397597558638	0.13	0.0413942601596083	0.0250203819168706	0.057768138402346	0.163524743866651	0.868596466571231	0.561879125696419	1.17531380744604	16.91	11.98	22.76	0.0322880921418167	0.0499134448391327	0.0675387975364487	0.0318884370803058	0.0492956269519752	0.0667028168236445	0.0324907727924092	0.0501342567250275	0.0679389248909747	0.0413942601596083	18.4171905949296	0.0599065441225133	2.87225100850309	0.186428222649997	0.229714777437582	0.167338977473662	0.1737608493688	0.216583645414975	0.154875787607079	0.200475163038613	0.243124459086524	0.180011950418522	0.00252762208560114	0.00251068186852823	0.00281294244015479
125	0.908397597558638	0.13	0.0414142205517348	0.0243336040233053	0.0584948370801642	0.112075799637831	0.755570457820893	0.423528891466053	1.08761202417573	16	12.04	21.02	0.0256748901237817	0.0458036957483023	0.0659325013728229	0.0253975423434594	0.0453089106378265	0.0652202789321936	0.026041976359128	0.046413079904011	0.0667645107887088	0.0414142205517348	17.7057760689905	-0.0619242599423449	2.71751419105852	0.186428222649997	0.229714777437582	0.167338977473662	0.1737608493688	0.216583645414975	0.154875787607079	0.200475163038613	0.243124459086524	0.180011950418522	0.00252762208560114	0.00251068186852823	0.00281294244015479
125	0.908397597558638	0.13	0.0414732782592578	0.024490818089172	0.0584557384293435	0.127103475668324	0.842379191640974	0.497715321104345	1.1870430621776	15.82	12.43	22.12	0.0305062513178488	0.0516315858392842	0.0727569203607196	0.0301869460811243	0.0510911642854492	0.0719953824897741	0.0308299356051619	0.0522575329479347	0.0736517452283556	0.0414732782592578	18.2352439742874	0.0249325242014898	2.83303971879662	0.186428222649997	0.229714777437582	0.167338977473662	0.1737608493688	0.216583645414975	0.154875787607079	0.200475163038613	0.243124459086524	0.180011950418522	0.00252762208560114	0.00251068186852823	0.00281294244015479
125	0.908397597558638	0.13	0.0415409977842934	0.0244282109944983	0.0586537845740885	0.165107214768018	0.870458930126578	0.564849975674079	1.17606788457908	16.63	10.96	21.95	0.032978365025394	0.0508211269781339	0.0686638889308738	0.0325852932068864	0.0502153858267906	0.0678454784466948	0.0330718310590876	0.0509123949766779	0.0687766976308078	0.0415409977842934	17.9044920315147	0.0786738548960763	2.84572447560916	0.186428222649997	0.229714777437582	0.167338977473662	0.1737608493688	0.216583645414975	0.154875787607079	0.200475163038613	0.243124459086524	0.180011950418522	0.00252762208560114	0.00251068186852823	0.00281294244015479
125	0.908397597558638	0.13	0.04154192326492	0.0249755609555548	0.0581082855742852	0.160536834183138	0.889262569001522	0.571773374456109	1.20675176354693	15.22	11.86	19.94	0.0363780528359675	0.0565777319571021	0.0767774110782368	0.0360396979725581	0.056051498437824	0.0760632989030899	0.0369342289928114	0.0574631900042731	0.0781081047793517	0.04154192326492	17.5139237710397	-0.002055295425586	2.7608141194134	0.186428222649997	0.229714777437582	0.167338977473662	0.1737608493688	0.216583645414975	0.154875787607079	0.200475163038613	0.243124459086524	0.180011950418522	0.00252762208560114	0.00251068186852823	0.00281294244015479
125	0.908397597558638	0.13	0.0416181599873397	0.0251084395561482	0.0581278804185311	0.205843591034627	1.06337843717405	0.73727328614823	1.38948358819988	15.6	12.24	20.44	0.0458001171676273	0.0660580790476495	0.0863160409276716	0.045339701293636	0.0653940155019692	0.0854483297103023	0.0465564002913196	0.0672019675726959	0.0876729747910336	0.0416181599873397	17.7004972721053	-0.00698455498653405	2.75623438736726	0.186428222649997	0.229714777437582	0.167338977473662	0.1737608493688	0.216583645414975	0.154875787607079	0.200475163038613	0.243124459086524	0.180011950418522	0.00252762208560114	0.00251068186852823	0.00281294244015479
125	0.908397597558638	0.13	0.0416333972249831	0.0247112272317471	0.058555567218219	0.14354758769681	0.885124780305085	0.54757049149752	1.22267906911265	16.92	12.03	21.7	0.0314333267235951	0.0508106569701922	0.0701879872167894	0.031043320895971	0.0501802288739861	0.0693171368520011	0.0317218095744006	0.0512751948194525	0.0709129835701883	0.0416333972249831	18.3094369881726	-0.0576205802522189	2.75503506256803	0.186428222649997	0.229714777437582	0.167338977473662	0.1737608493688	0.216583645414975	0.154875787607079	0.200475163038613	0.243124459086524	0.180011950418522	0.00252762208560114	0.00251068186852823	0.00281294244015479
125	0.908397597558638	0.13	0.0416465823855151	0.0246909216813718	0.0586022430896583	0.148994970817384	0.828732241907663	0.519503427342793	1.13796105647253	16.13	11.64	20.73	0.0312468530743761	0.0498462055069371	0.0684455579394981	0.0309019200292617	0.0492959547853051	0.0676899895413485	0.031590534788049	0.0504558286258449	0.0692394698858549	0.0416465823855151	17.2719523442157	0.113801956372747	2.86817142038066	0.186428222649997	0.229714777437582	0.167338977473662	0.1737608493688	0.216583645414975	0.154875787607079	0.200475163038613	0.243124459086524	0.180011950418522	0.00252762208560114	0.00251068186852823	0.00281294244015479
125	0.908397597558638	0.13	0.0417346294026132	0.0246417714583663	0.0588274873468601	0.154391290495961	0.893733818321329	0.567170817428663	1.22029681921399	15.78	12.49	21.18	0.0348539336482651	0.0549219710284198	0.0749900084085745	0.034491903960839	0.0543514935550619	0.0742110831492848	0.0354148765944274	0.0558092549109905	0.076196262084193	0.0417346294026132	17.8952350025508	-0.0349847294620506	2.74612506956203	0.186428222649997	0.229714777437582	0.167338977473662	0.1737608493688	0.216583645414975	0.154875787607079	0.200475163038613	0.243124459086524	0.180011950418522	0.00252762208560114	0.00251068186852823	0.00281294244015479
125	0.908397597558638	0.13	0.0417576720092634	0.0249686899162933	0.0585466541022336	0.141496953273762	0.866259500112839	0.533116380642889	1.19940261958279	16.78	11.91	22.73	0.0308534549989844	0.050133703398766	0.0694139517985476	0.0304778539985284	0.0495233902538115	0.0685689265090946	0.0310217164483629	0.0504537866873104	0.0698516906478562	0.0417576720092634	18.655586255819	-0.0248285363459252	2.79143342287157	0.186428222649997	0.229714777437582	0.167338977473662	0.1737608493688	0.216583645414975	0.154875787607079	0.200475163038613	0.243124459086524	0.180011950418522	0.00252762208560114	0.00251068186852823	0.00281294244015479
125	0.908397597558638	0.13	0.0417772099635616	0.0251106782305096	0.0584437416966136	0.177142595504349	0.980774893474847	0.65074324368117	1.31080654326852	15.49	11.39	21.95	0.0407094643515183	0.0613557204788136	0.082001976606109	0.0403091308777675	0.0607523534459864	0.0811955760142052	0.0410032069627621	0.0617638725099532	0.082552878141769	0.0417772099635616	18.0927752465165	0.0380135606884137	2.8207812159433	0.186428222649997	0.229714777437582	0.167338977473662	0.1737608493688	0.216583645414975	0.154875787607079	0.200475163038613	0.243124459086524	0.180011950418522	0.00252762208560114	0.00251068186852823	0.00281294244015479
125	0.908397597558638	0.13	0.0417841777446961	0.0250009979450317	0.0585673575443604	0.176272727960786	1.0497050602763	0.695420756331437	1.40398936422116	16.06	12.27	22.64	0.042016135820539	0.0634213891123142	0.0848266424040895	0.0415580031347114	0.0627298592806075	0.0839017154265037	0.0424333458608102	0.0639833345538932	0.0856970599041476	0.0417841777446961	18.6884867131818	-0.0791529617415414	2.73481721177699	0.186428222649997	0.229714777437582	0.167338977473662	0.1737608493688	0.216583645414975	0.154875787607079	0.200475163038613	0.243124459086524	0.180011950418522	0.00252762208560114	0.00251068186852823	0.00281294244015479
125	0.908397597558638	0.13	0.0419506361859816	0.0251178185332743	0.0587834538386889	0.139714906719299	0.803645751069278	0.492294983507771	1.11499651863078	17.29	12.03	23.45	0.0276871824290852	0.0451978737619272	0.0627085650947692	0.0273275960061082	0.0446108677784241	0.0618941395507399	0.0277887280360459	0.0453246686597877	0.0629581739426935	0.0419506361859816	18.5172648259071	0.00413865049352964	2.81611055665444	0.186428222649997	0.229714777437582	0.167338977473662	0.1737608493688	0.216583645414975	0.154875787607079	0.200475163038613	0.243124459086524	0.180011950418522	0.00252762208560114	0.00251068186852823	0.00281294244015479
125	0.908397597558638	0.13	0.0420355483398699	0.0253160812574695	0.0587550154222702	0.164998966171475	0.839303181058285	0.544516928820418	1.13408943329615	14.58	11.38	18.89	0.0361253746435617	0.0556826431841998	0.0752399117248379	0.0358386170392717	0.0552406430245452	0.0746426690098186	0.0368545789999361	0.0567312294034766	0.0768158180495331	0.0420355483398699	16.5429619897717	0.0469221718717481	2.74900142092358	0.186428222649997	0.229714777437582	0.167338977473662	0.1737608493688	0.216583645414975	0.154875787607079	0.200475163038613	0.243124459086524	0.180011950418522	0.00252762208560114	0.00251068186852823	0.00281294244015479
125	0.908397597558638	0.13	0.0420464159486898	0.0253547638901941	0.0587380680071854	0.130157642726222	0.742478839251422	0.442800756905679	1.04215692159716	16.86	11.65	20.88	0.025507953607156	0.0427711910843787	0.0600344285616014	0.0251940206233847	0.0422447949710973	0.0592955693188098	0.0257899097512917	0.0431982454567337	0.0605716987750813	0.0420464159486898	17.6281538217668	-0.0852117811045363	2.68501057134411	0.186428222649997	0.229714777437582	0.167338977473662	0.1737608493688	0.216583645414975	0.154875787607079	0.200475163038613	0.243124459086524	0.180011950418522	0.00252762208560114	0.00251068186852823	0.00281294244015479
125	0.908397597558638	0.13	0.0420688539155316	0.0249378285710568	0.0591998792600063	0.0994512028575818	0.743268787294137	0.394064182310175	1.0924733922781	17.25	12.48	21.88	0.0222110298062879	0.0418935948248126	0.0615761598433373	0.0219239251153409	0.0413520689388119	0.0607802127622829	0.0224596876523426	0.0423197743563785	0.0622934759568034	0.0420688539155316	18.6621959661914	0.0505313967557093	2.88924612591411	0.186428222649997	0.229714777437582	0.167338977473662	0.1737608493688	0.216583645414975	0.154875787607079	0.200475163038613	0.243124459086524	0.180011950418522	0.00252762208560114	0.00251068186852823	0.00281294244015479
125	0.908397597558638	0.13	0.0420869792651027	0.02522277886929	0.0589511796609155	0.161674104917136	0.867389430844506	0.55900972095343	1.17576914073558	15.09	11.46	20.39	0.0358749652085398	0.0556655179461434	0.0754560706837471	0.0355512178076212	0.0551631741347671	0.0747751304619129	0.0363431532142528	0.0563934723379877	0.0765383487093663	0.0420869792651027	17.0829675872811	-0.128248567564448	2.60895687744652	0.186428222649997	0.229714777437582	0.167338977473662	0.1737608493688	0.216583645414975	0.154875787607079	0.200475163038613	0.243124459086524	0.180011950418522	0.00252762208560114	0.00251068186852823	0.00281294244015479
125	0.908397597558638	0.13	0.0421100820982566	0.025036946658578	0.0591832175379352	0.146610175452069	0.841491501246145	0.524515144785736	1.15846785770656	16.45	12.18	22.19	0.0309551325964573	0.0496620188355232	0.0683689050745891	0.0305959429201164	0.0490857627197923	0.0675755825194683	0.0312570296199036	0.0500832263585006	0.0689771824736743	0.0421100820982566	18.0114050149529	-0.0774360594234259	2.71244172194471	0.186428222649997	0.229714777437582	0.167338977473662	0.1737608493688	0.216583645414975	0.154875787607079	0.200475163038613	0.243124459086524	0.180011950418522	0.00252762208560114	0.00251068186852823	0.00281294244015479
125	0.908397597558638	0.13	0.0421607071122704	0.0253942975618269	0.0589271166627139	0.155186908783087	0.840895739732236	0.534572187152328	1.14721929231214	15.72	11.48	21.86	0.032973577778083	0.0518682822333563	0.0707629866886296	0.0326348692760866	0.0513354850860579	0.0700361008960292	0.0332339765602181	0.05230679093392	0.0712792692089385	0.0421607071122704	17.5446027340413	-0.0671775761078263	2.6965903078056	0.186428222649997	0.229714777437582	0.167338977473662	0.1737608493688	0.216583645414975	0.154875787607079	0.200475163038613	0.243124459086524	0.180011950418522	0.00252762208560114	0.00251068186852823	0.00281294244015479
125	0.908397597558638	0.13	0.0422420612049277	0.0248643370409445	0.059619785368911	0.155532224903665	0.858091864317068	0.545915085997056	1.17026864263708	16.5	12.26	22	0.0321207811782868	0.0504887696119564	0.0688567580456259	0.0317452087679994	0.0498984293960582	0.068051650024117	0.0324425492882229	0.0510794840515273	0.0696084610139567	0.0422420612049277	17.9194126949987	0.0452211466177871	2.84184610098112	0.186428222649997	0.229714777437582	0.167338977473662	0.1737608493688	0.216583645414975	0.154875787607079	0.200475163038613	0.243124459086524	0.180011950418522	0.00252762208560114	0.00251068186852823	0.00281294244015479
125	0.908397597558638	0.13	0.0424230713462592	0.0251756786514164	0.0596704640411021	0.122792715349674	0.768719654282379	0.447931546494843	1.08950776206992	15.82	11.7	21.92	0.0274612170203956	0.0471276859584502	0.0667941548965048	0.0271739780992672	0.0466347396458403	0.0660955011924134	0.0276843156733107	0.0474816822856861	0.067337268199335	0.0424230713462592	17.866754483853	0.131348585557933	2.91025309653779	0.186428222649997	0.229714777437582	0.167338977473662	0.1737608493688	0.216583645414975	0.154875787607079	0.200475163038613	0.243124459086524	0.180011950418522	0.00252762208560114	0.00251068186852823	0.00281294244015479
125	0.908397597558638	0.13	0.0424563928092124	0.0256155125784032	0.0592972730400215	0.170816468061859	0.973028154684508	0.638316115614135	1.30774019375488	17.59	13.23	22.14	0.03530390706546	0.0538161182285167	0.0723283293915735	0.0348289931085115	0.0530921749661429	0.0713553568237743	0.0357711852560701	0.0545025337481273	0.0733183124630413	0.0424563928092124	18.5688222211841	0.0960922886141092	2.92875192488298	0.186428222649997	0.229714777437582	0.167338977473662	0.1737608493688	0.216583645414975	0.154875787607079	0.200475163038613	0.243124459086524	0.180011950418522	0.00252762208560114	0.00251068186852823	0.00281294244015479
125	0.908397597558638	0.13	0.0425305482860241	0.0253635799310154	0.0596975166410328	0.150230215350637	0.822890429736204	0.517328340695841	1.12845251877657	16.17	11.02	22.25	0.0310496155122194	0.0493891972313503	0.0677287789504813	0.0307048691154763	0.0488408249728649	0.0669767808302534	0.031124040903142	0.0494783677113309	0.0678924974312641	0.0425305482860241	17.6973055681985	0.0226798383771095	2.78976010267761	0.186428222649997	0.229714777437582	0.167338977473662	0.1737608493688	0.216583645414975	0.154875787607079	0.200475163038613	0.243124459086524	0.180011950418522	0.00252762208560114	0.00251068186852823	0.00281294244015479
125	0.908397597558638	0.13	0.0425735810991691	0.0254638081539964	0.0596833540443418	0.139938309310082	0.880938146117606	0.539959353923552	1.22191693831166	15.24	11.25	20.06	0.0343094516980088	0.0559755184414023	0.0776415851847958	0.0339889218731876	0.0554525773207389	0.0769162327682903	0.0347808030310335	0.0566825609273784	0.0786324124114351	0.0425735810991691	17.4882336284795	-0.0284427823833575	2.72988622019025	0.186428222649997	0.229714777437582	0.167338977473662	0.1737608493688	0.216583645414975	0.154875787607079	0.200475163038613	0.243124459086524	0.180011950418522	0.00252762208560114	0.00251068186852823	0.00281294244015479
125	0.908397597558638	0.13	0.0427705290628616	0.0257644820924551	0.0597765760332681	0.164269580526398	0.8862670159613	0.574159247079948	1.19837478484265	15.95	11.89	22.72	0.0349091107652386	0.0538853873470098	0.0728616639287809	0.0345351351838564	0.0533081220251681	0.0720811088664798	0.0352109053821164	0.054260949950549	0.0733077501346666	0.0427705290628616	17.7521135857647	-0.046930388820132	2.72445354018679	0.186428222649997	0.229714777437582	0.167338977473662	0.1737608493688	0.216583645414975	0.154875787607079	0.200475163038613	0.243124459086524	0.180011950418522	0.00252762208560114	0.00251068186852823	0.00281294244015479
125	0.908397597558638	0.13	0.0428623090142026	0.0254218262007994	0.0603027918276059	0.111303071274701	0.727931018826053	0.406787654269255	1.04907438338285	17.3	12.18	22.25	0.0228575312624904	0.0409026818909794	0.0589478325194683	0.0225600923578997	0.0403704262962363	0.0581807602345729	0.0230372971848831	0.0411598701209104	0.0594076755526163	0.0428623090142026	17.9997055740741	-0.0672970077810124	2.72694412092679	0.186428222649997	0.229714777437582	0.167338977473662	0.1737608493688	0.216583645414975	0.154875787607079	0.200475163038613	0.243124459086524	0.180011950418522	0.00252762208560114	0.00251068186852823	0.00281294244015479
125	0.908397597558638	0.13	0.0428944890061876	0.0255304961835152	0.06025848182886	0.16941624808127	0.894972080459949	0.585580041493272	1.20436411942663	15.91	12.43	20.56	0.0356918602186314	0.054549704791674	0.0734075493647166	0.0353121902989664	0.0539694357356725	0.0726266811723786	0.0362957343283598	0.0554872752598488	0.0745294478555439	0.0428944890061876	17.541987217158	-0.00336181850335511	2.76657172867492	0.186428222649997	0.229714777437582	0.167338977473662	0.1737608493688	0.216583645414975	0.154875787607079	0.200475163038613	0.243124459086524	0.180011950418522	0.00252762208560114	0.00251068186852823	0.00281294244015479
125	0.908397597558638	0.13	0.0428995417161376	0.0258806699488956	0.0599184134833797	0.16543786038849	0.899422959190422	0.584023228609835	1.21482268977101	14.63	11.38	20.55	0.0386250098210777	0.0594843131748815	0.0803436165286852	0.038314385259437	0.0590059368899294	0.0796974885204217	0.0391390427999172	0.0603370342004406	0.0814416476726821	0.0428995417161376	17.0552851466537	0.0704686524899378	2.80166763774874	0.186428222649997	0.229714777437582	0.167338977473662	0.1737608493688	0.216583645414975	0.154875787607079	0.200475163038613	0.243124459086524	0.180011950418522	0.00252762208560114	0.00251068186852823	0.00281294244015479
125	0.908397597558638	0.13	0.0431028456501209	0.0253081696122265	0.0608975216880154	0.167693006888628	0.888245374640944	0.579285050569381	1.19720569871251	14.6	10.75	19.12	0.0383897353193412	0.0588648106792646	0.0793398860391881	0.0380835979954636	0.05839539573118	0.0787071934668964	0.0389392665596125	0.059784616189239	0.0803629198090399	0.0431028456501209	16.237881870207	0.00298510174752289	2.69358160302308	0.186428222649997	0.229714777437582	0.167338977473662	0.1737608493688	0.216583645414975	0.154875787607079	0.200475163038613	0.243124459086524	0.180011950418522	0.00252762208560114	0.00251068186852823	0.00281294244015479
125	0.908397597558638	0.13	0.0433284432035667	0.025556566209017	0.0611003201981164	0.115031233651917	0.801458739176991	0.454384233902012	1.14853324445197	18.56	12.58	23.64	0.0238403219513217	0.042050390280047	0.0602604586087724	0.0234859377678325	0.0414253151130579	0.0593646924582834	0.0239489117571403	0.0423486836567235	0.0605388628850507	0.0433284432035667	19.3993580792519	-0.0144105769129822	2.85061475022342	0.186428222649997	0.229714777437582	0.167338977473662	0.1737608493688	0.216583645414975	0.154875787607079	0.200475163038613	0.243124459086524	0.180011950418522	0.00252762208560114	0.00251068186852823	0.00281294244015479
125	0.908397597558638	0.13	0.0433667075827477	0.0256362723607656	0.0610971428047298	0.137607700247644	0.812268334662205	0.494788568860105	1.12974810046431	15.55	12.09	21.03	0.0308284922388918	0.0506095120764833	0.0703905319140748	0.0305214411927883	0.0501054425454321	0.0696894438980759	0.0312915719878369	0.0513339829373396	0.0714229302615775	0.0433667075827477	17.3339678354941	0.144363747491293	2.90460247138967	0.186428222649997	0.229714777437582	0.167338977473662	0.1737608493688	0.216583645414975	0.154875787607079	0.200475163038613	0.243124459086524	0.180011950418522	0.00252762208560114	0.00251068186852823	0.00281294244015479
125	0.908397597558638	0.13	0.0434133164988098	0.0255876756232308	0.0612389573743888	0.134321008156876	0.771672623098846	0.465810976518845	1.07753426967885	15.74	11.32	21.64	0.0286935851595757	0.0475344189861617	0.0663752528127477	0.0283976509557814	0.0470441679297927	0.0656906849038041	0.0288802738493174	0.0479194225192211	0.0669887584308604	0.0434133164988098	17.0856507665339	0.0654218249410757	2.79821880297769	0.186428222649997	0.229714777437582	0.167338977473662	0.1737608493688	0.216583645414975	0.154875787607079	0.200475163038613	0.243124459086524	0.180011950418522	0.00252762208560114	0.00251068186852823	0.00281294244015479
125	0.908397597558638	0.13	0.0436959867308617	0.0259098067058648	0.0614821667558585	0.166751455427843	1.01685303205172	0.661961109511604	1.37174495459184	16.16	12.08	21.76	0.039734055908453	0.0610363579456095	0.082338659982766	0.0392929964452204	0.0603588367951085	0.0814246771449967	0.0401418516104545	0.061717235484319	0.0832843018301482	0.0436959867308617	17.6465000723832	-0.0379386150683987	2.74022667611086	0.186428222649997	0.229714777437582	0.167338977473662	0.1737608493688	0.216583645414975	0.154875787607079	0.200475163038613	0.243124459086524	0.180011950418522	0.00252762208560114	0.00251068186852823	0.00281294244015479
125	0.908397597558638	0.13	0.0440264379829168	0.0265250878193837	0.0615277881464498	0.137813961096364	0.821705349576066	0.500815883043241	1.14259481610889	15.09	10.54	19.65	0.0321376046863578	0.0527292415984759	0.073320878510594	0.0318474971274434	0.0522532524352251	0.0726590077430069	0.03245854962033	0.0532760090129993	0.0739404578602133	0.0440264379829168	16.6338276558934	-0.0277489048359974	2.67824762345632	0.186428222649997	0.229714777437582	0.167338977473662	0.1737608493688	0.216583645414975	0.154875787607079	0.200475163038613	0.243124459086524	0.180011950418522	0.00252762208560114	0.00251068186852823	0.00281294244015479
125	0.908397597558638	0.13	0.0440424810283006	0.0263753017368108	0.0617096603197904	0.136690810676951	0.864175325817326	0.52509636317168	1.20325428846297	15.99	12.46	22.04	0.0318531903101233	0.0524222657881412	0.0729913412661591	0.0315097434927303	0.0518570395056189	0.0722043355185074	0.0322398489087172	0.0530375474132112	0.0739001097571585	0.0440424810283006	18.1580511484138	-0.0145045664039504	2.79022309583951	0.186428222649997	0.229714777437582	0.167338977473662	0.1737608493688	0.216583645414975	0.154875787607079	0.200475163038613	0.243124459086524	0.180011950418522	0.00252762208560114	0.00251068186852823	0.00281294244015479
125	0.908397597558638	0.13	0.0440914704526145	0.0263825894712055	0.0618003514340235	0.141948099823074	0.887534902349404	0.546842154293133	1.22822765040567	16.24	12.13	21.49	0.0326835059019464	0.0530459328919449	0.0734083598819435	0.0323165144594712	0.0524502990120344	0.0725840835645976	0.0330616818549488	0.0536084644764519	0.074319879994116	0.0440914704526145	17.8470523247726	-0.0565221037626912	2.72973383792605	0.186428222649997	0.229714777437582	0.167338977473662	0.1737608493688	0.216583645414975	0.154875787607079	0.200475163038613	0.243124459086524	0.180011950418522	0.00252762208560114	0.00251068186852823	0.00281294244015479
125	0.908397597558638	0.13	0.0442851296963232	0.0262746073765401	0.0622956520161064	0.152798633800239	0.857055441588418	0.541970269063344	1.17214061411349	15.59	11.24	21.95	0.0336970976280752	0.0532875741279871	0.0728780506278989	0.0333592638961438	0.0527533340509356	0.0721474042057275	0.0339077559693817	0.0536243180624406	0.0733355443255835	0.0442851296963232	17.1630054434839	-0.0059087075520411	2.74364775511354	0.186428222649997	0.229714777437582	0.167338977473662	0.1737608493688	0.216583645414975	0.154875787607079	0.200475163038613	0.243124459086524	0.180011950418522	0.00252762208560114	0.00251068186852823	0.00281294244015479
125	0.908397597558638	0.13	0.0443014181931198	0.0261635112459474	0.0624393251402923	0.157633000640303	0.839150062148923	0.536282896311551	1.14201722798629	16.07	11.69	20.39	0.0323743790972441	0.0506578942165305	0.0689414093358169	0.0320205658090934	0.0501042639501491	0.0681879620912048	0.0327699525602929	0.0513774973983295	0.0699268457704373	0.0443014181931198	16.9572631943351	-0.0240419717729746	2.71668158584845	0.186428222649997	0.229714777437582	0.167338977473662	0.1737608493688	0.216583645414975	0.154875787607079	0.200475163038613	0.243124459086524	0.180011950418522	0.00252762208560114	0.00251068186852823	0.00281294244015479
125	0.908397597558638	0.13	0.0444403657196555	0.0265686443191731	0.0623120871201379	0.157955590370963	0.840657229723037	0.537614121521013	1.14370033792506	15.77	11.89	21.35	0.0330504374310514	0.0516803559648242	0.0703102744985971	0.0327075350233817	0.051144165830381	0.0695807966373803	0.0334570926598191	0.0522601971895331	0.0711760278809206	0.0444403657196555	17.2439419960314	-0.0302765466513046	2.72218959612729	0.186428222649997	0.229714777437582	0.167338977473662	0.1737608493688	0.216583645414975	0.154875787607079	0.200475163038613	0.243124459086524	0.180011950418522	0.00252762208560114	0.00251068186852823	0.00281294244015479
125	0.908397597558638	0.13	0.0444494768338629	0.0266708077297775	0.0622281459379484	0.171689395257831	1.00519749253539	0.660481260925726	1.34991372414505	15.74	11.49	21.03	0.0406920985544821	0.0619299862885407	0.0831678740225992	0.0402726314171553	0.0612915922271393	0.0823105530371233	0.0411265801769335	0.0626219984252973	0.083790101242631	0.0444494768338629	17.8192980178687	-0.0460130083103757	2.72975889322564	0.186428222649997	0.229714777437582	0.167338977473662	0.1737608493688	0.216583645414975	0.154875787607079	0.200475163038613	0.243124459086524	0.180011950418522	0.00252762208560114	0.00251068186852823	0.00281294244015479
125	0.908397597558638	0.13	0.0445725931580228	0.0264033074979614	0.0627418788180842	0.186031250119631	1.01766024935169	0.68530756866082	1.35001293004256	15.76	11.62	21.58	0.0421472650330184	0.0625873669056493	0.0830274687782801	0.0417105108660363	0.0619388006635677	0.0821670904610991	0.0425212903295147	0.0631638947673943	0.0838533418096687	0.0445725931580228	17.2916534992105	-0.16919862234909	2.58147906507947	0.186428222649997	0.229714777437582	0.167338977473662	0.1737608493688	0.216583645414975	0.154875787607079	0.200475163038613	0.243124459086524	0.180011950418522	0.00252762208560114	0.00251068186852823	0.00281294244015479
125	0.908397597558638	0.13	0.0448311379919658	0.0269494389071796	0.062712837076752	0.177995969568952	0.924457065073422	0.614283989338521	1.23463014080832	15.17	10.6	20.7	0.0392205836152987	0.0590244027986293	0.0788282219819599	0.0388601971149238	0.0584820447814728	0.0781038924480217	0.0394750020088397	0.0594610209929128	0.0793274650195086	0.0448311379919658	16.87003053728	0.0352156795340749	2.74586307514213	0.186428222649997	0.229714777437582	0.167338977473662	0.1737608493688	0.216583645414975	0.154875787607079	0.200475163038613	0.243124459086524	0.180011950418522	0.00252762208560114	0.00251068186852823	0.00281294244015479
125	0.908397597558638	0.13	0.0449094720742726	0.0268729871202049	0.0629459570283403	0.151539733178616	0.881514800387305	0.555852440663416	1.20717716011119	15.97	12.53	21.76	0.0337519383465528	0.053526495554712	0.0733010527628711	0.0333890210793513	0.0529509526246991	0.0725128841700469	0.0341732156340873	0.0542008682756262	0.0743008454962749	0.0449094720742726	17.8518785051935	-0.0841906665289458	2.6984017783356	0.186428222649997	0.229714777437582	0.167338977473662	0.1737608493688	0.216583645414975	0.154875787607079	0.200475163038613	0.243124459086524	0.180011950418522	0.00252762208560114	0.00251068186852823	0.00281294244015479
125	0.908397597558638	0.13	0.0450387715871388	0.027152372946166	0.0629251702281115	0.164677401972262	0.931579090042356	0.604000653819579	1.25915752626513	15.31	11.76	21.77	0.0382276304992173	0.0589603024594969	0.0796929744197765	0.0378657104630679	0.0584020958817192	0.0789384813003705	0.0386245262260107	0.059635646130052	0.0805825700929096	0.0450387715871388	17.7077786735642	0.0554189371460685	2.82789286105001	0.186428222649997	0.229714777437582	0.167338977473662	0.1737608493688	0.216583645414975	0.154875787607079	0.200475163038613	0.243124459086524	0.180011950418522	0.00252762208560114	0.00251068186852823	0.00281294244015479
125	0.908397597558638	0.13	0.0451445459398222	0.0271777957695254	0.063111296110119	0.168068020492054	0.959124906853212	0.625957892048905	1.29229192165752	16.6	12.53	21.41	0.0366155603376405	0.0561042465384777	0.0755929327393149	0.0361811632197148	0.0554386409113898	0.0746961186030649	0.0371328203356828	0.0567599706438444	0.0765443035424128	0.0451445459398222	18.0910527628121	0.0347560377159197	2.84124189918775	0.186428222649997	0.229714777437582	0.167338977473662	0.1737608493688	0.216583645414975	0.154875787607079	0.200475163038613	0.243124459086524	0.180011950418522	0.00252762208560114	0.00251068186852823	0.00281294244015479
125	0.908397597558638	0.13	0.0452514459113626	0.0266522997720024	0.0638505920507228	0.152057351017472	0.849907040696766	0.536552192760937	1.1632618886326	15.46	11.91	21.81	0.0336206360051046	0.0532556117353769	0.0728905874656493	0.0332917307269135	0.0527346206455474	0.0721775105641813	0.0339197871063022	0.0538436801881745	0.0736550571153257	0.0452514459113626	17.0869570189755	0.101202837801388	2.84683896377353	0.186428222649997	0.229714777437582	0.167338977473662	0.1737608493688	0.216583645414975	0.154875787607079	0.200475163038613	0.243124459086524	0.180011950418522	0.00252762208560114	0.00251068186852823	0.00281294244015479
125	0.908397597558638	0.13	0.0452710774352787	0.0271940189228802	0.0633481359476771	0.175763881966872	0.969757970364061	0.641881824048729	1.29763411667939	16.91	13.28	21.57	0.0368768080985512	0.0557136488919199	0.0745504896852885	0.0364201086503621	0.0550236652947077	0.0736272219390533	0.0374386385080131	0.0565334192715983	0.0756650741997064	0.0452710774352787	18.2320803104035	-0.0559932243265866	2.76328764124221	0.186428222649997	0.229714777437582	0.167338977473662	0.1737608493688	0.216583645414975	0.154875787607079	0.200475163038613	0.243124459086524	0.180011950418522	0.00252762208560114	0.00251068186852823	0.00281294244015479
125	0.908397597558638	0.13	0.0460015402297624	0.0274978676005365	0.0645052128589883	0.146335278804546	0.869998581099847	0.541923569246064	1.19807359295363	16.25	11.18	20.76	0.0323561670982945	0.0519442612627245	0.0715323554271546	0.0319918565374749	0.0513594007971912	0.0707269450569075	0.0326018834584206	0.0523639233428884	0.072210235432756	0.0460015402297624	17.2742245472986	0.0314303011748904	2.77702395877869	0.186428222649997	0.229714777437582	0.167338977473662	0.1737608493688	0.216583645414975	0.154875787607079	0.200475163038613	0.243124459086524	0.180011950418522	0.00252762208560114	0.00251068186852823	0.00281294244015479
125	0.908397597558638	0.13	0.0460016896489669	0.0270844165276754	0.0649189627702584	0.130562479846813	0.780879241470151	0.466264307733314	1.09549417520699	15.16	11.73	20.95	0.0297789284059836	0.0498724578308463	0.0699659872557089	0.0295055879853237	0.0494146791486527	0.0693237703119817	0.030169865827504	0.0505184720400454	0.070928430355653	0.0460016896489669	16.7941753283531	-0.0475923011531853	2.67665521314618	0.186428222649997	0.229714777437582	0.167338977473662	0.1737608493688	0.216583645414975	0.154875787607079	0.200475163038613	0.243124459086524	0.180011950418522	0.00252762208560114	0.00251068186852823	0.00281294244015479
125	0.908397597558638	0.13	0.0460608129076823	0.0270659314549441	0.0650556943604205	0.154103750993729	0.917782230994719	0.58206235708848	1.25350210490096	16.39	12.04	21.01	0.0344805632216845	0.0543681408944671	0.0742557185672496	0.0340842854967534	0.0537432995006686	0.0734023135045838	0.0349385498610332	0.0552016996632681	0.0751270798478135	0.0460608129076823	17.3868340423187	-0.0321709024611658	2.73139249876166	0.186428222649997	0.229714777437582	0.167338977473662	0.1737608493688	0.216583645414975	0.154875787607079	0.200475163038613	0.243124459086524	0.180011950418522	0.00252762208560114	0.00251068186852823	0.00281294244015479
125	0.908397597558638	0.13	0.0462281173677047	0.027420437557241	0.0650357971781683	0.166058461049266	0.98209673812731	0.638477849275735	1.32571562697889	15.59	11.57	21.22	0.0396850652900086	0.0610429527318732	0.0824008401737378	0.0392868128605743	0.0604303670136022	0.0815739211666302	0.040081548421915	0.0616483390708507	0.0833785575114002	0.0462281173677047	17.5756696812914	0.125116359196161	2.8871750465813	0.186428222649997	0.229714777437582	0.167338977473662	0.1737608493688	0.216583645414975	0.154875787607079	0.200475163038613	0.243124459086524	0.180011950418522	0.00252762208560114	0.00251068186852823	0.00281294244015479
125	0.908397597558638	0.13	0.0464662357368737	0.0275185126116952	0.0654139588620522	0.180935211159299	0.919439885234344	0.614013618787205	1.22486615168148	14.11	10.54	19.89	0.0420539089918729	0.0629726118021877	0.0838913146125025	0.0417653909756988	0.0625405774570813	0.0833157639384639	0.0425533417678255	0.0637769656813617	0.0850645774624403	0.0464662357368737	15.9777785668168	-0.0747280974617575	2.59509351297154	0.186428222649997	0.229714777437582	0.167338977473662	0.1737608493688	0.216583645414975	0.154875787607079	0.200475163038613	0.243124459086524	0.180011950418522	0.00252762208560114	0.00251068186852823	0.00281294244015479
125	0.908397597558638	0.13	0.046591276526135	0.027516903869567	0.0656656491827031	0.142114408136455	0.999694345948596	0.616209392048014	1.38317929984918	15.3	11.64	21.01	0.0390192848007133	0.0633021159716301	0.0875849471425468	0.038650470489257	0.0627037778310146	0.0867570851727722	0.0395400534165676	0.0640995312751151	0.0884986240372666	0.046591276526135	17.2498717955629	-0.022120241544376	2.72756508701895	0.186428222649997	0.229714777437582	0.167338977473662	0.1737608493688	0.216583645414975	0.154875787607079	0.200475163038613	0.243124459086524	0.180011950418522	0.00252762208560114	0.00251068186852823	0.00281294244015479
125	0.908397597558638	0.13	0.0469222167726884	0.0276255153107005	0.0662189182346762	0.149559413135675	0.952805117160693	0.598069614660403	1.30754061966098	16.05	12.98	20.51	0.0361546601975443	0.0575992232358883	0.0790437862742323	0.035761052920696	0.0569721540480552	0.0781832551754144	0.03682261808317	0.0587005593066155	0.0805037293053339	0.0469222167726884	17.7587973966245	-0.0493962683016141	2.75068860910609	0.186428222649997	0.229714777437582	0.167338977473662	0.1737608493688	0.216583645414975	0.154875787607079	0.200475163038613	0.243124459086524	0.180011950418522	0.00252762208560114	0.00251068186852823	0.00281294244015479
125	0.908397597558638	0.13	0.0471499083948681	0.0279982442094488	0.0663015725802873	0.135071287008757	0.905949975706344	0.548019796784587	1.2638801546281	15.35	12.15	21.38	0.0345912824846594	0.0571840136259651	0.0797767447672709	0.0342608429161837	0.056637752850735	0.0790146627852863	0.0350541967096435	0.057983764324838	0.0808976690449222	0.0471499083948681	17.3751169142951	0.0352934098539103	2.81358974729231	0.186428222649997	0.229714777437582	0.167338977473662	0.1737608493688	0.216583645414975	0.154875787607079	0.200475163038613	0.243124459086524	0.180011950418522	0.00252762208560114	0.00251068186852823	0.00281294244015479
125	0.908397597558638	0.13	0.0472403800010674	0.0280278453786867	0.0664529146234482	0.130934443183355	0.810669768149185	0.484586319685551	1.13675321661282	16.79	12.59	21.46	0.0280281621927755	0.0468886198875964	0.0657490775824173	0.0276864745264759	0.0463170068437153	0.0649475391609548	0.0284009312348041	0.0474549624246633	0.0666377284337592	0.0472403800010674	17.7470129326601	-0.110642772129435	2.68271883051945	0.186428222649997	0.229714777437582	0.167338977473662	0.1737608493688	0.216583645414975	0.154875787607079	0.200475163038613	0.243124459086524	0.180011950418522	0.00252762208560114	0.00251068186852823	0.00281294244015479
125	0.908397597558638	0.13	0.0472702264895473	0.0279354164446621	0.0666050365344326	0.139886547457308	0.845793491338249	0.518347487449529	1.17323949522697	15.57	11.36	20.22	0.0322668712648585	0.0526502208700756	0.0730335704752928	0.0319445757819049	0.0521243276645136	0.0723040795471223	0.03269122857235	0.0532291918791273	0.0739354291227017	0.0472702264895473	16.9290965506107	0.057626154640011	2.79797661881523	0.186428222649997	0.229714777437582	0.167338977473662	0.1737608493688	0.216583645414975	0.154875787607079	0.200475163038613	0.243124459086524	0.180011950418522	0.00252762208560114	0.00251068186852823	0.00281294244015479
125	0.908397597558638	0.13	0.0475275256899393	0.0283435554161886	0.06671149596369	0.123199232318862	0.830386923870539	0.484517298804789	1.17625654893629	16.41	12.46	20.42	0.0286544765744414	0.0491092943770362	0.069564112179631	0.0283237501909373	0.0485424810456686	0.0687612119003998	0.0291040473111736	0.0499471101794435	0.0705800875897097	0.0475275256899393	17.3025935905039	0.111648019787801	2.88726733250807	0.186428222649997	0.229714777437582	0.167338977473662	0.1737608493688	0.216583645414975	0.154875787607079	0.200475163038613	0.243124459086524	0.180011950418522	0.00252762208560114	0.00251068186852823	0.00281294244015479
125	0.908397597558638	0.13	0.0476641687601321	0.0283604892802996	0.0669678482399645	0.191698818729148	1.06127243660546	0.721029408558979	1.40151546465194	16.43	11.87	21.19	0.0425961931106524	0.0626967015714463	0.0827972100322402	0.0421032066160177	0.0619710820999463	0.0818389575838748	0.0430208055445745	0.0633333070762148	0.0836078277480305	0.0476641687601321	17.6785059888356	-0.0319643672327463	2.74792360934527	0.186428222649997	0.229714777437582	0.167338977473662	0.1737608493688	0.216583645414975	0.154875787607079	0.200475163038613	0.243124459086524	0.180011950418522	0.00252762208560114	0.00251068186852823	0.00281294244015479
125	0.908397597558638	0.13	0.0481620108107356	0.0288317069125176	0.0674923147089535	0.121450569433254	0.82370448241979	0.477812724166363	1.16959624067322	16.44	12.56	21.7	0.0282140208326177	0.0486383351708753	0.0690626495091329	0.027887083056028	0.0480747249980422	0.0682623669400564	0.0285581123641479	0.049223503807571	0.0698833850691221	0.0481620108107356	17.6983425637079	0.0156868080038556	2.81292697842229	0.186428222649997	0.229714777437582	0.167338977473662	0.1737608493688	0.216583645414975	0.154875787607079	0.200475163038613	0.243124459086524	0.180011950418522	0.00252762208560114	0.00251068186852823	0.00281294244015479
125	0.908397597558638	0.13	0.048212161214655	0.0283586641258989	0.0680656583034112	0.114989178342681	0.815153044563798	0.462075236558741	1.16823085256885	16.07	11.81	21.54	0.0278986489827022	0.0492163761616673	0.0705341033406324	0.0275938720786021	0.0486787151886617	0.0697635582987213	0.0281538458599456	0.0496707000182572	0.0711839501159005	0.048212161214655	17.1665693522533	-0.0710949592489002	2.68999489610013	0.186428222649997	0.229714777437582	0.167338977473662	0.1737608493688	0.216583645414975	0.154875787607079	0.200475163038613	0.243124459086524	0.180011950418522	0.00252762208560114	0.00251068186852823	0.00281294244015479
125	0.908397597558638	0.13	0.0483252668416368	0.0287400789792696	0.0679104547040039	0.161716584749028	0.978141874574128	0.630441250908588	1.32584249823967	14.83	11.11	21.09	0.0411406503073894	0.0638305199015338	0.0865203894956782	0.0407916630392311	0.0632890593607033	0.0857864556821755	0.0415374785894531	0.0644032619581988	0.0872841942421026	0.0483252668416368	16.7035741665492	0.183527135035267	2.90048746487996	0.186428222649997	0.229714777437582	0.167338977473662	0.1737608493688	0.216583645414975	0.154875787607079	0.200475163038613	0.243124459086524	0.180011950418522	0.00252762208560114	0.00251068186852823	0.00281294244015479
125	0.908397597558638	0.13	0.0492053776305366	0.0291260043596283	0.0692847509014448	0.145715204264694	0.926085253497255	0.575990716360111	1.2761797906344	15.76	12.07	20.83	0.0354363285362061	0.0569749830393917	0.0785136375425773	0.0350694917066671	0.0563851780848561	0.077700864463045	0.0359224992380545	0.0577780039823882	0.0796219291767579	0.0492053776305366	17.289981405375	0.100361987174399	2.86889771211883	0.186428222649997	0.229714777437582	0.167338977473662	0.1737608493688	0.216583645414975	0.154875787607079	0.200475163038613	0.243124459086524	0.180011950418522	0.00252762208560114	0.00251068186852823	0.00281294244015479
125	0.908397597558638	0.13	0.049835757850173	0.0293596127923537	0.0703119029079924	0.144866581351507	0.914540475409641	0.567626954786296	1.26145399603299	15.67	11.2	20.64	0.0351148863175074	0.0565758629958989	0.0780368396742903	0.0347573498566983	0.0559998128945294	0.0772422759323606	0.0354273920405834	0.05717199310559	0.0787713016563602	0.049835757850173	16.7476562109843	-0.11318657514965	2.60273957413539	0.186428222649997	0.229714777437582	0.167338977473662	0.1737608493688	0.216583645414975	0.154875787607079	0.200475163038613	0.243124459086524	0.180011950418522	0.00252762208560114	0.00251068186852823	0.00281294244015479
125	0.908397597558638	0.13	0.0504548490375753	0.0301736670138944	0.0707360310612563	0.160953340066457	0.966353188200946	0.621872876806206	1.31083349959569	15.41	11.8	19.96	0.0390979207545418	0.0607558261219255	0.0824137314893092	0.0387195542082068	0.0601678671804819	0.0816161801527571	0.039725231393453	0.0617444154785199	0.0837536010595008	0.0504548490375753	16.842713928695	-0.0938299193014198	2.63782702334994	0.186428222649997	0.229714777437582	0.167338977473662	0.1737608493688	0.216583645414975	0.154875787607079	0.200475163038613	0.243124459086524	0.180011950418522	0.00252762208560114	0.00251068186852823	0.00281294244015479
125	0.908397597558638	0.13	0.0508408355847411	0.0298586308934615	0.0718230402760207	0.144932590559098	0.964314717835369	0.598617710623776	1.33001172504696	15.7	11.54	21.07	0.036969507956235	0.0595542697795906	0.0821390316029462	0.0365911565286523	0.0589447825498328	0.0812984085710132	0.0373453805187849	0.0601695391989196	0.0829424375481234	0.0508408355847411	17.2929133303507	-0.115807010155179	2.64749248139418	0.186428222649997	0.229714777437582	0.167338977473662	0.1737608493688	0.216583645414975	0.154875787607079	0.200475163038613	0.243124459086524	0.180011950418522	0.00252762208560114	0.00251068186852823	0.00281294244015479
125	0.908397597558638	0.13	0.0509163339832071	0.0303010171861703	0.0715316507802439	0.170388166857615	1.0719288253583	0.70263745000725	1.44122020070935	17.1	12.97	22.33	0.0399250181727733	0.0609087628789329	0.0818925075850925	0.0394180425577493	0.0601353316086635	0.0808526206595776	0.040382421429679	0.0616066280529398	0.0828933188236943	0.0509163339832071	18.4223895085408	0.00556494394222886	2.83583942727929	0.186428222649997	0.229714777437582	0.167338977473662	0.1737608493688	0.216583645414975	0.154875787607079	0.200475163038613	0.243124459086524	0.180011950418522	0.00252762208560114	0.00251068186852823	0.00281294244015479
125	0.908397597558638	0.13	0.0513284388251297	0.030618659067431	0.0720382185828285	0.158888827699619	0.91289208657497	0.584959235838957	1.24082493731098	17.01	11.75	21.73	0.0334141400245756	0.0521463755750338	0.070878611125492	0.032994845301358	0.0514920208588133	0.0699891964162685	0.0336511132755961	0.0525884624438346	0.0714327015090658	0.0513284388251297	17.1467779141502	0.0275822996796381	2.78045090650491	0.186428222649997	0.229714777437582	0.167338977473662	0.1737608493688	0.216583645414975	0.154875787607079	0.200475163038613	0.243124459086524	0.180011950418522	0.00252762208560114	0.00251068186852823	0.00281294244015479
125	0.908397597558638	0.13	0.0518394638049241	0.0307054808622934	0.0729734467475548	0.145191549842775	0.932979512895387	0.579534952947445	1.28642407284333	15.21	11.22	20.22	0.0368994402817671	0.0594035297527904	0.0819076192238137	0.0365571147594173	0.0588524280505216	0.081147741341626	0.0373874904828768	0.0600929946048646	0.0829668377871142	0.0518394638049241	16.5818797582767	0.0275824476452634	2.74652762658394	0.186428222649997	0.229714777437582	0.167338977473662	0.1737608493688	0.216583645414975	0.154875787607079	0.200475163038613	0.243124459086524	0.180011950418522	0.00252762208560114	0.00251068186852823	0.00281294244015479
125	0.908397597558638	0.13	0.0518919012110627	0.0307480203554589	0.0730357820666665	0.148369147692182	0.949754273508278	0.594490757084368	1.30501778993219	15.4	11.54	20.03	0.0373930369293114	0.0597388541366781	0.0820846713440448	0.0370316936904847	0.0591615747068647	0.0812914557232447	0.0379483151140863	0.0606214306166119	0.0833428296220635	0.0518919012110627	16.4837304136198	-0.0135468936022814	2.69677965027313	0.186428222649997	0.229714777437582	0.167338977473662	0.1737608493688	0.216583645414975	0.154875787607079	0.200475163038613	0.243124459086524	0.180011950418522	0.00252762208560114	0.00251068186852823	0.00281294244015479
125	0.908397597558638	0.13	0.0522669338832757	0.0313145271197123	0.0732193406468391	0.152789700258053	0.972185829595013	0.614762149436007	1.32960950975402	16.32	11.81	20.82	0.0365499811063155	0.0578001975823077	0.0790504140583	0.0361338471654469	0.0571421227140076	0.0781503982625683	0.0369659982565906	0.0584678813263523	0.0799021126801652	0.0522669338832757	17.3443775377906	-0.0337745948304342	2.73282038537005	0.186428222649997	0.229714777437582	0.167338977473662	0.1737608493688	0.216583645414975	0.154875787607079	0.200475163038613	0.243124459086524	0.180011950418522	0.00252762208560114	0.00251068186852823	0.00281294244015479
125	0.908397597558638	0.13	0.0524787279207218	0.0315778999770885	0.0733795558643551	0.145626389631015	0.954350742677512	0.593442044674297	1.31525944068073	15.5	11.55	21.05	0.0370986157945406	0.0596605714973551	0.0822225272001696	0.0367329725128107	0.0590725579910565	0.0814121434693023	0.0375140136828222	0.0603102169113929	0.0830922918079291	0.0524787279207218	16.972351291158	0.0166016432623214	2.76725687280219	0.186428222649997	0.229714777437582	0.167338977473662	0.1737608493688	0.216583645414975	0.154875787607079	0.200475163038613	0.243124459086524	0.180011950418522	0.00252762208560114	0.00251068186852823	0.00281294244015479
125	0.908397597558638	0.13	0.0526648295171277	0.0313978935043229	0.0739317655299325	0.149393079174441	1.03457342464378	0.649142997282369	1.42000385200519	14.85	11.85	19.56	0.0423067735374565	0.0674265358596115	0.0925462981817664	0.041946120984997	0.0668517448692339	0.0917573687534708	0.0431093937708283	0.0687034712326426	0.0942317585505561	0.0526648295171277	16.5392120481561	0.034704543315782	2.75660953222907	0.186428222649997	0.229714777437582	0.167338977473662	0.1737608493688	0.216583645414975	0.154875787607079	0.200475163038613	0.243124459086524	0.180011950418522	0.00252762208560114	0.00251068186852823	0.00281294244015479
125	0.908397597558638	0.14	0.0327471931084331	0.020301212704058	0.0451931735128081	0.1797221222533	0.877452784871963	0.584775546412537	1.17013002333139	15.51	11.68	20.72	0.0365444561423992	0.0548347738042351	0.073125091466071	0.0361838876544778	0.0542937425901144	0.072403597525751	0.0370476439724371	0.0554702808245923	0.0740268639008265	0.0327471931084331	18.0858193822521	0.10807364577521	2.87717010708715	0.186428222649997	0.229714777437582	0.167338977473662	0.1737608493688	0.216583645414975	0.154875787607079	0.200475163038613	0.243124459086524	0.180011950418522	0.00252762208560114	0.00251068186852823	0.00281294244015479
125	0.908397597558638	0.14	0.0331555800104404	0.0203005048707398	0.0460106551501411	0.177803913019744	0.858804618298831	0.570469940171976	1.14713929642569	15.59	12.2	21.1	0.0354554369531896	0.0533758062519874	0.0712961755507852	0.0350995510663027	0.0528400436784963	0.07058053629069	0.035936619050627	0.0541960278194458	0.0722891909851872	0.0331555800104404	17.6177859848453	0.0124317267132669	2.77200542364508	0.186428222649997	0.229714777437582	0.167338977473662	0.1737608493688	0.216583645414975	0.154875787607079	0.200475163038613	0.243124459086524	0.180011950418522	0.00252762208560114	0.00251068186852823	0.00281294244015479
125	0.908397597558638	0.14	0.0358398315857441	0.021996832435938	0.0496828307355502	0.184184518858076	0.911375789478913	0.611906454478392	1.21084512447943	16.35	11.84	21.83	0.0363332717624051	0.0541149124910614	0.0718965532197178	0.0359182141775837	0.053496724153159	0.0710752341287342	0.0365954372657817	0.0545639325382153	0.0725614050521007	0.0358398315857441	18.6953512402647	-0.0528951867786306	2.75235661761466	0.186428222649997	0.229714777437582	0.167338977473662	0.1737608493688	0.216583645414975	0.154875787607079	0.200475163038613	0.243124459086524	0.180011950418522	0.00252762208560114	0.00251068186852823	0.00281294244015479
125	0.908397597558638	0.14	0.0359668246495116	0.0219862347472512	0.0499474145517719	0.18852770457707	0.86063987672596	0.581863361547732	1.13941639190419	16.24	11.48	21.24	0.0347737624884562	0.0514342174454092	0.0680946724023622	0.0343832143320089	0.0508565537885564	0.0673298932451038	0.0350697237587468	0.0519170218932699	0.068678752504559	0.0359668246495116	17.6869403367747	0.0329219884511504	2.79756427530467	0.186428222649997	0.229714777437582	0.167338977473662	0.1737608493688	0.216583645414975	0.154875787607079	0.200475163038613	0.243124459086524	0.180011950418522	0.00252762208560114	0.00251068186852823	0.00281294244015479
125	0.908397597558638	0.14	0.0367104544091533	0.0222109871414766	0.05120992167683	0.187314467782635	0.88751490261865	0.598888059964397	1.1761417452729	15.89	12.13	20.91	0.0365442802855089	0.0541563532937862	0.0717684263020635	0.036156801521226	0.0535821338348613	0.0710074661484966	0.037058398299506	0.0549471652057558	0.0726520491255079	0.0367104544091533	18.1876862394794	-0.100185996881042	2.68952986578525	0.186428222649997	0.229714777437582	0.167338977473662	0.1737608493688	0.216583645414975	0.154875787607079	0.200475163038613	0.243124459086524	0.180011950418522	0.00252762208560114	0.00251068186852823	0.00281294244015479
125	0.908397597558638	0.14	0.0369615209004182	0.0227902056312367	0.0511328361695997	0.179970474434729	0.837627550799209	0.558469260980678	1.11678584061774	15.13	11.57	21.73	0.0357348123679188	0.0535973337358754	0.071459855103832	0.0354089503488017	0.0531085852513263	0.070808220153851	0.0361067477849703	0.0540712873726757	0.0721825806955239	0.0369615209004182	17.9635838038036	0.0498102945984891	2.83131009086163	0.186428222649997	0.229714777437582	0.167338977473662	0.1737608493688	0.216583645414975	0.154875787607079	0.200475163038613	0.243124459086524	0.180011950418522	0.00252762208560114	0.00251068186852823	0.00281294244015479
125	0.908397597558638	0.14	0.0373045606257863	0.0230486196303284	0.0515605016212442	0.16488971464206	0.805764240549851	0.522645521761271	1.08888295933843	16.08	11.97	21.58	0.0315242395036311	0.0486010189410125	0.0656777983783939	0.0311789074602778	0.0480686194463945	0.0649583314325112	0.0318383040081089	0.0490768127821103	0.0663958024796869	0.0373045606257863	17.9803178276678	0.0286242060204094	2.80171681454864	0.186428222649997	0.229714777437582	0.167338977473662	0.1737608493688	0.216583645414975	0.154875787607079	0.200475163038613	0.243124459086524	0.180011950418522	0.00252762208560114	0.00251068186852823	0.00281294244015479
125	0.908397597558638	0.14	0.0383800550356576	0.0237759073481528	0.0529842027231625	0.161571176725564	0.827217608011878	0.533008314124526	1.12142690189923	17.39	13.11	22.5	0.029807919951241	0.0462612600750433	0.0627146001988457	0.0294160824699219	0.045653136607854	0.061890190745786	0.0301948410420795	0.0467255994181826	0.0633918516319021	0.0383800550356576	19.2200596912807	0.00403044051265475	2.85999550443349	0.186428222649997	0.229714777437582	0.167338977473662	0.1737608493688	0.216583645414975	0.154875787607079	0.200475163038613	0.243124459086524	0.180011950418522	0.00252762208560114	0.00251068186852823	0.00281294244015479
125	0.908397597558638	0.14	0.0384141855781305	0.0238284766892283	0.0529998944670327	0.173773589471094	0.839998879069138	0.554027994559029	1.12596976357925	16.19	12.47	24.33	0.0332136282371875	0.0503574020862659	0.0675011759353443	0.0328436969455064	0.0497965245252104	0.0667493521049144	0.0333822704404005	0.0506544608662731	0.0678352020430187	0.0384141855781305	18.9536515300499	-0.0353820751746334	2.78508488279201	0.186428222649997	0.229714777437582	0.167338977473662	0.1737608493688	0.216583645414975	0.154875787607079	0.200475163038613	0.243124459086524	0.180011950418522	0.00252762208560114	0.00251068186852823	0.00281294244015479
125	0.908397597558638	0.14	0.0386390282213943	0.0235249676673373	0.0537530887754512	0.154650577005085	0.8709731573189	0.553042366668481	1.18890394796932	16.07	11.37	22.43	0.0333818289898155	0.0525722417388828	0.07176265448795	0.0330168762079604	0.0519974863569408	0.0709780965059211	0.0335856269112076	0.0528054209475021	0.0720383427208183	0.0386390282213943	18.0861952823367	-0.106890717475573	2.68167255767681	0.186428222649997	0.229714777437582	0.167338977473662	0.1737608493688	0.216583645414975	0.154875787607079	0.200475163038613	0.243124459086524	0.180011950418522	0.00252762208560114	0.00251068186852823	0.00281294244015479
125	0.908397597558638	0.14	0.0387633728642941	0.0236870706198078	0.0538396751087804	0.153327504754808	0.779970310043659	0.493808796155789	1.06613182393153	16.5	11.72	22.17	0.0290563328236621	0.045894437477889	0.0627325421321158	0.0287166326994301	0.0453578816018459	0.0619991305042618	0.0292329385227569	0.0461960463867968	0.0631273732920825	0.0387633728642941	18.1744669790344	-0.0207251043492758	2.75888813558864	0.186428222649997	0.229714777437582	0.167338977473662	0.1737608493688	0.216583645414975	0.154875787607079	0.200475163038613	0.243124459086524	0.180011950418522	0.00252762208560114	0.00251068186852823	0.00281294244015479
125	0.908397597558638	0.14	0.0393177078673309	0.0238473173429753	0.0547880983916864	0.152327373326022	0.858090755684068	0.54204949344617	1.17413201792196	16.2	12.2	23.15	0.0324703683000045	0.0514021749098042	0.070333981519604	0.0321079628799734	0.0508284694742334	0.0695489760684934	0.0327224354613458	0.0517450868095729	0.0708679875291316	0.0393177078673309	18.7676525401205	0.0276867259936059	2.85372508187659	0.186428222649997	0.229714777437582	0.167338977473662	0.1737608493688	0.216583645414975	0.154875787607079	0.200475163038613	0.243124459086524	0.180011950418522	0.00252762208560114	0.00251068186852823	0.00281294244015479
125	0.908397597558638	0.14	0.0394167240550811	0.0238605688447187	0.0549728792654434	0.133530922524397	0.708375791950779	0.426644697668167	0.990106886233391	15.84	11.77	21.85	0.0261115101436627	0.043354017472014	0.0605965248003654	0.0258370221683668	0.042898273763153	0.0599595253579392	0.0263333008123196	0.0437681704458176	0.0610888678751163	0.0394167240550811	17.4688770179938	-0.0478870646898817	2.70896481246468	0.186428222649997	0.229714777437582	0.167338977473662	0.1737608493688	0.216583645414975	0.154875787607079	0.200475163038613	0.243124459086524	0.180011950418522	0.00252762208560114	0.00251068186852823	0.00281294244015479
125	0.908397597558638	0.14	0.0397017994215944	0.0242589989355727	0.0551445999076161	0.157830927933305	0.805876495095724	0.515235053025916	1.09651793716553	14.87	11.74	19.11	0.0335250235648159	0.0524363168416969	0.0713476101185779	0.0332374547814598	0.0519865319874465	0.0707356091934332	0.0341432937367316	0.0534375517058088	0.0727342566657877	0.0397017994215944	17.1796138109676	0.0805315287360763	2.80281404213892	0.186428222649997	0.229714777437582	0.167338977473662	0.1737608493688	0.216583645414975	0.154875787607079	0.200475163038613	0.243124459086524	0.180011950418522	0.00252762208560114	0.00251068186852823	0.00281294244015479
125	0.908397597558638	0.14	0.0397093983125374	0.0241725634544172	0.0552462331706575	0.13063913485649	0.763413193847665	0.455939108491391	1.07088727920394	16.53	12.17	22.83	0.0267840351659702	0.0448465276379502	0.0629090201099301	0.0264696109880673	0.0443200635522742	0.0621705161164812	0.0269870558899398	0.0451760467005315	0.0634102884293396	0.0397093983125374	18.7994291057417	0.0872566220552423	2.91229958662224	0.186428222649997	0.229714777437582	0.167338977473662	0.1737608493688	0.216583645414975	0.154875787607079	0.200475163038613	0.243124459086524	0.180011950418522	0.00252762208560114	0.00251068186852823	0.00281294244015479
125	0.908397597558638	0.14	0.039767770559259	0.0243682322724456	0.0551673088460724	0.155596914703314	0.770345768670549	0.490160319037075	1.05053121830402	15.73	11.18	22.83	0.0302155749952829	0.0474874024712785	0.064759229947274	0.0299046243531193	0.0469987062179246	0.0640927880827299	0.0302943524453045	0.0476082896661904	0.064876400780168	0.039767770559259	17.719725546836	0.0387559796298575	2.80313138135941	0.186428222649997	0.229714777437582	0.167338977473662	0.1737608493688	0.216583645414975	0.154875787607079	0.200475163038613	0.243124459086524	0.180011950418522	0.00252762208560114	0.00251068186852823	0.00281294244015479
125	0.908397597558638	0.14	0.0400766536003794	0.0248734432227917	0.0552798639779671	0.171038510212288	0.852964072204537	0.559782664805783	1.14614547960329	15.12	12.12	21.48	0.0358514276602941	0.0546283078310055	0.0734051880017168	0.0355255468878566	0.054131749776983	0.0727379526661094	0.0363258523129915	0.0553756977462166	0.074429980757242	0.0400766536003794	17.78255872506	-0.0854519634690474	2.6992022883068	0.186428222649997	0.229714777437582	0.167338977473662	0.1737608493688	0.216583645414975	0.154875787607079	0.200475163038613	0.243124459086524	0.180011950418522	0.00252762208560114	0.00251068186852823	0.00281294244015479
125	0.908397597558638	0.14	0.0401492615487582	0.0246239274427934	0.0556745956547229	0.177422985950808	0.875017693508131	0.580856323733942	1.16917906328232	16.16	12.27	21.66	0.0348657091686727	0.0525226483258041	0.0701795874829355	0.0344786882113047	0.0519396294765326	0.0694005707417605	0.0353205899269631	0.0530848813682398	0.0710603944990502	0.0401492615487582	17.676072726869	-0.00754760547093854	2.75144232828289	0.186428222649997	0.229714777437582	0.167338977473662	0.1737608493688	0.216583645414975	0.154875787607079	0.200475163038613	0.243124459086524	0.180011950418522	0.00252762208560114	0.00251068186852823	0.00281294244015479
125	0.908397597558638	0.14	0.0403241577335402	0.0248758413257735	0.055772474141307	0.159573280471396	0.884865606673759	0.567812060018032	1.20191915332949	16.26	12.19	22.19	0.0338884684780486	0.0528110308508077	0.0717335932235669	0.0335065058256636	0.0522157888016716	0.0709250717776796	0.0342074980319015	0.0532995932886429	0.0723641082460552	0.0403241577335402	18.7945023160118	0.0729923014461856	2.88691447968784	0.186428222649997	0.229714777437582	0.167338977473662	0.1737608493688	0.216583645414975	0.154875787607079	0.200475163038613	0.243124459086524	0.180011950418522	0.00252762208560114	0.00251068186852823	0.00281294244015479
125	0.908397597558638	0.14	0.0405342860593879	0.0247006602324945	0.0563679118862813	0.135069938961703	0.787778083403897	0.476534433406376	1.09902173340142	15.85	11.83	21.43	0.0291580243799167	0.0482022933739746	0.0672465623680325	0.0288513019084768	0.0476952382196164	0.0665391745307561	0.0294633355302833	0.0487169315428975	0.0678757154336068	0.0405342860593879	17.7333742606006	-0.0694484985233524	2.70373023039866	0.186428222649997	0.229714777437582	0.167338977473662	0.1737608493688	0.216583645414975	0.154875787607079	0.200475163038613	0.243124459086524	0.180011950418522	0.00252762208560114	0.00251068186852823	0.00281294244015479
125	0.908397597558638	0.14	0.0405409562221644	0.024996766659462	0.0560851457848668	0.142099635621152	0.746967178022768	0.460411561741391	1.03352279430414	15.29	11.76	21.49	0.0291605335343864	0.0473097620777247	0.065458990621063	0.0288851142640051	0.0468629245691451	0.0648407348742851	0.0294756056289114	0.0478926124750145	0.0662639218814043	0.0405409562221644	17.3575910357018	-0.0643688289955448	2.68980092066344	0.186428222649997	0.229714777437582	0.167338977473662	0.1737608493688	0.216583645414975	0.154875787607079	0.200475163038613	0.243124459086524	0.180011950418522	0.00252762208560114	0.00251068186852823	0.00281294244015479
125	0.908397597558638	0.14	0.0406386679856586	0.0250818171449739	0.0561955188263433	0.182136430928252	0.926515967415845	0.619980740642847	1.23305119418884	15.79	11.7	21.96	0.0380778684435396	0.0569045952645535	0.0757313220855675	0.0376816959614016	0.0563125444047623	0.074943392848123	0.0384268833718126	0.0573719634395293	0.0763477500476706	0.0406386679856586	18.5500424070262	0.0423938903338869	2.83988014797003	0.186428222649997	0.229714777437582	0.167338977473662	0.1737608493688	0.216583645414975	0.154875787607079	0.200475163038613	0.243124459086524	0.180011950418522	0.00252762208560114	0.00251068186852823	0.00281294244015479
125	0.908397597558638	0.14	0.0406697490524594	0.0247579030539672	0.0565815950509516	0.161294134480025	0.843947320029239	0.54348061608952	1.14441402396896	16	12.35	20.87	0.0329418921911917	0.0511540261205361	0.0693661600498805	0.0325859038164353	0.050601227316047	0.0686165508156588	0.0334366484285701	0.0519297465337425	0.0704576110166143	0.0406697490524594	17.8436116628087	0.116568065485207	2.90206222973981	0.186428222649997	0.229714777437582	0.167338977473662	0.1737608493688	0.216583645414975	0.154875787607079	0.200475163038613	0.243124459086524	0.180011950418522	0.00252762208560114	0.00251068186852823	0.00281294244015479
125	0.908397597558638	0.14	0.0406724749456175	0.0250276572489441	0.0563172926422908	0.177975733691849	0.888087739007792	0.590096662669797	1.18607881534579	15.95	11.34	20.28	0.0358910348332849	0.0540155367622846	0.0721400386912844	0.0355069327914819	0.0534374682263437	0.0713680036612056	0.0363074361637701	0.0546787960565679	0.0729921247452263	0.0406724749456175	17.5427077594098	0.0330669797918555	2.78300966453263	0.186428222649997	0.229714777437582	0.167338977473662	0.1737608493688	0.216583645414975	0.154875787607079	0.200475163038613	0.243124459086524	0.180011950418522	0.00252762208560114	0.00251068186852823	0.00281294244015479
125	0.908397597558638	0.14	0.0408207658322227	0.0253022111196413	0.0563393205448041	0.157435993060455	0.870950493853967	0.556372478098302	1.18552850960963	16.44	11.75	22.58	0.0328526470989959	0.0514278299909456	0.0700030128828953	0.0324719522897174	0.0508318869038935	0.0691918215180696	0.0330609012579176	0.0517513695794661	0.0702622985694132	0.0408207658322227	18.3580936087386	0.0364577445385386	2.84971388458026	0.186428222649997	0.229714777437582	0.167338977473662	0.1737608493688	0.216583645414975	0.154875787607079	0.200475163038613	0.243124459086524	0.180011950418522	0.00252762208560114	0.00251068186852823	0.00281294244015479
125	0.908397597558638	0.14	0.0409894868196314	0.02527209731042	0.0567068763288428	0.166799020174232	0.852531893561971	0.555040617149143	1.1500231699748	15.17	11.32	23.17	0.0354427942986945	0.054439461911441	0.0734361295241875	0.035117272993947	0.0539394673421127	0.0727616616902785	0.0355347383883784	0.054649021592919	0.0737423603908655	0.0409894868196314	18.0298278148378	0.0489380224094066	2.8197983082295	0.186428222649997	0.229714777437582	0.167338977473662	0.1737608493688	0.216583645414975	0.154875787607079	0.200475163038613	0.243124459086524	0.180011950418522	0.00252762208560114	0.00251068186852823	0.00281294244015479
125	0.908397597558638	0.14	0.0411112541668268	0.0248840941740524	0.0573384141596012	0.137123323171951	0.758180436530294	0.461234944981258	1.05512592807933	14.96	11.2	22.17	0.0298487832963491	0.0490655874967228	0.0682823916970966	0.0295874764644572	0.0486360499475239	0.0676846234305907	0.0300453072995504	0.0493175143639745	0.0686978670420884	0.0411112541668268	17.3661649210089	0.0824317257779816	2.82955136694835	0.186428222649997	0.229714777437582	0.167338977473662	0.1737608493688	0.216583645414975	0.154875787607079	0.200475163038613	0.243124459086524	0.180011950418522	0.00252762208560114	0.00251068186852823	0.00281294244015479
125	0.908397597558638	0.14	0.0412849740014894	0.025523867964598	0.0570460800383808	0.173143587366867	0.907316962666198	0.597748767239954	1.21688515809244	16.7	12	22.4	0.0347647367903628	0.0527690513493935	0.0707733659084243	0.0343464740242074	0.052134174418845	0.0699218748134825	0.0350656419227685	0.0531685959545759	0.0712204464535509	0.0412849740014894	18.4470340353322	0.0958324106424302	2.89816209702982	0.186428222649997	0.229714777437582	0.167338977473662	0.1737608493688	0.216583645414975	0.154875787607079	0.200475163038613	0.243124459086524	0.180011950418522	0.00252762208560114	0.00251068186852823	0.00281294244015479
125	0.908397597558638	0.14	0.0412930000032986	0.025600267151467	0.0569857328551303	0.146813137680223	0.813832904098296	0.507523503224491	1.1201423049721	16.83	11.7	23.03	0.0292865069273391	0.0469620083250187	0.0646375097226984	0.0289275128919029	0.0463863479732187	0.0638451830545345	0.0293700665781346	0.0471510945217003	0.0648783758538576	0.0412930000032986	17.9756587703889	-0.0522822757469798	2.74063219858964	0.186428222649997	0.229714777437582	0.167338977473662	0.1737608493688	0.216583645414975	0.154875787607079	0.200475163038613	0.243124459086524	0.180011950418522	0.00252762208560114	0.00251068186852823	0.00281294244015479
125	0.908397597558638	0.14	0.0413836865795269	0.0256232870368586	0.0571440861221953	0.184091129546862	1.02441284939336	0.68769597999348	1.36112971879325	14.45	11.78	18.51	0.0460035263513117	0.0685282521385928	0.091052977925874	0.0456510781251257	0.0680032345404759	0.0903553909558261	0.0470730682133446	0.0700461544459345	0.0929972057434768	0.0413836865795269	16.5152022332013	0.17445047027733	2.87748376259934	0.186428222649997	0.229714777437582	0.167338977473662	0.1737608493688	0.216583645414975	0.154875787607079	0.200475163038613	0.243124459086524	0.180011950418522	0.00252762208560114	0.00251068186852823	0.00281294244015479
125	0.908397597558638	0.14	0.0415576721421186	0.0255765894375558	0.0575387548466814	0.165672462241204	0.864100720486314	0.561344584050741	1.16685685692189	16.1	11.45	22.26	0.0338260656488277	0.0520698489463421	0.0703136322438566	0.0334545439051169	0.0514979503023752	0.0695413566996335	0.034039225759216	0.0523754990887691	0.0706906063105099	0.0415576721421186	18.2736883923293	0.0813176535658723	2.87022709253134	0.186428222649997	0.229714777437582	0.167338977473662	0.1737608493688	0.216583645414975	0.154875787607079	0.200475163038613	0.243124459086524	0.180011950418522	0.00252762208560114	0.00251068186852823	0.00281294244015479
125	0.908397597558638	0.14	0.0418369254596778	0.0259450981306293	0.0577287527887263	0.19304771846517	0.950690052456334	0.647219886965215	1.25416021794745	16.66	11.29	22.04	0.0377194704857725	0.0554054751668524	0.0730914798479323	0.0372679120906182	0.054742188881894	0.0722164656731698	0.0378649598460471	0.0556628454987528	0.0734232948887549	0.0418369254596778	18.2748142725694	-0.0601458604607901	2.72669172088304	0.186428222649997	0.229714777437582	0.167338977473662	0.1737608493688	0.216583645414975	0.154875787607079	0.200475163038613	0.243124459086524	0.180011950418522	0.00252762208560114	0.00251068186852823	0.00281294244015479
125	0.908397597558638	0.14	0.0419304420066618	0.0257150044174242	0.0581458795958994	0.156544829323085	0.892358195905672	0.568960949988461	1.21575544182288	15.56	11.44	22.6	0.0354390654124977	0.055582620348059	0.0757261752836202	0.0350857554476378	0.0550284890973215	0.0749712227470052	0.0356209064826546	0.0559153114375592	0.0761529588020012	0.0419304420066618	18.1602014181403	-0.0916206877585441	2.69102322558226	0.186428222649997	0.229714777437582	0.167338977473662	0.1737608493688	0.216583645414975	0.154875787607079	0.200475163038613	0.243124459086524	0.180011950418522	0.00252762208560114	0.00251068186852823	0.00281294244015479
125	0.908397597558638	0.14	0.0419533772957642	0.0253757993259422	0.0585309552655861	0.166902252629635	0.862515858280888	0.56165240825777	1.16337930830401	14.9	12.14	22.12	0.0364769186542275	0.0560167112931772	0.0755565039321268	0.0361618046145862	0.0555327983741519	0.0749037921337175	0.0369550745893813	0.0567491750115258	0.0765175213936316	0.0419533772957642	17.557534022293	0.122466500755952	2.89329156810839	0.186428222649997	0.229714777437582	0.167338977473662	0.1737608493688	0.216583645414975	0.154875787607079	0.200475163038613	0.243124459086524	0.180011950418522	0.00252762208560114	0.00251068186852823	0.00281294244015479
125	0.908397597558638	0.14	0.0419813880581078	0.0259883478917108	0.0579744282245049	0.154516952322182	0.838029624837326	0.531967761237583	1.14409148843707	15.82	12.11	21.44	0.0326130660747737	0.0513766388095674	0.0701402115443612	0.0322719356532056	0.0508392427114614	0.0694065497697171	0.0330123668243291	0.0520135302153236	0.0709699650132261	0.0419813880581078	17.8661479840488	0.0140742195692538	2.80015499137613	0.186428222649997	0.229714777437582	0.167338977473662	0.1737608493688	0.216583645414975	0.154875787607079	0.200475163038613	0.243124459086524	0.180011950418522	0.00252762208560114	0.00251068186852823	0.00281294244015479
125	0.908397597558638	0.14	0.042096287647639	0.0257574520268894	0.0584351232683886	0.188658174082897	0.943703049611935	0.63815118440533	1.24925491481854	15.22	11.33	20.08	0.040613054515793	0.0600589081979451	0.0795047618800972	0.0402356865877179	0.0595008535029874	0.0787660204182569	0.0412088802899236	0.0609176092730117	0.0806464870224334	0.042096287647639	17.0655131997148	-0.0212336576752882	2.70306954676543	0.186428222649997	0.229714777437582	0.167338977473662	0.1737608493688	0.216583645414975	0.154875787607079	0.200475163038613	0.243124459086524	0.180011950418522	0.00252762208560114	0.00251068186852823	0.00281294244015479
125	0.908397597558638	0.14	0.0422354744250959	0.025627324680444	0.0588436241697478	0.113559947815085	0.760893991772567	0.428982943057437	1.0928050404877	16.47	12.95	21.57	0.0252920251540641	0.0448608745194592	0.0644297238848544	0.0249978086895516	0.0443390180126886	0.0636802273358256	0.025712458056887	0.0455987526155339	0.0651897599942805	0.0422354744250959	18.4936986346026	0.0486028278809648	2.87082394593499	0.186428222649997	0.229714777437582	0.167338977473662	0.1737608493688	0.216583645414975	0.154875787607079	0.200475163038613	0.243124459086524	0.180011950418522	0.00252762208560114	0.00251068186852823	0.00281294244015479
125	0.908397597558638	0.14	0.0425846755438094	0.0263978424770124	0.0587715086106063	0.142807118425811	0.795233821479873	0.491044016887239	1.09942362607251	17.58	12.82	22.47	0.0271702875378385	0.0440016186866276	0.0608329498354168	0.0268051102934859	0.0434102230366309	0.060015335779776	0.0274488824102979	0.0445127681284479	0.0614326657664199	0.0425846755438094	18.7624260561407	0.0778684294243786	2.91468274422507	0.186428222649997	0.229714777437582	0.167338977473662	0.1737608493688	0.216583645414975	0.154875787607079	0.200475163038613	0.243124459086524	0.180011950418522	0.00252762208560114	0.00251068186852823	0.00281294244015479
125	0.908397597558638	0.14	0.0433937441565131	0.0266407415771761	0.0601467467358502	0.155503442685746	0.900994710018549	0.573173808526066	1.22881561151103	16.24	12.34	23.93	0.0342467198050919	0.0538337811687919	0.0734208425324918	0.0338618602863328	0.0532288051818502	0.0725957500773676	0.0344468416550344	0.0541483926521635	0.0738757882593667	0.0433937441565131	18.6583713448905	-0.103250442312872	2.72380377744695	0.186428222649997	0.229714777437582	0.167338977473662	0.1737608493688	0.216583645414975	0.154875787607079	0.200475163038613	0.243124459086524	0.180011950418522	0.00252762208560114	0.00251068186852823	0.00281294244015479
125	0.908397597558638	0.14	0.0434142215698064	0.0266733529785104	0.0601550901611024	0.198953283981183	0.932638835331609	0.640457598427309	1.22482007223591	15.68	11.47	20.09	0.0395924715316184	0.0576548340246438	0.0757171965176693	0.0391884820698122	0.0570665417441393	0.0749446014184665	0.0401527343445195	0.0584201820975577	0.0767859806360183	0.0434142215698064	16.8224576096664	-0.00487958502509716	2.71296874720098	0.186428222649997	0.229714777437582	0.167338977473662	0.1737608493688	0.216583645414975	0.154875787607079	0.200475163038613	0.243124459086524	0.180011950418522	0.00252762208560114	0.00251068186852823	0.00281294244015479
125	0.908397597558638	0.14	0.0434560156425373	0.0267158588187474	0.0601961724663272	0.177289127396008	0.848168501291205	0.562902398746798	1.13343460383561	16.69	11.69	22.14	0.0327585947519454	0.0493599037364584	0.0659612127209715	0.0323650635047639	0.0487669398249947	0.0651688161452256	0.0329929876506181	0.0496880965201544	0.0663024152944056	0.0434560156425373	17.7926676192438	0.0512557835583918	2.82514242550312	0.186428222649997	0.229714777437582	0.167338977473662	0.1737608493688	0.216583645414975	0.154875787607079	0.200475163038613	0.243124459086524	0.180011950418522	0.00252762208560114	0.00251068186852823	0.00281294244015479
125	0.908397597558638	0.14	0.0435361838112033	0.0267539100066006	0.0603184576158061	0.124275909679907	0.800878525406572	0.468951752719401	1.13280529809374	15.28	11.08	20.71	0.0297349719601867	0.0507815577154465	0.0718281434707064	0.0294551915546349	0.0503037471148109	0.0711523026749869	0.0300093425697283	0.0512855392727151	0.0725731741217221	0.0435361838112033	17.5154163488526	0.0504565071044045	2.80954446479093	0.186428222649997	0.229714777437582	0.167338977473662	0.1737608493688	0.216583645414975	0.154875787607079	0.200475163038613	0.243124459086524	0.180011950418522	0.00252762208560114	0.00251068186852823	0.00281294244015479
125	0.908397597558638	0.14	0.0438513281688043	0.0266975841097193	0.0610050722278894	0.155272671208726	0.895610401024104	0.569461927457511	1.2217588745907	15.85	12.23	21.04	0.0348458598897187	0.0548031625032373	0.0747604651167559	0.0344793609419182	0.0542267582630451	0.073974155584172	0.0353593822819221	0.0556396592941574	0.0757661877365193	0.0438513281688043	17.5704333351779	0.0795687004521259	2.84560700192153	0.186428222649997	0.229714777437582	0.167338977473662	0.1737608493688	0.216583645414975	0.154875787607079	0.200475163038613	0.243124459086524	0.180011950418522	0.00252762208560114	0.00251068186852823	0.00281294244015479
125	0.908397597558638	0.14	0.0439848387312017	0.0269732948333163	0.060996382629087	0.121637896369887	0.74378947355756	0.431729667699435	1.05584927941569	15.73	11.65	22.92	0.0266078630531286	0.0458403717266801	0.0650728804002317	0.0263338610151788	0.0453683174603001	0.0644027739054213	0.0267264638617808	0.0461145380493225	0.065380458665636	0.0439848387312017	17.8046192335097	-0.0165135022644019	2.75790529226175	0.186428222649997	0.229714777437582	0.167338977473662	0.1737608493688	0.216583645414975	0.154875787607079	0.200475163038613	0.243124459086524	0.180011950418522	0.00252762208560114	0.00251068186852823	0.00281294244015479
125	0.908397597558638	0.14	0.044046945152765	0.0271733980256454	0.0609204922798847	0.191174496467789	0.95486500732812	0.648217188015568	1.26151282664067	16.17	11.03	21.09	0.0388992265397286	0.0573010264485984	0.0757028263574681	0.0384671386205255	0.0566645335542965	0.0748619284880675	0.0391229066932283	0.0577154300540487	0.0762787965707099	0.044046945152765	17.3706937745064	-0.0351412848250774	2.69854621492026	0.186428222649997	0.229714777437582	0.167338977473662	0.1737608493688	0.216583645414975	0.154875787607079	0.200475163038613	0.243124459086524	0.180011950418522	0.00252762208560114	0.00251068186852823	0.00281294244015479
125	0.908397597558638	0.14	0.04406596030081	0.0269005286951201	0.0612313919064999	0.15962322986222	0.861356763246724	0.552784062211489	1.16992946428196	15.04	11.44	20.39	0.0355869830400106	0.0554521930361517	0.0753174030322928	0.0352694312171935	0.0549573788239428	0.0746453264306921	0.0360585577904942	0.0561860677241352	0.0764047157479634	0.04406596030081	17.0003896676175	0.0767997107115341	2.80893678904336	0.186428222649997	0.229714777437582	0.167338977473662	0.1737608493688	0.216583645414975	0.154875787607079	0.200475163038613	0.243124459086524	0.180011950418522	0.00252762208560114	0.00251068186852823	0.00281294244015479
125	0.908397597558638	0.14	0.0442006305800957	0.0270050348287389	0.0613962263314524	0.138759475650513	0.829120471239424	0.506617289970943	1.15162365250791	15.7	10.83	20.25	0.0312737168449646	0.0511819856155967	0.0710902543862288	0.0309532243579926	0.050657473548821	0.0703617227396495	0.0315648425490074	0.0516793721307351	0.0717274315516961	0.0442006305800957	17.0277531853502	0.0357511421798639	2.75917533624767	0.186428222649997	0.229714777437582	0.167338977473662	0.1737608493688	0.216583645414975	0.154875787607079	0.200475163038613	0.243124459086524	0.180011950418522	0.00252762208560114	0.00251068186852823	0.00281294244015479
125	0.908397597558638	0.14	0.0444261999222447	0.0269119852725073	0.0619404145719821	0.160660269867671	0.882744607963654	0.567726746154952	1.19776246977236	15.77	12.07	20.63	0.0349042702184011	0.0542718068839941	0.0736393435495871	0.0345422147409065	0.05370885556506	0.0728754963892136	0.0353648987081514	0.0551038487695019	0.0747696150821435	0.0444261999222447	17.1283155201169	0.0212832444791829	2.76719907817228	0.186428222649997	0.229714777437582	0.167338977473662	0.1737608493688	0.216583645414975	0.154875787607079	0.200475163038613	0.243124459086524	0.180011950418522	0.00252762208560114	0.00251068186852823	0.00281294244015479
125	0.908397597558638	0.14	0.0444725204141582	0.0272793119105881	0.0616657289177283	0.145020843855246	0.802595597847419	0.49833565142839	1.10685554426645	15.26	11.08	20.63	0.0316317464019698	0.0509445799064911	0.0702574134110123	0.0313351871611127	0.0504669557579264	0.0695987243547401	0.0319397601755781	0.0514398535095985	0.071009629868205	0.0444725204141582	16.8064580796637	-0.00996877476448184	2.71402126395708	0.186428222649997	0.229714777437582	0.167338977473662	0.1737608493688	0.216583645414975	0.154875787607079	0.200475163038613	0.243124459086524	0.180011950418522	0.00252762208560114	0.00251068186852823	0.00281294244015479
125	0.908397597558638	0.14	0.0444868544311686	0.0275341710307688	0.0614395378315684	0.164347500007155	0.915627835441951	0.593271837183802	1.2379838337001	15.86	12.23	22.04	0.0362736060849917	0.0559829766754715	0.0756923472659513	0.0358911981581751	0.0553927862764986	0.074894374394822	0.0367277376847948	0.0566882062453884	0.0766153097577215	0.0444868544311686	17.9848938616924	0.082018562258482	2.87587519512472	0.186428222649997	0.229714777437582	0.167338977473662	0.1737608493688	0.216583645414975	0.154875787607079	0.200475163038613	0.243124459086524	0.180011950418522	0.00252762208560114	0.00251068186852823	0.00281294244015479
125	0.908397597558638	0.14	0.0446509884276527	0.0274362550952602	0.0618657217600452	0.16228656152998	0.923134224084482	0.595675341431093	1.25059310673787	17.22	12.08	23.44	0.0336305986078654	0.0521182503153185	0.0706059020227715	0.0331974559931239	0.0514469974636951	0.0696965389342664	0.0337446200655648	0.052302016617545	0.0708444640701036	0.0446509884276527	18.4014883601443	-0.0391290471505041	2.77701138806688	0.186428222649997	0.229714777437582	0.167338977473662	0.1737608493688	0.216583645414975	0.154875787607079	0.200475163038613	0.243124459086524	0.180011950418522	0.00252762208560114	0.00251068186852823	0.00281294244015479
125	0.908397597558638	0.14	0.0448443856501604	0.0273447590515501	0.0623440122487707	0.146493747990118	0.829348085632415	0.516800523177458	1.14189564808737	16.99	12.34	21.86	0.0295622427632881	0.0474407210193845	0.0653191992754809	0.029192465838802	0.0468473125945089	0.0645021593502158	0.0298464270603086	0.0479799059208749	0.0660111400803591	0.0448443856501604	17.7840839029246	0.125141507490878	2.91347306891494	0.186428222649997	0.229714777437582	0.167338977473662	0.1737608493688	0.216583645414975	0.154875787607079	0.200475163038613	0.243124459086524	0.180011950418522	0.00252762208560114	0.00251068186852823	0.00281294244015479
125	0.908397597558638	0.14	0.0448552435772694	0.0272235834868744	0.0624869036676644	0.163045916627696	0.874727924122651	0.565303703792337	1.18415214445297	15.41	11.44	20.76	0.0355535114880343	0.0550140554370461	0.0744745993860579	0.0352098284517065	0.0544822543062442	0.073754680160782	0.0359923206228913	0.0557099773843119	0.0754222066548943	0.0448552435772694	17.4519079268133	0.0167681420296684	2.7709669394963	0.186428222649997	0.229714777437582	0.167338977473662	0.1737608493688	0.216583645414975	0.154875787607079	0.200475163038613	0.243124459086524	0.180011950418522	0.00252762208560114	0.00251068186852823	0.00281294244015479
125	0.908397597558638	0.14	0.0449178802125556	0.0277563639837109	0.0620793964414002	0.154451573086707	0.86058788711937	0.546208715283688	1.17496705895505	15.52	11.12	19.86	0.0341018135738428	0.0537296584057792	0.0733575032377155	0.033764331224985	0.0531979326873552	0.0726315341497254	0.0345207236897855	0.0543624325714753	0.0742108363077696	0.0449178802125556	16.7448574937954	-0.00270251073129585	2.70432444351389	0.186428222649997	0.229714777437582	0.167338977473662	0.1737608493688	0.216583645414975	0.154875787607079	0.200475163038613	0.243124459086524	0.180011950418522	0.00252762208560114	0.00251068186852823	0.00281294244015479
125	0.908397597558638	0.14	0.0452078107964037	0.0279665931363698	0.0624490284564376	0.149694784054921	0.887989994919393	0.557561401533773	1.21841858830501	15.21	11.6	20.22	0.035510413719059	0.0565550126160638	0.0775996115130686	0.0351812948728054	0.0560308474894811	0.0768804001061568	0.0360281232775647	0.0574615757988663	0.0786777646466108	0.0452078107964037	17.4532352143151	-0.0872548005041685	2.65861077605716	0.186428222649997	0.229714777437582	0.167338977473662	0.1737608493688	0.216583645414975	0.154875787607079	0.200475163038613	0.243124459086524	0.180011950418522	0.00252762208560114	0.00251068186852823	0.00281294244015479
125	0.908397597558638	0.14	0.0452451754165196	0.02739212570096	0.0630982251320792	0.178561292552002	0.9363980537017	0.622824169778902	1.2499719376245	15.73	11.75	20.37	0.0383804705410166	0.0577039229667687	0.0770273753925208	0.0379850916987517	0.0571094823584295	0.0762338730181073	0.0389427265587076	0.0584541020345141	0.0781254471582031	0.0452451754165196	17.2719424959541	-0.0560712695677885	2.70314563272251	0.186428222649997	0.229714777437582	0.167338977473662	0.1737608493688	0.216583645414975	0.154875787607079	0.200475163038613	0.243124459086524	0.180011950418522	0.00252762208560114	0.00251068186852823	0.00281294244015479
125	0.908397597558638	0.14	0.0453513189727557	0.0276762551272371	0.0630263828182743	0.12960716981535	0.822704348728101	0.489836082977322	1.15557261447888	16.59	11.96	22.05	0.0286653245351538	0.0481448549266331	0.0676243853181123	0.0283256042967122	0.0475742776922692	0.0668229510878262	0.028896532545625	0.0486409219454804	0.0682480939144589	0.0453513189727557	18.2264635144339	-0.122394154435411	2.69001125293481	0.186428222649997	0.229714777437582	0.167338977473662	0.1737608493688	0.216583645414975	0.154875787607079	0.200475163038613	0.243124459086524	0.180011950418522	0.00252762208560114	0.00251068186852823	0.00281294244015479
125	0.908397597558638	0.14	0.0454092420919555	0.0275322001955625	0.0632862839883485	0.167169080980263	0.871495836190401	0.567791340604714	1.17520033177609	15.73	11.82	20.63	0.0349965226968437	0.0537157255321286	0.0724349283674134	0.0346362304689599	0.0531627174921009	0.0716892045152419	0.03545067113605	0.0544720809437359	0.0734234019370974	0.0454092420919555	17.0478773221061	-0.096717089815596	2.65464322708722	0.186428222649997	0.229714777437582	0.167338977473662	0.1737608493688	0.216583645414975	0.154875787607079	0.200475163038613	0.243124459086524	0.180011950418522	0.00252762208560114	0.00251068186852823	0.00281294244015479
125	0.908397597558638	0.14	0.0454618299382503	0.02794000322383	0.0629836566526707	0.177788161286662	0.918074158399459	0.609823744505626	1.22632457229329	15.69	11.36	21.01	0.0376895931310824	0.0567407251783671	0.0757918572256519	0.0373047381397295	0.0561613357638429	0.0750179333879563	0.0380862479674	0.0573263672784146	0.0765713887249144	0.0454618299382503	17.6323636117378	0.0966665243858761	2.85198317101814	0.186428222649997	0.229714777437582	0.167338977473662	0.1737608493688	0.216583645414975	0.154875787607079	0.200475163038613	0.243124459086524	0.180011950418522	0.00252762208560114	0.00251068186852823	0.00281294244015479
125	0.908397597558638	0.14	0.0456297979904519	0.0281282198609586	0.0631313761199452	0.122614565082751	0.775657430278551	0.451706226622014	1.09960863393509	16.12	11.9	22.37	0.02718986275737	0.0466896797808725	0.0661894968043751	0.026890341360463	0.0461753499280926	0.0654603584957222	0.0273936100854476	0.0469763752046735	0.0667928791947404	0.0456297979904519	17.950300361636	0.0675470166942009	2.86682189569258	0.186428222649997	0.229714777437582	0.167338977473662	0.1737608493688	0.216583645414975	0.154875787607079	0.200475163038613	0.243124459086524	0.180011950418522	0.00252762208560114	0.00251068186852823	0.00281294244015479
125	0.908397597558638	0.14	0.0457877856620604	0.0282473832303848	0.063328188093736	0.191019108141362	1.00309547221655	0.680796844067269	1.32539410036583	15.06	11.54	20.4	0.0437812021819894	0.0645078279367164	0.0852344536914435	0.0433890189335566	0.0639299797222155	0.0844709405108745	0.0444275388692689	0.065434663014891	0.0865151675385752	0.0457877856620604	16.8881217181662	-0.00314296790865552	2.73247843128692	0.186428222649997	0.229714777437582	0.167338977473662	0.1737608493688	0.216583645414975	0.154875787607079	0.200475163038613	0.243124459086524	0.180011950418522	0.00252762208560114	0.00251068186852823	0.00281294244015479
125	0.908397597558638	0.14	0.0458667787447671	0.0277631055788776	0.0639704519106566	0.166129821921737	0.968757577228906	0.629893138468123	1.30762201598969	15.55	12.2	20.21	0.0392618967274637	0.0603836708613934	0.0815054449953232	0.0388713332011442	0.0597829953620041	0.0806946575228639	0.0398674903548907	0.0613393264343916	0.0829103499166656	0.0458667787447671	17.0983696242466	0.0289931604964702	2.77929076970658	0.186428222649997	0.229714777437582	0.167338977473662	0.1737608493688	0.216583645414975	0.154875787607079	0.200475163038613	0.243124459086524	0.180011950418522	0.00252762208560114	0.00251068186852823	0.00281294244015479
125	0.908397597558638	0.14	0.0459827833659437	0.0283338519707197	0.0636317147611677	0.176005473447767	0.901026884361356	0.596642556654577	1.20541121206813	16.26	12.8	21.67	0.03560192920734	0.0537646786893792	0.0719274281714185	0.0352004388490245	0.0531583632286074	0.0711162876081903	0.0361290153234109	0.054620871718956	0.0729871939922546	0.0459827833659437	17.6640081543683	-0.0477478156037354	2.73619603314512	0.186428222649997	0.229714777437582	0.167338977473662	0.1737608493688	0.216583645414975	0.154875787607079	0.200475163038613	0.243124459086524	0.180011950418522	0.00252762208560114	0.00251068186852823	0.00281294244015479
125	0.908397597558638	0.14	0.0460236520288152	0.028555500664973	0.0634918033926574	0.150196350916142	0.838868873429934	0.527332222637549	1.15040552422232	16.24	11.67	21.08	0.031506596395448	0.050120022803968	0.068733449212488	0.031152496506622	0.0495567282392335	0.0679609599718449	0.0318153127447575	0.0505730040835752	0.0694257970607595	0.0460236520288152	17.3553346572369	-0.103655118190447	2.66316404076138	0.186428222649997	0.229714777437582	0.167338977473662	0.1737608493688	0.216583645414975	0.154875787607079	0.200475163038613	0.243124459086524	0.180011950418522	0.00252762208560114	0.00251068186852823	0.00281294244015479
125	0.908397597558638	0.14	0.046077931891426	0.0282413148547848	0.0639145489280672	0.149110394846685	0.862725887198213	0.540959302897994	1.18449247149843	15.91	12.35	20.73	0.0329660122311488	0.0525744395135542	0.0721828667959595	0.0326151508765274	0.0520148832367183	0.0714146155969093	0.0335328220753417	0.0534274968960001	0.073406437216067	0.046077931891426	17.4797912227555	0.0663585161170976	2.83102705684213	0.186428222649997	0.229714777437582	0.167338977473662	0.1737608493688	0.216583645414975	0.154875787607079	0.200475163038613	0.243124459086524	0.180011950418522	0.00252762208560114	0.00251068186852823	0.00281294244015479
125	0.908397597558638	0.14	0.0461858250790284	0.0284903297561115	0.0638813204019453	0.146912904022003	0.866389404406225	0.540428654280299	1.19235015453215	15.78	12.22	22.03	0.0331991775340592	0.0532233356294087	0.0732474937247583	0.0328539861426079	0.0526699412790594	0.072485896415511	0.0335465037628296	0.0537956937883277	0.0741809935504528	0.0461858250790284	17.7717901262057	-0.0676332040358893	2.71897193593939	0.186428222649997	0.229714777437582	0.167338977473662	0.1737608493688	0.216583645414975	0.154875787607079	0.200475163038613	0.243124459086524	0.180011950418522	0.00252762208560114	0.00251068186852823	0.00281294244015479
125	0.908397597558638	0.14	0.0462093901169565	0.0283716355027884	0.0640471447311245	0.149577072742071	0.814551130548955	0.511309531872105	1.1177927292258	15.9	12.55	20.86	0.0311788605999834	0.0496700620032588	0.0681612634065343	0.0308476204950161	0.0491423738121228	0.0674371271292294	0.03164968755161	0.0505077183403041	0.0693568050573953	0.0462093901169565	17.4941212923532	-0.0385503331251126	2.74067328461657	0.186428222649997	0.229714777437582	0.167338977473662	0.1737608493688	0.216583645414975	0.154875787607079	0.200475163038613	0.243124459086524	0.180011950418522	0.00252762208560114	0.00251068186852823	0.00281294244015479
125	0.908397597558638	0.14	0.0463078798591337	0.0284808302966748	0.0641349294215927	0.165958133352655	0.862448552145634	0.560583167908532	1.16431393638274	16.32	11.39	22.31	0.0333311698494617	0.0512794904014651	0.0692278109534684	0.0329517525686605	0.0506957627706357	0.068439772972611	0.0335368172284969	0.0515240449158693	0.0695227411611425	0.0463078798591337	17.4920786696758	-0.00201232101231332	2.76393366198851	0.186428222649997	0.229714777437582	0.167338977473662	0.1737608493688	0.216583645414975	0.154875787607079	0.200475163038613	0.243124459086524	0.180011950418522	0.00252762208560114	0.00251068186852823	0.00281294244015479
125	0.908397597558638	0.14	0.0464322307551859	0.0283673758671659	0.0644970856432059	0.149185547655638	0.922758994553173	0.578704051741002	1.26681393736534	16.17	12.51	22.42	0.0347327774618665	0.0553823369861163	0.0760318965103661	0.0343471199237263	0.0547673957893759	0.0751876716550255	0.0351423904598278	0.0559804975439594	0.0768134466684171	0.0464322307551859	18.5546093006785	0.1607484067796	2.97751654599799	0.186428222649997	0.229714777437582	0.167338977473662	0.1737608493688	0.216583645414975	0.154875787607079	0.200475163038613	0.243124459086524	0.180011950418522	0.00252762208560114	0.00251068186852823	0.00281294244015479
125	0.908397597558638	0.14	0.0466733407905921	0.0285843307030944	0.0647623508780898	0.130186681778643	0.828325855987507	0.4940412117786	1.16261050019641	15.15	10.93	19.94	0.0315689302568561	0.0529295138830216	0.0742900975091872	0.0312796704596406	0.0524445313280871	0.0736093921965337	0.0319458398519876	0.0535823678145649	0.0751078296736752	0.0466733407905921	16.9922912087292	-0.0266489823854941	2.70257412087054	0.186428222649997	0.229714777437582	0.167338977473662	0.1737608493688	0.216583645414975	0.154875787607079	0.200475163038613	0.243124459086524	0.180011950418522	0.00252762208560114	0.00251068186852823	0.00281294244015479
125	0.908397597558638	0.14	0.0468938511497257	0.0285727110755387	0.0652149912239127	0.151332613184817	0.920205231832121	0.579975196320468	1.26043526734377	14.4	11.25	19.65	0.0389508150786583	0.0618004770667844	0.0846501390549105	0.0386575653010597	0.061335198583684	0.0840128318663083	0.0395587679918097	0.062776699406459	0.0859688174610321	0.0468938511497257	16.8114686257438	-0.0621751819137269	2.65225145587223	0.186428222649997	0.229714777437582	0.167338977473662	0.1737608493688	0.216583645414975	0.154875787607079	0.200475163038613	0.243124459086524	0.180011950418522	0.00252762208560114	0.00251068186852823	0.00281294244015479
125	0.908397597558638	0.14	0.0470102522190935	0.0286129693184168	0.0654075351197701	0.153092647959586	0.898392629302289	0.568484949241438	1.22830030936314	15.55	11.05	22.01	0.0354387607308036	0.0560048625291567	0.0765709643275098	0.0350863687421809	0.0554479676357629	0.0758095665293448	0.0356052898950896	0.0562457885606711	0.0769107655496216	0.0470102522190935	17.2301394654131	0.0440767195954758	2.78778129292573	0.186428222649997	0.229714777437582	0.167338977473662	0.1737608493688	0.216583645414975	0.154875787607079	0.200475163038613	0.243124459086524	0.180011950418522	0.00252762208560114	0.00251068186852823	0.00281294244015479
125	0.908397597558638	0.14	0.0470662528112718	0.0285856283527195	0.065546877269824	0.173449956022985	1.0068499793745	0.663689151669275	1.35001080707972	15.35	12.05	21.52	0.0418833510384114	0.063539159896007	0.0851949687536026	0.0414829671992802	0.0629317573806017	0.0843805475619232	0.0424242334120209	0.0643252913013307	0.0862468235848783	0.0470662528112718	17.400450447479	0.0913357962647454	2.86055250142731	0.186428222649997	0.229714777437582	0.167338977473662	0.1737608493688	0.216583645414975	0.154875787607079	0.200475163038613	0.243124459086524	0.180011950418522	0.00252762208560114	0.00251068186852823	0.00281294244015479
125	0.908397597558638	0.14	0.0472208681588481	0.0289489777398431	0.0654927585778532	0.169510221558391	0.992443167033007	0.649469870664293	1.33541646340172	15.35	11.17	19.75	0.0409856680824997	0.0626294583814263	0.084273248680353	0.0405938546364176	0.0620307353384034	0.0834676160403891	0.0415095229842567	0.0635473417731046	0.0854858648848552	0.0472208681588481	17.220732490954	0.121207434907915	2.8588531465614	0.186428222649997	0.229714777437582	0.167338977473662	0.1737608493688	0.216583645414975	0.154875787607079	0.200475163038613	0.243124459086524	0.180011950418522	0.00252762208560114	0.00251068186852823	0.00281294244015479
125	0.908397597558638	0.14	0.0473080805779495	0.0286629740711311	0.065953187084768	0.150049852895534	0.92473990745172	0.581115502024617	1.26836431287882	15.37	11.83	21.32	0.0366406441096602	0.0583069385085914	0.0799732329075226	0.0362893763912303	0.0577479596544739	0.0792065429177175	0.0370623440646796	0.0590495855310531	0.0808319249010333	0.0473080805779495	17.0406381637606	0.00805349619921204	2.7541943187747	0.186428222649997	0.229714777437582	0.167338977473662	0.1737608493688	0.216583645414975	0.154875787607079	0.200475163038613	0.243124459086524	0.180011950418522	0.00252762208560114	0.00251068186852823	0.00281294244015479
125	0.908397597558638	0.14	0.047331834407755	0.0290139682715174	0.0656497005439926	0.150572424620402	0.893675105497373	0.56227276007628	1.22507745091847	16.54	10.58	21.22	0.0330136461704475	0.0524718176285565	0.0719299890866654	0.0326255949904899	0.0518550499246756	0.0710845048588613	0.0330748997997708	0.0526031990414741	0.0721414167097206	0.047331834407755	17.3896662486407	0.00532977918468581	2.76048299988544	0.186428222649997	0.229714777437582	0.167338977473662	0.1737608493688	0.216583645414975	0.154875787607079	0.200475163038613	0.243124459086524	0.180011950418522	0.00252762208560114	0.00251068186852823	0.00281294244015479
125	0.908397597558638	0.14	0.0475993821570497	0.0295308200467294	0.06566794426737	0.168968769279073	0.971081135315911	0.634843416072992	1.30731885455883	16.65	13.05	22.18	0.0370357570910879	0.056651331860332	0.0762669066295762	0.0365934772958044	0.0559748035151412	0.075356129734478	0.0375084338345918	0.0573292260928644	0.0772686984075225	0.0475993821570497	18.4018715278515	-0.020998695036652	2.8034419959553	0.186428222649997	0.229714777437582	0.167338977473662	0.1737608493688	0.216583645414975	0.154875787607079	0.200475163038613	0.243124459086524	0.180011950418522	0.00252762208560114	0.00251068186852823	0.00281294244015479
125	0.908397597558638	0.14	0.0477062778922648	0.0289678110640948	0.0664447447204349	0.165184967483202	0.99248107387844	0.644129670421286	1.34083247733559	17.6	12.9	23.13	0.0356019007800775	0.0548557446441103	0.0741095885081432	0.0351223304175206	0.0541168181044907	0.0731113057914608	0.0359344013688165	0.0553187663685363	0.0748029490620734	0.0477062778922648	18.8412617899528	0.0702949976684335	2.92175180768685	0.186428222649997	0.229714777437582	0.167338977473662	0.1737608493688	0.216583645414975	0.154875787607079	0.200475163038613	0.243124459086524	0.180011950418522	0.00252762208560114	0.00251068186852823	0.00281294244015479
125	0.908397597558638	0.14	0.0477358620444642	0.0296245762141652	0.0658471478747632	0.171047231243243	0.895162371672321	0.587485997676821	1.20283874566782	14.21	10.85	22.03	0.0399611145630331	0.0608894275410327	0.0818177405190322	0.0396775301463401	0.0604573251589843	0.0812371201716285	0.0401795869470962	0.061248618099166	0.0824052133829353	0.0477358620444642	17.0217329570042	-0.0476331087074453	2.66935818638923	0.186428222649997	0.229714777437582	0.167338977473662	0.1737608493688	0.216583645414975	0.154875787607079	0.200475163038613	0.243124459086524	0.180011950418522	0.00252762208560114	0.00251068186852823	0.00281294244015479
125	0.908397597558638	0.14	0.0479055061210769	0.0293689198285511	0.0664420924136026	0.191693337950467	1.0041413142104	0.682208781160529	1.32607384726027	15.29	11.67	21.44	0.0432215401137041	0.0636176714379756	0.0840138027622471	0.0428137374143166	0.0630174277152183	0.08322111801612	0.0436657259569169	0.0642977821168315	0.0850030850015129	0.0479055061210769	17.0502323656781	0.0378887118899183	2.77352287626017	0.186428222649997	0.229714777437582	0.167338977473662	0.1737608493688	0.216583645414975	0.154875787607079	0.200475163038613	0.243124459086524	0.180011950418522	0.00252762208560114	0.00251068186852823	0.00281294244015479
125	0.908397597558638	0.14	0.0479103960087323	0.0291421612498531	0.0666786307676115	0.169384998895745	0.90824533853594	0.594229863262505	1.22226081380938	16.11	11.56	21.3	0.035780410090964	0.0546882489170128	0.0735960877430617	0.0353866024773788	0.0540863371797686	0.0727860718821585	0.0361319722276159	0.055224864443138	0.0742644458849195	0.0479103960087323	17.2207546277396	0.00596574106708354	2.75224431034943	0.186428222649997	0.229714777437582	0.167338977473662	0.1737608493688	0.216583645414975	0.154875787607079	0.200475163038613	0.243124459086524	0.180011950418522	0.00252762208560114	0.00251068186852823	0.00281294244015479
125	0.908397597558638	0.14	0.0480295800146393	0.0291468856749564	0.0669122743543222	0.166464540127283	0.934185785241854	0.607808527871934	1.26056304261177	16.13	11.82	22.12	0.0365679318274368	0.0562039532885304	0.075839974749624	0.0361645523531466	0.0555839696034386	0.0750033868537306	0.0368720004580041	0.0566048364632745	0.0764228086450116	0.0480295800146393	17.5698074750703	0.00642660359551692	2.78312593182733	0.186428222649997	0.229714777437582	0.167338977473662	0.1737608493688	0.216583645414975	0.154875787607079	0.200475163038613	0.243124459086524	0.180011950418522	0.00252762208560114	0.00251068186852823	0.00281294244015479
125	0.908397597558638	0.14	0.0481871836814629	0.0298108616390508	0.0665635057238751	0.174257531952333	0.972536136411261	0.642000918163794	1.30307135465873	15.78	12.45	21.32	0.0394355587933807	0.0597390204609469	0.0800424821285131	0.0390254220062979	0.0591177240811061	0.0792100261559143	0.0400378930796765	0.0605416941443994	0.0813125375946829	0.0481871836814629	17.6295073302213	0.068339437076075	2.84385862565537	0.186428222649997	0.229714777437582	0.167338977473662	0.1737608493688	0.216583645414975	0.154875787607079	0.200475163038613	0.243124459086524	0.180011950418522	0.00252762208560114	0.00251068186852823	0.00281294244015479
125	0.908397597558638	0.14	0.0482599918997284	0.0296076797905817	0.0669123040088752	0.168090847923975	0.922945196499345	0.602371937403627	1.24351845559506	16.39	11.57	20.96	0.0356652784004981	0.0546458016013037	0.0736263248021093	0.0352548413497967	0.0540169361431236	0.0727790309364504	0.0360687370831187	0.0551454676469345	0.0742518073433813	0.0482599918997284	17.3562012293439	0.0429243477385142	2.80034403144188	0.186428222649997	0.229714777437582	0.167338977473662	0.1737608493688	0.216583645414975	0.154875787607079	0.200475163038613	0.243124459086524	0.180011950418522	0.00252762208560114	0.00251068186852823	0.00281294244015479
125	0.908397597558638	0.14	0.0483036354009844	0.0299765462787853	0.0666307245231835	0.152372844911911	0.867673128300268	0.548158863701345	1.18718739289919	15.59	11.93	21.91	0.0340890148489998	0.0539590328887229	0.0738290509284461	0.0337474739827635	0.0534184125476624	0.0730893511125613	0.0344517149890202	0.0544838905944799	0.0745754630663336	0.0483036354009844	17.8239997680888	-0.0576217159300343	2.72211970081481	0.186428222649997	0.229714777437582	0.167338977473662	0.1737608493688	0.216583645414975	0.154875787607079	0.200475163038613	0.243124459086524	0.180011950418522	0.00252762208560114	0.00251068186852823	0.00281294244015479
125	0.908397597558638	0.14	0.0484612491783794	0.0296772461920646	0.0672452521646943	0.170388120025434	1.00843170237655	0.661015732959085	1.35584767179401	16.94	12.32	23.63	0.0379103945480552	0.057835300743482	0.0777602069389088	0.037439016908598	0.0571161769288459	0.0767933369490937	0.0381341034166327	0.0580387117145721	0.0780274524044743	0.0484612491783794	18.5648044619997	0.0384826896158622	2.87052696032087	0.186428222649997	0.229714777437582	0.167338977473662	0.1737608493688	0.216583645414975	0.154875787607079	0.200475163038613	0.243124459086524	0.180011950418522	0.00252762208560114	0.00251068186852823	0.00281294244015479
125	0.908397597558638	0.14	0.0485650295416378	0.0293930137708837	0.0677370453123919	0.158223925943446	0.977034100401745	0.625184231220001	1.32888396958349	16.71	12.42	20.86	0.0363284890998665	0.0567739410147603	0.0772193929296541	0.0358904885283886	0.0560894363952272	0.0762883842620657	0.0368963630891549	0.0576525160825211	0.0782979376220425	0.0485650295416378	17.7037167637264	0.101456976162574	2.89807302470985	0.186428222649997	0.229714777437582	0.167338977473662	0.1737608493688	0.216583645414975	0.154875787607079	0.200475163038613	0.243124459086524	0.180011950418522	0.00252762208560114	0.00251068186852823	0.00281294244015479
125	0.908397597558638	0.14	0.0485685514416118	0.0294886691993951	0.0676484336838286	0.166478419112581	0.886439261961108	0.576758734650342	1.19611978927187	16.04	11.23	22.01	0.0348882109866242	0.0536208264221183	0.0723534418576123	0.0345090512462492	0.0530380834825993	0.0715671157189494	0.0350615997505587	0.0538370753095854	0.0727261426319223	0.0485685514416118	17.1474819197549	-0.0371355704353553	2.71034955735553	0.186428222649997	0.229714777437582	0.167338977473662	0.1737608493688	0.216583645414975	0.154875787607079	0.200475163038613	0.243124459086524	0.180011950418522	0.00252762208560114	0.00251068186852823	0.00281294244015479
125	0.908397597558638	0.14	0.0486660644886424	0.0295322997210711	0.0677998292562137	0.169933638426369	0.933784108096658	0.61156694536539	1.25600127082793	14.72	11.17	19.96	0.0401911888702953	0.0613667787917645	0.0825423687132337	0.0398595518867201	0.0608604117500751	0.0818612716134302	0.0406912687351451	0.062282998115916	0.0836023656561794	0.0486660644886424	16.5547652033566	0.0163906918273359	2.71491818655046	0.186428222649997	0.229714777437582	0.167338977473662	0.1737608493688	0.216583645414975	0.154875787607079	0.200475163038613	0.243124459086524	0.180011950418522	0.00252762208560114	0.00251068186852823	0.00281294244015479
125	0.908397597558638	0.14	0.0488223852450684	0.0297924198420279	0.0678523506481089	0.151094039061827	0.864427048952088	0.54452285358178	1.18433124432239	15.21	11	18.96	0.0346742291841035	0.0550451489981426	0.0754160688121818	0.0343526761887044	0.0545346853783585	0.0747166945680127	0.0352418870615776	0.0557768815291299	0.0764405020584381	0.0488223852450684	16.3417188338447	0.118168390050995	2.82123492638161	0.186428222649997	0.229714777437582	0.167338977473662	0.1737608493688	0.216583645414975	0.154875787607079	0.200475163038613	0.243124459086524	0.180011950418522	0.00252762208560114	0.00251068186852823	0.00281294244015479
125	0.908397597558638	0.14	0.0495777482516383	0.0306708768814231	0.0684846196218534	0.160107211978643	0.882370407881074	0.566838796905496	1.19790201885665	14.35	10.63	20.31	0.0381891757182262	0.0594472339209895	0.0807052921237527	0.0379057372829213	0.0590060190833064	0.0801063008836914	0.038585749919332	0.060028453122219	0.0813661778441793	0.0495777482516383	16.2644952684411	-0.018532004877134	2.66717437178221	0.186428222649997	0.229714777437582	0.167338977473662	0.1737608493688	0.216583645414975	0.154875787607079	0.200475163038613	0.243124459086524	0.180011950418522	0.00252762208560114	0.00251068186852823	0.00281294244015479
125	0.908397597558638	0.14	0.0496862577982356	0.0304838291176451	0.0688886864788262	0.148212133142108	0.904691829710528	0.566073880163537	1.24330977925752	16.47	12.39	21.94	0.0333738693974142	0.0533376791046148	0.0733014888118153	0.0329856157344872	0.0527171772072232	0.0724487386799592	0.0337392347836671	0.0539628941688383	0.0741390572803696	0.0496862577982356	17.6859286572294	0.0884069269571977	2.88022204232964	0.186428222649997	0.229714777437582	0.167338977473662	0.1737608493688	0.216583645414975	0.154875787607079	0.200475163038613	0.243124459086524	0.180011950418522	0.00252762208560114	0.00251068186852823	0.00281294244015479
125	0.908397597558638	0.14	0.051128336671815	0.0311549264084869	0.0711017469351431	0.138564150745244	0.962974518463466	0.588099685464313	1.33784935146262	16.56	12.82	21.69	0.0344754607282576	0.0564512973126128	0.0784271338969681	0.0340686298772995	0.0557851385771458	0.0775016472769921	0.0349620562117936	0.0572676511745484	0.0795343389788022	0.051128336671815	17.8944054435683	0.0633454087921768	2.86536832355888	0.186428222649997	0.229714777437582	0.167338977473662	0.1737608493688	0.216583645414975	0.154875787607079	0.200475163038613	0.243124459086524	0.180011950418522	0.00252762208560114	0.00251068186852823	0.00281294244015479
125	0.908397597558638	0.14	0.051244525395624	0.0310103344461857	0.0714787163450623	0.1678334430802	0.981278997093989	0.640130201681495	1.32242779250648	14.87	10.97	20.33	0.0416519202723551	0.0638497518856826	0.0860475834990101	0.0412946505639227	0.063302080083506	0.0853095096030892	0.0421096089017738	0.0645541158114943	0.0869909694949859	0.051244525395624	16.4924940382236	-0.100219751844168	2.60391358874607	0.186428222649997	0.229714777437582	0.167338977473662	0.1737608493688	0.216583645414975	0.154875787607079	0.200475163038613	0.243124459086524	0.180011950418522	0.00252762208560114	0.00251068186852823	0.00281294244015479
125	0.908397597558638	0.14	0.0513047197930391	0.0318076243044201	0.070801815281658	0.204811022742241	1.13610267925633	0.786591108300243	1.48561425021241	16.41	11.94	22.62	0.0465274286970362	0.0672012890100377	0.0878751493230392	0.0459906579048999	0.0664260110687317	0.0868613642325635	0.0468393533783905	0.0676209152531516	0.0884130376261636	0.0513047197930391	18.1292861502427	-0.0151079841344073	2.78853938415493	0.186428222649997	0.229714777437582	0.167338977473662	0.1737608493688	0.216583645414975	0.154875787607079	0.200475163038613	0.243124459086524	0.180011950418522	0.00252762208560114	0.00251068186852823	0.00281294244015479
125	0.908397597558638	0.14	0.0516306003101103	0.0318144784868787	0.071446722133342	0.156690788691399	0.950691368966784	0.606344053636282	1.29503868429729	15.25	11.98	21.8	0.0385061182503464	0.0603740303108139	0.0822419423712814	0.038145699303725	0.0598089267533366	0.0814721542029482	0.0389515513866173	0.0610972293902727	0.0832184512099773	0.0516306003101103	17.1943651960369	0.00228685716694904	2.76154388384969	0.186428222649997	0.229714777437582	0.167338977473662	0.1737608493688	0.216583645414975	0.154875787607079	0.200475163038613	0.243124459086524	0.180011950418522	0.00252762208560114	0.00251068186852823	0.00281294244015479
125	0.908397597558638	0.14	0.0519497645630701	0.0319783970180549	0.0719211321080853	0.161397675232134	0.925093652804388	0.595862777729699	1.25432452787908	14.65	11.08	20.35	0.0393424844386987	0.061080309091409	0.0828181337441194	0.0390239198290467	0.0605857286117892	0.0821475373945317	0.0398104710183548	0.0618830536598021	0.0838666552160022	0.0519497645630701	16.0764264379688	0.0200213355163489	2.70568073362197	0.186428222649997	0.229714777437582	0.167338977473662	0.1737608493688	0.216583645414975	0.154875787607079	0.200475163038613	0.243124459086524	0.180011950418522	0.00252762208560114	0.00251068186852823	0.00281294244015479
125	0.908397597558638	0.14	0.0522043306310202	0.0322771338018276	0.0721315274602129	0.135849511691834	0.902631902361605	0.547195594007115	1.2580682107161	16.2	11.76	21.46	0.0327854815323687	0.0540816152204225	0.0753777489084762	0.0324197639427981	0.0534783421545999	0.0745369203664017	0.0330825262879445	0.0546196538663407	0.0760627688481283	0.0522043306310202	17.3644850178916	0.0980208105811421	2.86403005229291	0.186428222649997	0.229714777437582	0.167338977473662	0.1737608493688	0.216583645414975	0.154875787607079	0.200475163038613	0.243124459086524	0.180011950418522	0.00252762208560114	0.00251068186852823	0.00281294244015479
125	0.908397597558638	0.14	0.052264803305722	0.0323975428154552	0.0721320637959888	0.166993217360051	0.962859144564125	0.627103692404989	1.29861459672326	15.37	11.88	21.42	0.0395398126277966	0.0607096890420465	0.0818795654562963	0.039160735584261	0.0601276516496931	0.0810945677151251	0.0400365648365921	0.0614101365483436	0.0829414480177195	0.052264803305722	17.1450190953726	-0.135627808951524	2.60552231276955	0.186428222649997	0.229714777437582	0.167338977473662	0.1737608493688	0.216583645414975	0.154875787607079	0.200475163038613	0.243124459086524	0.180011950418522	0.00252762208560114	0.00251068186852823	0.00281294244015479
125	0.908397597558638	0.14	0.0523268339967759	0.0322847766691057	0.0723688913244461	0.131301465642112	0.890378910583751	0.532809726271727	1.24794809489578	15.58	11.48	21.08	0.0331518573596644	0.0554001047358363	0.0776483521120081	0.0328202467239159	0.0548459498433161	0.0768716529627164	0.0334884824405558	0.056032379904199	0.0784765833785278	0.0523268339967759	16.9061774571367	0.015607803924853	2.7522135540198	0.186428222649997	0.229714777437582	0.167338977473662	0.1737608493688	0.216583645414975	0.154875787607079	0.200475163038613	0.243124459086524	0.180011950418522	0.00252762208560114	0.00251068186852823	0.00281294244015479
125	0.908397597558638	0.14	0.0532423629450953	0.033043408052607	0.0734413178375837	0.148695675237496	0.93297846257855	0.584440305072281	1.28151662008482	16.31	11.82	19.88	0.0347713235402697	0.055507629601983	0.0762439356636963	0.0343761557987428	0.0548767987219929	0.0753774416452431	0.0352578441938137	0.0563443765337056	0.0773111360835031	0.0532423629450953	16.915458626735	-0.0600179244803824	2.68551636783591	0.186428222649997	0.229714777437582	0.167338977473662	0.1737608493688	0.216583645414975	0.154875787607079	0.200475163038613	0.243124459086524	0.180011950418522	0.00252762208560114	0.00251068186852823	0.00281294244015479
125	0.908397597558638	0.14	0.0533327863642164	0.032468958574282	0.0741966141541507	0.154287495429567	0.913436571255467	0.579541607531441	1.24733153497949	14.93	11.33	20.12	0.0375683694372659	0.0592128712079972	0.0808573729787284	0.0372415409379036	0.0586977449427446	0.0801539489475857	0.0381013482863749	0.0600920328386955	0.0819360559775009	0.0533327863642164	16.1821689621671	-0.0429061343247068	2.64840787803468	0.186428222649997	0.229714777437582	0.167338977473662	0.1737608493688	0.216583645414975	0.154875787607079	0.200475163038613	0.243124459086524	0.180011950418522	0.00252762208560114	0.00251068186852823	0.00281294244015479
125	0.908397597558638	0.14	0.0534742196567108	0.0326070692139368	0.0743413700994847	0.147240506443639	0.913195856534245	0.570073493595365	1.25631821947313	15.94	12.02	20.94	0.0346781910658617	0.0555506978472596	0.0764232046286574	0.0343072210708121	0.0549564441831551	0.0756056672954982	0.0351192898243198	0.0562923394734963	0.0773918327138761	0.0534742196567108	16.8524890184215	0.0207000070721767	2.76716368129686	0.186428222649997	0.229714777437582	0.167338977473662	0.1737608493688	0.216583645414975	0.154875787607079	0.200475163038613	0.243124459086524	0.180011950418522	0.00252762208560114	0.00251068186852823	0.00281294244015479
125	0.908397597558638	0.14	0.0535721513833801	0.0327994289417672	0.074344873824993	0.124616795747011	0.870175696793989	0.510092192884238	1.23025920070374	15.54	11.62	18.83	0.0318163336835616	0.0542760714998954	0.0767358093162291	0.0315005147030033	0.0537373100655864	0.0759741054281694	0.0324295994031439	0.0552176824911984	0.0781493508274141	0.0535721513833801	16.1402717564528	-0.0405800896718324	2.65987267101154	0.186428222649997	0.229714777437582	0.167338977473662	0.1737608493688	0.216583645414975	0.154875787607079	0.200475163038613	0.243124459086524	0.180011950418522	0.00252762208560114	0.00251068186852823	0.00281294244015479
125	0.908397597558638	0.14	0.0542299260256986	0.0330717379374393	0.0753881141139579	0.141688183967564	0.956071029381138	0.58867763061291	1.32346442814937	15.43	12.44	19.32	0.0369587697408312	0.0600247184422265	0.0830906671436217	0.0365994672749756	0.059441175496944	0.0822828837189124	0.0377399746832298	0.0612129684332231	0.0847999746846375	0.0542299260256986	16.5761959827356	-0.0335820645211735	2.70427978279223	0.186428222649997	0.229714777437582	0.167338977473662	0.1737608493688	0.216583645414975	0.154875787607079	0.200475163038613	0.243124459086524	0.180011950418522	0.00252762208560114	0.00251068186852823	0.00281294244015479
125	0.908397597558638	0.14	0.0560782778447574	0.0340761368091488	0.0780804188803659	0.156325839865832	1.02123043582378	0.650821717795287	1.39163915385228	15.49	12.31	20.65	0.0407157922902837	0.063888781164792	0.0870617700393003	0.0403154409879252	0.0632605738941816	0.0862057068004379	0.041418036379955	0.0650130744823052	0.0884034689933124	0.0560782778447574	17.0235358475936	0.0436602921574056	2.79399317140839	0.186428222649997	0.229714777437582	0.167338977473662	0.1737608493688	0.216583645414975	0.154875787607079	0.200475163038613	0.243124459086524	0.180011950418522	0.00252762208560114	0.00251068186852823	0.00281294244015479
125	0.908397597558638	0.14	0.0565867949011939	0.0350268607912301	0.0781467290111577	0.165680590317555	1.04432889046439	0.678436724468551	1.41022105646022	15.37	11.38	19.74	0.0427735441569039	0.0658420252022775	0.0889105062476511	0.0423633733685747	0.0652106425120019	0.088057911655429	0.0433645126262818	0.0667631006259947	0.0902651860744546	0.0565867949011939	16.5940711899112	0.0588150939516786	2.78721518914961	0.186428222649997	0.229714777437582	0.167338977473662	0.1737608493688	0.216583645414975	0.154875787607079	0.200475163038613	0.243124459086524	0.180011950418522	0.00252762208560114	0.00251068186852823	0.00281294244015479
125	0.908397597558638	0.15	0.034190344475033	0.0214242042846022	0.0469564846654639	0.183909364564544	0.85865188282188	0.576248520358033	1.14105524528573	17.43	12.87	23.39	0.0321445195547991	0.0478976539861378	0.0636507884174766	0.0317197007090211	0.0472646432470233	0.0628095857850256	0.0324353643684617	0.0482927431974536	0.0641080953478896	0.034190344475033	19.5917024831116	0.0166018004931205	2.8710659342153	0.186428222649997	0.229714777437582	0.167338977473662	0.1737608493688	0.216583645414975	0.154875787607079	0.200475163038613	0.243124459086524	0.180011950418522	0.00252762208560114	0.00251068186852823	0.00281294244015479
125	0.908397597558638	0.15	0.0359109469411736	0.0223052784630156	0.0495166154193316	0.148698066195718	0.823961936996607	0.516152620105179	1.13177125388803	16.26	11.69	22.32	0.0307996091079221	0.0491670575538888	0.0675345059998555	0.0304522919142235	0.0486126166065314	0.0667729412988393	0.0309798014945855	0.0495066119782455	0.0679408508151734	0.0359109469411736	18.3301241174685	0.00732124053096791	2.79787794938001	0.186428222649997	0.229714777437582	0.167338977473662	0.1737608493688	0.216583645414975	0.154875787607079	0.200475163038613	0.243124459086524	0.180011950418522	0.00252762208560114	0.00251068186852823	0.00281294244015479
125	0.908397597558638	0.15	0.0362369521269815	0.0227143007385109	0.0497596035154521	0.181153170165279	0.912688666102491	0.609727833471108	1.21564949873388	16.46	11.9	21.17	0.0359622043210841	0.0538310611556997	0.0716999179903153	0.0355442702802075	0.0532054645512033	0.0708666588221991	0.0363398216474069	0.0544051244943751	0.0725462333861295	0.0362369521269815	18.0910312121293	-0.000127645707872908	2.790602351537	0.186428222649997	0.229714777437582	0.167338977473662	0.1737608493688	0.216583645414975	0.154875787607079	0.200475163038613	0.243124459086524	0.180011950418522	0.00252762208560114	0.00251068186852823	0.00281294244015479
125	0.908397597558638	0.15	0.038293054245349	0.0238869851540755	0.0526991233366225	0.155929556868734	0.875407393419953	0.557412024082412	1.19340276275749	17.31	13.04	23.51	0.031310529931393	0.0491727271921672	0.0670349244529413	0.0309027968973218	0.0485323884532333	0.0661619800091448	0.0316017085385944	0.0496484669267976	0.0675647791738068	0.038293054245349	19.6956037631617	-0.0177051497460158	2.85773020435848	0.186428222649997	0.229714777437582	0.167338977473662	0.1737608493688	0.216583645414975	0.154875787607079	0.200475163038613	0.243124459086524	0.180011950418522	0.00252762208560114	0.00251068186852823	0.00281294244015479
125	0.908397597558638	0.15	0.038856079660652	0.0242823596755985	0.0534297996457055	0.188440137751275	0.861012690807037	0.582035570110225	1.13998981150385	16.68	11.24	23.14	0.0338846336978964	0.0501259736268548	0.0663673135558133	0.0334779402018839	0.0495243467172329	0.065570753232582	0.0338962223830464	0.0500438934679773	0.0663328350960427	0.038856079660652	18.5444180932026	-0.0543420256781118	2.74688154883742	0.186428222649997	0.229714777437582	0.167338977473662	0.1737608493688	0.216583645414975	0.154875787607079	0.200475163038613	0.243124459086524	0.180011950418522	0.00252762208560114	0.00251068186852823	0.00281294244015479
125	0.908397597558638	0.15	0.0392230038466215	0.024471014842388	0.053974992850855	0.160811775852998	0.813465036252606	0.523333378656399	1.10359669384881	15.85	11.83	21.72	0.032009957290092	0.0497560104694282	0.0675020636487645	0.0316728802950152	0.0492320608013906	0.066791241307766	0.0323602720829879	0.0502372566033055	0.0680503858167961	0.0392230038466215	18.2538833663347	0.0728536242495616	2.86566337487563	0.186428222649997	0.229714777437582	0.167338977473662	0.1737608493688	0.216583645414975	0.154875787607079	0.200475163038613	0.243124459086524	0.180011950418522	0.00252762208560114	0.00251068186852823	0.00281294244015479
125	0.908397597558638	0.15	0.0394449131961966	0.0248765702119362	0.0540132561804571	0.211468105777579	0.941291446958399	0.657501655703808	1.22508123821299	16.26	11.6	22.29	0.0392360351783646	0.0561710286286958	0.0731060220790269	0.0387936401990907	0.0555376878506834	0.0722817355022761	0.0394810606594206	0.0564951558894533	0.0735734266561287	0.0394449131961966	18.3414701173186	-0.0417708261525464	2.74109407341085	0.186428222649997	0.229714777437582	0.167338977473662	0.1737608493688	0.216583645414975	0.154875787607079	0.200475163038613	0.243124459086524	0.180011950418522	0.00252762208560114	0.00251068186852823	0.00281294244015479
125	0.908397597558638	0.15	0.0400513882604238	0.0251770199384025	0.0549257565824452	0.174795316164834	0.826360482660717	0.546029597183898	1.10669136813754	16.25	12.08	22.4	0.032601649592074	0.0493392941177298	0.0660769386433855	0.0322345848091698	0.0487837787523853	0.0653329726956008	0.032907586236462	0.0497868461319333	0.0666081680987728	0.0400513882604238	18.1320535620688	0.0479040203492535	2.83964014851116	0.186428222649997	0.229714777437582	0.167338977473662	0.1737608493688	0.216583645414975	0.154875787607079	0.200475163038613	0.243124459086524	0.180011950418522	0.00252762208560114	0.00251068186852823	0.00281294244015479
125	0.908397597558638	0.15	0.0401853121399027	0.0250501151192235	0.0553205091605819	0.198051577008721	0.940676916778674	0.645141172638855	1.23621266091849	17.11	11.52	22.58	0.0366412568326267	0.0534264219461086	0.0702115870595906	0.0361755056084275	0.0527473125602149	0.0693191195120022	0.036750325719109	0.0536395381064338	0.0703325738865641	0.0401853121399027	18.4569633200097	-0.129038069308113	2.67126078724297	0.186428222649997	0.229714777437582	0.167338977473662	0.1737608493688	0.216583645414975	0.154875787607079	0.200475163038613	0.243124459086524	0.180011950418522	0.00252762208560114	0.00251068186852823	0.00281294244015479
125	0.908397597558638	0.15	0.0402964422239287	0.0251678319298786	0.0554250525179788	0.160300902946335	0.795259145462143	0.511082755767859	1.07943553515643	16.46	12.06	21.54	0.0301442456414914	0.0469052942188134	0.0636663427961354	0.0297939308340112	0.0463601945235187	0.0629264582130262	0.0304730405781714	0.0473612588764638	0.0643464229615585	0.0402964422239287	18.1885697978198	0.150463876062153	2.93625917259966	0.186428222649997	0.229714777437582	0.167338977473662	0.1737608493688	0.216583645414975	0.154875787607079	0.200475163038613	0.243124459086524	0.180011950418522	0.00252762208560114	0.00251068186852823	0.00281294244015479
125	0.908397597558638	0.15	0.0410664602421903	0.0255975873892767	0.0565353330951038	0.161550397209428	0.850091255622654	0.54772349952603	1.15245901171928	15.96	12.13	22.9	0.0332944255570164	0.0516744307145689	0.0700544358721214	0.0329375236478345	0.0511205030624358	0.0693034824770371	0.033572877768026	0.0521565620568029	0.0706631171527476	0.0410664602421903	18.2725285019219	0.0838930349930506	2.88015109369717	0.186428222649997	0.229714777437582	0.167338977473662	0.1737608493688	0.216583645414975	0.154875787607079	0.200475163038613	0.243124459086524	0.180011950418522	0.00252762208560114	0.00251068186852823	0.00281294244015479
125	0.908397597558638	0.15	0.0416165993838835	0.0261577750774393	0.0570754236903278	0.16147759082833	0.817267293771989	0.526496496785309	1.10803809075867	15.27	11.54	21.87	0.0333974017710964	0.0518419482962103	0.0702864948213241	0.0330835951581471	0.051354834169338	0.069626073180529	0.0337116166655162	0.0523522321410182	0.070802241284399	0.0416165993838835	17.5747354627943	-0.028253442730369	2.73921308289126	0.186428222649997	0.229714777437582	0.167338977473662	0.1737608493688	0.216583645414975	0.154875787607079	0.200475163038613	0.243124459086524	0.180011950418522	0.00252762208560114	0.00251068186852823	0.00281294244015479
125	0.908397597558638	0.15	0.0419222790626799	0.0261877037633967	0.0576568543619631	0.138479693931323	0.791479000124668	0.483256336233829	1.09970166401551	15.99	12.21	21.92	0.0293159321410391	0.0480137411948703	0.0667115502487015	0.0289998675066047	0.0474960893772315	0.0659923112478583	0.0296227278807406	0.048599298387668	0.0675778886999407	0.0419222790626799	18.3303172215185	0.00174925745172085	2.79962875302981	0.186428222649997	0.229714777437582	0.167338977473662	0.1737608493688	0.216583645414975	0.154875787607079	0.200475163038613	0.243124459086524	0.180011950418522	0.00252762208560114	0.00251068186852823	0.00281294244015479
125	0.908397597558638	0.15	0.0420429292924282	0.0266487228803192	0.0574371357045372	0.145294986007196	0.782215828864893	0.486009131622085	1.0784225261077	17.82	12.24	23.22	0.0265349092485518	0.0427070700553221	0.0588792308620925	0.0261685764498085	0.0421174693767238	0.0580663623036391	0.0266705553832056	0.042847054771114	0.0590842360653472	0.0420429292924282	18.9294497919314	0.0416579016485742	2.88178662669187	0.186428222649997	0.229714777437582	0.167338977473662	0.1737608493688	0.216583645414975	0.154875787607079	0.200475163038613	0.243124459086524	0.180011950418522	0.00252762208560114	0.00251068186852823	0.00281294244015479
125	0.908397597558638	0.15	0.0420454429156303	0.0267082796019472	0.0573826062293133	0.173493520078716	0.917426741841772	0.604791193043476	1.23006229064007	18.16	12.59	24.79	0.0324112356140354	0.0491656205157621	0.0659200054174887	0.0319475450974449	0.0484622338184164	0.0649769225393879	0.0324860894977462	0.0491994575464509	0.0659791827849412	0.0420454429156303	19.8887124066197	-0.054907537861609	2.80281932914047	0.186428222649997	0.229714777437582	0.167338977473662	0.1737608493688	0.216583645414975	0.154875787607079	0.200475163038613	0.243124459086524	0.180011950418522	0.00252762208560114	0.00251068186852823	0.00281294244015479
125	0.908397597558638	0.15	0.0421946664754157	0.0267697035701889	0.0576196293806425	0.168902922208186	0.866536752178141	0.566427251316375	1.16664625303991	15.81	11.6	23.01	0.0347323236397779	0.0531345108351837	0.0715366980305895	0.0343692302896705	0.052579040151864	0.0707888500140575	0.0349109599364232	0.0533054859610269	0.0718419014091823	0.0421946664754157	18.1136995612387	0.0201382366904962	2.80986063531995	0.186428222649997	0.229714777437582	0.167338977473662	0.1737608493688	0.216583645414975	0.154875787607079	0.200475163038613	0.243124459086524	0.180011950418522	0.00252762208560114	0.00251068186852823	0.00281294244015479
125	0.908397597558638	0.15	0.0422308638623533	0.0262864083948477	0.058175319329859	0.149102781813836	0.827464094761971	0.518839666521129	1.13608852300281	15.31	11.64	21.65	0.0328280894327944	0.052355413546944	0.0718827376610936	0.0325169842219974	0.0518592518071257	0.071201519392254	0.0332185261994461	0.0528983287982017	0.0726578557875835	0.0422308638623533	17.9674012352375	0.123578525611191	2.90734832969864	0.186428222649997	0.229714777437582	0.167338977473662	0.1737608493688	0.216583645414975	0.154875787607079	0.200475163038613	0.243124459086524	0.180011950418522	0.00252762208560114	0.00251068186852823	0.00281294244015479
125	0.908397597558638	0.15	0.0423216761360721	0.0267156930150959	0.0579276592570483	0.18691830792766	0.900035889861572	0.606955702878545	1.1931160768446	17.52	13.31	24.02	0.033683098346625	0.0499476275614893	0.0662121567763536	0.0332331282642666	0.0492803808059751	0.0653276333476836	0.0339159863859123	0.0504210521920075	0.0667591524404152	0.0423216761360721	19.4209663775217	-0.0193142017567085	2.84672359015237	0.186428222649997	0.229714777437582	0.167338977473662	0.1737608493688	0.216583645414975	0.154875787607079	0.200475163038613	0.243124459086524	0.180011950418522	0.00252762208560114	0.00251068186852823	0.00281294244015479
125	0.908397597558638	0.15	0.0427075249480083	0.0265260433559012	0.0588890065401154	0.136441245121019	0.740827643835074	0.449839194716929	1.03181609295322	16.42	12.21	21.41	0.0265866050723214	0.0437847395794304	0.0609828740865395	0.0262792443546133	0.0432785557720136	0.0602778671894139	0.0269085263399308	0.0442926854900468	0.06179464889053	0.0427075249480083	17.6724505376386	-0.0314697306158414	2.7388024262389	0.186428222649997	0.229714777437582	0.167338977473662	0.1737608493688	0.216583645414975	0.154875787607079	0.200475163038613	0.243124459086524	0.180011950418522	0.00252762208560114	0.00251068186852823	0.00281294244015479
125	0.908397597558638	0.15	0.0428014536563945	0.0266633736053942	0.0589395337073947	0.163720938228642	0.865065027537045	0.559813591505986	1.1703164635681	17.03	12.28	21.99	0.0319464471892556	0.0493659936750369	0.0667855401608181	0.0315446788932285	0.0487451518317168	0.065945624770205	0.0322250973423708	0.0498860724682629	0.0674823643301669	0.0428014536563945	18.2776562236881	-0.0330328317518165	2.77423904527418	0.186428222649997	0.229714777437582	0.167338977473662	0.1737608493688	0.216583645414975	0.154875787607079	0.200475163038613	0.243124459086524	0.180011950418522	0.00252762208560114	0.00251068186852823	0.00281294244015479
125	0.908397597558638	0.15	0.0428154902310106	0.0267467873021305	0.0588841931598907	0.171846113404502	0.862902840027356	0.567147207061087	1.15865847299362	15.52	12.03	20.96	0.0354237724561896	0.0538965430427244	0.0723693136292592	0.0350736666028477	0.0533638641695894	0.0716540617363312	0.0359057092732679	0.0548009517962219	0.073356231671961	0.0428154902310106	17.5361674129323	-0.143178106402834	2.61985827493661	0.186428222649997	0.229714777437582	0.167338977473662	0.1737608493688	0.216583645414975	0.154875787607079	0.200475163038613	0.243124459086524	0.180011950418522	0.00252762208560114	0.00251068186852823	0.00281294244015479
125	0.908397597558638	0.15	0.0430368845920287	0.0273330891144448	0.0587406800696126	0.153598645364705	0.831072875695032	0.526480483454947	1.13566526793512	16.05	11.41	22.72	0.0318245595689386	0.050236483725135	0.0686484078813314	0.0314780213385835	0.0496894577048169	0.0679008940710503	0.0319660350899243	0.050412013222081	0.0689914769774737	0.0430368845920287	17.9347514686836	-0.052690575094236	2.72762954174651	0.186428222649997	0.229714777437582	0.167338977473662	0.1737608493688	0.216583645414975	0.154875787607079	0.200475163038613	0.243124459086524	0.180011950418522	0.00252762208560114	0.00251068186852823	0.00281294244015479
125	0.908397597558638	0.15	0.0435544668400392	0.0271918356779238	0.0599170980021546	0.13796752265701	0.854157905159027	0.520810554984586	1.18750525533347	16.38	12.33	22.83	0.0308597001169926	0.0506116025366389	0.0703635049562852	0.0305052612151399	0.0500303032772137	0.0695553453392875	0.0311501707249375	0.0510041414149378	0.0709733008008529	0.0435544668400392	18.3909331665877	0.0313061159623893	2.8399001520191	0.186428222649997	0.229714777437582	0.167338977473662	0.1737608493688	0.216583645414975	0.154875787607079	0.200475163038613	0.243124459086524	0.180011950418522	0.00252762208560114	0.00251068186852823	0.00281294244015479
125	0.908397597558638	0.15	0.0435586406640606	0.0273480908941715	0.0597691904339497	0.190566724985363	0.897265978484846	0.608548115692221	1.18598384127747	14.68	11.61	20.37	0.0401067428497892	0.0591348735440941	0.0781630042383989	0.039779567569301	0.0586524741403109	0.0775253807113208	0.0407530153861317	0.0600800888497717	0.0794129660284874	0.0435586406640606	17.0084939641772	-0.00520339837364272	2.7200805495374	0.186428222649997	0.229714777437582	0.167338977473662	0.1737608493688	0.216583645414975	0.154875787607079	0.200475163038613	0.243124459086524	0.180011950418522	0.00252762208560114	0.00251068186852823	0.00281294244015479
125	0.908397597558638	0.15	0.0435786620033052	0.0270697428786532	0.0600875811279572	0.186397867047035	0.950632142165136	0.640545166096082	1.26071911823419	16.23	11.76	22.19	0.0382969639665388	0.0568364680914176	0.0753759722162965	0.0378673303816044	0.0561988495177245	0.0745303686538446	0.038554095624295	0.0572423704656235	0.0759254156392636	0.0435786620033052	18.2021410532398	-0.0607803762730718	2.72952204402684	0.186428222649997	0.229714777437582	0.167338977473662	0.1737608493688	0.216583645414975	0.154875787607079	0.200475163038613	0.243124459086524	0.180011950418522	0.00252762208560114	0.00251068186852823	0.00281294244015479
125	0.908397597558638	0.15	0.0437534696130462	0.0272626821613241	0.0602442570647684	0.194611033271899	0.929807521145634	0.634484280752951	1.22513076153832	15.94	10.65	21.03	0.0386096240173818	0.0565806275883845	0.0745516311593872	0.0381970005328323	0.055975946856373	0.0737548931799138	0.0387949439462319	0.0568373572324557	0.0748441107614759	0.0437534696130462	17.1964705087427	-0.0751497886200339	2.65085583045115	0.186428222649997	0.229714777437582	0.167338977473662	0.1737608493688	0.216583645414975	0.154875787607079	0.200475163038613	0.243124459086524	0.180011950418522	0.00252762208560114	0.00251068186852823	0.00281294244015479
125	0.908397597558638	0.15	0.043861731845223	0.0276687239839162	0.0600547397065298	0.168809097458403	0.908374682278631	0.593670184828161	1.2230791797291	15.65	11.88	21.34	0.0367735788686128	0.0562672488440584	0.075760918819504	0.0364006277677796	0.0556965964070949	0.0749925650464102	0.0372314255101562	0.0569205178217754	0.076731218897282	0.043861731845223	17.7618934669369	-0.0363671680735946	2.73502142272539	0.186428222649997	0.229714777437582	0.167338977473662	0.1737608493688	0.216583645414975	0.154875787607079	0.200475163038613	0.243124459086524	0.180011950418522	0.00252762208560114	0.00251068186852823	0.00281294244015479
125	0.908397597558638	0.15	0.0438782054031454	0.0273197546381845	0.0604366561681063	0.179060980539053	1.0357486979432	0.689494675338095	1.3820027205483	17.76	12.82	22.24	0.0377711684127785	0.0567392902405597	0.0757074120683409	0.0372531581779906	0.0559611429315326	0.0746691276850746	0.0381880269104557	0.057307767229282	0.0765909919739847	0.0438782054031454	19.12960773329	0.05080489034391	2.90081984017317	0.186428222649997	0.229714777437582	0.167338977473662	0.1737608493688	0.216583645414975	0.154875787607079	0.200475163038613	0.243124459086524	0.180011950418522	0.00252762208560114	0.00251068186852823	0.00281294244015479
125	0.908397597558638	0.15	0.0438898569343337	0.0276926262027756	0.0600870876658918	0.160602229109294	0.869547272678668	0.559172238661122	1.17992230669621	15.48	11.3	21.57	0.0350083274387183	0.0544401054642268	0.0738718834897353	0.0346649166185731	0.0539060804869129	0.0731472443552526	0.0352980832339155	0.0548461959369631	0.074478959518706	0.0438898569343337	17.6648879420652	-0.0763238272480903	2.68092981490139	0.186428222649997	0.229714777437582	0.167338977473662	0.1737608493688	0.216583645414975	0.154875787607079	0.200475163038613	0.243124459086524	0.180011950418522	0.00252762208560114	0.00251068186852823	0.00281294244015479
125	0.908397597558638	0.15	0.0439306998272591	0.0273948859852773	0.0604665136692409	0.173075369389781	0.933055103188462	0.614629423549838	1.25148078282709	17.01	12.13	21.87	0.0351085344393979	0.0532974764451572	0.0714864184509165	0.0346679654681167	0.0526286585994605	0.0705893517308043	0.035466291558322	0.053827388994053	0.0720386179896489	0.0439306998272591	18.3257515972237	0.0221582665887175	2.83508492716175	0.186428222649997	0.229714777437582	0.167338977473662	0.1737608493688	0.216583645414975	0.154875787607079	0.200475163038613	0.243124459086524	0.180011950418522	0.00252762208560114	0.00251068186852823	0.00281294244015479
125	0.908397597558638	0.15	0.0439894708101198	0.0274619038256999	0.0605170377945396	0.153692086333399	0.825246141023847	0.522897924170208	1.12759435787749	16.1	12.56	22.02	0.0315038798708482	0.049719943585459	0.0679360073000697	0.031157700031959	0.0491735968456112	0.0671894936592634	0.0319056051225133	0.0504089712825243	0.0687712010850202	0.0439894708101198	17.8470001974882	-0.0504691092555905	2.73680144273901	0.186428222649997	0.229714777437582	0.167338977473662	0.1737608493688	0.216583645414975	0.154875787607079	0.200475163038613	0.243124459086524	0.180011950418522	0.00252762208560114	0.00251068186852823	0.00281294244015479
125	0.908397597558638	0.15	0.0442281481129599	0.0276960517400627	0.0607602444858571	0.20586898955308	1.06974635704698	0.741713845609753	1.39777886848421	16.11	12.15	21.67	0.0446684029356618	0.0644235800617263	0.0841787571877908	0.0441769984190557	0.0637148455617742	0.0832526927044928	0.0451379074513908	0.0652526993308809	0.0851379903291792	0.0442281481129599	17.978238589769	-0.0368899129734597	2.75483362507449	0.186428222649997	0.229714777437582	0.167338977473662	0.1737608493688	0.216583645414975	0.154875787607079	0.200475163038613	0.243124459086524	0.180011950418522	0.00252762208560114	0.00251068186852823	0.00281294244015479
125	0.908397597558638	0.15	0.044391979904003	0.0275923245752628	0.0611916352327432	0.16165476950496	0.956703237437051	0.616545861382458	1.29686061349164	15.5	11.65	22.43	0.0385391338590439	0.0598017381031377	0.0810643423472315	0.0381591740084923	0.0592121488415964	0.0802651236747006	0.0388461085036058	0.0602088093476326	0.0816627711232706	0.044391979904003	18.1031136043887	-0.066145727533766	2.71797575888005	0.186428222649997	0.229714777437582	0.167338977473662	0.1737608493688	0.216583645414975	0.154875787607079	0.200475163038613	0.243124459086524	0.180011950418522	0.00252762208560114	0.00251068186852823	0.00281294244015479
125	0.908397597558638	0.15	0.0447771941187378	0.0279053233358027	0.0616490649016729	0.197888743232966	1.02314094876603	0.701532322795772	1.34474957473629	14.99	11.1	19.24	0.0453156027669395	0.0660899680631943	0.0868643333594491	0.0449161755621527	0.0655074285051596	0.0860986814481664	0.0459542121927039	0.0671641100139321	0.0880937374068798	0.0447771941187378	17.0735213874033	0.0374786056898174	2.77313063321795	0.186428222649997	0.229714777437582	0.167338977473662	0.1737608493688	0.216583645414975	0.154875787607079	0.200475163038613	0.243124459086524	0.180011950418522	0.00252762208560114	0.00251068186852823	0.00281294244015479
125	0.908397597558638	0.15	0.0448422363712357	0.0284625090412345	0.0612219637012369	0.176628408251713	0.859067921611421	0.569479878810772	1.14865596441207	16.34	11.56	22.08	0.0338234397173268	0.0510231057160284	0.0682227717147301	0.0334373303564217	0.0504406546435162	0.0674439789306108	0.0340464720746062	0.0513033414956407	0.068674470171	0.0448422363712357	17.8436261338893	0.100609106896997	2.87483796787313	0.186428222649997	0.229714777437582	0.167338977473662	0.1737608493688	0.216583645414975	0.154875787607079	0.200475163038613	0.243124459086524	0.180011950418522	0.00252762208560114	0.00251068186852823	0.00281294244015479
125	0.908397597558638	0.15	0.0449883540785538	0.0283929287776254	0.0615837793794821	0.191491569445048	0.988237086354864	0.671197088342464	1.30527708436726	16.03	11.35	20.7	0.0406218034314782	0.0598095155101766	0.078997227588875	0.0401809669222772	0.0591604498408253	0.0781399327593734	0.0410496329450159	0.0604626545389702	0.0797566237724214	0.0449883540785538	17.5304180609446	-0.0574220533728998	2.70074404009897	0.186428222649997	0.229714777437582	0.167338977473662	0.1737608493688	0.216583645414975	0.154875787607079	0.200475163038613	0.243124459086524	0.180011950418522	0.00252762208560114	0.00251068186852823	0.00281294244015479
125	0.908397597558638	0.15	0.0450008262508868	0.0279472417251666	0.062054410776607	0.16651388611867	0.901929974685057	0.586877976718643	1.21698197265147	14.32	11.02	21	0.0396155503075597	0.0608822510018323	0.082148951696105	0.0393241099834712	0.0604343576158903	0.0815446052483094	0.0400740612523124	0.0614541430418587	0.0830598843153809	0.0450008262508868	17.0923240782601	-0.00954954300459397	2.71435291699378	0.186428222649997	0.229714777437582	0.167338977473662	0.1737608493688	0.216583645414975	0.154875787607079	0.200475163038613	0.243124459086524	0.180011950418522	0.00252762208560114	0.00251068186852823	0.00281294244015479
125	0.908397597558638	0.15	0.0452446552978298	0.0282841461589707	0.0622051644366889	0.152834691265823	0.839260394595237	0.530760301087998	1.14776048810248	15.81	11.28	22.33	0.032550272139765	0.0514698521803579	0.0703894322209509	0.0322101428114373	0.050932025455713	0.0696539080999887	0.0327185561897068	0.051715318369679	0.0708013244097725	0.0452446552978298	17.6500775483679	-0.0329722205397851	2.73164483908163	0.186428222649997	0.229714777437582	0.167338977473662	0.1737608493688	0.216583645414975	0.154875787607079	0.200475163038613	0.243124459086524	0.180011950418522	0.00252762208560114	0.00251068186852823	0.00281294244015479
125	0.908397597558638	0.15	0.0453290439620613	0.0285462480483365	0.0621118398757862	0.15360017637161	0.845621399256781	0.53569872478796	1.1555440737256	15.83	11.24	21.45	0.0328131800449795	0.0517968886983692	0.0707805973517588	0.0324690802901026	0.0512537137704876	0.0700383472508727	0.033035883088663	0.0521786873860403	0.0713757756329805	0.0453290439620613	17.5149702070623	-0.0347190835910651	2.73036406125421	0.186428222649997	0.229714777437582	0.167338977473662	0.1737608493688	0.216583645414975	0.154875787607079	0.200475163038613	0.243124459086524	0.180011950418522	0.00252762208560114	0.00251068186852823	0.00281294244015479
125	0.908397597558638	0.15	0.0453761958623422	0.028517254075845	0.0622351376488393	0.167638207460474	0.899870341883039	0.586805019562269	1.21293566420381	16.24	12.04	23.23	0.0350736344383178	0.0537857079624736	0.0724977814866294	0.0346798540205595	0.0531818424409766	0.0716838308613937	0.0352569433659483	0.0541208447079272	0.0729687472555299	0.0453761958623422	18.2735186351316	-0.0205463530139123	2.78247781012868	0.186428222649997	0.229714777437582	0.167338977473662	0.1737608493688	0.216583645414975	0.154875787607079	0.200475163038613	0.243124459086524	0.180011950418522	0.00252762208560114	0.00251068186852823	0.00281294244015479
125	0.908397597558638	0.15	0.0455335235860606	0.0288180519274916	0.0622489952446296	0.189865251417606	0.995029666805342	0.67412400696311	1.31593532664757	15.3	11.44	21.2	0.0426727318223933	0.0629863848317648	0.0833000378411363	0.0422689478085719	0.0623903860710264	0.0825118243334808	0.043116416069603	0.0637182933775761	0.0842076971902197	0.0455335235860606	17.6018203672103	-0.0108083226233504	2.75600324236036	0.186428222649997	0.229714777437582	0.167338977473662	0.1737608493688	0.216583645414975	0.154875787607079	0.200475163038613	0.243124459086524	0.180011950418522	0.00252762208560114	0.00251068186852823	0.00281294244015479
125	0.908397597558638	0.15	0.0455376884409893	0.028715400610802	0.0623599762711766	0.182006364590654	0.958012216557661	0.640918100443454	1.27510633267187	15.28	11.94	19.51	0.0406269561538286	0.0607271354795418	0.0808273148052551	0.0402443127439697	0.0601551793107638	0.080066045877558	0.0413322023927929	0.0618199442395497	0.0823114136473939	0.0455376884409893	17.0279375107339	0.0838177707044764	2.81719689477396	0.186428222649997	0.229714777437582	0.167338977473662	0.1737608493688	0.216583645414975	0.154875787607079	0.200475163038613	0.243124459086524	0.180011950418522	0.00252762208560114	0.00251068186852823	0.00281294244015479
125	0.908397597558638	0.15	0.0456454345873517	0.0286544052787557	0.0626364638959476	0.160819222165843	0.917893114783083	0.590525014042645	1.24526121552352	17.32	12.45	23.25	0.033144439211221	0.0515186517452572	0.0698928642792935	0.032712095220073	0.0508466301318528	0.0689811650436327	0.0333177982486549	0.0518159064369124	0.0703507176189152	0.0456454345873517	19.0891239638519	0.0555732290092572	2.90403271632619	0.186428222649997	0.229714777437582	0.167338977473662	0.1737608493688	0.216583645414975	0.154875787607079	0.200475163038613	0.243124459086524	0.180011950418522	0.00252762208560114	0.00251068186852823	0.00281294244015479
125	0.908397597558638	0.15	0.0459371606285711	0.0288338900181316	0.0630404312390105	0.190775151809011	0.924921667831296	0.62750581318312	1.22233752247947	16.59	12.33	22.88	0.0367248970925299	0.0541312165658663	0.0715375360392026	0.0362897514772616	0.0534898271161307	0.0706899027549997	0.0369904992080894	0.0545204423645441	0.0720665751865076	0.0459371606285711	18.1541414373417	0.053605247498449	2.8532507401248	0.186428222649997	0.229714777437582	0.167338977473662	0.1737608493688	0.216583645414975	0.154875787607079	0.200475163038613	0.243124459086524	0.180011950418522	0.00252762208560114	0.00251068186852823	0.00281294244015479
125	0.908397597558638	0.15	0.045994451761275	0.0288854636190171	0.0631034399035329	0.153602623893714	0.910381031638502	0.576726906371009	1.244035156906	16.3	12.86	22.11	0.03433015312731	0.0541911949574324	0.0740522367875548	0.0339405263228254	0.0535761571495856	0.0732117879763458	0.0348140927795612	0.0549532130820888	0.0751247565653778	0.045994451761275	18.394950246198	-0.0139453939608212	2.80904040073826	0.186428222649997	0.229714777437582	0.167338977473662	0.1737608493688	0.216583645414975	0.154875787607079	0.200475163038613	0.243124459086524	0.180011950418522	0.00252762208560114	0.00251068186852823	0.00281294244015479
125	0.908397597558638	0.15	0.0460473234467623	0.0286883947033257	0.0634062521901989	0.15263297688966	0.804909673416546	0.508805723796352	1.10101362303674	15.88	10.62	21.41	0.0310761652661465	0.0491612119627494	0.0672462586593523	0.0307475417615907	0.0486413431299945	0.0665351444983983	0.0311927726238379	0.0493367067338839	0.0673823190810943	0.0460473234467623	17.0235210125176	-0.12698230369132	2.59995335891563	0.186428222649997	0.229714777437582	0.167338977473662	0.1737608493688	0.216583645414975	0.154875787607079	0.200475163038613	0.243124459086524	0.180011950418522	0.00252762208560114	0.00251068186852823	0.00281294244015479
125	0.908397597558638	0.15	0.0461872452621621	0.0290629953185282	0.0633114952057961	0.204150174807744	1.02254396849234	0.707328052844818	1.33775988413986	16.12	11.81	21.81	0.0425728503930838	0.0615451503950534	0.0805174503970231	0.0421037560068726	0.0608670072995765	0.0796302585922804	0.0429318656603044	0.0620732494023447	0.0812594129901969	0.0461872452621621	17.8386215750786	-0.034789069901559	2.74881267201923	0.186428222649997	0.229714777437582	0.167338977473662	0.1737608493688	0.216583645414975	0.154875787607079	0.200475163038613	0.243124459086524	0.180011950418522	0.00252762208560114	0.00251068186852823	0.00281294244015479
125	0.908397597558638	0.15	0.0462145234320547	0.0290396275921748	0.0633894192719346	0.163333613110434	0.890911741447141	0.576094491912751	1.20572899098153	16.1	12.27	21.69	0.0347189854380805	0.0536918026680295	0.0726646198979786	0.0343377800580454	0.0531022807167808	0.0718667813755162	0.0351310656407805	0.0543228270468554	0.0735741989402018	0.0462145234320547	17.8255367489502	0.0374658185562531	2.8247197404987	0.186428222649997	0.229714777437582	0.167338977473662	0.1737608493688	0.216583645414975	0.154875787607079	0.200475163038613	0.243124459086524	0.180011950418522	0.00252762208560114	0.00251068186852823	0.00281294244015479
125	0.908397597558638	0.15	0.0462296080449596	0.0290578470829209	0.0634013690069982	0.125383426058465	0.782072454565193	0.459578753415689	1.1045661557147	15.34	12.39	20.36	0.0290297069788782	0.049400312837666	0.0697709186964537	0.0287530550086906	0.0489295297917205	0.0691060045747503	0.0295489193022888	0.0503014157304055	0.070990887324359	0.0462296080449596	17.1310349925488	0.0202447621030608	2.76833902866552	0.186428222649997	0.229714777437582	0.167338977473662	0.1737608493688	0.216583645414975	0.154875787607079	0.200475163038613	0.243124459086524	0.180011950418522	0.00252762208560114	0.00251068186852823	0.00281294244015479
125	0.908397597558638	0.15	0.0463387296077108	0.0287788001092847	0.0638986591061369	0.125284396745789	0.822381668134341	0.483112943613516	1.16165039265517	16.42	11.68	22.84	0.0285625498172312	0.0486207576828161	0.068678965548401	0.0282326226251284	0.0480591373035836	0.0678856519820388	0.0287181520322544	0.0488609924512279	0.0690439579608305	0.0463387296077108	18.3067725347175	-0.0429667899452292	2.76126113755795	0.186428222649997	0.229714777437582	0.167338977473662	0.1737608493688	0.216583645414975	0.154875787607079	0.200475163038613	0.243124459086524	0.180011950418522	0.00252762208560114	0.00251068186852823	0.00281294244015479
125	0.908397597558638	0.15	0.0464450434664892	0.0290460989922913	0.063843987940687	0.13212715231663	0.831208774641588	0.498604678137073	1.1638128711461	16.15	11.82	20.58	0.0299522506563716	0.0499324909241945	0.0699127311920174	0.0296204808087714	0.049379407448289	0.0691383340878066	0.0303818156407118	0.0506694685233009	0.0708403992573797	0.0464450434664892	17.8115521447623	0.06758812207186	2.83981830074477	0.186428222649997	0.229714777437582	0.167338977473662	0.1737608493688	0.216583645414975	0.154875787607079	0.200475163038613	0.243124459086524	0.180011950418522	0.00252762208560114	0.00251068186852823	0.00281294244015479
125	0.908397597558638	0.15	0.0464544552936846	0.0291656830313794	0.0637432275559898	0.142958290318961	0.814200252559394	0.502947643483533	1.12545286163525	15.01	12.01	20.49	0.0324319061352836	0.0525026143545198	0.072573322573756	0.0321442286748724	0.0520369057187259	0.0719295827625795	0.0329966980123168	0.0534645785884318	0.0737295634226061	0.0464544552936846	16.9757684535449	-0.109144868882832	2.63431819456045	0.186428222649997	0.229714777437582	0.167338977473662	0.1737608493688	0.216583645414975	0.154875787607079	0.200475163038613	0.243124459086524	0.180011950418522	0.00252762208560114	0.00251068186852823	0.00281294244015479
125	0.908397597558638	0.15	0.0465077684728713	0.0295035895855146	0.0635119473602279	0.168791249266844	0.901035136412882	0.588853553752387	1.21321671907338	15.57	11.57	21.17	0.036649957390083	0.0560799865196803	0.0755100156492776	0.0362836986735751	0.0555195552027796	0.0747554117319841	0.0370650467215456	0.0566195570113182	0.0763407592800627	0.0465077684728713	17.5286722262132	-0.058293495029457	2.69959429004555	0.186428222649997	0.229714777437582	0.167338977473662	0.1737608493688	0.216583645414975	0.154875787607079	0.200475163038613	0.243124459086524	0.180011950418522	0.00252762208560114	0.00251068186852823	0.00281294244015479
125	0.908397597558638	0.15	0.0467292319934745	0.0294920667221705	0.0639663972647784	0.155310372846994	0.863127101843141	0.548853021341353	1.17740118234493	15.63	12.34	21.01	0.0340283121350469	0.0535129757725612	0.0729976394100755	0.033684158931943	0.0529717599183437	0.0722593609047444	0.0345077110342119	0.0543252200295636	0.0740790545443352	0.0467292319934745	17.4506291427591	-0.0491366199582889	2.71813731756383	0.186428222649997	0.229714777437582	0.167338977473662	0.1737608493688	0.216583645414975	0.154875787607079	0.200475163038613	0.243124459086524	0.180011950418522	0.00252762208560114	0.00251068186852823	0.00281294244015479
125	0.908397597558638	0.15	0.0468430477869168	0.0291748739132527	0.0645112216605808	0.152952028359052	0.884091323355024	0.559259198568367	1.20892344814168	16.36	11.38	21.63	0.0331718247916651	0.0524388736979873	0.0717059226043095	0.0327918342125611	0.051838174818465	0.070884515424369	0.0333589933413109	0.0528172807242719	0.072160718880314	0.0468430477869168	17.7738563560883	-0.0107894974463399	2.76090992179993	0.186428222649997	0.229714777437582	0.167338977473662	0.1737608493688	0.216583645414975	0.154875787607079	0.200475163038613	0.243124459086524	0.180011950418522	0.00252762208560114	0.00251068186852823	0.00281294244015479
125	0.908397597558638	0.15	0.0469357588427646	0.0296736506097058	0.0641978670758235	0.169188377347996	0.927495195271502	0.606600048267089	1.24839034227591	16.09	12.13	22.25	0.0365808900993805	0.055932405384497	0.0752839206696135	0.0361799479217609	0.0553193623351497	0.0744587767485386	0.0369282384724616	0.0564410584150059	0.0761466789741219	0.0469357588427646	17.9380674140463	0.108542503077944	2.89390980253327	0.186428222649997	0.229714777437582	0.167338977473662	0.1737608493688	0.216583645414975	0.154875787607079	0.200475163038613	0.243124459086524	0.180011950418522	0.00252762208560114	0.00251068186852823	0.00281294244015479
125	0.908397597558638	0.15	0.0469823951622658	0.0295181932679336	0.064446597056598	0.188825452531892	1.00866911110157	0.682260901363317	1.33507732083982	15.42	12.2	20.67	0.0428726747328842	0.063383879432271	0.0838950841316578	0.0424570892798006	0.0627694690084712	0.0830818487371419	0.0435888439747736	0.0644216708970591	0.0853075889969914	0.0469823951622658	17.5687782961599	-0.0572495732194833	2.70801950751201	0.186428222649997	0.229714777437582	0.167338977473662	0.1737608493688	0.216583645414975	0.154875787607079	0.200475163038613	0.243124459086524	0.180011950418522	0.00252762208560114	0.00251068186852823	0.00281294244015479
125	0.908397597558638	0.15	0.0470102346025873	0.0292777850196421	0.0647426841855326	0.172630895134005	1.01476738514181	0.667916864608045	1.36161790567558	15.53	12.62	21.14	0.04167758672511	0.063320838177787	0.084964089630464	0.0412644169644199	0.0626931085606869	0.0841218001569539	0.0424098415516509	0.0643014251633973	0.0864218392293593	0.0470102346025873	17.7968267262498	0.0838573022782037	2.87350700233466	0.186428222649997	0.229714777437582	0.167338977473662	0.1737608493688	0.216583645414975	0.154875787607079	0.200475163038613	0.243124459086524	0.180011950418522	0.00252762208560114	0.00251068186852823	0.00281294244015479
125	0.908397597558638	0.15	0.0470253576074298	0.0294389233175712	0.0646117918972884	0.179880184868396	0.941285056795272	0.627484568052775	1.25508554553777	16.31	11.5	21.7	0.0373283657446276	0.0559960111513871	0.0746636565581466	0.0369040226127163	0.05535945709196	0.0738148915712037	0.0376038218332272	0.0563982299929189	0.0752677617852259	0.0470253576074298	17.5549603202363	-0.121468602809502	2.63129301265177	0.186428222649997	0.229714777437582	0.167338977473662	0.1737608493688	0.216583645414975	0.154875787607079	0.200475163038613	0.243124459086524	0.180011950418522	0.00252762208560114	0.00251068186852823	0.00281294244015479
125	0.908397597558638	0.15	0.0471562988408471	0.0294323237972535	0.0648802738844407	0.189208566866882	0.93609762482397	0.633552065852106	1.23864318379583	16.94	12.33	22.53	0.036328701950148	0.0536770589844624	0.0710254160187767	0.0358768022993748	0.0530093598125266	0.0701419173256785	0.0365829568221184	0.0541019677621799	0.0716745629657362	0.0471562988408471	18.0969376900956	-0.0065138891116591	2.78867200212889	0.186428222649997	0.229714777437582	0.167338977473662	0.1737608493688	0.216583645414975	0.154875787607079	0.200475163038613	0.243124459086524	0.180011950418522	0.00252762208560114	0.00251068186852823	0.00281294244015479
125	0.908397597558638	0.15	0.047360803889542	0.0300312562418144	0.0646903515372696	0.238933193901208	1.17747370182771	0.849370987070913	1.50557641658452	15.77	12.01	20.36	0.0522107864418861	0.0723792417245955	0.0925476970073049	0.051668931470448	0.0716280741090484	0.0915872167476487	0.0529846473288174	0.0734483848326596	0.0940753961930123	0.047360803889542	17.3372360137407	0.0150793811118248	2.7726996228592	0.186428222649997	0.229714777437582	0.167338977473662	0.1737608493688	0.216583645414975	0.154875787607079	0.200475163038613	0.243124459086524	0.180011950418522	0.00252762208560114	0.00251068186852823	0.00281294244015479
125	0.908397597558638	0.15	0.0475683957460994	0.0299967974382805	0.0651399940539184	0.1888233269624	0.944183043930702	0.638640589965059	1.24972549789635	16.66	11.5	23.01	0.0372324369565593	0.055045413979286	0.0728583910020127	0.0367870860015261	0.0543869954149982	0.0719869048284703	0.0373391686143069	0.0551472804444829	0.0729766440210815	0.0475683957460994	18.0554191993958	-0.231661049691869	2.55302459711012	0.186428222649997	0.229714777437582	0.167338977473662	0.1737608493688	0.216583645414975	0.154875787607079	0.200475163038613	0.243124459086524	0.180011950418522	0.00252762208560114	0.00251068186852823	0.00281294244015479
125	0.908397597558638	0.15	0.0476514656478577	0.0299876705666706	0.0653152607290448	0.181957297612897	1.02016789534329	0.682445110335345	1.35789068035123	16.3	12.42	20.13	0.0406400737608899	0.0607516969311572	0.0808633201014246	0.0401793372040721	0.060062954882371	0.0799465725606699	0.0413204158487135	0.061619064721632	0.0822394572568458	0.0476514656478577	17.7294131401589	0.013968935864668	2.79263691993297	0.186428222649997	0.229714777437582	0.167338977473662	0.1737608493688	0.216583645414975	0.154875787607079	0.200475163038613	0.243124459086524	0.180011950418522	0.00252762208560114	0.00251068186852823	0.00281294244015479
125	0.908397597558638	0.15	0.0477536416533817	0.0301273757624827	0.0653799075442807	0.167491583691026	0.833333925698559	0.54326423886666	1.12340361253046	15.42	10.65	21	0.0341441019912536	0.0523749522169579	0.0706058024426622	0.0338133109168087	0.051867539056047	0.0699217671952853	0.0343203950550049	0.0527008795290591	0.0710610894864049	0.0477536416533817	16.4991640135691	-0.0848319746481315	2.61586097949308	0.186428222649997	0.229714777437582	0.167338977473662	0.1737608493688	0.216583645414975	0.154875787607079	0.200475163038613	0.243124459086524	0.180011950418522	0.00252762208560114	0.00251068186852823	0.00281294244015479
125	0.908397597558638	0.15	0.0477976854795283	0.0302302995066807	0.0653650714523758	0.196104383205995	1.05932376252062	0.724458301214611	1.39418922382662	15.94	11.72	21.44	0.0440740809254898	0.0644463886428669	0.084818696360244	0.0436027349960512	0.063757173069542	0.0839116111430328	0.0444831465855173	0.0651010905062548	0.0856978196067748	0.0477976854795283	17.8675399813172	-0.0735086284065048	2.70993087619924	0.186428222649997	0.229714777437582	0.167338977473662	0.1737608493688	0.216583645414975	0.154875787607079	0.200475163038613	0.243124459086524	0.180011950418522	0.00252762208560114	0.00251068186852823	0.00281294244015479
125	0.908397597558638	0.15	0.0478147999096339	0.030177785468832	0.0654518143504358	0.181977412765463	0.910847005621101	0.609334867002287	1.21235914423992	16.04	11.38	22.16	0.0368416187258927	0.0550716525771824	0.0733016864284722	0.0364407123589866	0.054472369024565	0.0725040256901434	0.0370390816090038	0.0553396872226056	0.0736513096289632	0.0478147999096339	17.5192567287345	0.0387542627675922	2.79869350567013	0.186428222649997	0.229714777437582	0.167338977473662	0.1737608493688	0.216583645414975	0.154875787607079	0.200475163038613	0.243124459086524	0.180011950418522	0.00252762208560114	0.00251068186852823	0.00281294244015479
125	0.908397597558638	0.15	0.0478595877491323	0.0299057875810558	0.0658133879172089	0.138405638721178	0.907992715150711	0.554286771439329	1.26169865886209	16.23	12.36	22.09	0.03313611540095	0.0542812005314999	0.0754262856620498	0.0327642704681851	0.0536720709121162	0.0745798713560473	0.0335778754886407	0.0549212793844823	0.0762413029283827	0.0478595877491323	18.3279895941293	-0.0290994728428678	2.77878944207179	0.186428222649997	0.229714777437582	0.167338977473662	0.1737608493688	0.216583645414975	0.154875787607079	0.200475163038613	0.243124459086524	0.180011950418522	0.00252762208560114	0.00251068186852823	0.00281294244015479
125	0.908397597558638	0.15	0.0478787063165541	0.030010580270814	0.0657468323622943	0.149600978998584	0.904933264261752	0.568075802287092	1.24179072623641	14.86	12.51	19.84	0.0369901095295567	0.0589244963915304	0.080858883253504	0.0366736950149154	0.0584204544688831	0.0801672139228509	0.0377848650181477	0.0601832859336081	0.0824250304569414	0.0478787063165541	17.0658201237794	0.114901407073789	2.87491059406427	0.186428222649997	0.229714777437582	0.167338977473662	0.1737608493688	0.216583645414975	0.154875787607079	0.200475163038613	0.243124459086524	0.180011950418522	0.00252762208560114	0.00251068186852823	0.00281294244015479
125	0.908397597558638	0.15	0.0479267062506136	0.029832938613076	0.0660204738881513	0.161301883770051	0.82836202435347	0.533452528703612	1.12327152000333	15.61	11.69	21.5	0.0331312591669816	0.0514472711932511	0.0697632832195207	0.032797972487946	0.0509297330557774	0.0690614936236087	0.0334768520765635	0.0520149804042475	0.0705283053731358	0.0479267062506136	17.0494735179992	0.120717186134965	2.85412904045165	0.186428222649997	0.229714777437582	0.167338977473662	0.1737608493688	0.216583645414975	0.154875787607079	0.200475163038613	0.243124459086524	0.180011950418522	0.00252762208560114	0.00251068186852823	0.00281294244015479
125	0.908397597558638	0.15	0.0479973274597413	0.0302366936059577	0.0657579613135249	0.14509579098832	0.840570976098358	0.522011027762902	1.15913092443381	15.93	11.69	21.87	0.0317808219023831	0.0511752339834242	0.0705696460644653	0.0314416472863407	0.0506290762915142	0.0698165052966876	0.0320299321000309	0.0516540355148429	0.0711896906105193	0.0479973274597413	17.5945729742152	-0.118733250709324	2.6428665143679	0.186428222649997	0.229714777437582	0.167338977473662	0.1737608493688	0.216583645414975	0.154875787607079	0.200475163038613	0.243124459086524	0.180011950418522	0.00252762208560114	0.00251068186852823	0.00281294244015479
125	0.908397597558638	0.15	0.0482986502513151	0.0304339063114616	0.0661633941911687	0.180183836573187	0.921289555920474	0.614470780148386	1.22810833169256	16.77	11.99	22.61	0.0355882539325579	0.0533582518823657	0.0711282498321734	0.0351557786229406	0.0527098321383908	0.0702638856538409	0.0357937506736548	0.0537379702843117	0.0716056690387649	0.0482986502513151	17.7483856114853	0.0154478298093775	2.79566842721908	0.186428222649997	0.229714777437582	0.167338977473662	0.1737608493688	0.216583645414975	0.154875787607079	0.200475163038613	0.243124459086524	0.180011950418522	0.00252762208560114	0.00251068186852823	0.00281294244015479
125	0.908397597558638	0.15	0.0483155448932866	0.030398967696991	0.0662321220895822	0.174474924423562	1.0764563086993	0.710877936914069	1.44203468048453	16.07	13.1	20.76	0.0429241776260388	0.0649985031211681	0.0870728286162974	0.0424553640647918	0.0642885959916842	0.0861218279185767	0.043746065026034	0.0662956778805945	0.0888015965122416	0.0483155448932866	18.2136113610556	0.0231381395004368	2.83932863458479	0.186428222649997	0.229714777437582	0.167338977473662	0.1737608493688	0.216583645414975	0.154875787607079	0.200475163038613	0.243124459086524	0.180011950418522	0.00252762208560114	0.00251068186852823	0.00281294244015479
125	0.908397597558638	0.15	0.0484330311134087	0.0302041611390278	0.0666619010877896	0.173277032840556	0.905281141270131	0.596551424149089	1.21401085839117	16.07	11.55	21.14	0.0360161774197987	0.0546554159103547	0.0732946544009107	0.0356226692338128	0.0540582577689311	0.0724938463040495	0.0363945332566815	0.0552747803814142	0.0740524941474763	0.0484330311134087	17.2545925408265	0.079572080677352	2.82876874153758	0.186428222649997	0.229714777437582	0.167338977473662	0.1737608493688	0.216583645414975	0.154875787607079	0.200475163038613	0.243124459086524	0.180011950418522	0.00252762208560114	0.00251068186852823	0.00281294244015479
125	0.908397597558638	0.15	0.048462407668166	0.0303550412939506	0.0665697740423815	0.205853321847328	1.02226143927145	0.708774925159889	1.33574795338301	16.42	11.8	23.19	0.0419094428350598	0.0604457153192436	0.0789819878034273	0.0414255024372126	0.0597477312483295	0.0780699600594465	0.0421068803136128	0.0606254785117923	0.0792268978859497	0.048462407668166	17.9013530681946	-0.0277908976286226	2.75431891910668	0.186428222649997	0.229714777437582	0.167338977473662	0.1737608493688	0.216583645414975	0.154875787607079	0.200475163038613	0.243124459086524	0.180011950418522	0.00252762208560114	0.00251068186852823	0.00281294244015479
125	0.908397597558638	0.15	0.0490766636330658	0.0310949147768386	0.067058412489293	0.154584919816369	0.88065514629721	0.559109397914526	1.20220089467989	16.09	11.61	20.76	0.0337200390000583	0.0531125500474663	0.0725050610948742	0.0333505452349123	0.0525305591401155	0.0717105730453187	0.0341201678471852	0.0537429871960824	0.0733581643711653	0.0490766636330658	17.4129919492484	0.0918586847791685	2.84850667113363	0.186428222649997	0.229714777437582	0.167338977473662	0.1737608493688	0.216583645414975	0.154875787607079	0.200475163038613	0.243124459086524	0.180011950418522	0.00252762208560114	0.00251068186852823	0.00281294244015479
125	0.908397597558638	0.15	0.0491181441241597	0.0311155443381159	0.0671207439102035	0.16108223663596	0.931069958569658	0.599325524389497	1.26281439274982	16.38	11.31	21.66	0.035524496463603	0.0551883577531049	0.0748522190426069	0.0351168508431277	0.0545550682042348	0.0739932855653418	0.0357515235937304	0.0555702257361473	0.0753634141941395	0.0491181441241597	17.875100684978	-0.122430417943238	2.65275849971499	0.186428222649997	0.229714777437582	0.167338977473662	0.1737608493688	0.216583645414975	0.154875787607079	0.200475163038613	0.243124459086524	0.180011950418522	0.00252762208560114	0.00251068186852823	0.00281294244015479
125	0.908397597558638	0.15	0.0491714950553871	0.0307677559291881	0.0675752341815861	0.165668815566052	0.957297906973081	0.621883721958634	1.29271209198753	15.36	11.36	20.61	0.0392326436272344	0.0603928456449782	0.0815530476627219	0.0388572046823979	0.059814912981045	0.0807726212796921	0.0396885300206291	0.0610863287604851	0.0824976433628596	0.0491714950553871	17.2154480952343	-0.0921204766051973	2.6533667072549	0.186428222649997	0.229714777437582	0.167338977473662	0.1737608493688	0.216583645414975	0.154875787607079	0.200475163038613	0.243124459086524	0.180011950418522	0.00252762208560114	0.00251068186852823	0.00281294244015479
125	0.908397597558638	0.15	0.049204320304964	0.0308928568534251	0.0675157837565029	0.156433422885336	0.907520305797925	0.578489378985351	1.2365512326105	16.15	12.09	22.3	0.0347608582848425	0.0545320033287205	0.0743031483725984	0.0343761182629603	0.0539284323817073	0.0734807465004544	0.0350870736070448	0.0550775908583421	0.0750485055631405	0.049204320304964	17.8125807755257	-0.029387767831948	2.75087853164483	0.186428222649997	0.229714777437582	0.167338977473662	0.1737608493688	0.216583645414975	0.154875787607079	0.200475163038613	0.243124459086524	0.180011950418522	0.00252762208560114	0.00251068186852823	0.00281294244015479
125	0.908397597558638	0.15	0.0492302274233438	0.0312050176046031	0.0672554372420844	0.205550735419344	1.01195368871061	0.701340661984526	1.32256671543669	16.92	11.65	22.53	0.0402791236425977	0.0581181299724165	0.0759571363022353	0.0397798972587421	0.0573978038769427	0.0750157104951434	0.040492108519149	0.0583599245746682	0.0762583922850485	0.0492302274233438	17.9722301297906	0.0398761514568958	2.81894719827558	0.186428222649997	0.229714777437582	0.167338977473662	0.1737608493688	0.216583645414975	0.154875787607079	0.200475163038613	0.243124459086524	0.180011950418522	0.00252762208560114	0.00251068186852823	0.00281294244015479
125	0.908397597558638	0.15	0.0492726389562657	0.0308182484543606	0.0677270294581709	0.159918796968343	0.897701179286716	0.576462276458613	1.21894008211482	16.5	12.27	22.38	0.0339107701498516	0.0528078585489681	0.0717049469480845	0.0335140522554691	0.0521900659610138	0.0708660796665586	0.0342268595300086	0.0531683121340859	0.0723882051782994	0.0492726389562657	17.9374656784691	-0.000226612514804852	2.79136798553293	0.186428222649997	0.229714777437582	0.167338977473662	0.1737608493688	0.216583645414975	0.154875787607079	0.200475163038613	0.243124459086524	0.180011950418522	0.00252762208560114	0.00251068186852823	0.00281294244015479
125	0.908397597558638	0.15	0.0494121364663845	0.0307823612489064	0.0680419116838625	0.164582884544011	0.994019436017417	0.64436448090208	1.34367439113275	16.26	11.77	22.21	0.0384681187001958	0.0593422803216717	0.0802164419431476	0.0380348601591198	0.0586739203741352	0.0793129805891506	0.0387416718630449	0.0597809633895516	0.0810052791788621	0.0494121364663845	17.9785283750188	-0.0510974237002009	2.74024655431628	0.186428222649997	0.229714777437582	0.167338977473662	0.1737608493688	0.216583645414975	0.154875787607079	0.200475163038613	0.243124459086524	0.180011950418522	0.00252762208560114	0.00251068186852823	0.00281294244015479
125	0.908397597558638	0.15	0.049455260509932	0.0308340057602119	0.0680765152596522	0.197273740042659	1.00275153378868	0.68694006857365	1.31856299900371	15.38	10.59	20.95	0.0432606656445214	0.0631491753244734	0.0830376850044254	0.0428442798356871	0.062541361735548	0.0822384436354088	0.043527850489983	0.0635305520914658	0.0833861394587146	0.049455260509932	16.7763172944122	-0.024053820257527	2.69511904560498	0.186428222649997	0.229714777437582	0.167338977473662	0.1737608493688	0.216583645414975	0.154875787607079	0.200475163038613	0.243124459086524	0.180011950418522	0.00252762208560114	0.00251068186852823	0.00281294244015479
125	0.908397597558638	0.15	0.0494657088528847	0.0308544032638956	0.0680770144418738	0.133655381836706	0.781187444997022	0.470665118158954	1.09170977183509	15.54	10.56	20.37	0.0293497979713651	0.0487133904847529	0.0680769829981406	0.0290582341823945	0.0482294668571627	0.067400699531931	0.0295384820515057	0.0490217838250968	0.0686135628213512	0.0494657088528847	16.4825174951835	-0.250184692346373	2.45723515786219	0.186428222649997	0.229714777437582	0.167338977473662	0.1737608493688	0.216583645414975	0.154875787607079	0.200475163038613	0.243124459086524	0.180011950418522	0.00252762208560114	0.00251068186852823	0.00281294244015479
125	0.908397597558638	0.15	0.0496534174676108	0.0312271436020868	0.0680796913331349	0.142813524921053	0.92368902524754	0.570372272009577	1.2770057784855	15.72	11.83	21.85	0.0351738088111899	0.0569622030548249	0.0787505972984598	0.0348122527436982	0.056376681303606	0.0779411098635137	0.0355484801148748	0.0575407079363709	0.0794597599775145	0.0496534174676108	17.6971548689403	-0.0234862693024328	2.75883166368292	0.186428222649997	0.229714777437582	0.167338977473662	0.1737608493688	0.216583645414975	0.154875787607079	0.200475163038613	0.243124459086524	0.180011950418522	0.00252762208560114	0.00251068186852823	0.00281294244015479
125	0.908397597558638	0.15	0.0497227204613763	0.031061713175069	0.0683837277476836	0.131130197145068	0.852193545154294	0.509702124691999	1.19468496561659	16.81	12.23	21.86	0.0294583819999896	0.0492527728940712	0.0690471637881528	0.0290986113463733	0.0486512564123947	0.068203901478416	0.0297325757759006	0.0497685719069579	0.0696798065268446	0.0497227204613763	18.0709936573966	0.0180160910642615	2.81102587146374	0.186428222649997	0.229714777437582	0.167338977473662	0.1737608493688	0.216583645414975	0.154875787607079	0.200475163038613	0.243124459086524	0.180011950418522	0.00252762208560114	0.00251068186852823	0.00281294244015479
125	0.908397597558638	0.15	0.0498432363499739	0.0311485295095776	0.0685379431903702	0.159089544467484	0.860840248960851	0.551837685016146	1.16984281290556	16.5	11.66	22.42	0.0324696575399205	0.050651104191119	0.0688325508423175	0.0320900176349156	0.0500588841974258	0.0680277507599361	0.0326762322517881	0.0510115992023151	0.0692104798117705	0.0498432363499739	17.3600217119865	0.00280415038027176	2.77213250796135	0.186428222649997	0.229714777437582	0.167338977473662	0.1737608493688	0.216583645414975	0.154875787607079	0.200475163038613	0.243124459086524	0.180011950418522	0.00252762208560114	0.00251068186852823	0.00281294244015479
125	0.908397597558638	0.15	0.0501559635008739	0.0318226786417814	0.0684892483599664	0.181414791294769	0.990940643214164	0.662294377029832	1.3195869093985	16.76	12.09	22.08	0.0383804042330151	0.0574256762197612	0.0764709482065073	0.0379146442299043	0.056728794994322	0.0755429457587397	0.0386764509112312	0.0579416260561266	0.076964063408468	0.0501559635008739	18.0771737467535	-0.0860145679660622	2.7127468723774	0.186428222649997	0.229714777437582	0.167338977473662	0.1737608493688	0.216583645414975	0.154875787607079	0.200475163038613	0.243124459086524	0.180011950418522	0.00252762208560114	0.00251068186852823	0.00281294244015479
125	0.908397597558638	0.15	0.0502415925719986	0.0318931191358222	0.0685900660081751	0.165994938887008	0.861693345508192	0.560132383351132	1.16325430766525	15.57	10.66	20.79	0.0348704778085064	0.0536438520167562	0.0724172262250059	0.0345222547672013	0.053108154588141	0.0716940544090808	0.0351029897012086	0.0539663885560792	0.0728291382133202	0.0502415925719986	16.5050799852198	0.0566100967188174	2.76212589804704	0.186428222649997	0.229714777437582	0.167338977473662	0.1737608493688	0.216583645414975	0.154875787607079	0.200475163038613	0.243124459086524	0.180011950418522	0.00252762208560114	0.00251068186852823	0.00281294244015479
125	0.908397597558638	0.15	0.0504350874364002	0.0315622166806372	0.0693079581921633	0.163120936696262	0.961707402638514	0.621608744278701	1.30180606099833	15.69	11.91	21.71	0.0384085789927543	0.0594229329656866	0.080437286938619	0.0380160926769978	0.058815706959342	0.0796153212416861	0.0388213373857072	0.0600277614089874	0.0813780724165101	0.0504350874364002	17.4997601980654	-0.0352618519128583	2.73516682395186	0.186428222649997	0.229714777437582	0.167338977473662	0.1737608493688	0.216583645414975	0.154875787607079	0.200475163038613	0.243124459086524	0.180011950418522	0.00252762208560114	0.00251068186852823	0.00281294244015479
125	0.908397597558638	0.15	0.0507993566557791	0.0318704562780489	0.0697282570335092	0.137762742680704	0.808962548430103	0.492981249689958	1.12494384717025	15.79	11.45	21.24	0.0302727646465273	0.0496763981426905	0.0690800316388536	0.0299576429181003	0.049159295967599	0.0683609490170977	0.0306035732629681	0.0501342379976024	0.0696810726202572	0.0507993566557791	16.7877319446514	0.00342543846454716	2.73519040930298	0.186428222649997	0.229714777437582	0.167338977473662	0.1737608493688	0.216583645414975	0.154875787607079	0.200475163038613	0.243124459086524	0.180011950418522	0.00252762208560114	0.00251068186852823	0.00281294244015479
125	0.908397597558638	0.15	0.0510450246234431	0.0320179025470967	0.0700721466997895	0.158014502303557	0.929202933784713	0.594314717929612	1.26409114963981	16.99	12.11	21.44	0.0339975959873036	0.0531547763835985	0.0723119567798933	0.0335723783953535	0.052489954493753	0.0714075305921525	0.0343408366083168	0.0536717457460442	0.0730944616300997	0.0510450246234431	17.7423813871728	-0.0821255353769005	2.70953782224845	0.186428222649997	0.229714777437582	0.167338977473662	0.1737608493688	0.216583645414975	0.154875787607079	0.200475163038613	0.243124459086524	0.180011950418522	0.00252762208560114	0.00251068186852823	0.00281294244015479
125	0.908397597558638	0.15	0.0511348882663461	0.0322668406406523	0.07000293589204	0.169074203199309	0.965867895380292	0.631560765769226	1.30017502499136	15.68	13.1	22.42	0.0390473113262008	0.0597164144054472	0.0803855174846935	0.0386490339287662	0.0591073148975491	0.079565595866332	0.0395985531244606	0.0605807978974954	0.0815984600790484	0.0511348882663461	17.9761834502436	-0.0537961823315464	2.74632826829473	0.186428222649997	0.229714777437582	0.167338977473662	0.1737608493688	0.216583645414975	0.154875787607079	0.200475163038613	0.243124459086524	0.180011950418522	0.00252762208560114	0.00251068186852823	0.00281294244015479
125	0.908397597558638	0.15	0.0513782912131917	0.0326407521411162	0.0701158302852672	0.20072112637771	1.04786102803168	0.721392159394958	1.3743298966684	16.79	12.36	21.94	0.0417247955586119	0.0606075164514248	0.0794902373442377	0.0412161321583257	0.0598686554219494	0.0785211786855732	0.0421472459815239	0.0612700063223356	0.0803640212026702	0.0513782912131917	18.0239073235518	0.0353661335885526	2.83666300299822	0.186428222649997	0.229714777437582	0.167338977473662	0.1737608493688	0.216583645414975	0.154875787607079	0.200475163038613	0.243124459086524	0.180011950418522	0.00252762208560114	0.00251068186852823	0.00281294244015479
125	0.908397597558638	0.15	0.0514184483636283	0.0325218693116157	0.0703150274156409	0.178610448476338	0.990151487646193	0.658632610764226	1.32167036452816	15.21	11.76	22.44	0.0419463504131715	0.0630598008421391	0.0841732512711068	0.0415575445937115	0.0624752918848662	0.0833930391760208	0.0423322943238673	0.0636054732731804	0.0849259158876876	0.0514184483636283	17.4122405914164	-0.022741061572742	2.73200229271097	0.186428222649997	0.229714777437582	0.167338977473662	0.1737608493688	0.216583645414975	0.154875787607079	0.200475163038613	0.243124459086524	0.180011950418522	0.00252762208560114	0.00251068186852823	0.00281294244015479
125	0.908397597558638	0.15	0.0516367951372087	0.0327227047329463	0.0705508855414711	0.178174644983551	0.933555313751916	0.620520720532754	1.24658990697108	16.06	12.66	22.01	0.0374734983780801	0.0563777846220751	0.07528207086607	0.0370643753625785	0.0557622709857669	0.0744601666089552	0.0379742078745012	0.0570912199854657	0.0762484613271124	0.0516367951372087	17.7377772247772	0.0164085565001058	2.79280866176013	0.186428222649997	0.229714777437582	0.167338977473662	0.1737608493688	0.216583645414975	0.154875787607079	0.200475163038613	0.243124459086524	0.180011950418522	0.00252762208560114	0.00251068186852823	0.00281294244015479
125	0.908397597558638	0.15	0.0517452654303629	0.0323879991433351	0.0711025317173907	0.176776564301051	1.0994812485783	0.72903960130447	1.46992289585214	15.34	11.71	22.04	0.0460295738012159	0.0694182499605425	0.0928069261198692	0.0455902543137054	0.0687557022226851	0.0919211501316647	0.0464596160589283	0.0699785964391576	0.0937109466716172	0.0517452654303629	17.5644853107247	-0.0914371510733915	2.67071731403525	0.186428222649997	0.229714777437582	0.167338977473662	0.1737608493688	0.216583645414975	0.154875787607079	0.200475163038613	0.243124459086524	0.180011950418522	0.00252762208560114	0.00251068186852823	0.00281294244015479
125	0.908397597558638	0.15	0.0518128071506349	0.0323086406561624	0.0713169736451075	0.163943027127533	1.00857900261122	0.652974832108138	1.3641831731143	16.07	12.2	20.96	0.0394077333810166	0.0608688275170954	0.0823299216531742	0.0389767188292212	0.0602030863500779	0.0814294538709345	0.0399864759192499	0.0617172102359231	0.0834274777089201	0.0518128071506349	17.2642973995431	0.0899881184992129	2.86150963685387	0.186428222649997	0.229714777437582	0.167338977473662	0.1737608493688	0.216583645414975	0.154875787607079	0.200475163038613	0.243124459086524	0.180011950418522	0.00252762208560114	0.00251068186852823	0.00281294244015479
125	0.908397597558638	0.15	0.0518707376329871	0.0323553988407213	0.0713860764252529	0.154160620478379	0.8962344907673	0.568468159258073	1.22400082227653	15.37	11.48	20.88	0.0358361639104955	0.0564985137519297	0.0771608635933639	0.0354923866319104	0.0559565219988433	0.0764206573657763	0.0362582735467905	0.0570942854359195	0.0781471583990703	0.0518707376329871	16.7258246985039	-0.0768935854020595	2.652432561408	0.186428222649997	0.229714777437582	0.167338977473662	0.1737608493688	0.216583645414975	0.154875787607079	0.200475163038613	0.243124459086524	0.180011950418522	0.00252762208560114	0.00251068186852823	0.00281294244015479
125	0.908397597558638	0.15	0.0521417014963704	0.0329311649395754	0.0713522380531654	0.148954127338784	0.970766264791712	0.608481266055518	1.33305126352791	15.11	11.86	19.03	0.0389814986056179	0.0621907787608145	0.085400058916011	0.0386275241365	0.0616260506543195	0.084624577172139	0.0397375331646456	0.0633289486759613	0.0871959421975061	0.0521417014963704	16.6518179979317	-0.00535998427936164	2.72404988449769	0.186428222649997	0.229714777437582	0.167338977473662	0.1737608493688	0.216583645414975	0.154875787607079	0.200475163038613	0.243124459086524	0.180011950418522	0.00252762208560114	0.00251068186852823	0.00281294244015479
125	0.908397597558638	0.15	0.0524162290628844	0.0327993389105699	0.0720331192151989	0.168880069912135	0.997258014871859	0.651847427496667	1.34266860224705	16.39	11.09	21.68	0.0386136405998788	0.0590748094527188	0.0795359783055587	0.0381698358992039	0.0583958349318167	0.0786218339644294	0.0387875497934602	0.0593090749064314	0.0798944223954703	0.0524162290628844	17.4326046919346	-0.0487195867157198	2.71443652668943	0.186428222649997	0.229714777437582	0.167338977473662	0.1737608493688	0.216583645414975	0.154875787607079	0.200475163038613	0.243124459086524	0.180011950418522	0.00252762208560114	0.00251068186852823	0.00281294244015479
125	0.908397597558638	0.15	0.0525387801042063	0.0330649390684615	0.0720126211399511	0.192096421708928	1.00432308738336	0.682750488004009	1.3258956867627	15.97	11.91	21.21	0.0414791289926842	0.0610156237510598	0.0805521185094355	0.0410337872144294	0.0603605278741089	0.0796872685337884	0.0419680877455298	0.0616617896907323	0.0814865702523647	0.0525387801042063	17.2138905094504	-0.0237958873340259	2.7259921806956	0.186428222649997	0.229714777437582	0.167338977473662	0.1737608493688	0.216583645414975	0.154875787607079	0.200475163038613	0.243124459086524	0.180011950418522	0.00252762208560114	0.00251068186852823	0.00281294244015479
125	0.908397597558638	0.15	0.0528041601598291	0.0331392763073494	0.0724690440123087	0.148601476348412	0.875718474885652	0.548449483594572	1.20298746617673	16.69	11.78	21.65	0.0319164279585253	0.0509614949994169	0.0700065620403085	0.0315329827529787	0.0503492416184807	0.0691655004839828	0.0321542845913145	0.0513440612043885	0.0705269759874063	0.0528041601598291	17.3734450703626	0.0853885724074431	2.85119664461868	0.186428222649997	0.229714777437582	0.167338977473662	0.1737608493688	0.216583645414975	0.154875787607079	0.200475163038613	0.243124459086524	0.180011950418522	0.00252762208560114	0.00251068186852823	0.00281294244015479
125	0.908397597558638	0.15	0.0529552520730448	0.0332731644307909	0.0726373397152987	0.172660902391587	0.957657194312951	0.630361487898429	1.28495290072747	13.99	10.89	18.74	0.0435234494265496	0.0661216544234173	0.0887198594202851	0.0432369841761029	0.0656864509516356	0.0881359177271682	0.0443620254953973	0.0672555555790847	0.0904060680445355	0.0529552520730448	15.7021951099945	-0.0194693319689321	2.64766135846114	0.186428222649997	0.229714777437582	0.167338977473662	0.1737608493688	0.216583645414975	0.154875787607079	0.200475163038613	0.243124459086524	0.180011950418522	0.00252762208560114	0.00251068186852823	0.00281294244015479
125	0.908397597558638	0.15	0.0531651668786076	0.0334231215752414	0.0729072121819737	0.16436577056512	0.907329273824259	0.587916113915626	1.22674243373289	15.67	11.55	20.36	0.0363605018366272	0.0561150595236912	0.0758696172107552	0.0359899880914488	0.0555432467099283	0.0750965053284079	0.0368118284139201	0.0568727011747539	0.0768091010629146	0.0531651668786076	16.6476257165942	0.0277787929787414	2.75210213625548	0.186428222649997	0.229714777437582	0.167338977473662	0.1737608493688	0.216583645414975	0.154875787607079	0.200475163038613	0.243124459086524	0.180011950418522	0.00252762208560114	0.00251068186852823	0.00281294244015479
125	0.908397597558638	0.15	0.0532205428500822	0.0333145432032968	0.0731265424968676	0.159212375998645	0.918538193928267	0.588975970290135	1.2481004175664	16.26	11.71	22.1	0.0351572680706206	0.054829560365819	0.0745018526610174	0.0347611739531645	0.0542118313010925	0.0736624886490204	0.0353826292973064	0.0553046086780049	0.0750546981463657	0.0532205428500822	17.3142459806826	-0.066779163384781	2.68606180853532	0.186428222649997	0.229714777437582	0.167338977473662	0.1737608493688	0.216583645414975	0.154875787607079	0.200475163038613	0.243124459086524	0.180011950418522	0.00252762208560114	0.00251068186852823	0.00281294244015479
125	0.908397597558638	0.15	0.0532251344817191	0.0337307853807566	0.0727194835826817	0.146775714579775	0.956513495752755	0.596448364737315	1.3165786267682	16.76	12.8	22.52	0.034565172263996	0.0554315439662443	0.0762979156684927	0.0341457284860492	0.0547588895370678	0.0753720505880865	0.0349343614694592	0.0561251682606933	0.0772130460431682	0.0532251344817191	18.2319188484547	-0.00165636256519965	2.81303087890323	0.186428222649997	0.229714777437582	0.167338977473662	0.1737608493688	0.216583645414975	0.154875787607079	0.200475163038613	0.243124459086524	0.180011950418522	0.00252762208560114	0.00251068186852823	0.00281294244015479
125	0.908397597558638	0.15	0.0532898327509482	0.0334660750449618	0.0731135904569346	0.160537848361427	0.967658692550277	0.622181402036075	1.31313598306448	15.15	11.67	21.3	0.0397726299320671	0.0618570901563505	0.0839415503806338	0.0394087012274109	0.0612910835650627	0.0831734659027144	0.040206571526283	0.0626307220134621	0.0848616882840877	0.0532898327509482	17.1031533747522	-0.0653927085955621	2.67295111515878	0.186428222649997	0.229714777437582	0.167338977473662	0.1737608493688	0.216583645414975	0.154875787607079	0.200475163038613	0.243124459086524	0.180011950418522	0.00252762208560114	0.00251068186852823	0.00281294244015479
125	0.908397597558638	0.15	0.0534446363395854	0.033789198174141	0.0731000745050298	0.159819207528041	0.970671211495859	0.623191462696624	1.31815096029509	15.71	12	21.73	0.0384642134524233	0.0599111298950425	0.0813580463376618	0.0380698575982982	0.0592968886905374	0.0805239197827766	0.038914569184408	0.0605657891418718	0.082255181598079	0.0534446363395854	17.4998283666912	-0.126360494814542	2.64675243981126	0.186428222649997	0.229714777437582	0.167338977473662	0.1737608493688	0.216583645414975	0.154875787607079	0.200475163038613	0.243124459086524	0.180011950418522	0.00252762208560114	0.00251068186852823	0.00281294244015479
125	0.908397597558638	0.15	0.0535889829932667	0.0337025593333524	0.073475406653181	0.160727583313244	1.00429624587508	0.645990668519416	1.36260182323074	15.89	11.84	20.98	0.03941724571455	0.0612804392122087	0.0831436327098675	0.0389992669217218	0.0606306240477654	0.082261981173809	0.039905778565628	0.062035945983657	0.0842103331079531	0.0535889829932667	17.253582504759	0.027720302662515	2.79171877650589	0.186428222649997	0.229714777437582	0.167338977473662	0.1737608493688	0.216583645414975	0.154875787607079	0.200475163038613	0.243124459086524	0.180011950418522	0.00252762208560114	0.00251068186852823	0.00281294244015479
125	0.908397597558638	0.15	0.0537874053409451	0.0341651562454281	0.0734096544364621	0.14801141048622	0.876922279983716	0.548437042638794	1.20540751732864	14.07	10.59	19.23	0.0376622895621395	0.0602200403410572	0.0827777911199749	0.0374073409581109	0.0598123907956367	0.0822174406331626	0.0382357087722256	0.0611766727730484	0.0839240904427478	0.0537874053409451	15.7796635305112	0.0405543891325055	2.70150109061628	0.186428222649997	0.229714777437582	0.167338977473662	0.1737608493688	0.216583645414975	0.154875787607079	0.200475163038613	0.243124459086524	0.180011950418522	0.00252762208560114	0.00251068186852823	0.00281294244015479
125	0.908397597558638	0.15	0.0540507879594519	0.0342954863916612	0.0738060895272426	0.145774622513594	0.965911365225816	0.600848204478164	1.33097452597347	16.32	13.2	21.71	0.0357395660182426	0.0574542001589912	0.0791688342997398	0.0353331584575501	0.0568008676219862	0.0782685767864224	0.036322370740575	0.0583241504620551	0.0804283961143859	0.0540507879594519	18.1001648329704	-0.121182364611235	2.69641176678503	0.186428222649997	0.229714777437582	0.167338977473662	0.1737608493688	0.216583645414975	0.154875787607079	0.200475163038613	0.243124459086524	0.180011950418522	0.00252762208560114	0.00251068186852823	0.00281294244015479
125	0.908397597558638	0.15	0.0541781301127622	0.034267617562701	0.0740886426628234	0.163957802132455	1.00103418492336	0.648109183253117	1.35395918659361	16.18	12.19	22.47	0.0388729353025671	0.0600410210373248	0.0812091067720825	0.0384405460634313	0.0593731761421246	0.080305806220818	0.0393384174158144	0.0605725499126696	0.0820194713991704	0.0541781301127622	17.756564066774	0.0159514557904713	2.80204866271386	0.186428222649997	0.229714777437582	0.167338977473662	0.1737608493688	0.216583645414975	0.154875787607079	0.200475163038613	0.243124459086524	0.180011950418522	0.00252762208560114	0.00251068186852823	0.00281294244015479
125	0.908397597558638	0.15	0.0541806178675983	0.0343978184515856	0.073963417283611	0.162050629362318	1.06005149713111	0.683698001834829	1.43640499242739	16.13	12.03	20.34	0.0411352240570515	0.0637788259282285	0.0864224277994055	0.0406815083424168	0.063075354481362	0.0854692006203073	0.0416503645987806	0.0646642971104233	0.0876178624964074	0.0541806178675983	17.5228230762049	0.0198726330296711	2.7874218558438	0.186428222649997	0.229714777437582	0.167338977473662	0.1737608493688	0.216583645414975	0.154875787607079	0.200475163038613	0.243124459086524	0.180011950418522	0.00252762208560114	0.00251068186852823	0.00281294244015479
125	0.908397597558638	0.15	0.0550723600711043	0.0348998703863746	0.0752448497558339	0.181624279870968	1.14654579314992	0.766560942762545	1.52653064353729	16.63	12.41	22.25	0.0447670715420008	0.0669581434232058	0.0891492153044108	0.0442338374480987	0.0661605847778041	0.0880873321075096	0.0451984305110954	0.0676442573001823	0.0899874813318012	0.0550723600711043	18.2892341538275	-0.0880767523053262	2.73083438352769	0.186428222649997	0.229714777437582	0.167338977473662	0.1737608493688	0.216583645414975	0.154875787607079	0.200475163038613	0.243124459086524	0.180011950418522	0.00252762208560114	0.00251068186852823	0.00281294244015479
125	0.908397597558638	0.15	0.0555817940009269	0.0348694190324124	0.0762941689694413	0.163451612534401	0.993712403937157	0.642720498496755	1.34470430937756	15.13	11.83	20.44	0.0411361504362953	0.0636007456341895	0.0860653408320836	0.0407613658177576	0.0630212898285682	0.0852812138393787	0.0417961886729313	0.0645576650799229	0.0874096255000482	0.0555817940009269	16.5938732437498	-0.0683787465559303	2.65845285269986	0.186428222649997	0.229714777437582	0.167338977473662	0.1737608493688	0.216583645414975	0.154875787607079	0.200475163038613	0.243124459086524	0.180011950418522	0.00252762208560114	0.00251068186852823	0.00281294244015479
125	0.908397597558638	0.15	0.0555872578918228	0.0353129147691092	0.0758616010145365	0.161018069761354	0.998638927864426	0.642734862908112	1.35454299282074	16.24	12.44	21.58	0.0384170684416759	0.0596899005395547	0.0809627326374334	0.0379857647489707	0.0590197693826445	0.0800537740163183	0.0389383047417252	0.0604664938523471	0.0820208410030118	0.0555872578918228	17.7948955644714	0.0279781758767195	2.81638822524182	0.186428222649997	0.229714777437582	0.167338977473662	0.1737608493688	0.216583645414975	0.154875787607079	0.200475163038613	0.243124459086524	0.180011950418522	0.00252762208560114	0.00251068186852823	0.00281294244015479
125	0.908397597558638	0.15	0.0556159380548235	0.0351750210396459	0.0760568550700012	0.158930409176029	1.06117353156565	0.680033702043057	1.44231336108825	14.96	11.89	19.66	0.0439909452570814	0.0686466370638976	0.0933023288707138	0.0436052696118171	0.0680448010294564	0.0924843324470957	0.0448214673991401	0.0698843600940983	0.0951573620221102	0.0556159380548235	16.6831575777057	-0.0505434077805301	2.69110554344075	0.186428222649997	0.229714777437582	0.167338977473662	0.1737608493688	0.216583645414975	0.154875787607079	0.200475163038613	0.243124459086524	0.180011950418522	0.00252762208560114	0.00251068186852823	0.00281294244015479
125	0.908397597558638	0.15	0.0559109024075045	0.0354893994371152	0.0763324053778938	0.203117262334298	0.990361705257328	0.684092668354675	1.29663074215998	16.68	11.34	20.65	0.0398305458964311	0.0576627249202856	0.0754949039441401	0.0393526157713876	0.0569708249547878	0.074589034138188	0.0401792917319202	0.0582524864579388	0.0762028062665962	0.0559109024075045	16.5592156584843	0.0500417766690819	2.76996529773978	0.186428222649997	0.229714777437582	0.167338977473662	0.1737608493688	0.216583645414975	0.154875787607079	0.200475163038613	0.243124459086524	0.180011950418522	0.00252762208560114	0.00251068186852823	0.00281294244015479
125	0.908397597558638	0.15	0.0562108077825404	0.03547434731484	0.0769472682502408	0.153644727446584	0.971068892586981	0.615230318749536	1.32690746642443	15.37	12.14	21.16	0.0387694524835909	0.0611930331488926	0.0836166138141944	0.0383970759442613	0.0606052804607496	0.0828134849772378	0.0393100342396794	0.0621486382455158	0.0848662614883482	0.0562108077825404	17.009531472291	0.017949327743605	2.7639108128278	0.186428222649997	0.229714777437582	0.167338977473662	0.1737608493688	0.216583645414975	0.154875787607079	0.200475163038613	0.243124459086524	0.180011950418522	0.00252762208560114	0.00251068186852823	0.00281294244015479
125	0.908397597558638	0.15	0.0570829761035007	0.0356046158451739	0.0785613363618276	0.17175428030264	1.03067284542756	0.677300864377703	1.38404482647742	14.35	10.94	20.13	0.0456185952555699	0.0694194409742352	0.0932202866929006	0.0452795882976491	0.0689035620136186	0.0925275357295881	0.0462163456751	0.0703840843737353	0.0943737156444404	0.0570829761035007	16.1917790079819	-0.119470211628821	2.58414087681817	0.186428222649997	0.229714777437582	0.167338977473662	0.1737608493688	0.216583645414975	0.154875787607079	0.200475163038613	0.243124459086524	0.180011950418522	0.00252762208560114	0.00251068186852823	0.00281294244015479
125	0.908397597558638	0.15	0.0594255450545674	0.0375476486398107	0.0813034414693241	0.181957900460015	1.10104769755443	0.736550693151421	1.46554470195743	15.77	11.82	18.91	0.0452847819070356	0.0676948719437908	0.090104961980546	0.0448150847463301	0.0669927356452966	0.0891703865442632	0.0460808375661712	0.068941646354834	0.091696192707033	0.0594255450545674	16.4214964747621	0.116946659126665	2.83646693730701	0.186428222649997	0.229714777437582	0.167338977473662	0.1737608493688	0.216583645414975	0.154875787607079	0.200475163038613	0.243124459086524	0.180011950418522	0.00252762208560114	0.00251068186852823	0.00281294244015479
125	0.908397597558638	0.15	0.066219466935076	0.0413180447471005	0.0911208891230516	0.155039971381579	1.16976011167852	0.743398090604409	1.59612213275264	15.63	12.39	20.27	0.0460986477086894	0.0725376618173757	0.098976675926062	0.0456326895545905	0.0718044621101595	0.0979762346657285	0.0468702714766622	0.0738800791973303	0.100544450602502	0.066219466935076	16.7848126021353	-0.0692572318705134	2.68302929809288	0.186428222649997	0.229714777437582	0.167338977473662	0.1737608493688	0.216583645414975	0.154875787607079	0.200475163038613	0.243124459086524	0.180011950418522	0.00252762208560114	0.00251068186852823	0.00281294244015479
125	0.908397597558638	0.16	0.0390385368593557	0.0248509982297093	0.0532260754890021	0.186123192595414	0.857210906176239	0.577343553907964	1.13707825844451	17.73	12.12	23.01	0.0316785048322654	0.0470346635894084	0.0623908223465515	0.0312454468583854	0.0463916807143009	0.0615379145702164	0.0317563702759802	0.0472018797083551	0.0626415605316163	0.0390385368593557	18.9699983911241	0.132067024740088	2.9599191739145	0.186428222649997	0.229714777437582	0.167338977473662	0.1737608493688	0.216583645414975	0.154875787607079	0.200475163038613	0.243124459086524	0.180011950418522	0.00252762208560114	0.00251068186852823	0.00281294244015479
125	0.908397597558638	0.16	0.040553110920582	0.0262715105445535	0.0548347112966105	0.206876465945689	0.862280662249584	0.598678491572235	1.12588283292693	15.87	11.86	21.4	0.0365889072112004	0.0526992494054811	0.0688095915997619	0.0362027088603532	0.0521430053205239	0.0680833017806945	0.0369220090158705	0.053414757288687	0.0696349560179181	0.040553110920582	17.6492294436131	-0.084660305915191	2.67759816421375	0.186428222649997	0.229714777437582	0.167338977473662	0.1737608493688	0.216583645414975	0.154875787607079	0.200475163038613	0.243124459086524	0.180011950418522	0.00252762208560114	0.00251068186852823	0.00281294244015479
125	0.908397597558638	0.16	0.040593521123729	0.0258361728978373	0.0553508693496208	0.17409636259396	0.90550869050727	0.597581581245018	1.21343579976952	15.65	11.25	22.34	0.0370156022641169	0.0560893283636457	0.0751630544631745	0.036640188571915	0.0555204681920923	0.0744007478122695	0.037204024233083	0.0563309868371097	0.0756009991984217	0.040593521123729	18.2045404969435	-0.00247150007400597	2.77112822694922	0.186428222649997	0.229714777437582	0.167338977473662	0.1737608493688	0.216583645414975	0.154875787607079	0.200475163038613	0.243124459086524	0.180011950418522	0.00252762208560114	0.00251068186852823	0.00281294244015479
125	0.908397597558638	0.16	0.0408341188516023	0.0260191716512146	0.0556490660519901	0.202650549650159	0.926683559580079	0.639693155109111	1.21367396405105	15.29	11.09	20.88	0.0405149347252931	0.0586914579709474	0.0768679812166017	0.0401322567358047	0.058137096245111	0.0761419357544173	0.0408726043148138	0.0591801504497795	0.0776668435912652	0.0408341188516023	17.7275014088596	-0.0483606497566686	2.71064635657918	0.186428222649997	0.229714777437582	0.167338977473662	0.1737608493688	0.216583645414975	0.154875787607079	0.200475163038613	0.243124459086524	0.180011950418522	0.00252762208560114	0.00251068186852823	0.00281294244015479
125	0.908397597558638	0.16	0.0408935846957446	0.0261698944599387	0.0556172749315505	0.165413999462868	0.814008301115537	0.528536173463757	1.09948042876732	15.23	10.59	20.95	0.0336087521388421	0.0517614585428711	0.0699141649469001	0.0332955686615016	0.0512791188977781	0.0692626691340545	0.0338992459104078	0.0520421301308882	0.0702776326370308	0.0408935846957446	17.1753482370151	-0.0811499800677903	2.64352625058024	0.186428222649997	0.229714777437582	0.167338977473662	0.1737608493688	0.216583645414975	0.154875787607079	0.200475163038613	0.243124459086524	0.180011950418522	0.00252762208560114	0.00251068186852823	0.00281294244015479
125	0.908397597558638	0.16	0.0412988129156667	0.0263769660478608	0.0562206597834725	0.194482572906392	0.908881160834048	0.620086148981836	1.19767617268626	16.11	11.79	22.79	0.0373385024735821	0.0547283011041558	0.0721180997347294	0.0369275823926893	0.0541260016966539	0.0713244210006184	0.0375850445628203	0.0550615720707976	0.0725918287599443	0.0412988129156667	18.3665199711966	0.0488224858861031	2.83937203258608	0.186428222649997	0.229714777437582	0.167338977473662	0.1737608493688	0.216583645414975	0.154875787607079	0.200475163038613	0.243124459086524	0.180011950418522	0.00252762208560114	0.00251068186852823	0.00281294244015479
125	0.908397597558638	0.16	0.0418393544479542	0.0270926474296962	0.0565860614662122	0.18602658143412	0.885611422818698	0.596379463373822	1.17484338226357	16.03	11.74	21.67	0.0360972299754853	0.0536036553263489	0.0711100806772126	0.0357056008074543	0.0530220939446824	0.0703385870819104	0.036462243701385	0.0540906456933944	0.0716115517510981	0.0418393544479542	17.5978695005216	0.0171142109477994	2.77851160014718	0.186428222649997	0.229714777437582	0.167338977473662	0.1737608493688	0.216583645414975	0.154875787607079	0.200475163038613	0.243124459086524	0.180011950418522	0.00252762208560114	0.00251068186852823	0.00281294244015479
125	0.908397597558638	0.16	0.041891188970171	0.0266273767322694	0.0571550012080727	0.199753311889768	0.924489361889618	0.635586178003363	1.21339254577587	16.4	12.65	21.06	0.0376189190970553	0.0547184500145467	0.0718179809320382	0.037185618099728	0.0540881937623046	0.0709907694248813	0.0382024447637379	0.0555183960560466	0.0728374978516963	0.041891188970171	18.1994395376684	0.0864829210235708	2.88118889379186	0.186428222649997	0.229714777437582	0.167338977473662	0.1737608493688	0.216583645414975	0.154875787607079	0.200475163038613	0.243124459086524	0.180011950418522	0.00252762208560114	0.00251068186852823	0.00281294244015479
125	0.908397597558638	0.16	0.0419224756894909	0.0268468598173062	0.0569980915616756	0.153087026312433	0.831845020508608	0.526368326290672	1.13732171472654	15.13	11.87	20.48	0.0336920105956844	0.053245094442606	0.0727981782895277	0.0333851370199821	0.0527601274658267	0.0721351179116712	0.0342262628590516	0.0541312564799688	0.0738299764478994	0.0419224756894909	17.4727059335898	-0.00263985886560341	2.75096555345159	0.186428222649997	0.229714777437582	0.167338977473662	0.1737608493688	0.216583645414975	0.154875787607079	0.200475163038613	0.243124459086524	0.180011950418522	0.00252762208560114	0.00251068186852823	0.00281294244015479
125	0.908397597558638	0.16	0.0422092665801977	0.0272591851997674	0.057159347960628	0.201485175764727	0.853883465961768	0.588481577906758	1.11928535401678	15.74	11.96	21.84	0.0362475606177075	0.0525950069720134	0.0689424533263192	0.0358736427134016	0.0520524541919423	0.068231265670483	0.0366549492624472	0.0531945369154102	0.0696586839480859	0.0422092665801977	17.9188177614624	-0.0486890241915878	2.72967010758448	0.186428222649997	0.229714777437582	0.167338977473662	0.1737608493688	0.216583645414975	0.154875787607079	0.200475163038613	0.243124459086524	0.180011950418522	0.00252762208560114	0.00251068186852823	0.00281294244015479
125	0.908397597558638	0.16	0.0424203289611563	0.0271471509996672	0.0576935069226455	0.188291153071264	0.921157372110127	0.62254728382678	1.21976746039347	16.74	12.22	22.75	0.0361306544308783	0.0534610294716625	0.0707914045124468	0.0356937479524738	0.05281455709284	0.0699353662332063	0.036420386741645	0.0538946498755875	0.0713572619970772	0.0424203289611563	18.8056914126824	-0.0508604066500445	2.76692927969361	0.186428222649997	0.229714777437582	0.167338977473662	0.1737608493688	0.216583645414975	0.154875787607079	0.200475163038613	0.243124459086524	0.180011950418522	0.00252762208560114	0.00251068186852823	0.00281294244015479
125	0.908397597558638	0.16	0.0424654926373092	0.0275073356412149	0.0574236496334034	0.184102626679977	0.927572020323794	0.622697677952037	1.23244636269555	15.82	11.64	21.66	0.0381690041868808	0.0568566442126661	0.0755442842384515	0.0377695631752363	0.0562616358815129	0.0747537085877895	0.0385538094120422	0.0573763643719564	0.07616527052653	0.0424654926373092	18.1236365972016	-0.00611252425439279	2.77670028694638	0.186428222649997	0.229714777437582	0.167338977473662	0.1737608493688	0.216583645414975	0.154875787607079	0.200475163038613	0.243124459086524	0.180011950418522	0.00252762208560114	0.00251068186852823	0.00281294244015479
125	0.908397597558638	0.16	0.0429520887914497	0.0273529048876399	0.0585512726952594	0.156094126024964	0.797888375419913	0.508233179094573	1.08754357174525	16.91	12.49	21.9	0.0292055860122201	0.0458506027056149	0.0624956193990096	0.0288440921473813	0.045283084164117	0.0617220761808528	0.0295000054907604	0.0463705912307736	0.0631966185572654	0.0429520887914497	18.2236239835921	-0.0279818200140772	2.77344293322611	0.186428222649997	0.229714777437582	0.167338977473662	0.1737608493688	0.216583645414975	0.154875787607079	0.200475163038613	0.243124459086524	0.180011950418522	0.00252762208560114	0.00251068186852823	0.00281294244015479
125	0.908397597558638	0.16	0.043210946156872	0.0276488615423355	0.0587730307714085	0.194064774432276	0.951332558360427	0.648645024474127	1.25402009224673	16.56	12.37	21.14	0.0380398838632391	0.0557910392740433	0.0735421946848475	0.0375914338940708	0.055133321970482	0.0726752100468933	0.0385151996873902	0.0565057779457838	0.0746197922679926	0.043210946156872	18.3585562795517	-0.0440734255819924	2.76523339441316	0.186428222649997	0.229714777437582	0.167338977473662	0.1737608493688	0.216583645414975	0.154875787607079	0.200475163038613	0.243124459086524	0.180011950418522	0.00252762208560114	0.00251068186852823	0.00281294244015479
125	0.908397597558638	0.16	0.0432381200856886	0.0278722425121279	0.0586039976592493	0.1865680057719	1.02406361506638	0.690211264814907	1.35791596531785	16.92	12.57	22.11	0.0396363865209206	0.0588083436738274	0.0779803008267342	0.0391450244727694	0.0580793118237444	0.0770135991747194	0.0400211219568764	0.0594266868721448	0.0789172391381677	0.0432381200856886	18.7749122222736	-0.0325510949608202	2.80107599812029	0.186428222649997	0.229714777437582	0.167338977473662	0.1737608493688	0.216583645414975	0.154875787607079	0.200475163038613	0.243124459086524	0.180011950418522	0.00252762208560114	0.00251068186852823	0.00281294244015479
125	0.908397597558638	0.16	0.0435343649135075	0.0281470314740455	0.0589216983529694	0.162784689856952	0.806972284303778	0.521242256683608	1.09270231192395	16.03	11.07	21.97	0.0315460800600213	0.0488387346966719	0.0661313893333224	0.0312037278836215	0.0483087148943951	0.0654137019051687	0.0316370995124213	0.049051469202971	0.066419112012701	0.0435343649135075	17.6836854092077	0.0623619824692412	2.8258072826901	0.186428222649997	0.229714777437582	0.167338977473662	0.1737608493688	0.216583645414975	0.154875787607079	0.200475163038613	0.243124459086524	0.180011950418522	0.00252762208560114	0.00251068186852823	0.00281294244015479
125	0.908397597558638	0.16	0.0437877599253103	0.0279728280581062	0.0596026917925145	0.235299892631548	1.06514946376613	0.765350087000926	1.36494884053134	15.95	11.45	21.79	0.0465353292030959	0.0647639319426875	0.0829925346822792	0.0460368566890262	0.0640702000935883	0.0821035434981503	0.046852019625107	0.0652247034948499	0.0836130623981997	0.0437877599253103	18.1703274957711	0.0320348323127606	2.81455671227049	0.186428222649997	0.229714777437582	0.167338977473662	0.1737608493688	0.216583645414975	0.154875787607079	0.200475163038613	0.243124459086524	0.180011950418522	0.00252762208560114	0.00251068186852823	0.00281294244015479
125	0.908397597558638	0.16	0.0438546867689954	0.0280622922302383	0.0596470813077524	0.154732272802496	0.816000721905167	0.518229518578591	1.11377192523174	15.33	10.59	20.52	0.032747762177003	0.0515644065403825	0.070381050903762	0.0324360987340015	0.0510736633747323	0.069711228015463	0.0328999824829028	0.0519653082871531	0.0708619552958871	0.0438546867689954	16.9098043341031	-0.160343579473442	2.54662262429319	0.186428222649997	0.229714777437582	0.167338977473662	0.1737608493688	0.216583645414975	0.154875787607079	0.200475163038613	0.243124459086524	0.180011950418522	0.00252762208560114	0.00251068186852823	0.00281294244015479
125	0.908397597558638	0.16	0.0441883360239235	0.0283084241431239	0.0600682479047232	0.163430599789495	0.89944572132549	0.581725598357916	1.21716584429306	16.14	11.24	22.01	0.0349697377318356	0.0540691024557972	0.0731684671797587	0.0345831186564961	0.0534713242695207	0.0723595298825454	0.0351252541811849	0.0543705689247593	0.0734922429695211	0.0441883360239235	17.993397453472	0.0145528086145168	2.78634585238221	0.186428222649997	0.229714777437582	0.167338977473662	0.1737608493688	0.216583645414975	0.154875787607079	0.200475163038613	0.243124459086524	0.180011950418522	0.00252762208560114	0.00251068186852823	0.00281294244015479
[truncated: 1,377 more rows]
