# Supplementary material for: Re-expressing coefficients from regression models for inclusion in a meta-analysis
Source: BMC Med Res Methodol. 2024 Jan 8;24:6. doi: 10.1186/s12874-023-02132-y (PMC10773134; doi:10.1186/s12874-023-02132-y)
Supplement: Supplementary file 2 — Additional file 2. [file 12874_2023_2132_MOESM2_ESM.zip › Supp_Files_R1/simdata/simdata_scenario_126.csv]

ex_no	errsd	rsquare	beta	b_low_ci	b_hi_ci	lrsquare	lbeta	lb_low_ci	lb_hi_ci	x_median	x_25	x_75	rbl	rb	rbu	altl	alt	altu	dzl	dz	dzu	observed_beta	xlog	error	ylog	RelBias_rb	RelBias_rbl	RelBias_rbu	RelBias_alt	RelBias_altl	RelBias_altu	RelBias_dz	RelBias_dzl	RelBias_dzu	MC_SE_RelBias_rb	MC_SE_RelBias_alt	MC_SE_RelBias_dz
126	0.908397597558638	0.15	0.0472379998153271	0.0448821212122391	0.0495938784184151	0.1742508393291	0.941815501303136	0.898151891912745	0.985479110693527	16.08	11.81	21.75	0.0541758177216822	0.056809572395813	0.0594433270699437	0.0535824179189045	0.0561873244912452	0.0587922310635858	0.0546539943306007	0.05732028957612	0.0596226923480581	0.0472379998153271	17.7877038264694	0.00315447403926767	2.78119692464095	0.189793152428339	0.193304668238432	0.186589734285632	0.176939088163581	0.180412664497364	0.17377028073086	0.20417119537981	0.205027929938571	0.200493015000584	0.000373750551617971	0.000371143662812895	0.00159586763029117
126	0.908397597558638	0.15	0.0473500488491028	0.0449953382820761	0.0497047594161295	0.178003023638	0.945759895331183	0.902476683304541	0.989043107357826	16.01	11.78	21.63	0.0546770115938042	0.0572993471395074	0.0599216826852106	0.0540853955256146	0.0566793568826085	0.0592733182396024	0.0552055253097451	0.0579010169549412	0.0605688929330371	0.0473500488491028	17.7198420344884	-0.010147982813198	2.76284834369254	0.189793152428339	0.193304668238432	0.186589734285632	0.176939088163581	0.180412664497364	0.17377028073086	0.20417119537981	0.205027929938571	0.200493015000584	0.000373750551617971	0.000371143662812895	0.00159586763029117
126	0.908397597558638	0.16	0.0463299669199531	0.0440574397326331	0.0486024941072732	0.178997007125411	0.924371682130045	0.882210450829456	0.966532913430634	15.93	11.72	21.59	0.0537136640262032	0.0562806640100298	0.0588476639938565	0.0531405175289936	0.0556801265858421	0.0582197356426906	0.0541898370788947	0.0568397548512568	0.0594525457858691	0.0463299669199531	17.6919065745752	-0.00461401932250663	2.76554819723816	0.189793152428339	0.193304668238432	0.186589734285632	0.176939088163581	0.180412664497364	0.17377028073086	0.20417119537981	0.205027929938571	0.200493015000584	0.000373750551617971	0.000371143662812895	0.00159586763029117
126	0.908397597558638	0.16	0.0470495575192059	0.0447565485817597	0.049342566456652	0.176779606587732	0.937573159201114	0.894484367821838	0.980661950580391	16.1	11.83	21.54	0.0539056862542187	0.0565024123153133	0.059099138376408	0.0533137730302573	0.0558819856523927	0.0584501982745281	0.0544766067073694	0.0570717580371177	0.0597338312082462	0.0470495575192059	17.7058463280958	0.0134505542468026	2.78563935876792	0.189793152428339	0.193304668238432	0.186589734285632	0.176939088163581	0.180412664497364	0.17377028073086	0.20417119537981	0.205027929938571	0.200493015000584	0.000373750551617971	0.000371143662812895	0.00159586763029117
126	0.908397597558638	0.16	0.0470543891575151	0.0447551756938909	0.0493536026211392	0.17824003209206	0.920730165197241	0.878626548407222	0.962833781987259	15.89	11.67	21.58	0.0536328989128179	0.0562029772097424	0.0587730555066669	0.0530648066292057	0.0556076620521413	0.0581505174750769	0.0541570390699953	0.0565916453532015	0.0593840287578734	0.0470543891575151	17.6090789972072	0.0162494023007114	2.78087172809594	0.189793152428339	0.193304668238432	0.186589734285632	0.176939088163581	0.180412664497364	0.17377028073086	0.20417119537981	0.205027929938571	0.200493015000584	0.000373750551617971	0.000371143662812895	0.00159586763029117
126	0.908397597558638	0.16	0.0472574765984317	0.0449892256988787	0.0495257274979846	0.183904901592944	0.955364425487968	0.912503655788667	0.998225195187269	15.97	11.78	21.55	0.0554311531995839	0.0580347831975379	0.0606384131954919	0.0548358279900631	0.0574114952543452	0.0599871625186273	0.0559572595800014	0.0585963629606441	0.061216128625648	0.0472574765984317	17.7498733889346	-0.00664098940758687	2.76684680833934	0.189793152428339	0.193304668238432	0.186589734285632	0.176939088163581	0.180412664497364	0.17377028073086	0.20417119537981	0.205027929938571	0.200493015000584	0.000373750551617971	0.000371143662812895	0.00159586763029117
126	0.908397597558638	0.16	0.047415821259751	0.0451159324285022	0.0497157100909998	0.181085048659993	0.938721229177798	0.896207234826322	0.981235223529275	15.95	11.98	21.79	0.054492709545907	0.057077717405479	0.059662725265051	0.0539090277938623	0.0564663471437401	0.0590236664936179	0.0550580554454854	0.0576412789832181	0.0602874683551825	0.047415821259751	17.7896145250749	-0.00740977173382585	2.7704383520684	0.189793152428339	0.193304668238432	0.186589734285632	0.176939088163581	0.180412664497364	0.17377028073086	0.20417119537981	0.205027929938571	0.200493015000584	0.000373750551617971	0.000371143662812895	0.00159586763029117
126	0.908397597558638	0.16	0.0474351905424119	0.0450883323088942	0.0497820487759296	0.179334094450708	0.947018817302037	0.903874108724419	0.990163525879655	15.93	11.76	21.58	0.0550208159133464	0.0576471297388792	0.0602734435644121	0.0544333612357563	0.0570316340314349	0.0596299068271136	0.0555920369494361	0.0582591977674569	0.0609082838836408	0.0474351905424119	17.6251637068742	0.0136792551188501	2.7811075321496	0.189793152428339	0.193304668238432	0.186589734285632	0.176939088163581	0.180412664497364	0.17377028073086	0.20417119537981	0.205027929938571	0.200493015000584	0.000373750551617971	0.000371143662812895	0.00159586763029117
126	0.908397597558638	0.16	0.0474499945932719	0.0451418674927956	0.0497581216937482	0.179826775782786	0.939722549563084	0.896981770815954	0.982463328310214	15.93	11.72	21.59	0.0546183830602006	0.0572209244962194	0.0598234659322381	0.0540357460078305	0.0566105250498347	0.059185304091839	0.0551785780051399	0.0578251147148519	0.0603891353097886	0.0474499945932719	17.63830011952	-0.00915657849097828	2.75947803968989	0.189793152428339	0.193304668238432	0.186589734285632	0.176939088163581	0.180412664497364	0.17377028073086	0.20417119537981	0.205027929938571	0.200493015000584	0.000373750551617971	0.000371143662812895	0.00159586763029117
126	0.908397597558638	0.16	0.0475819294023235	0.0452819326132734	0.0498819261913737	0.187218015110443	0.964389334734218	0.921595344528466	1.00718332493997	16.04	11.82	21.64	0.0557479559567627	0.0583365947724514	0.0609252335881401	0.0551421118208992	0.0577026184545296	0.06026312508816	0.056341244490787	0.0588782696292084	0.0615028097421671	0.0475819294023235	17.7365523374489	0.0117651648496086	2.78589365980486	0.189793152428339	0.193304668238432	0.186589734285632	0.176939088163581	0.180412664497364	0.17377028073086	0.20417119537981	0.205027929938571	0.200493015000584	0.000373750551617971	0.000371143662812895	0.00159586763029117
126	0.908397597558638	0.16	0.0476720525039928	0.0453584812174792	0.0499856237905065	0.18033238704745	0.94433681066577	0.901459641086549	0.987213980244991	16.12	11.84	21.8	0.0542531309392543	0.0568336354781844	0.0594141400171144	0.053655210741127	0.0562072757087645	0.0587593406764021	0.054692822820911	0.0573930561724977	0.0600108840991933	0.0476720525039928	17.7618481704798	0.0177407501010814	2.79329107577096	0.189793152428339	0.193304668238432	0.186589734285632	0.176939088163581	0.180412664497364	0.17377028073086	0.20417119537981	0.205027929938571	0.200493015000584	0.000373750551617971	0.000371143662812895	0.00159586763029117
126	0.908397597558638	0.16	0.0476804106989569	0.0453925497092195	0.0499682716886944	0.191134062140208	0.976598692059133	0.933812608513735	1.01938477560453	16.02	11.75	21.76	0.0565269532298756	0.0591169449706271	0.0617069367113787	0.0559138518801308	0.0584757521115872	0.0610376523430436	0.0571112107841161	0.0596230192071758	0.0623221763869801	0.0476804106989569	17.7449658810019	0.0145946064887657	2.78791562910042	0.189793152428339	0.193304668238432	0.186589734285632	0.176939088163581	0.180412664497364	0.17377028073086	0.20417119537981	0.205027929938571	0.200493015000584	0.000373750551617971	0.000371143662812895	0.00159586763029117
126	0.908397597558638	0.16	0.0477813527405886	0.0454771041000843	0.050085601381093	0.180635578623079	0.944423506223839	0.901586327576952	0.987260684870726	16.11	11.74	21.71	0.0542886997750678	0.0568681252384307	0.0594475507017935	0.0536912279876201	0.0562422657027303	0.0587933034178404	0.0547914996733453	0.0573930561724977	0.0600478118828722	0.0477813527405886	17.7524078180213	0.00474766591537771	2.7790622775302	0.189793152428339	0.193304668238432	0.186589734285632	0.176939088163581	0.180412664497364	0.17377028073086	0.20417119537981	0.205027929938571	0.200493015000584	0.000373750551617971	0.000371143662812895	0.00159586763029117
126	0.908397597558638	0.16	0.0478111391127083	0.0454727257784555	0.0501495524469611	0.175495625705756	0.939653863484185	0.896277972806795	0.983029754161575	16.19	12	21.58	0.0537151048410989	0.0563146783952894	0.05891425194948	0.0531163447680249	0.0556869409823057	0.0582575371965865	0.054313747803944	0.0568953142535552	0.0595341450848223	0.0478111391127083	17.7658028054331	-0.0101994582019993	2.76739603636984	0.189793152428339	0.193304668238432	0.186589734285632	0.176939088163581	0.180412664497364	0.17377028073086	0.20417119537981	0.205027929938571	0.200493015000584	0.000373750551617971	0.000371143662812895	0.00159586763029117
126	0.908397597558638	0.16	0.0478577963694261	0.0455041558017901	0.0502114369370621	0.185626666982818	0.9722942442189	0.928922541599282	1.01566594683852	16.01	11.76	21.79	0.0562667613262228	0.0588938751385418	0.0615209889508608	0.0556575660131878	0.0582562362935964	0.0608549065740051	0.0567703366350213	0.0594588785936042	0.0620800642005884	0.0478577963694261	17.7358691571538	0.00911224090669785	2.78266698442097	0.189793152428339	0.193304668238432	0.186589734285632	0.176939088163581	0.180412664497364	0.17377028073086	0.20417119537981	0.205027929938571	0.200493015000584	0.000373750551617971	0.000371143662812895	0.00159586763029117
126	0.908397597558638	0.16	0.0478762173613483	0.0455160233679143	0.0502364113547823	0.171868509873916	0.92203114836281	0.878927477830991	0.965134818894629	15.96	11.81	21.75	0.0534277083346602	0.0560478680126924	0.0586680276907246	0.0528549988278663	0.0554470721364154	0.0580391454449644	0.0539564651461635	0.0566470110617786	0.0591968043029561	0.0478762173613483	17.6615475404185	0.00422700705020542	2.77591560959724	0.189793152428339	0.193304668238432	0.186589734285632	0.176939088163581	0.180412664497364	0.17377028073086	0.20417119537981	0.205027929938571	0.200493015000584	0.000373750551617971	0.000371143662812895	0.00159586763029117
126	0.908397597558638	0.16	0.0478771634999682	0.0455244306701854	0.0502298963297511	0.177560147241445	0.948860038808444	0.905369113308123	0.992350964308765	15.96	11.94	21.52	0.0550097704604695	0.0576522571476333	0.0602947438347972	0.0544193355736666	0.0570334597296845	0.0596475838857024	0.0555841963365965	0.0582941090784792	0.060960717570217	0.0478771634999682	17.6902020192728	-0.00476395528447501	2.76760601315075	0.189793152428339	0.193304668238432	0.186589734285632	0.176939088163581	0.180412664497364	0.17377028073086	0.20417119537981	0.205027929938571	0.200493015000584	0.000373750551617971	0.000371143662812895	0.00159586763029117
126	0.908397597558638	0.16	0.0479455120291264	0.045634609772723	0.0502564142855297	0.184282141945965	0.955692261526416	0.912870591888362	0.99851393116447	15.91	11.71	21.68	0.0556510092953162	0.0582615317025926	0.0608720541098691	0.0550593410004527	0.0576421089543783	0.0602248769083039	0.0561828970169243	0.0587533403318922	0.0615084587010729	0.0479455120291264	17.6994152597428	0.00331961539112682	2.77459915190683	0.189793152428339	0.193304668238432	0.186589734285632	0.176939088163581	0.180412664497364	0.17377028073086	0.20417119537981	0.205027929938571	0.200493015000584	0.000373750551617971	0.000371143662812895	0.00159586763029117
126	0.908397597558638	0.16	0.0480014667454288	0.0456933866383854	0.0503095468524722	0.187924939467272	0.960565868669937	0.918040293532954	1.00309144380692	16.02	11.84	21.79	0.0555737565939464	0.0581480509667843	0.0607223453396221	0.0549710408672735	0.0575174161682564	0.0600637914692393	0.0560776051577104	0.0587365744039739	0.0613201525394367	0.0480014667454288	17.74668480671	-0.0097830124525924	2.76342467974917	0.189793152428339	0.193304668238432	0.186589734285632	0.176939088163581	0.180412664497364	0.17377028073086	0.20417119537981	0.205027929938571	0.200493015000584	0.000373750551617971	0.000371143662812895	0.00159586763029117
126	0.908397597558638	0.16	0.0480250748621951	0.0457232799850265	0.0503268697393636	0.185202201206302	0.962910854313872	0.919897322704127	1.00592438592362	16.08	11.76	21.72	0.0554905617146218	0.0580852480686793	0.0606799344227367	0.0548828539303188	0.0574491244412768	0.0600153949522348	0.0560171776179774	0.058678791681778	0.0612645945688558	0.0480250748621951	17.7343153874345	0.00802015917950182	2.78078138014916	0.189793152428339	0.193304668238432	0.186589734285632	0.176939088163581	0.180412664497364	0.17377028073086	0.20417119537981	0.205027929938571	0.200493015000584	0.000373750551617971	0.000371143662812895	0.00159586763029117
126	0.908397597558638	0.16	0.048157956849534	0.0458216675386711	0.050494246160397	0.179304184275813	0.955019586099611	0.911505953183564	0.998533219015658	16.03	11.82	21.58	0.0551706284473588	0.0578043736967686	0.0604381189461784	0.054572055867496	0.0571772263528872	0.0597823968382785	0.0556858622776725	0.0583359660572741	0.0610679808293128	0.048157956849534	17.6954375402839	-0.0013128823079102	2.77203635778388	0.189793152428339	0.193304668238432	0.186589734285632	0.176939088163581	0.180412664497364	0.17377028073086	0.20417119537981	0.205027929938571	0.200493015000584	0.000373750551617971	0.000371143662812895	0.00159586763029117
126	0.908397597558638	0.16	0.0482382209156475	0.0459099299379222	0.0505665118933728	0.179305111980039	0.947821870226376	0.90463632353506	0.991007416917692	16.02	11.82	21.75	0.0547919545701282	0.0574076139802547	0.0600232733903812	0.0541986136868804	0.0567859481781962	0.059373282669512	0.0552749601635264	0.0579977999409708	0.0606186122982155	0.0482382209156475	17.7476469166175	-0.00709845116944121	2.76750789649182	0.189793152428339	0.193304668238432	0.186589734285632	0.176939088163581	0.180412664497364	0.17377028073086	0.20417119537981	0.205027929938571	0.200493015000584	0.000373750551617971	0.000371143662812895	0.00159586763029117
126	0.908397597558638	0.16	0.0482486071374612	0.0459316066045062	0.0505656076704162	0.184824502205632	0.964393384445088	0.921259638454105	1.00752713043607	15.94	11.83	21.63	0.0560461656812572	0.0586702696508183	0.0612943736203795	0.0554467618910392	0.0580428015345905	0.0606388411781418	0.0566246174540039	0.0593092175948696	0.0619113344363647	0.0482486071374612	17.7257180861882	0.00537969141814025	2.77949793068531	0.189793152428339	0.193304668238432	0.186589734285632	0.176939088163581	0.180412664497364	0.17377028073086	0.20417119537981	0.205027929938571	0.200493015000584	0.000373750551617971	0.000371143662812895	0.00159586763029117
126	0.908397597558638	0.16	0.0482503694929683	0.0458718251303006	0.0506289138556359	0.181173285917777	0.955372463741966	0.912117215531734	0.998627711952198	16.05	11.71	21.92	0.0551279486589737	0.057742276140091	0.0603566036212083	0.0545274334629569	0.0571132827688842	0.0596991320748115	0.0556060662634532	0.058281137731048	0.060877271202699	0.0482503694929683	17.7316615445447	0.0115538499108026	2.78441385310466	0.189793152428339	0.193304668238432	0.186589734285632	0.176939088163581	0.180412664497364	0.17377028073086	0.20417119537981	0.205027929938571	0.200493015000584	0.000373750551617971	0.000371143662812895	0.00159586763029117
126	0.908397597558638	0.16	0.048285122339181	0.0459702094926186	0.0506000351857435	0.187877263142367	0.968254548574945	0.92538188796831	1.01112720918158	16.16	11.86	21.8	0.0555639690792678	0.0581382308184111	0.0607124925575544	0.0549477371039959	0.0574934490036899	0.0600391609033839	0.0562130566533142	0.0586427329448181	0.0612938205660937	0.048285122339181	17.8008080980051	0.00173804996419715	2.77926062627443	0.189793152428339	0.193304668238432	0.186589734285632	0.176939088163581	0.180412664497364	0.17377028073086	0.20417119537981	0.205027929938571	0.200493015000584	0.000373750551617971	0.000371143662812895	0.00159586763029117
126	0.908397597558638	0.16	0.0483228897025659	0.0459981528789981	0.0506476265261337	0.184067800455287	0.965955142856859	0.922642742611267	1.00926754310245	16.15	11.87	21.68	0.0554166872878569	0.0580181598072238	0.0606196323265906	0.0548026043223043	0.0573752494245577	0.059947894526811	0.0559770048046076	0.0586304742262403	0.0612307346301157	0.0483228897025659	17.7777673755959	-0.013639328559512	2.7631426455561	0.189793152428339	0.193304668238432	0.186589734285632	0.176939088163581	0.180412664497364	0.17377028073086	0.20417119537981	0.205027929938571	0.200493015000584	0.000373750551617971	0.000371143662812895	0.00159586763029117
126	0.908397597558638	0.16	0.0483353828721881	0.0459848804684794	0.0506858852758969	0.182003096583189	0.95133217523827	0.908379937524474	0.994284412952066	15.98	11.72	21.7	0.0551309539670984	0.0577377903164749	0.0603446266658514	0.0545373458379828	0.0571161137587015	0.0596948816794201	0.0556087283833214	0.058275347318723	0.0608781583151058	0.0483353828721881	17.6681193064517	-0.00726110171508041	2.76285095226304	0.189793152428339	0.193304668238432	0.186589734285632	0.176939088163581	0.180412664497364	0.17377028073086	0.20417119537981	0.205027929938571	0.200493015000584	0.000373750551617971	0.000371143662812895	0.00159586763029117
126	0.908397597558638	0.16	0.0483854310414615	0.0460460245689414	0.0507248375139815	0.184499740906925	0.973935187486985	0.930327666742192	1.01754270823178	15.87	11.87	21.52	0.0568640889900876	0.0595294960599992	0.0621949031299108	0.0562640701840261	0.0589013523969998	0.0615386346099734	0.0574473316005578	0.0602295884552069	0.062997306759008	0.0483854310414615	17.7043070808445	-0.0128734445941435	2.75962473532004	0.189793152428339	0.193304668238432	0.186589734285632	0.176939088163581	0.180412664497364	0.17377028073086	0.20417119537981	0.205027929938571	0.200493015000584	0.000373750551617971	0.000371143662812895	0.00159586763029117
126	0.908397597558638	0.16	0.048392695445332	0.0460464781925203	0.0507389126981436	0.184007249007117	0.964680531149327	0.921416561447503	1.00794450085115	15.97	11.88	21.65	0.0559773977218687	0.0586057468750696	0.0612340960282705	0.0553763521782396	0.0579764799847913	0.060576607791343	0.0565969335634449	0.0591890688860111	0.0618287815811968	0.048392695445332	17.704045873576	-0.00149524676800585	2.77177383433298	0.189793152428339	0.193304668238432	0.186589734285632	0.176939088163581	0.180412664497364	0.17377028073086	0.20417119537981	0.205027929938571	0.200493015000584	0.000373750551617971	0.000371143662812895	0.00159586763029117
126	0.908397597558638	0.16	0.048393467389169	0.0460189003647861	0.050768034413552	0.178428455135985	0.949803505517933	0.906398324387078	0.993208686648788	16.04	11.86	21.78	0.0548275578622225	0.0574531144370115	0.0600786710118004	0.0542316823751714	0.0568287039419501	0.0594257255087288	0.0554268678527109	0.0579207948436491	0.0606363863254963	0.048393467389169	17.7645181292026	0.00609690338865288	2.78124155028969	0.189793152428339	0.193304668238432	0.186589734285632	0.176939088163581	0.180412664497364	0.17377028073086	0.20417119537981	0.205027929938571	0.200493015000584	0.000373750551617971	0.000371143662812895	0.00159586763029117
126	0.908397597558638	0.16	0.048440692264786	0.0460952403344918	0.0507861441950801	0.181903140706141	0.965205359715778	0.92161211889821	1.00879860053335	16.18	11.93	21.75	0.055281377832404	0.0578962462430495	0.060511114653695	0.0546665953164483	0.057252383855292	0.0598381723941357	0.05582792990609	0.0585530035986085	0.061212161867931	0.048440692264786	17.794744060984	0.000701526333136612	2.78033589059197	0.189793152428339	0.193304668238432	0.186589734285632	0.176939088163581	0.180412664497364	0.17377028073086	0.20417119537981	0.205027929938571	0.200493015000584	0.000373750551617971	0.000371143662812895	0.00159586763029117
126	0.908397597558638	0.16	0.0485024508696402	0.046130448057255	0.0508744536820254	0.182059899326181	0.962711185805587	0.91925348085711	1.00616889075406	16.05	11.8	21.79	0.0555606094644164	0.0581872370738227	0.060813864683229	0.0549554219484984	0.057553439320301	0.0601514566921037	0.0559812329558458	0.0587999645154236	0.0613644944483651	0.0485024508696402	17.711285539101	-0.00350527883323401	2.77026267695263	0.189793152428339	0.193304668238432	0.186589734285632	0.176939088163581	0.180412664497364	0.17377028073086	0.20417119537981	0.205027929938571	0.200493015000584	0.000373750551617971	0.000371143662812895	0.00159586763029117
126	0.908397597558638	0.16	0.0485041953467286	0.0461619090346618	0.0508464816587954	0.18571624009444	0.965185128262016	0.922143297571336	1.0082269589527	16.07	11.86	21.83	0.0556659738554082	0.0582642310115645	0.0608624881677208	0.0550575490177801	0.0576274074219006	0.0601972658260211	0.0562128360486524	0.058890325008829	0.0614156010959508	0.0485041953467286	17.8003233784041	-0.00406841402460278	2.77433625014145	0.189793152428339	0.193304668238432	0.186589734285632	0.176939088163581	0.180412664497364	0.17377028073086	0.20417119537981	0.205027929938571	0.200493015000584	0.000373750551617971	0.000371143662812895	0.00159586763029117
126	0.908397597558638	0.16	0.0485259302603455	0.0461451919598967	0.0509066685607942	0.177047977865106	0.952049985154793	0.908336172025539	0.995763798284046	15.89	11.83	21.53	0.0554476794132594	0.05811610721672	0.0607845350201807	0.0548604027768302	0.0575005678049763	0.0601407328331224	0.0560858965946405	0.0587645619402632	0.0614070212530934	0.0485259302603455	17.6144889302854	-0.00931706335844938	2.75905037050999	0.189793152428339	0.193304668238432	0.186589734285632	0.176939088163581	0.180412664497364	0.17377028073086	0.20417119537981	0.205027929938571	0.200493015000584	0.000373750551617971	0.000371143662812895	0.00159586763029117
126	0.908397597558638	0.16	0.0485391981437234	0.0461925275613316	0.0508858687261152	0.182006944298146	0.961619821068663	0.918203661618381	1.00503598051895	16.08	11.9	21.77	0.0553978740661274	0.0580172961335829	0.0606367182010384	0.0547914669953978	0.0573822158314395	0.0599729646674812	0.055984404469021	0.0586359076112872	0.0613017709826845	0.0485391981437234	17.7739053037922	-0.0213206877310157	2.75762952575888	0.189793152428339	0.193304668238432	0.186589734285632	0.176939088163581	0.180412664497364	0.17377028073086	0.20417119537981	0.205027929938571	0.200493015000584	0.000373750551617971	0.000371143662812895	0.00159586763029117
126	0.908397597558638	0.16	0.0485475188931606	0.046163722856113	0.0509313149302082	0.178298890104601	0.961302028273744	0.917351950955231	1.00525210559226	15.98	11.87	21.77	0.0556967861400093	0.058365203702862	0.0610336212657146	0.0550977319006796	0.0577374489412201	0.0603771659817606	0.0562144525026874	0.0589715946888894	0.061583737769018	0.0485475188931606	17.6659295372796	0.00885399177946445	2.78031871175125	0.189793152428339	0.193304668238432	0.186589734285632	0.176939088163581	0.180412664497364	0.17377028073086	0.20417119537981	0.205027929938571	0.200493015000584	0.000373750551617971	0.000371143662812895	0.00159586763029117
126	0.908397597558638	0.16	0.0485633095348894	0.0462302568642405	0.0508963622055383	0.181476760272623	0.952889773149783	0.909791007488532	0.995988538811034	16.04	11.85	21.88	0.0550212182034579	0.0576276921850962	0.0602341661667345	0.0544228887026818	0.0570010185231557	0.0595791483436297	0.0555660439827427	0.0582076759952309	0.0607871828780074	0.0485633095348894	17.8109106786368	-0.000572660393874686	2.77657445809183	0.189793152428339	0.193304668238432	0.186589734285632	0.176939088163581	0.180412664497364	0.17377028073086	0.20417119537981	0.205027929938571	0.200493015000584	0.000373750551617971	0.000371143662812895	0.00159586763029117
126	0.908397597558638	0.16	0.0485654195352718	0.0462242138591683	0.0509066252113753	0.181272666201197	0.956906887654845	0.913596673405869	1.00021710190382	15.98	11.83	21.5	0.0554633405036091	0.0580926508219359	0.0607219611402628	0.0548666319660861	0.0574676545559694	0.0600686771458527	0.0560790862424717	0.0587804001752622	0.0614046652473632	0.0485654195352718	17.71036654957	-0.0182616290408837	2.75516835030771	0.189793152428339	0.193304668238432	0.186589734285632	0.176939088163581	0.180412664497364	0.17377028073086	0.20417119537981	0.205027929938571	0.200493015000584	0.000373750551617971	0.000371143662812895	0.00159586763029117
126	0.908397597558638	0.16	0.0485711585286644	0.0462346815755327	0.0509076354817961	0.181441569736466	0.95319090988021	0.910073416489904	0.996308403270516	15.96	11.76	21.59	0.0552955896881669	0.057915386266874	0.0605351828455812	0.0547020866655116	0.0572937642351445	0.0598854418047775	0.0558472002706393	0.0584440503433759	0.0611849980137915	0.0485711585286644	17.6517447481765	-0.00555653329978807	2.76511792398306	0.189793152428339	0.193304668238432	0.186589734285632	0.176939088163581	0.180412664497364	0.17377028073086	0.20417119537981	0.205027929938571	0.200493015000584	0.000373750551617971	0.000371143662812895	0.00159586763029117
126	0.908397597558638	0.16	0.0486742998508071	0.0463367416493888	0.0510118580522254	0.188541035718472	0.959327134829188	0.916941935141473	1.0017123345169	16.12	11.86	21.65	0.0551792468688694	0.0577298810012192	0.060280515133569	0.0545709497424236	0.0570934656328371	0.0596159815232506	0.0557732325724939	0.0583338886309898	0.0608329574827506	0.0486742998508071	17.6411138338904	-0.0107098481162685	2.75950106456436	0.189793152428339	0.193304668238432	0.186589734285632	0.176939088163581	0.180412664497364	0.17377028073086	0.20417119537981	0.205027929938571	0.200493015000584	0.000373750551617971	0.000371143662812895	0.00159586763029117
126	0.908397597558638	0.16	0.0486991684147206	0.0463396574162503	0.0510586794131909	0.184221723974689	0.971122963693206	0.92760114468215	1.01464478270426	16.15	11.94	21.73	0.055722544055813	0.0583369721331562	0.0609514002104994	0.0551053130444498	0.0576907814589912	0.0602762498735326	0.0562502446229966	0.0589572452134169	0.0616040645546819	0.0486991684147206	17.8029467003847	-0.0111008778266693	2.76787124873152	0.189793152428339	0.193304668238432	0.186589734285632	0.176939088163581	0.180412664497364	0.17377028073086	0.20417119537981	0.205027929938571	0.200493015000584	0.000373750551617971	0.000371143662812895	0.00159586763029117
126	0.908397597558638	0.16	0.0487483138936532	0.0464030014669889	0.0510936263203175	0.181481248045503	0.958848039541115	0.915480439343244	1.00221563973899	15.98	11.91	21.57	0.0555561527755738	0.0581879261249108	0.0608196994742479	0.0549577923534114	0.0575612205252358	0.0601646486970602	0.0561676632776774	0.0587607322132539	0.0615698311250043	0.0487483138936532	17.6853802833068	-0.00473197866370982	2.76895460520684	0.189793152428339	0.193304668238432	0.186589734285632	0.176939088163581	0.180412664497364	0.17377028073086	0.20417119537981	0.205027929938571	0.200493015000584	0.000373750551617971	0.000371143662812895	0.00159586763029117
126	0.908397597558638	0.16	0.0487814669085104	0.0463775256990579	0.0511854081179629	0.177292212393801	0.963662834694293	0.919452861432332	1.00787280795625	15.93	11.83	21.24	0.0559770282347288	0.0586685668935854	0.061360105552442	0.0553796044241548	0.058042417205047	0.0607052299859391	0.0565872228740945	0.0593891304117128	0.062107078140723	0.0487814669085104	17.4985470674264	-0.0162227503776918	2.74781014337407	0.189793152428339	0.193304668238432	0.186589734285632	0.176939088163581	0.180412664497364	0.17377028073086	0.20417119537981	0.205027929938571	0.200493015000584	0.000373750551617971	0.000371143662812895	0.00159586763029117
126	0.908397597558638	0.16	0.0488046167240013	0.0464130248133594	0.0511962086346432	0.173827461066235	0.948326455588864	0.904296198788279	0.992356712389449	15.92	11.76	21.76	0.0550840607853283	0.057766108266283	0.0604481557472377	0.0544970738240358	0.0571505408612389	0.0598040078984419	0.0555853809509642	0.0583143713665847	0.0610439725177738	0.0488046167240013	17.6668941706461	0.00905309300261499	2.78191540629513	0.189793152428339	0.193304668238432	0.186589734285632	0.176939088163581	0.180412664497364	0.17377028073086	0.20417119537981	0.205027929938571	0.200493015000584	0.000373750551617971	0.000371143662812895	0.00159586763029117
126	0.908397597558638	0.16	0.0488163204236181	0.0464610775664368	0.0511715632807993	0.179648161664636	0.95341136260285	0.910021709254455	0.996801015951246	15.96	11.75	21.51	0.0552928306923991	0.0579291818167698	0.0605655329411404	0.054699368901177	0.057307423885868	0.0599154788705589	0.0558472002706393	0.0584737251217687	0.0612246409431446	0.0488163204236181	17.6455002203055	-0.0134589290743742	2.75598522975518	0.189793152428339	0.193304668238432	0.186589734285632	0.176939088163581	0.180412664497364	0.17377028073086	0.20417119537981	0.205027929938571	0.200493015000584	0.000373750551617971	0.000371143662812895	0.00159586763029117
126	0.908397597558638	0.16	0.0488707363634975	0.0465173387070495	0.0512241340199455	0.186647701401577	0.98017857032784	0.936602265789644	1.02375487486604	15.95	11.87	21.5	0.0569590307142498	0.0596091033857183	0.0622591760571867	0.0563492402760452	0.0589709418717537	0.0615926434674622	0.0575926919800001	0.0602374441113518	0.0629069578423353	0.0488707363634975	17.5957424173398	-0.00395989984587392	2.76491153722964	0.189793152428339	0.193304668238432	0.186589734285632	0.176939088163581	0.180412664497364	0.17377028073086	0.20417119537981	0.205027929938571	0.200493015000584	0.000373750551617971	0.000371143662812895	0.00159586763029117
126	0.908397597558638	0.16	0.0488724379247674	0.0465108491061631	0.0512340267433717	0.180994226107012	0.951923492715465	0.908798370955273	0.995048614475657	15.96	11.75	21.63	0.0552187254978535	0.0578390143723092	0.0604593032467649	0.0546260659050075	0.0572182313607593	0.059810396816511	0.0557578873793806	0.0583798291755467	0.061025303702883	0.0488724379247674	17.6311319666999	-0.0130789059801682	2.75508214733958	0.189793152428339	0.193304668238432	0.186589734285632	0.176939088163581	0.180412664497364	0.17377028073086	0.20417119537981	0.205027929938571	0.200493015000584	0.000373750551617971	0.000371143662812895	0.00159586763029117
126	0.908397597558638	0.16	0.048939583188345	0.0465646834363894	0.0513144829403006	0.182768878732919	0.962519986448868	0.919174064085425	1.00586590881231	15.85	11.81	21.4	0.056237461724758	0.0588894780784439	0.0615414944321298	0.0556457401046934	0.0582698523644691	0.0608939646242447	0.0568035497066444	0.0595422189634594	0.0621683288211158	0.048939583188345	17.5346737524793	-0.00330906747045525	2.76190417534657	0.189793152428339	0.193304668238432	0.186589734285632	0.176939088163581	0.180412664497364	0.17377028073086	0.20417119537981	0.205027929938571	0.200493015000584	0.000373750551617971	0.000371143662812895	0.00159586763029117
126	0.908397597558638	0.16	0.0489437116576148	0.0465688820634634	0.0513185412517663	0.174442852831028	0.949423031103036	0.905436074877312	0.99340998732876	15.96	11.81	21.68	0.0550212416262057	0.0576942265160831	0.0603672114059604	0.0544309083756463	0.0570752143078684	0.0597195202400905	0.0555819674247022	0.0582497788579005	0.0609840860113876	0.0489437116576148	17.6926562418895	-0.00775087644826766	2.76726387509734	0.189793152428339	0.193304668238432	0.186589734285632	0.176939088163581	0.180412664497364	0.17377028073086	0.20417119537981	0.205027929938571	0.200493015000584	0.000373750551617971	0.000371143662812895	0.00159586763029117
126	0.908397597558638	0.16	0.0489645433656617	0.0465999332309526	0.0513291535003708	0.178078599564018	0.942432757283996	0.899312949200987	0.985552565367006	15.83	11.8	21.54	0.0550994177615859	0.0577412971223535	0.0603831764831211	0.0545220317285492	0.0571362268722081	0.0597504220158671	0.0556607533601589	0.0583253035887557	0.0610478521015018	0.0489645433656617	17.5863165593854	0.00757729906464931	2.77594181668734	0.189793152428339	0.193304668238432	0.186589734285632	0.176939088163581	0.180412664497364	0.17377028073086	0.20417119537981	0.205027929938571	0.200493015000584	0.000373750551617971	0.000371143662812895	0.00159586763029117
126	0.908397597558638	0.16	0.0489718651520904	0.046582869564322	0.0513608607398588	0.180002542455492	0.969213178766309	0.925157346308216	1.0132690112244	15.89	11.74	21.39	0.0564694214094508	0.059158485468173	0.0618475495268952	0.0558711681426263	0.0585317434844876	0.0611923188263489	0.0570976670072894	0.0598237096102971	0.0624609840693475	0.0489718651520904	17.5624819513642	0.00445005736132357	2.77128572641867	0.189793152428339	0.193304668238432	0.186589734285632	0.176939088163581	0.180412664497364	0.17377028073086	0.20417119537981	0.205027929938571	0.200493015000584	0.000373750551617971	0.000371143662812895	0.00159586763029117
126	0.908397597558638	0.16	0.0490250224964118	0.0466639726684627	0.0513860723243609	0.186836632876547	0.980871707696296	0.937291704018293	1.0244517113743	15.88	11.75	21.62	0.0572433354156111	0.0599049025214102	0.0625664696272093	0.0566378982457648	0.0592713151460563	0.0619047320463478	0.0577309407473364	0.0604661671656693	0.0631370615601058	0.0490250224964118	17.6281935738246	-0.00573329949487804	2.76368901295565	0.189793152428339	0.193304668238432	0.186589734285632	0.176939088163581	0.180412664497364	0.17377028073086	0.20417119537981	0.205027929938571	0.200493015000584	0.000373750551617971	0.000371143662812895	0.00159586763029117
126	0.908397597558638	0.16	0.049025922825101	0.0466469936499635	0.0514048520002386	0.1811419516831	0.961929275464616	0.918372562319272	1.00548598860996	16.09	11.81	21.58	0.0553889469416185	0.0580159423162038	0.0606429376907891	0.0547820616674978	0.0573802735952756	0.0599784855230533	0.0559538925299549	0.0586396881333098	0.0612010748613638	0.049025922825101	17.6479549237037	-0.00347174859807678	2.76756508643409	0.189793152428339	0.193304668238432	0.186589734285632	0.176939088163581	0.180412664497364	0.17377028073086	0.20417119537981	0.205027929938571	0.200493015000584	0.000373750551617971	0.000371143662812895	0.00159586763029117
126	0.908397597558638	0.16	0.0490481772369916	0.0466920448904371	0.0514043095835461	0.182659469521738	0.961938264524771	0.918602666891514	1.00527386215803	16.04	11.9	21.6	0.0555611965202794	0.0581823272258682	0.060803457931457	0.0549572088636328	0.0575498461117049	0.0601424833597769	0.0561655272714161	0.0585972379569226	0.0614066569029668	0.0490481772369916	17.7241299511276	0.000426417371421729	2.77575187517407	0.189793152428339	0.193304668238432	0.186589734285632	0.176939088163581	0.180412664497364	0.17377028073086	0.20417119537981	0.205027929938571	0.200493015000584	0.000373750551617971	0.000371143662812895	0.00159586763029117
126	0.908397597558638	0.16	0.0490724793952574	0.0467158015730103	0.0514291572175045	0.181766202106231	0.958875086351376	0.915547814560183	1.00220235814257	15.84	11.78	21.38	0.0560598548724546	0.0587128245262575	0.0613657941800603	0.0554713563736966	0.0580964759971691	0.0607215956206416	0.0566880262269734	0.0594225719824126	0.0620275952125572	0.0490724793952574	17.5326008736094	-0.00498574317061823	2.75939142924771	0.189793152428339	0.193304668238432	0.186589734285632	0.176939088163581	0.180412664497364	0.17377028073086	0.20417119537981	0.205027929938571	0.200493015000584	0.000373750551617971	0.000371143662812895	0.00159586763029117
126	0.908397597558638	0.16	0.0490833817311292	0.0467275606218263	0.0514392028404321	0.181939558191479	0.968325383733407	0.924596578381986	1.01205418908483	16	11.82	21.76	0.0560506724218739	0.0587015895910047	0.0613525067601355	0.0554452081281306	0.0580674898568245	0.0606897715855185	0.0565540641445561	0.0593221533795666	0.0619333990705792	0.0490833817311292	17.7259430213346	-0.0109114289386352	2.76305781016327	0.189793152428339	0.193304668238432	0.186589734285632	0.176939088163581	0.180412664497364	0.17377028073086	0.20417119537981	0.205027929938571	0.200493015000584	0.000373750551617971	0.000371143662812895	0.00159586763029117
126	0.908397597558638	0.16	0.0491353839284846	0.0467757660884343	0.051495001768535	0.186193167897786	0.972604056189895	0.929299654806499	1.01590845757329	16.01	11.82	21.58	0.0563137424384073	0.0589379045085652	0.061562066578723	0.0557047692314116	0.058300553780873	0.0608963383303344	0.0569388544148059	0.0594775917016148	0.0621903452203416	0.0491353839284846	17.6464567275518	0.013539749535027	2.78302262887463	0.189793152428339	0.193304668238432	0.186589734285632	0.176939088163581	0.180412664497364	0.17377028073086	0.20417119537981	0.205027929938571	0.200493015000584	0.000373750551617971	0.000371143662812895	0.00159586763029117
126	0.908397597558638	0.16	0.0491450939652969	0.0467808410342027	0.0515093468963912	0.180184266398462	0.958492949865244	0.914951209667436	1.00203469006305	16.15	11.88	21.84	0.0549697358782559	0.0575856982739153	0.0602016606695748	0.054361056485782	0.0569480523532913	0.0595350482208006	0.055500198407761	0.0581049935407083	0.0608429274168056	0.0491450939652969	17.801545953283	0.0131665700604243	2.7918739763246	0.189793152428339	0.193304668238432	0.186589734285632	0.176939088163581	0.180412664497364	0.17377028073086	0.20417119537981	0.205027929938571	0.200493015000584	0.000373750551617971	0.000371143662812895	0.00159586763029117
126	0.908397597558638	0.16	0.0491481282756685	0.0467432391741847	0.0515530173771523	0.177313275832539	0.96184729546521	0.917723799601341	1.00597079132908	16	11.77	21.48	0.0556470543926545	0.058322524480057	0.0609979945674595	0.0550463444974233	0.0576929328879698	0.0603395212785164	0.0561712351946184	0.0588768499145279	0.0616692974145865	0.0491481282756685	17.5984608434967	-0.0035172743510694	2.76403617665687	0.189793152428339	0.193304668238432	0.186589734285632	0.176939088163581	0.180412664497364	0.17377028073086	0.20417119537981	0.205027929938571	0.200493015000584	0.000373750551617971	0.000371143662812895	0.00159586763029117
126	0.908397597558638	0.16	0.0491556539538565	0.0467582706313484	0.0515530372763647	0.180626781873086	0.972774502728697	0.92865006779241	1.01689893766498	15.93	11.72	21.46	0.0565377947334246	0.0592241653391863	0.061910535944948	0.0559344113994782	0.058592112488504	0.0612498135775298	0.0570876897036415	0.0598374696571701	0.0625759785913188	0.0491556539538565	17.5912764753132	-0.00439637898900433	2.76338636977671	0.189793152428339	0.193304668238432	0.186589734285632	0.176939088163581	0.180412664497364	0.17377028073086	0.20417119537981	0.205027929938571	0.200493015000584	0.000373750551617971	0.000371143662812895	0.00159586763029117
126	0.908397597558638	0.16	0.0491621415903221	0.04680348291955	0.0515208002610943	0.181537559216225	0.964530673634979	0.920914321287722	1.00814702598224	16.34	11.91	21.73	0.054693782967284	0.0572841904068923	0.0598745978465006	0.054069352400758	0.056630185554272	0.0591910187077861	0.0551242995957501	0.0578920129576855	0.0604349933461641	0.0491621415903221	17.8902712996144	0.015346766678632	2.79993888990725	0.189793152428339	0.193304668238432	0.186589734285632	0.176939088163581	0.180412664497364	0.17377028073086	0.20417119537981	0.205027929938571	0.200493015000584	0.000373750551617971	0.000371143662812895	0.00159586763029117
126	0.908397597558638	0.16	0.0491679696857453	0.0467727766210615	0.051563162750429	0.182692727650488	0.96930121183014	0.925638774508119	1.01296364915216	15.86	11.72	21.48	0.0565949922405537	0.0592645814685509	0.0619341706965481	0.0559983476530646	0.058639793119562	0.0612812385860593	0.0572075642833018	0.0598656853614678	0.0625413544533057	0.0491679696857453	17.5478947393745	0.00511189712205052	2.77079115635147	0.189793152428339	0.193304668238432	0.186589734285632	0.176939088163581	0.180412664497364	0.17377028073086	0.20417119537981	0.205027929938571	0.200493015000584	0.000373750551617971	0.000371143662812895	0.00159586763029117
126	0.908397597558638	0.16	0.0491888176078075	0.0468178792407739	0.051559755974841	0.183575740989949	0.962474177792848	0.919247032087046	1.00570132349865	15.96	11.81	21.52	0.0558791134613333	0.0585068016617727	0.0611344898622121	0.0552801412406896	0.0578796630630482	0.0604791848854067	0.0564430193950692	0.0591631486083109	0.0618395575494211	0.0491888176078075	17.6022560362775	-0.00953404231916133	2.75847392598242	0.189793152428339	0.193304668238432	0.186589734285632	0.176939088163581	0.180412664497364	0.17377028073086	0.20417119537981	0.205027929938571	0.200493015000584	0.000373750551617971	0.000371143662812895	0.00159586763029117
126	0.908397597558638	0.16	0.0492024439147087	0.046804499144414	0.0516003886850035	0.173290751495978	0.944252060644847	0.900328876645381	0.988175244644313	16.03	11.81	21.63	0.0544799299838721	0.05713777208028	0.0597956141766878	0.0538884223331781	0.0565174073085355	0.0591463922838929	0.0550260363124041	0.0577323073916574	0.0604093387972095	0.0492024439147087	17.625106338134	-0.0134239395339506	2.75676520873314	0.189793152428339	0.193304668238432	0.186589734285632	0.176939088163581	0.180412664497364	0.17377028073086	0.20417119537981	0.205027929938571	0.200493015000584	0.000373750551617971	0.000371143662812895	0.00159586763029117
126	0.908397597558638	0.16	0.0492667384069834	0.0468953393363334	0.0516381374776334	0.183570929509925	0.963037127805159	0.919784004310783	1.00629025129954	16.04	11.82	21.64	0.055628218191123	0.0582441521276951	0.0608600860642671	0.0550233680949663	0.0576108587711837	0.0601983494474012	0.0561799100213742	0.0587481003093995	0.0616907286886879	0.0492667384069834	17.6750566967591	-0.000761449602208441	2.76891146834137	0.189793152428339	0.193304668238432	0.186589734285632	0.176939088163581	0.180412664497364	0.17377028073086	0.20417119537981	0.205027929938571	0.200493015000584	0.000373750551617971	0.000371143662812895	0.00159586763029117
126	0.908397597558638	0.16	0.0492807767336972	0.046912310393482	0.0516492430739124	0.187257867598673	0.98307120260277	0.939453931311263	1.02668847389428	16.04	11.87	21.85	0.0568147526862827	0.0594525664190099	0.0620903801517372	0.056196907775874	0.0588060360050601	0.0614151642342463	0.0574014275750495	0.060011935112852	0.0626955562929081	0.0492807767336972	17.7637949238885	0.00174162908890729	2.77842314493569	0.189793152428339	0.193304668238432	0.186589734285632	0.176939088163581	0.180412664497364	0.17377028073086	0.20417119537981	0.205027929938571	0.200493015000584	0.000373750551617971	0.000371143662812895	0.00159586763029117
126	0.908397597558638	0.16	0.0493223010774012	0.0469472525327148	0.0516973496220876	0.180096331639942	0.95927092016209	0.915680864011424	1.00286097631276	16.04	11.76	21.9	0.0553931333846818	0.0580300671565876	0.0606670009284935	0.0547912344084849	0.0573995153918477	0.0600077963752104	0.0559177635663958	0.0585098716841043	0.0610926416939669	0.0493223010774012	17.7208593243161	-0.00141933320337736	2.77148289362421	0.189793152428339	0.193304668238432	0.186589734285632	0.176939088163581	0.180412664497364	0.17377028073086	0.20417119537981	0.205027929938571	0.200493015000584	0.000373750551617971	0.000371143662812895	0.00159586763029117
126	0.908397597558638	0.16	0.0493223091409194	0.0469473446066622	0.0516972736751766	0.18153668100022	0.962990941056055	0.919444087160057	1.00653779495205	16.18	11.89	21.98	0.055130730333038	0.0577418405598794	0.0603529507867208	0.0545170062823398	0.0570990492152136	0.0596810921480875	0.0556262373576371	0.0582891783836352	0.0608355486038363	0.0493223091409194	17.8424378324488	-0.00166801898595688	2.78083616313954	0.189793152428339	0.193304668238432	0.186589734285632	0.176939088163581	0.180412664497364	0.17377028073086	0.20417119537981	0.205027929938571	0.200493015000584	0.000373750551617971	0.000371143662812895	0.00159586763029117
126	0.908397597558638	0.16	0.0493662806110491	0.0469711410045809	0.0517614202175174	0.180952118161032	0.967772146395471	0.923922802806543	1.0116214899844	16	11.83	21.72	0.0560218347990945	0.0586806291000097	0.061339423400925	0.0554170457654422	0.058047136800181	0.0606772278349197	0.0566015723347471	0.059211119412508	0.0619720925591061	0.0493662806110491	17.6772013265443	-0.0174597695013432	2.75608822973326	0.189793152428339	0.193304668238432	0.186589734285632	0.176939088163581	0.180412664497364	0.17377028073086	0.20417119537981	0.205027929938571	0.200493015000584	0.000373750551617971	0.000371143662812895	0.00159586763029117
126	0.908397597558638	0.16	0.0493798302269519	0.0469557380620912	0.0518039223918127	0.176029419026283	0.948379079682601	0.904680999390034	0.992077159975169	16.03	11.84	21.65	0.0547312154252144	0.0573748534012229	0.0600184913772313	0.0541366148063879	0.0567515322658817	0.0593664497253755	0.055247664430495	0.0579116478092744	0.06057303425078	0.0493798302269519	17.6304385664159	-0.0039821975438268	2.76790721632595	0.189793152428339	0.193304668238432	0.186589734285632	0.176939088163581	0.180412664497364	0.17377028073086	0.20417119537981	0.205027929938571	0.200493015000584	0.000373750551617971	0.000371143662812895	0.00159586763029117
126	0.908397597558638	0.16	0.0493799903291753	0.046971847856446	0.0517881328019047	0.17863426783534	0.971786305805679	0.927407680471544	1.01616493113981	16.07	11.92	21.58	0.0559774463537678	0.0586560980095664	0.0613347496653651	0.0553654267035434	0.0580147917884776	0.0606641568734117	0.0565943005252391	0.0592376176806105	0.0619951447827474	0.0493799903291753	17.7230312538972	-0.0200724278027406	2.75656584014549	0.189793152428339	0.193304668238432	0.186589734285632	0.176939088163581	0.180412664497364	0.17377028073086	0.20417119537981	0.205027929938571	0.200493015000584	0.000373750551617971	0.000371143662812895	0.00159586763029117
126	0.908397597558638	0.16	0.0494075901260499	0.0470335892615344	0.0517815909905654	0.185090272383462	0.967522369960871	0.924286805159794	1.01075793476195	15.93	11.77	21.54	0.0562609205983065	0.0588926499108068	0.0615243792233071	0.0556601505202598	0.0582637774802274	0.060867404440195	0.0568342546399805	0.0595101134503623	0.0622327590714222	0.0494075901260499	17.5737514232305	0.00579002186975482	2.77215027007496	0.189793152428339	0.193304668238432	0.186589734285632	0.176939088163581	0.180412664497364	0.17377028073086	0.20417119537981	0.205027929938571	0.200493015000584	0.000373750551617971	0.000371143662812895	0.00159586763029117
126	0.908397597558638	0.16	0.0494744274288464	0.0470903450034882	0.0518585098542046	0.179615205214137	0.96083963578738	0.917107032591573	1.00457223898319	16.14	11.9	21.66	0.0551442500810576	0.0577738249524993	0.0604033998239409	0.0545349894311232	0.05713551147307	0.0597360335150168	0.0555741396794585	0.0583388249946161	0.0610082225673751	0.0494744274288464	17.7384090064498	-0.000670489950375657	2.77613454985464	0.189793152428339	0.193304668238432	0.186589734285632	0.176939088163581	0.180412664497364	0.17377028073086	0.20417119537981	0.205027929938571	0.200493015000584	0.000373750551617971	0.000371143662812895	0.00159586763029117
126	0.908397597558638	0.16	0.0495989195419308	0.0471979869716276	0.051999852112234	0.183484653362983	0.980103482142055	0.936071178905339	1.02413578537877	16.01	11.94	21.62	0.056700984073422	0.0593681689850018	0.0620353538965817	0.0560871242355884	0.058725433498464	0.0613637427613395	0.0573189139320416	0.0599929755404453	0.0627575352227366	0.0495989195419308	17.6964860708672	0.00803101987122392	2.78352016751605	0.189793152428339	0.193304668238432	0.186589734285632	0.176939088163581	0.180412664497364	0.17377028073086	0.20417119537981	0.205027929938571	0.200493015000584	0.000373750551617971	0.000371143662812895	0.00159586763029117
126	0.908397597558638	0.16	0.0496348989524685	0.0472520084174124	0.0520177894875247	0.186376233718898	0.99030765707186	0.946241634530837	1.03437367961288	16.01	11.82	21.48	0.0573430515757779	0.0600134901943049	0.0626839288128319	0.056723027966513	0.0593645923806668	0.0620061567948207	0.0579043658821069	0.0606184449996825	0.0633808912252263	0.0496348989524685	17.6585038373767	0.00059389261273499	2.77182530440043	0.189793152428339	0.193304668238432	0.186589734285632	0.176939088163581	0.180412664497364	0.17377028073086	0.20417119537981	0.205027929938571	0.200493015000584	0.000373750551617971	0.000371143662812895	0.00159586763029117
126	0.908397597558638	0.16	0.0496514755413398	0.047244149488842	0.0520588015938376	0.182462152719438	0.966986139811579	0.923394324647139	1.01057795497602	15.71	11.72	21.44	0.056983561719492	0.0596736550237115	0.062363748327931	0.0563990400949332	0.0590615391656414	0.0617240382363495	0.0574928567189286	0.0603578121025263	0.0630205843717075	0.0496514755413398	17.4031607027437	0.00447741262416852	2.76329550893596	0.189793152428339	0.193304668238432	0.186589734285632	0.176939088163581	0.180412664497364	0.17377028073086	0.20417119537981	0.205027929938571	0.200493015000584	0.000373750551617971	0.000371143662812895	0.00159586763029117
126	0.908397597558638	0.16	0.0496586248932949	0.0472640806326299	0.05205316915396	0.183901490902461	0.971228863572622	0.927655868241288	1.01480185890396	16.01	11.74	21.48	0.0562030734547573	0.0588429923525848	0.0614829112504123	0.0555949622896495	0.058206317551041	0.0608176728124325	0.0568137613971194	0.0593678716097845	0.0621155587868026	0.0496586248932949	17.5895887480443	0.0125649903636286	2.78067638445566	0.189793152428339	0.193304668238432	0.186589734285632	0.176939088163581	0.180412664497364	0.17377028073086	0.20417119537981	0.205027929938571	0.200493015000584	0.000373750551617971	0.000371143662812895	0.00159586763029117
126	0.908397597558638	0.16	0.0496801567864013	0.047296058180538	0.0520642553922645	0.184808984391337	0.988536475889751	0.944320621753069	1.03275233002643	16.17	11.88	21.84	0.0566561682832843	0.0593089758309014	0.0619617833785185	0.0560264760312233	0.0586497995454234	0.0612731230596234	0.0571746451974314	0.0598569281770979	0.0624841559239146	0.0496801567864013	17.8120460757365	0.00402771633881626	2.78474933321354	0.189793152428339	0.193304668238432	0.186589734285632	0.176939088163581	0.180412664497364	0.17377028073086	0.20417119537981	0.205027929938571	0.200493015000584	0.000373750551617971	0.000371143662812895	0.00159586763029117
126	0.908397597558638	0.16	0.0497402294066069	0.0473338826231605	0.0521465761900534	0.180543738821884	0.967217595213029	0.923332905775717	1.01110228465034	15.96	11.79	21.75	0.0561120692370208	0.058778995452634	0.0614459216682473	0.055510131851843	0.0581484488464007	0.0607867658409583	0.0567280049436121	0.059293532571409	0.0620554888326344	0.0497402294066069	17.6212276485377	-0.00419797886473314	2.76411413199156	0.189793152428339	0.193304668238432	0.186589734285632	0.176939088163581	0.180412664497364	0.17377028073086	0.20417119537981	0.205027929938571	0.200493015000584	0.000373750551617971	0.000371143662812895	0.00159586763029117
126	0.908397597558638	0.16	0.0498371754447951	0.047437053475318	0.0522372974142722	0.183067008673642	0.975854478373755	0.931951862041792	1.01975709470572	15.86	11.83	21.46	0.0569671039759321	0.0596507242478193	0.0623343445197065	0.0563661124247943	0.0590214210396496	0.0616767296545049	0.0575435254648839	0.0602171396684192	0.0629748830062007	0.0498371754447951	17.5953654048537	-0.00346691318633124	2.76501862921036	0.189793152428339	0.193304668238432	0.186589734285632	0.176939088163581	0.180412664497364	0.17377028073086	0.20417119537981	0.205027929938571	0.200493015000584	0.000373750551617971	0.000371143662812895	0.00159586763029117
126	0.908397597558638	0.16	0.0499310464665203	0.0475175305901104	0.0523445623429302	0.179300397710957	0.971161211729146	0.926911547332015	1.01541087612628	16	11.8	21.5	0.0562080804842215	0.0588913879745562	0.0615746954648908	0.0556014330207784	0.0582557798764744	0.0609101267321703	0.0567505861387504	0.0594796511139413	0.0621768226151485	0.0499310464665203	17.6189656848144	0.00216155096394814	2.77233854747696	0.189793152428339	0.193304668238432	0.186589734285632	0.176939088163581	0.180412664497364	0.17377028073086	0.20417119537981	0.205027929938571	0.200493015000584	0.000373750551617971	0.000371143662812895	0.00159586763029117
126	0.908397597558638	0.16	0.0499377676869741	0.0475348482447973	0.0523406871291508	0.183325035228152	0.976263832974364	0.93238065197676	1.02014701397197	16.13	12.02	21.49	0.0560717864163751	0.0587108462756203	0.0613499061348656	0.0554525529173549	0.0580624680966245	0.0606723832758942	0.0567305080958853	0.0595200592336574	0.0620114730098499	0.0499377676869741	17.6984112344117	0.00746143504994586	2.78491305838638	0.189793152428339	0.193304668238432	0.186589734285632	0.176939088163581	0.180412664497364	0.17377028073086	0.20417119537981	0.205027929938571	0.200493015000584	0.000373750551617971	0.000371143662812895	0.00159586763029117
126	0.908397597558638	0.16	0.0501068442755781	0.0476836674128979	0.0525300211382582	0.184599430560097	0.989506716490412	0.945216659308871	1.03379677367195	15.92	11.81	21.46	0.0575776945321169	0.0602756150121404	0.0629735354921638	0.0569641658151087	0.0596333381539613	0.0623025104928139	0.0580684083795021	0.0609171023966063	0.0636876460296197	0.0501068442755781	17.5704297741105	0.0134086542658917	2.78098635855332	0.189793152428339	0.193304668238432	0.186589734285632	0.176939088163581	0.180412664497364	0.17377028073086	0.20417119537981	0.205027929938571	0.200493015000584	0.000373750551617971	0.000371143662812895	0.00159586763029117
126	0.908397597558638	0.16	0.0502573521682474	0.047831544309947	0.0526831600265478	0.17756729117256	0.955312285196841	0.911526692483761	0.999097877909921	15.93	11.81	21.45	0.0555078681993678	0.0581742134960988	0.0608405587928298	0.0549158590584642	0.0575537669311024	0.0601916748037407	0.0560837623146493	0.0587591098436673	0.0615529900781382	0.0502573521682474	17.5171707879385	0.009236799064832	2.77458645611578	0.189793152428339	0.193304668238432	0.186589734285632	0.176939088163581	0.180412664497364	0.17377028073086	0.20417119537981	0.205027929938571	0.200493015000584	0.000373750551617971	0.000371143662812895	0.00159586763029117
126	0.908397597558638	0.16	0.05035683190236	0.0479303963234191	0.052783267481301	0.183508656617223	0.974706480799937	0.930920151803772	1.0184928097961	15.84	11.7	21.26	0.0569726368096711	0.0596523753611394	0.0623321139126077	0.0563736850588288	0.0590252515932188	0.0616768181276087	0.0575063084682139	0.0602788059032042	0.0629465288562274	0.05035683190236	17.4300443648455	-0.0150576706541487	2.74558492003399	0.189793152428339	0.193304668238432	0.186589734285632	0.176939088163581	0.180412664497364	0.17377028073086	0.20417119537981	0.205027929938571	0.200493015000584	0.000373750551617971	0.000371143662812895	0.00159586763029117
126	0.908397597558638	0.17	0.0476993836242386	0.0454144668585441	0.049984300389933	0.181446451207002	0.941829098024823	0.899226255151488	0.984431940898157	16.07	11.86	21.96	0.0542857348729803	0.056857642243131	0.0594295496132816	0.0536924914736839	0.0562362926189761	0.0587800937642683	0.0547713233580157	0.0573173667096122	0.0599361788315045	0.0476993836242386	17.8410278408533	-0.00478041673563731	2.77404654123699	0.189793152428339	0.193304668238432	0.186589734285632	0.176939088163581	0.180412664497364	0.17377028073086	0.20417119537981	0.205027929938571	0.200493015000584	0.000373750551617971	0.000371143662812895	0.00159586763029117
126	0.908397597558638	0.17	0.0479085217789285	0.0456644357965438	0.0501526077613132	0.192783640894914	0.962251050119201	0.920317131315275	1.00418496892313	15.96	11.77	21.57	0.0559444118937028	0.0584934988834573	0.0610425858732117	0.0553447473073002	0.0578665107960351	0.0603882742847701	0.0564262566364614	0.0590591816952689	0.061707758132609	0.0479085217789285	17.7689705357725	0.00382283243521633	2.77687565811423	0.189793152428339	0.193304668238432	0.186589734285632	0.176939088163581	0.180412664497364	0.17377028073086	0.20417119537981	0.205027929938571	0.200493015000584	0.000373750551617971	0.000371143662812895	0.00159586763029117
126	0.908397597558638	0.17	0.0479882196816941	0.0456922058792101	0.050284233484178	0.183417440872217	0.951188861646943	0.908445993690461	0.993931729603425	16.15	11.92	21.73	0.0545829925352405	0.0571511514118356	0.0597193102884307	0.0539787181635345	0.0565184456090278	0.0590581730545211	0.0551707043363758	0.0576937907817646	0.060285845956969	0.0479882196816941	17.8721804604836	-0.000118162819463543	2.78112502393347	0.189793152428339	0.193304668238432	0.186589734285632	0.176939088163581	0.180412664497364	0.17377028073086	0.20417119537981	0.205027929938571	0.200493015000584	0.000373750551617971	0.000371143662812895	0.00159586763029117
126	0.908397597558638	0.17	0.0480235491514312	0.045722821109346	0.0503242771935165	0.190022232678805	0.977322706760178	0.934350317817458	1.0202950957029	16.05	11.86	21.83	0.0564778055688461	0.0590753176382003	0.0616728297075545	0.0558627703629735	0.058431995898277	0.0610012214335806	0.0570724246487585	0.0595853937608702	0.0622190075334282	0.0480235491514312	17.8318801857875	-0.015912834057354	2.76234233209397	0.189793152428339	0.193304668238432	0.186589734285632	0.176939088163581	0.180412664497364	0.17377028073086	0.20417119537981	0.205027929938571	0.200493015000584	0.000373750551617971	0.000371143662812895	0.00159586763029117
126	0.908397597558638	0.17	0.0480279245571043	0.0457804178231284	0.0502754312910803	0.194122125418296	0.97280784238902	0.930595317641881	1.01502036713616	15.83	11.69	21.66	0.0570055451409732	0.059591360843426	0.0621771765458789	0.0564078636043588	0.0589665680091542	0.0615252724139497	0.0575604551423371	0.0601439847072476	0.0627323705010132	0.0480279245571043	17.711687176259	0.0247356736232819	2.793067706171	0.189793152428339	0.193304668238432	0.186589734285632	0.176939088163581	0.180412664497364	0.17377028073086	0.20417119537981	0.205027929938571	0.200493015000584	0.000373750551617971	0.000371143662812895	0.00159586763029117
126	0.908397597558638	0.17	0.0480467743298068	0.0457528236446379	0.0503407250149757	0.189524669343519	0.976375883126702	0.933375607651689	1.01937615860172	15.99	11.76	21.73	0.0566248793631012	0.0592335670033094	0.0618422546435176	0.056014485631079	0.0585950526535959	0.0611756196761128	0.057162041302743	0.0597934907336012	0.0623957810406395	0.0480467743298068	17.7671312508328	0.0141722774506528	2.78870611138027	0.189793152428339	0.193304668238432	0.186589734285632	0.176939088163581	0.180412664497364	0.17377028073086	0.20417119537981	0.205027929938571	0.200493015000584	0.000373750551617971	0.000371143662812895	0.00159586763029117
126	0.908397597558638	0.17	0.048049028028247	0.0457808270401853	0.0503172290163087	0.187305943717793	0.9536409821422	0.911336163606726	0.995945800677674	15.9	11.76	21.89	0.0555899754564285	0.0581704983391905	0.0607510212219525	0.0549999469920266	0.0575530803690122	0.0601062137459979	0.0560280837510616	0.0586656146752717	0.0613140983267673	0.048049028028247	17.7372357206617	-0.0125861276327869	2.7595691578012	0.189793152428339	0.193304668238432	0.186589734285632	0.176939088163581	0.180412664497364	0.17377028073086	0.20417119537981	0.205027929938571	0.200493015000584	0.000373750551617971	0.000371143662812895	0.00159586763029117
126	0.908397597558638	0.17	0.0480677450448014	0.0457681154074401	0.0503673746821627	0.183280971540165	0.96074491770205	0.917552957772645	1.00393687763146	16.07	11.97	21.72	0.0553984459255204	0.0580062163395299	0.0606139867535393	0.0547932338230843	0.0573725150946897	0.0599517963662952	0.0560037677359252	0.0586004123482545	0.0612853271238718	0.0480677450448014	17.8598175886847	0.0077695832574123	2.78820910761928	0.189793152428339	0.193304668238432	0.186589734285632	0.176939088163581	0.180412664497364	0.17377028073086	0.20417119537981	0.205027929938571	0.200493015000584	0.000373750551617971	0.000371143662812895	0.00159586763029117
126	0.908397597558638	0.17	0.0480864070268871	0.0458317625154101	0.0503410515383641	0.192289523631564	0.966295814682243	0.924118656684583	1.0084729726799	16.01	11.88	21.75	0.0559811010563933	0.0585361016800246	0.061091102303656	0.0553751595936839	0.057902504798149	0.060429850002614	0.0564759204975318	0.0591317754944435	0.0617619528439601	0.0480864070268871	17.8184333018186	-0.00834560756021286	2.76952791843486	0.189793152428339	0.193304668238432	0.186589734285632	0.176939088163581	0.180412664497364	0.17377028073086	0.20417119537981	0.205027929938571	0.200493015000584	0.000373750551617971	0.000371143662812895	0.00159586763029117
126	0.908397597558638	0.17	0.0482095703848799	0.0459341262867131	0.0504850144830467	0.186862896864048	0.957702627119064	0.915155700221492	1.00024955401664	15.97	11.8	21.76	0.0555712740952409	0.0581548638996457	0.0607384537040504	0.0549738074559978	0.0575296201625629	0.0600854328691279	0.0561216368834602	0.0587606228398413	0.0613597470260858	0.0482095703848799	17.7981854276633	0.00153392204544826	2.77764464793326	0.189793152428339	0.193304668238432	0.186589734285632	0.176939088163581	0.180412664497364	0.17377028073086	0.20417119537981	0.205027929938571	0.200493015000584	0.000373750551617971	0.000371143662812895	0.00159586763029117
126	0.908397597558638	0.17	0.0482398868534821	0.0459698172908469	0.0505099564161174	0.187827056437315	0.956176939396452	0.913832087740546	0.998521791052358	16.11	11.73	21.73	0.0550452077021456	0.0575958744885122	0.0601465412748788	0.0544399858516965	0.0569626080663962	0.0594852302810959	0.0556038773427163	0.0580915083922413	0.0606704902716736	0.0482398868534821	17.8011535748308	-0.00146597037573317	2.77409721222564	0.189793152428339	0.193304668238432	0.186589734285632	0.176939088163581	0.180412664497364	0.17377028073086	0.20417119537981	0.205027929938571	0.200493015000584	0.000373750551617971	0.000371143662812895	0.00159586763029117
126	0.908397597558638	0.17	0.0482917490538722	0.0460453218656337	0.0505381762421107	0.200234959702179	0.996433087252161	0.954022277579861	1.03884389692446	15.99	11.91	21.74	0.057867277676175	0.0604397523001473	0.0630122269241195	0.057243183237312	0.0597879139069908	0.0623326445766695	0.0584879909584601	0.0611025334653441	0.0636169954018283	0.0482917490538722	17.8397352895082	-0.00751599280159984	2.77047601633876	0.189793152428339	0.193304668238432	0.186589734285632	0.176939088163581	0.180412664497364	0.17377028073086	0.20417119537981	0.205027929938571	0.200493015000584	0.000373750551617971	0.000371143662812895	0.00159586763029117
126	0.908397597558638	0.17	0.0483115024557688	0.045997809642858	0.0506251952686797	0.181033659374458	0.943951643521277	0.901193358681701	0.986709928360853	15.86	11.66	21.49	0.055099123193002	0.0577133723784861	0.0603276215639701	0.0545182107510692	0.0571048977941787	0.0596915848372882	0.0556759893677405	0.058309047714324	0.0608303023946071	0.0483115024557688	17.5740511543988	-0.000944252162374934	2.76272182103208	0.189793152428339	0.193304668238432	0.186589734285632	0.176939088163581	0.180412664497364	0.17377028073086	0.20417119537981	0.205027929938571	0.200493015000584	0.000373750551617971	0.000371143662812895	0.00159586763029117
126	0.908397597558638	0.17	0.0483272950534307	0.0460340552646035	0.0506205348422579	0.187116698544854	0.962340008626482	0.9196227339298	1.00505728332316	16.03	11.84	21.89	0.0556412016594378	0.0582257838017069	0.0608103659439761	0.0550368976227029	0.0575934093176189	0.0601499210125349	0.0561738724983398	0.0587860102423547	0.061420767905277	0.0483272950534307	17.8248526937893	-0.0123686420621818	2.76624354828203	0.189793152428339	0.193304668238432	0.186589734285632	0.176939088163581	0.180412664497364	0.17377028073086	0.20417119537981	0.205027929938571	0.200493015000584	0.000373750551617971	0.000371143662812895	0.00159586763029117
126	0.908397597558638	0.17	0.0483376140765092	0.0460893863787074	0.0505858417743111	0.195054006121913	0.976636568672959	0.934383711268245	1.01888942607767	16.05	11.77	21.81	0.0564622987059442	0.0590155254233989	0.0615687521408536	0.0558469033557411	0.0583723018783482	0.0608977004009553	0.0570724111376395	0.0595748063748131	0.0621268915953934	0.0483376140765092	17.8658146450851	0.00539076776212229	2.7826646857954	0.189793152428339	0.193304668238432	0.186589734285632	0.176939088163581	0.180412664497364	0.17377028073086	0.20417119537981	0.205027929938571	0.200493015000584	0.000373750551617971	0.000371143662812895	0.00159586763029117
126	0.908397597558638	0.17	0.0483628320984922	0.0460549095250317	0.0506707546719527	0.187878572885974	0.959483722093451	0.916999601071826	1.00196784311508	16.19	11.93	21.78	0.0549600177596754	0.0575062871834827	0.0600525566072901	0.0543474716417945	0.0568653621182468	0.0593832525946992	0.0554656116955032	0.0580313597733695	0.0605985159763567	0.0483628320984922	17.8153411942561	-0.00523429390000252	2.77256465907079	0.189793152428339	0.193304668238432	0.186589734285632	0.176939088163581	0.180412664497364	0.17377028073086	0.20417119537981	0.205027929938571	0.200493015000584	0.000373750551617971	0.000371143662812895	0.00159586763029117
126	0.908397597558638	0.17	0.0483774051789634	0.0460654356893802	0.0506893746685466	0.18222398508897	0.951465903296903	0.908539469335455	0.994392337258351	16.05	11.79	21.55	0.0549244086469427	0.0575194626652113	0.0601145166834799	0.0543264940802364	0.0568932979882692	0.0594601018963019	0.0554930182320042	0.0580353225623003	0.0607494680938328	0.0483774051789634	17.7049943535058	0.0120919251689205	2.78457276975139	0.189793152428339	0.193304668238432	0.186589734285632	0.176939088163581	0.180412664497364	0.17377028073086	0.20417119537981	0.205027929938571	0.200493015000584	0.000373750551617971	0.000371143662812895	0.00159586763029117
126	0.908397597558638	0.17	0.048391961179575	0.0460818369288563	0.0507020854302937	0.188903223864918	0.989512185481058	0.945845023478853	1.03317934748326	15.91	11.84	21.65	0.0576468319616859	0.0603082336582622	0.0629696353548384	0.057033506415679	0.0596665924946723	0.0622996785736656	0.0582232543579472	0.0609554106346565	0.0636459414193867	0.048391961179575	17.7590601846776	-0.00183455613066589	2.77514591720315	0.189793152428339	0.193304668238432	0.186589734285632	0.176939088163581	0.180412664497364	0.17377028073086	0.20417119537981	0.205027929938571	0.200493015000584	0.000373750551617971	0.000371143662812895	0.00159586763029117
126	0.908397597558638	0.17	0.0484045399836317	0.0460894798336246	0.0507196001336389	0.181406202502461	0.957292664091212	0.913984471688265	1.00060085649416	15.97	11.81	21.53	0.0554995470293179	0.0581293346629987	0.0607591222966795	0.0549028331618734	0.0575043461368687	0.060105859111864	0.0560606854962982	0.0586995316876584	0.0614088800460164	0.0484045399836317	17.6960568667933	0.00698750394792799	2.77911140297309	0.189793152428339	0.193304668238432	0.186589734285632	0.176939088163581	0.180412664497364	0.17377028073086	0.20417119537981	0.205027929938571	0.200493015000584	0.000373750551617971	0.000371143662812895	0.00159586763029117
126	0.908397597558638	0.17	0.0484117850422517	0.0460967790380529	0.0507267910464505	0.186199243274608	0.97856864217596	0.934999545917213	1.02213773843471	16.24	12	22.05	0.0558717788879204	0.0584752912886963	0.0610788036894721	0.0552440861699931	0.0578183493539456	0.0603926125378981	0.0563468410303064	0.0590869455427308	0.0616092500966265	0.0484117850422517	17.9916140596025	0.0030323044588875	2.79024637443382	0.189793152428339	0.193304668238432	0.186589734285632	0.176939088163581	0.180412664497364	0.17377028073086	0.20417119537981	0.205027929938571	0.200493015000584	0.000373750551617971	0.000371143662812895	0.00159586763029117
126	0.908397597558638	0.17	0.0484152632506976	0.0461359510141192	0.0506945754872761	0.186178200851997	0.957938112286947	0.915284593496546	1.00059163107735	16.13	11.81	21.87	0.0550611200396302	0.0576270438352652	0.0601929676309002	0.0544535725478232	0.0569911837961457	0.0595287950444681	0.0556378261959561	0.0581892522021762	0.0607055059092683	0.0484152632506976	17.8941952747828	-0.00412610585820863	2.77631041217232	0.189793152428339	0.193304668238432	0.186589734285632	0.176939088163581	0.180412664497364	0.17377028073086	0.20417119537981	0.205027929938571	0.200493015000584	0.000373750551617971	0.000371143662812895	0.00159586763029117
126	0.908397597558638	0.17	0.0485211483353494	0.0461991135158395	0.0508431831548592	0.185346332776141	0.971567240028481	0.928187740218665	1.0149467398383	16.18	11.95	21.71	0.0556481132245895	0.0582488665123608	0.060849619800132	0.0550284231620227	0.0576002148035812	0.0601720064451397	0.0562668414906413	0.0588698440542777	0.0614133695365329	0.0485211483353494	17.8212019866058	0.00941925777661342	2.79042042578671	0.189793152428339	0.193304668238432	0.186589734285632	0.176939088163581	0.180412664497364	0.17377028073086	0.20417119537981	0.205027929938571	0.200493015000584	0.000373750551617971	0.000371143662812895	0.00159586763029117
126	0.908397597558638	0.17	0.0485400255467878	0.0462181203338004	0.0508619307597752	0.183650482075443	0.955089251837846	0.912204474495122	0.99797402918057	16.04	11.93	21.52	0.0551573871149165	0.05775045953603	0.0603435319571435	0.054557281136939	0.0571221412306992	0.0596870013244594	0.055785436759175	0.0583974810043288	0.0609548514871925	0.0485400255467878	17.7617797884201	0.00454278979842082	2.78138294395053	0.189793152428339	0.193304668238432	0.186589734285632	0.176939088163581	0.180412664497364	0.17377028073086	0.20417119537981	0.205027929938571	0.200493015000584	0.000373750551617971	0.000371143662812895	0.00159586763029117
126	0.908397597558638	0.17	0.0485468339725681	0.0462440122241211	0.0508496557210151	0.186449071864732	0.966504831920881	0.923508297033375	1.00950136680839	15.91	11.81	21.53	0.0562833264901307	0.0589037555851281	0.0615241846801255	0.0556844426249066	0.058276988991522	0.0608695353581374	0.0568794308482131	0.0595097418900141	0.0621417176866317	0.0485468339725681	17.7081807287452	-0.0021397895933311	2.7715078262658	0.189793152428339	0.193304668238432	0.186589734285632	0.176939088163581	0.180412664497364	0.17377028073086	0.20417119537981	0.205027929938571	0.200493015000584	0.000373750551617971	0.000371143662812895	0.00159586763029117
126	0.908397597558638	0.17	0.0485534280547169	0.0462417538182173	0.0508651022912164	0.182667429209133	0.946780153167686	0.904128569828712	0.989431736506659	15.95	11.69	21.65	0.0549915370027592	0.0575857212832712	0.0601799055637832	0.0544030343582954	0.0569694564704354	0.0595358785825753	0.0554440291220952	0.058142886059989	0.0607272298182501	0.0485534280547169	17.6462294393294	0.00963231433962527	2.77767692160467	0.189793152428339	0.193304668238432	0.186589734285632	0.176939088163581	0.180412664497364	0.17377028073086	0.20417119537981	0.205027929938571	0.200493015000584	0.000373750551617971	0.000371143662812895	0.00159586763029117
126	0.908397597558638	0.17	0.0485630045303907	0.0462426802255928	0.0508833288351885	0.188113350170508	0.975535930238205	0.932374251425224	1.01869760905119	15.95	11.84	21.51	0.0567137656318829	0.0593391720421696	0.0619645784524563	0.0561069613972317	0.0587042774892387	0.0613015935812456	0.0574149938013609	0.0599690760340316	0.0626033777472675	0.0485630045303907	17.7167038228502	0.0153554856822439	2.78750264214511	0.189793152428339	0.193304668238432	0.186589734285632	0.176939088163581	0.180412664497364	0.17377028073086	0.20417119537981	0.205027929938571	0.200493015000584	0.000373750551617971	0.000371143662812895	0.00159586763029117
126	0.908397597558638	0.17	0.0485787197412526	0.0462745974741191	0.0508828420083862	0.191436250309537	0.973798242118717	0.931176499917058	1.01641998432038	15.98	11.8	21.67	0.0565260823371597	0.0591133900164867	0.0617006976958136	0.0559178034489879	0.0584772690318265	0.0610367346146651	0.0569768050170436	0.0596815491829962	0.0622783674629362	0.0485787197412526	17.7681838092623	0.00864794421863464	2.78416253513856	0.189793152428339	0.193304668238432	0.186589734285632	0.176939088163581	0.180412664497364	0.17377028073086	0.20417119537981	0.205027929938571	0.200493015000584	0.000373750551617971	0.000371143662812895	0.00159586763029117
126	0.908397597558638	0.17	0.0485822901517734	0.0462754024899421	0.0508891778136046	0.187576228721777	0.97616668695695	0.932901004184675	1.01943236972923	16.06	11.96	21.76	0.0563349929492152	0.0589476730974688	0.0615603532457224	0.0557198476297653	0.0583039988321492	0.0608881500345331	0.0569100100745386	0.0596136539558312	0.0622132184735483	0.0485822901517734	17.8264597441453	-0.0177869986045328	2.76176386383331	0.189793152428339	0.193304668238432	0.186589734285632	0.176939088163581	0.180412664497364	0.17377028073086	0.20417119537981	0.205027929938571	0.200493015000584	0.000373750551617971	0.000371143662812895	0.00159586763029117
126	0.908397597558638	0.17	0.0486058429466767	0.0463087880647316	0.0509028978286218	0.186173097254379	0.956575903097817	0.913982321201043	0.999169484994591	16.09	11.87	21.72	0.0550984940516125	0.0576662047877374	0.0602339155238623	0.0544940183069438	0.0570335591468487	0.0595730999867536	0.055623843607127	0.0582294422533232	0.0607955495400302	0.0486058429466767	17.7830618099305	-0.00373704243343633	2.77219304303364	0.189793152428339	0.193304668238432	0.186589734285632	0.176939088163581	0.180412664497364	0.17377028073086	0.20417119537981	0.205027929938571	0.200493015000584	0.000373750551617971	0.000371143662812895	0.00159586763029117
126	0.908397597558638	0.17	0.048615846303735	0.0463661096861729	0.0508655829212971	0.198762692927879	0.99380205140485	0.951307798135251	1.03629630467445	15.88	11.76	21.52	0.0580796860452486	0.0606740649554851	0.0632684438657216	0.0574648034506934	0.0600317159859508	0.0625986285212082	0.0586873530616997	0.0612407966832686	0.063859735552549	0.048615846303735	17.6581552243827	-0.0035871600257153	2.76336662726652	0.189793152428339	0.193304668238432	0.186589734285632	0.176939088163581	0.180412664497364	0.17377028073086	0.20417119537981	0.205027929938571	0.200493015000584	0.000373750551617971	0.000371143662812895	0.00159586763029117
126	0.908397597558638	0.17	0.0486634448405441	0.0463736009094669	0.0509532887716213	0.188075991012245	0.965373598172911	0.922656317568346	1.00809087877748	15.97	11.88	21.94	0.0560301636468121	0.0586242565687882	0.0612183494907643	0.0554278673102947	0.0579940750261282	0.0605602827419618	0.0566295178655227	0.0591480350948244	0.061836184693613	0.0486634448405441	17.8155919043861	0.00902475922442852	2.78649365516673	0.189793152428339	0.193304668238432	0.186589734285632	0.176939088163581	0.180412664497364	0.17377028073086	0.20417119537981	0.205027929938571	0.200493015000584	0.000373750551617971	0.000371143662812895	0.00159586763029117
126	0.908397597558638	0.17	0.0486966480262025	0.0463874092599933	0.0510058867924117	0.186065018798975	0.959736666399779	0.916987096818436	1.00248623598112	16.17	11.81	21.87	0.0550160333911674	0.0575808587368078	0.0601456840824483	0.054404563691132	0.05694088256533	0.059477201439528	0.0555868358012558	0.0580523985767958	0.0606269753039948	0.0486966480262025	17.831358589018	0.000110877442303848	2.77829270212652	0.189793152428339	0.193304668238432	0.186589734285632	0.176939088163581	0.180412664497364	0.17377028073086	0.20417119537981	0.205027929938571	0.200493015000584	0.000373750551617971	0.000371143662812895	0.00159586763029117
126	0.908397597558638	0.17	0.0487009981480795	0.0464274197307254	0.0509745765654337	0.192495006888164	0.977632913547213	0.93498911765521	1.02027670943922	16.02	11.84	21.84	0.0565992287267891	0.0591806555176409	0.0617620823084926	0.0559853754372199	0.0585388050739938	0.0610922347107678	0.0571616597511752	0.0596453241104596	0.0623251265239998	0.0487009981480795	17.87861085542	-0.00690939532984268	2.7735508117078	0.189793152428339	0.193304668238432	0.186589734285632	0.176939088163581	0.180412664497364	0.17377028073086	0.20417119537981	0.205027929938571	0.200493015000584	0.000373750551617971	0.000371143662812895	0.00159586763029117
126	0.908397597558638	0.17	0.0487012444866535	0.0463909926788318	0.0510114962944753	0.185255530875122	0.957788558496888	0.915011400118479	1.0005657168753	16.16	11.85	21.71	0.0549517641472421	0.0575207816674557	0.0600897991876693	0.0543426362792223	0.056883176821685	0.0594237173641478	0.0554917368655136	0.0580760855035444	0.0607003929456402	0.0487012444866535	17.809967027429	-0.00414145457327703	2.77304757963401	0.189793152428339	0.193304668238432	0.186589734285632	0.176939088163581	0.180412664497364	0.17377028073086	0.20417119537981	0.205027929938571	0.200493015000584	0.000373750551617971	0.000371143662812895	0.00159586763029117
126	0.908397597558638	0.17	0.0487279596248581	0.0464457151803957	0.0510102040693205	0.1983877897033	1.00213030237978	0.959229436785303	1.04503116797425	16.17	11.84	21.85	0.057569731331594	0.0601444972962873	0.0627192632609806	0.0569304574265443	0.0594766323129962	0.0620228071994481	0.0581224947605532	0.0606711977881362	0.0632654359995285	0.0487279596248581	17.9009927686981	0.000124382659147236	2.78237177586853	0.189793152428339	0.193304668238432	0.186589734285632	0.176939088163581	0.180412664497364	0.17377028073086	0.20417119537981	0.205027929938571	0.200493015000584	0.000373750551617971	0.000371143662812895	0.00159586763029117
126	0.908397597558638	0.17	0.0487352420661095	0.0464354703949801	0.051035013737239	0.187435699625405	0.969248225600283	0.926269365220038	1.01222708598053	16.14	11.84	22.06	0.0556773240998251	0.0582607496439308	0.0608441751880365	0.055061638134015	0.0576164958746758	0.0601713536153366	0.0561468981854952	0.0587695723126132	0.0613212192917834	0.0487352420661095	17.8791655883842	0.00422296413559015	2.78685436217477	0.189793152428339	0.193304668238432	0.186589734285632	0.176939088163581	0.180412664497364	0.17377028073086	0.20417119537981	0.205027929938571	0.200493015000584	0.000373750551617971	0.000371143662812895	0.00159586763029117
126	0.908397597558638	0.17	0.0487597682970061	0.0464453548081947	0.0510741817858174	0.185103380726599	0.961465062787142	0.918502047082329	1.00442807849195	15.92	11.88	21.66	0.055940750326443	0.0585573839446788	0.0611740175629145	0.0553443713086864	0.0579331092448305	0.0605218471809747	0.0565725224127559	0.0591652152420182	0.0618362900776366	0.0487597682970061	17.7067607088253	0.014618597730857	2.78837825464144	0.189793152428339	0.193304668238432	0.186589734285632	0.176939088163581	0.180412664497364	0.17377028073086	0.20417119537981	0.205027929938571	0.200493015000584	0.000373750551617971	0.000371143662812895	0.00159586763029117
126	0.908397597558638	0.17	0.0487651449158791	0.0464572489559308	0.0510730408758275	0.187097100696728	0.958442428534084	0.915895422367383	1.00098943470078	15.96	11.74	21.73	0.055657388027408	0.0582428963439619	0.0608284046605159	0.0550602463304948	0.0576180150265195	0.0601757837225442	0.0561336401818044	0.0587538857486907	0.0613361927830626	0.0487651449158791	17.7022016425564	-0.00183920422358446	2.76831017956949	0.189793152428339	0.193304668238432	0.186589734285632	0.176939088163581	0.180412664497364	0.17377028073086	0.20417119537981	0.205027929938571	0.200493015000584	0.000373750551617971	0.000371143662812895	0.00159586763029117
126	0.908397597558638	0.17	0.0487994192491535	0.0464839097144227	0.0511149287838844	0.18445679904267	0.972935130583373	0.929366169439588	1.01650409172716	16.02	11.89	21.67	0.0562618704218343	0.0588994435624229	0.0615370167030115	0.0556517674689831	0.0582607388025332	0.0608697101360832	0.0568022604700849	0.0594977950603408	0.0621409193711543	0.0487994192491535	17.7804696565228	-0.0132860685801935	2.7635090740916	0.189793152428339	0.193304668238432	0.186589734285632	0.176939088163581	0.180412664497364	0.17377028073086	0.20417119537981	0.205027929938571	0.200493015000584	0.000373750551617971	0.000371143662812895	0.00159586763029117
126	0.908397597558638	0.17	0.0488063723587819	0.0465340125064629	0.0510787322111008	0.188765993966073	0.954889967637925	0.912731803290137	0.997048131985714	16.1	11.91	21.87	0.0549877300533281	0.0575275580206933	0.0600673859880586	0.0543834049251181	0.0568953197223903	0.0594072345196626	0.0555615785667687	0.058065572960754	0.060673707803165	0.0488063723587819	17.8485221329923	0.00911112945139864	2.7893779637511	0.189793152428339	0.193304668238432	0.186589734285632	0.176939088163581	0.180412664497364	0.17377028073086	0.20417119537981	0.205027929938571	0.200493015000584	0.000373750551617971	0.000371143662812895	0.00159586763029117
126	0.908397597558638	0.17	0.0488163924385593	0.0465040877650599	0.0511286971120588	0.186610437349412	0.96264772692988	0.919845546853604	1.00544990700616	15.93	11.8	21.62	0.0560167267908647	0.0586232926818313	0.0612298585727979	0.0554193598253726	0.0579981290840501	0.0605768983427277	0.0565581575003636	0.0591403034491584	0.0618042861514583	0.0488163924385593	17.7151181072436	-0.00257702508843959	2.76856370557571	0.189793152428339	0.193304668238432	0.186589734285632	0.176939088163581	0.180412664497364	0.17377028073086	0.20417119537981	0.205027929938571	0.200493015000584	0.000373750551617971	0.000371143662812895	0.00159586763029117
126	0.908397597558638	0.17	0.048819012991906	0.0464977313096292	0.0511402946741828	0.190963546880469	0.982001662464156	0.938955127384755	1.02504819754356	15.98	11.88	21.7	0.0569873116958247	0.0595999033314097	0.0622124949669947	0.0563737370421603	0.0589581992580505	0.0615426614739407	0.0576295629917196	0.0601534530885268	0.0628643477239657	0.048819012991906	17.74612433353	-0.00312833979728645	2.77104778965111	0.189793152428339	0.193304668238432	0.186589734285632	0.176939088163581	0.180412664497364	0.17377028073086	0.20417119537981	0.205027929938571	0.200493015000584	0.000373750551617971	0.000371143662812895	0.00159586763029117
126	0.908397597558638	0.17	0.0488302227597598	0.0464954719107141	0.0511649736088056	0.184370487771708	0.966809107363311	0.923502051099755	1.01011616362687	15.97	11.86	21.59	0.0560851578601013	0.0587152365741717	0.0613453152882421	0.0554823806707562	0.0580841925221571	0.0606860043735581	0.0566365193537198	0.0593592348950499	0.0619496566094765	0.0488302227597598	17.6864320333513	0.00107982164409976	2.77294522083219	0.189793152428339	0.193304668238432	0.186589734285632	0.176939088163581	0.180412664497364	0.17377028073086	0.20417119537981	0.205027929938571	0.200493015000584	0.000373750551617971	0.000371143662812895	0.00159586763029117
126	0.908397597558638	0.17	0.0488422191514249	0.0465509076311656	0.0511335306716842	0.191052318318694	0.967752019110523	0.925342307880237	1.01016173034081	16.08	11.82	21.7	0.0558442352285799	0.0584036533701167	0.0609630715116535	0.0552334143626645	0.0577648377434341	0.0602962611242037	0.056422714311607	0.0590780284233467	0.0615207756731429	0.0488422191514249	17.7716127762616	0.0169147611855155	2.7920940331332	0.189793152428339	0.193304668238432	0.186589734285632	0.176939088163581	0.180412664497364	0.17377028073086	0.20417119537981	0.205027929938571	0.200493015000584	0.000373750551617971	0.000371143662812895	0.00159586763029117
126	0.908397597558638	0.17	0.0488561496213959	0.0465370448190932	0.0511752544236985	0.186840313544814	0.965017707150838	0.922142614027082	1.00789280027459	16.01	11.81	21.72	0.0558793962172586	0.058477513124633	0.0610756300320075	0.0552751005201413	0.0578451206517089	0.0604151407832766	0.0563693086216653	0.0590201637021683	0.0616521667349482	0.0488561496213959	17.7195491716322	-0.013663209215587	2.76063347432121	0.189793152428339	0.193304668238432	0.186589734285632	0.176939088163581	0.180412664497364	0.17377028073086	0.20417119537981	0.205027929938571	0.200493015000584	0.000373750551617971	0.000371143662812895	0.00159586763029117
126	0.908397597558638	0.17	0.0488578576354239	0.0465543438956976	0.0511613713751503	0.19079787944126	0.982675567393775	0.939576382139367	1.02577475264818	15.87	11.72	21.55	0.057402558461152	0.0600356637075409	0.0626687689539297	0.0567960384500418	0.0594013220963817	0.0620066057427215	0.0579293681033592	0.0606374416320258	0.0632542782485254	0.0488578576354239	17.6869360173704	0.00680322000829207	2.77566220581248	0.189793152428339	0.193304668238432	0.186589734285632	0.176939088163581	0.180412664497364	0.17377028073086	0.20417119537981	0.205027929938571	0.200493015000584	0.000373750551617971	0.000371143662812895	0.00159586763029117
126	0.908397597558638	0.17	0.0488615275593873	0.0465355195438441	0.0511875355749305	0.18779444193786	0.964783670909064	0.922053097223772	1.00751424459436	15.92	11.71	21.67	0.0561791006645445	0.0587826006232211	0.0613861005818978	0.0555808527322702	0.0581566281733143	0.0607324036143584	0.0567054511340809	0.0592669486430931	0.0619680013613908	0.0488615275593873	17.6557031224394	-0.000788674068924327	2.76698944191019	0.189793152428339	0.193304668238432	0.186589734285632	0.176939088163581	0.180412664497364	0.17377028073086	0.20417119537981	0.205027929938571	0.200493015000584	0.000373750551617971	0.000371143662812895	0.00159586763029117
126	0.908397597558638	0.17	0.048865341677062	0.0465635147852518	0.0511671685688721	0.19330180891651	0.980396421825056	0.937742745612508	1.0230500980376	15.95	11.81	21.48	0.0570331714053855	0.0596273524191892	0.0622215334329928	0.0564227325836429	0.0589891474963789	0.0615555624091148	0.0576695078591255	0.0603337362026657	0.0628352194731599	0.048865341677062	17.6483579918492	-0.00676598273270399	2.7623009603241	0.189793152428339	0.193304668238432	0.186589734285632	0.176939088163581	0.180412664497364	0.17377028073086	0.20417119537981	0.205027929938571	0.200493015000584	0.000373750551617971	0.000371143662812895	0.00159586763029117
126	0.908397597558638	0.17	0.0488677046132183	0.0465614568801287	0.0511739523463079	0.189223034146234	0.971574485564847	0.928743608359845	1.01440536276985	16.04	11.78	21.83	0.0561516340894373	0.0587411794956147	0.0613307249017922	0.0555405353789582	0.0581018987404969	0.0606632621020357	0.0566840211163872	0.0594968191655415	0.0619095576328131	0.0488677046132183	17.7861752807956	0.0160923533821958	2.79230291152323	0.189793152428339	0.193304668238432	0.186589734285632	0.176939088163581	0.180412664497364	0.17377028073086	0.20417119537981	0.205027929938571	0.200493015000584	0.000373750551617971	0.000371143662812895	0.00159586763029117
126	0.908397597558638	0.17	0.0488740373892111	0.0465614611937918	0.0511866135846304	0.188784338542554	0.969490556469198	0.926690343208082	1.01229076973031	15.96	11.76	21.64	0.0563102119339881	0.0589109610377393	0.0615117101414905	0.0557059700772714	0.0582788116059428	0.0608516531346142	0.0568880824210603	0.0594592040107289	0.0620782649664819	0.0488740373892111	17.7235093733393	-0.00189583186740808	2.77088111009209	0.189793152428339	0.193304668238432	0.186589734285632	0.176939088163581	0.180412664497364	0.17377028073086	0.20417119537981	0.205027929938571	0.200493015000584	0.000373750551617971	0.000371143662812895	0.00159586763029117
126	0.908397597558638	0.17	0.0488911312346562	0.0465906521823184	0.051191610286994	0.187320264188598	0.966249475538383	0.923387343123824	1.00911160795294	15.87	11.83	21.65	0.056430705846284	0.0590501270504428	0.0616695482546016	0.055834979879366	0.0584267484570653	0.0610185170347647	0.0570642078222261	0.05968888336983	0.0622988752076907	0.0488911312346562	17.6799859145978	0.00718709426664048	2.77922811357778	0.189793152428339	0.193304668238432	0.186589734285632	0.176939088163581	0.180412664497364	0.17377028073086	0.20417119537981	0.205027929938571	0.200493015000584	0.000373750551617971	0.000371143662812895	0.00159586763029117
126	0.908397597558638	0.17	0.0488962974310911	0.0465558666104267	0.0512367282517555	0.191186076576578	0.987978116156812	0.944700764953324	1.0312554673603	16.15	11.96	21.83	0.0567416172885651	0.0593409873646256	0.0619403574406861	0.0561128542915667	0.0586834203292964	0.0612539863670261	0.0572943232285631	0.0600021446868527	0.0626015112730053	0.0488962974310911	17.8805252916845	-0.0104073265534655	2.77316274952685	0.189793152428339	0.193304668238432	0.186589734285632	0.176939088163581	0.180412664497364	0.17377028073086	0.20417119537981	0.205027929938571	0.200493015000584	0.000373750551617971	0.000371143662812895	0.00159586763029117
126	0.908397597558638	0.17	0.0489071700343057	0.0466060132297966	0.0512083268388148	0.193659556635658	0.988742832185074	0.945775313852345	1.0317103505178	16.11	11.93	21.76	0.0569493264053988	0.0595365912562791	0.0621238561071595	0.0563225672758012	0.0588813578326323	0.0614401483894633	0.0574200147325533	0.0600734585624561	0.0627345423120866	0.0489071700343057	17.8544944696609	0.0095167376589424	2.78930380659848	0.189793152428339	0.193304668238432	0.186589734285632	0.176939088163581	0.180412664497364	0.17377028073086	0.20417119537981	0.205027929938571	0.200493015000584	0.000373750551617971	0.000371143662812895	0.00159586763029117
126	0.908397597558638	0.17	0.048913297176353	0.0465795593422688	0.0512470350104371	0.189065485036735	0.971959125867937	0.929089278658053	1.01482897307782	15.97	11.83	21.67	0.0564350513509937	0.0590390659320182	0.0616430805130426	0.0558288346350957	0.0584048772885739	0.0609809199420521	0.0569761301985207	0.0595010525201054	0.0623123885842059	0.048913297176353	17.6637978589267	0.000278177641500966	2.77146875417472	0.189793152428339	0.193304668238432	0.186589734285632	0.176939088163581	0.180412664497364	0.17377028073086	0.20417119537981	0.205027929938571	0.200493015000584	0.000373750551617971	0.000371143662812895	0.00159586763029117
126	0.908397597558638	0.17	0.0489358202967859	0.0466095510702398	0.0512620895233319	0.186227359327267	0.974236023818323	0.930863853768048	1.0176081938686	16.05	11.95	21.7	0.0562497046318313	0.0588705731344528	0.0614914416370743	0.0556366294551787	0.0582289326625557	0.0608212358699326	0.0569032087110728	0.0595617713246987	0.0620821723442815	0.0489358202967859	17.8447219591874	-0.00669514507127287	2.77360946256768	0.189793152428339	0.193304668238432	0.186589734285632	0.176939088163581	0.180412664497364	0.17377028073086	0.20417119537981	0.205027929938571	0.200493015000584	0.000373750551617971	0.000371143662812895	0.00159586763029117
126	0.908397597558638	0.17	0.0489411608245582	0.0466466924930804	0.0512356291560359	0.195415606924203	0.989735057877533	0.946964757445014	1.03250535831005	16	11.81	21.78	0.0574032309456725	0.0599958864949327	0.0625885420441929	0.0567830520208638	0.0593476967716995	0.0619123415225351	0.0580141457155797	0.060503615893351	0.0631704454079328	0.0489411608245582	17.7935150737442	0.00923537978638924	2.78489642534338	0.189793152428339	0.193304668238432	0.186589734285632	0.176939088163581	0.180412664497364	0.17377028073086	0.20417119537981	0.205027929938571	0.200493015000584	0.000373750551617971	0.000371143662812895	0.00159586763029117
126	0.908397597558638	0.17	0.048941707235362	0.046610670979364	0.05127274349136	0.183259318131248	0.964213636529715	0.920862598785703	1.00756467427373	16.05	11.9	21.74	0.0556639118298332	0.0582843769740322	0.0609048421182312	0.0550577816579432	0.0576497122824495	0.0602416429069557	0.0562761865931739	0.0588698111165901	0.0615678192083288	0.048941707235362	17.7780372817438	0.00452662977339322	2.78128987038491	0.189793152428339	0.193304668238432	0.186589734285632	0.176939088163581	0.180412664497364	0.17377028073086	0.20417119537981	0.205027929938571	0.200493015000584	0.000373750551617971	0.000371143662812895	0.00159586763029117
126	0.908397597558638	0.17	0.0489417400927033	0.0466359649250224	0.0512475152603842	0.18780671331583	0.964645728965179	0.921922983359592	1.00736847457077	15.83	11.83	21.62	0.0564590115414189	0.0590753732449064	0.0616917349483939	0.0558665921460731	0.0584555005985017	0.0610444090509302	0.0570173300447259	0.0596550873107846	0.0622869832500366	0.0489417400927033	17.7185741913341	0.00406747039392167	2.77639757558785	0.189793152428339	0.193304668238432	0.186589734285632	0.176939088163581	0.180412664497364	0.17377028073086	0.20417119537981	0.205027929938571	0.200493015000584	0.000373750551617971	0.000371143662812895	0.00159586763029117
126	0.908397597558638	0.17	0.0489465236529098	0.046645365406828	0.0512476818989915	0.189820540177115	0.963912526667562	0.921501986505973	1.00632306682915	16.05	11.72	21.67	0.0557112571838028	0.0582752717435598	0.0608392863033167	0.055104874085676	0.0576409809088105	0.0601770877319451	0.0561889546943556	0.0588771618332231	0.0614336369190377	0.0489465236529098	17.7090558834593	0.016051468115076	2.78764920078848	0.189793152428339	0.193304668238432	0.186589734285632	0.176939088163581	0.180412664497364	0.17377028073086	0.20417119537981	0.205027929938571	0.200493015000584	0.000373750551617971	0.000371143662812895	0.00159586763029117
126	0.908397597558638	0.17	0.0489471601485037	0.0466164692185121	0.0512778510784953	0.186464258663915	0.967266157990582	0.92423790826083	1.01029440772033	16.17	11.94	21.83	0.0554652352776744	0.0580474405448637	0.0606296458120531	0.0548491978899507	0.0574027233006606	0.0599562487113705	0.0560441345300483	0.0585989625019552	0.0613106852048766	0.0489471601485037	17.8694922391729	-0.00529736125975369	2.77633001357104	0.189793152428339	0.193304668238432	0.186589734285632	0.176939088163581	0.180412664497364	0.17377028073086	0.20417119537981	0.205027929938571	0.200493015000584	0.000373750551617971	0.000371143662812895	0.00159586763029117
126	0.908397597558638	0.17	0.0489508242410955	0.0466121728199799	0.0512894756622112	0.18249788600433	0.956822311913441	0.913693848533145	0.999950775293738	15.93	11.81	21.76	0.0556387261390438	0.0582650027268379	0.060891279314632	0.0550452875173826	0.0576435524293798	0.0602418173413769	0.0561320964756404	0.0587685867387746	0.0615076989949727	0.0489508242410955	17.7036746042612	-0.00526577680615827	2.76629786293333	0.189793152428339	0.193304668238432	0.186589734285632	0.176939088163581	0.180412664497364	0.17377028073086	0.20417119537981	0.205027929938571	0.200493015000584	0.000373750551617971	0.000371143662812895	0.00159586763029117
126	0.908397597558638	0.17	0.0489680028962667	0.0466655186089282	0.0512704871836052	0.189280772973643	0.978683386264881	0.935547237343379	1.02181953518638	16	11.85	21.67	0.0567299830981154	0.0593456853326531	0.0619613875671907	0.0561176492626516	0.0587051180500025	0.0612925868373534	0.0572133747365036	0.0598832397412487	0.0626383023579686	0.0489680028962667	17.7678854948856	0.000741256561306447	2.77709558393283	0.189793152428339	0.193304668238432	0.186589734285632	0.176939088163581	0.180412664497364	0.17377028073086	0.20417119537981	0.205027929938571	0.200493015000584	0.000373750551617971	0.000371143662812895	0.00159586763029117
126	0.908397597558638	0.17	0.0489944073458961	0.0466723193519179	0.0513164953398742	0.183337181866941	0.971970725895302	0.928282292822579	1.01565915896803	16.01	11.83	21.92	0.0562365439052294	0.0588832457799084	0.0615299476545874	0.0556279349383184	0.0582459934010483	0.0608640518637783	0.0566920629034606	0.0594585579585176	0.0620800642005884	0.0489944073458961	17.8131184542796	-0.0103030441341762	2.76862819990921	0.189793152428339	0.193304668238432	0.186589734285632	0.176939088163581	0.180412664497364	0.17377028073086	0.20417119537981	0.205027929938571	0.200493015000584	0.000373750551617971	0.000371143662812895	0.00159586763029117
126	0.908397597558638	0.17	0.0490020896019842	0.0466835145599624	0.051320664644006	0.189883731012627	0.992132656613117	0.948489444041636	1.0357758691846	16.08	11.83	21.7	0.0572198522023266	0.0598527314490725	0.0624856106958185	0.056593342823936	0.0591973942517211	0.0618014456795062	0.0577342592288032	0.0603840276377615	0.0631169379869759	0.0490020896019842	17.8096735014973	-0.0192974877141613	2.75773082002737	0.189793152428339	0.193304668238432	0.186589734285632	0.176939088163581	0.180412664497364	0.17377028073086	0.20417119537981	0.205027929938571	0.200493015000584	0.000373750551617971	0.000371143662812895	0.00159586763029117
126	0.908397597558638	0.17	0.0490027038063386	0.046709437860087	0.0512959697525902	0.195374369622987	0.992356362695124	0.949467160993027	1.03524556439722	15.93	11.71	21.77	0.0578225235919248	0.0604344747779611	0.0630464259639974	0.0572059572992593	0.0597900570364249	0.0623741567735905	0.0583291125575342	0.0609736828863024	0.0635935120916182	0.0490027038063386	17.7666634526109	0.00306626691682145	2.77692852300761	0.189793152428339	0.193304668238432	0.186589734285632	0.176939088163581	0.180412664497364	0.17377028073086	0.20417119537981	0.205027929938571	0.200493015000584	0.000373750551617971	0.000371143662812895	0.00159586763029117
126	0.908397597558638	0.17	0.0490052156574667	0.0466729577568039	0.0513374735581295	0.181427282475595	0.964530601558527	0.920898059695768	1.00816314342129	15.91	11.91	21.6	0.056122451942953	0.0587815575932033	0.0614406632434537	0.0555252252538727	0.0581560340495054	0.0607868428451382	0.0568046911682011	0.0593811282604483	0.0621075986065261	0.0490052156574667	17.7434679453467	-0.00781505809436754	2.76865820420826	0.189793152428339	0.193304668238432	0.186589734285632	0.176939088163581	0.180412664497364	0.17377028073086	0.20417119537981	0.205027929938571	0.200493015000584	0.000373750551617971	0.000371143662812895	0.00159586763029117
126	0.908397597558638	0.17	0.0490156589274023	0.0467139648240786	0.051317353030726	0.187937884754643	0.96062141969251	0.918095188899496	1.00314765048552	16.07	11.86	21.71	0.0554206090254035	0.0579876953565374	0.0605547816876713	0.0548148359362374	0.057353862817208	0.0598928896981786	0.0559818362266427	0.0585383458490002	0.0611864005102629	0.0490156589274023	17.7515895032319	-0.00518127935491881	2.77056506202569	0.189793152428339	0.193304668238432	0.186589734285632	0.176939088163581	0.180412664497364	0.17377028073086	0.20417119537981	0.205027929938571	0.200493015000584	0.000373750551617971	0.000371143662812895	0.00159586763029117
126	0.908397597558638	0.17	0.0490169950483867	0.0466861384139384	0.051347851682835	0.191145343374642	0.984167783459832	0.941051661060937	1.02728390585873	15.99	11.85	21.66	0.0570888472761258	0.0597044844707877	0.0623201216654495	0.0564734002222632	0.0590608395064358	0.0616482787906083	0.0576669919529328	0.0602761976908626	0.062949637315952	0.0490169950483867	17.6961337836387	0.0197215811131151	2.79159676130573	0.189793152428339	0.193304668238432	0.186589734285632	0.176939088163581	0.180412664497364	0.17377028073086	0.20417119537981	0.205027929938571	0.200493015000584	0.000373750551617971	0.000371143662812895	0.00159586763029117
126	0.908397597558638	0.17	0.049018589615781	0.0467185038065463	0.0513186754250158	0.189186653459831	0.961372823651712	0.91898665068711	1.00375899661631	16.05	11.84	21.83	0.0555474005921412	0.0581093983398475	0.0606713960875538	0.0549424450770593	0.0574765406250123	0.0600106361729652	0.0560938987835681	0.0586686356592838	0.0612313029572923	0.049018589615781	17.7637866640226	0.0138286813787854	2.78779794527908	0.189793152428339	0.193304668238432	0.186589734285632	0.176939088163581	0.180412664497364	0.17377028073086	0.20417119537981	0.205027929938571	0.200493015000584	0.000373750551617971	0.000371143662812895	0.00159586763029117
126	0.908397597558638	0.17	0.0490234833892161	0.0467141067439689	0.0513328600344634	0.189910565252934	0.96857081269371	0.925967784807663	1.01117384057976	15.85	11.85	21.58	0.0566576639094685	0.0592644371418599	0.0618712103742513	0.0560616599674337	0.0586410115411245	0.0612203631148153	0.0572726006236466	0.0598196978205346	0.0624759355121843	0.0490234833892161	17.6833287409907	-0.00469930525860097	2.76520755055208	0.189793152428339	0.193304668238432	0.186589734285632	0.176939088163581	0.180412664497364	0.17377028073086	0.20417119537981	0.205027929938571	0.200493015000584	0.000373750551617971	0.000371143662812895	0.00159586763029117
126	0.908397597558638	0.17	0.0490251811607839	0.0467423790385805	0.0513079832829874	0.194292366694684	0.978833884456303	0.936382971694225	1.02128479721838	16.1	11.86	21.82	0.0564235884596258	0.0589815512844828	0.0615395141093398	0.0558038137046374	0.0583336790471058	0.0608635443895742	0.0569505856620871	0.0595068483490561	0.0620375229511577	0.0490251811607839	17.7745307071362	0.01061329558123	2.78619704756395	0.189793152428339	0.193304668238432	0.186589734285632	0.176939088163581	0.180412664497364	0.17377028073086	0.20417119537981	0.205027929938571	0.200493015000584	0.000373750551617971	0.000371143662812895	0.00159586763029117
126	0.908397597558638	0.17	0.0490252447876139	0.0467312034415942	0.0513192861336336	0.193831435200291	0.984717492728437	0.941948438677397	1.02748654677948	15.84	11.71	21.5	0.0576808156393822	0.0602998060432016	0.062918796447021	0.0570754362618072	0.0596669394887731	0.0622584427157389	0.0583256394285853	0.0609268506113956	0.0636296822831534	0.0490252447876139	17.6038796584333	0.00775714773449764	2.77403520484746	0.189793152428339	0.193304668238432	0.186589734285632	0.176939088163581	0.180412664497364	0.17377028073086	0.20417119537981	0.205027929938571	0.200493015000584	0.000373750551617971	0.000371143662812895	0.00159586763029117
126	0.908397597558638	0.17	0.0490273091183067	0.0467475799132911	0.0513070383233222	0.196113700121076	0.989725080649382	0.947049927283493	1.03240023401527	16	11.87	21.67	0.0573987010921845	0.0599851522406872	0.0625716033891899	0.0567782776198357	0.0593367717767675	0.0618952659336993	0.0579152335748697	0.0605235150440145	0.0632582089562666	0.0490273091183067	17.7842456010528	-0.0114063843162798	2.76428264629455	0.189793152428339	0.193304668238432	0.186589734285632	0.176939088163581	0.180412664497364	0.17377028073086	0.20417119537981	0.205027929938571	0.200493015000584	0.000373750551617971	0.000371143662812895	0.00159586763029117
126	0.908397597558638	0.17	0.0490288667427418	0.0466840088053508	0.0513737246801329	0.182332428198462	0.960367536014672	0.917055253820509	1.00367981820883	16.1	11.88	21.79	0.0552454146997558	0.0578546413318925	0.0604638679640292	0.0546381738448243	0.0572187206486093	0.0597992674523943	0.0557477511068588	0.0584320501096027	0.061061008783636	0.0490288667427418	17.7703680411828	-0.0010145816001434	2.77668970358325	0.189793152428339	0.193304668238432	0.186589734285632	0.176939088163581	0.180412664497364	0.17377028073086	0.20417119537981	0.205027929938571	0.200493015000584	0.000373750551617971	0.000371143662812895	0.00159586763029117
126	0.908397597558638	0.17	0.0490483418420934	0.046750263354062	0.0513464203301249	0.189772400881793	0.963941828476041	0.921523359995205	1.00636029695688	16.03	11.83	21.79	0.0557623567012546	0.0583291432558153	0.0608959298103761	0.0551569230066451	0.0576958409566681	0.0602347589066911	0.0562560320454216	0.0588710719421397	0.0614749968996142	0.0490483418420934	17.7507740126634	0.000757348174919783	2.77518096157047	0.189793152428339	0.193304668238432	0.186589734285632	0.176939088163581	0.180412664497364	0.17377028073086	0.20417119537981	0.205027929938571	0.200493015000584	0.000373750551617971	0.000371143662812895	0.00159586763029117
126	0.908397597558638	0.17	0.0490626250651538	0.0467646650160011	0.0513605851143066	0.197391436321715	0.996725472820942	0.953921856121967	1.03952908951992	16.08	11.77	21.64	0.0575664385672327	0.0601495136433969	0.0627325887195611	0.0569367029650494	0.0594915210501776	0.0620463391353057	0.0580564062925287	0.0607935225292409	0.063316201910974	0.0490626250651538	17.7406755420476	0.00533152314537512	2.77887295896844	0.189793152428339	0.193304668238432	0.186589734285632	0.176939088163581	0.180412664497364	0.17377028073086	0.20417119537981	0.205027929938571	0.200493015000584	0.000373750551617971	0.000371143662812895	0.00159586763029117
126	0.908397597558638	0.17	0.0490741645531954	0.0467698784940346	0.0513784506123563	0.186852573347745	0.962220868084953	0.91947176142839	1.00496997474152	16.02	11.87	21.75	0.0556622789942449	0.0582501917516479	0.0608381045090509	0.0550586597117939	0.057618508328276	0.0601783569447582	0.0561785285295919	0.0588803520015382	0.0614732080752573	0.0490741645531954	17.7934617380808	-0.0110238190737341	2.76550709550976	0.189793152428339	0.193304668238432	0.186589734285632	0.176939088163581	0.180412664497364	0.17377028073086	0.20417119537981	0.205027929938571	0.200493015000584	0.000373750551617971	0.000371143662812895	0.00159586763029117
126	0.908397597558638	0.17	0.0490750462283538	0.0467843196667284	0.0513657727899792	0.195634289855615	0.99065211533175	0.947871933689942	1.03343229697356	15.89	11.7	21.66	0.0578610573014698	0.0604724929325554	0.063083928563641	0.0572482190004474	0.0598319954795918	0.0624157719587362	0.058421104000711	0.0610197893777256	0.0636397062539517	0.0490750462283538	17.7242730035179	-0.000422467165602872	2.77066510310955	0.189793152428339	0.193304668238432	0.186589734285632	0.176939088163581	0.180412664497364	0.17377028073086	0.20417119537981	0.205027929938571	0.200493015000584	0.000373750551617971	0.000371143662812895	0.00159586763029117
126	0.908397597558638	0.17	0.0490853749228769	0.0467591144674219	0.0514116353783318	0.18745496263623	0.975150179054734	0.931912345770635	1.01838801233883	16.06	11.95	21.67	0.0562983992174863	0.0589104697738801	0.0615225403302739	0.0556843508172458	0.0582679314384237	0.0608515120596015	0.0569214401835556	0.0595067323446216	0.0621592026231987	0.0490853749228769	17.7369697526751	-0.00959898152232972	2.76558132345855	0.189793152428339	0.193304668238432	0.186589734285632	0.176939088163581	0.180412664497364	0.17377028073086	0.20417119537981	0.205027929938571	0.200493015000584	0.000373750551617971	0.000371143662812895	0.00159586763029117
126	0.908397597558638	0.17	0.0490911386979264	0.0468192340948476	0.0513630433010053	0.198710343016903	0.992022020759583	0.949596907297032	1.03444713422213	15.88	11.75	21.55	0.0579739832381662	0.0605640852044376	0.063154187170709	0.0573601816088353	0.0599228607775304	0.0624855399462255	0.0585071786436371	0.0612356420603136	0.0637665904138172	0.0490911386979264	17.6510067979814	-0.0202393245865577	2.74693381829265	0.189793152428339	0.193304668238432	0.186589734285632	0.176939088163581	0.180412664497364	0.17377028073086	0.20417119537981	0.205027929938571	0.200493015000584	0.000373750551617971	0.000371143662812895	0.00159586763029117
126	0.908397597558638	0.17	0.0490938779598705	0.046760790198975	0.051426965720766	0.185750151655156	0.964932025393187	0.921906305742121	1.00795774504425	16.08	11.86	21.73	0.0556342925628695	0.058230766260778	0.0608272399586865	0.0550256902491821	0.0575937602444966	0.0601618302398112	0.0562163655230071	0.058857529728227	0.0613876982036509	0.0490938779598705	17.735225414433	0.00751091238953944	2.78289502382158	0.189793152428339	0.193304668238432	0.186589734285632	0.176939088163581	0.180412664497364	0.17377028073086	0.20417119537981	0.205027929938571	0.200493015000584	0.000373750551617971	0.000371143662812895	0.00159586763029117
126	0.908397597558638	0.17	0.0491002725530363	0.0467885485998418	0.0514119965062308	0.193201680886985	0.986834007906876	0.94388646546486	1.02978155034889	15.97	11.8	21.48	0.0573440943382701	0.0599532936599055	0.062562492981541	0.0567284232674782	0.059309609093412	0.0618907949193458	0.0579537283297036	0.0606258441060253	0.0632354385686776	0.0491002725530363	17.6696267097086	0.00535452678939325	2.77469216913423	0.189793152428339	0.193304668238432	0.186589734285632	0.176939088163581	0.180412664497364	0.17377028073086	0.20417119537981	0.205027929938571	0.200493015000584	0.000373750551617971	0.000371143662812895	0.00159586763029117
126	0.908397597558638	0.17	0.0491006427510206	0.0467591938900868	0.0514420916119545	0.186996247804351	0.972505959115427	0.929320328283155	1.0156915899477	16.08	11.88	21.75	0.056051596327572	0.0586563209557678	0.0612610455839635	0.0554375218505911	0.0580137103617351	0.0605898988728791	0.0564689538227017	0.0592189725939648	0.061860105025445	0.0491006427510206	17.7674276953561	0.00251223464412344	2.77981006753056	0.189793152428339	0.193304668238432	0.186589734285632	0.176939088163581	0.180412664497364	0.17377028073086	0.20417119537981	0.205027929938571	0.200493015000584	0.000373750551617971	0.000371143662812895	0.00159586763029117
126	0.908397597558638	0.17	0.0491092181921099	0.0468032919256898	0.0514151444585301	0.191635267532478	0.987381378549106	0.94419288452911	1.0305698725691	16.01	11.88	21.67	0.0571950437684069	0.0598112123990328	0.0624273810296588	0.056575898679793	0.0591637468852227	0.0617515950906524	0.0577422615760753	0.0604176807378711	0.0630392355733805	0.0491092181921099	17.7952898757747	0.00911022311061458	2.78629923064138	0.189793152428339	0.193304668238432	0.186589734285632	0.176939088163581	0.180412664497364	0.17377028073086	0.20417119537981	0.205027929938571	0.200493015000584	0.000373750551617971	0.000371143662812895	0.00159586763029117
126	0.908397597558638	0.17	0.0491147175454923	0.0467666060156267	0.0514628290753579	0.183052189325844	0.958014864957127	0.914912697625991	1.00111703228826	16.08	11.84	21.74	0.0551875889490766	0.0577875142749108	0.060387439600745	0.0545831302678519	0.0571545791288927	0.0597260279899336	0.0556350968340494	0.0583166630058392	0.0609307772625943	0.0491147175454923	17.7473760424404	-0.00359230978824428	2.77091948917223	0.189793152428339	0.193304668238432	0.186589734285632	0.176939088163581	0.180412664497364	0.17377028073086	0.20417119537981	0.205027929938571	0.200493015000584	0.000373750551617971	0.000371143662812895	0.00159586763029117
126	0.908397597558638	0.17	0.0491156471777396	0.0468148913153512	0.0514164030401281	0.193332565151738	0.996141299145721	0.952806890980648	1.03947570731079	16.07	11.93	21.67	0.0575167547819689	0.0601326621097245	0.0627485694374801	0.0568880934130656	0.0594754087264103	0.062062724039755	0.0580599902091452	0.0607329220627089	0.0634803476314103	0.0491156471777396	17.8146608832854	-0.00351966217224916	2.77390961869149	0.189793152428339	0.193304668238432	0.186589734285632	0.176939088163581	0.180412664497364	0.17377028073086	0.20417119537981	0.205027929938571	0.200493015000584	0.000373750551617971	0.000371143662812895	0.00159586763029117
126	0.908397597558638	0.17	0.0491280625886751	0.0468308686411867	0.0514252565361634	0.194086577136719	0.982383600193556	0.939750715871823	1.02501648451529	16	11.87	21.69	0.0569856189057058	0.0595708377917116	0.0621560566777174	0.0563705483223261	0.0589278638158811	0.0614851793094361	0.0575959602724837	0.0601103009704282	0.0628190003326636	0.0491280625886751	17.7252033310346	0.00877800704171563	2.78134284692083	0.189793152428339	0.193304668238432	0.186589734285632	0.176939088163581	0.180412664497364	0.17377028073086	0.20417119537981	0.205027929938571	0.200493015000584	0.000373750551617971	0.000371143662812895	0.00159586763029117
126	0.908397597558638	0.17	0.0491293941597048	0.0468041383713593	0.0514546499480503	0.189603311316357	0.982361983943748	0.939109148255145	1.02561481963235	15.97	11.72	21.74	0.0570437106324185	0.0596709901639154	0.0622982696954123	0.0564309566719105	0.0590300144078679	0.0616290721438252	0.0576036534475056	0.0601347646748771	0.0628108977087978	0.0491293941597048	17.7503038965005	0.00788504438370828	2.78026269931789	0.189793152428339	0.193304668238432	0.186589734285632	0.176939088163581	0.180412664497364	0.17377028073086	0.20417119537981	0.205027929938571	0.200493015000584	0.000373750551617971	0.000371143662812895	0.00159586763029117
126	0.908397597558638	0.17	0.0491302169590074	0.0467997037986588	0.0514607301193559	0.1860634923849	0.961838706105301	0.918995289417422	1.00468212279318	15.98	11.7	21.45	0.0557925130060481	0.0583935512380257	0.0609945894700033	0.0551923063776241	0.0577653630704398	0.0603384197632556	0.056382414034578	0.0588560951399036	0.0616270486753096	0.0491302169590074	17.6410618984284	-0.0018163967938241	2.76621583562544	0.189793152428339	0.193304668238432	0.186589734285632	0.176939088163581	0.180412664497364	0.17377028073086	0.20417119537981	0.205027929938571	0.200493015000584	0.000373750551617971	0.000371143662812895	0.00159586763029117
126	0.908397597558638	0.17	0.0491305283206726	0.046840130881167	0.0514209257601782	0.189579433202141	0.96311226198566	0.920703685314608	1.00552083865671	16.18	11.87	21.67	0.0552172596479211	0.0577606244966717	0.0603039893454222	0.0546029018575538	0.0571179687426144	0.059633035627675	0.0557837900776349	0.0583805201128189	0.0609459993648121	0.0491305283206726	17.743856551856	0.00314848370746075	2.7771850780966	0.189793152428339	0.193304668238432	0.186589734285632	0.176939088163581	0.180412664497364	0.17377028073086	0.20417119537981	0.205027929938571	0.200493015000584	0.000373750551617971	0.000371143662812895	0.00159586763029117
126	0.908397597558638	0.17	0.0491339402334979	0.0467984271087583	0.0514694533582375	0.18781324193722	0.972383210225587	0.929318704507853	1.01544771594332	16.13	11.91	21.69	0.055897784036286	0.058488079947218	0.06107837585815	0.0552807766975404	0.0578424805700916	0.0604041844426427	0.0564283140685057	0.0591036702185824	0.0617019110668315	0.0491339402334979	17.7625849324363	-0.00159294140258239	2.77514148765775	0.189793152428339	0.193304668238432	0.186589734285632	0.176939088163581	0.180412664497364	0.17377028073086	0.20417119537981	0.205027929938571	0.200493015000584	0.000373750551617971	0.000371143662812895	0.00159586763029117
126	0.908397597558638	0.17	0.0491390247502372	0.0468001881401949	0.0514778613602796	0.188693304198856	0.968170100598898	0.925415473812764	1.01092472738503	15.82	11.8	21.36	0.0567292267960197	0.0593501435498068	0.0619710603035939	0.0561356980693732	0.0587291935189865	0.0613226889685998	0.057259704664721	0.0599855859862039	0.0626296554848275	0.0491390247502372	17.5579247322693	-0.000753259157386949	2.7646851181084	0.189793152428339	0.193304668238432	0.186589734285632	0.176939088163581	0.180412664497364	0.17377028073086	0.20417119537981	0.205027929938571	0.200493015000584	0.000373750551617971	0.000371143662812895	0.00159586763029117
126	0.908397597558638	0.17	0.0491414217331236	0.046868847104223	0.0514139963620241	0.192101647601967	0.97007468539907	0.927706959294859	1.01244241150328	15.95	11.79	21.66	0.0564198829885599	0.058996539469727	0.061573195950894	0.0558159197332775	0.0583649936362173	0.060914067539157	0.0569296963588464	0.0596170450543188	0.0622253994610873	0.0491414217331236	17.7346222816127	0.0202121622476418	2.79414292049033	0.189793152428339	0.193304668238432	0.186589734285632	0.176939088163581	0.180412664497364	0.17377028073086	0.20417119537981	0.205027929938571	0.200493015000584	0.000373750551617971	0.000371143662812895	0.00159586763029117
126	0.908397597558638	0.17	0.0491528317328281	0.0467980152893789	0.0515076481762774	0.183292093968064	0.960101021332129	0.916939612399662	1.00326243026459	15.98	11.85	21.8	0.0556413024128452	0.0582604029233912	0.0608795034339372	0.0550419217987177	0.0576328087699612	0.0602236957412046	0.0561422447425058	0.0588854206023464	0.0614389286247738	0.0491528317328281	17.6943110810823	0.012511161689432	2.78458160721033	0.189793152428339	0.193304668238432	0.186589734285632	0.176939088163581	0.180412664497364	0.17377028073086	0.20417119537981	0.205027929938571	0.200493015000584	0.000373750551617971	0.000371143662812895	0.00159586763029117
126	0.908397597558638	0.17	0.0491564049585679	0.0468311187596026	0.0514816911575331	0.184919469177164	0.970820105512474	0.927412595854792	1.01422761517016	16.02	11.79	21.82	0.0561549166636474	0.0587832453043178	0.0614115739449882	0.0555463156766049	0.0581461587722861	0.0607460018679673	0.0566291207281368	0.0593111849954513	0.0619456359659971	0.0491564049585679	17.7637227762914	0.00147022085939882	2.77564404077492	0.189793152428339	0.193304668238432	0.186589734285632	0.176939088163581	0.180412664497364	0.17377028073086	0.20417119537981	0.205027929938571	0.200493015000584	0.000373750551617971	0.000371143662812895	0.00159586763029117
126	0.908397597558638	0.17	0.0491572916515291	0.0468154124028793	0.051499170900179	0.18376307080927	0.964573691458693	0.921279305903693	1.00786807701369	16.2	11.82	21.95	0.0551686236097389	0.0577612050839921	0.0603537865582452	0.0545523202723636	0.0571159393308367	0.0596795583893097	0.0556162382916225	0.058324569769739	0.0608883625267822	0.0491572916515291	17.8477928081831	0.00956213333941541	2.7888803303716	0.189793152428339	0.193304668238432	0.186589734285632	0.176939088163581	0.180412664497364	0.17377028073086	0.20417119537981	0.205027929938571	0.200493015000584	0.000373750551617971	0.000371143662812895	0.00159586763029117
126	0.908397597558638	0.17	0.049161155084275	0.046819102753617	0.0515032074149331	0.188334261161671	0.977476504414542	0.934260218928197	1.02069278990089	16.03	11.9	21.54	0.0565483283039278	0.0591640970696809	0.0617798658354341	0.0559348221477872	0.0585222118210197	0.0611096014942521	0.0571266107048945	0.0597623511744479	0.0624068565273686	0.049161155084275	17.6858674184266	0.00477408664950354	2.77721944250654	0.189793152428339	0.193304668238432	0.186589734285632	0.176939088163581	0.180412664497364	0.17377028073086	0.20417119537981	0.205027929938571	0.200493015000584	0.000373750551617971	0.000371143662812895	0.00159586763029117
126	0.908397597558638	0.17	0.0491630626110531	0.0468781508585555	0.0514479743635508	0.191816192173913	0.979736584660089	0.93690748615673	1.02256568316345	16.03	11.83	21.58	0.0566938655702794	0.0592855271685937	0.0618771887669081	0.0560783362291419	0.058641859972681	0.0612053837162202	0.0572423437267387	0.0598503667236065	0.153914872956332	0.0491630626110531	17.7067737347489	-0.00279724857898344	2.77001490134313	0.189793152428339	0.193304668238432	0.186589734285632	0.176939088163581	0.180412664497364	0.17377028073086	0.20417119537981	0.205027929938571	0.200493015000584	0.000373750551617971	0.000371143662812895	0.00159586763029117
126	0.908397597558638	0.17	0.0491659827038686	0.0468263935846731	0.051505571823064	0.183673099281613	0.961853053166883	0.918667829554608	1.00503827677916	16.04	11.87	21.62	0.0555594064091249	0.0581711723949945	0.060782938380864	0.0549552650548673	0.0575386312441644	0.0601219974334614	0.0562531583724592	0.0587828523379739	0.0613964894321322	0.0491659827038686	17.6953070128931	-0.00396224209470281	2.77005905910553	0.189793152428339	0.193304668238432	0.186589734285632	0.176939088163581	0.180412664497364	0.17377028073086	0.20417119537981	0.205027929938571	0.200493015000584	0.000373750551617971	0.000371143662812895	0.00159586763029117
126	0.908397597558638	0.17	0.0491793829069356	0.0468879203958696	0.0514708454180016	0.188627945973422	0.979416624433138	0.936156113533075	1.0226771353332	16.05	11.86	21.78	0.0565911481978896	0.0592062697017406	0.0618213912055916	0.0559750052149402	0.0585616542665531	0.0611483033181661	0.0570772341455643	0.0597593236111159	0.0624641165301724	0.0491793829069356	17.7750745767853	-0.0184751325747019	2.75801800545302	0.189793152428339	0.193304668238432	0.186589734285632	0.176939088163581	0.180412664497364	0.17377028073086	0.20417119537981	0.205027929938571	0.200493015000584	0.000373750551617971	0.000371143662812895	0.00159586763029117
126	0.908397597558638	0.17	0.0491853636068231	0.046875854951422	0.0514948722622243	0.189949138669322	0.981742149350509	0.938565187023531	1.02491911167749	15.92	11.85	21.83	0.0571822332968088	0.0598127965938117	0.0624433598908146	0.0565732141537255	0.059175760647036	0.0617783071403466	0.0576962762100383	0.0603456140157967	0.0631210189670655	0.0491853636068231	17.7611794425353	0.00333335191704638	2.77761036854289	0.189793152428339	0.193304668238432	0.186589734285632	0.176939088163581	0.180412664497364	0.17377028073086	0.20417119537981	0.205027929938571	0.200493015000584	0.000373750551617971	0.000371143662812895	0.00159586763029117
126	0.908397597558638	0.17	0.0491911225636174	0.046881879176915	0.0515003659503198	0.190848174416592	0.988823941208808	0.945462156888372	1.03218572552924	15.88	11.81	21.61	0.0577452671655288	0.0603936416161767	0.0630420160668246	0.0571346109221973	0.059754978811055	0.0623753466999126	0.0582768950937529	0.0610316470650167	0.063717393117784	0.0491911225636174	17.6906081121379	0.00104958921612301	2.7725857805973	0.189793152428339	0.193304668238432	0.186589734285632	0.176939088163581	0.180412664497364	0.17377028073086	0.20417119537981	0.205027929938571	0.200493015000584	0.000373750551617971	0.000371143662812895	0.00159586763029117
126	0.908397597558638	0.17	0.0491951390448314	0.0468888992320144	0.0515013788576485	0.193345457701739	0.989312972008296	0.946277390408821	1.03234855360777	15.96	11.83	21.44	0.0574945849148284	0.0601093709444946	0.0627241569741609	0.0568774570125843	0.0594641767918429	0.0620508965711015	0.0580187635886615	0.0607595606710909	0.0634901260676097	0.0491951390448314	17.6229440076533	0.00856976771584187	2.77547717723938	0.189793152428339	0.193304668238432	0.186589734285632	0.176939088163581	0.180412664497364	0.17377028073086	0.20417119537981	0.205027929938571	0.200493015000584	0.000373750551617971	0.000371143662812895	0.00159586763029117
126	0.908397597558638	0.17	0.0491955691763497	0.0469056678971448	0.0514854704555545	0.193115037378579	0.985353738249315	0.942458695881586	1.02824878061704	15.95	11.78	21.59	0.0573156385880223	0.0599243011812056	0.062532963774389	0.0567020441158839	0.0592827795850522	0.0618635150542205	0.0578768818806509	0.0605757309663657	0.0631080688352755	0.0491955691763497	17.6951693544287	0.00332803239286621	2.77478453779249	0.189793152428339	0.193304668238432	0.186589734285632	0.176939088163581	0.180412664497364	0.17377028073086	0.20417119537981	0.205027929938571	0.200493015000584	0.000373750551617971	0.000371143662812895	0.00159586763029117
126	0.908397597558638	0.17	0.0491974056797086	0.0468917389781476	0.0515030723812697	0.191562196912708	0.97809232204539	0.935300042725515	1.02088460136526	16.05	11.83	21.85	0.0565233683490764	0.0591094515908193	0.0616955348325621	0.0559074794064443	0.0584653842129693	0.0610232890194944	0.0571061089976142	0.0597342168024191	0.0622676187057809	0.0491974056797086	17.8140595740602	-0.0165381527038552	2.76027630163136	0.189793152428339	0.193304668238432	0.186589734285632	0.176939088163581	0.180412664497364	0.17377028073086	0.20417119537981	0.205027929938571	0.200493015000584	0.000373750551617971	0.000371143662812895	0.00159586763029117
126	0.908397597558638	0.17	0.0492068289771693	0.0468908481768746	0.051522809777464	0.187826381814672	0.97151779876109	0.928493473094884	1.0145421244273	16.1	11.81	21.77	0.0559499341483664	0.058542529850497	0.0611351255526276	0.0553354146202576	0.0578995348521004	0.0604636550839431	0.0564094281905932	0.0591286341775339	0.0616628914515347	0.0492068289771693	17.7696821054054	-0.00486300336611747	2.77110933293783	0.189793152428339	0.193304668238432	0.186589734285632	0.176939088163581	0.180412664497364	0.17377028073086	0.20417119537981	0.205027929938571	0.200493015000584	0.000373750551617971	0.000371143662812895	0.00159586763029117
126	0.908397597558638	0.17	0.0492094027380278	0.0469017810934084	0.0515170243826472	0.192246277782974	0.970938988416605	0.928553262779226	1.01332471405398	15.88	11.74	21.75	0.0567036000576504	0.0592919526390646	0.0618803052204789	0.0561036867512991	0.0586646550545803	0.0612256233578616	0.0572910946178661	0.0598256171265617	0.062403645808299	0.0492094027380278	17.6906878299411	0.00307552097948097	2.77288511452189	0.189793152428339	0.193304668238432	0.186589734285632	0.176939088163581	0.180412664497364	0.17377028073086	0.20417119537981	0.205027929938571	0.200493015000584	0.000373750551617971	0.000371143662812895	0.00159586763029117
126	0.908397597558638	0.17	0.0492137877159429	0.0468837365444531	0.0515438388874327	0.185832878212261	0.960371518984956	0.917560856998472	1.00318218097144	16.23	11.94	21.82	0.0548566659799976	0.0574161149441322	0.0599755639082667	0.0542411821383548	0.0567719144560656	0.0593026467737763	0.055343953713432	0.0580300665216698	0.0605511207109661	0.0492137877159429	17.8526266445142	0.00283350122053954	2.78488482893027	0.189793152428339	0.193304668238432	0.186589734285632	0.176939088163581	0.180412664497364	0.17377028073086	0.20417119537981	0.205027929938571	0.200493015000584	0.000373750551617971	0.000371143662812895	0.00159586763029117
126	0.908397597558638	0.17	0.0492182188890713	0.046876463064402	0.0515599747137406	0.192797229221431	0.99090479265551	0.947724058219707	1.03408552709131	16.26	11.91	22.04	0.0565476620248328	0.0591241182788258	0.0617005745328189	0.0559098592678361	0.0584572555953311	0.0610046519228261	0.0569495509686602	0.0596906757646857	0.0621728457028576	0.0492182188890713	17.8906767139607	-0.0111871695300644	2.77152558412913	0.189793152428339	0.193304668238432	0.186589734285632	0.176939088163581	0.180412664497364	0.17377028073086	0.20417119537981	0.205027929938571	0.200493015000584	0.000373750551617971	0.000371143662812895	0.00159586763029117
126	0.908397597558638	0.17	0.0492182281646605	0.0468945108499174	0.0515419454794035	0.188698957852268	0.984306702057258	0.940840281652576	1.02777312246194	15.95	11.79	21.47	0.0572056559703349	0.0598485329181252	0.0624914098659156	0.0565928877594657	0.0592074550768293	0.0618220223941928	0.0578290663477598	0.0604424458509053	0.063108109652722	0.0492182281646605	17.6645832523751	-0.00294429659440529	2.7680621630737	0.189793152428339	0.193304668238432	0.186589734285632	0.176939088163581	0.180412664497364	0.17377028073086	0.20417119537981	0.205027929938571	0.200493015000584	0.000373750551617971	0.000371143662812895	0.00159586763029117
126	0.908397597558638	0.17	0.0492231173272347	0.0469252349766945	0.0515209996777749	0.192212988316555	0.968056954913085	0.925792512388016	1.01032139743815	16.02	11.92	21.65	0.0560516272082084	0.0586105059471034	0.0611693846859985	0.055443988584688	0.0579751272983223	0.0605062660119566	0.0566231069145276	0.0592560478143061	0.0618645542821076	0.0492231173272347	17.7166805869768	-0.000233997880300522	2.77283405709001	0.189793152428339	0.193304668238432	0.186589734285632	0.176939088163581	0.180412664497364	0.17377028073086	0.20417119537981	0.205027929938571	0.200493015000584	0.000373750551617971	0.000371143662812895	0.00159586763029117
126	0.908397597558638	0.17	0.049223350357297	0.046921017753662	0.051525682960932	0.192754092223983	0.982995266599668	0.940153268560291	1.02583726463905	16.11	11.9	21.61	0.0566023548757032	0.0591816768412828	0.0617609988068624	0.0559791604721977	0.0585300839900922	0.0610810075079868	0.0572166894557331	0.059801745411449	0.0624552862397871	0.049223350357297	17.7783100783058	-0.00151244283779819	2.77603526482656	0.189793152428339	0.193304668238432	0.186589734285632	0.176939088163581	0.180412664497364	0.17377028073086	0.20417119537981	0.205027929938571	0.200493015000584	0.000373750551617971	0.000371143662812895	0.00159586763029117
126	0.908397597558638	0.17	0.0492242371508935	0.046883860681052	0.051564613620735	0.18895969390828	0.967252077649783	0.924575118259108	1.00992903704046	15.93	11.7	21.75	0.0562832917238169	0.0588812415364764	0.0614791913491358	0.0556824294245503	0.0582526443615477	0.060822859298545	0.0567522473802395	0.0595208621670853	0.0620662334456449	0.0492242371508935	17.6517622561195	0.00254417517030211	2.77022869344055	0.189793152428339	0.193304668238432	0.186589734285632	0.176939088163581	0.180412664497364	0.17377028073086	0.20417119537981	0.205027929938571	0.200493015000584	0.000373750551617971	0.000371143662812895	0.00159586763029117
126	0.908397597558638	0.17	0.0492294321005269	0.046921991497024	0.0515368727040298	0.195582318576614	0.991397166235073	0.948577739375929	1.03421659309422	15.94	11.79	21.57	0.0577120931371037	0.0603172552112191	0.0629224172853346	0.0570949938811305	0.0596722996864773	0.0622496054918241	0.0582882490818483	0.0608719129435628	0.0635161956026943	0.0492294321005269	17.6899466578656	-0.000824062769139512	2.7708049908161	0.189793152428339	0.193304668238432	0.186589734285632	0.176939088163581	0.180412664497364	0.17377028073086	0.20417119537981	0.205027929938571	0.200493015000584	0.000373750551617971	0.000371143662812895	0.00159586763029117
126	0.908397597558638	0.17	0.0492385179173144	0.0469315300569362	0.0515455057776926	0.190442239733046	0.969749166969186	0.927167872193415	1.01233046174496	15.93	11.77	21.56	0.0564611785069521	0.0590542257398166	0.061647272972681	0.0558590273529464	0.058424420073012	0.0609898127930775	0.0569944981567408	0.0596397708835707	0.0622416158452128	0.0492385179173144	17.6818797782581	0.00623815426945168	2.77427415852367	0.189793152428339	0.193304668238432	0.186589734285632	0.176939088163581	0.180412664497364	0.17377028073086	0.20417119537981	0.205027929938571	0.200493015000584	0.000373750551617971	0.000371143662812895	0.00159586763029117
126	0.908397597558638	0.17	0.049241837727541	0.0469086875343438	0.0515749879207382	0.190803217824257	0.976837533798035	0.933995139628669	1.0196799279674	15.97	11.67	21.77	0.0567268012432417	0.0593288618704485	0.0619309224976552	0.0561172611297023	0.0586913621276794	0.0612654631256566	0.0572335177259999	0.059904464408325	0.062421928813612	0.049241837727541	17.7006069474845	0.00368344291178803	2.77441820293545	0.189793152428339	0.193304668238432	0.186589734285632	0.176939088163581	0.180412664497364	0.17377028073086	0.20417119537981	0.205027929938571	0.200493015000584	0.000373750551617971	0.000371143662812895	0.00159586763029117
126	0.908397597558638	0.17	0.0492481522740307	0.0469036065859654	0.0515926979620959	0.189123960230552	0.969957374606297	0.927183974475713	1.01273077473688	16.03	11.8	21.48	0.0561174299783926	0.0587062724873705	0.0612951149963484	0.055508520375952	0.0580692723065921	0.0606300242372322	0.0566545154901816	0.059260997918314	0.0619835912781668	0.0492481522740307	17.6859541683444	-0.000470967112045819	2.77027180580799	0.189793152428339	0.193304668238432	0.186589734285632	0.176939088163581	0.180412664497364	0.17377028073086	0.20417119537981	0.205027929938571	0.200493015000584	0.000373750551617971	0.000371143662812895	0.00159586763029117
126	0.908397597558638	0.17	0.0492632021393469	0.0469054155938162	0.0516209886848776	0.181555455260893	0.964058296925496	0.920465930825815	1.00765066302518	16.1	11.81	21.54	0.055469037033317	0.0580959963683396	0.0607229557033622	0.0548598846602322	0.057457995134728	0.0600561056092239	0.0560349206484262	0.0587591858002484	0.061321852662034	0.0492632021393469	17.7169493770964	-0.0178570900663778	2.75560346817601	0.189793152428339	0.193304668238432	0.186589734285632	0.176939088163581	0.180412664497364	0.17377028073086	0.20417119537981	0.205027929938571	0.200493015000584	0.000373750551617971	0.000371143662812895	0.00159586763029117
126	0.908397597558638	0.17	0.0492740776493597	0.0469690234014559	0.0515791318972635	0.194341693462123	0.989159140738661	0.94626719087433	1.03205109060299	16.14	11.94	21.83	0.0568675622598517	0.0594452281166829	0.062022893973514	0.0562383598854676	0.0587875055558685	0.0613366512262693	0.0573827306490616	0.0600308469295351	0.0626171571623969	0.0492740776493597	17.8285291490934	0.010847167352115	2.79158344414229	0.189793152428339	0.193304668238432	0.186589734285632	0.176939088163581	0.180412664497364	0.17377028073086	0.20417119537981	0.205027929938571	0.200493015000584	0.000373750551617971	0.000371143662812895	0.00159586763029117
126	0.908397597558638	0.17	0.0492787984206826	0.0469699023733066	0.0515876944680585	0.196233731580406	0.997219458507228	0.954237522923877	1.04020139409058	16.08	11.89	21.74	0.0575770026289673	0.060170456521346	0.0627639104137247	0.0569468957175813	0.0595119675624873	0.0620770394073934	0.0581366722104194	0.0608147789873617	0.0633321703559639	0.0492787984206826	17.84750405153	-0.00584063811182393	2.77371977931819	0.189793152428339	0.193304668238432	0.186589734285632	0.176939088163581	0.180412664497364	0.17377028073086	0.20417119537981	0.205027929938571	0.200493015000584	0.000373750551617971	0.000371143662812895	0.00159586763029117
126	0.908397597558638	0.17	0.0492813421302355	0.0469409001252333	0.0516217841352377	0.189093543889372	0.969057292893194	0.92631934643919	1.0117952393472	16.06	11.82	21.78	0.0559454249619789	0.0585266002181826	0.0611077754743862	0.0553347711627649	0.0578877724533993	0.0604407737440336	0.0564790831794157	0.059121423236658	0.0616931302629204	0.0492813421302355	17.7372855775598	-0.000941474492163065	2.7730913724842	0.189793152428339	0.193304668238432	0.186589734285632	0.176939088163581	0.180412664497364	0.17377028073086	0.20417119537981	0.205027929938571	0.200493015000584	0.000373750551617971	0.000371143662812895	0.00159586763029117
126	0.908397597558638	0.17	0.0492877043035907	0.0469501958771495	0.0516252127300319	0.186592905066626	0.963409724219025	0.920571189409129	1.00624825902892	15.85	11.77	21.54	0.0563160101951348	0.058936660711742	0.0615573112283492	0.0557232501816391	0.0583163167690899	0.0609093833565407	0.0568682689007573	0.0596092047477064	0.0622017841257061	0.0492877043035907	17.6179659484426	0.00232190645634434	2.76909446801813	0.189793152428339	0.193304668238432	0.186589734285632	0.176939088163581	0.180412664497364	0.17377028073086	0.20417119537981	0.205027929938571	0.200493015000584	0.000373750551617971	0.000371143662812895	0.00159586763029117
126	0.908397597558638	0.17	0.0492879646637905	0.0469764795931502	0.0515994497344309	0.19130530347272	0.975032502141778	0.932338678352757	1.0177263259308	15.93	11.76	21.58	0.0567778768152216	0.0593778597657805	0.0619778427163395	0.0561724033415362	0.058744660339719	0.0613169173379018	0.0573377664479629	0.0598764347478247	0.062662479796695	0.0492879646637905	17.6670683608975	0.0059887666725104	2.77561306481353	0.189793152428339	0.193304668238432	0.186589734285632	0.176939088163581	0.180412664497364	0.17377028073086	0.20417119537981	0.205027929938571	0.200493015000584	0.000373750551617971	0.000371143662812895	0.00159586763029117
126	0.908397597558638	0.17	0.049289559290756	0.0469481612827956	0.0516309572987165	0.194317000953529	1.00414522810492	0.960600017345835	1.04769043886401	16.09	11.95	21.83	0.0579315741047272	0.0605576854501823	0.0631837967956373	0.0572967033345665	0.0598940351870045	0.0624913670394424	0.0584550022726562	0.0611858899670044	0.0638083783969013	0.049289559290756	17.8427069609379	-0.0277426167484702	2.7533605002636	0.189793152428339	0.193304668238432	0.186589734285632	0.176939088163581	0.180412664497364	0.17377028073086	0.20417119537981	0.205027929938571	0.200493015000584	0.000373750551617971	0.000371143662812895	0.00159586763029117
126	0.908397597558638	0.17	0.0492935995612258	0.0470090718852569	0.0515781272371947	0.189448820080886	0.967310283207096	0.92469874210483	1.00992182430936	16.04	11.8	21.8	0.0559218973679209	0.0584988644596958	0.0610758315514708	0.0553137464504495	0.0578626890120329	0.0604116315736163	0.0564640005463987	0.0590845395080082	0.0616210487970731	0.0492935995612258	17.7887060058988	0.00123747686190498	2.77746021410198	0.189793152428339	0.193304668238432	0.186589734285632	0.176939088163581	0.180412664497364	0.17377028073086	0.20417119537981	0.205027929938571	0.200493015000584	0.000373750551617971	0.000371143662812895	0.00159586763029117
126	0.908397597558638	0.17	0.049294942504389	0.0469799726744947	0.0516099123342833	0.187920987532991	0.967841127659569	0.924992911983204	1.01068934333593	16.07	11.86	21.81	0.0558524933172188	0.058439734417897	0.0610269755185751	0.0552424671768333	0.0578014501889436	0.0603604332010539	0.056410427735288	0.0589407911919336	0.0615604599460083	0.049294942504389	17.7846030976502	0.0126293927690928	2.78969859824132	0.189793152428339	0.193304668238432	0.186589734285632	0.176939088163581	0.180412664497364	0.17377028073086	0.20417119537981	0.205027929938571	0.200493015000584	0.000373750551617971	0.000371143662812895	0.00159586763029117
126	0.908397597558638	0.17	0.0493003159255327	0.046988822801085	0.0516118090499804	0.193005102925068	0.980451781758035	0.937755072277304	1.02314849123877	16.05	11.77	21.78	0.0566919517167609	0.0592731798688709	0.061854408020981	0.0560748364185762	0.0586279668366598	0.0611810972547435	0.0571652362916048	0.0598390641643738	0.062384957273822	0.0493003159255327	17.7551192150975	-0.00595527450196215	2.76665095703889	0.189793152428339	0.193304668238432	0.186589734285632	0.176939088163581	0.180412664497364	0.17377028073086	0.20417119537981	0.205027929938571	0.200493015000584	0.000373750551617971	0.000371143662812895	0.00159586763029117
126	0.908397597558638	0.17	0.0493090062783166	0.0469663405772724	0.0516516719793609	0.189303849760004	0.981410666333482	0.938157562884839	1.02466376978212	16.03	11.81	21.5	0.0567867139730167	0.0594048260164036	0.0620229380597906	0.0561706967976006	0.0587604077965698	0.0613501187955389	0.0573862183759599	0.0599479155848037	0.0626578514843723	0.0493090062783166	17.7152050045975	-0.02052084555501	2.75321688362361	0.189793152428339	0.193304668238432	0.186589734285632	0.176939088163581	0.180412664497364	0.17377028073086	0.20417119537981	0.205027929938571	0.200493015000584	0.000373750551617971	0.000371143662812895	0.00159586763029117
126	0.908397597558638	0.17	0.0493117275575456	0.046968129175495	0.0516553259395962	0.191657464458829	0.983274232326046	0.940268467761812	1.02627999689028	16	11.61	21.55	0.0569958071487863	0.0596026671546566	0.0622095271605269	0.0563799843459476	0.0589586780021208	0.061537371658294	0.057469103613765	0.0601848291396046	0.0626970057791973	0.0493117275575456	17.6288642484679	-0.00660481552223051	2.76004051320287	0.189793152428339	0.193304668238432	0.186589734285632	0.176939088163581	0.180412664497364	0.17377028073086	0.20417119537981	0.205027929938571	0.200493015000584	0.000373750551617971	0.000371143662812895	0.00159586763029117
126	0.908397597558638	0.17	0.0493140614442236	0.0469930997795534	0.0516350231088938	0.192540011504542	0.993325497444436	0.950003471291595	1.03664752359728	16.12	11.9	21.79	0.0571938073037147	0.0598019573691281	0.0624101074345415	0.0565640533684424	0.0591434854162083	0.0617229174639742	0.057743735137007	0.0603980996993683	0.0630481790436429	0.0493140614442236	17.8830051626711	0.000728427592222144	2.78285822810913	0.189793152428339	0.193304668238432	0.186589734285632	0.176939088163581	0.180412664497364	0.17377028073086	0.20417119537981	0.205027929938571	0.200493015000584	0.000373750551617971	0.000371143662812895	0.00159586763029117
126	0.908397597558638	0.17	0.0493175310731004	0.0469990900867081	0.0516359720594926	0.187454623756599	0.976935338468955	0.933618303625592	1.02025237331232	16.1	11.92	21.48	0.0562606460813668	0.058870968048227	0.0614812900150872	0.0556427709411086	0.0582244253905525	0.0608060798399963	0.05689234281048	0.059568296063734	0.062103449726202	0.0493175310731004	17.7238000217856	0.00356716194511366	2.77808519358875	0.189793152428339	0.193304668238432	0.186589734285632	0.176939088163581	0.180412664497364	0.17377028073086	0.20417119537981	0.205027929938571	0.200493015000584	0.000373750551617971	0.000371143662812895	0.00159586763029117
126	0.908397597558638	0.17	0.049319547147219	0.0469774180300796	0.0516616762643583	0.188136648861251	0.97763289031555	0.934381732440128	1.02088404819097	16.12	11.83	21.84	0.0562311724217291	0.0588340307948065	0.0614368891678838	0.0556113522652033	0.0581855200736928	0.0607596878821824	0.0567489483636104	0.0593533075537442	0.061947854115365	0.049319547147219	17.7748590140455	-0.0120911320192095	2.76327848247537	0.189793152428339	0.193304668238432	0.186589734285632	0.176939088163581	0.180412664497364	0.17377028073086	0.20417119537981	0.205027929938571	0.200493015000584	0.000373750551617971	0.000371143662812895	0.00159586763029117
126	0.908397597558638	0.17	0.0493218052496345	0.046995679377168	0.0516479311221009	0.187650659568377	0.980092852652294	0.936663759745615	1.02352194555897	15.94	11.81	21.75	0.0569956938813648	0.0596383404651577	0.0622809870489506	0.0563865119576052	0.0590009133807535	0.0616153148039018	0.0575367698867003	0.0601907199266868	0.0628876133981615	0.0493218052496345	17.7708169501786	-0.00537015790699069	2.7696214935336	0.189793152428339	0.193304668238432	0.186589734285632	0.176939088163581	0.180412664497364	0.17377028073086	0.20417119537981	0.205027929938571	0.200493015000584	0.000373750551617971	0.000371143662812895	0.00159586763029117
126	0.908397597558638	0.17	0.0493248129483248	0.0469969690916673	0.0516526568049822	0.192839184536858	0.985359394699534	0.942426099598738	1.02829268980033	15.92	11.81	21.53	0.057409539456543	0.0600248964592173	0.0626402534618915	0.0567978582895897	0.0593853494595375	0.0619728406294853	0.0579734575618381	0.0605784254920787	0.0633450208279969	0.0493248129483248	17.7124307152194	0.0101221471187708	2.78166280339485	0.189793152428339	0.193304668238432	0.186589734285632	0.176939088163581	0.180412664497364	0.17377028073086	0.20417119537981	0.205027929938571	0.200493015000584	0.000373750551617971	0.000371143662812895	0.00159586763029117
126	0.908397597558638	0.17	0.0493322584978564	0.0470337662045303	0.0516307507911826	0.196352358978286	1.00612036829076	0.962771088697744	1.04946964788378	15.9	11.74	21.6	0.0587285358611243	0.061372819378794	0.0640171028964638	0.0581052289458042	0.0607214477385756	0.0633376665313469	0.0596728715284617	0.0620407869828363	0.0646462765916213	0.0493322584978564	17.7025085149821	0.0018127891998328	2.77309648546105	0.189793152428339	0.193304668238432	0.186589734285632	0.176939088163581	0.180412664497364	0.17377028073086	0.20417119537981	0.205027929938571	0.200493015000584	0.000373750551617971	0.000371143662812895	0.00159586763029117
126	0.908397597558638	0.17	0.0493335224868529	0.0470283504339571	0.0516386945397487	0.188053159329648	0.972049129855009	0.929033244616228	1.01506501509379	16.12	11.97	21.63	0.0559098701037231	0.0584985961477414	0.0610873221917598	0.0552936087075513	0.0578538007570668	0.0604139928065824	0.0566089948610851	0.059220513626339	0.0617769977245761	0.0493335224868529	17.8029488590838	0.0103768004580045	2.78935469962348	0.189793152428339	0.193304668238432	0.186589734285632	0.176939088163581	0.180412664497364	0.17377028073086	0.20417119537981	0.205027929938571	0.200493015000584	0.000373750551617971	0.000371143662812895	0.00159586763029117
126	0.908397597558638	0.17	0.0493427939475274	0.0470402461959393	0.0516453416991156	0.191362781783692	0.980747088285623	0.937811015288221	1.02368316128302	15.91	11.76	21.8	0.057154263576747	0.0597709737593308	0.0623876839419146	0.0565460898352007	0.0591349558234463	0.061723821811692	0.0576802701851216	0.0602805312837525	0.0629531417443731	0.0493427939475274	17.742809277482	-0.00948362623435497	2.76225358577349	0.189793152428339	0.193304668238432	0.186589734285632	0.176939088163581	0.180412664497364	0.17377028073086	0.20417119537981	0.205027929938571	0.200493015000584	0.000373750551617971	0.000371143662812895	0.00159586763029117
126	0.908397597558638	0.17	0.0493488187073426	0.0470235387940159	0.0516740986206694	0.192307742284397	0.980510901120257	0.937715788892293	1.02330601334822	16.09	11.82	21.81	0.0565553399319885	0.0591363907665266	0.0617174416010648	0.0559356675913745	0.058488438058156	0.0610412085249374	0.0570474430042285	0.0596649064118394	0.0622681034845634	0.0493488187073426	17.7707081799068	0.00307176389450219	2.77895446062677	0.189793152428339	0.193304668238432	0.186589734285632	0.176939088163581	0.180412664497364	0.17377028073086	0.20417119537981	0.205027929938571	0.200493015000584	0.000373750551617971	0.000371143662812895	0.00159586763029117
126	0.908397597558638	0.17	0.0493518435761569	0.0470463893680709	0.0516572977842428	0.197126243626808	1.00094026876651	0.957919641576865	1.04396089595615	16.05	11.71	21.74	0.0578933050248933	0.060493320917826	0.0630933368107588	0.0572625782815265	0.0598342679361119	0.0624059575906973	0.0584771073991075	0.0610664494017668	0.0636866561816766	0.0493518435761569	17.773119620073	-0.0142089603781998	2.76086285794629	0.189793152428339	0.193304668238432	0.186589734285632	0.176939088163581	0.180412664497364	0.17377028073086	0.20417119537981	0.205027929938571	0.200493015000584	0.000373750551617971	0.000371143662812895	0.00159586763029117
126	0.908397597558638	0.17	0.0493538813337806	0.0470452405114208	0.0516625221561404	0.191961444694961	0.993753673725722	0.950332160749133	1.03717518670231	16.14	11.94	21.71	0.0571193416218485	0.0597291746211781	0.0623390076205077	0.0564875782439798	0.0590685454184502	0.0616495125929206	0.0578125790376162	0.0603956656942751	0.062973786986735	0.0493538813337806	17.9045725967972	-0.0137673578945498	2.76860666918503	0.189793152428339	0.193304668238432	0.186589734285632	0.176939088163581	0.180412664497364	0.17377028073086	0.20417119537981	0.205027929938571	0.200493015000584	0.000373750551617971	0.000371143662812895	0.00159586763029117
126	0.908397597558638	0.17	0.04935753932455	0.0470028259725795	0.0517122526765204	0.186141162588313	0.973386700119405	0.930040013437132	1.01673338680168	15.93	11.8	21.55	0.0566182131613339	0.0592570372021883	0.0618958612430428	0.0560138437076874	0.0586244996988138	0.0612351556899403	0.0571406890269854	0.0599094760617696	0.0624707761408963	0.04935753932455	17.6299241458359	-0.0190962063726737	2.75006538208826	0.189793152428339	0.193304668238432	0.186589734285632	0.176939088163581	0.180412664497364	0.17377028073086	0.20417119537981	0.205027929938571	0.200493015000584	0.000373750551617971	0.000371143662812895	0.00159586763029117
126	0.908397597558638	0.17	0.0493666589933487	0.0470541293605998	0.0516791886260976	0.196303172133419	0.992886093689288	0.950100352064492	1.03567183531408	15.77	11.76	21.5	0.0584176302858594	0.061048343589262	0.0636790568926647	0.0578118208409942	0.0604152528089826	0.063018684776971	0.0590146692159505	0.0617444210515563	0.0643378721825274	0.0493666589933487	17.6237471030838	0.0100029269605001	2.77614132998773	0.189793152428339	0.193304668238432	0.186589734285632	0.176939088163581	0.180412664497364	0.17377028073086	0.20417119537981	0.205027929938571	0.200493015000584	0.000373750551617971	0.000371143662812895	0.00159586763029117
126	0.908397597558638	0.17	0.049368668761419	0.047034383938303	0.051702953584535	0.190290507439115	0.975771103296063	0.932904292529147	1.01863791406298	16.15	11.85	22.04	0.0560355465999708	0.0586103714684571	0.0611851963369435	0.0554146815252172	0.0579609777376726	0.0605072739501281	0.0565881610554166	0.0591519385050724	0.0617550339071493	0.049368668761419	17.8295464969015	0.0150471830632025	2.79362824015721	0.189793152428339	0.193304668238432	0.186589734285632	0.176939088163581	0.180412664497364	0.17377028073086	0.20417119537981	0.205027929938571	0.200493015000584	0.000373750551617971	0.000371143662812895	0.00159586763029117
126	0.908397597558638	0.17	0.0493734956766926	0.0470645855415579	0.0516824058118272	0.188744551802806	0.977130325786746	0.933987234396926	1.02027341717657	16.14	11.97	21.79	0.0561623004803775	0.0587565706942011	0.0613508409080247	0.0555418840955651	0.0581074958012165	0.0606731075068679	0.0567100777244124	0.0593173206850449	0.0620740797539557	0.0493734956766926	17.8656019447997	0.00205519366395166	2.78362869403715	0.189793152428339	0.193304668238432	0.186589734285632	0.176939088163581	0.180412664497364	0.17377028073086	0.20417119537981	0.205027929938571	0.200493015000584	0.000373750551617971	0.000371143662812895	0.00159586763029117
126	0.908397597558638	0.17	0.0493758220697235	0.0470923587847638	0.0516592853546831	0.195022254117429	0.981843773603003	0.939361337836585	1.02432620936942	16.02	11.77	21.73	0.0568876459872194	0.0594603788315588	0.0620331116758982	0.0562713830616275	0.0588162455337287	0.0613611080058299	0.0573958052800939	0.0600808809610278	0.0626539449391297	0.0493758220697235	17.814949089382	-0.00790403752929532	2.76740592779044	0.189793152428339	0.193304668238432	0.186589734285632	0.176939088163581	0.180412664497364	0.17377028073086	0.20417119537981	0.205027929938571	0.200493015000584	0.000373750551617971	0.000371143662812895	0.00159586763029117
126	0.908397597558638	0.17	0.0493855924413275	0.0470291851182935	0.0517419997643615	0.189222052860274	0.979674499570989	0.936486403332743	1.02286259580924	15.91	11.84	21.75	0.0570863853980893	0.0597190475464048	0.0623517096947203	0.0564793253498841	0.0590839916109225	0.0616886578719609	0.0577007648903638	0.060271856559212	0.0629290275827993	0.0493855924413275	17.6649488125821	-0.00431523783785771	2.76568313830655	0.189793152428339	0.193304668238432	0.186589734285632	0.176939088163581	0.180412664497364	0.17377028073086	0.20417119537981	0.205027929938571	0.200493015000584	0.000373750551617971	0.000371143662812895	0.00159586763029117
126	0.908397597558638	0.17	0.0493884330391142	0.0470641852465373	0.051712680831691	0.189720647450723	0.991150965571646	0.947527811461397	1.0347741196819	15.96	11.84	21.55	0.0575944532652757	0.0602460395092843	0.062897625753293	0.0569769790922811	0.0596001374941918	0.0622232958961025	0.0581383179183508	0.0609061165266714	0.0635746553381312	0.0493884330391142	17.679189658826	-0.0110391782688456	2.76067158195894	0.189793152428339	0.193304668238432	0.186589734285632	0.176939088163581	0.180412664497364	0.17377028073086	0.20417119537981	0.205027929938571	0.200493015000584	0.000373750551617971	0.000371143662812895	0.00159586763029117
126	0.908397597558638	0.17	0.049389428997163	0.047055953293662	0.051722904700664	0.189295622278056	0.972069179358073	0.929226629061867	1.01491172965428	16.17	11.84	22.07	0.0557466967029477	0.0583169315441023	0.0608871663852568	0.0551269962935588	0.0576686594761669	0.0602103226587751	0.0562599908977111	0.0588455262120174	0.0614156502465627	0.049389428997163	17.8784358830914	0.000137033671203481	2.7816521806988	0.189793152428339	0.193304668238432	0.186589734285632	0.176939088163581	0.180412664497364	0.17377028073086	0.20417119537981	0.205027929938571	0.200493015000584	0.000373750551617971	0.000371143662812895	0.00159586763029117
126	0.908397597558638	0.17	0.0494019566543471	0.0470887103921198	0.0517152029165745	0.192264509314355	0.981954154934699	0.939090085399241	1.02481822447016	16.09	11.77	21.75	0.0566289229914739	0.0592137081261106	0.0617984932607473	0.0560081641909707	0.0585646152511632	0.0611210663113556	0.0570861248172474	0.0597859217143405	0.0624171084894164	0.0494019566543471	17.7494907095787	-0.00419941947263131	2.76850207685511	0.189793152428339	0.193304668238432	0.186589734285632	0.176939088163581	0.180412664497364	0.17377028073086	0.20417119537981	0.205027929938571	0.200493015000584	0.000373750551617971	0.000371143662812895	0.00159586763029117
126	0.908397597558638	0.17	0.0494056754401886	0.0470455679711186	0.0517657829092585	0.184909373106863	0.971432082752561	0.927995755472201	1.01486841003292	15.95	11.75	21.5	0.0564266286620818	0.0590677673692802	0.0617089060764787	0.0558222645297494	0.058435115006001	0.0610479654822526	0.0569713208636496	0.0596044420785384	0.0623140953493392	0.0494056754401886	17.6238207876084	0.00541486845702685	2.7740942211859	0.189793152428339	0.193304668238432	0.186589734285632	0.176939088163581	0.180412664497364	0.17377028073086	0.20417119537981	0.205027929938571	0.200493015000584	0.000373750551617971	0.000371143662812895	0.00159586763029117
126	0.908397597558638	0.17	0.049412519868509	0.0470826080625017	0.0517424316745163	0.188824267121789	0.975093664848631	0.932051701459076	1.01813562823819	15.94	11.76	21.6	0.0567015010732053	0.0593199651879162	0.061938429302627	0.0560950516421994	0.0586855100420275	0.0612759684418556	0.057195649924538	0.0598693744534795	0.0625074776246053	0.049412519868509	17.6827804039516	0.013064611805412	2.78541772958148	0.189793152428339	0.193304668238432	0.186589734285632	0.176939088163581	0.180412664497364	0.17377028073086	0.20417119537981	0.205027929938571	0.200493015000584	0.000373750551617971	0.000371143662812895	0.00159586763029117
126	0.908397597558638	0.17	0.049420259812761	0.0470969357901126	0.0517435838354094	0.190166813082598	0.978591544352252	0.935583564101916	1.02159952460259	16.29	11.92	21.85	0.0557342389504695	0.0582962944846005	0.0608583500187314	0.0551029626508367	0.0576359989506963	0.060169035250556	0.0562446754488102	0.0588931122645654	0.0613387065470358	0.049420259812761	17.8370434035568	0.00752895835721042	2.78917723468629	0.189793152428339	0.193304668238432	0.186589734285632	0.176939088163581	0.180412664497364	0.17377028073086	0.20417119537981	0.205027929938571	0.200493015000584	0.000373750551617971	0.000371143662812895	0.00159586763029117
126	0.908397597558638	0.17	0.0494288167387533	0.0470893215842455	0.051768311893261	0.188894533591791	0.978682349622757	0.935491883315388	1.02187281593013	16.02	11.75	21.61	0.0566568658147866	0.0592726409996897	0.0618884161845929	0.0560432104476493	0.0586306539474449	0.0612180974472406	0.0572366839877626	0.0598502570080251	0.0625084767974601	0.0494288167387533	17.697121547448	-0.00783941959157647	2.76526982745323	0.189793152428339	0.193304668238432	0.186589734285632	0.176939088163581	0.180412664497364	0.17377028073086	0.20417119537981	0.205027929938571	0.200493015000584	0.000373750551617971	0.000371143662812895	0.00159586763029117
126	0.908397597558638	0.17	0.0494521608968937	0.0471113613090345	0.051792960484753	0.185914904961415	0.971422937700777	0.928131369393641	1.01471450600791	16.01	11.77	21.67	0.0562390025894983	0.0588622030354859	0.0614854034814735	0.0556307182210106	0.0582255459762812	0.0608203737315518	0.0568210223487308	0.0593074739195916	0.0621251325395788	0.0494521608968937	17.7086887036589	-0.00177978930989483	2.76961572326807	0.189793152428339	0.193304668238432	0.186589734285632	0.176939088163581	0.180412664497364	0.17377028073086	0.20417119537981	0.205027929938571	0.200493015000584	0.000373750551617971	0.000371143662812895	0.00159586763029117
126	0.908397597558638	0.17	0.0494567340306407	0.0471344635292673	0.0517790045320141	0.194270216872741	0.993564506913023	0.950471695097637	1.03665731872841	15.96	11.74	21.47	0.0577662190295508	0.060385243687272	0.0630042683449932	0.0571466854610538	0.059737621493287	0.0623285575255202	0.0583688012067543	0.0609265151068747	0.0636705839176663	0.0494567340306407	17.6008957586981	-0.000861296084006289	2.76545612337449	0.189793152428339	0.193304668238432	0.186589734285632	0.176939088163581	0.180412664497364	0.17377028073086	0.20417119537981	0.205027929938571	0.200493015000584	0.000373750551617971	0.000371143662812895	0.00159586763029117
126	0.908397597558638	0.17	0.0494588366993516	0.0471284058961349	0.0517892675025684	0.187521818481586	0.969915264016462	0.926918981031499	1.01291154700143	15.9	11.81	21.38	0.0565453562746076	0.0591682825385223	0.061791208802437	0.0559453354668323	0.0585404290237079	0.0611355225805836	0.05719224888271	0.0598932142783395	0.0625024733764439	0.0494588366993516	17.5879293076153	0.00625599493808945	2.77359366738077	0.189793152428339	0.193304668238432	0.186589734285632	0.176939088163581	0.180412664497364	0.17377028073086	0.20417119537981	0.205027929938571	0.200493015000584	0.000373750551617971	0.000371143662812895	0.00159586763029117
126	0.908397597558638	0.17	0.0494642796887989	0.0471013486878484	0.0518272106897495	0.183290253527672	0.975612204694595	0.931753219810646	1.01947118957854	16.13	11.87	21.89	0.0560470893411795	0.0586853076933562	0.0613235260455329	0.0554285202059165	0.0580376216054748	0.0606467230050332	0.0565352174638469	0.0591784081576067	0.0618567038205171	0.0494642796887989	17.8363474828489	-0.00730292552518982	2.7737096543208	0.189793152428339	0.193304668238432	0.186589734285632	0.176939088163581	0.180412664497364	0.17377028073086	0.20417119537981	0.205027929938571	0.200493015000584	0.000373750551617971	0.000371143662812895	0.00159586763029117
126	0.908397597558638	0.17	0.0494653461059787	0.0471648260039471	0.0517658662080103	0.193127102115337	0.987902969761605	0.944898617467639	1.03090732205557	16.19	11.8	21.76	0.056617123346307	0.0591938894387167	0.0617706555311265	0.0559856591288952	0.05853368593736	0.0610817127458248	0.0571364827287931	0.0597343532597236	0.0622699899249975	0.0494653461059787	17.8442367814166	0.000376122195230579	2.77879574028011	0.189793152428339	0.193304668238432	0.186589734285632	0.176939088163581	0.180412664497364	0.17377028073086	0.20417119537981	0.205027929938571	0.200493015000584	0.000373750551617971	0.000371143662812895	0.00159586763029117
126	0.908397597558638	0.17	0.0494699877073209	0.0471216117780646	0.0518183636365771	0.181426584388622	0.948069780417254	0.905181777133977	0.990957783700531	15.84	11.7	21.54	0.0554118809953246	0.0580373259546616	0.0606627709139985	0.054829779275957	0.0574276439402835	0.06002550860461	0.0559163607092948	0.0586614539461325	0.0612304405643259	0.0494699877073209	17.5798667589195	-0.00116678113729625	2.76414441836125	0.189793152428339	0.193304668238432	0.186589734285632	0.176939088163581	0.180412664497364	0.17377028073086	0.20417119537981	0.205027929938571	0.200493015000584	0.000373750551617971	0.000371143662812895	0.00159586763029117
126	0.908397597558638	0.17	0.0494770193508257	0.0471675260901783	0.0517865126114732	0.186577051247273	0.95720416418219	0.914639339880721	0.99976898848366	16.02	11.66	21.63	0.0553711601831106	0.0579479832015366	0.0605248062199626	0.0547707409097323	0.0573196220501259	0.0598685031905195	0.0558499460116644	0.0584570204369066	0.0611217636118403	0.0494770193508257	17.6461567975882	-0.00936293279443144	2.75868723427209	0.189793152428339	0.193304668238432	0.186589734285632	0.176939088163581	0.180412664497364	0.17377028073086	0.20417119537981	0.205027929938571	0.200493015000584	0.000373750551617971	0.000371143662812895	0.00159586763029117
126	0.908397597558638	0.17	0.0494802510354439	0.0471106124014988	0.0518498896693889	0.185525044315611	0.97859703144678	0.934929498435665	1.02226456445789	15.93	11.81	21.37	0.0569386624543287	0.0595980832197375	0.0622575039851464	0.0563315659484204	0.0589626311995824	0.0615936964507444	0.057524151533733	0.0602222593076938	0.0629028705598754	0.0494802510354439	17.6214397464919	0.00812278607910357	2.77528065153391	0.189793152428339	0.193304668238432	0.186589734285632	0.176939088163581	0.180412664497364	0.17377028073086	0.20417119537981	0.205027929938571	0.200493015000584	0.000373750551617971	0.000371143662812895	0.00159586763029117
126	0.908397597558638	0.17	0.0494824007465132	0.04715440445183	0.0518103970411964	0.191108439411935	0.98418551983739	0.94106347388563	1.02730756578915	16.14	11.85	21.81	0.0565745495208985	0.0591669467309052	0.0617593439409119	0.0559491810264976	0.0585129221790749	0.0610766633316523	0.0571429111985353	0.0598476771905559	0.0622660167225044	0.0494824007465132	17.801694300512	-0.0115877401480378	2.76494742618022	0.189793152428339	0.193304668238432	0.186589734285632	0.176939088163581	0.180412664497364	0.17377028073086	0.20417119537981	0.205027929938571	0.200493015000584	0.000373750551617971	0.000371143662812895	0.00159586763029117
126	0.908397597558638	0.17	0.0494856085399342	0.0471471111684983	0.0518241059113702	0.192000080234165	0.988742047949328	0.945544894888978	1.03193920100968	16.04	11.86	21.5	0.0571696052699486	0.0597813947286985	0.0623931841874483	0.0565474934844313	0.0591308618093303	0.0617142301342293	0.0576600513202793	0.0603721759355439	0.0631079099177834	0.0494856085399342	17.7035612550083	-0.000955961559268832	2.77153447225611	0.189793152428339	0.193304668238432	0.186589734285632	0.176939088163581	0.180412664497364	0.17377028073086	0.20417119537981	0.205027929938571	0.200493015000584	0.000373750551617971	0.000371143662812895	0.00159586763029117
126	0.908397597558638	0.17	0.0494859309399217	0.047146802836364	0.0518250590434795	0.191485334031089	0.980211425944483	0.937315788972728	1.02310706291624	16.03	11.89	21.83	0.0567238578859078	0.0593197877146137	0.0619157175433196	0.0561081626989858	0.0586759156447946	0.0612436685906034	0.0572376158088058	0.0596856161355396	0.0624978044965568	0.0494859309399217	17.7581542406035	0.00537914586176467	2.78122152443029	0.189793152428339	0.193304668238432	0.186589734285632	0.176939088163581	0.180412664497364	0.17377028073086	0.20417119537981	0.205027929938571	0.200493015000584	0.000373750551617971	0.000371143662812895	0.00159586763029117
126	0.908397597558638	0.17	0.0494937103154846	0.0471759172435502	0.0518115033874189	0.19116749370588	0.979875488847253	0.936950485546855	1.02280049214765	15.97	11.84	21.54	0.0569012764200295	0.0595081243973813	0.0621149723747331	0.0562897092266418	0.0588685391558688	0.0614473690850959	0.0574651295493902	0.0602129599057669	0.0627308489009815	0.0494937103154846	17.6871845840123	-0.00872231648039169	2.76326825391807	0.189793152428339	0.193304668238432	0.186589734285632	0.176939088163581	0.180412664497364	0.17377028073086	0.20417119537981	0.205027929938571	0.200493015000584	0.000373750551617971	0.000371143662812895	0.00159586763029117
126	0.908397597558638	0.17	0.0494956510038669	0.0471918080733504	0.0517994939343833	0.19505397600593	0.97653460267561	0.93428615263969	1.01878305271153	15.92	11.87	21.61	0.0569243864684247	0.0594985090653848	0.0620726316623448	0.0563182004146512	0.0588649112586563	0.0614116221026615	0.0575265542511135	0.0601278345624456	0.0627565203098151	0.0494956510038669	17.692188540507	0.000142880010046918	2.7710723017977	0.189793152428339	0.193304668238432	0.186589734285632	0.176939088163581	0.180412664497364	0.17377028073086	0.20417119537981	0.205027929938571	0.200493015000584	0.000373750551617971	0.000371143662812895	0.00159586763029117
126	0.908397597558638	0.17	0.0495078236722737	0.0471763958928975	0.0518392514516498	0.190364331941698	0.977598565655972	0.934661758127388	1.02053537318456	16.05	11.91	21.98	0.0565006609494947	0.0590962073953948	0.0616917538412948	0.0558854985478627	0.0584527854555843	0.0610200723633059	0.0570847264952248	0.0596071070879544	0.0622625243019976	0.0495078236722737	17.8200733807381	0.0134350840601021	2.79183252127647	0.189793152428339	0.193304668238432	0.186589734285632	0.176939088163581	0.180412664497364	0.17377028073086	0.20417119537981	0.205027929938571	0.200493015000584	0.000373750551617971	0.000371143662812895	0.00159586763029117
126	0.908397597558638	0.17	0.049520086900058	0.0471895519303733	0.0518506218697428	0.18729221841227	0.970700489456545	0.927636946392181	1.01376403252091	16.03	11.82	21.72	0.0561378649403911	0.0587439441546831	0.0613500233689751	0.0555285225565509	0.0581063143658517	0.0606841061751524	0.0567110205365838	0.0590956411278059	0.061966220889768	0.049520086900058	17.7673875105388	-0.00978944535284616	2.76544802934993	0.189793152428339	0.193304668238432	0.186589734285632	0.176939088163581	0.180412664497364	0.17377028073086	0.20417119537981	0.205027929938571	0.200493015000584	0.000373750551617971	0.000371143662812895	0.00159586763029117
126	0.908397597558638	0.17	0.0495274445005479	0.0471989016783254	0.0518559873227704	0.191749961360868	0.98676093210774	0.943615548081701	1.02990631613378	15.99	11.84	21.6	0.0572309487791837	0.0598477467625068	0.0624645447458298	0.0566135626492336	0.0592021315919021	0.0617907005345706	0.057833288276776	0.0605069610748185	0.063059818093029	0.0495274445005479	17.7167845891185	-0.00470966162023341	2.76927112044384	0.189793152428339	0.193304668238432	0.186589734285632	0.176939088163581	0.180412664497364	0.17377028073086	0.20417119537981	0.205027929938571	0.200493015000584	0.000373750551617971	0.000371143662812895	0.00159586763029117
126	0.908397597558638	0.17	0.0495412038973047	0.0471988355312029	0.0518835722634066	0.184181875938095	0.95446797285869	0.911686891610234	0.997249054107145	15.94	11.75	21.39	0.0554699923777211	0.0580729323482313	0.0606758723187415	0.0548769391061563	0.0574520499388024	0.0600271607714486	0.0559766691136801	0.0587269784296533	0.0612642532769121	0.0495412038973047	17.5709638209062	-0.00302606486904136	2.76179543986487	0.189793152428339	0.193304668238432	0.186589734285632	0.176939088163581	0.180412664497364	0.17377028073086	0.20417119537981	0.205027929938571	0.200493015000584	0.000373750551617971	0.000371143662812895	0.00159586763029117
126	0.908397597558638	0.17	0.0495435775832389	0.0471721127836661	0.0519150423828118	0.179803188232032	0.95127687560672	0.908007119046737	0.994546632166703	15.93	11.84	21.5	0.0552808091007625	0.0579151355306479	0.0605494619605332	0.0546908342617766	0.0572970463001292	0.0599032583384818	0.055859583595046	0.0585331972120832	0.0612203174632169	0.0495435775832389	17.5901370410941	0.011248582301211	2.77875783428726	0.189793152428339	0.193304668238432	0.186589734285632	0.176939088163581	0.180412664497364	0.17377028073086	0.20417119537981	0.205027929938571	0.200493015000584	0.000373750551617971	0.000371143662812895	0.00159586763029117
126	0.908397597558638	0.17	0.049545202494775	0.0472275194840262	0.0518628855055239	0.187042616690592	0.979291774411875	0.935811439603729	1.02277210922002	16	11.91	21.55	0.0567368494702374	0.0593729972095404	0.0620091449488435	0.0561241642336203	0.0587318449569277	0.0613395256802351	0.057324776956023	0.0600500959366179	0.0627187290979863	0.049545202494775	17.7460730223275	-0.000105808364413166	2.77487933640532	0.189793152428339	0.193304668238432	0.186589734285632	0.176939088163581	0.180412664497364	0.17377028073086	0.20417119537981	0.205027929938571	0.200493015000584	0.000373750551617971	0.000371143662812895	0.00159586763029117
126	0.908397597558638	0.17	0.0495490381937191	0.0471964041309986	0.0519016722564396	0.189054935868967	0.982807561721814	0.939457735153141	1.02615738829049	15.81	11.75	21.45	0.0576033151751366	0.0602613312084132	0.0629193472416898	0.057001048263449	0.0596312736200482	0.0622614989766474	0.0581715425584161	0.0608456532829228	0.0635330090551216	0.0495490381937191	17.6174813528152	0.0119162755571299	2.77850897721292	0.189793152428339	0.193304668238432	0.186589734285632	0.176939088163581	0.180412664497364	0.17377028073086	0.20417119537981	0.205027929938571	0.200493015000584	0.000373750551617971	0.000371143662812895	0.00159586763029117
126	0.908397597558638	0.17	0.0495590901293885	0.0472017426859712	0.0519164375728058	0.186474335870009	0.977216474236567	0.933747034553196	1.02068591391994	15.95	11.74	21.6	0.0567818018971102	0.0594252085386752	0.0620686151802402	0.0561737997719465	0.0587889016256738	0.0614040034794011	0.0572901433224457	0.0600082941965644	0.0626101319147341	0.0495590901293885	17.6436976297789	0.0159925837376468	2.78593790497243	0.189793152428339	0.193304668238432	0.186589734285632	0.176939088163581	0.180412664497364	0.17377028073086	0.20417119537981	0.205027929938571	0.200493015000584	0.000373750551617971	0.000371143662812895	0.00159586763029117
126	0.908397597558638	0.17	0.0495657449283152	0.047203556788245	0.0519279330683854	0.186518268316626	0.971986832609675	0.928756282260902	1.01521738295845	16	11.75	21.57	0.0563217781189675	0.0589433716534708	0.0615649651879741	0.0557139590514579	0.0583072606074273	0.0609005621633967	0.056883040918199	0.0595010525201054	0.062186801783716	0.0495657449283152	17.5951640060305	0.00292438121919173	2.77039043345468	0.189793152428339	0.193304668238432	0.186589734285632	0.176939088163581	0.180412664497364	0.17377028073086	0.20417119537981	0.205027929938571	0.200493015000584	0.000373750551617971	0.000371143662812895	0.00159586763029117
126	0.908397597558638	0.17	0.0495672577617723	0.0472580548074231	0.0518764607161214	0.196229444714649	1.00200565095375	0.958816835028266	1.04519446687924	15.98	11.8	21.63	0.0582122573175638	0.0608343623683384	0.0634564674191131	0.0575860851488287	0.0601799849850668	0.062773884821305	0.0587980164904974	0.0614222642121946	0.0641096940581925	0.0495672577617723	17.7305280072345	0.0164020055173109	2.7895529868391	0.189793152428339	0.193304668238432	0.186589734285632	0.176939088163581	0.180412664497364	0.17377028073086	0.20417119537981	0.205027929938571	0.200493015000584	0.000373750551617971	0.000371143662812895	0.00159586763029117
126	0.908397597558638	0.17	0.0495675446961822	0.0472449644060784	0.051890124986286	0.18919154832625	0.98912985948939	0.94552059639708	1.0327391225817	16.07	11.85	21.69	0.0570727859737555	0.0597050947234799	0.0623374034732042	0.0564488527666582	0.0590523844939845	0.0616559162213108	0.0576534597488745	0.06039179546941	0.0629633738795414	0.0495675446961822	17.8136517322119	-0.00803649193469162	2.77082620243797	0.189793152428339	0.193304668238432	0.186589734285632	0.176939088163581	0.180412664497364	0.17377028073086	0.20417119537981	0.205027929938571	0.200493015000584	0.000373750551617971	0.000371143662812895	0.00159586763029117
126	0.908397597558638	0.17	0.0495681897653402	0.047231050499903	0.0519053290307774	0.188717127105153	0.972852375633668	0.929894320885115	1.01581043038222	15.93	11.79	21.48	0.0566100080893305	0.0592252040015958	0.0618403999138611	0.0560057464275792	0.0585930274413824	0.0611803084551856	0.057154141136673	0.0598912520244648	0.0625302093400039	0.0495681897653402	17.6713693681678	0.0123673045216023	2.78215524716876	0.189793152428339	0.193304668238432	0.186589734285632	0.176939088163581	0.180412664497364	0.17377028073086	0.20417119537981	0.205027929938571	0.200493015000584	0.000373750551617971	0.000371143662812895	0.00159586763029117
126	0.908397597558638	0.17	0.0495727069865039	0.0472576741054125	0.0518877398675952	0.189997230119167	0.981166092601283	0.938021207537461	1.0243109776651	16.02	11.86	21.91	0.0568058184313356	0.0594186383627852	0.0620314582942348	0.0561904216911372	0.0587749360561336	0.0613594504211299	0.0572759697161601	0.0599274809237278	0.062634354983537	0.0495727069865039	17.822339637672	-0.00477020339341449	2.77307208950366	0.189793152428339	0.193304668238432	0.186589734285632	0.176939088163581	0.180412664497364	0.17377028073086	0.20417119537981	0.205027929938571	0.200493015000584	0.000373750551617971	0.000371143662812895	0.00159586763029117
126	0.908397597558638	0.17	0.0495755103177346	0.0472782035945578	0.0518728170409114	0.189532963551895	0.961494608140516	0.919150857617508	1.00383835866352	15.96	11.79	21.71	0.0558686465728352	0.0584424221537776	0.0610161977347201	0.055269646217618	0.0578158268489455	0.060362007480273	0.0564566035927418	0.0590032386363715	0.0615436641151632	0.0495755103177346	17.72708923315	0.0152713782893815	2.78676976619585	0.189793152428339	0.193304668238432	0.186589734285632	0.176939088163581	0.180412664497364	0.17377028073086	0.20417119537981	0.205027929938571	0.200493015000584	0.000373750551617971	0.000371143662812895	0.00159586763029117
126	0.908397597558638	0.17	0.049576139935702	0.04727497649428	0.0518773033771241	0.194462819111152	0.987424876143316	0.944624682024116	1.03022507026252	15.95	11.79	21.69	0.0574546684990894	0.06005789389814	0.0626611192971907	0.0568398076556652	0.0594151741982243	0.0619905407407834	0.0579799975616544	0.0605813699337604	0.0632958090049484	0.049576139935702	17.7243508170784	0.0152090705182807	2.78728573738131	0.189793152428339	0.193304668238432	0.186589734285632	0.176939088163581	0.180412664497364	0.17377028073086	0.20417119537981	0.205027929938571	0.200493015000584	0.000373750551617971	0.000371143662812895	0.00159586763029117
126	0.908397597558638	0.17	0.0495787213001415	0.0472212477334541	0.051936194866829	0.185089477721926	0.963563604122757	0.920504830823304	1.00662237742221	15.82	11.64	21.5	0.0564126576746216	0.0590514921018767	0.0616903265291319	0.0558219650374465	0.0584331684306189	0.0610443718237913	0.0569462722382121	0.059547766277097	0.0623067097362087	0.0495787213001415	17.5533628553621	0.00356271271086845	2.76689321085131	0.189793152428339	0.193304668238432	0.186589734285632	0.176939088163581	0.180412664497364	0.17377028073086	0.20417119537981	0.205027929938571	0.200493015000584	0.000373750551617971	0.000371143662812895	0.00159586763029117
126	0.908397597558638	0.17	0.0495790660794618	0.0472681840856325	0.0518899480732911	0.188577845384814	0.976410630340733	0.933275832911874	1.01954542776959	15.96	11.76	21.73	0.0567109004678482	0.0593320046660105	0.0619531088641729	0.0561023748394546	0.0586953537730538	0.061288332706653	0.0572195966779697	0.0600188554974928	0.0625361635960397	0.0495790660794618	17.7439916680545	0.000380308996065421	2.7744978333599	0.189793152428339	0.193304668238432	0.186589734285632	0.176939088163581	0.180412664497364	0.17377028073086	0.20417119537981	0.205027929938571	0.200493015000584	0.000373750551617971	0.000371143662812895	0.00159586763029117
126	0.908397597558638	0.17	0.0495854697449783	0.0472574945029803	0.0519134449869763	0.186597106612583	0.962922865624653	0.920106571876634	1.00573915937267	16.06	11.92	21.9	0.0555810899249277	0.0581675036576402	0.0607539173903526	0.054974741445587	0.0575329393222252	0.0600911371988633	0.0561183041427095	0.0586520518103327	0.0613105501889038	0.0495854697449783	17.8294948861682	0.00830614621911139	2.78776901066423	0.189793152428339	0.193304668238432	0.186589734285632	0.176939088163581	0.180412664497364	0.17377028073086	0.20417119537981	0.205027929938571	0.200493015000584	0.000373750551617971	0.000371143662812895	0.00159586763029117
126	0.908397597558638	0.17	0.0495864416281463	0.0472927861520916	0.0518800971042009	0.200831557016352	0.994258555728134	0.952018966095308	1.03649814536096	16.03	11.75	21.63	0.0576099194369093	0.0601659812827944	0.0627220431286796	0.056984493784542	0.0595128064743255	0.0620411191641091	0.0581357199292235	0.0607858110940917	0.0632656550205867	0.0495864416281463	17.6830872290682	0.0050051836219026	2.77644906349832	0.189793152428339	0.193304668238432	0.186589734285632	0.176939088163581	0.180412664497364	0.17377028073086	0.20417119537981	0.205027929938571	0.200493015000584	0.000373750551617971	0.000371143662812895	0.00159586763029117
126	0.908397597558638	0.17	0.0495979375275362	0.0472631521261277	0.0519327229289447	0.188778233536139	0.963161669271314	0.920640010585784	1.00568332795684	16	11.77	21.81	0.0558192473801222	0.0583973745067833	0.0609755016334443	0.0552165382852315	0.0577668280486182	0.0603171178120048	0.0563506916371355	0.0589651530749962	0.0615682224204456	0.0495979375275362	17.690167287753	-0.000421237774189572	2.77021428330799	0.189793152428339	0.193304668238432	0.186589734285632	0.176939088163581	0.180412664497364	0.17377028073086	0.20417119537981	0.205027929938571	0.200493015000584	0.000373750551617971	0.000371143662812895	0.00159586763029117
126	0.908397597558638	0.17	0.0496006296816628	0.047283353800154	0.0519179055631716	0.192079139842493	0.98455748493036	0.941554108503342	1.02756086135738	16	11.86	21.69	0.0570664647427931	0.0596728477881545	0.0622792308335159	0.0564496582666268	0.0590278700567861	0.0616060818469454	0.0576691990482043	0.0602237378354476	0.0628793861463075	0.0496006296816628	17.7332943586563	-0.0170225817286238	2.75846755622662	0.189793152428339	0.193304668238432	0.186589734285632	0.176939088163581	0.180412664497364	0.17377028073086	0.20417119537981	0.205027929938571	0.200493015000584	0.000373750551617971	0.000371143662812895	0.00159586763029117
126	0.908397597558638	0.17	0.0496051232227696	0.0472795815579431	0.0519306648875961	0.190043396369559	0.971435846569046	0.92872523632051	1.01414645681758	15.93	11.72	21.74	0.0565347090821862	0.0591346512725051	0.061734593462824	0.0559311256201283	0.0585033099580791	0.0610754942960298	0.0570645267894086	0.0597024260156122	0.0623716939742657	0.0496051232227696	17.6888845129187	-0.0154004417047024	2.75472099231337	0.189793152428339	0.193304668238432	0.186589734285632	0.176939088163581	0.180412664497364	0.17377028073086	0.20417119537981	0.205027929938571	0.200493015000584	0.000373750551617971	0.000371143662812895	0.00159586763029117
126	0.908397597558638	0.17	0.0496065367229563	0.0472946172892631	0.0519184561566494	0.189842712878762	0.984875046947342	0.941545314463985	1.0282047794307	15.94	11.92	21.68	0.057274247911788	0.0599099976755856	0.0625457474393833	0.056661526832959	0.0592690792917255	0.0618766317504921	0.0578135194439213	0.0605747560700598	0.0631219667514509	0.0496065367229563	17.7233122126979	-0.00625470713729108	2.76928703300072	0.189793152428339	0.193304668238432	0.186589734285632	0.176939088163581	0.180412664497364	0.17377028073086	0.20417119537981	0.205027929938571	0.200493015000584	0.000373750551617971	0.000371143662812895	0.00159586763029117
126	0.908397597558638	0.17	0.0496075182644417	0.0473059053383406	0.0519091311905427	0.192898833404735	0.98307362177982	0.940248126145624	1.02589911741402	15.96	11.84	21.5	0.0571291782444561	0.0597312417907272	0.0623333053369982	0.0565160005353635	0.0590901356672367	0.0616642707991099	0.0576978150907772	0.0602881266931784	0.0629779378650605	0.0496075182644417	17.7180590035535	-0.00217418689166338	2.77075770535922	0.189793152428339	0.193304668238432	0.186589734285632	0.176939088163581	0.180412664497364	0.17377028073086	0.20417119537981	0.205027929938571	0.200493015000584	0.000373750551617971	0.000371143662812895	0.00159586763029117
126	0.908397597558638	0.17	0.049611994565679	0.0473061814208923	0.0519178077104657	0.194807771453276	0.98535721117587	0.942693609562083	1.02802081278966	16.27	11.86	21.89	0.0562212684915895	0.0587656814130489	0.0613100943345082	0.0555863657313731	0.0581020447798639	0.0606177238283548	0.0567575592092403	0.0593358614058187	0.0618803066730254	0.049611994565679	17.8756912837514	0.00402358343191016	2.78582889766891	0.189793152428339	0.193304668238432	0.186589734285632	0.176939088163581	0.180412664497364	0.17377028073086	0.20417119537981	0.205027929938571	0.200493015000584	0.000373750551617971	0.000371143662812895	0.00159586763029117
126	0.908397597558638	0.17	0.0496127605601477	0.047281817198944	0.0519437039213515	0.193014555893975	0.985235865196546	0.942332120417366	1.02813960997573	16.01	11.88	21.74	0.0570994690577688	0.0596991693061231	0.0622988695544774	0.0564818775020984	0.0590534592241834	0.0616250409462685	0.0576315847611466	0.0602880496763682	0.0629801943245192	0.0496127605601477	17.7484160378311	0.000330724703982605	2.77503082462875	0.189793152428339	0.193304668238432	0.186589734285632	0.176939088163581	0.180412664497364	0.17377028073086	0.20417119537981	0.205027929938571	0.200493015000584	0.000373750551617971	0.000371143662812895	0.00159586763029117
126	0.908397597558638	0.17	0.0496128299869281	0.0472996394830242	0.051926020490832	0.188637122201426	0.973937929436536	0.930920700278583	1.01695515859449	15.98	11.84	21.71	0.0565186656091725	0.0591303557235764	0.0617420458379802	0.0559107125777104	0.0584943095850818	0.0610779065924531	0.0570719724056918	0.0597544049677278	0.0623694025155392	0.0496128299869281	17.736964000204	0.0112396741663282	2.78550609779321	0.189793152428339	0.193304668238432	0.186589734285632	0.176939088163581	0.180412664497364	0.17377028073086	0.20417119537981	0.205027929938571	0.200493015000584	0.000373750551617971	0.000371143662812895	0.00159586763029117
126	0.908397597558638	0.17	0.0496146697235856	0.0473038072855692	0.0519255321616019	0.195664939492402	0.989833097831111	0.947092446825554	1.03257374883667	15.83	11.73	21.54	0.0579983318426273	0.0606156966716879	0.0632330615007486	0.0573896971432759	0.0599795953365693	0.0625694935298627	0.0585748277972802	0.0611393901541941	0.0638352057866059	0.0496146697235856	17.5920839473725	-0.00028558483093555	2.76342490435184	0.189793152428339	0.193304668238432	0.186589734285632	0.176939088163581	0.180412664497364	0.17377028073086	0.20417119537981	0.205027929938571	0.200493015000584	0.000373750551617971	0.000371143662812895	0.00159586763029117
126	0.908397597558638	0.17	0.0496165611040552	0.0472821952845217	0.0519509269235887	0.191182300623073	0.983152932737314	0.940086417848287	1.02621944762634	16.15	11.96	21.81	0.0564877155880632	0.0590754873058896	0.0616632590237159	0.0558624638202441	0.0584215919856725	0.060980720151101	0.0570162438004287	0.0596672614466215	0.0623355260019735	0.0496165611040552	17.7986615031011	-0.0183417660966858	2.76187992072372	0.189793152428339	0.193304668238432	0.186589734285632	0.176939088163581	0.180412664497364	0.17377028073086	0.20417119537981	0.205027929938571	0.200493015000584	0.000373750551617971	0.000371143662812895	0.00159586763029117
126	0.908397597558638	0.17	0.0496196151920453	0.0473205233465529	0.0519187070375377	0.194703250176701	0.988096042235044	0.945299596697726	1.03089248777236	15.97	11.83	21.64	0.0573969622027248	0.0599954886122329	0.062594015021741	0.0567797228764923	0.0593503050773063	0.0619208872781203	0.0580084526299764	0.0606159067099613	0.0632350018987823	0.0496196151920453	17.7321882136756	0.00221978246395956	2.77519982892485	0.189793152428339	0.193304668238432	0.186589734285632	0.176939088163581	0.180412664497364	0.17377028073086	0.20417119537981	0.205027929938571	0.200493015000584	0.000373750551617971	0.000371143662812895	0.00159586763029117
126	0.908397597558638	0.17	0.0496222595839462	0.0472656794023731	0.0519788397655192	0.185073321425103	0.9786113153181	0.934877762571239	1.02234486806496	16.09	11.86	21.65	0.0563644326577948	0.0590011590699269	0.0616378854820589	0.0557462575894821	0.0583540657910852	0.0609618739926884	0.0568911153581148	0.0595427665648809	0.0622676080411493	0.0496222595839462	17.7644305657762	0.00218791707854641	2.77955481538514	0.189793152428339	0.193304668238432	0.186589734285632	0.176939088163581	0.180412664497364	0.17377028073086	0.20417119537981	0.205027929938571	0.200493015000584	0.000373750551617971	0.000371143662812895	0.00159586763029117
126	0.908397597558638	0.17	0.0496247691964801	0.0472827985074092	0.0519667398855509	0.188200266707086	0.973887239209682	0.930810762142481	1.01696371627688	15.94	11.78	21.7	0.0566529504341135	0.0592747610313043	0.061896571628495	0.0560478396403843	0.0586416466494245	0.0612354536584646	0.0571503110125128	0.0597834877011402	0.062454319773939	0.0496247691964801	17.6746821106771	0.0110357553252704	2.78061257746214	0.189793152428339	0.193304668238432	0.186589734285632	0.176939088163581	0.180412664497364	0.17377028073086	0.20417119537981	0.205027929938571	0.200493015000584	0.000373750551617971	0.000371143662812895	0.00159586763029117
126	0.908397597558638	0.17	0.0496254917192255	0.0472868137028935	0.0519641697355575	0.189013106971851	0.990998984621183	0.947281885682107	1.03471608356026	16.08	11.86	21.73	0.0571406455636129	0.0597776887640625	0.0624147319645121	0.0565148118700108	0.0591229728191305	0.0617311337682502	0.0577165074174814	0.0603981044250749	0.062909377421955	0.0496254917192255	17.8080580692245	-0.0122373001658103	2.76631950174679	0.189793152428339	0.193304668238432	0.186589734285632	0.176939088163581	0.180412664497364	0.17377028073086	0.20417119537981	0.205027929938571	0.200493015000584	0.000373750551617971	0.000371143662812895	0.00159586763029117
126	0.908397597558638	0.17	0.0496279561321615	0.0473329127647646	0.0519229994995584	0.194850552598611	0.984157743527919	0.941551886026457	1.02676360102938	15.88	11.77	21.63	0.057501532308745	0.0601035154049727	0.0627054985012003	0.0568933037007883	0.0594677640425257	0.0620422243842631	0.0581271547479238	0.0606767147417237	0.0632967852097161	0.0496279561321615	17.6636249257811	0.00771003568835945	2.77668235417975	0.189793152428339	0.193304668238432	0.186589734285632	0.176939088163581	0.180412664497364	0.17377028073086	0.20417119537981	0.205027929938571	0.200493015000584	0.000373750551617971	0.000371143662812895	0.00159586763029117
126	0.908397597558638	0.17	0.049640834912441	0.04731121970847	0.0519704501164121	0.185494027830517	0.968998603597776	0.925754939048878	1.01224226814667	15.93	11.82	21.56	0.05634776004253	0.0589798644262931	0.0616119688100563	0.0557459858671477	0.0583499803057442	0.0609539747443407	0.0569009314245572	0.0596346732696558	0.0623161516230112	0.049640834912441	17.6563707423693	-0.00428740940231328	2.76685076606199	0.189793152428339	0.193304668238432	0.186589734285632	0.176939088163581	0.180412664497364	0.17377028073086	0.20417119537981	0.205027929938571	0.200493015000584	0.000373750551617971	0.000371143662812895	0.00159586763029117
126	0.908397597558638	0.17	0.0496417926245989	0.0473406835621374	0.0519429016870603	0.194641169456834	0.992769161454582	0.949761799317856	1.03577652359131	16.02	11.67	21.75	0.0575107380413911	0.0601149543190651	0.0627191705967391	0.056887520704715	0.0594635162919931	0.0620395118792713	0.0580674397299546	0.0606764714119633	0.0633144033369076	0.0496417926245989	17.7137780652003	-0.0128510677606078	2.75906203293756	0.189793152428339	0.193304668238432	0.186589734285632	0.176939088163581	0.180412664497364	0.17377028073086	0.20417119537981	0.205027929938571	0.200493015000584	0.000373750551617971	0.000371143662812895	0.00159586763029117
126	0.908397597558638	0.17	0.0496439585642695	0.0473456721076874	0.0519422450208515	0.192273947326048	0.984613692300081	0.941634835140022	1.02759254946014	16.04	11.78	21.65	0.0569516755945483	0.0595511099390096	0.0621505442834709	0.0563324936524823	0.0589036667949882	0.061474839937494	0.0574499517044894	0.0600843609796671	0.0627468953663099	0.0496439585642695	17.7463275372827	0.00304366128390686	2.77681628783312	0.189793152428339	0.193304668238432	0.186589734285632	0.176939088163581	0.180412664497364	0.17377028073086	0.20417119537981	0.205027929938571	0.200493015000584	0.000373750551617971	0.000371143662812895	0.00159586763029117
126	0.908397597558638	0.17	0.0496581812062866	0.0473015652484697	0.0520147971641034	0.186031262511974	0.965806278552169	0.922781555049875	1.00883100205446	16.27	11.87	21.89	0.0550548106983898	0.0576217432457589	0.060188675793128	0.0544337084758056	0.0569716821094999	0.0595096557431943	0.0555066512446954	0.0580780018078535	0.0607153013644879	0.0496581812062866	17.8590826850244	-0.000733191707928644	2.78053870914234	0.189793152428339	0.193304668238432	0.186589734285632	0.176939088163581	0.180412664497364	0.17377028073086	0.20417119537981	0.205027929938571	0.200493015000584	0.000373750551617971	0.000371143662812895	0.00159586763029117
126	0.908397597558638	0.17	0.0496584525233876	0.0473586390804755	0.0519582659662997	0.198416057885555	1.00085874065979	0.958016117882637	1.04370136343694	15.95	11.72	21.77	0.0582573189552141	0.0608625948930792	0.0634678708309443	0.0576335082497459	0.0602108872804088	0.0627882663110718	0.0587598771652941	0.0613722200515344	0.063978102867337	0.0496584525233876	17.7642042880568	-0.00467744282251988	2.76899004177489	0.189793152428339	0.193304668238432	0.186589734285632	0.176939088163581	0.180412664497364	0.17377028073086	0.20417119537981	0.205027929938571	0.200493015000584	0.000373750551617971	0.000371143662812895	0.00159586763029117
126	0.908397597558638	0.17	0.0496647871336015	0.0473554633455807	0.0519741109216224	0.191281577480461	0.978789451392885	0.93592783511217	1.0216510676736	15.92	11.67	21.83	0.057008373542918	0.0596191208034601	0.0622298680640022	0.0564008049737061	0.058983728111596	0.0615666512494859	0.0575091074275755	0.0602003940445549	0.0626882244546445	0.0496647871336015	17.7100817043682	-0.0139093719646986	2.75814444192313	0.189793152428339	0.193304668238432	0.186589734285632	0.176939088163581	0.180412664497364	0.17377028073086	0.20417119537981	0.205027929938571	0.200493015000584	0.000373750551617971	0.000371143662812895	0.00159586763029117
126	0.908397597558638	0.17	0.0496732960581714	0.0473315885669607	0.0520150035493821	0.190117552397242	0.976022468218148	0.933120534329427	1.01892440210687	15.94	11.82	21.72	0.0567858212168275	0.0593966538563769	0.0620074864959263	0.0561790567391806	0.0587619922651757	0.0613449277911709	0.0573765147837057	0.0600403275976312	0.0626227750733434	0.0496732960581714	17.6819333564297	0.000488533404652072	2.77174206941551	0.189793152428339	0.193304668238432	0.186589734285632	0.176939088163581	0.180412664497364	0.17377028073086	0.20417119537981	0.205027929938571	0.200493015000584	0.000373750551617971	0.000371143662812895	0.00159586763029117
126	0.908397597558638	0.17	0.0496763381354446	0.0473502483965839	0.0520024278743053	0.191369037961389	0.97404459494264	0.931402812023712	1.01668637786157	15.97	11.74	21.83	0.0565654311002374	0.0591551278485767	0.061744824596916	0.055957505888351	0.0585193704092355	0.0610812349301201	0.0570611294670485	0.0597639635111486	0.0623237114340145	0.0496763381354446	17.674690633682	0.00741877913812011	2.77681737586095	0.189793152428339	0.193304668238432	0.186589734285632	0.176939088163581	0.180412664497364	0.17377028073086	0.20417119537981	0.205027929938571	0.200493015000584	0.000373750551617971	0.000371143662812895	0.00159586763029117
126	0.908397597558638	0.17	0.0496769519300197	0.0473490835666517	0.0520048202933877	0.190831260145232	0.982499056500925	0.939412270562034	1.02558584243982	16.13	11.96	21.8	0.0565204540797474	0.059112803341532	0.0617051526033167	0.0558970408909526	0.0584607968806896	0.0610245528704266	0.0571288365606977	0.0596661913387119	0.0623094740032455	0.0496769519300197	17.7927968023029	-0.00399190037650839	2.77631121146693	0.189793152428339	0.193304668238432	0.186589734285632	0.176939088163581	0.180412664497364	0.17377028073086	0.20417119537981	0.205027929938571	0.200493015000584	0.000373750551617971	0.000371143662812895	0.00159586763029117
126	0.908397597558638	0.17	0.0496869254600638	0.0473492339657802	0.0520246169543474	0.187604284769877	0.983309780147025	0.93973151247794	1.02688804781611	16.03	11.9	21.6	0.0568827946718785	0.0595206264558104	0.0621584582397423	0.0562657596992954	0.058874977655938	0.0614841956125806	0.0574578889799789	0.0601047916822389	0.062798210176894	0.0496869254600638	17.7868807701198	0.000949546646092855	2.77995062669795	0.189793152428339	0.193304668238432	0.186589734285632	0.176939088163581	0.180412664497364	0.17377028073086	0.20417119537981	0.205027929938571	0.200493015000584	0.000373750551617971	0.000371143662812895	0.00159586763029117
126	0.908397597558638	0.17	0.0496881149298508	0.0473758321103769	0.0520003977493247	0.192631608647587	0.985781394949452	0.942801051575121	1.02876173832378	16	11.92	21.49	0.0571454777216296	0.0597506214586486	0.0623557651956676	0.0565279213139702	0.0591049119359604	0.0616819025579506	0.0577634013115091	0.0605001804554038	0.0631010151190205	0.0496881149298508	17.7206242640284	0.00423558140840881	2.77808435261081	0.189793152428339	0.193304668238432	0.186589734285632	0.176939088163581	0.180412664497364	0.17377028073086	0.20417119537981	0.205027929938571	0.200493015000584	0.000373750551617971	0.000371143662812895	0.00159586763029117
126	0.908397597558638	0.17	0.0496885770247308	0.0473472369307252	0.0520299171187364	0.192903240232496	0.994103911712549	0.950798518021161	1.03740930540394	16.05	11.84	21.77	0.0574525933115329	0.0600693487279436	0.0626861041443543	0.056826355977378	0.0594145885745101	0.0620028211716423	0.0580557687033869	0.0606878665960378	0.063324831881255	0.0496885770247308	17.7300128486016	0.0151759614597488	2.78856169737412	0.189793152428339	0.193304668238432	0.186589734285632	0.176939088163581	0.180412664497364	0.17377028073086	0.20417119537981	0.205027929938571	0.200493015000584	0.000373750551617971	0.000371143662812895	0.00159586763029117
126	0.908397597558638	0.17	0.0496918521041514	0.0473624826627724	0.0520212215455304	0.187749324314547	0.964012178287089	0.921309458414734	1.00671489815944	15.93	11.7	21.58	0.0561023273224842	0.0587026718060429	0.0613030162896016	0.055503939525572	0.0580765487175484	0.0606491579095249	0.0566938891333098	0.0594171575161123	0.0619197852508146	0.0496918521041514	17.6190186701377	-0.0141690577176074	2.75286181220924	0.189793152428339	0.193304668238432	0.186589734285632	0.176939088163581	0.180412664497364	0.17377028073086	0.20417119537981	0.205027929938571	0.200493015000584	0.000373750551617971	0.000371143662812895	0.00159586763029117
126	0.908397597558638	0.17	0.0496938247381233	0.0473763556313143	0.0520112938449323	0.190862511950028	0.974271618342473	0.931549963897505	1.01699327278744	16	11.89	21.56	0.056467119117153	0.059056748062371	0.0616463770075891	0.0558570024956335	0.0584186509862481	0.0609802994768627	0.0570850937096704	0.0596626650946979	0.0622386982726418	0.0496938247381233	17.6891208167086	-0.00215844445772203	2.77057718081496	0.189793152428339	0.193304668238432	0.186589734285632	0.176939088163581	0.180412664497364	0.17377028073086	0.20417119537981	0.205027929938571	0.200493015000584	0.000373750551617971	0.000371143662812895	0.00159586763029117
126	0.908397597558638	0.17	0.0496981455536962	0.0473908034213981	0.0520054876859944	0.19079369950855	0.980120417556333	0.937132716757168	1.0231081183555	16.03	11.88	21.71	0.0567254557906801	0.0593275385881564	0.0619296213856327	0.0561101265978522	0.0586839833108462	0.0612578400238402	0.0572997887494024	0.0599254947746892	0.0625590071028647	0.0496981455536962	17.7395756972572	0.00327200105818651	2.77852976969203	0.189793152428339	0.193304668238432	0.186589734285632	0.176939088163581	0.180412664497364	0.17377028073086	0.20417119537981	0.205027929938571	0.200493015000584	0.000373750551617971	0.000371143662812895	0.00159586763029117
126	0.908397597558638	0.17	0.0497019694351917	0.0473746689278965	0.0520292699424868	0.196884367634207	1.00498759534019	0.961759978704657	1.04821521197572	15.88	11.82	21.42	0.0587428602869144	0.0613831384236459	0.0640234165603774	0.0581217211461852	0.0607340813353546	0.0633464415245241	0.059402530011045	0.0620025933711415	0.0647556977213965	0.0497019694351917	17.586706909723	0.00153730468948551	2.76849164346492	0.189793152428339	0.193304668238432	0.186589734285632	0.176939088163581	0.180412664497364	0.17377028073086	0.20417119537981	0.205027929938571	0.200493015000584	0.000373750551617971	0.000371143662812895	0.00159586763029117
126	0.908397597558638	0.17	0.049702695481426	0.0473653401778359	0.0520400507850161	0.187970280915836	0.9609451509072	0.91840910321285	1.00348119860155	15.75	11.62	21.45	0.0565216792078789	0.0591394764772445	0.0617572737466101	0.0559371498993515	0.0585278747382944	0.0611185995772373	0.0570378555701478	0.0596974252760367	0.0623333165385397	0.049702695481426	17.4828824523678	-0.0131115834549567	2.74513649551944	0.189793152428339	0.193304668238432	0.186589734285632	0.176939088163581	0.180412664497364	0.17377028073086	0.20417119537981	0.205027929938571	0.200493015000584	0.000373750551617971	0.000371143662812895	0.00159586763029117
126	0.908397597558638	0.17	0.0497087523353901	0.0473941663383348	0.0520233383324455	0.190075309634819	0.971964730446795	0.929235296474504	1.01469416441909	16	11.74	21.72	0.056334212736836	0.0589246535354715	0.0615150943341069	0.0557257562785217	0.0582882181571149	0.060850680035708	0.0568051485735859	0.0595052611640322	0.0622102102565466	0.0497087523353901	17.676126309878	-0.0214406758581006	2.74917779036465	0.189793152428339	0.193304668238432	0.186589734285632	0.176939088163581	0.180412664497364	0.17377028073086	0.20417119537981	0.205027929938571	0.200493015000584	0.000373750551617971	0.000371143662812895	0.00159586763029117
126	0.908397597558638	0.17	0.0497089991855377	0.0473927202042792	0.0520252781667961	0.192243910840932	0.991109060268052	0.947842493197162	1.03437562733894	15.98	11.89	21.75	0.0575352709004658	0.060161607739364	0.0627879445782623	0.0569160561964088	0.0595141274798834	0.062112198763358	0.0581145383389076	0.0607260092886062	0.0633145859721944	0.0497089991855377	17.7150182243584	-0.0105455515117404	2.76217886946913	0.189793152428339	0.193304668238432	0.186589734285632	0.176939088163581	0.180412664497364	0.17377028073086	0.20417119537981	0.205027929938571	0.200493015000584	0.000373750551617971	0.000371143662812895	0.00159586763029117
126	0.908397597558638	0.17	0.0497095615229947	0.0473765654952894	0.0520425575507001	0.186556145090406	0.982178360575212	0.938499978682717	1.02585674246771	16.14	11.91	21.95	0.0564179298694323	0.0590436559668157	0.0616693820641992	0.0557942173243801	0.0583909154458949	0.0609876135674098	0.0570593538170766	0.0596161228864517	0.0622860686337901	0.0497095615229947	17.9166671985571	-0.00663849083568636	2.77937434034118	0.189793152428339	0.193304668238432	0.186589734285632	0.176939088163581	0.180412664497364	0.17377028073086	0.20417119537981	0.205027929938571	0.200493015000584	0.000373750551617971	0.000371143662812895	0.00159586763029117
126	0.908397597558638	0.17	0.0497145252300999	0.0474121191815235	0.0520169312786762	0.191218087030372	0.970950585898271	0.928423509570103	1.01347766222644	16.02	11.85	21.68	0.0562240737333206	0.0587994560351374	0.0613748383369541	0.0556149636281676	0.0581624452233919	0.0607099268186162	0.0568215827823427	0.0594368252763508	0.0619763629787552	0.0497145252300999	17.7167286773395	-0.0228927257209352	2.75125445091966	0.189793152428339	0.193304668238432	0.186589734285632	0.176939088163581	0.180412664497364	0.17377028073086	0.20417119537981	0.205027929938571	0.200493015000584	0.000373750551617971	0.000371143662812895	0.00159586763029117
126	0.908397597558638	0.17	0.0497160202412105	0.0473926917564966	0.0520393487259244	0.19023992979144	0.986204446645631	0.942872174249963	1.0295367190413	16.05	11.93	21.68	0.0569718616103385	0.0595901595022572	0.062208457394176	0.0563508106365658	0.0589405664305183	0.0615303222244708	0.0575159892833024	0.0601702989950479	0.0628309401772418	0.0497160202412105	17.7975709722211	-0.0218157608844237	2.75683444986492	0.189793152428339	0.193304668238432	0.186589734285632	0.176939088163581	0.180412664497364	0.17377028073086	0.20417119537981	0.205027929938571	0.200493015000584	0.000373750551617971	0.000371143662812895	0.00159586763029117
126	0.908397597558638	0.17	0.049716659613298	0.0473763924044125	0.0520569268221834	0.1909264626892	0.981239405497214	0.938221121365306	1.02425768962912	16	11.83	21.48	0.0568820341723899	0.05949012671295	0.0620982192535101	0.0562677535424776	0.0588476807624404	0.0614276079824033	0.0574550860854387	0.0601456121474264	0.0628563821409452	0.049716659613298	17.631681525555	0.0156896996874353	2.78508153960066	0.189793152428339	0.193304668238432	0.186589734285632	0.176939088163581	0.180412664497364	0.17377028073086	0.20417119537981	0.205027929938571	0.200493015000584	0.000373750551617971	0.000371143662812895	0.00159586763029117
126	0.908397597558638	0.17	0.0497220615169782	0.0473865978917901	0.0520575251421663	0.193451728766269	0.999959516369422	0.956475619158253	1.04344341358059	15.99	11.87	21.81	0.0580053761258549	0.0606424530806985	0.063279530035542	0.0573794677563336	0.0599880892705378	0.062596710784742	0.0586283117744259	0.0612278727838861	0.0639110441520784	0.0497220615169782	17.7877794536303	-0.011283847835219	2.76553153198771	0.189793152428339	0.193304668238432	0.186589734285632	0.176939088163581	0.180412664497364	0.17377028073086	0.20417119537981	0.205027929938571	0.200493015000584	0.000373750551617971	0.000371143662812895	0.00159586763029117
126	0.908397597558638	0.17	0.0497227009090253	0.0473897041312423	0.0520556976868084	0.191460863360324	0.981954743226627	0.938979419496728	1.02493006695653	16.06	11.78	21.75	0.0567142137871822	0.0593099167887423	0.0619056197903025	0.0560952946025685	0.0586626708359705	0.0612300470693724	0.0572237586426623	0.0599098881415563	0.0624416615108488	0.0497227009090253	17.7366236950745	0.0171604313774355	2.79052417110677	0.189793152428339	0.193304668238432	0.186589734285632	0.176939088163581	0.180412664497364	0.17377028073086	0.20417119537981	0.205027929938571	0.200493015000584	0.000373750551617971	0.000371143662812895	0.00159586763029117
126	0.908397597558638	0.17	0.0497234522424266	0.04739799780493	0.0520489066799232	0.185962538247792	0.968863712501036	0.925692989584044	1.01203443541803	16	11.85	21.47	0.0561164700682082	0.0587335241105888	0.0613505781529694	0.0555102747693028	0.0580990582191899	0.060687841669077	0.0567402632947804	0.0593653200895949	0.0620225851430561	0.0497234522424266	17.6640570944017	-0.0108860329946862	2.76145625121083	0.189793152428339	0.193304668238432	0.186589734285632	0.176939088163581	0.180412664497364	0.17377028073086	0.20417119537981	0.205027929938571	0.200493015000584	0.000373750551617971	0.000371143662812895	0.00159586763029117
126	0.908397597558638	0.17	0.049723722271495	0.0474148562511101	0.0520325882918799	0.19279968306364	1.00027583216021	0.956687078857281	1.04386458546315	15.91	11.87	21.55	0.0583115937512841	0.0609683973508076	0.063625200950331	0.0576913163679296	0.0603198587748019	0.0629484011816742	0.0588628277413198	0.0616607007208951	0.0644032990568008	0.049723722271495	17.7536222733459	0.0015875709617392	2.7773564603017	0.189793152428339	0.193304668238432	0.186589734285632	0.176939088163581	0.180412664497364	0.17377028073086	0.20417119537981	0.205027929938571	0.200493015000584	0.000373750551617971	0.000371143662812895	0.00159586763029117
126	0.908397597558638	0.17	0.0497279410508033	0.0473546295822045	0.052101252519402	0.188050737495727	0.98632912945542	0.942680968247983	1.02997729066286	15.9	11.81	21.58	0.0575078980238706	0.0601706376868045	0.0628333773497383	0.0568976939994682	0.0595321799004999	0.0621666658015317	0.0580612148045047	0.0608746632235132	0.0634364859243847	0.0497279410508033	17.5711084761854	-0.00896482536492075	2.75871037690322	0.189793152428339	0.193304668238432	0.186589734285632	0.176939088163581	0.180412664497364	0.17377028073086	0.20417119537981	0.205027929938571	0.200493015000584	0.000373750551617971	0.000371143662812895	0.00159586763029117
126	0.908397597558638	0.17	0.0497282652259941	0.0473539958187593	0.0521025346332288	0.184399759797062	0.975068849047952	0.931396058083607	1.0187416400123	16.04	11.83	21.3	0.0563195137167054	0.0589603133297337	0.061601112942762	0.0557068149137299	0.0583188853234142	0.0609309557330985	0.056969147277386	0.0595454216655846	0.062323323066531	0.0497282652259941	17.6450609347608	0.00327591790186493	2.77387280422831	0.189793152428339	0.193304668238432	0.186589734285632	0.176939088163581	0.180412664497364	0.17377028073086	0.20417119537981	0.205027929938571	0.200493015000584	0.000373750551617971	0.000371143662812895	0.00159586763029117
126	0.908397597558638	0.17	0.0497329961415511	0.0474316219050032	0.052034370378099	0.192304685631774	0.972992105932276	0.930524739136536	1.01545947272802	16.05	11.78	21.66	0.0562260205431764	0.0587920684271774	0.0613581163111784	0.0556131071493712	0.0581511828400344	0.0606892585306975	0.0567424079351066	0.059397533123695	0.0619646834763803	0.0497329961415511	17.7488159629606	0.00509966065637926	2.77881443216417	0.189793152428339	0.193304668238432	0.186589734285632	0.176939088163581	0.180412664497364	0.17377028073086	0.20417119537981	0.205027929938571	0.200493015000584	0.000373750551617971	0.000371143662812895	0.00159586763029117
126	0.908397597558638	0.17	0.0497485844147097	0.0474358592328925	0.0520613095965268	0.194692604956773	0.974611208131976	0.932397385116874	1.01682503114708	16.13	11.8	21.76	0.0560983098566232	0.0586381326419873	0.0611779554273515	0.0554795502097604	0.0579913589630837	0.0605031677164069	0.0566133288818558	0.0591947058756185	0.0618039661553118	0.0497485844147097	17.7449249076576	0.00752232932616447	2.78134539201408	0.189793152428339	0.193304668238432	0.186589734285632	0.176939088163581	0.180412664497364	0.17377028073086	0.20417119537981	0.205027929938571	0.200493015000584	0.000373750551617971	0.000371143662812895	0.00159586763029117
126	0.908397597558638	0.17	0.0497504458562862	0.0474022670812929	0.0520986246312795	0.192576857565583	0.99928130214412	0.955704688520952	1.04285791576729	15.86	11.83	21.69	0.0584532176886455	0.0611184691129019	0.0637837205371584	0.0578375928070941	0.0604747740042999	0.0631119552015056	0.0590039005437634	0.0617201965978226	0.0644213315862633	0.0497504458562862	17.7052076248687	0.026885526290715	2.79795349355074	0.189793152428339	0.193304668238432	0.186589734285632	0.176939088163581	0.180412664497364	0.17377028073086	0.20417119537981	0.205027929938571	0.200493015000584	0.000373750551617971	0.000371143662812895	0.00159586763029117
126	0.908397597558638	0.17	0.0497535172668317	0.0474060354197199	0.0521009991139435	0.185415549938272	0.9677428193549	0.924543977239214	1.01094166147059	15.8	11.72	21.7	0.056748679430692	0.05940023230795	0.0620517851852079	0.0561571830387119	0.0587810985510871	0.0614050140634623	0.0572752354872735	0.0599269628211628	0.0625842596271101	0.0497535172668317	17.6195011349931	-0.00929664623701488	2.7581807132458	0.189793152428339	0.193304668238432	0.186589734285632	0.176939088163581	0.180412664497364	0.17377028073086	0.20417119537981	0.205027929938571	0.200493015000584	0.000373750551617971	0.000371143662812895	0.00159586763029117
126	0.908397597558638	0.17	0.0497546531990572	0.0474022334125615	0.0521070729855529	0.188460785392474	0.991676887570157	0.947850909588188	1.03550286555213	15.95	12.02	21.55	0.0576535010080203	0.0603192378240126	0.0629849746400048	0.0570365914811466	0.0596738041241195	0.0623110167670924	0.0581868776974031	0.0610448048858235	0.0636829300475291	0.0497546531990572	17.7337193861773	0.0176026745521385	2.7938849047941	0.189793152428339	0.193304668238432	0.186589734285632	0.176939088163581	0.180412664497364	0.17377028073086	0.20417119537981	0.205027929938571	0.200493015000584	0.000373750551617971	0.000371143662812895	0.00159586763029117
126	0.908397597558638	0.17	0.0497580594608309	0.047449616312438	0.0520665026092237	0.190013236281591	0.979615365404918	0.936540910537704	1.02268982027213	15.99	11.81	21.68	0.0568239255420813	0.059437436162493	0.0620509467829047	0.0562115988966228	0.0587969466934387	0.0613822944902545	0.0574082386048597	0.0599948674756894	0.0626064698390715	0.0497580594608309	17.7887875959363	0.00239505399926869	2.77900500280083	0.189793152428339	0.193304668238432	0.186589734285632	0.176939088163581	0.180412664497364	0.17377028073086	0.20417119537981	0.205027929938571	0.200493015000584	0.000373750551617971	0.000371143662812895	0.00159586763029117
126	0.908397597558638	0.17	0.0497606249274778	0.0474539289746047	0.0520673208803509	0.19307274146328	0.985035932238502	0.942148904127749	1.02792296034926	15.97	11.78	21.6	0.0572128442679018	0.0598171978362852	0.0624215514046687	0.0565978029688918	0.0591741595896968	0.0617505162105018	0.0577428205517526	0.0604365140533965	0.0630150341896447	0.0497606249274778	17.6811438828276	0.000861930804882424	2.77104699024722	0.189793152428339	0.193304668238432	0.186589734285632	0.176939088163581	0.180412664497364	0.17377028073086	0.20417119537981	0.205027929938571	0.200493015000584	0.000373750551617971	0.000371143662812895	0.00159586763029117
126	0.908397597558638	0.17	0.0497659743181699	0.0474515537313491	0.0520803949049907	0.199608750092431	0.99359188546747	0.951219142134976	1.03596462879996	16.13	11.79	22.01	0.0572107857922518	0.0597592815434878	0.0623077772947238	0.0565791564298	0.0590995157951382	0.0616198751604765	0.0576928455664514	0.0601769520748957	0.0628673352902634	0.0497659743181699	17.8616125098817	0.0171838190746127	2.79715545506465	0.189793152428339	0.193304668238432	0.186589734285632	0.176939088163581	0.180412664497364	0.17377028073086	0.20417119537981	0.205027929938571	0.200493015000584	0.000373750551617971	0.000371143662812895	0.00159586763029117
126	0.908397597558638	0.17	0.0497702718860398	0.0474302383014766	0.0521103054706029	0.191579869382336	0.989870790635489	0.946565665255564	1.03317591601541	16.04	11.82	21.6	0.0572333011609527	0.059851709342928	0.0624701175249033	0.056610555989813	0.0592004737471872	0.0617903915045614	0.0578576724833842	0.0604176282864942	0.0630568221713395	0.0497702718860398	17.697305460133	-0.0172101323386852	2.75559738818494	0.189793152428339	0.193304668238432	0.186589734285632	0.176939088163581	0.180412664497364	0.17377028073086	0.20417119537981	0.205027929938571	0.200493015000584	0.000373750551617971	0.000371143662812895	0.00159586763029117
126	0.908397597558638	0.17	0.0497734201412491	0.0474546426056023	0.052092197676896	0.190520727095251	0.979265537140065	0.936277324341541	1.02225374993859	16.18	11.92	21.7	0.0561380087779647	0.0587155278577199	0.0612930469374752	0.0555130099156076	0.0580618328137986	0.0606106557119896	0.0566393680779295	0.0592937870312045	0.0619540927055919	0.0497734201412491	17.7973020124726	0.00250387902117261	2.78136383410793	0.189793152428339	0.193304668238432	0.186589734285632	0.176939088163581	0.180412664497364	0.17377028073086	0.20417119537981	0.205027929938571	0.200493015000584	0.000373750551617971	0.000371143662812895	0.00159586763029117
126	0.908397597558638	0.17	0.0497809996407823	0.0474038448731151	0.0521581544084494	0.184222194352494	0.970630443357877	0.927130765199443	1.01413012151631	16.03	11.75	21.66	0.0561179470506657	0.0587509225997954	0.061383898148925	0.0555091448531674	0.0581135562550943	0.0607179676570212	0.0566100858362324	0.0593691055619323	0.061931366104367	0.0497809996407823	17.6608103767348	0.00535277994204173	2.77513586218162	0.189793152428339	0.193304668238432	0.186589734285632	0.176939088163581	0.180412664497364	0.17377028073086	0.20417119537981	0.205027929938571	0.200493015000584	0.000373750551617971	0.000371143662812895	0.00159586763029117
126	0.908397597558638	0.17	0.0497826833126624	0.0474357881063462	0.0521295785189787	0.189752123610605	0.974934578718916	0.932029542769415	1.01783961466842	16.06	11.86	21.74	0.0562828171855031	0.0588737396658227	0.0614646621461422	0.0556682551414055	0.0582308868805144	0.0607935186196232	0.0568736136023332	0.0594242792246631	0.062105654517168	0.0497826833126624	17.7236472983827	-0.0105583003598563	2.76429112752235	0.189793152428339	0.193304668238432	0.186589734285632	0.176939088163581	0.180412664497364	0.17377028073086	0.20417119537981	0.205027929938571	0.200493015000584	0.000373750551617971	0.000371143662812895	0.00159586763029117
126	0.908397597558638	0.17	0.0497849525914262	0.047477400730526	0.0520925044523264	0.19359589887806	0.996017346860882	0.952724877573381	1.03930981614838	16.1	11.96	21.8	0.0574075007500156	0.0600161368018235	0.0626247728536314	0.0567768942734355	0.0593568751361511	0.0619368559988667	0.0579630820828006	0.0606104526916179	0.0632138774377621	0.0497849525914262	17.8694434985779	0.00271753571992307	2.78425909621584	0.189793152428339	0.193304668238432	0.186589734285632	0.176939088163581	0.180412664497364	0.17377028073086	0.20417119537981	0.205027929938571	0.200493015000584	0.000373750551617971	0.000371143662812895	0.00159586763029117
126	0.908397597558638	0.17	0.0497875638863086	0.0474300279499779	0.0521450998226394	0.184774915132304	0.976006301046647	0.932345967328774	1.01966663476452	16.17	11.88	21.82	0.0559388304279515	0.0585583601839167	0.0611778899398819	0.0553171438993912	0.0579075610273664	0.0604979781553416	0.0564298009726525	0.0590670845943864	0.0616946876726218	0.0497875638863086	17.8626172509812	0.00184604462351105	2.78426077917933	0.189793152428339	0.193304668238432	0.186589734285632	0.176939088163581	0.180412664497364	0.17377028073086	0.20417119537981	0.205027929938571	0.200493015000584	0.000373750551617971	0.000371143662812895	0.00159586763029117
126	0.908397597558638	0.17	0.0497907615353354	0.0474771395566934	0.0521043835139773	0.196698066035521	0.994650342908143	0.951842143017729	1.03745854279856	15.98	11.79	21.85	0.0577583970095383	0.0603560262726168	0.0629536555356953	0.0571361849736968	0.059705830839108	0.0622754767045193	0.0581731124164677	0.0608773516660954	0.0635547487694624	0.0497907615353354	17.7902606714885	3.31519669574901e-05	2.7760687391877	0.189793152428339	0.193304668238432	0.186589734285632	0.176939088163581	0.180412664497364	0.17377028073086	0.20417119537981	0.205027929938571	0.200493015000584	0.000373750551617971	0.000371143662812895	0.00159586763029117
126	0.908397597558638	0.17	0.0497909073196264	0.0474212188992218	0.052160595740031	0.182511651351928	0.953230646606985	0.910266058472884	0.996195234741086	15.89	11.82	21.65	0.0555528146631053	0.0581749093567102	0.060797004050315	0.0549640380349581	0.0575583424521972	0.0601526468694363	0.0561116202636773	0.0587817688779935	0.0613889626007791	0.0497909073196264	17.6428931829178	0.00145238236031484	2.77154453092936	0.189793152428339	0.193304668238432	0.186589734285632	0.176939088163581	0.180412664497364	0.17377028073086	0.20417119537981	0.205027929938571	0.200493015000584	0.000373750551617971	0.000371143662812895	0.00159586763029117
126	0.908397597558638	0.17	0.0497977110796328	0.0474597792212815	0.0521356429379842	0.192726569916415	0.988436894909355	0.945353923477651	1.03151986634106	16.07	11.89	21.8	0.0570691243459219	0.0596699571057658	0.0622707898656098	0.0564454241252957	0.0590178327594023	0.061590241393509	0.0576843865583012	0.060291912095732	0.0628396236883417	0.0497977110796328	17.8030635062965	-0.0229737887753143	2.75529135854385	0.189793152428339	0.193304668238432	0.186589734285632	0.176939088163581	0.180412664497364	0.17377028073086	0.20417119537981	0.205027929938571	0.200493015000584	0.000373750551617971	0.000371143662812895	0.00159586763029117
126	0.908397597558638	0.17	0.0498031739279451	0.0474593383564019	0.0521470094994884	0.189314251808578	0.9750680973898	0.932095982365572	1.01804021241403	15.96	11.85	21.52	0.0566408489956996	0.0592521434591044	0.0618634379225093	0.0560331249153731	0.0586164016750469	0.0611996784347208	0.0571311281567911	0.0598788408427943	0.0624489043399834	0.0498031739279451	17.6006483050358	-0.0142024331640124	2.75207435317394	0.189793152428339	0.193304668238432	0.186589734285632	0.176939088163581	0.180412664497364	0.17377028073086	0.20417119537981	0.205027929938571	0.200493015000584	0.000373750551617971	0.000371143662812895	0.00159586763029117
126	0.908397597558638	0.17	0.0498042162933725	0.0474936653514683	0.0521147672352768	0.194083265806333	0.994074217642815	0.950933534392847	1.03721490089278	15.93	11.8	21.64	0.0578995300042652	0.0605262385952403	0.0631529471862154	0.0572817684963629	0.0598804513078565	0.0624791341193502	0.0585184477885519	0.0611690889307196	0.0637743392416882	0.0498042162933725	17.7097518770175	-0.00210219831052703	2.77054330770915	0.189793152428339	0.193304668238432	0.186589734285632	0.176939088163581	0.180412664497364	0.17377028073086	0.20417119537981	0.205027929938571	0.200493015000584	0.000373750551617971	0.000371143662812895	0.00159586763029117
126	0.908397597558638	0.17	0.0498115691223982	0.047496449751949	0.0521266884928474	0.194722051185553	0.990760913420766	0.947851619491942	1.03367020734959	16.04	11.84	21.79	0.0573388446418759	0.0599345772309031	0.0625303098199303	0.0567157908482721	0.0592833177584636	0.0618508446686552	0.0578322272936963	0.0604637017197111	0.0630960167693433	0.0498115691223982	17.7514312732671	0.0179575108066347	2.79269824326733	0.189793152428339	0.193304668238432	0.186589734285632	0.176939088163581	0.180412664497364	0.17377028073086	0.20417119537981	0.205027929938571	0.200493015000584	0.000373750551617971	0.000371143662812895	0.00159586763029117
126	0.908397597558638	0.17	0.049819471460436	0.0474869122724041	0.0521520306484679	0.191865682000869	0.989440859391853	0.946194442289494	1.03268727649421	15.95	11.76	21.58	0.0575540214335031	0.0601845644863758	0.0628151075392485	0.0569382151450243	0.0595406123809111	0.0621430096167978	0.0581679673450543	0.0608028131849899	0.0634530410955771	0.049819471460436	17.6943443350608	-0.00692794701923962	2.7653229418373	0.189793152428339	0.193304668238432	0.186589734285632	0.176939088163581	0.180412664497364	0.17377028073086	0.20417119537981	0.205027929938571	0.200493015000584	0.000373750551617971	0.000371143662812895	0.00159586763029117
126	0.908397597558638	0.17	0.0498206847821739	0.04748208797961	0.0521592815847378	0.187136505027715	0.970989428873246	0.927891021427075	1.01408783631942	15.99	11.91	21.88	0.0562805585744194	0.0588946612963187	0.061508764018218	0.0556735253072817	0.0582594327277109	0.0608453401481402	0.0568476913092446	0.0594592964417541	0.0620997927648717	0.0498206847821739	17.7578875421774	0.00533431586716011	2.78140698917994	0.189793152428339	0.193304668238432	0.186589734285632	0.176939088163581	0.180412664497364	0.17377028073086	0.20417119537981	0.205027929938571	0.200493015000584	0.000373750551617971	0.000371143662812895	0.00159586763029117
126	0.908397597558638	0.17	0.0498230349867251	0.0475019054483405	0.0521441645251097	0.192045211520387	0.963415388109869	0.921330852927567	1.00549992329217	15.71	11.68	21.65	0.0568661409754682	0.0594636716051649	0.0620612022348615	0.0562831298787119	0.0588540297373504	0.0614249295959889	0.0573563983632043	0.0600752659362821	0.0627245608997425	0.0498230349867251	17.5340012831255	0.00639353136416692	2.76706908884293	0.189793152428339	0.193304668238432	0.186589734285632	0.176939088163581	0.180412664497364	0.17377028073086	0.20417119537981	0.205027929938571	0.200493015000584	0.000373750551617971	0.000371143662812895	0.00159586763029117
126	0.908397597558638	0.17	0.0498285076026621	0.0474771139976603	0.0521799012076639	0.184305064484916	0.961994564263065	0.918893793738561	1.00509533478757	15.97	11.77	21.81	0.0558240694285541	0.0584425008757782	0.0610609323230022	0.0552246681972779	0.0578149846924832	0.0604053011876884	0.0562621904840725	0.058967314295337	0.0615843304406064	0.0498285076026621	17.6621513473422	-0.00189151163127674	2.77013562334568	0.189793152428339	0.193304668238432	0.186589734285632	0.176939088163581	0.180412664497364	0.17377028073086	0.20417119537981	0.205027929938571	0.200493015000584	0.000373750551617971	0.000371143662812895	0.00159586763029117
126	0.908397597558638	0.17	0.0498285199132191	0.0474778951806514	0.0521791446457869	0.190078692224133	0.988835448836416	0.945364823300252	1.03230607437258	16.02	11.85	21.87	0.0572309810698819	0.0598626281185537	0.0624942751672254	0.0566103868120582	0.0592134971308593	0.0618166074496603	0.0577893311810561	0.0604453434407172	0.0631054696796392	0.0498285199132191	17.7515275234708	-0.00903329833079848	2.76799924521509	0.189793152428339	0.193304668238432	0.186589734285632	0.176939088163581	0.180412664497364	0.17377028073086	0.20417119537981	0.205027929938571	0.200493015000584	0.000373750551617971	0.000371143662812895	0.00159586763029117
126	0.908397597558638	0.17	0.0498332002979378	0.0474944160045943	0.0521719845912813	0.186910138660669	0.970833462748368	0.927709888654675	1.01395703684206	16.11	11.82	21.8	0.0558551600496006	0.0584515257479408	0.0610478914462811	0.0552402513689898	0.057808033713446	0.0603758160579021	0.056328981209791	0.0590838527110638	0.0615843003180939	0.0498332002979378	17.7570114848034	0.010267877713505	2.78762283779038	0.189793152428339	0.193304668238432	0.186589734285632	0.176939088163581	0.180412664497364	0.17377028073086	0.20417119537981	0.205027929938571	0.200493015000584	0.000373750551617971	0.000371143662812895	0.00159586763029117
126	0.908397597558638	0.17	0.0498338970009485	0.0474822456106252	0.0521855483912717	0.190215392314023	0.983154137900965	0.939952450574999	1.02635582522693	16.13	11.79	21.65	0.0565351136799502	0.0591335560826963	0.0617319984854423	0.0559110028669195	0.0584807601588551	0.0610505174507907	0.0570837357224319	0.059718473565045	0.0624002218740928	0.0498338970009485	17.713318174641	-0.00267613842729101	2.76993736751191	0.189793152428339	0.193304668238432	0.186589734285632	0.176939088163581	0.180412664497364	0.17377028073086	0.20417119537981	0.205027929938571	0.200493015000584	0.000373750551617971	0.000371143662812895	0.00159586763029117
126	0.908397597558638	0.17	0.0498350091198357	0.047512510721987	0.0521575075176844	0.193061820227514	0.990379803016339	0.947258599165637	1.03350100686704	15.8	11.66	21.53	0.0581275004213858	0.0607735865030641	0.0634196725847425	0.0575211598963403	0.060139644081972	0.0627581282676038	0.0586799795459023	0.0613661274681189	0.0640589770681539	0.0498350091198357	17.6107778896813	-0.0004731158063613	2.76521149401025	0.189793152428339	0.193304668238432	0.186589734285632	0.176939088163581	0.180412664497364	0.17377028073086	0.20417119537981	0.205027929938571	0.200493015000584	0.000373750551617971	0.000371143662812895	0.00159586763029117
126	0.908397597558638	0.17	0.0498365433587287	0.0475116299876189	0.0521614567298384	0.186632358809802	0.968969310106542	0.925889164490345	1.01204945572274	16.17	11.89	21.68	0.0555705443342232	0.0581561531022094	0.0607417618701956	0.0549535235615312	0.0575104233373882	0.0600673231132453	0.0561321247364839	0.0587471491209327	0.0613572712616721	0.0498365433587287	17.7375504417949	-0.00119576800978275	2.77547243533332	0.189793152428339	0.193304668238432	0.186589734285632	0.176939088163581	0.180412664497364	0.17377028073086	0.20417119537981	0.205027929938571	0.200493015000584	0.000373750551617971	0.000371143662812895	0.00159586763029117
126	0.908397597558638	0.17	0.0498384107633813	0.0474687640973358	0.0522080574294269	0.181977459812623	0.964780460832151	0.921217287988835	1.00834363367547	15.82	11.81	21.6	0.0564701401640405	0.0591405399801609	0.0618109397962814	0.0558792690569467	0.0585217273434172	0.0611641856298877	0.0570582184323523	0.0597051371858358	0.062438714076751	0.0498384107633813	17.6200309629061	0.016660800100382	2.78541781280041	0.189793152428339	0.193304668238432	0.186589734285632	0.176939088163581	0.180412664497364	0.17377028073086	0.20417119537981	0.205027929938571	0.200493015000584	0.000373750551617971	0.000371143662812895	0.00159586763029117
126	0.908397597558638	0.17	0.0498494732131224	0.0474769064967173	0.0522220399295274	0.184138300852102	0.973052754212873	0.929432342415039	1.01667316601071	15.92	11.75	21.55	0.0566345698720802	0.0592925613654623	0.0619505528588443	0.0560316502449242	0.0586613453242292	0.0612910404035343	0.0571528041621549	0.059832899433554	0.0625573445257504	0.0498494732131224	17.5822427419286	-0.0149611895208261	2.75141583485384	0.189793152428339	0.193304668238432	0.186589734285632	0.176939088163581	0.180412664497364	0.17377028073086	0.20417119537981	0.205027929938571	0.200493015000584	0.000373750551617971	0.000371143662812895	0.00159586763029117
126	0.908397597558638	0.17	0.0498508564180997	0.0475078648394385	0.0521938479967608	0.190508168165223	0.981050773368459	0.937982437897282	1.02411910883964	16.08	11.83	21.73	0.0565870400531822	0.0591852865936983	0.0617835331342143	0.0559674910070664	0.0585372903772721	0.0611070897474778	0.0571099951401957	0.0597794111503168	0.06237214358023	0.0498508564180997	17.727906666146	0.00682016440473467	2.78009824121884	0.189793152428339	0.193304668238432	0.186589734285632	0.176939088163581	0.180412664497364	0.17377028073086	0.20417119537981	0.205027929938571	0.200493015000584	0.000373750551617971	0.000371143662812895	0.00159586763029117
126	0.908397597558638	0.17	0.0498536625219677	0.0474871780640716	0.0522201469798638	0.181613053760435	0.952184159665374	0.909137055968441	0.995231263362306	16.03	11.9	21.75	0.0550053667958218	0.0576098384899442	0.0602143101840665	0.0544079259107133	0.0569841091310955	0.0595602923514776	0.0555538030993803	0.0582398054863941	0.0607875115998321	0.0498536625219677	17.7222270396414	-0.00413695894509423	2.77101696924198	0.189793152428339	0.193304668238432	0.186589734285632	0.176939088163581	0.180412664497364	0.17377028073086	0.20417119537981	0.205027929938571	0.200493015000584	0.000373750551617971	0.000371143662812895	0.00159586763029117
126	0.908397597558638	0.17	0.0498564721740858	0.0474834839814229	0.0522294603667487	0.181776885025756	0.969023658733963	0.925239390877904	1.01280792659002	16.11	11.91	21.53	0.0557356137444991	0.0583731398435506	0.061010665942602	0.0551228995841204	0.0577314307644712	0.0603399619448219	0.0562967249755247	0.0590453224971172	0.0616289085518518	0.0498564721740858	17.6879978440774	0.00268144536397324	2.77674608442684	0.189793152428339	0.193304668238432	0.186589734285632	0.176939088163581	0.180412664497364	0.17377028073086	0.20417119537981	0.205027929938571	0.200493015000584	0.000373750551617971	0.000371143662812895	0.00159586763029117
126	0.908397597558638	0.17	0.0498641511258424	0.0475443570261594	0.0521839452255254	0.194454429332155	0.982420180768369	0.939835776120826	1.02500458541591	15.87	11.71	21.73	0.0574217378761512	0.0600235440463483	0.0626253502165454	0.0568151169518158	0.0593894368402966	0.0619637567287773	0.0579068558972564	0.0605585839790486	0.0630996088062454	0.0498641511258424	17.6325640634005	0.0155047268376993	2.78211966931364	0.189793152428339	0.193304668238432	0.186589734285632	0.176939088163581	0.180412664497364	0.17377028073086	0.20417119537981	0.205027929938571	0.200493015000584	0.000373750551617971	0.000371143662812895	0.00159586763029117
126	0.908397597558638	0.17	0.0498679673067067	0.0475514833683852	0.0521844512450282	0.194587476746866	0.988113526223621	0.945300516644611	1.03092653580263	16.12	11.9	22.04	0.0568945331968802	0.0594713076213748	0.0620480820458694	0.056267589403579	0.0588159693120911	0.0613643492206033	0.057363569660755	0.0599616707819944	0.0626650154401711	0.0498679673067067	17.8435632090321	-0.00268002161996774	2.77693180242206	0.189793152428339	0.193304668238432	0.186589734285632	0.176939088163581	0.180412664497364	0.17377028073086	0.20417119537981	0.205027929938571	0.200493015000584	0.000373750551617971	0.000371143662812895	0.00159586763029117
126	0.908397597558638	0.17	0.0498701540843667	0.0475315020756635	0.0522088060930699	0.193240429376088	0.982751330943745	0.939986784067019	1.02551587782047	16.08	11.81	21.81	0.0567230484277011	0.0593036543517352	0.0618842602757694	0.0561024651016574	0.0586548376875347	0.0612072102734121	0.0572284413676094	0.0598561475187588	0.0624271988722371	0.0498701540843667	17.731166204837	-0.0031181891886842	2.77119997548366	0.189793152428339	0.193304668238432	0.186589734285632	0.176939088163581	0.180412664497364	0.17377028073086	0.20417119537981	0.205027929938571	0.200493015000584	0.000373750551617971	0.000371143662812895	0.00159586763029117
126	0.908397597558638	0.17	0.0498824605993152	0.0475657752256816	0.0521991459729488	0.19391496100392	0.98387636397305	0.941155259986817	1.02659746795928	16.07	11.84	21.68	0.0568212043032213	0.0594004435434024	0.0619796827835835	0.0562003807842231	0.0587514394815759	0.0613024981789286	0.0573424362997962	0.0600157577234321	0.062607482469104	0.0498824605993152	17.7285542059896	-0.00406239073023932	2.77159305545345	0.189793152428339	0.193304668238432	0.186589734285632	0.176939088163581	0.180412664497364	0.17377028073086	0.20417119537981	0.205027929938571	0.200493015000584	0.000373750551617971	0.000371143662812895	0.00159586763029117
126	0.908397597558638	0.17	0.0498926946050976	0.0475585195143116	0.0522268696958837	0.19081518221896	0.981474396390587	0.93843030525353	1.02451848752764	16.14	11.97	21.79	0.0564110095729232	0.0589984799727994	0.0615859503726756	0.0557872915181018	0.05834615310532	0.0609050146925382	0.0570138160985086	0.0596579908074151	0.0621681831726222	0.0498926946050976	17.8262943073659	-0.0125038551339383	2.76695706771144	0.189793152428339	0.193304668238432	0.186589734285632	0.176939088163581	0.180412664497364	0.17377028073086	0.20417119537981	0.205027929938571	0.200493015000584	0.000373750551617971	0.000371143662812895	0.00159586763029117
126	0.908397597558638	0.17	0.0498944980916356	0.0475264657751156	0.0522625304081555	0.191226672676182	0.998974585798194	0.955221288902553	1.04272788269384	15.86	11.92	21.42	0.0583911976480292	0.0610657689086022	0.0637403401691752	0.0577752344748662	0.0604215919383795	0.0630679494018928	0.0590120746853292	0.0617992954883041	0.0644515773761504	0.0498944980916356	17.6438920835425	0.000103958164241618	2.77067370029151	0.189793152428339	0.193304668238432	0.186589734285632	0.176939088163581	0.180412664497364	0.17377028073086	0.20417119537981	0.205027929938571	0.200493015000584	0.000373750551617971	0.000371143662812895	0.00159586763029117
126	0.908397597558638	0.17	0.0499026054562787	0.0475769721355661	0.0522282387769913	0.193084356760108	0.983709543857072	0.94088186125781	1.02653722645633	15.89	11.67	21.64	0.0574178034066554	0.0600313849423432	0.0626449664780311	0.0568091548874551	0.0593950315574546	0.061980908227454	0.057957927096078	0.0605969010265882	0.0632533847380129	0.0499026054562787	17.6551434831371	0.0202646116536716	2.78779239958858	0.189793152428339	0.193304668238432	0.186589734285632	0.176939088163581	0.180412664497364	0.17377028073086	0.20417119537981	0.205027929938571	0.200493015000584	0.000373750551617971	0.000371143662812895	0.00159586763029117
126	0.908397597558638	0.17	0.049907664853473	0.0475997322661547	0.0522155974407913	0.195618803312088	0.989695127115403	0.946954168756986	1.03243608547382	16.06	11.82	21.6	0.0572072932317023	0.0597893554037538	0.0623714175758054	0.0565833372923487	0.0591372370931882	0.0616911368940276	0.0577227621292161	0.0604149535416817	0.0630172712775662	0.049907664853473	17.7239474668505	-0.0105445240164282	2.76342612939978	0.189793152428339	0.193304668238432	0.186589734285632	0.176939088163581	0.180412664497364	0.17377028073086	0.20417119537981	0.205027929938571	0.200493015000584	0.000373750551617971	0.000371143662812895	0.00159586763029117
126	0.908397597558638	0.17	0.0499080658239322	0.0475886377862565	0.0522274938616079	0.191162317441093	0.987692744161457	0.944424569325216	1.0309609189977	16.21	11.9	22.01	0.0565404167555034	0.059130777825037	0.0617211388945706	0.0559083640696953	0.0584697680716097	0.061031172073524	0.0570362088153176	0.0596475939735764	0.0623540178679827	0.0499080658239322	17.8626532105779	-0.000726691873615463	2.7809218303007	0.189793152428339	0.193304668238432	0.186589734285632	0.176939088163581	0.180412664497364	0.17377028073086	0.20417119537981	0.205027929938571	0.200493015000584	0.000373750551617971	0.000371143662812895	0.00159586763029117
126	0.908397597558638	0.17	0.0499120219319905	0.0475913213707438	0.0522327224932373	0.191506375769707	0.986836930800961	0.943654285522651	1.03001957607927	16.05	11.85	21.77	0.0570485251149343	0.0596591276009121	0.0622697300868898	0.0564275264551895	0.059009711367853	0.0615918962805166	0.0575621104712853	0.0602628696276963	0.0628819369583059	0.0499120219319905	17.7833395836496	-0.00483237024040798	2.77285078598482	0.189793152428339	0.193304668238432	0.186589734285632	0.176939088163581	0.180412664497364	0.17377028073086	0.20417119537981	0.205027929938571	0.200493015000584	0.000373750551617971	0.000371143662812895	0.00159586763029117
126	0.908397597558638	0.17	0.0499160379682229	0.0476066845233505	0.0522253914130952	0.198146115350843	0.995985095668808	0.9533148793119	1.03865531202572	15.98	11.79	21.65	0.057851885850313	0.0604413266945278	0.0630307675387426	0.0572287916735502	0.0597903429254486	0.062351894177347	0.0584285505131936	0.0610776981627278	0.0636542670395358	0.0499160379682229	17.7525671303533	0.00779075414137841	2.78034588642994	0.189793152428339	0.193304668238432	0.186589734285632	0.176939088163581	0.180412664497364	0.17377028073086	0.20417119537981	0.205027929938571	0.200493015000584	0.000373750551617971	0.000371143662812895	0.00159586763029117
126	0.908397597558638	0.17	0.0499173825205933	0.0475586631523388	0.0522761018888478	0.188944346322568	0.975160789149171	0.932132728176396	1.01818885012195	16.1	11.85	21.73	0.0561855056964783	0.0587790777188059	0.0613726497411335	0.0555688887598838	0.0581339972057887	0.0606991056516935	0.0567010295248467	0.0593224723765561	0.0620137173091425	0.0499173825205933	17.6808311358994	0.00852328315152238	2.78060556376003	0.189793152428339	0.193304668238432	0.186589734285632	0.176939088163581	0.180412664497364	0.17377028073086	0.20417119537981	0.205027929938571	0.200493015000584	0.000373750551617971	0.000371143662812895	0.00159586763029117
126	0.908397597558638	0.17	0.0499190740303492	0.0475605936798418	0.0522775543808566	0.185276037055362	0.978327475926034	0.934635967657696	1.02201898419437	16.09	11.86	21.99	0.0563699440515085	0.0590050746925693	0.06164020533363	0.0557523137348434	0.0583585719581703	0.0609648301814971	0.0569152042495366	0.0595794483275557	0.0622276064362746	0.0499190740303492	17.7926992927035	0.00462370937582363	2.78384562250651	0.189793152428339	0.193304668238432	0.186589734285632	0.176939088163581	0.180412664497364	0.17377028073086	0.20417119537981	0.205027929938571	0.200493015000584	0.000373750551617971	0.000371143662812895	0.00159586763029117
126	0.908397597558638	0.17	0.0499203158408136	0.0475877459432717	0.0522528857383556	0.192802414665819	0.988078350272184	0.945021501255418	1.03113519928895	16.11	11.9	21.7	0.0569232142106494	0.0595167364072989	0.0621102586039483	0.0562973224464844	0.0588623279086949	0.0614273333709053	0.0575424124211195	0.0601444013319267	0.0627769680311681	0.0499203158408136	17.7781105014769	-0.00677570363153513	2.76975927101866	0.189793152428339	0.193304668238432	0.186589734285632	0.176939088163581	0.180412664497364	0.17377028073086	0.20417119537981	0.205027929938571	0.200493015000584	0.000373750551617971	0.000371143662812895	0.00159586763029117
126	0.908397597558638	0.17	0.0499252261513852	0.0476144515609784	0.0522360007417919	0.193902496257231	0.985700721362095	0.942898694983717	1.02850274774047	16.14	11.84	21.84	0.0566685510551181	0.0592409682511431	0.0618133854471681	0.05604165339348	0.0585856131418568	0.0611295728902337	0.0571588359489275	0.0598202187724276	0.0623802588028306	0.0499252261513852	17.8202351933078	-0.00306742217732853	2.77548146306329	0.189793152428339	0.193304668238432	0.186589734285632	0.176939088163581	0.180412664497364	0.17377028073086	0.20417119537981	0.205027929938571	0.200493015000584	0.000373750551617971	0.000371143662812895	0.00159586763029117
126	0.908397597558638	0.17	0.0499265885273798	0.0475868638117084	0.0522663132430512	0.193204667476842	0.990711275092646	0.947595404967988	1.0338271452173	15.88	11.78	21.63	0.0578830993057943	0.0605167973788296	0.0631504954518649	0.0572712157016726	0.0598770728904355	0.0624829300791984	0.0584306497183249	0.0610855508737913	0.0637668100362353	0.0499265885273798	17.6161484456965	0.000504679194388273	2.76806222554596	0.189793152428339	0.193304668238432	0.186589734285632	0.176939088163581	0.180412664497364	0.17377028073086	0.20417119537981	0.205027929938571	0.200493015000584	0.000373750551617971	0.000371143662812895	0.00159586763029117
126	0.908397597558638	0.17	0.0499326149970237	0.0475887255734289	0.0522765044206184	0.191416702341052	0.986068731071091	0.942907201876627	1.02923026026555	15.97	11.77	21.7	0.0572752114384211	0.0598969813280756	0.0625187512177301	0.0566599949554655	0.0592536033419125	0.0618472117283595	0.0578979987670913	0.0604410970291532	0.0630600252019777	0.0499326149970237	17.6772146909209	0.00271250313053926	2.77467655779528	0.189793152428339	0.193304668238432	0.186589734285632	0.176939088163581	0.180412664497364	0.17377028073086	0.20417119537981	0.205027929938571	0.200493015000584	0.000373750551617971	0.000371143662812895	0.00159586763029117
126	0.908397597558638	0.17	0.0499407285848314	0.0476282404006995	0.0522532167689632	0.191514750747041	0.975715228629687	0.933020408645786	1.01841004861359	15.95	11.92	21.67	0.0567216948334252	0.0593172678001621	0.061912840766899	0.0561138527182771	0.0586816109561566	0.0612493691940361	0.0573288061307112	0.059939718955139	0.0626048037092598	0.0499407285848314	17.7317331113287	0.00493918051500313	2.77861992195577	0.189793152428339	0.193304668238432	0.186589734285632	0.176939088163581	0.180412664497364	0.17377028073086	0.20417119537981	0.205027929938571	0.200493015000584	0.000373750551617971	0.000371143662812895	0.00159586763029117
126	0.908397597558638	0.17	0.0499442567335762	0.0475996735800159	0.0522888398871365	0.187884549267616	0.975263368078663	0.932081399925322	1.018445336232	16.18	11.92	21.84	0.0559111585277744	0.0585014407361267	0.061091722944479	0.0552894261060217	0.0578509043605153	0.060412382615009	0.0564762906777186	0.0590446495925959	0.0616608189760304	0.0499442567335762	17.841284435202	0.0129593159571796	2.79307828777099	0.189793152428339	0.193304668238432	0.186589734285632	0.176939088163581	0.180412664497364	0.17377028073086	0.20417119537981	0.205027929938571	0.200493015000584	0.000373750551617971	0.000371143662812895	0.00159586763029117
126	0.908397597558638	0.17	0.0499466787099891	0.0476367794308226	0.0522565779891556	0.198787312469383	1.00172284867913	0.958893218385473	1.04455247897279	16.04	11.87	21.75	0.0579980905419863	0.0605886154596971	0.0631791403774079	0.0573676104317909	0.0599299745183377	0.0624923386048846	0.0585519498519065	0.0611266883129554	0.0638642935265611	0.0499466787099891	17.7944651125177	0.00541357528542621	2.78228121509996	0.189793152428339	0.193304668238432	0.186589734285632	0.176939088163581	0.180412664497364	0.17377028073086	0.20417119537981	0.205027929938571	0.200493015000584	0.000373750551617971	0.000371143662812895	0.00159586763029117
126	0.908397597558638	0.17	0.0499479226639222	0.0476174366728209	0.0522784086550235	0.189674098089987	0.981016129943704	0.937832498287581	1.02419976159983	16.04	11.9	21.64	0.0567169249817806	0.0593285243895142	0.0619401237972479	0.0561001508893843	0.058683350188069	0.0612665494867536	0.0572952666578799	0.0599353436317165	0.0626329610289945	0.0499479226639222	17.73098496792	0.00222713066472227	2.77558147908122	0.189793152428339	0.193304668238432	0.186589734285632	0.176939088163581	0.180412664497364	0.17377028073086	0.20417119537981	0.205027929938571	0.200493015000584	0.000373750551617971	0.000371143662812895	0.00159586763029117
126	0.908397597558638	0.17	0.0499550137474286	0.0476424864259239	0.0522675410689332	0.193420671874038	0.981780854797556	0.939083219180469	1.02447849041464	15.88	11.72	21.57	0.0573570460996237	0.0599649196132953	0.0625727931269669	0.056750537429605	0.0593308345947037	0.0619111317598025	0.0580101176469304	0.0605693671156139	0.0631370615601058	0.0499550137474286	17.6620046479247	-0.00202684965103289	2.76606270913111	0.189793152428339	0.193304668238432	0.186589734285632	0.176939088163581	0.180412664497364	0.17377028073086	0.20417119537981	0.205027929938571	0.200493015000584	0.000373750551617971	0.000371143662812895	0.00159586763029117
126	0.908397597558638	0.17	0.0499586429875081	0.0476073093835456	0.0523099765914705	0.186873689607636	0.978981097703885	0.935490397382531	1.02247179802524	16.06	11.9	21.7	0.0565050824853976	0.0591319887752769	0.0617588950651561	0.055888493968489	0.0584867352218424	0.0610849764751959	0.0570914291381481	0.0597593609491683	0.0624405271857629	0.0499586429875081	17.7656880632298	-0.0171720291137114	2.76017134208406	0.189793152428339	0.193304668238432	0.186589734285632	0.176939088163581	0.180412664497364	0.17377028073086	0.20417119537981	0.205027929938571	0.200493015000584	0.000373750551617971	0.000371143662812895	0.00159586763029117
126	0.908397597558638	0.17	0.0499613191856041	0.0476413674218108	0.0522812709493973	0.194989906161152	0.980372214885519	0.937949079795482	1.02279534997555	15.94	11.72	21.62	0.0570532494068585	0.0596337495204046	0.0622142496339507	0.0564428245122676	0.0589957153042381	0.0615486060962087	0.0576310957854882	0.0602183207457536	0.0628064509503113	0.0499613191856041	17.6635448669507	-0.0116379549466641	2.7554828014682	0.189793152428339	0.193304668238432	0.186589734285632	0.176939088163581	0.180412664497364	0.17377028073086	0.20417119537981	0.205027929938571	0.200493015000584	0.000373750551617971	0.000371143662812895	0.00159586763029117
126	0.908397597558638	0.17	0.0499626282138944	0.0476384404202601	0.0522868160075287	0.19449844290117	0.990547644120995	0.947616974257038	1.03347831398495	16.13	11.89	21.79	0.0570163362378635	0.0595993941340131	0.0621824520301628	0.0563875208447918	0.0589420910008748	0.0614966611569579	0.0576123581853048	0.0602262042252285	0.0628369823558836	0.0499626282138944	17.7999690658313	-0.00188718548978298	2.77577196835441	0.189793152428339	0.193304668238432	0.186589734285632	0.176939088163581	0.180412664497364	0.17377028073086	0.20417119537981	0.205027929938571	0.200493015000584	0.000373750551617971	0.000371143662812895	0.00159586763029117
126	0.908397597558638	0.17	0.0499655623737395	0.0476461812780464	0.0522849434694325	0.196762865935167	0.992541545434843	0.949832862237938	1.03525022863175	16.15	11.91	22.04	0.0570599667520919	0.0596256350292446	0.0621913033063972	0.0564279790881428	0.0589652304069051	0.0615024817256675	0.0576206385175627	0.0601401311505739	0.0628179238668148	0.0499655623737395	17.8715155177857	0.00404841752292412	2.78537583796322	0.189793152428339	0.193304668238432	0.186589734285632	0.176939088163581	0.180412664497364	0.17377028073086	0.20417119537981	0.205027929938571	0.200493015000584	0.000373750551617971	0.000371143662812895	0.00159586763029117
126	0.908397597558638	0.17	0.0499675791215339	0.0476024841006587	0.0523326741424092	0.192714933281323	0.992767550505764	0.949494200614641	1.03604090039689	15.9	11.77	21.54	0.057897298209843	0.0605359768258507	0.0631746554418585	0.0572821628199466	0.0598928065422813	0.0625034502646161	0.0585369796054105	0.0611350249772661	0.0638415679486015	0.0499675791215339	17.5971459408489	0.00163178317841947	2.76967334138787	0.189793152428339	0.193304668238432	0.186589734285632	0.176939088163581	0.180412664497364	0.17377028073086	0.20417119537981	0.205027929938571	0.200493015000584	0.000373750551617971	0.000371143662812895	0.00159586763029117
126	0.908397597558638	0.17	0.0499789209042159	0.0476080478500142	0.0523497939584176	0.189843865839064	0.993629263398701	0.949914551637443	1.03734397515996	16	11.88	21.68	0.0575846275831735	0.0602346505692817	0.0628846735553898	0.05696256717498	0.0595839631741709	0.0622053591733617	0.0581796376316063	0.0608454752078508	0.0634767985002153	0.0499789209042159	17.689501616364	-0.000694342269503074	2.77330784986356	0.189793152428339	0.193304668238432	0.186589734285632	0.176939088163581	0.180412664497364	0.17377028073086	0.20417119537981	0.205027929938571	0.200493015000584	0.000373750551617971	0.000371143662812895	0.00159586763029117
126	0.908397597558638	0.17	0.0499905732825326	0.047662163019025	0.0523189835460402	0.189221368143574	0.969747171227692	0.926996617204703	1.01249772525068	15.95	11.78	21.54	0.0563605759687252	0.0589597719129167	0.0615589678571083	0.0557567582869781	0.0583281078076289	0.0608994573282797	0.056951959648471	0.0596068862958766	0.0621275313593742	0.0499905732825326	17.6278458798175	0.011366821146811	2.77957988510984	0.189793152428339	0.193304668238432	0.186589734285632	0.176939088163581	0.180412664497364	0.17377028073086	0.20417119537981	0.205027929938571	0.200493015000584	0.000373750551617971	0.000371143662812895	0.00159586763029117
126	0.908397597558638	0.17	0.0499905815431654	0.0476364684927851	0.0523446945935457	0.192200397161605	0.978967222120494	0.936224714666713	1.02170972957427	15.67	11.69	21.42	0.0579188062666188	0.0605630379022324	0.0632072695378459	0.0573291288298185	0.0599464392660204	0.0625637497022222	0.058497052593563	0.0612808304890511	0.0637933066578165	0.0499905815431654	17.5169035853925	0.00437693855224755	2.76533705517661	0.189793152428339	0.193304668238432	0.186589734285632	0.176939088163581	0.180412664497364	0.17377028073086	0.20417119537981	0.205027929938571	0.200493015000584	0.000373750551617971	0.000371143662812895	0.00159586763029117
126	0.908397597558638	0.17	0.0499923380511917	0.0476691963415772	0.0523154797608061	0.193546777793436	0.989600260213324	0.946579945147387	1.03262057527926	15.94	11.81	21.66	0.057583299924014	0.0602003548468095	0.062817409769605	0.0569673575632258	0.0595564190401856	0.0621454805171455	0.0581041439947517	0.0607204323824597	0.0635150454178204	0.0499923380511917	17.743713358078	0.00230986331258046	2.776672034805	0.189793152428339	0.193304668238432	0.186589734285632	0.176939088163581	0.180412664497364	0.17377028073086	0.20417119537981	0.205027929938571	0.200493015000584	0.000373750551617971	0.000371143662812895	0.00159586763029117
126	0.908397597558638	0.17	0.0499925411747259	0.0476201949711286	0.0523648873783233	0.190395419642458	0.992492193545053	0.948905643268887	1.03607874382122	16.06	11.81	21.69	0.0573304592029226	0.0599638474224252	0.0625972356419279	0.0567053190619568	0.0593099924114646	0.0619146657609723	0.057933331821001	0.0605137200934143	0.0631336431036027	0.0499925411747259	17.7155499823154	-0.00805041846811926	2.76550200142419	0.189793152428339	0.193304668238432	0.186589734285632	0.176939088163581	0.180412664497364	0.17377028073086	0.20417119537981	0.205027929938571	0.200493015000584	0.000373750551617971	0.000371143662812895	0.00159586763029117
126	0.908397597558638	0.17	0.0499954227631988	0.0476726858536317	0.052318159672766	0.195535440588712	0.991167778311368	0.948351880131134	1.0339836764916	16.05	11.88	21.71	0.0573124766551934	0.0599000026741079	0.0624875286930224	0.0566879997477949	0.0592473320759041	0.0618066644040133	0.0579352531472996	0.0605655133864144	0.0630613085252209	0.0499954227631988	17.7170128460549	0.000483826150399492	2.77398447224222	0.189793152428339	0.193304668238432	0.186589734285632	0.176939088163581	0.180412664497364	0.17377028073086	0.20417119537981	0.205027929938571	0.200493015000584	0.000373750551617971	0.000371143662812895	0.00159586763029117
126	0.908397597558638	0.17	0.0499976099138646	0.0476512196471675	0.0523440001805616	0.193920672570346	0.985561421245209	0.942767931855833	1.02835491063458	15.95	11.86	21.74	0.0573426965252178	0.0599455577303922	0.0625484189355667	0.0567290631649888	0.0593040707364082	0.0618790783078276	0.057962081759794	0.0606032401325126	0.063111679176008	0.0499976099138646	17.6862928949907	0.00524179267520882	2.77647710305459	0.189793152428339	0.193304668238432	0.186589734285632	0.176939088163581	0.180412664497364	0.17377028073086	0.20417119537981	0.205027929938571	0.200493015000584	0.000373750551617971	0.000371143662812895	0.00159586763029117
126	0.908397597558638	0.17	0.0499990670721967	0.0476496316957237	0.0523485024486697	0.191869183707488	0.991796813442759	0.94844791194603	1.03514571493949	16.07	11.77	21.67	0.0572572272042161	0.0598741741875868	0.0624911211709575	0.0566315111892301	0.0592198597629708	0.0618082083367115	0.0578224537359506	0.0604236198929749	0.0631167672711607	0.0499990670721967	17.7036242737848	0.000296911598227182	2.77289112592668	0.189793152428339	0.193304668238432	0.186589734285632	0.176939088163581	0.180412664497364	0.17377028073086	0.20417119537981	0.205027929938571	0.200493015000584	0.000373750551617971	0.000371143662812895	0.00159586763029117
126	0.908397597558638	0.17	0.0499994936876717	0.0476683531368805	0.0523306342384629	0.194248443741679	0.991580710868335	0.948570948780111	1.03459047295656	16.09	11.88	21.72	0.0571821569177899	0.0597748896679216	0.0623676224180532	0.0565547771967818	0.0591190635217154	0.061683349846649	0.0577260240369932	0.0603727324545298	0.062909377421955	0.0499994936876717	17.7700489240361	-0.00783734161100615	2.76891807562202	0.189793152428339	0.193304668238432	0.186589734285632	0.176939088163581	0.180412664497364	0.17377028073086	0.20417119537981	0.205027929938571	0.200493015000584	0.000373750551617971	0.000371143662812895	0.00159586763029117
126	0.908397597558638	0.17	0.0500008368057229	0.0476723726106779	0.0523293010007679	0.195344416187353	0.996144625553448	0.953087594734543	1.03920165637235	16.05	11.82	21.83	0.057596488684088	0.0601984885443654	0.0628004884046429	0.05696885121981	0.0595424967023872	0.0621161421849645	0.0581535858833961	0.0607793430222084	0.063418839381656	0.0500008368057229	17.7520953146007	-0.00330728477297919	2.77232538431974	0.189793152428339	0.193304668238432	0.186589734285632	0.176939088163581	0.180412664497364	0.17377028073086	0.20417119537981	0.205027929938571	0.200493015000584	0.000373750551617971	0.000371143662812895	0.00159586763029117
126	0.908397597558638	0.17	0.0500039028843741	0.0476871022486453	0.0523207035201028	0.192715740503036	0.987714915556367	0.944661914652854	1.03076791645988	16.19	11.78	21.87	0.0566013195335585	0.0591809267170596	0.0617605339005606	0.0559699830827673	0.0585208170847049	0.0610716510866426	0.0570846638034437	0.0596521756036763	0.0622760556058021	0.0500039028843741	17.8266750190135	-0.00633219383157786	2.77206655838056	0.189793152428339	0.193304668238432	0.186589734285632	0.176939088163581	0.180412664497364	0.17377028073086	0.20417119537981	0.205027929938571	0.200493015000584	0.000373750551617971	0.000371143662812895	0.00159586763029117
126	0.908397597558638	0.17	0.0500081418800222	0.0476769808986863	0.0523393028613581	0.194843343005462	0.989371498608207	0.946538944621476	1.03220405259494	15.9	11.78	21.6	0.0577420334670337	0.0603549621582767	0.0629678908495197	0.0571293079218222	0.0597145097032075	0.0622997114845928	0.0583415927964734	0.0609502770360119	0.0636385828860656	0.0500081418800222	17.6239899988775	-0.015463293185752	2.75183281877174	0.189793152428339	0.193304668238432	0.186589734285632	0.176939088163581	0.180412664497364	0.17377028073086	0.20417119537981	0.205027929938571	0.200493015000584	0.000373750551617971	0.000371143662812895	0.00159586763029117
126	0.908397597558638	0.17	0.0500087205021846	0.0476608654563797	0.0523565755479894	0.192180333556058	0.984630854827843	0.941638290643536	1.02762341901215	16.18	11.88	21.62	0.0564756251158518	0.0590541438122217	0.0616326625085915	0.0558473520712717	0.0583971855819787	0.0609470190926857	0.0570816191895168	0.059593783217145	0.0623234233694784	0.0500087205021846	17.7186577636166	0.00345722475647121	2.77903574831868	0.189793152428339	0.193304668238432	0.186589734285632	0.176939088163581	0.180412664497364	0.17377028073086	0.20417119537981	0.205027929938571	0.200493015000584	0.000373750551617971	0.000371143662812895	0.00159586763029117
126	0.908397597558638	0.17	0.0500146874566946	0.047651047087464	0.0523783278259252	0.19139949174909	0.998139954227399	0.954447622437319	1.04183228601748	16.07	11.95	21.78	0.0576191028721135	0.0602567677381082	0.0628944326041029	0.0569894224757614	0.0595982620776428	0.0622071016795242	0.0581832441107854	0.0608826095946909	0.0636369451889556	0.0500146874566946	17.7273750400487	0.00187533401413155	2.77808298425732	0.189793152428339	0.193304668238432	0.186589734285632	0.176939088163581	0.180412664497364	0.17377028073086	0.20417119537981	0.205027929938571	0.200493015000584	0.000373750551617971	0.000371143662812895	0.00159586763029117
126	0.908397597558638	0.17	0.0500187828681606	0.0476715450574412	0.05236602067888	0.19201987977065	0.988922035931029	0.945719776240742	1.03212429562132	15.91	11.78	21.67	0.0576530213248461	0.0602867198704199	0.0629204184159938	0.0570400510163969	0.059645747924368	0.0622514448323391	0.0581932443928106	0.0608235261365458	0.0635626723282238	0.0500187828681606	17.6572503204376	-0.00529835979726509	2.7650991016103	0.189793152428339	0.193304668238432	0.186589734285632	0.176939088163581	0.180412664497364	0.17377028073086	0.20417119537981	0.205027929938571	0.200493015000584	0.000373750551617971	0.000371143662812895	0.00159586763029117
126	0.908397597558638	0.17	0.0500192013390493	0.0476912247797768	0.0523471778983218	0.195492403861459	0.991284648872253	0.948457843515002	1.0341114542295	16.04	11.9	21.75	0.0573628688655946	0.0599530403069903	0.062543211748386	0.0567391718764314	0.0593011808119873	0.0618631897475432	0.05798696956057	0.0606086000432663	0.0631859361076716	0.0500192013390493	17.7718666272987	0.0197389550030062	2.79626160004798	0.189793152428339	0.193304668238432	0.186589734285632	0.176939088163581	0.180412664497364	0.17377028073086	0.20417119537981	0.205027929938571	0.200493015000584	0.000373750551617971	0.000371143662812895	0.00159586763029117
126	0.908397597558638	0.17	0.0500279609996276	0.0476763169456094	0.0523796050536459	0.193461092338376	1.00246185449716	0.958870449467499	1.04605325952682	15.98	11.84	21.71	0.0581843723831931	0.0608295040006716	0.0634746356181502	0.0575575560912941	0.0601741918855105	0.0627908276797269	0.0587962802668872	0.0613852356663778	0.0641230630470474	0.0500279609996276	17.7219819284172	0.000531848036782088	2.77462362307738	0.189793152428339	0.193304668238432	0.186589734285632	0.176939088163581	0.180412664497364	0.17377028073086	0.20417119537981	0.205027929938571	0.200493015000584	0.000373750551617971	0.000371143662812895	0.00159586763029117
126	0.908397597558638	0.17	0.0500431622430097	0.0476843719900362	0.0524019524959831	0.187094370478283	0.966958449814651	0.924033016662493	1.00988388296681	15.94	11.78	21.64	0.0562098118465524	0.0588210069850436	0.0614322021235349	0.0556085035938731	0.0581917652962871	0.0607750269987011	0.0567473628380111	0.0593379964105077	0.0620114654180044	0.0500431622430097	17.6140246910192	0.00988509368260917	2.77806016016422	0.189793152428339	0.193304668238432	0.186589734285632	0.176939088163581	0.180412664497364	0.17377028073086	0.20417119537981	0.205027929938571	0.200493015000584	0.000373750551617971	0.000371143662812895	0.00159586763029117
126	0.908397597558638	0.17	0.0500468140362614	0.0476611280402999	0.052432500032223	0.19179675860477	1.00480323833296	0.960875599879258	1.04873087678666	15.8	11.76	21.37	0.0589696075138914	0.0616654774048038	0.0643613472957162	0.0583546826273851	0.0610224404524962	0.0636901982776073	0.0596210895725099	0.0623365530846719	0.065137008166101	0.0500468140362614	17.4697707824934	0.00761949396273706	2.77014697973578	0.189793152428339	0.193304668238432	0.186589734285632	0.176939088163581	0.180412664497364	0.17377028073086	0.20417119537981	0.205027929938571	0.200493015000584	0.000373750551617971	0.000371143662812895	0.00159586763029117
126	0.908397597558638	0.17	0.0500542094294948	0.0477330184284886	0.0523754004305009	0.191520543238574	0.978594534319072	0.935774524184699	1.02141454445344	15.99	11.79	21.57	0.0567640223823359	0.059361481439898	0.0619589404974601	0.0561519350414223	0.0587213856573527	0.0612908362732831	0.0573552747292222	0.0601148187009591	0.0626530035717034	0.0500542094294948	17.6796161332331	0.0113490766608978	2.78183202861335	0.189793152428339	0.193304668238432	0.186589734285632	0.176939088163581	0.180412664497364	0.17377028073086	0.20417119537981	0.205027929938571	0.200493015000584	0.000373750551617971	0.000371143662812895	0.00159586763029117
126	0.908397597558638	0.17	0.0500559542753448	0.0477002213220905	0.0524116872285991	0.191905709617717	0.995887675258059	0.95236509882431	1.03941025169181	15.89	11.81	21.71	0.0581379552450963	0.0607948287529351	0.0634517022607739	0.0575222641284	0.0601510008809975	0.062779737633595	0.0586994206708707	0.0613673326225078	0.0640456548236705	0.0500559542753448	17.7171228819763	-0.0168337199069857	2.75653126275854	0.189793152428339	0.193304668238432	0.186589734285632	0.176939088163581	0.180412664497364	0.17377028073086	0.20417119537981	0.205027929938571	0.200493015000584	0.000373750551617971	0.000371143662812895	0.00159586763029117
126	0.908397597558638	0.17	0.0500608678884286	0.0477176452269195	0.0524040905499377	0.187624170226756	0.974216772525519	0.931044304685317	1.01738924036572	15.84	11.74	21.76	0.0569997585285468	0.0596428338683446	0.0622859092081424	0.0564011190283393	0.0590164354908845	0.0616317519534296	0.0574494415905776	0.0601596813676684	0.0629087382153935	0.0500608678884286	17.6609715483916	0.00371364464590083	2.77285700761394	0.189793152428339	0.193304668238432	0.186589734285632	0.176939088163581	0.180412664497364	0.17377028073086	0.20417119537981	0.205027929938571	0.200493015000584	0.000373750551617971	0.000371143662812895	0.00159586763029117
126	0.908397597558638	0.17	0.0500652510726144	0.0477252243620924	0.0524052777831364	0.191739718947406	0.996600913694248	0.953023843868141	1.04017798352035	16.01	11.85	21.94	0.0577464319074889	0.0603868908127221	0.0630273497179552	0.0571218158444721	0.0597337141444615	0.0623456124444509	0.058269979234035	0.0608988271121589	0.063579965991462	0.0500652510726144	17.7923317542893	-0.00133626262693815	2.7750250933565	0.189793152428339	0.193304668238432	0.186589734285632	0.176939088163581	0.180412664497364	0.17377028073086	0.20417119537981	0.205027929938571	0.200493015000584	0.000373750551617971	0.000371143662812895	0.00159586763029117
126	0.908397597558638	0.17	0.0500800643601602	0.04771743138147	0.0524426973388504	0.188538166078923	0.974974526056664	0.931897585943897	1.01805146616943	15.86	11.63	21.47	0.0569926110163979	0.0596270928829186	0.0622615747494394	0.0563922313921743	0.0589989607271854	0.0616056900621966	0.0575894989747732	0.0601769357724271	0.0628557556638418	0.0500800643601602	17.5091395661784	-0.00889298564009951	2.75243114027515	0.189793152428339	0.193304668238432	0.186589734285632	0.176939088163581	0.180412664497364	0.17377028073086	0.20417119537981	0.205027929938571	0.200493015000584	0.000373750551617971	0.000371143662812895	0.00159586763029117
126	0.908397597558638	0.17	0.0500878872898994	0.0477463855695976	0.0524293890102013	0.192160703980032	0.995305159516123	0.951843768698487	1.03876655033376	15.89	11.84	21.73	0.0580924775901527	0.0607449925880317	0.0633975075859107	0.0574768516905508	0.0601012570776933	0.0627256624648358	0.0587176811504547	0.0615631487276417	0.0640567422210276	0.0500878872898994	17.6353834061082	-0.0120338746122025	2.75787769112074	0.189793152428339	0.193304668238432	0.186589734285632	0.176939088163581	0.180412664497364	0.17377028073086	0.20417119537981	0.205027929938571	0.200493015000584	0.000373750551617971	0.000371143662812895	0.00159586763029117
126	0.908397597558638	0.17	0.0500889957763158	0.0477633921064111	0.0524145994462204	0.190543695532705	0.976690868656581	0.933818872188768	1.01956286512439	16.02	11.84	21.7	0.0565300794141003	0.0591253978823231	0.061720716350546	0.055917027232656	0.0584842002309806	0.0610513732293053	0.0570617014456485	0.0596986303254244	0.0623429256974054	0.0500889957763158	17.7403949447912	-0.0152653343974523	2.75986310694406	0.189793152428339	0.193304668238432	0.186589734285632	0.176939088163581	0.180412664497364	0.17377028073086	0.20417119537981	0.205027929938571	0.200493015000584	0.000373750551617971	0.000371143662812895	0.00159586763029117
126	0.908397597558638	0.17	0.0500945021353102	0.0477364489760776	0.0524525552945429	0.189983843376063	0.981753285400936	0.938580701987659	1.02492586881421	16.02	11.78	21.69	0.0568297411282622	0.0594437803195848	0.0620578195109074	0.05621378395554	0.0587994905140245	0.061385197072509	0.0573374184586914	0.0600121689596569	0.0626273597579415	0.0500945021353102	17.7013495748011	-0.0199771373339226	2.75166357070681	0.189793152428339	0.193304668238432	0.186589734285632	0.176939088163581	0.180412664497364	0.17377028073086	0.20417119537981	0.205027929938571	0.200493015000584	0.000373750551617971	0.000371143662812895	0.00159586763029117
126	0.908397597558638	0.17	0.0500946254245881	0.0477563052968813	0.0524329455522949	0.193461677189114	0.987173735741003	0.944247205111417	1.03010026637059	16.06	11.78	21.6	0.0570401094773183	0.0596332164447931	0.062226323412268	0.0564178668306311	0.0589826859536861	0.0615475050767412	0.0575218929961516	0.0601687519675278	0.0627794529385833	0.0500946254245881	17.6806606694217	0.00993676258172772	2.7810995441248	0.189793152428339	0.193304668238432	0.186589734285632	0.176939088163581	0.180412664497364	0.17377028073086	0.20417119537981	0.205027929938571	0.200493015000584	0.000373750551617971	0.000371143662812895	0.00159586763029117
126	0.908397597558638	0.17	0.0500960857270395	0.0477409387138954	0.0524512327401835	0.190796875696164	0.980840161686555	0.937821335686986	1.02385898768612	15.91	11.78	21.52	0.0571609749125742	0.0597830074257591	0.0624050399389439	0.056552915009473	0.0591470551915992	0.0617411953737255	0.0577417064323158	0.0603489924088542	0.0630623756670456	0.0500960857270395	17.6310131175499	0.00483023602636653	2.77382346696219	0.189793152428339	0.193304668238432	0.186589734285632	0.176939088163581	0.180412664497364	0.17377028073086	0.20417119537981	0.205027929938571	0.200493015000584	0.000373750551617971	0.000371143662812895	0.00159586763029117
126	0.908397597558638	0.17	0.0500996979120482	0.0477227314535448	0.0524766643705515	0.18657400264569	0.981893777750867	0.938230620536004	1.02555693496573	15.95	11.82	21.59	0.0570691335149987	0.0597250035049994	0.0623808734950002	0.0564585009446743	0.0590859534589127	0.0617134059731511	0.0576875587456683	0.0603313739248428	0.0629709894638383	0.0500996979120482	17.5998101240633	0.000653563962488692	2.7691927557577	0.189793152428339	0.193304668238432	0.186589734285632	0.176939088163581	0.180412664497364	0.17377028073086	0.20417119537981	0.205027929938571	0.200493015000584	0.000373750551617971	0.000371143662812895	0.00159586763029117
126	0.908397597558638	0.17	0.0501015197259526	0.0477211405319016	0.0524818989200036	0.183882524008599	0.964296299373815	0.921031591201042	1.00756100754659	15.96	11.76	21.41	0.0559617072930364	0.0585904628732072	0.0612192184533781	0.0553610638904523	0.0579616047364306	0.0605621455824089	0.0565740357535488	0.059166621809964	0.0617583564252685	0.0501015197259526	17.5282336574478	0.00611185503303928	2.77067258756562	0.189793152428339	0.193304668238432	0.186589734285632	0.176939088163581	0.180412664497364	0.17377028073086	0.20417119537981	0.205027929938571	0.200493015000584	0.000373750551617971	0.000371143662812895	0.00159586763029117
126	0.908397597558638	0.17	0.0501068052425352	0.0477858732085464	0.052427737276524	0.189519015283375	0.976842300816872	0.933820692186668	1.01986390944708	15.96	11.83	21.66	0.0567401544819751	0.0593542031319625	0.0619682517819498	0.0561311979275008	0.0587171916299178	0.0613031853323349	0.057255393511869	0.0598964434035685	0.0626139454842096	0.0501068052425352	17.6949268357242	0.0211572838909809	2.79314951558892	0.189793152428339	0.193304668238432	0.186589734285632	0.176939088163581	0.180412664497364	0.17377028073086	0.20417119537981	0.205027929938571	0.200493015000584	0.000373750551617971	0.000371143662812895	0.00159586763029117
126	0.908397597558638	0.17	0.0501072176139632	0.047772638182965	0.0524417970449615	0.194627757887304	1.00085695644551	0.957497371258462	1.04421654163256	16.15	11.97	21.79	0.0575316855759963	0.0601369669026784	0.0627422482293604	0.0568948118142017	0.0594712527670543	0.0620476937199068	0.0581187851945307	0.0607785987262764	0.0634244457074323	0.0501072176139632	17.8300613647212	-0.000215289251851531	2.78067383485174	0.189793152428339	0.193304668238432	0.186589734285632	0.176939088163581	0.180412664497364	0.17377028073086	0.20417119537981	0.205027929938571	0.200493015000584	0.000373750551617971	0.000371143662812895	0.00159586763029117
126	0.908397597558638	0.17	0.050109055535134	0.0477532026888694	0.0524649083813985	0.191684924053728	0.984861996255438	0.941790604222514	1.02793338828836	16.24	11.91	21.69	0.0562800820866452	0.0588539679040772	0.0614278537215092	0.0556478767859715	0.0581928496346093	0.060737822483247	0.0567963747137749	0.0594939202142001	0.0620365849558079	0.050109055535134	17.7777535856416	-0.0140007368091713	2.76489891713182	0.189793152428339	0.193304668238432	0.186589734285632	0.176939088163581	0.180412664497364	0.17377028073086	0.20417119537981	0.205027929938571	0.200493015000584	0.000373750551617971	0.000371143662812895	0.00159586763029117
126	0.908397597558638	0.17	0.0501150095012741	0.0477826612530728	0.0524473577494754	0.192358105782593	0.982419543441488	0.939548077427515	1.02529100945546	16.01	11.87	21.72	0.0569237851283501	0.0595212106120982	0.0621186360958462	0.0563078822613787	0.0588772041712239	0.0614465260810691	0.0574149672364222	0.0600896789276938	0.0626938970706222	0.0501150095012741	17.7415876322892	-0.009509750068889	2.76562469394095	0.189793152428339	0.193304668238432	0.186589734285632	0.176939088163581	0.180412664497364	0.17377028073086	0.20417119537981	0.205027929938571	0.200493015000584	0.000373750551617971	0.000371143662812895	0.00159586763029117
126	0.908397597558638	0.17	0.0501161714849708	0.0477747164582386	0.052457626511703	0.195023332272393	0.994255231694255	0.951235924436701	1.03727453895181	15.96	11.73	21.64	0.0578229614717034	0.0604379843931369	0.0630530073145704	0.057203132043044	0.0597901233984341	0.0623771147538241	0.0583677963664837	0.0610369826209723	0.0635987554449069	0.0501161714849708	17.6403317425747	0.00149458079527652	2.77014137404755	0.189793152428339	0.193304668238432	0.186589734285632	0.176939088163581	0.180412664497364	0.17377028073086	0.20417119537981	0.205027929938571	0.200493015000584	0.000373750551617971	0.000371143662812895	0.00159586763029117
126	0.908397597558638	0.17	0.0501191495364699	0.0477333834615534	0.0525049156113864	0.186020264454465	0.971281296164265	0.928011100272922	1.01455149205561	15.67	11.71	21.44	0.0574253841295956	0.06010294652049	0.0627805089113843	0.0568411853132167	0.059491508377753	0.0621418314422893	0.0580040706405157	0.0607287543774328	0.06350772248178	0.0501191495364699	17.4521694835824	-0.0141503713210581	2.74678608830815	0.189793152428339	0.193304668238432	0.186589734285632	0.176939088163581	0.180412664497364	0.17377028073086	0.20417119537981	0.205027929938571	0.200493015000584	0.000373750551617971	0.000371143662812895	0.00159586763029117
126	0.908397597558638	0.17	0.0501246698269535	0.0477426691634462	0.0525066704904608	0.1859590552465	0.98071276307755	0.937013566298084	1.02441195985702	16.09	12.05	21.67	0.0564939827854773	0.0591286742770335	0.0617633657685898	0.0558744104009103	0.0584802070967815	0.0610860037926527	0.0571796596378534	0.059757511282192	0.0623792980492459	0.0501246698269535	17.7267886238845	-0.00473836546607956	2.7738390632908	0.189793152428339	0.193304668238432	0.186589734285632	0.176939088163581	0.180412664497364	0.17377028073086	0.20417119537981	0.205027929938571	0.200493015000584	0.000373750551617971	0.000371143662812895	0.00159586763029117
126	0.908397597558638	0.17	0.0501302323965269	0.0477395588463606	0.0525209059466931	0.184118692711416	0.971604950900194	0.928046599195002	1.01516330260539	15.92	11.74	21.56	0.0565395172172127	0.0591932289794511	0.0618469407416895	0.0559372864074367	0.0585627321521683	0.0611881778969	0.0571001362082451	0.0597686943130199	0.0624087539979975	0.0501302323965269	17.6137057931754	-8.50721676616814e-05	2.76795403498661	0.189793152428339	0.193304668238432	0.186589734285632	0.176939088163581	0.180412664497364	0.17377028073086	0.20417119537981	0.205027929938571	0.200493015000584	0.000373750551617971	0.000371143662812895	0.00159586763029117
126	0.908397597558638	0.17	0.0501314573939801	0.0478006194833641	0.052462295304596	0.196217681383492	0.984440537757887	0.942007237412008	1.02687383810377	16	11.8	21.77	0.0570981188769106	0.0596701390602641	0.0622421592436175	0.0564810971624466	0.0590253232199272	0.0615695492774078	0.057585952150328	0.0601652418344552	0.0628672023787283	0.0501314573939801	17.6794493736557	0.00215675693343392	2.77265650089159	0.189793152428339	0.193304668238432	0.186589734285632	0.176939088163581	0.180412664497364	0.17377028073086	0.20417119537981	0.205027929938571	0.200493015000584	0.000373750551617971	0.000371143662812895	0.00159586763029117
126	0.908397597558638	0.17	0.050133424064999	0.0478094403238437	0.0524574078061542	0.194737640985373	0.984384437230609	0.941753424078032	1.02701545038319	16.06	11.8	21.85	0.0568954263093258	0.0594709515002098	0.0620464766910939	0.0562749418920001	0.0588223791793208	0.0613698164666416	0.0574259625657608	0.0599886145315403	0.0625770128902656	0.050133424064999	17.7690844274369	0.00697964143875336	2.78279038011985	0.189793152428339	0.193304668238432	0.186589734285632	0.176939088163581	0.180412664497364	0.17377028073086	0.20417119537981	0.205027929938571	0.200493015000584	0.000373750551617971	0.000371143662812895	0.00159586763029117
126	0.908397597558638	0.17	0.0501342179513017	0.0478152948399619	0.0524531410626414	0.192402845131491	0.979588644056125	0.93684686893718	1.02233041917507	15.97	11.75	21.78	0.0569150730188125	0.0595117100280264	0.0621083470372403	0.0563039673258575	0.0588727238532464	0.0614414803806353	0.0574592991805587	0.0600847326582886	0.0627603460962484	0.0501342179513017	17.7500447384394	-0.0202240284259369	2.75399466316541	0.189793152428339	0.193304668238432	0.186589734285632	0.176939088163581	0.180412664497364	0.17377028073086	0.20417119537981	0.205027929938571	0.200493015000584	0.000373750551617971	0.000371143662812895	0.00159586763029117
126	0.908397597558638	0.17	0.0501428848356501	0.0477973964508732	0.052488373220427	0.192076576163933	0.980725255645609	0.93788890900896	1.02356160228226	16.06	11.86	21.66	0.056636790492214	0.0592235714708645	0.0618103524495151	0.0560183676210957	0.0585769032753578	0.06113543892962	0.0572738325984778	0.0598351005362593	0.0624265006302016	0.0501428848356501	17.6819091665716	-0.00343028650458981	2.76937799865296	0.189793152428339	0.193304668238432	0.186589734285632	0.176939088163581	0.180412664497364	0.17377028073086	0.20417119537981	0.205027929938571	0.200493015000584	0.000373750551617971	0.000371143662812895	0.00159586763029117
126	0.908397597558638	0.17	0.0501437569632561	0.0477802026488696	0.0525073112776427	0.185529710696957	0.976418114490582	0.932848483143866	1.0199877458373	16.05	11.89	21.65	0.0563776352078649	0.0590108096478639	0.0616439840878628	0.0557634073487361	0.0583678936557009	0.0609723799626658	0.0570018635335473	0.0596648106106862	0.0623374575867334	0.0501437569632561	17.7615591152547	-0.0173541760286019	2.75969012658619	0.189793152428339	0.193304668238432	0.186589734285632	0.176939088163581	0.180412664497364	0.17377028073086	0.20417119537981	0.205027929938571	0.200493015000584	0.000373750551617971	0.000371143662812895	0.00159586763029117
126	0.908397597558638	0.17	0.0501446644851019	0.0478207151547819	0.0524686138154219	0.195931894188124	1.00117885416138	0.957984927604152	1.04437278071862	16.04	11.83	21.78	0.0579514148124742	0.06056434648099	0.0631772781495058	0.057321691763853	0.0599062302809426	0.0624907687980321	0.0585524553040479	0.0610353292938505	0.0637624612262501	0.0501446644851019	17.8033450934338	0.00756249362288134	2.78426027743916	0.189793152428339	0.193304668238432	0.186589734285632	0.176939088163581	0.180412664497364	0.17377028073086	0.20417119537981	0.205027929938571	0.200493015000584	0.000373750551617971	0.000371143662812895	0.00159586763029117
126	0.908397597558638	0.17	0.0501495682605772	0.0477915344944645	0.05250760202669	0.184917685664363	0.967482138434634	0.924223620714216	1.01074065615505	15.87	11.64	21.3	0.0564687688006288	0.05911180364746	0.0617548384942912	0.055872242712474	0.058487357006555	0.061102471300636	0.0571132897708612	0.0597246518582117	0.0623552645268325	0.0501495682605772	17.525476857209	-0.00284591226216961	2.76064578791528	0.189793152428339	0.193304668238432	0.186589734285632	0.176939088163581	0.180412664497364	0.17377028073086	0.20417119537981	0.205027929938571	0.200493015000584	0.000373750551617971	0.000371143662812895	0.00159586763029117
126	0.908397597558638	0.17	0.0501524438533026	0.0478103808842959	0.0524945068223092	0.19280298344397	0.994169053083854	0.950846872628029	1.03749123353968	15.92	11.84	21.6	0.0579221954877184	0.0605612279939525	0.0632002605001867	0.0573050426864774	0.0599159566745843	0.0625268706626913	0.0584679152445367	0.0611362703432672	0.0637842572846721	0.0501524438533026	17.6567711053637	-0.00807718328994499	2.76227502546194	0.189793152428339	0.193304668238432	0.186589734285632	0.176939088163581	0.180412664497364	0.17377028073086	0.20417119537981	0.205027929938571	0.200493015000584	0.000373750551617971	0.000371143662812895	0.00159586763029117
126	0.908397597558638	0.17	0.0501528611526395	0.0477893022174831	0.052516420087796	0.189820373309049	0.981815934874207	0.938617651237854	1.02501421851056	16.15	11.96	21.71	0.0564003464204411	0.0589960765973088	0.0615918067741765	0.0557760883067657	0.0583430880639345	0.0609100878211034	0.0570762290892912	0.0595764767481214	0.0622228121421835	0.0501528611526395	17.7305628580026	-0.0156668409144452	2.7601260483276	0.189793152428339	0.193304668238432	0.186589734285632	0.176939088163581	0.180412664497364	0.17377028073086	0.20417119537981	0.205027929938571	0.200493015000584	0.000373750551617971	0.000371143662812895	0.00159586763029117
126	0.908397597558638	0.17	0.0501548720649819	0.0478303011349649	0.0524794429949989	0.19266246642882	0.992284363543566	0.949024780463689	1.03554394662344	16.2	11.93	21.89	0.0568472848331504	0.0594385657899064	0.0620298467466624	0.0562127428857857	0.0587750993922483	0.061337455898711	0.0572557384324364	0.0600492331668532	0.0625239193900152	0.0501548720649819	17.8416346026159	-0.0111756085347229	2.77070705665129	0.189793152428339	0.193304668238432	0.186589734285632	0.176939088163581	0.180412664497364	0.17377028073086	0.20417119537981	0.205027929938571	0.200493015000584	0.000373750551617971	0.000371143662812895	0.00159586763029117
126	0.908397597558638	0.17	0.0501659486786141	0.0478423170650738	0.0524895802921544	0.196340218792542	1.00355468271746	0.960314283820122	1.04679508161481	15.93	11.81	21.55	0.0584698692703205	0.0611026120226898	0.0637353547750591	0.0578459973482517	0.0604506488067335	0.0630553002652154	0.0590115256072943	0.0617328594258366	0.064397657843829	0.0501659486786141	17.6776029628718	0.00554306391762377	2.77730224207328	0.189793152428339	0.193304668238432	0.186589734285632	0.176939088163581	0.180412664497364	0.17377028073086	0.20417119537981	0.205027929938571	0.200493015000584	0.000373750551617971	0.000371143662812895	0.00159586763029117
126	0.908397597558638	0.17	0.0501778226143365	0.0478260363351539	0.052529608893519	0.194335594219555	0.991198413754227	0.948217199708701	1.03417962779975	15.86	11.76	21.8	0.0579721420227541	0.0605999292488486	0.0632277164749431	0.0573608772772393	0.0599609568210923	0.0625610363649453	0.0585509773754277	0.0612394555924663	0.0637757417600853	0.0501778226143365	17.6543449027569	0.00554049653808723	2.7754634653425	0.189793152428339	0.193304668238432	0.186589734285632	0.176939088163581	0.180412664497364	0.17377028073086	0.20417119537981	0.205027929938571	0.200493015000584	0.000373750551617971	0.000371143662812895	0.00159586763029117
126	0.908397597558638	0.17	0.0501778875184022	0.0478201423820746	0.0525356326547299	0.194543573877821	0.999837133716771	0.956510094659149	1.04316417277439	15.99	11.79	21.71	0.0580213535104202	0.0606495468392296	0.063277740168039	0.0573956935819595	0.0599955463921392	0.0625953992023189	0.0586196898588265	0.0611223610574491	0.0639111436200023	0.0501778875184022	17.6490159077436	0.00110192300711279	2.77216203076372	0.189793152428339	0.193304668238432	0.186589734285632	0.176939088163581	0.180412664497364	0.17377028073086	0.20417119537981	0.205027929938571	0.200493015000584	0.000373750551617971	0.000371143662812895	0.00159586763029117
126	0.908397597558638	0.17	0.050182654745497	0.0478376908630499	0.052527618627944	0.191961088674039	0.987951730796014	0.944783680941771	1.03111978065026	16.05	11.95	21.63	0.0570922587326571	0.059700857421413	0.062309456110169	0.0564700431218381	0.0590502121974988	0.0616303812731594	0.0577261329880628	0.0603377010613538	0.0630096686022876	0.050182654745497	17.6968182576144	-0.00671381264290634	2.76790533043973	0.189793152428339	0.193304668238432	0.186589734285632	0.176939088163581	0.180412664497364	0.17377028073086	0.20417119537981	0.205027929938571	0.200493015000584	0.000373750551617971	0.000371143662812895	0.00159586763029117
126	0.908397597558638	0.17	0.0501872376408418	0.0478567889318233	0.0525176863498603	0.190714585891394	0.982155112780057	0.939067131083915	1.0252430944762	16.1	11.93	21.64	0.056600224716966	0.0591972589074686	0.0617942930979712	0.0559789582042191	0.058547486317527	0.0611160144308349	0.0571909425706667	0.0598007729896041	0.0624405335992002	0.0501872376408418	17.7659595788489	0.00559736401887734	2.78282010746002	0.189793152428339	0.193304668238432	0.186589734285632	0.176939088163581	0.180412664497364	0.17377028073086	0.20417119537981	0.205027929938571	0.200493015000584	0.000373750551617971	0.000371143662812895	0.00159586763029117
126	0.908397597558638	0.17	0.0501941811418021	0.0478717077901074	0.0525166544934968	0.196315357328343	0.991595386805416	0.948866914759154	1.03432385885168	16.11	11.76	21.55	0.0571571034128932	0.0597309477080576	0.062304792003222	0.0565287079867789	0.0590742549770409	0.061619801967303	0.0576961882291204	0.0603461514054126	0.0628285060192647	0.0501941811418021	17.6700349859544	-0.00192815475823655	2.7676638383634	0.189793152428339	0.193304668238432	0.186589734285632	0.176939088163581	0.180412664497364	0.17377028073086	0.20417119537981	0.205027929938571	0.200493015000584	0.000373750551617971	0.000371143662812895	0.00159586763029117
126	0.908397597558638	0.17	0.0501960538316036	0.0478546863253176	0.0525374213378897	0.190562009739204	0.983701111228403	0.940523962507946	1.02687825994886	15.85	11.61	21.42	0.0575438719656413	0.060185570015722	0.0628272680658027	0.0569384096385836	0.059552312397973	0.0621662151573625	0.0581526391212389	0.0608326631544282	0.0634587595225854	0.0501960538316036	17.5948849138055	0.0129614602258868	2.7786432145147	0.189793152428339	0.193304668238432	0.186589734285632	0.176939088163581	0.180412664497364	0.17377028073086	0.20417119537981	0.205027929938571	0.200493015000584	0.000373750551617971	0.000371143662812895	0.00159586763029117
126	0.908397597558638	0.17	0.0501978776064178	0.0478338750644757	0.0525618801483599	0.190023256573184	0.983536097601753	0.94029065282465	1.02678154237886	16.11	11.83	21.53	0.0566227660521443	0.0592269360447726	0.0618311060374008	0.055999712047291	0.0585752268071153	0.0611507415669397	0.0572293681549507	0.0598542562179325	0.0624472771324059	0.0501978776064178	17.654856508594	0.00989196084281198	2.78131253917396	0.189793152428339	0.193304668238432	0.186589734285632	0.176939088163581	0.180412664497364	0.17377028073086	0.20417119537981	0.205027929938571	0.200493015000584	0.000373750551617971	0.000371143662812895	0.00159586763029117
126	0.908397597558638	0.17	0.0502008302119071	0.0478338515852901	0.052567808838524	0.188129979473117	0.984040696940242	0.940505102765475	1.02757629111501	16.01	11.75	21.76	0.056986217746131	0.0596240863148984	0.0622619548836658	0.0563697740736026	0.0589791077184447	0.0615884413632867	0.0574768714006476	0.0600934307008182	0.0628452559458645	0.0502008302119071	17.6798657128412	0.00143172167729661	2.77279622111682	0.189793152428339	0.193304668238432	0.186589734285632	0.176939088163581	0.180412664497364	0.17377028073086	0.20417119537981	0.205027929938571	0.200493015000584	0.000373750551617971	0.000371143662812895	0.00159586763029117
126	0.908397597558638	0.17	0.0502025018401973	0.0478563511814507	0.052548652498944	0.189827251727555	0.974411546311886	0.931540002317335	1.01728309030644	15.95	11.83	21.7	0.0566460352603614	0.0592530118654886	0.0618599884706159	0.0560394396212983	0.0586184993451727	0.061197559069047	0.057177496545955	0.0598106937256298	0.0624568256758504	0.0502025018401973	17.6523227273768	0.000186236021513783	2.77117688775652	0.189793152428339	0.193304668238432	0.186589734285632	0.176939088163581	0.180412664497364	0.17377028073086	0.20417119537981	0.205027929938571	0.200493015000584	0.000373750551617971	0.000371143662812895	0.00159586763029117
126	0.908397597558638	0.17	0.050203144807641	0.0478816088155934	0.0525246807996886	0.192574747022371	0.984883431738421	0.941934388311052	1.02783247516579	16	11.8	21.82	0.0570894900739414	0.0596925790139562	0.062295667953971	0.0564724340314595	0.0590473872891013	0.0616223405467432	0.0575763073531771	0.0602615275791139	0.063057371976266	0.050203144807641	17.7878331733902	-0.00767840588502419	2.76930567455626	0.189793152428339	0.193304668238432	0.186589734285632	0.176939088163581	0.180412664497364	0.17377028073086	0.20417119537981	0.205027929938571	0.200493015000584	0.000373750551617971	0.000371143662812895	0.00159586763029117
126	0.908397597558638	0.17	0.0502067753065202	0.0478399740348656	0.0525735765781748	0.184326462357895	0.963946522332578	0.920761370466352	1.0071316741988	15.95	11.67	21.81	0.0559762316546873	0.058601604680146	0.0612269777056047	0.0553763722608477	0.0579736109402616	0.0605708496196756	0.0564870772031693	0.059184510771991	0.0616830341017693	0.0502067753065202	17.681804975426	0.00602523852169072	2.77536511704181	0.189793152428339	0.193304668238432	0.186589734285632	0.176939088163581	0.180412664497364	0.17377028073086	0.20417119537981	0.205027929938571	0.200493015000584	0.000373750551617971	0.000371143662812895	0.00159586763029117
126	0.908397597558638	0.17	0.0502126553789671	0.0478546710461722	0.052570639711762	0.18799019542152	0.970510339460134	0.927553692819544	1.01346698610072	15.96	11.89	21.64	0.0563585583800281	0.0589686225695681	0.0615786867591081	0.055753672815833	0.0583357236885804	0.0609177745613278	0.0570088003155128	0.059509297645639	0.0623063273039737	0.0502126553789671	17.6571236644641	0.0136593336421322	2.78472590532021	0.189793152428339	0.193304668238432	0.186589734285632	0.176939088163581	0.180412664497364	0.17377028073086	0.20417119537981	0.205027929938571	0.200493015000584	0.000373750551617971	0.000371143662812895	0.00159586763029117
126	0.908397597558638	0.17	0.0502135151635408	0.0478295896967848	0.0525974406302968	0.184274400498749	0.973064802672864	0.929463599479721	1.01666600586601	15.89	11.77	21.56	0.0567359363240373	0.0593974231099666	0.0620589098958959	0.0561349715159606	0.0587682670002364	0.0614015624845122	0.0573415644441869	0.0599617882963307	0.0627106050722733	0.0502135151635408	17.5803240049227	-0.00350151875004814	2.76300156309718	0.189793152428339	0.193304668238432	0.186589734285632	0.176939088163581	0.180412664497364	0.17377028073086	0.20417119537981	0.205027929938571	0.200493015000584	0.000373750551617971	0.000371143662812895	0.00159586763029117
126	0.908397597558638	0.17	0.0502205875816469	0.0478806532881775	0.0525605218751164	0.193330114721071	0.98247678241013	0.939736475970184	1.02521708885008	16.15	11.84	21.81	0.0564719457040731	0.0590403553873944	0.0616087650707158	0.0558470262722488	0.058387013893961	0.0609270015156731	0.0569757428868585	0.0596651950290362	0.0622040148686125	0.0502205875816469	17.7419197018429	0.00752360033897072	2.78174094580365	0.189793152428339	0.193304668238432	0.186589734285632	0.176939088163581	0.180412664497364	0.17377028073086	0.20417119537981	0.205027929938571	0.200493015000584	0.000373750551617971	0.000371143662812895	0.00159586763029117
126	0.908397597558638	0.17	0.0502221364709476	0.0478484224255495	0.0525958505163457	0.184527247421796	0.969468243923122	0.926064696014433	1.01287179183181	15.85	11.76	21.39	0.056658842942582	0.0593143753418766	0.0619699077411712	0.0560626813302376	0.0586902723457238	0.06131786336121	0.0572442823744404	0.0599423482525205	0.0625901669530701	0.0502221364709476	17.5065177520798	-0.0011425088872458	2.76139244036352	0.189793152428339	0.193304668238432	0.186589734285632	0.176939088163581	0.180412664497364	0.17377028073086	0.20417119537981	0.205027929938571	0.200493015000584	0.000373750551617971	0.000371143662812895	0.00159586763029117
126	0.908397597558638	0.17	0.0502268379454802	0.0479020783938202	0.0525515974971402	0.193110871755324	0.99102149896467	0.947879147382286	1.03416385054705	16.02	11.83	21.73	0.0573815286078342	0.0599932266163519	0.0626049246248696	0.0567592514805482	0.0593426267870831	0.061926002093618	0.0580030448466261	0.0606402283891965	0.0632824469993901	0.0502268379454802	17.7419426226609	0.00700073912284508	2.7816160338044	0.189793152428339	0.193304668238432	0.186589734285632	0.176939088163581	0.180412664497364	0.17377028073086	0.20417119537981	0.205027929938571	0.200493015000584	0.000373750551617971	0.000371143662812895	0.00159586763029117
126	0.908397597558638	0.17	0.0502340251430249	0.0478849160846786	0.0525831342013711	0.198385125169416	1.00622652312021	0.963149938803183	1.04930310743723	15.85	11.79	21.55	0.0589425026488686	0.0615786879227476	0.0642148731966265	0.0583227619750486	0.0609312295382005	0.0635396971013524	0.0595189541348566	0.0622389345149253	0.0649324534985982	0.0502340251430249	17.6070211651365	0.00491594709789982	2.77309679271364	0.189793152428339	0.193304668238432	0.186589734285632	0.176939088163581	0.180412664497364	0.17377028073086	0.20417119537981	0.205027929938571	0.200493015000584	0.000373750551617971	0.000371143662812895	0.00159586763029117
126	0.908397597558638	0.17	0.0502362072221106	0.0478783040636883	0.0525941103805329	0.196480231789522	1.00256354198662	0.959385004574102	1.04574207939914	16.12	11.86	21.98	0.0577525251256286	0.0603517627152462	0.0629510003048639	0.057116436235933	0.0596870457067137	0.0622576551774943	0.0582589248892558	0.0608013254432276	0.0635765873831435	0.0502362072221106	17.8411224045629	-0.00551418804380072	2.77515365734316	0.189793152428339	0.193304668238432	0.186589734285632	0.176939088163581	0.180412664497364	0.17377028073086	0.20417119537981	0.205027929938571	0.200493015000584	0.000373750551617971	0.000371143662812895	0.00159586763029117
126	0.908397597558638	0.17	0.0502366519770075	0.0478479008636142	0.0526254030904008	0.187382560498952	0.982644907096699	0.939064401924382	1.02622541226902	16.14	11.99	21.73	0.0564401055140638	0.0590594022366755	0.0616786989592871	0.0558157949770386	0.0584061184273889	0.0609964418777391	0.057042002431361	0.059634333971949	0.0622918285103897	0.0502366519770075	17.7421041881224	0.00050454828937112	2.77796916549607	0.189793152428339	0.193304668238432	0.186589734285632	0.176939088163581	0.180412664497364	0.17377028073086	0.20417119537981	0.205027929938571	0.200493015000584	0.000373750551617971	0.000371143662812895	0.00159586763029117
126	0.908397597558638	0.17	0.0502375147121819	0.0479009195350726	0.0525741098892912	0.191939259398183	0.982156539976444	0.939238688057004	1.02507439189588	16.17	11.89	21.75	0.0563468379666785	0.0589215671369444	0.0614962963072102	0.055720450953463	0.0582665578092743	0.0608126646650857	0.056780468365071	0.0595614686982381	0.0621385366193327	0.0502375147121819	17.7664750389551	0.0157226698174682	2.79128070032254	0.189793152428339	0.193304668238432	0.186589734285632	0.176939088163581	0.180412664497364	0.17377028073086	0.20417119537981	0.205027929938571	0.200493015000584	0.000373750551617971	0.000371143662812895	0.00159586763029117
126	0.908397597558638	0.17	0.0502397600749003	0.0478724087641445	0.052607111385656	0.190209929242505	0.985220128211103	0.941926889552386	1.02851336686982	16.16	11.89	21.72	0.0565632603179896	0.0591630446063706	0.0617628288947515	0.0559361213587453	0.0585070808233146	0.061078040287884	0.0571142368586552	0.0598384959369448	0.0623222907789587	0.0502397600749003	17.7576728011915	0.0120384974421869	2.78943399707066	0.189793152428339	0.193304668238432	0.186589734285632	0.176939088163581	0.180412664497364	0.17377028073086	0.20417119537981	0.205027929938571	0.200493015000584	0.000373750551617971	0.000371143662812895	0.00159586763029117
126	0.908397597558638	0.17	0.0502531825192784	0.0479243359358293	0.0525820291027275	0.195165047023824	0.99154569439926	0.948662977285183	1.03442841151334	15.91	11.82	21.49	0.0578430164923746	0.0604577129363802	0.0630724093803859	0.0572283482499078	0.0598152596480206	0.0624021710461335	0.0584659587931147	0.0611540679805357	0.0637288591742224	0.0502531825192784	17.6421152320801	0.0159741989495666	2.78557691133391	0.189793152428339	0.193304668238432	0.186589734285632	0.176939088163581	0.180412664497364	0.17377028073086	0.20417119537981	0.205027929938571	0.200493015000584	0.000373750551617971	0.000371143662812895	0.00159586763029117
126	0.908397597558638	0.17	0.0502536032974885	0.0479206524258983	0.0525865541690788	0.194570407275425	0.988896677463818	0.946047402012962	1.03174595291467	15.92	11.73	21.45	0.0576234371205127	0.0602333724412463	0.06284330776198	0.0570092730068151	0.0595913910245004	0.0621735090421857	0.0582169865221993	0.0608823546833044	0.0636086272304064	0.0502536032974885	17.5736214201116	-0.00450834552037298	2.75932630019841	0.189793152428339	0.193304668238432	0.186589734285632	0.176939088163581	0.180412664497364	0.17377028073086	0.20417119537981	0.205027929938571	0.200493015000584	0.000373750551617971	0.000371143662812895	0.00159586763029117
126	0.908397597558638	0.17	0.0502550041113482	0.0479083565927648	0.0526016516299316	0.187631299567572	0.977068820557701	0.933770976659586	1.02036666445582	16.03	11.85	21.68	0.0565233432799906	0.0591442631362615	0.0617651829925325	0.0559102481281113	0.0585027394951228	0.0610952308621343	0.0570617014456485	0.0597352323753055	0.0624593730928979	0.0502550041113482	17.7120078102572	0.00666878182113877	2.78071441933954	0.189793152428339	0.193304668238432	0.186589734285632	0.176939088163581	0.180412664497364	0.17377028073086	0.20417119537981	0.205027929938571	0.200493015000584	0.000373750551617971	0.000371143662812895	0.00159586763029117
126	0.908397597558638	0.17	0.0502616907228042	0.0479198850014159	0.0526034964441925	0.189995242202107	0.977868112173294	0.934867971714562	1.02086825263203	16.08	11.89	21.5	0.0564089743556243	0.0590035587181373	0.0615981430806503	0.05579167100663	0.0583578619151842	0.0609240528237385	0.0569870161225264	0.059648856946763	0.0622155519145233	0.0502616907228042	17.6778393264516	0.0208824729663842	2.79361813871342	0.189793152428339	0.193304668238432	0.186589734285632	0.176939088163581	0.180412664497364	0.17377028073086	0.20417119537981	0.205027929938571	0.200493015000584	0.000373750551617971	0.000371143662812895	0.00159586763029117
126	0.908397597558638	0.17	0.0502621996019506	0.0478932431349883	0.052631156068913	0.18715416041675	0.972302535569069	0.929148348799936	1.0154567223382	16.16	11.84	21.7	0.0557808108330293	0.0583715440909976	0.0609622773489658	0.0551618947601472	0.0577238825332442	0.0602858703063412	0.0563925060765527	0.0589924778094915	0.061493555836622	0.0502621996019506	17.7039645954169	0.00111847001401278	2.77628154617574	0.189793152428339	0.193304668238432	0.186589734285632	0.176939088163581	0.180412664497364	0.17377028073086	0.20417119537981	0.205027929938571	0.200493015000584	0.000373750551617971	0.000371143662812895	0.00159586763029117
126	0.908397597558638	0.17	0.050266062650444	0.0479064952973439	0.0526256300035441	0.189321303481895	0.982680432759699	0.939373830270279	1.02598703524912	15.82	11.73	21.54	0.057575651684629	0.0602299792592626	0.0628843068338962	0.0569729841426681	0.0595995278012163	0.0622260714597646	0.0581427661416034	0.0607848441383801	0.0635126195506112	0.050266062650444	17.6281520394539	0.0124866417645072	2.78010132016716	0.189793152428339	0.193304668238432	0.186589734285632	0.176939088163581	0.180412664497364	0.17377028073086	0.20417119537981	0.205027929938571	0.200493015000584	0.000373750551617971	0.000371143662812895	0.00159586763029117
126	0.908397597558638	0.17	0.0502721270590692	0.0479104491376232	0.0526338049805153	0.191166535606407	0.981435004905636	0.938441551323541	1.02442845848773	15.92	11.78	21.72	0.0571742991460318	0.0597936637435999	0.062413028341168	0.0565653522785128	0.0591568187839241	0.0617482852893353	0.0578226859275147	0.0603590801178037	0.0630811116257243	0.0502721270590692	17.6277518424802	-0.00481393217917546	2.7665564825241	0.189793152428339	0.193304668238432	0.186589734285632	0.176939088163581	0.180412664497364	0.17377028073086	0.20417119537981	0.205027929938571	0.200493015000584	0.000373750551617971	0.000371143662812895	0.00159586763029117
126	0.908397597558638	0.17	0.0502733303729506	0.0479029511529013	0.0526437095929999	0.186897042665233	0.96998173965555	0.926894141871062	1.01306933744004	15.88	11.66	21.53	0.0565893349190935	0.0592199465410028	0.061850558162912	0.0559902354573552	0.0585929973438156	0.0611957592302759	0.0571799346945791	0.0597917838251397	0.0623750270397406	0.0502733303729506	17.5053697004387	0.00167388704430245	2.76387227724553	0.189793152428339	0.193304668238432	0.186589734285632	0.176939088163581	0.180412664497364	0.17377028073086	0.20417119537981	0.205027929938571	0.200493015000584	0.000373750551617971	0.000371143662812895	0.00159586763029117
126	0.908397597558638	0.17	0.0502739383967371	0.0479299170484335	0.0526179597450406	0.189855370882377	0.987645063223638	0.944195251398417	1.03109487504886	16.11	12	21.68	0.0568672685564504	0.0594841765679369	0.0621010845794235	0.0562418061303763	0.0588299317214086	0.0614180573124409	0.0575356878038463	0.0601134252897309	0.0627367170095406	0.0502739383967371	17.799438911577	0.0033450458772696	2.78380115492924	0.189793152428339	0.193304668238432	0.186589734285632	0.176939088163581	0.180412664497364	0.17377028073086	0.20417119537981	0.205027929938571	0.200493015000584	0.000373750551617971	0.000371143662812895	0.00159586763029117
126	0.908397597558638	0.17	0.0502871176381817	0.047959623211316	0.0526146120650475	0.192050507607979	0.988666375744567	0.945479547590076	1.03185320389906	16.14	11.77	21.84	0.0568357613854465	0.0594318580077789	0.0620279546301113	0.0562073772242622	0.0587747710376832	0.0613421648511042	0.0572869512299899	0.0599605125900525	0.0626093803428846	0.0502871176381817	17.8260882697662	-0.0130337429291039	2.76571221463203	0.189793152428339	0.193304668238432	0.186589734285632	0.176939088163581	0.180412664497364	0.17377028073086	0.20417119537981	0.205027929938571	0.200493015000584	0.000373750551617971	0.000371143662812895	0.00159586763029117
126	0.908397597558638	0.17	0.050291345287354	0.0479364027924369	0.0526462877822711	0.187834038649613	0.980363538274922	0.936948562587665	1.02377851396218	16.18	11.98	21.75	0.0561888356780743	0.0587924331777296	0.0613960306773849	0.0555635878012813	0.0581382134635771	0.060712839125873	0.056762301243464	0.0594038739504028	0.0619581142150668	0.050291345287354	17.8075021632122	-0.00748363899188514	2.77331164322509	0.189793152428339	0.193304668238432	0.186589734285632	0.176939088163581	0.180412664497364	0.17377028073086	0.20417119537981	0.205027929938571	0.200493015000584	0.000373750551617971	0.000371143662812895	0.00159586763029117
126	0.908397597558638	0.17	0.0502931192265466	0.0479375810897151	0.0526486573633782	0.192575526717271	0.985951067748586	0.942955574381894	1.02894656111528	16.16	11.84	21.87	0.0566059205839185	0.0591869536135781	0.0617679866432378	0.0559777356450185	0.0585301256271081	0.0610825156091976	0.0571744512009468	0.0597044226422084	0.0622976140010808	0.0502931192265466	17.7646738359062	-0.00659640677556225	2.7698428386042	0.189793152428339	0.193304668238432	0.186589734285632	0.176939088163581	0.180412664497364	0.17377028073086	0.20417119537981	0.205027929938571	0.200493015000584	0.000373750551617971	0.000371143662812895	0.00159586763029117
126	0.908397597558638	0.17	0.0502964977838585	0.0479499033946355	0.0526430921730815	0.198993169345194	1.00794833227486	0.964880356136641	1.05101630841308	15.99	11.79	21.58	0.0585402123089125	0.0611531875351276	0.0637661627613427	0.0579092945608508	0.060494108419342	0.0630789222778333	0.0591248403528392	0.0618149282330568	0.064391019148617	0.0502964977838585	17.6773104737392	-0.00681161959309874	2.76451882881229	0.189793152428339	0.193304668238432	0.186589734285632	0.176939088163581	0.180412664497364	0.17377028073086	0.20417119537981	0.205027929938571	0.200493015000584	0.000373750551617971	0.000371143662812895	0.00159586763029117
126	0.908397597558638	0.17	0.0502989387776977	0.0478990154620192	0.0526988620933763	0.184381088867204	0.976847043436106	0.933091892127356	1.02060219474486	16.31	11.92	21.75	0.0555203681423181	0.058123865321193	0.0607273625000679	0.0548895704220535	0.0574634878243509	0.0600374052266484	0.056051942825336	0.0587064823579018	0.0612037297023046	0.0502989387776977	17.7987281475023	-0.00208434146173688	2.77827484201742	0.189793152428339	0.193304668238432	0.186589734285632	0.176939088163581	0.180412664497364	0.17377028073086	0.20417119537981	0.205027929938571	0.200493015000584	0.000373750551617971	0.000371143662812895	0.00159586763029117
126	0.908397597558638	0.17	0.0503051151662287	0.0479527603953319	0.0526574699371255	0.189343964629128	0.987531397323523	0.944014226066627	1.03104856858042	15.99	11.92	21.61	0.0572617939710045	0.0599014483595788	0.0625411027481531	0.0566442770804053	0.0592554651730911	0.0618666532657768	0.0578572602773076	0.0605784923844374	0.0631509233052236	0.0503051151662287	17.7090300333888	-0.00658162981338973	2.76849613288049	0.189793152428339	0.193304668238432	0.186589734285632	0.176939088163581	0.180412664497364	0.17377028073086	0.20417119537981	0.205027929938571	0.200493015000584	0.000373750551617971	0.000371143662812895	0.00159586763029117
126	0.908397597558638	0.17	0.0503089161961566	0.0479539504565511	0.052663881935762	0.190418403434203	0.981632430314703	0.93852601394211	1.0247388466873	16.01	11.7	21.63	0.0568798362747275	0.0594923220974322	0.0621048079201369	0.0562649531439187	0.0588491974390969	0.061433441734275	0.0574190402197557	0.0601138183892552	0.0629143671238134	0.0503089161961566	17.6503557656476	0.000314167592341647	2.76801143922682	0.189793152428339	0.193304668238432	0.186589734285632	0.176939088163581	0.180412664497364	0.17377028073086	0.20417119537981	0.205027929938571	0.200493015000584	0.000373750551617971	0.000371143662812895	0.00159586763029117
126	0.908397597558638	0.17	0.0503117285713821	0.0479481902173609	0.0526752669254033	0.190791364279702	0.984531537341	0.941350039973049	1.02771303470895	16.17	11.94	21.69	0.0564737985353213	0.0590643579226465	0.0616549173099718	0.0558460090245063	0.0584077705258617	0.0609695320272171	0.0570577491250644	0.0596847226461483	0.0623257639497862	0.0503117285713821	17.8122408576511	-0.00855499465210256	2.77062494224255	0.189793152428339	0.193304668238432	0.186589734285632	0.176939088163581	0.180412664497364	0.17377028073086	0.20417119537981	0.205027929938571	0.200493015000584	0.000373750551617971	0.000371143662812895	0.00159586763029117
126	0.908397597558638	0.17	0.0503161231500357	0.0479727645146188	0.0526594817854526	0.19233334657058	0.985022270571644	0.942033799475358	1.02801074166793	15.88	11.77	21.63	0.0575192724761244	0.0601440886809106	0.0627689048856969	0.0569104994909245	0.0595075351427273	0.0621045707945302	0.0582114716640492	0.0607698347605877	0.0634256552714598	0.0503161231500357	17.6039025443859	0.00391217720795711	2.76998750127948	0.189793152428339	0.193304668238432	0.186589734285632	0.176939088163581	0.180412664497364	0.17377028073086	0.20417119537981	0.205027929938571	0.200493015000584	0.000373750551617971	0.000371143662812895	0.00159586763029117
126	0.908397597558638	0.17	0.0503179173412748	0.0479522760260897	0.05268355865646	0.185298213077837	0.968553948912716	0.925302097451883	1.01180580037355	15.89	11.8	21.53	0.0564831207910434	0.0591233391124177	0.061763557433792	0.0558848707704366	0.0584971247965835	0.0611093788227303	0.0570510001691268	0.0597744474308831	0.0623665623781718	0.0503179173412748	17.5732257855571	-0.00296315916603367	2.76474121093432	0.189793152428339	0.193304668238432	0.186589734285632	0.176939088163581	0.180412664497364	0.17377028073086	0.20417119537981	0.205027929938571	0.200493015000584	0.000373750551617971	0.000371143662812895	0.00159586763029117
126	0.908397597558638	0.17	0.0503233888425387	0.0479611595561496	0.0526856181289278	0.190947468295072	0.991341076562849	0.947882882204864	1.03479927092083	15.91	11.78	21.59	0.0577895810311301	0.0604390970119182	0.0630886129927064	0.0571753017674616	0.0597966544929239	0.0624180072183862	0.0583490054775484	0.0610543533189979	0.0636788624694273	0.0503233888425387	17.6515435856261	-0.016616960603978	2.75444659464164	0.189793152428339	0.193304668238432	0.186589734285632	0.176939088163581	0.180412664497364	0.17377028073086	0.20417119537981	0.205027929938571	0.200493015000584	0.000373750551617971	0.000371143662812895	0.00159586763029117
126	0.908397597558638	0.17	0.0503314951509975	0.0479904495069981	0.0526725407949969	0.194747370933558	1.00486261040025	0.961346093291338	1.04837912750916	16.07	11.84	21.59	0.0580231323334609	0.0606496210127429	0.0632761096920248	0.0573886619851613	0.0599864305812604	0.0625841991773594	0.058629703492428	0.0612035283597039	0.063861562947406	0.0503314951509975	17.7502400175905	0.00719165678834276	2.78294503110837	0.189793152428339	0.193304668238432	0.186589734285632	0.176939088163581	0.180412664497364	0.17377028073086	0.20417119537981	0.205027929938571	0.200493015000584	0.000373750551617971	0.000371143662812895	0.00159586763029117
126	0.908397597558638	0.17	0.0503321790179611	0.0479939283079893	0.0526704297279328	0.200407424256321	1.0107407475853	0.967744117782293	1.05373737738831	15.83	11.79	21.67	0.0592662163859924	0.0618993995993538	0.0645325828127152	0.0586443747959629	0.0612499297425631	0.0638554846891634	0.0597789338647861	0.0624691065677071	0.0652048624166724	0.0503321790179611	17.7409737094877	0.0162733991638178	2.79034577971969	0.189793152428339	0.193304668238432	0.186589734285632	0.176939088163581	0.180412664497364	0.17377028073086	0.20417119537981	0.205027929938571	0.200493015000584	0.000373750551617971	0.000371143662812895	0.00159586763029117
126	0.908397597558638	0.17	0.0503324221340493	0.0479786864701125	0.0526861577979861	0.189362019104173	0.993064132896813	0.949305726187423	1.0368225396062	15.97	11.82	21.64	0.0576559852698286	0.0603136475835285	0.0629713098972284	0.0570364392214453	0.0596655434561065	0.0622946476907676	0.0582551465359223	0.0609183012197927	0.0636633456552634	0.0503324221340493	17.6824642821217	-0.00799160039707101	2.76466209551238	0.189793152428339	0.193304668238432	0.186589734285632	0.176939088163581	0.180412664497364	0.17377028073086	0.20417119537981	0.205027929938571	0.200493015000584	0.000373750551617971	0.000371143662812895	0.00159586763029117
126	0.908397597558638	0.17	0.0503359798627854	0.0479533400452135	0.0527186196803573	0.185413386489185	0.964370296566665	0.921321691381124	1.0074189017522	15.97	11.69	21.46	0.0559493817110304	0.0585636074111142	0.061177833111198	0.0553479618086583	0.0579340862622718	0.0605202107158854	0.0564760727710139	0.0592003689887398	0.0618250622218074	0.0503359798627854	17.5245300049411	-0.0105129238717502	2.75312107239415	0.189793152428339	0.193304668238432	0.186589734285632	0.176939088163581	0.180412664497364	0.17377028073086	0.20417119537981	0.205027929938571	0.200493015000584	0.000373750551617971	0.000371143662812895	0.00159586763029117
126	0.908397597558638	0.17	0.0503362454953265	0.0479736405075592	0.0526988504830937	0.193806943272259	0.98790929576351	0.944998249802764	1.03082034172426	15.96	11.69	21.68	0.0574420270705134	0.0600503890058034	0.0626587509410935	0.0568262274778479	0.0594066268167744	0.0619870261557009	0.0579689503278214	0.0606052298705918	0.0631946208885646	0.0503362454953265	17.5932977159245	0.00242676763951932	2.76954198608064	0.189793152428339	0.193304668238432	0.186589734285632	0.176939088163581	0.180412664497364	0.17377028073086	0.20417119537981	0.205027929938571	0.200493015000584	0.000373750551617971	0.000371143662812895	0.00159586763029117
126	0.908397597558638	0.17	0.0503387030922039	0.0480010425151183	0.0526763636692894	0.193531897531939	0.989028730575588	0.946031211721792	1.03202624942938	15.97	11.76	21.5	0.0574670686314727	0.0600789712160153	0.0626908738005579	0.0568498549105407	0.0594337048703139	0.0620175548300871	0.0580343910116831	0.0607160570589606	0.0632866384216479	0.0503387030922039	17.6323818028709	0.0128529747966647	2.78211100207202	0.189793152428339	0.193304668238432	0.186589734285632	0.176939088163581	0.180412664497364	0.17377028073086	0.20417119537981	0.205027929938571	0.200493015000584	0.000373750551617971	0.000371143662812895	0.00159586763029117
126	0.908397597558638	0.17	0.0503417556098365	0.0480032523050528	0.0526802589146201	0.194259711795386	0.997216271239526	0.953963623948892	1.04046891853016	16	11.97	22.01	0.057828899576084	0.0604508580384162	0.0630728165007484	0.0572041644844435	0.0597977974992529	0.0623914305140623	0.0583932039260938	0.0609966701569546	0.0872788317222813	0.0503417556098365	17.8298295078514	0.0105168587543173	2.7901088100075	0.189793152428339	0.193304668238432	0.186589734285632	0.176939088163581	0.180412664497364	0.17377028073086	0.20417119537981	0.205027929938571	0.200493015000584	0.000373750551617971	0.000371143662812895	0.00159586763029117
126	0.908397597558638	0.17	0.0503426931023813	0.0479902379982581	0.0526951482065046	0.191764044961328	0.983480851121387	0.940480839934015	1.02648086230876	15.87	11.78	21.5	0.057457665766788	0.0600847052192297	0.0627117446716713	0.0568505589164061	0.0594498406514654	0.0620491223865248	0.058140852201475	0.0605564939662147	0.0633820954852064	0.0503426931023813	17.5894598737665	-0.0215948168828874	2.74476900980863	0.189793152428339	0.193304668238432	0.186589734285632	0.176939088163581	0.180412664497364	0.17377028073086	0.20417119537981	0.205027929938571	0.200493015000584	0.000373750551617971	0.000371143662812895	0.00159586763029117
126	0.908397597558638	0.17	0.0503482776801561	0.0480090237771443	0.0526875315831678	0.194947926687834	0.997617998216463	0.954442821914968	1.04079317451796	16	11.84	21.57	0.0578585609207865	0.0604758508316622	0.0630931407425379	0.0572335239442864	0.0598225396819631	0.0624115554196399	0.0584713165870797	0.0611485892687692	0.0637242369077287	0.0503482776801561	17.6948862650872	0.00172197005064177	2.77465521116003	0.189793152428339	0.193304668238432	0.186589734285632	0.176939088163581	0.180412664497364	0.17377028073086	0.20417119537981	0.205027929938571	0.200493015000584	0.000373750551617971	0.000371143662812895	0.00159586763029117
126	0.908397597558638	0.17	0.0503608770913142	0.0480053964214801	0.0527163577611483	0.191134260302225	0.987789718281572	0.94451336877437	1.03106606778877	16.03	11.83	21.76	0.0571697755593821	0.0597892188305415	0.0624086621017009	0.0565495529047719	0.0591405783967229	0.061731603888674	0.057676013794616	0.0604152256180382	0.0629706924068373	0.0503608770913142	17.7147514522198	-0.00670701023272218	2.76710106967547	0.189793152428339	0.193304668238432	0.186589734285632	0.176939088163581	0.180412664497364	0.17377028073086	0.20417119537981	0.205027929938571	0.200493015000584	0.000373750551617971	0.000371143662812895	0.00159586763029117
126	0.908397597558638	0.17	0.0503643675532077	0.0480166182973484	0.052712116809067	0.187720153433151	0.969059486157839	0.926129080334888	1.01198989198079	15.96	11.71	21.76	0.0562704694195376	0.0588788683342496	0.0614872672489616	0.0556664828834839	0.0582468842029849	0.0608272855224858	0.0568355788587798	0.0594088027869729	0.0620631387815631	0.0503643675532077	17.6717509749723	0.00776324249287943	2.77676257837615	0.189793152428339	0.193304668238432	0.186589734285632	0.176939088163581	0.180412664497364	0.17377028073086	0.20417119537981	0.205027929938571	0.200493015000584	0.000373750551617971	0.000371143662812895	0.00159586763029117
126	0.908397597558638	0.17	0.050364932671042	0.0479563079325468	0.0527735574095373	0.189315038211906	0.99162585314341	0.947924135115761	1.03532757117106	15.85	11.6	21.55	0.0580081337696635	0.0606824565465621	0.0633567793234607	0.0573981382742551	0.0600443387044901	0.0626905391347252	0.0585279995945489	0.061305896467864	0.0639256152370627	0.050364932671042	17.4968553947953	-0.00525959751051025	2.75676378264081	0.189793152428339	0.193304668238432	0.186589734285632	0.176939088163581	0.180412664497364	0.17377028073086	0.20417119537981	0.205027929938571	0.200493015000584	0.000373750551617971	0.000371143662812895	0.00159586763029117
126	0.908397597558638	0.17	0.0503672857357673	0.0480058519020112	0.0527287195695234	0.190148026390824	0.982045926240085	0.938883497166704	1.02520835531347	15.98	11.78	21.6	0.056973836804231	0.059593042698809	0.0622122485933869	0.0563601305048595	0.0589511230431494	0.0615421155814394	0.057500760524027	0.0601534555123074	0.0627851767032902	0.0503672857357673	17.6863553821693	0.00293776151346016	2.77494822434222	0.189793152428339	0.193304668238432	0.186589734285632	0.176939088163581	0.180412664497364	0.17377028073086	0.20417119537981	0.205027929938571	0.200493015000584	0.000373750551617971	0.000371143662812895	0.00159586763029117
126	0.908397597558638	0.17	0.0503706171294947	0.0480318951600393	0.0527093390989501	0.193952025750614	1.00059561506067	0.957153691345773	1.04403753877556	16.1	11.81	21.8	0.0576690043384025	0.0602864026829257	0.062903801027449	0.0570353640260087	0.0596240036096741	0.0622126431933394	0.058235383891298	0.0607973097374456	0.0634369055863209	0.0503706171294947	17.7684928524837	-0.00650593380519483	2.77044325486574	0.189793152428339	0.193304668238432	0.186589734285632	0.176939088163581	0.180412664497364	0.17377028073086	0.20417119537981	0.205027929938571	0.200493015000584	0.000373750551617971	0.000371143662812895	0.00159586763029117
126	0.908397597558638	0.17	0.0503709182311829	0.0480003539273926	0.0527414825349731	0.187919088908459	0.974094868587106	0.93096951932657	1.01722021784764	16.03	11.81	21.84	0.0563252590344553	0.0589344169259061	0.0615435748173569	0.0557134508971343	0.0582942679685532	0.0608750850399721	0.0569075337315428	0.0594045383594264	0.0620681358605095	0.0503709182311829	17.7105179905994	0.00140757572527388	2.77546278694132	0.189793152428339	0.193304668238432	0.186589734285632	0.176939088163581	0.180412664497364	0.17377028073086	0.20417119537981	0.205027929938571	0.200493015000584	0.000373750551617971	0.000371143662812895	0.00159586763029117
126	0.908397597558638	0.17	0.0503766878456036	0.0480009132338383	0.0527524624573689	0.191301661550156	0.994847186949068	0.951285223279732	1.0384091506184	15.98	11.79	21.67	0.0577407434944963	0.0603848507599027	0.0630289580253091	0.0571192111123523	0.0597348567025558	0.0623505022927594	0.0582767998166592	0.0610252067806019	0.0636168786732453	0.0503766878456036	17.6628696275251	0.00740033516560475	2.77892632722592	0.189793152428339	0.193304668238432	0.186589734285632	0.176939088163581	0.180412664497364	0.17377028073086	0.20417119537981	0.205027929938571	0.200493015000584	0.000373750551617971	0.000371143662812895	0.00159586763029117
126	0.908397597558638	0.17	0.0503833484502936	0.048048766509608	0.0527179303909792	0.193691911739444	0.989534163758728	0.946536711192723	1.03253161632473	16.05	11.8	21.62	0.0572017170037727	0.0598001667886358	0.0623986165734989	0.0565784148694345	0.059148550481547	0.0617186860936595	0.0576870896113261	0.0603581335319355	0.0629870303931002	0.0503833484502936	17.6687833844894	-0.00935795462632104	2.76271030927412	0.189793152428339	0.193304668238432	0.186589734285632	0.176939088163581	0.180412664497364	0.17377028073086	0.20417119537981	0.205027929938571	0.200493015000584	0.000373750551617971	0.000371143662812895	0.00159586763029117
126	0.908397597558638	0.17	0.0503868464956052	0.0480133730371787	0.0527603199540317	0.182482214631705	0.965042238747705	0.921540980030845	1.00854349746457	16.03	11.84	21.58	0.0557637430631722	0.0583960655171671	0.0610283879711619	0.0551583039942549	0.0577620467516926	0.0603657895091302	0.0563356946109552	0.0589432889216439	0.0616424596780799	0.0503868464956052	17.6286388422583	0.0050736464388466	2.77508602472112	0.189793152428339	0.193304668238432	0.186589734285632	0.176939088163581	0.180412664497364	0.17377028073086	0.20417119537981	0.205027929938571	0.200493015000584	0.000373750551617971	0.000371143662812895	0.00159586763029117
126	0.908397597558638	0.17	0.0503911768537894	0.0480221749094884	0.0527601787980905	0.18778208799706	0.997807227357893	0.953612240131239	1.04200221458455	16.09	11.88	21.68	0.0575103827676128	0.0601756910814667	0.0628409993953206	0.0568801346135477	0.0595162341904053	0.0621523337672628	0.0580416834355528	0.0607327417334902	0.0635458699483485	0.0503911768537894	17.8005567709293	0.000896848871404641	2.77945955618497	0.189793152428339	0.193304668238432	0.186589734285632	0.176939088163581	0.180412664497364	0.17377028073086	0.20417119537981	0.205027929938571	0.200493015000584	0.000373750551617971	0.000371143662812895	0.00159586763029117
126	0.908397597558638	0.17	0.0503952596582838	0.0480646952783439	0.0527258240382236	0.197579611575769	0.98380967831619	0.941585795034862	1.02603356159752	16.05	11.75	21.82	0.0569253338492187	0.0594780578440736	0.0620307818389285	0.0563057323279924	0.0588306713005464	0.0613556102731005	0.0573728588163542	0.0600605159071016	0.0625899408710674	0.0503952596582838	17.7409566259725	0.0140681464572028	2.78842935616338	0.189793152428339	0.193304668238432	0.186589734285632	0.176939088163581	0.180412664497364	0.17377028073086	0.20417119537981	0.205027929938571	0.200493015000584	0.000373750551617971	0.000371143662812895	0.00159586763029117
126	0.908397597558638	0.17	0.0503986685927686	0.0480519712683329	0.0527453659172043	0.194378787138856	0.998032425382723	0.954760837533607	1.04130401323184	16.06	11.86	21.42	0.0576575739251767	0.0602707254885727	0.0628838770519687	0.0570280632181579	0.0596126841519032	0.0621973050856485	0.058323686679768	0.0608927269893354	0.0635382537764601	0.0503986685927686	17.6767083800027	-0.0047476334563399	2.76637196103868	0.189793152428339	0.193304668238432	0.186589734285632	0.176939088163581	0.180412664497364	0.17377028073086	0.20417119537981	0.205027929938571	0.200493015000584	0.000373750551617971	0.000371143662812895	0.00159586763029117
126	0.908397597558638	0.17	0.0503996892510711	0.048012027816615	0.0527873506855272	0.186090547041147	0.97170541309511	0.928426367008666	1.01498445918155	15.85	11.8	21.48	0.0567853892494486	0.0594324677531342	0.0620795462568197	0.0561873475373776	0.0588065480361529	0.0614257485349281	0.0574064691729516	0.0601330188552316	0.0626845002172023	0.0503996892510711	17.5399904148898	-0.00215863784859163	2.76317490966986	0.189793152428339	0.193304668238432	0.186589734285632	0.176939088163581	0.180412664497364	0.17377028073086	0.20417119537981	0.205027929938571	0.200493015000584	0.000373750551617971	0.000371143662812895	0.00159586763029117
126	0.908397597558638	0.17	0.0504070111373661	0.0480516254470283	0.0527623968277038	0.191639242188525	0.985517188336298	0.942410787816306	1.02862358885629	15.95	11.75	21.34	0.0573205292104785	0.0599424025189219	0.0625642758273654	0.056707119558289	0.059300935163561	0.0618947507688331	0.0579663169518884	0.060591636968716	0.0631266163595237	0.0504070111373661	17.5926504163053	-0.00844874416814455	2.75695103180677	0.189793152428339	0.193304668238432	0.186589734285632	0.176939088163581	0.180412664497364	0.17377028073086	0.20417119537981	0.205027929938571	0.200493015000584	0.000373750551617971	0.000371143662812895	0.00159586763029117
126	0.908397597558638	0.17	0.0504103556397575	0.048053095417332	0.0527676158621831	0.191033124509146	0.985774148473266	0.942571972390285	1.02897632455625	15.94	11.76	21.58	0.0573379342829527	0.0599659813771653	0.0625940284713779	0.0567245694157341	0.059324503328383	0.0619244372410318	0.057905817069528	0.0605920732478928	0.063236141419471	0.0504103556397575	17.6068087596357	-0.00992609230855273	2.75739052707526	0.189793152428339	0.193304668238432	0.186589734285632	0.176939088163581	0.180412664497364	0.17377028073086	0.20417119537981	0.205027929938571	0.200493015000584	0.000373750551617971	0.000371143662812895	0.00159586763029117
126	0.908397597558638	0.17	0.0504109450507362	0.0480471357767532	0.0527747543247192	0.18700509816449	0.972027033722356	0.928863926679956	1.01519014076476	15.94	11.9	21.67	0.0565100760894337	0.0591360263423848	0.061761976595336	0.0559057501504205	0.0585036181574744	0.0611014861645282	0.0570447110773911	0.0597037664063213	0.062424156066662	0.0504109450507362	17.6942777336858	0.0155617556473422	2.78905473822215	0.189793152428339	0.193304668238432	0.186589734285632	0.176939088163581	0.180412664497364	0.17377028073086	0.20417119537981	0.205027929938571	0.200493015000584	0.000373750551617971	0.000371143662812895	0.00159586763029117
126	0.908397597558638	0.17	0.0504243373905252	0.0480816522609529	0.0527670225200975	0.189227885102356	0.981345372970701	0.938084440028578	1.02460630591282	16.11	11.83	21.89	0.056490634242005	0.0590957702356549	0.0617009062293048	0.0558690558993921	0.058445527033195	0.0610219981669979	0.0569108028299706	0.05962058090023	0.0622903438451106	0.0504243373905252	17.8217198986798	0.00562347038571622	2.78349685715765	0.189793152428339	0.193304668238432	0.186589734285632	0.176939088163581	0.180412664497364	0.17377028073086	0.20417119537981	0.205027929938571	0.200493015000584	0.000373750551617971	0.000371143662812895	0.00159586763029117
126	0.908397597558638	0.17	0.0504352809143397	0.0480882120556854	0.0527823497729941	0.195069339207917	0.994406432892646	0.951386886988602	1.03742597879669	15.85	11.65	21.54	0.0582238901063963	0.0608566416687732	0.0634893932311501	0.0576117436509323	0.0602168153462636	0.0628218870415949	0.0588217365571812	0.0614379096027785	0.0641514352572997	0.0504352809143397	17.6141308196899	-0.00112109692672529	2.76435069901794	0.189793152428339	0.193304668238432	0.186589734285632	0.176939088163581	0.180412664497364	0.17377028073086	0.20417119537981	0.205027929938571	0.200493015000584	0.000373750551617971	0.000371143662812895	0.00159586763029117
126	0.908397597558638	0.17	0.0504396194143684	0.0481071131015693	0.0527721257271676	0.198161607327683	1.00096352754989	0.958082114661663	1.04384494043812	16.04	11.88	21.71	0.0579369928270071	0.0605301109667761	0.063123229106545	0.0573068132234957	0.0598717260650357	0.0624366389065756	0.0584803579478044	0.0611292501366982	0.0637746926367027	0.0504396194143684	17.7333937776685	-0.00635931918415787	2.76724979866232	0.189793152428339	0.193304668238432	0.186589734285632	0.176939088163581	0.180412664497364	0.17377028073086	0.20417119537981	0.205027929938571	0.200493015000584	0.000373750551617971	0.000371143662812895	0.00159586763029117
126	0.908397597558638	0.17	0.0504429756281525	0.0480592307915362	0.0528267204647688	0.191136037642815	0.997572631205338	0.953867930806331	1.04127733160434	15.91	11.67	21.41	0.058137443417972	0.0608012079334629	0.0634649724489538	0.0575189478997429	0.0601543739414793	0.0627897999832158	0.0587742710896835	0.0614353660143968	0.0640803310468714	0.0504429756281525	17.5651722166655	0.00967675432316425	2.77421479261327	0.189793152428339	0.193304668238432	0.186589734285632	0.176939088163581	0.180412664497364	0.17377028073086	0.20417119537981	0.205027929938571	0.200493015000584	0.000373750551617971	0.000371143662812895	0.00159586763029117
126	0.908397597558638	0.17	0.0504453487903503	0.0480743984068324	0.0528162991738683	0.192085604253088	0.997779697135659	0.954199710294684	1.04135968397663	16.04	11.83	21.76	0.0577015509457654	0.0603368827361552	0.062972214526545	0.0570739121289021	0.0596805785454873	0.0622872449620726	0.0581895714728511	0.0609166963252137	0.0635203207248347	0.0504453487903503	17.727235237553	-0.00151234425952415	2.77311033490939	0.189793152428339	0.193304668238432	0.186589734285632	0.176939088163581	0.180412664497364	0.17377028073086	0.20417119537981	0.205027929938571	0.200493015000584	0.000373750551617971	0.000371143662812895	0.00159586763029117
126	0.908397597558638	0.17	0.0504519151592686	0.0481046288695012	0.0527992014490359	0.187609244104919	0.978088967592246	0.934742780834813	1.02143515434968	15.85	11.77	21.4	0.0572055265049686	0.0598582792047296	0.0625110319044906	0.0566040940754334	0.0592289569610689	0.0618538198467044	0.0577329538492195	0.0605367759653752	0.0632599880909319	0.0504519151592686	17.549888707621	0.00285925664856858	2.76838836218373	0.189793152428339	0.193304668238432	0.186589734285632	0.176939088163581	0.180412664497364	0.17377028073086	0.20417119537981	0.205027929938571	0.200493015000584	0.000373750551617971	0.000371143662812895	0.00159586763029117
126	0.908397597558638	0.17	0.0504626850002879	0.0481248913751284	0.0528004786254474	0.190896547669868	0.983984509856728	0.940841700735245	1.02712731897821	15.97	11.87	21.58	0.0571360704461567	0.059756076106284	0.0623760817664113	0.0565219335801913	0.0591137776595106	0.0617056217388299	0.0577583411477306	0.0603875655539506	0.0630040181392845	0.0504626850002879	17.7035066131612	0.00100412993804067	2.77451820603621	0.189793152428339	0.193304668238432	0.186589734285632	0.176939088163581	0.180412664497364	0.17377028073086	0.20417119537981	0.205027929938571	0.200493015000584	0.000373750551617971	0.000371143662812895	0.00159586763029117
126	0.908397597558638	0.17	0.0504632564708199	0.0481251912612945	0.0528013216803453	0.190173517011929	0.974350669600002	0.931530002961301	1.0171713362387	15.96	11.81	21.57	0.0566222369178316	0.0592250537070797	0.0618278704963278	0.0560151918103204	0.0585901038878569	0.0611650159653933	0.0571713083475323	0.0598315029082329	0.0624230306594565	0.0504632564708199	17.6204356948753	0.00178910532884169	2.77170825224868	0.189793152428339	0.193304668238432	0.186589734285632	0.176939088163581	0.180412664497364	0.17377028073086	0.20417119537981	0.205027929938571	0.200493015000584	0.000373750551617971	0.000371143662812895	0.00159586763029117
126	0.908397597558638	0.17	0.0504643793787849	0.0481224735915128	0.052806285166057	0.194775572122952	0.988441896231017	0.945640342015872	1.03124345044616	15.96	11.81	21.64	0.0574559393252285	0.0600565088998813	0.0626570784745342	0.0568392280729724	0.059411884075281	0.0619845400775896	0.0580517654181453	0.0606352564086713	0.0633682086226665	0.0504643793787849	17.6331643413808	0.00481314454110369	2.77330235382043	0.189793152428339	0.193304668238432	0.186589734285632	0.176939088163581	0.180412664497364	0.17377028073086	0.20417119537981	0.205027929938571	0.200493015000584	0.000373750551617971	0.000371143662812895	0.00159586763029117
126	0.908397597558638	0.17	0.0504693545119334	0.0481176992197481	0.0528210098041187	0.188143276138164	0.983089588576865	0.939597966106161	1.02658121104757	16	11.89	21.64	0.0569642826403562	0.0596010157584321	0.062237748876508	0.0563490766514542	0.0589573334343567	0.0615655902172592	0.0574971734944141	0.0600697430123554	0.0628324975935315	0.0504693545119334	17.718301107152	-8.56502402942408e-05	2.77506473655118	0.189793152428339	0.193304668238432	0.186589734285632	0.176939088163581	0.180412664497364	0.17377028073086	0.20417119537981	0.205027929938571	0.200493015000584	0.000373750551617971	0.000371143662812895	0.00159586763029117
126	0.908397597558638	0.17	0.050472831170571	0.048121116755759	0.0528245455853829	0.190351167531909	0.9955561225762	0.951828739221329	1.03928350593107	15.97	11.98	21.64	0.0577951700198443	0.0604503026622828	0.0631054353047214	0.057173702102848	0.0598002842668975	0.062426866430947	0.0583839714154925	0.0610438317973275	0.0637472657108161	0.050472831170571	17.750947602824	-0.000510010932459782	2.77643011338207	0.189793152428339	0.193304668238432	0.186589734285632	0.176939088163581	0.180412664497364	0.17377028073086	0.20417119537981	0.205027929938571	0.200493015000584	0.000373750551617971	0.000371143662812895	0.00159586763029117
126	0.908397597558638	0.17	0.0504864548568891	0.04813751753847	0.0528353921753082	0.194600450874839	1.00616192404637	0.962568717394061	1.04975513069868	15.96	11.81	21.62	0.0585104121855929	0.0611602557174123	0.0638100992492317	0.0578831700011943	0.0605046067318457	0.0631260434624971	0.0590956211670251	0.0617533773443457	0.0644680294170921	0.0504864548568891	17.7049717891361	0.0202669621972204	2.79303149087057	0.189793152428339	0.193304668238432	0.186589734285632	0.176939088163581	0.180412664497364	0.17377028073086	0.20417119537981	0.205027929938571	0.200493015000584	0.000373750551617971	0.000371143662812895	0.00159586763029117
126	0.908397597558638	0.17	0.0504881044373629	0.0481362037027919	0.052840005171934	0.191727356012843	0.978092389634093	0.93532291198567	1.02086186728252	15.79	11.65	21.66	0.057421268488201	0.060046968797345	0.062672669106489	0.0568230984631448	0.0594214462727523	0.0620197940823597	0.0579466621566653	0.0605593162123121	0.0632921513080058	0.0504881044373629	17.5768701531713	-0.0164688229675872	2.75033716877997	0.189793152428339	0.193304668238432	0.186589734285632	0.176939088163581	0.180412664497364	0.17377028073086	0.20417119537981	0.205027929938571	0.200493015000584	0.000373750551617971	0.000371143662812895	0.00159586763029117
126	0.908397597558638	0.17	0.0504900129962558	0.0481409311118995	0.052839094880612	0.193630154799534	0.984221298623596	0.941446244293488	1.0269963529537	15.84	11.73	21.55	0.0576320496330621	0.0602505890017754	0.0628691283704886	0.0570266309221681	0.0596176628060856	0.062208694690003	0.0581751929888925	0.0608360394813992	0.0635487467836175	0.0504900129962558	17.5708255678138	-0.0111355033708926	2.75374338625847	0.189793152428339	0.193304668238432	0.186589734285632	0.176939088163581	0.180412664497364	0.17377028073086	0.20417119537981	0.205027929938571	0.200493015000584	0.000373750551617971	0.000371143662812895	0.00159586763029117
126	0.908397597558638	0.17	0.0504955565029797	0.0481542672694259	0.0528368457365334	0.188910919506729	0.987732494147147	0.944144964525065	1.03132002376923	16.1	11.96	21.86	0.0568779701863664	0.0595038065817225	0.0621296429770787	0.0562528031925617	0.0588497780402901	0.0614467528880184	0.0574650405533254	0.0600307940369296	0.0628214134993493	0.0504955565029797	17.8159823425659	0.000900861798617663	2.78164844979262	0.189793152428339	0.193304668238432	0.186589734285632	0.176939088163581	0.180412664497364	0.17377028073086	0.20417119537981	0.205027929938571	0.200493015000584	0.000373750551617971	0.000371143662812895	0.00159586763029117
126	0.908397597558638	0.17	0.050496167306116	0.0481051488793567	0.0528871857328753	0.195841459851893	1.00885076961446	0.965313356792051	1.05238818243687	16.05	11.91	21.6	0.0583291780321863	0.0609599315442051	0.0635906850562238	0.0576933712696036	0.0602954487239432	0.0628975261782827	0.0589270014843012	0.0616584297395001	0.0642322511035428	0.050496167306116	17.666069509016	-0.00295217161446437	2.77004863384882	0.189793152428339	0.193304668238432	0.186589734285632	0.176939088163581	0.180412664497364	0.17377028073086	0.20417119537981	0.205027929938571	0.200493015000584	0.000373750551617971	0.000371143662812895	0.00159586763029117
126	0.908397597558638	0.17	0.050498284789638	0.0481129692630672	0.0528836003162089	0.190832443159741	0.99054916379347	0.947109512619795	1.03398881496715	16.05	11.85	21.83	0.0572418745300493	0.0598673017155862	0.0624927289011231	0.0566183021240815	0.0592151288495493	0.0618119555750171	0.0578744013355461	0.060463649829763	0.0631251133721056	0.050498284789638	17.7002948782985	-0.0139969938780913	2.75938170830601	0.189793152428339	0.193304668238432	0.186589734285632	0.176939088163581	0.180412664497364	0.17377028073086	0.20417119537981	0.205027929938571	0.200493015000584	0.000373750551617971	0.000371143662812895	0.00159586763029117
126	0.908397597558638	0.17	0.050499837156608	0.0481294861790288	0.0528701881341873	0.187197587024265	0.968809971647486	0.925816933407288	1.01180300988768	16.06	11.8	21.8	0.0559154814807742	0.0585120816797732	0.0611086818787722	0.0553051665859055	0.0578734250137975	0.0604416834416894	0.0564594577880555	0.0591035509846354	0.0617014843431599	0.050499837156608	17.7234532685519	0.00712750362758901	2.78141493109156	0.189793152428339	0.193304668238432	0.186589734285632	0.176939088163581	0.180412664497364	0.17377028073086	0.20417119537981	0.205027929938571	0.200493015000584	0.000373750551617971	0.000371143662812895	0.00159586763029117
126	0.908397597558638	0.17	0.05050088390568	0.0481590149725669	0.052842752838793	0.190968580060983	0.995113554835488	0.951492963915622	1.03873414575535	15.96	11.81	21.5	0.0578125537663399	0.0604629335941594	0.063113313421979	0.0571920455986693	0.0598139786234427	0.062435911648216	0.0583676063823177	0.0611150665547834	0.0636997245800079	0.05050088390568	17.6433427848163	0.00631563877457759	2.77575725404607	0.189793152428339	0.193304668238432	0.186589734285632	0.176939088163581	0.180412664497364	0.17377028073086	0.20417119537981	0.205027929938571	0.200493015000584	0.000373750551617971	0.000371143662812895	0.00159586763029117
126	0.908397597558638	0.17	0.0505021770186686	0.0481500091162709	0.0528543449210662	0.19385575004301	0.995860544594187	0.952610881303347	1.03911020788503	15.98	11.84	21.65	0.0578227579679493	0.0604479797261135	0.0630732014842778	0.0572003897785563	0.0597973552831311	0.0623943207877059	0.0583893931271587	0.061070160849766	0.0636841953320762	0.0505021770186686	17.7067111068659	-0.00466275969962687	2.76745332312655	0.189793152428339	0.193304668238432	0.186589734285632	0.176939088163581	0.180412664497364	0.17377028073086	0.20417119537981	0.205027929938571	0.200493015000584	0.000373750551617971	0.000371143662812895	0.00159586763029117
126	0.908397597558638	0.17	0.0505028476738486	0.048099130565717	0.0529065647819803	0.187264162711548	0.983959175440314	0.940303409098961	1.02761494178167	16.09	11.93	21.51	0.0566917301999363	0.0593237752432133	0.0619558202864903	0.0560699709731317	0.0586731494024379	0.061276327831744	0.0572586356472717	0.059837642143601	0.0625884189012888	0.0505028476738486	17.6710178338333	-0.01245684056612	2.76034102261656	0.189793152428339	0.193304668238432	0.186589734285632	0.176939088163581	0.180412664497364	0.17377028073086	0.20417119537981	0.205027929938571	0.200493015000584	0.000373750551617971	0.000371143662812895	0.00159586763029117
126	0.908397597558638	0.17	0.05050770558014	0.0481483887171805	0.0528670224430994	0.198522815768188	1.00157379862808	0.958714950843279	1.04443264641288	16.12	11.91	21.86	0.0577119192082626	0.0602919002115213	0.0628718812147799	0.0570762694243255	0.0596278340382181	0.0621793986521107	0.0582575579427977	0.0609172076735426	0.0634176080568244	0.05050770558014	17.7590407022395	-0.00055204141788041	2.77680087941701	0.189793152428339	0.193304668238432	0.186589734285632	0.176939088163581	0.180412664497364	0.17377028073086	0.20417119537981	0.205027929938571	0.200493015000584	0.000373750551617971	0.000371143662812895	0.00159586763029117
126	0.908397597558638	0.17	0.0505276721973838	0.0481715145280511	0.0528838298667166	0.189846301948715	0.984650989470359	0.941331619871572	1.02797035906915	16.1	11.81	21.6	0.0567168837948006	0.0593269519150382	0.0619370200352758	0.0560937400748818	0.0586751315921599	0.0612565231094379	0.0571507643884223	0.0599159000853222	0.0625182474311199	0.0505276721973838	17.7130864802092	0.00594935391859741	2.777130668732	0.189793152428339	0.193304668238432	0.186589734285632	0.176939088163581	0.180412664497364	0.17377028073086	0.20417119537981	0.205027929938571	0.200493015000584	0.000373750551617971	0.000371143662812895	0.00159586763029117
126	0.908397597558638	0.17	0.0505281889375288	0.0481604402411407	0.0528959376339168	0.189442879841625	0.983580186501162	0.940251092466482	1.02690928053584	15.81	11.78	21.37	0.0576548969596896	0.0603117770972846	0.0629686572348795	0.057052180744733	0.0596812862296173	0.0623103917145017	0.0582946594525073	0.0610069275731682	0.0636207013374749	0.0505281889375288	17.505980202732	-0.0074958104996416	2.75522727654774	0.189793152428339	0.193304668238432	0.186589734285632	0.176939088163581	0.180412664497364	0.17377028073086	0.20417119537981	0.205027929938571	0.200493015000584	0.000373750551617971	0.000371143662812895	0.00159586763029117
126	0.908397597558638	0.17	0.0505360615484893	0.0481493958374643	0.0529227272595144	0.18736380510705	0.987818586284657	0.944005929108764	1.03163124346055	15.91	11.76	21.72	0.05753477672604	0.0602050475057684	0.0628753182854969	0.0569226443769808	0.0595645052241775	0.0622063660713741	0.0580263476133523	0.0607098345790298	0.0635050120825818	0.0505360615484893	17.6467642620323	0.00392283510035145	2.77461448477857	0.189793152428339	0.193304668238432	0.186589734285632	0.176939088163581	0.180412664497364	0.17377028073086	0.20417119537981	0.205027929938571	0.200493015000584	0.000373750551617971	0.000371143662812895	0.00159586763029117
126	0.908397597558638	0.17	0.05053754509764	0.0481896846826746	0.0528854055126054	0.195590036317151	1.00206530752569	0.958786174579314	1.04534444047206	15.96	11.84	21.81	0.0582620312376812	0.0608919504652584	0.0635218696928355	0.0576368913710354	0.060238592094721	0.0628402928184065	0.0587956825562042	0.0615173121493555	0.0640825534878104	0.05053754509764	17.750344046539	-0.00342552791909724	2.77055276703039	0.189793152428339	0.193304668238432	0.186589734285632	0.176939088163581	0.180412664497364	0.17377028073086	0.20417119537981	0.205027929938571	0.200493015000584	0.000373750551617971	0.000371143662812895	0.00159586763029117
126	0.908397597558638	0.17	0.0505385647109867	0.0481773869831819	0.0528997424387915	0.192479929760974	0.98916141711062	0.946012661759679	1.03231017246156	16.01	11.72	21.51	0.0573115927146585	0.0599256421801463	0.0625396916456341	0.0566913770901282	0.0592771377881084	0.0618628984860887	0.0578948368342298	0.0605582234378817	0.0632181758999204	0.0505385647109867	17.5754269244355	0.00870877279128615	2.77642527883758	0.189793152428339	0.193304668238432	0.186589734285632	0.176939088163581	0.180412664497364	0.17377028073086	0.20417119537981	0.205027929938571	0.200493015000584	0.000373750551617971	0.000371143662812895	0.00159586763029117
126	0.908397597558638	0.17	0.0505391188677918	0.0481589916160269	0.0529192461195567	0.190552780723578	0.992317040441413	0.948760413579678	1.03587366730315	15.99	11.73	21.72	0.0575402671953586	0.0601818824144176	0.0628234976334766	0.0569194617982038	0.0595325764720771	0.0621456911459504	0.0577205615754331	0.0608038550226645	0.0633629669690856	0.0505391188677918	17.682364983768	0.00788167829181806	2.78017362720489	0.189793152428339	0.193304668238432	0.186589734285632	0.176939088163581	0.180412664497364	0.17377028073086	0.20417119537981	0.205027929938571	0.200493015000584	0.000373750551617971	0.000371143662812895	0.00159586763029117
126	0.908397597558638	0.17	0.0505397467093607	0.0481937120939241	0.0528857813247973	0.185534994498196	0.982166901111733	0.938341514202312	1.02599228802115	16.21	11.92	21.73	0.0561682894916152	0.0587916382209987	0.0614149869503822	0.0555401591227958	0.0581341709252434	0.060728182727691	0.0567323988180458	0.059592414862255	0.0619992225916895	0.0505397467093607	17.8018659366544	0.00315682374096327	2.78355800816733	0.189793152428339	0.193304668238432	0.186589734285632	0.176939088163581	0.180412664497364	0.17377028073086	0.20417119537981	0.205027929938571	0.200493015000584	0.000373750551617971	0.000371143662812895	0.00159586763029117
126	0.908397597558638	0.17	0.0505426196201203	0.0482008728393027	0.0528843664009379	0.200340389621693	1.01342267663071	0.970302939034438	1.05654241422699	15.92	11.71	21.61	0.059102540696591	0.0617290256257681	0.0643555105549452	0.0584726638987889	0.0610711574438873	0.0636696509889857	0.0596779439614692	0.0622855379460364	0.0649302165727104	0.0505426196201203	17.6344425199014	0.00818105338368704	2.77558738617351	0.189793152428339	0.193304668238432	0.186589734285632	0.176939088163581	0.180412664497364	0.17377028073086	0.20417119537981	0.205027929938571	0.200493015000584	0.000373750551617971	0.000371143662812895	0.00159586763029117
126	0.908397597558638	0.17	0.0505472989433016	0.0482082136364003	0.052886384250203	0.190331441400195	0.976267105381138	0.933384200833078	1.0191500099292	16.13	11.8	21.69	0.0561407683700793	0.0587200698079224	0.0612993712457656	0.055521032313736	0.0580718609296422	0.0606226895455483	0.0567226333053377	0.0592323432590379	0.0618285882427405	0.0505472989433016	17.7237239226709	-0.00610717896375977	2.76808543074744	0.189793152428339	0.193304668238432	0.186589734285632	0.176939088163581	0.180412664497364	0.17377028073086	0.20417119537981	0.205027929938571	0.200493015000584	0.000373750551617971	0.000371143662812895	0.00159586763029117
126	0.908397597558638	0.17	0.0505541135618168	0.0481521960232076	0.0529560311004259	0.188560742187212	0.98613203030703	0.942565336714724	1.02969872389934	16.03	11.78	21.39	0.0570460762139456	0.0596828259714943	0.0623195757290429	0.0564270205396708	0.0590351566745589	0.0616432928094469	0.0575978918443012	0.0603361168572359	0.0629578234996439	0.0505541135618168	17.5759803062793	0.00422152875698557	2.77115266481946	0.189793152428339	0.193304668238432	0.186589734285632	0.176939088163581	0.180412664497364	0.17377028073086	0.20417119537981	0.205027929938571	0.200493015000584	0.000373750551617971	0.000371143662812895	0.00159586763029117
126	0.908397597558638	0.17	0.0505552457585489	0.048207394606514	0.0529030969105838	0.194172651892333	0.992052167359029	0.949011534514963	1.03509280020309	16.05	11.73	21.51	0.0573615510576295	0.0599630762958864	0.0625646015341432	0.0567368174884	0.0593100091108886	0.0618832007333773	0.0579728719010034	0.060513372594463	0.0631087299663259	0.0505552457585489	17.657669385705	0.00369792759322786	2.77458864675003	0.189793152428339	0.193304668238432	0.186589734285632	0.176939088163581	0.180412664497364	0.17377028073086	0.20417119537981	0.205027929938571	0.200493015000584	0.000373750551617971	0.000371143662812895	0.00159586763029117
126	0.908397597558638	0.17	0.0505569426020178	0.0481821139726885	0.0529317712313471	0.19002270159287	0.995934524598593	0.952143850072306	1.03972519912488	16.12	11.85	21.64	0.0573009550758479	0.0599363210172247	0.0625716869586014	0.0566693687666582	0.059275687006368	0.0618820052460777	0.0578487620052459	0.0605015046867389	0.0632430714619983	0.0505569426020178	17.7007277687247	0.0113520373574792	2.78553596914536	0.189793152428339	0.193304668238432	0.186589734285632	0.176939088163581	0.180412664497364	0.17377028073086	0.20417119537981	0.205027929938571	0.200493015000584	0.000373750551617971	0.000371143662812895	0.00159586763029117
126	0.908397597558638	0.17	0.050556982231658	0.0481983779826386	0.0529155864806773	0.194971647994129	0.986886966932278	0.944179438552994	1.02959449531156	16.09	11.82	21.78	0.0569317299044779	0.0595068902726209	0.062082050640764	0.05630752856843	0.0588544547946451	0.0614013810208601	0.057470436464818	0.0601223828486523	0.0626059749749535	0.050556982231658	17.7196834656927	0.00339186067214815	2.77635894192479	0.189793152428339	0.193304668238432	0.186589734285632	0.176939088163581	0.180412664497364	0.17377028073086	0.20417119537981	0.205027929938571	0.200493015000584	0.000373750551617971	0.000371143662812895	0.00159586763029117
126	0.908397597558638	0.17	0.0505656712036929	0.0482258409887146	0.0529055014186712	0.189522182396196	0.981920326980036	0.938675520248802	1.02516513371127	16	11.78	21.7	0.0568961115889501	0.0595173169962997	0.0621385224036494	0.0562812709841841	0.0588741506681607	0.0614670303521373	0.0574142886878378	0.0600471640303575	0.0627921662460283	0.0505656712036929	17.7211209413331	0.00202136234521866	2.77589946678373	0.189793152428339	0.193304668238432	0.186589734285632	0.176939088163581	0.180412664497364	0.17377028073086	0.20417119537981	0.205027929938571	0.200493015000584	0.000373750551617971	0.000371143662812895	0.00159586763029117
126	0.908397597558638	0.17	0.0505677851160749	0.0481989347096332	0.0529366355225166	0.189532552178097	0.981323777058545	0.93810670180251	1.02454085231458	15.96	11.8	21.63	0.0570212930188514	0.0596481727830159	0.0622750525471804	0.0564099483002373	0.0590086643910575	0.0616073804818776	0.0575666370129752	0.060237029108999	0.0628518916697031	0.0505677851160749	17.6463266904659	-0.0072211542173166	2.76252992056061	0.189793152428339	0.193304668238432	0.186589734285632	0.176939088163581	0.180412664497364	0.17377028073086	0.20417119537981	0.205027929938571	0.200493015000584	0.000373750551617971	0.000371143662812895	0.00159586763029117
126	0.908397597558638	0.17	0.0505727661694349	0.0482134341847189	0.0529320981541509	0.192084920271943	0.980581465969095	0.937752551250761	1.02341038068743	16.07	11.84	21.85	0.0566121668079807	0.0591977504579587	0.0617833341079367	0.0559935185719439	0.0585508473987209	0.0611081762254979	0.0571954511089731	0.0597450240875224	0.0623989657476727	0.0505727661694349	17.7127652997812	-0.0027031566287314	2.77104878539789	0.189793152428339	0.193304668238432	0.186589734285632	0.176939088163581	0.180412664497364	0.17377028073086	0.20417119537981	0.205027929938571	0.200493015000584	0.000373750551617971	0.000371143662812895	0.00159586763029117
126	0.908397597558638	0.17	0.0505780803272384	0.0482114108027149	0.0529447498517619	0.195553934173373	1.0064023621595	0.962930924555061	1.04987379976393	15.89	11.7	21.7	0.0587535198798211	0.0614059427155263	0.0640583655512315	0.0581304123016119	0.0607547049968093	0.0633789976920068	0.0593644642113728	0.0619741601815445	0.06514002337853	0.0505780803272384	17.6310305955888	-0.00927612849550782	2.75842956951044	0.189793152428339	0.193304668238432	0.186589734285632	0.176939088163581	0.180412664497364	0.17377028073086	0.20417119537981	0.205027929938571	0.200493015000584	0.000373750551617971	0.000371143662812895	0.00159586763029117
126	0.908397597558638	0.17	0.0506005780136804	0.0482240985534234	0.0529770574739374	0.187817985125437	0.97990811052651	0.936511019845737	1.02330520120728	16.04	11.88	21.67	0.0566512758345781	0.0592764457498019	0.0619016156650257	0.0560356468526833	0.0586322890664846	0.061228931280286	0.0571731394679809	0.0598868330096429	0.0624807435781472	0.0506005780136804	17.6784009354965	0.00489027996111158	2.777617137441	0.189793152428339	0.193304668238432	0.186589734285632	0.176939088163581	0.180412664497364	0.17377028073086	0.20417119537981	0.205027929938571	0.200493015000584	0.000373750551617971	0.000371143662812895	0.00159586763029117
126	0.908397597558638	0.17	0.0506091326873207	0.0482170804572639	0.0530011849173775	0.188488345083744	0.981163401644027	0.93780596100428	1.02452084228377	16.2	11.9	21.92	0.056158556631934	0.0587549266560437	0.0613512966801534	0.0555312026690807	0.0580985683326558	0.0606659339962309	0.056637722918369	0.0592971425604856	0.0618965866633495	0.0506091326873207	17.7525288039789	-0.00470118044550038	2.77192599141394	0.189793152428339	0.193304668238432	0.186589734285632	0.176939088163581	0.180412664497364	0.17377028073086	0.20417119537981	0.205027929938571	0.200493015000584	0.000373750551617971	0.000371143662812895	0.00159586763029117
126	0.908397597558638	0.17	0.0506092432851166	0.048266960629783	0.0529515259404501	0.193295001898038	0.993154743217327	0.949945053214023	1.03636443322063	15.89	11.79	21.57	0.0579855594126568	0.0606231204362253	0.0632606814597938	0.0573713399814678	0.0599809623036073	0.0625905846257469	0.0586241232894754	0.061182553713618	0.0638668377302691	0.0506092432851166	17.6497363279643	0.000251186317104088	2.77059599373321	0.189793152428339	0.193304668238432	0.186589734285632	0.176939088163581	0.180412664497364	0.17377028073086	0.20417119537981	0.205027929938571	0.200493015000584	0.000373750551617971	0.000371143662812895	0.00159586763029117
126	0.908397597558638	0.17	0.0506177692462586	0.0482377377310869	0.0529978007614302	0.190556737335459	0.985204486481286	0.94196061172192	1.02844836124065	16.06	11.87	21.71	0.0569014076340183	0.0595136584168393	0.0621259091996603	0.0562806607686808	0.0588644140757391	0.0614481673827975	0.0574217671525769	0.060195424622601	0.0627863434758337	0.0506177692462586	17.6887423153294	-0.00455495945481933	2.76808893056974	0.189793152428339	0.193304668238432	0.186589734285632	0.176939088163581	0.180412664497364	0.17377028073086	0.20417119537981	0.205027929938571	0.200493015000584	0.000373750551617971	0.000371143662812895	0.00159586763029117
126	0.908397597558638	0.17	0.0506234867490717	0.0482767373816841	0.0529702361164593	0.196396163462737	1.0131635971368	0.969516913976015	1.05681028029758	15.91	11.78	21.34	0.0590970729206771	0.0617575641202791	0.0644180553198812	0.0584685461784719	0.0611007417318818	0.0637329372852918	0.0597679148278647	0.0624901262724949	0.0651792772478895	0.0506234867490717	17.6250566166709	-0.00839647401649079	2.75996940582709	0.189793152428339	0.193304668238432	0.186589734285632	0.176939088163581	0.180412664497364	0.17377028073086	0.20417119537981	0.205027929938571	0.200493015000584	0.000373750551617971	0.000371143662812895	0.00159586763029117
126	0.908397597558638	0.17	0.0506327677943485	0.048272816877252	0.0529927187114449	0.190808387035588	0.990398727302412	0.946962289910339	1.03383516469449	16.01	11.91	21.75	0.0573909496847762	0.0600234287384991	0.062655907792222	0.0567705361228401	0.0593745572800582	0.0619785784372763	0.0579168209279475	0.0606323980677196	0.0632453452716215	0.0506327677943485	17.7758633303633	0.0173818168309022	2.7954725687409	0.189793152428339	0.193304668238432	0.186589734285632	0.176939088163581	0.180412664497364	0.17377028073086	0.20417119537981	0.205027929938571	0.200493015000584	0.000373750551617971	0.000371143662812895	0.00159586763029117
126	0.908397597558638	0.17	0.0506364663162485	0.0482946374517618	0.0529782951807352	0.198318559284448	1.00712259983787	0.963998628875677	1.05024657080006	15.93	11.71	21.65	0.0586935430560284	0.0613191677930349	0.0639447925300414	0.0580672647071934	0.0606648732121012	0.063262481717009	0.059288564248757	0.0619631504177611	0.0645233890438376	0.0506364663162485	17.6648847649996	-0.0165005897860615	2.75153685005948	0.189793152428339	0.193304668238432	0.186589734285632	0.176939088163581	0.180412664497364	0.17377028073086	0.20417119537981	0.205027929938571	0.200493015000584	0.000373750551617971	0.000371143662812895	0.00159586763029117
126	0.908397597558638	0.17	0.0506442809711877	0.0482408186626936	0.0530477432796818	0.184655437518896	0.989959430242414	0.945657351553644	1.03426150893118	15.88	11.75	21.44	0.0577417963702754	0.0604468793500927	0.06315196232991	0.0571307071357501	0.0598071618568125	0.0624836165778749	0.0583553696166868	0.0611449172825232	0.0638044687867273	0.0506442809711877	17.6304783326926	0.00308069508903147	2.77423312322569	0.189793152428339	0.193304668238432	0.186589734285632	0.176939088163581	0.180412664497364	0.17377028073086	0.20417119537981	0.205027929938571	0.200493015000584	0.000373750551617971	0.000371143662812895	0.00159586763029117
126	0.908397597558638	0.17	0.050645173990861	0.0482619983849997	0.0530283495967223	0.191521190104753	1.00191050604782	0.958070358873101	1.04575065322254	16.09	11.96	21.62	0.0577591737745552	0.0604021640889046	0.0630451544032539	0.0571255948279888	0.0597395933318651	0.0623535918357414	0.0583709331331966	0.0610113882958401	0.0636986205238613	0.050645173990861	17.7686242158022	0.0178824883855752	2.79669989769985	0.189793152428339	0.193304668238432	0.186589734285632	0.176939088163581	0.180412664497364	0.17377028073086	0.20417119537981	0.205027929938571	0.200493015000584	0.000373750551617971	0.000371143662812895	0.00159586763029117
126	0.908397597558638	0.17	0.0506460983276033	0.0482978068714403	0.0529943897837663	0.19505734829485	0.99475829757995	0.951721886186331	1.03779470897357	15.85	11.8	21.64	0.0582419658287194	0.0608756398443731	0.0635093138600268	0.0576295551349329	0.0602355362300578	0.0628415173251828	0.0587939845503187	0.0616120049610212	0.0641740617559891	0.0506460983276033	17.6500761242122	0.0107242633256354	2.7791727530644	0.189793152428339	0.193304668238432	0.186589734285632	0.176939088163581	0.180412664497364	0.17377028073086	0.20417119537981	0.205027929938571	0.200493015000584	0.000373750551617971	0.000371143662812895	0.00159586763029117
126	0.908397597558638	0.17	0.0506506695993066	0.048225591255948	0.0530757479426652	0.185647903619935	0.983801886057071	0.939919937565298	1.02768383454884	15.89	11.75	21.46	0.0573509963727079	0.0600285366271449	0.0627060768815819	0.0567428088895271	0.0593919547555236	0.06204110062152	0.057858943581501	0.0606378990379406	0.0632899382739476	0.0506506695993066	17.5327379867959	0.0164387728170366	2.78134858167336	0.189793152428339	0.193304668238432	0.186589734285632	0.176939088163581	0.180412664497364	0.17377028073086	0.20417119537981	0.205027929938571	0.200493015000584	0.000373750551617971	0.000371143662812895	0.00159586763029117
126	0.908397597558638	0.17	0.0506567503224419	0.0482750778197595	0.0530384228251242	0.185150641441807	0.978413307809141	0.93469980861148	1.0221268070068	16.13	11.89	21.59	0.0562294146875862	0.0588591193812056	0.0614888240748251	0.0556089859689301	0.0582096748116364	0.0608103636543427	0.0566999671005045	0.0594589286368582	0.062131402847328	0.0506567503224419	17.6741018296011	0.00538108971577667	2.77896563322371	0.189793152428339	0.193304668238432	0.186589734285632	0.176939088163581	0.180412664497364	0.17377028073086	0.20417119537981	0.205027929938571	0.200493015000584	0.000373750551617971	0.000371143662812895	0.00159586763029117
126	0.908397597558638	0.17	0.0506579741555828	0.0482846176339242	0.0530313306772415	0.189455960741449	0.977645894443863	0.934580054700294	1.02071173418743	16.06	11.83	21.7	0.0564450452106118	0.0590460564981234	0.0616470677856351	0.0558289594367226	0.0584015812341385	0.0609742030315544	0.0570004144319422	0.0596146800447472	0.0622107201319568	0.0506579741555828	17.691528945514	0.00227439239850263	2.77463705937459	0.189793152428339	0.193304668238432	0.186589734285632	0.176939088163581	0.180412664497364	0.17377028073086	0.20417119537981	0.205027929938571	0.200493015000584	0.000373750551617971	0.000371143662812895	0.00159586763029117
126	0.908397597558638	0.17	0.0506599732297369	0.0483006349823714	0.0530193114771024	0.187685456040056	0.979184336556516	0.935800452564959	1.02256822054807	16.04	11.88	21.75	0.0566084025355128	0.059232778663796	0.0618571547920791	0.0559932427882802	0.0585890999956363	0.0611849572029924	0.0571462493335424	0.0597796435583528	0.0624167305891519	0.0506599732297369	17.7681439144438	-0.00618340758552505	2.77079904595388	0.189793152428339	0.193304668238432	0.186589734285632	0.176939088163581	0.180412664497364	0.17377028073086	0.20417119537981	0.205027929938571	0.200493015000584	0.000373750551617971	0.000371143662812895	0.00159586763029117
126	0.908397597558638	0.17	0.0506751590941403	0.0482885372009969	0.0530617809872836	0.184705828527318	0.965255373302307	0.922066063427054	1.00844468317756	16.01	11.84	21.42	0.0558795117983755	0.0584968920994876	0.0611142724005996	0.0552753587953786	0.0578644407431585	0.0604535226909383	0.0564604272571411	0.0590027141364851	0.0618320776312002	0.0506751590941403	17.5416851953684	0.00583635134570353	2.77203267277122	0.189793152428339	0.193304668238432	0.186589734285632	0.176939088163581	0.180412664497364	0.17377028073086	0.20417119537981	0.205027929938571	0.200493015000584	0.000373750551617971	0.000371143662812895	0.00159586763029117
126	0.908397597558638	0.17	0.050681187401298	0.0483197303029446	0.0530426444996514	0.198205995817823	1.00678577090765	0.963660955910602	1.0499105859047	16.03	11.87	21.82	0.0583091911019622	0.0609185871384796	0.063527983174997	0.0576760160715673	0.0602570768768199	0.0628381376820726	0.0588943789998594	0.061547388581625	0.064120906230545	0.050681187401298	17.7402031825961	-0.0146269898247962	2.75957953700705	0.189793152428339	0.193304668238432	0.186589734285632	0.176939088163581	0.180412664497364	0.17377028073086	0.20417119537981	0.205027929938571	0.200493015000584	0.000373750551617971	0.000371143662812895	0.00159586763029117
126	0.908397597558638	0.17	0.0507020890065614	0.0483134851358281	0.0530906928772947	0.190874115350361	0.996393591701033	0.952703533585963	1.0400836498161	16.12	11.89	21.61	0.0573492925662405	0.0599792753853932	0.062609258204546	0.0567176140785124	0.059318628736148	0.0619196433937837	0.0579778489306612	0.0605481255288717	0.0633086930367714	0.0507020890065614	17.6572086106035	-0.00451940751230845	2.76811739580618	0.189793152428339	0.193304668238432	0.186589734285632	0.176939088163581	0.180412664497364	0.17377028073086	0.20417119537981	0.205027929938571	0.200493015000584	0.000373750551617971	0.000371143662812895	0.00159586763029117
126	0.908397597558638	0.17	0.0507030626092771	0.0482888562567014	0.0531172689618528	0.185302018978713	0.985067567928051	0.94107883697962	1.02905629887648	15.86	11.74	21.42	0.0575545518813726	0.0602448171366118	0.062935082391851	0.056948265957814	0.0596101916655878	0.0622721173733617	0.0581184082354539	0.0609276110408253	0.0636130538459825	0.0507030626092771	17.5391445737971	-0.00562624973199736	2.7599660986246	0.189793152428339	0.193304668238432	0.186589734285632	0.176939088163581	0.180412664497364	0.17377028073086	0.20417119537981	0.205027929938571	0.200493015000584	0.000373750551617971	0.000371143662812895	0.00159586763029117
126	0.908397597558638	0.17	0.0507053982983549	0.0483033693379001	0.0531074272588098	0.187391128782844	0.981622396242062	0.938088464465386	1.02515632801874	15.98	11.82	21.45	0.0569545060040766	0.0595975974316732	0.0622406888592699	0.056341884993252	0.0589565464781509	0.0615712079630498	0.057609332939321	0.0602770080752187	0.0629438011984499	0.0507053982983549	17.5663836258459	-0.0095827168404451	2.75605413283064	0.189793152428339	0.193304668238432	0.186589734285632	0.176939088163581	0.180412664497364	0.17377028073086	0.20417119537981	0.205027929938571	0.200493015000584	0.000373750551617971	0.000371143662812895	0.00159586763029117
126	0.908397597558638	0.17	0.0507069427150846	0.0483268762619498	0.0530870091682193	0.192760379061993	0.995077644266368	0.951709934652827	1.03844535387991	15.89	11.82	21.5	0.0581000107278088	0.0607475236958292	0.0633950366638496	0.0574847840084042	0.0601042622016028	0.0627237403948015	0.0586738529506768	0.0613592639081104	0.0642351604346915	0.0507069427150846	17.6149577152494	0.00075530641282621	2.76886117253562	0.189793152428339	0.193304668238432	0.186589734285632	0.176939088163581	0.180412664497364	0.17377028073086	0.20417119537981	0.205027929938571	0.200493015000584	0.000373750551617971	0.000371143662812895	0.00159586763029117
126	0.908397597558638	0.17	0.0507205067867911	0.0483350853249589	0.0531059282486233	0.1858526831939	0.978063313268858	0.934466854193832	1.02165977234388	15.95	11.7	21.54	0.0568397034184659	0.0594914933592204	0.062143283299975	0.0562315107084155	0.0588549261290097	0.061478341549604	0.0573802440966468	0.060074393635445	0.0627212496109033	0.0507205067867911	17.6009010908268	0.000153260050343809	2.76808375865925	0.189793152428339	0.193304668238432	0.186589734285632	0.176939088163581	0.180412664497364	0.17377028073086	0.20417119537981	0.205027929938571	0.200493015000584	0.000373750551617971	0.000371143662812895	0.00159586763029117
126	0.908397597558638	0.17	0.0507264423780533	0.0483655122273956	0.053087372528711	0.193481627420961	0.991218771584617	0.948119100818114	1.03431844235112	16.07	11.72	21.76	0.0572478195084104	0.0598501952761632	0.0624525710439161	0.0566225212545129	0.0591964721663056	0.0617704230780983	0.0577012980875686	0.0603654769609888	0.0629933793052155	0.0507264423780533	17.703773991878	0.000187074141762526	2.77111487029777	0.189793152428339	0.193304668238432	0.186589734285632	0.176939088163581	0.180412664497364	0.17377028073086	0.20417119537981	0.205027929938571	0.200493015000584	0.000373750551617971	0.000371143662812895	0.00159586763029117
126	0.908397597558638	0.17	0.0507331728129766	0.0483662015311531	0.0531001440948	0.193416274118535	0.992091341381916	0.948944694714367	1.03523798804946	15.96	11.84	21.74	0.0576691109810145	0.0602912118990015	0.0629133128169886	0.057050488237636	0.059644461597634	0.0622384349576319	0.0582184242021616	0.0609057463889302	0.0635292288898944	0.0507331728129766	17.7066318588839	0.00623272719045409	2.78089112971736	0.189793152428339	0.193304668238432	0.186589734285632	0.176939088163581	0.180412664497364	0.17377028073086	0.20417119537981	0.205027929938571	0.200493015000584	0.000373750551617971	0.000371143662812895	0.00159586763029117
126	0.908397597558638	0.17	0.0507370532269138	0.0483510678948787	0.0531230385589489	0.191203066235306	0.991938375094719	0.948489935706032	1.03538681448341	15.87	11.75	21.61	0.0579519478786704	0.0606066114655734	0.0632612750524764	0.0573397702749225	0.0599663912221408	0.0625930121693591	0.0585059442525758	0.0611559990968995	0.0638364819851545	0.0507370532269138	17.5642828971378	-0.0127509911029663	2.75184077092501	0.189793152428339	0.193304668238432	0.186589734285632	0.176939088163581	0.180412664497364	0.17377028073086	0.20417119537981	0.205027929938571	0.200493015000584	0.000373750551617971	0.000371143662812895	0.00159586763029117
126	0.908397597558638	0.17	0.0507436887947181	0.0483949715058797	0.0530924060835566	0.193235478658915	0.992342159438376	0.949159580807613	1.03552473806914	16	11.78	21.53	0.0575291624844555	0.0601464858858936	0.0627638092873316	0.0569074075743383	0.059496443867014	0.0620854801596896	0.0580494299862816	0.0607630228702153	0.0633629669690856	0.0507436887947181	17.6555302765607	-0.000164574734944009	2.77091717126715	0.189793152428339	0.193304668238432	0.186589734285632	0.176939088163581	0.180412664497364	0.17377028073086	0.20417119537981	0.205027929938571	0.200493015000584	0.000373750551617971	0.000371143662812895	0.00159586763029117
126	0.908397597558638	0.17	0.0507525173890526	0.0484042821685838	0.0531007526095213	0.187655441398562	0.974239679269	0.931070624598207	1.01740873393979	16.11	11.87	21.83	0.0560741611590122	0.0586740375429727	0.0612739139269333	0.0554573426154832	0.0580286202307531	0.060599897846023	0.0565400186140207	0.059243037850405	0.0618627741818244	0.0507525173890526	17.8035702266343	0.0211422957390625	2.79887142385094	0.189793152428339	0.193304668238432	0.186589734285632	0.176939088163581	0.180412664497364	0.17377028073086	0.20417119537981	0.205027929938571	0.200493015000584	0.000373750551617971	0.000371143662812895	0.00159586763029117
126	0.908397597558638	0.17	0.0507568215380772	0.048365735695159	0.0531479073809953	0.187972413770176	0.997576567380648	0.953419345768034	1.04173378899326	16.05	12.02	21.68	0.0576322518436493	0.0603014656874736	0.062970679531298	0.0570046991896453	0.059644848192548	0.0622849971954506	0.0582975723156432	0.0609676581802433	0.0636915118545554	0.0507568215380772	17.7669794079917	-0.0108293342330892	2.76904566730563	0.189793152428339	0.193304668238432	0.186589734285632	0.176939088163581	0.180412664497364	0.17377028073086	0.20417119537981	0.205027929938571	0.200493015000584	0.000373750551617971	0.000371143662812895	0.00159586763029117
126	0.908397597558638	0.17	0.0507580437603955	0.0483835960225416	0.0531324914982494	0.187046366486706	0.981335560203371	0.937765018996822	1.02490610140992	16	11.84	21.66	0.0568578256121976	0.0594995601443741	0.0621412946765506	0.0562439107325382	0.0588571214842157	0.0614703322358931	0.0574432527027317	0.0600308074808716	0.0627806473954587	0.0507580437603955	17.6804405727512	0.0075745506936152	2.78005914141692	0.189793152428339	0.193304668238432	0.186589734285632	0.176939088163581	0.180412664497364	0.17377028073086	0.20417119537981	0.205027929938571	0.200493015000584	0.000373750551617971	0.000371143662812895	0.00159586763029117
126	0.908397597558638	0.17	0.0507617286493959	0.0484080750019898	0.0531153822968021	0.195713259845809	0.98939533553825	0.94668014425949	1.03211052681701	16.08	11.82	22	0.0571121453173916	0.0596891046276356	0.0622660639378797	0.056486858733776	0.0590356044639792	0.0615843501941824	0.0576047424022735	0.0601737163667404	0.0627450409218577	0.0507617286493959	17.7639008783369	-0.00661761284677158	2.77027939980323	0.189793152428339	0.193304668238432	0.186589734285632	0.176939088163581	0.180412664497364	0.17377028073086	0.20417119537981	0.205027929938571	0.200493015000584	0.000373750551617971	0.000371143662812895	0.00159586763029117
126	0.908397597558638	0.17	0.0507702830310112	0.0484209755404885	0.0531195905215339	0.194157895182229	1.00037230290393	0.956968650490662	1.04377595531719	15.96	11.86	21.6	0.0581716579488761	0.0608100541185121	0.0634484502881482	0.0575480973779068	0.0601582117367781	0.0627683260956494	0.0588053619199254	0.0614818055169753	0.0640851155196943	0.0507702830310112	17.6794784289647	0.00684009121620901	2.77787339512026	0.189793152428339	0.193304668238432	0.186589734285632	0.176939088163581	0.180412664497364	0.17377028073086	0.20417119537981	0.205027929938571	0.200493015000584	0.000373750551617971	0.000371143662812895	0.00159586763029117
126	0.908397597558638	0.17	0.0507713417216377	0.0483576598844169	0.0531850235588586	0.183604859393642	0.976032104169371	0.932200295602447	1.01986391273629	15.9	11.79	21.35	0.0568662943629562	0.0595401323140765	0.0622139702651969	0.0562628301510607	0.0589082933763441	0.0615537566016276	0.0575389808454063	0.0602109310546444	0.0629502140138649	0.0507713417216377	17.5651799645906	-0.00773524975564336	2.75926082055138	0.189793152428339	0.193304668238432	0.186589734285632	0.176939088163581	0.180412664497364	0.17377028073086	0.20417119537981	0.205027929938571	0.200493015000584	0.000373750551617971	0.000371143662812895	0.00159586763029117
126	0.908397597558638	0.17	0.0507777641681826	0.048408110571898	0.0531474177644672	0.195720407511662	1.00472832213894	0.961352144231573	1.04810450004632	16.05	11.9	21.71	0.0581177542951181	0.0607400255044854	0.0633622967138526	0.0574850956676245	0.060078821340015	0.0626725470124056	0.0587607158131527	0.0613989043639383	0.0639878610698478	0.0507777641681826	17.7377275356166	-0.00374516058705148	2.77201658471468	0.189793152428339	0.193304668238432	0.186589734285632	0.176939088163581	0.180412664497364	0.17377028073086	0.20417119537981	0.205027929938571	0.200493015000584	0.000373750551617971	0.000371143662812895	0.00159586763029117
126	0.908397597558638	0.17	0.0507913009436658	0.0484412098631996	0.0531413920241319	0.191992582431008	0.987252415525407	0.944119300693159	1.03038553035766	16.1	11.77	21.82	0.0569076521566907	0.0595075400029682	0.0621074278492458	0.056283099077393	0.0588544535384634	0.0614258079995338	0.0573581577229458	0.0600817621842561	0.0626492521303598	0.0507913009436658	17.7576676490399	0.00572996341118865	2.7814607927219	0.189793152428339	0.193304668238432	0.186589734285632	0.176939088163581	0.180412664497364	0.17377028073086	0.20417119537981	0.205027929938571	0.200493015000584	0.000373750551617971	0.000371143662812895	0.00159586763029117
126	0.908397597558638	0.17	0.0507982996028705	0.0484322294749702	0.0531643697307708	0.194060534151694	0.999547125473245	0.956165777479936	1.04292847346655	15.94	11.84	21.69	0.0581906127628215	0.0608307273555662	0.0634708419483109	0.0575689094807429	0.060180817326223	0.0627927251717032	0.0588096341143525	0.0614476761597525	0.0641044885710002	0.0507982996028705	17.6566592353042	-0.0101538728773869	2.76133714773268	0.189793152428339	0.193304668238432	0.186589734285632	0.176939088163581	0.180412664497364	0.17377028073086	0.20417119537981	0.205027929938571	0.200493015000584	0.000373750551617971	0.000371143662812895	0.00159586763029117
126	0.908397597558638	0.17	0.0508091405724013	0.0484367607396112	0.0531815204051914	0.190054645720405	0.994280236040796	0.950566835838144	1.03799363624345	16.16	11.81	21.74	0.0570857751715581	0.0597109596844941	0.0623361441974301	0.0564529532856941	0.0590490364295198	0.0616451195733455	0.0576526338888255	0.0602153904630412	0.0628684943562073	0.0508091405724013	17.7662464878064	0.0229403819220864	2.80071148468677	0.189793152428339	0.193304668238432	0.186589734285632	0.176939088163581	0.180412664497364	0.17377028073086	0.20417119537981	0.205027929938571	0.200493015000584	0.000373750551617971	0.000371143662812895	0.00159586763029117
126	0.908397597558638	0.17	0.0508097121976516	0.0484384549978556	0.0531809693974475	0.196336371465694	0.996847838708605	0.953895895553767	1.03979978186344	16.01	11.8	21.49	0.0577967656710446	0.060399233513927	0.0630017013568094	0.057171529304543	0.0597458440575574	0.0623201588105717	0.0584111274726798	0.0609698170656433	0.0636118376630618	0.0508097121976516	17.6007054872826	-0.00568276958411481	2.7608074229286	0.189793152428339	0.193304668238432	0.186589734285632	0.176939088163581	0.180412664497364	0.17377028073086	0.20417119537981	0.205027929938571	0.200493015000584	0.000373750551617971	0.000371143662812895	0.00159586763029117
126	0.908397597558638	0.17	0.0508201947223779	0.0484077566847646	0.0532326327599913	0.189224823877852	0.99887595674904	0.954841778682845	1.04291013481523	16.03	11.75	21.49	0.0577755139361783	0.0604399315657054	0.0631043491952325	0.0571481326612539	0.0597836175195176	0.0624191023777812	0.05838216254038	0.0609915975027564	0.0636921164697655	0.0508201947223779	17.6195841447643	0.00479290036349417	2.77390984959697	0.189793152428339	0.193304668238432	0.186589734285632	0.176939088163581	0.180412664497364	0.17377028073086	0.20417119537981	0.205027929938571	0.200493015000584	0.000373750551617971	0.000371143662812895	0.00159586763029117
126	0.908397597558638	0.17	0.0508225483789736	0.0484433293250894	0.0532017674328579	0.188311462264959	0.989071095603626	0.945338927696916	1.03280326351034	16.02	11.9	21.49	0.0572530654254114	0.0599016400233685	0.0625502146213255	0.0566329473046532	0.0592528347207071	0.061872722136761	0.0578425260343792	0.0605804492864998	0.0632669560905564	0.0508225483789736	17.6640907926264	0.00704446655152742	2.77961600775148	0.189793152428339	0.193304668238432	0.186589734285632	0.176939088163581	0.180412664497364	0.17377028073086	0.20417119537981	0.205027929938571	0.200493015000584	0.000373750551617971	0.000371143662812895	0.00159586763029117
126	0.908397597558638	0.17	0.0508233598254945	0.048469430467737	0.053177289183252	0.189681716747421	0.988453970068216	0.944944008355561	1.03196393178087	16.08	11.94	21.75	0.0570108090946589	0.0596358726952344	0.0622609362958099	0.0563867345301565	0.0589830626076033	0.0615793906850502	0.057628049395521	0.0602001089714132	0.0629789313701631	0.0508233598254945	17.7948652486378	0.00792639397913242	2.78538890374604	0.189793152428339	0.193304668238432	0.186589734285632	0.176939088163581	0.180412664497364	0.17377028073086	0.20417119537981	0.205027929938571	0.200493015000584	0.000373750551617971	0.000371143662812895	0.00159586763029117
126	0.908397597558638	0.17	0.0508311346982016	0.0484432155723904	0.0532190538240129	0.186093333285277	0.968329514163301	0.925201224827432	1.01145780349917	15.71	11.58	21.28	0.0571073831834502	0.0597694459640195	0.0624315087445887	0.056521971499273	0.0591567452925189	0.0617915190857649	0.0577152123388711	0.0603420814011747	0.0630231547359935	0.0508311346982016	17.3618274925996	-0.00346229275153032	2.74958468999026	0.189793152428339	0.193304668238432	0.186589734285632	0.176939088163581	0.180412664497364	0.17377028073086	0.20417119537981	0.205027929938571	0.200493015000584	0.000373750551617971	0.000371143662812895	0.00159586763029117
126	0.908397597558638	0.17	0.0508389620141422	0.0484836163731708	0.0531943076551135	0.199730879347571	1.00928097458932	0.966255598300893	1.05230635087775	15.99	11.79	21.72	0.0586278453899702	0.0612384228741462	0.0638490003583222	0.0579961103684607	0.0605785579902454	0.0631610056120301	0.0592842595824298	0.0618113436787643	0.064402270522449	0.0508389620141422	17.696009131003	-0.00296659974799154	2.76809014485463	0.189793152428339	0.193304668238432	0.186589734285632	0.176939088163581	0.180412664497364	0.17377028073086	0.20417119537981	0.205027929938571	0.200493015000584	0.000373750551617971	0.000371143662812895	0.00159586763029117
126	0.908397597558638	0.17	0.0508403885895966	0.0484764822236715	0.0532042949555217	0.192028116431536	0.991520757140208	0.948206118920324	1.03483539536009	15.94	11.83	21.8	0.0577120055564532	0.0603483254364262	0.0629846453163992	0.0570955921846125	0.0597037539229511	0.0623119156612897	0.0583313461014657	0.0609994649291739	0.0635515038802575	0.0508403885895966	17.6808379638633	-0.000777187398223912	2.77294528508383	0.189793152428339	0.193304668238432	0.186589734285632	0.176939088163581	0.180412664497364	0.17377028073086	0.20417119537981	0.205027929938571	0.200493015000584	0.000373750551617971	0.000371143662812895	0.00159586763029117
126	0.908397597558638	0.17	0.050840947405283	0.0484865887717038	0.0531953060388621	0.196042403863158	0.99680332457287	0.953813249100194	1.03979340004555	16.19	12	21.76	0.0571662402654487	0.0597428253420548	0.062319410418661	0.0565290994608429	0.0590769674575568	0.0616248354542706	0.0577061611610567	0.0603319687674699	0.0629657373564905	0.050840947405283	17.7869905580627	0.00665326470226889	2.78501072682484	0.189793152428339	0.193304668238432	0.186589734285632	0.176939088163581	0.180412664497364	0.17377028073086	0.20417119537981	0.205027929938571	0.200493015000584	0.000373750551617971	0.000371143662812895	0.00159586763029117
126	0.908397597558638	0.17	0.0508414467623542	0.048488894785295	0.0531939987394134	0.192101281980914	0.983342792005218	0.940395534665561	1.02629004934487	15.83	11.62	21.5	0.0575898407434495	0.0602199316141365	0.0628500224848235	0.0569855422263924	0.0595880351736894	0.0621905281209864	0.0580502919813733	0.0608263442600643	0.0634754150249447	0.0508414467623542	17.5622095507585	0.00401577194829037	2.76712799014127	0.189793152428339	0.193304668238432	0.186589734285632	0.176939088163581	0.180412664497364	0.17377028073086	0.20417119537981	0.205027929938571	0.200493015000584	0.000373750551617971	0.000371143662812895	0.00159586763029117
126	0.908397597558638	0.17	0.0508432622117358	0.0484905020559728	0.0531960223674987	0.194451344642098	0.994928282070855	0.951801271280855	1.03805529286086	16.04	11.7	21.55	0.0575539232901573	0.0601617456850583	0.0627695680799593	0.05692781199349	0.0595072646966687	0.0620867173998475	0.0580534685771065	0.0606928641453109	0.063325711424824	0.0508432622117358	17.6179587298078	-0.00845374405586014	2.75928663245477	0.189793152428339	0.193304668238432	0.186589734285632	0.176939088163581	0.180412664497364	0.17377028073086	0.20417119537981	0.205027929938571	0.200493015000584	0.000373750551617971	0.000371143662812895	0.00159586763029117
126	0.908397597558638	0.17	0.0508475806620821	0.0484675066477148	0.0532276546764493	0.191453241518005	0.989204967144602	0.945911271017853	1.03249866327135	15.89	11.75	21.48	0.057745930060505	0.0603889208199932	0.0630319115794814	0.0571344501821795	0.0597494539360669	0.0623644576899543	0.0582968741997663	0.0609651997639493	0.0637359506398034	0.0508475806620821	17.5822243307519	-0.00321911904248787	2.76302495628804	0.189793152428339	0.193304668238432	0.186589734285632	0.176939088163581	0.180412664497364	0.17377028073086	0.20417119537981	0.205027929938571	0.200493015000584	0.000373750551617971	0.000371143662812895	0.00159586763029117
126	0.908397597558638	0.17	0.0508559315717081	0.0484828337176489	0.0532290294257674	0.192145447409549	1.00345900731844	0.959639414022741	1.04727860061413	15.95	11.82	21.6	0.0583463447539752	0.0610105882813351	0.063674831808695	0.057721286475561	0.0603569882411446	0.0629926900067282	0.0588991623810259	0.0614191616566355	0.0643362852256606	0.0508559315717081	17.684795664948	-0.00497201234986223	2.76813968122122	0.189793152428339	0.193304668238432	0.186589734285632	0.176939088163581	0.180412664497364	0.17377028073086	0.20417119537981	0.205027929938571	0.200493015000584	0.000373750551617971	0.000371143662812895	0.00159586763029117
126	0.908397597558638	0.17	0.050864260386495	0.0484974606734776	0.0532310600995123	0.190331871484234	0.984014336784577	0.940791192460044	1.02723748110911	16.13	11.8	21.76	0.0565808867772634	0.05918040498575	0.0617799231942366	0.0559561302503477	0.0585269450209759	0.061097759791604	0.0570885952553322	0.0598504247001288	0.0623154555246744	0.050864260386495	17.6864681879182	0.00305526760642473	2.77599342375221	0.189793152428339	0.193304668238432	0.186589734285632	0.176939088163581	0.180412664497364	0.17377028073086	0.20417119537981	0.205027929938571	0.200493015000584	0.000373750551617971	0.000371143662812895	0.00159586763029117
126	0.908397597558638	0.17	0.0508800402186416	0.0485256692921464	0.0532344111451368	0.190225961752592	0.985081621918883	0.941796722282015	1.02836652155575	16.01	11.82	21.5	0.0570572156966473	0.0596795606215736	0.0623019055465	0.0564397841941488	0.0590337520181722	0.0616277198421956	0.0576818458542112	0.0602880496763682	0.0630045016922716	0.0508800402186416	17.6137992044489	-0.0195053598893308	2.75022282464664	0.189793152428339	0.193304668238432	0.186589734285632	0.176939088163581	0.180412664497364	0.17377028073086	0.20417119537981	0.205027929938571	0.200493015000584	0.000373750551617971	0.000371143662812895	0.00159586763029117
126	0.908397597558638	0.17	0.0508803963888384	0.0484806871647514	0.0532801056129255	0.190540770919253	0.994517628984924	0.950862710231022	1.03817254773883	15.98	11.76	21.68	0.05769991685092	0.0603489692904902	0.0629980217300603	0.0570783636785209	0.0596988800813422	0.0623193964841635	0.0584582502182336	0.0609109674671378	0.0635981975231664	0.0508803963888384	17.6746086839994	-0.00717096417293865	2.76491191170242	0.189793152428339	0.193304668238432	0.186589734285632	0.176939088163581	0.180412664497364	0.17377028073086	0.20417119537981	0.205027929938571	0.200493015000584	0.000373750551617971	0.000371143662812895	0.00159586763029117
126	0.908397597558638	0.17	0.0508906594241297	0.0485298112104209	0.0532515076378385	0.191654270794159	0.987938486088765	0.94472827426296	1.03114869791457	16.12	11.86	21.71	0.0568708041689997	0.0594719748566914	0.0620731455443831	0.0562444439338177	0.0588169660045696	0.0613894880753217	0.0574448866392162	0.0600156795796961	0.0627711231671791	0.0508906594241297	17.7741421086937	0.0112372285617966	2.78914053019213	0.189793152428339	0.193304668238432	0.186589734285632	0.176939088163581	0.180412664497364	0.17377028073086	0.20417119537981	0.205027929938571	0.200493015000584	0.000373750551617971	0.000371143662812895	0.00159586763029117
126	0.908397597558638	0.17	0.0508964527213303	0.0484976832697962	0.0532952221728644	0.18960129046653	0.990292062099853	0.946689782882574	1.03389434131713	15.93	11.79	21.55	0.0576289843700777	0.0602832382903654	0.0629374922106531	0.0570137396970802	0.0596396569114015	0.0622655741257227	0.0582465115195876	0.0608929427155888	0.0635961545064047	0.0508964527213303	17.5697234842399	0.0117539933688741	2.78037419541878	0.189793152428339	0.193304668238432	0.186589734285632	0.176939088163581	0.180412664497364	0.17377028073086	0.20417119537981	0.205027929938571	0.200493015000584	0.000373750551617971	0.000371143662812895	0.00159586763029117
126	0.908397597558638	0.17	0.0509022922348353	0.0485470622118233	0.0532575222578474	0.187747965207493	0.97695421806663	0.933678013527744	1.02023042260552	15.92	11.7	21.46	0.0568789126939736	0.0595152642241906	0.0621516157544076	0.0562729545459036	0.0588812197675882	0.0614894849892728	0.0574756490412071	0.060132148485082	0.0626861488682438	0.0509022922348353	17.5554532672228	0.000758090271426519	2.76537467610836	0.189793152428339	0.193304668238432	0.186589734285632	0.176939088163581	0.180412664497364	0.17377028073086	0.20417119537981	0.205027929938571	0.200493015000584	0.000373750551617971	0.000371143662812895	0.00159586763029117
126	0.908397597558638	0.17	0.0509062703173036	0.0485295248480341	0.053283015786573	0.197024606009383	1.01176004410371	0.968260412688092	1.05525967551932	15.85	11.77	21.56	0.0592460579652955	0.0619077196944616	0.0645693814236278	0.0586228444614276	0.0612565079812729	0.0638901715011182	0.0598330709562343	0.0625835944144126	0.065186986240986	0.0509062703173036	17.5320195020621	0.0228992497464853	2.78738434996718	0.189793152428339	0.193304668238432	0.186589734285632	0.176939088163581	0.180412664497364	0.17377028073086	0.20417119537981	0.205027929938571	0.200493015000584	0.000373750551617971	0.000371143662812895	0.00159586763029117
126	0.908397597558638	0.17	0.0509122873599223	0.0485150521927429	0.0533095225271016	0.191525470379041	0.991445641853954	0.948064000632499	1.03482728307541	16.11	11.82	21.68	0.0570780899120868	0.0596898768974804	0.062301663882874	0.0564496415822589	0.0590326719436771	0.0616157023050952	0.0576122024292886	0.0602315503572769	0.0629601916757119	0.0509122873599223	17.6870321600508	-0.00710412738161806	2.7671002777126	0.189793152428339	0.193304668238432	0.186589734285632	0.176939088163581	0.180412664497364	0.17377028073086	0.20417119537981	0.205027929938571	0.200493015000584	0.000373750551617971	0.000371143662812895	0.00159586763029117
126	0.908397597558638	0.17	0.0509161223693091	0.0485375505046998	0.0532946942339183	0.192194148285145	0.987794152842049	0.944665386468155	1.03092291921594	16.08	11.76	21.71	0.0569884445877528	0.0595902561369469	0.0621920676861411	0.0563644474629426	0.0589377703783841	0.0615110932938256	0.05739990944729	0.0601841776214357	0.0627526826621741	0.0509161223693091	17.6880203706177	-0.0110286002541537	2.76013614123577	0.189793152428339	0.193304668238432	0.186589734285632	0.176939088163581	0.180412664497364	0.17377028073086	0.20417119537981	0.205027929938571	0.200493015000584	0.000373750551617971	0.000371143662812895	0.00159586763029117
126	0.908397597558638	0.17	0.0509223333654732	0.0485477271003507	0.0532969396305957	0.192552674606915	0.986880175825743	0.943841003061751	1.02991934858974	16.1	11.85	21.72	0.0568701222641926	0.0594634012267487	0.0620566801893049	0.0562453564320806	0.0588101460574517	0.0613749356828228	0.0575744576100986	0.0600296773889574	0.0626793680907402	0.0509223333654732	17.6826975372327	0.00696637471655549	2.77855433615932	0.189793152428339	0.193304668238432	0.186589734285632	0.176939088163581	0.180412664497364	0.17377028073086	0.20417119537981	0.205027929938571	0.200493015000584	0.000373750551617971	0.000371143662812895	0.00159586763029117
126	0.908397597558638	0.17	0.050935890834581	0.0485370910770936	0.0533346905920684	0.19339880628479	1.00426249026914	0.96058406772307	1.0479409128152	16.21	11.91	21.52	0.0575012952247526	0.0601159189252332	0.0627305426257138	0.0568583052577521	0.0594436917593084	0.0620290782608647	0.0581271362977773	0.0608046609622619	0.063632104615681	0.050935890834581	17.6860585813741	0.00676847429779927	2.78161898409787	0.189793152428339	0.193304668238432	0.186589734285632	0.176939088163581	0.180412664497364	0.17377028073086	0.20417119537981	0.205027929938571	0.200493015000584	0.000373750551617971	0.000371143662812895	0.00159586763029117
126	0.908397597558638	0.17	0.0509365708989434	0.0485363280641363	0.0533368137337504	0.18445263933797	0.979572593636807	0.935705794084719	1.02343939318889	15.97	11.8	21.45	0.0568216078080573	0.05948546015962	0.0621493125111826	0.0562107731490393	0.0588459889764765	0.0614812048039138	0.0574405628563628	0.0601039936015702	0.0628650810462074	0.0509365708989434	17.5850493697062	0.0113485161218288	2.78061559019981	0.189793152428339	0.193304668238432	0.186589734285632	0.176939088163581	0.180412664497364	0.17377028073086	0.20417119537981	0.205027929938571	0.200493015000584	0.000373750551617971	0.000371143662812895	0.00159586763029117
126	0.908397597558638	0.17	0.0509456180158229	0.0485541173472447	0.0533371186844011	0.189381045218854	0.986063180098388	0.942615956096602	1.02951040410018	15.95	11.83	21.5	0.0573101285117938	0.0599516772516794	0.0625932259915651	0.0566961351035507	0.0593093835489516	0.0619226319943525	0.0579692431262484	0.0605416091674654	0.0632794582065779	0.0509456180158229	17.6014746760737	-0.0100110287263294	2.75895195768406	0.189793152428339	0.193304668238432	0.186589734285632	0.176939088163581	0.180412664497364	0.17377028073086	0.20417119537981	0.205027929938571	0.200493015000584	0.000373750551617971	0.000371143662812895	0.00159586763029117
126	0.908397597558638	0.17	0.0509475676482544	0.0485711916076791	0.0533239436888297	0.190792890528436	0.992426284569942	0.948898739185799	1.03595382995409	16	11.84	21.67	0.057511060548711	0.0601491874580925	0.062787314367474	0.0568894318727808	0.0594990436526903	0.0621086554325999	0.058115263822459	0.0607437362059862	0.0633828462553529	0.0509475676482544	17.6799375023039	-0.014788626047552	2.75959495427606	0.189793152428339	0.193304668238432	0.186589734285632	0.176939088163581	0.180412664497364	0.17377028073086	0.20417119537981	0.205027929938571	0.200493015000584	0.000373750551617971	0.000371143662812895	0.00159586763029117
126	0.908397597558638	0.17	0.050963900199883	0.0485832415897383	0.0533445588100276	0.185612505784475	0.973750407258557	0.93031171408555	1.01718910043156	16.03	11.87	21.61	0.056294299306149	0.0589228277422903	0.0615513561784316	0.0556830946362684	0.0582830843238173	0.0608830740113662	0.0568172351641071	0.0595761241223275	0.0621644271670644	0.050963900199883	17.6222890026048	0.0011448779557996	2.77267899070332	0.189793152428339	0.193304668238432	0.186589734285632	0.176939088163581	0.180412664497364	0.17377028073086	0.20417119537981	0.205027929938571	0.200493015000584	0.000373750551617971	0.000371143662812895	0.00159586763029117
126	0.908397597558638	0.17	0.0509658483089778	0.0485808902708001	0.0533508063471556	0.192910047470786	1.00586253936244	0.962045871391929	1.04967920733296	16.13	11.96	21.64	0.0578781007072298	0.0605141761760465	0.0631502516448632	0.0572395890241622	0.0598465832867244	0.0624535775492866	0.0584937245557077	0.0611731160954128	0.0638347584179311	0.0509658483089778	17.8066226417485	0.00607618468168928	2.78503330192745	0.189793152428339	0.193304668238432	0.186589734285632	0.176939088163581	0.180412664497364	0.17377028073086	0.20417119537981	0.205027929938571	0.200493015000584	0.000373750551617971	0.000371143662812895	0.00159586763029117
126	0.908397597558638	0.17	0.0509665676469312	0.048598220279038	0.0533349150148244	0.192170407751909	0.998558765916424	0.954956664611644	1.0421608672212	15.82	11.69	21.52	0.0585190755770697	0.0611909818070882	0.0638628880371066	0.0579061753492284	0.0605500973378521	0.0631940193264757	0.0591441009192569	0.0617897962974476	0.0645480864869037	0.0509665676469312	17.5767483833476	0.00269926343327077	2.76840858635666	0.189793152428339	0.193304668238432	0.186589734285632	0.176939088163581	0.180412664497364	0.17377028073086	0.20417119537981	0.205027929938571	0.200493015000584	0.000373750551617971	0.000371143662812895	0.00159586763029117
126	0.908397597558638	0.17	0.0509709400364648	0.0485973116900074	0.0533445683829222	0.191653050452574	0.989105294071455	0.945843878296445	1.03236670984647	15.87	11.65	21.37	0.0577870127726897	0.0604301001186244	0.0630731874645591	0.0571764778324127	0.0597916402675851	0.0624068027027575	0.0584221869509917	0.0610146135979456	0.0636459926151323	0.0509709400364648	17.5414224316425	0.015045343690667	2.7776918921034	0.189793152428339	0.193304668238432	0.186589734285632	0.176939088163581	0.180412664497364	0.17377028073086	0.20417119537981	0.205027929938571	0.200493015000584	0.000373750551617971	0.000371143662812895	0.00159586763029117
126	0.908397597558638	0.17	0.0509711123879159	0.0486096126619916	0.0533326121138403	0.190081354026369	0.98468269462467	0.941395004349407	1.02797038489993	16.02	11.82	21.48	0.0570075261388829	0.0596288743757628	0.0622502226126428	0.056389865370113	0.0589828120243096	0.0615757586785063	0.0575929229685781	0.0602220381087542	0.0629306870324521	0.0509711123879159	17.6304651987777	0.0059721533573137	2.77604529186271	0.189793152428339	0.193304668238432	0.186589734285632	0.176939088163581	0.180412664497364	0.17377028073086	0.20417119537981	0.205027929938571	0.200493015000584	0.000373750551617971	0.000371143662812895	0.00159586763029117
126	0.908397597558638	0.17	0.0509803354243016	0.048614485804823	0.0533461850437801	0.189430770070508	0.988112249036588	0.94458179016706	1.03164270790612	16.06	11.86	21.68	0.0570534430865556	0.0596827151977669	0.0623119873089782	0.0564308474649167	0.0590314276477188	0.0616320078305209	0.0575887472111795	0.060299412942944	0.0628796616939168	0.0509803354243016	17.6944281253609	0.000113601271189661	2.77267193520226	0.189793152428339	0.193304668238432	0.186589734285632	0.176939088163581	0.180412664497364	0.17377028073086	0.20417119537981	0.205027929938571	0.200493015000584	0.000373750551617971	0.000371143662812895	0.00159586763029117
126	0.908397597558638	0.17	0.0509935091587442	0.0486199506487584	0.0533670676687299	0.191529898428459	0.990073351130184	0.946752375209162	1.03339432705121	15.95	11.87	21.85	0.0575857241013784	0.0602207000808569	0.0628556760603355	0.0569695106918511	0.0595762903161101	0.0621830699403692	0.058086823302676	0.0608144941747249	0.0634349742016242	0.0509935091587442	17.7365637840862	0.000226241407700367	2.77507227731908	0.189793152428339	0.193304668238432	0.186589734285632	0.176939088163581	0.180412664497364	0.17377028073086	0.20417119537981	0.205027929938571	0.200493015000584	0.000373750551617971	0.000371143662812895	0.00159586763029117
126	0.908397597558638	0.17	0.0510019941957422	0.0486204263486823	0.0533835620428021	0.187532905281718	0.996053213690296	0.95189984350854	1.04020658387205	15.91	11.87	21.54	0.0580232722517342	0.0607146510100759	0.0634060297684175	0.0574061674649549	0.0600689221445372	0.0627316768241195	0.0586378279576419	0.0613574932988958	0.0640999750736772	0.0510019941957422	17.6762311742761	-0.00982425153396732	2.76316046189034	0.189793152428339	0.193304668238432	0.186589734285632	0.176939088163581	0.180412664497364	0.17377028073086	0.20417119537981	0.205027929938571	0.200493015000584	0.000373750551617971	0.000371143662812895	0.00159586763029117
126	0.908397597558638	0.17	0.0510082956503915	0.0486391079258936	0.0533774833748895	0.193726371439675	0.996523325673037	0.953226955089886	1.03981969625619	16.08	11.86	21.57	0.0574969613038072	0.0601085216785136	0.0627200820532199	0.0568671559232904	0.0594501100075383	0.0620330640917862	0.0580997398804133	0.0607690040260043	0.0633734814415778	0.0510082956503915	17.6677861682645	-0.00111755736725551	2.77128244383301	0.189793152428339	0.193304668238432	0.186589734285632	0.176939088163581	0.180412664497364	0.17377028073086	0.20417119537981	0.205027929938571	0.200493015000584	0.000373750551617971	0.000371143662812895	0.00159586763029117
126	0.908397597558638	0.17	0.0510122574362768	0.0486461938043471	0.0533783210682066	0.184523245101969	0.968694700891061	0.925325208104274	1.01206419367785	15.96	11.78	21.68	0.0562194757820764	0.0588544522509472	0.0614894287198179	0.0556159712858282	0.0582226618248793	0.0608293523639304	0.0567322242590648	0.0593249019632653	0.0620367284116825	0.0510122574362768	17.6020718466228	-0.00962275961648446	2.75817992741659	0.189793152428339	0.193304668238432	0.186589734285632	0.176939088163581	0.180412664497364	0.17377028073086	0.20417119537981	0.205027929938571	0.200493015000584	0.000373750551617971	0.000371143662812895	0.00159586763029117
126	0.908397597558638	0.17	0.0510129176591968	0.0486322180008963	0.0533936173174974	0.192344448583426	0.998130224654367	0.95457125104916	1.04168919825957	15.83	11.66	21.33	0.0584668559044388	0.0611348141425711	0.0638027723807034	0.0578536270103695	0.0604936024015626	0.0631335777927557	0.0590610266056279	0.0617694152798105	0.0645087080953179	0.0510129176591968	17.5033081765832	0.00221541822818119	2.76370820031568	0.189793152428339	0.193304668238432	0.186589734285632	0.176939088163581	0.180412664497364	0.17377028073086	0.20417119537981	0.205027929938571	0.200493015000584	0.000373750551617971	0.000371143662812895	0.00159586763029117
126	0.908397597558638	0.17	0.0510147505660182	0.0486323982446911	0.0533971028873453	0.186681990283931	0.981834163907108	0.938189184691451	1.02547914312277	15.94	11.77	21.46	0.0570921273341187	0.0597480785554011	0.0624040297766836	0.056482024533703	0.0591095935006619	0.0617371624676207	0.0577087402877064	0.0603092489247054	0.0630911825704865	0.0510147505660182	17.6226947179135	0.024443944878643	2.79255321905808	0.189793152428339	0.193304668238432	0.186589734285632	0.176939088163581	0.180412664497364	0.17377028073086	0.20417119537981	0.205027929938571	0.200493015000584	0.000373750551617971	0.000371143662812895	0.00159586763029117
126	0.908397597558638	0.17	0.0510165936506677	0.0486418770112341	0.0533913102901013	0.191195081443036	0.995675551119926	0.952062291674644	1.03928881056521	15.97	11.81	21.73	0.0578263342492372	0.0604753152460011	0.063124296242765	0.0572050465986502	0.0598255668741649	0.0624460871496796	0.0583918353456432	0.0610269856986911	0.0636605643742368	0.0510165936506677	17.7189480543395	0.0170191332069561	2.79125229405352	0.189793152428339	0.193304668238432	0.186589734285632	0.176939088163581	0.180412664497364	0.17377028073086	0.20417119537981	0.205027929938571	0.200493015000584	0.000373750551617971	0.000371143662812895	0.00159586763029117
126	0.908397597558638	0.17	0.0510181168724687	0.0486318038693731	0.0534044298755643	0.188472739694839	0.992026563357107	0.948186845154698	1.03586628155952	15.8	11.81	21.3	0.0581819542502552	0.0608720152776052	0.0635620763049553	0.0575749688137066	0.0602369656777251	0.0628989625417436	0.0588874796358275	0.0615197547453156	0.0642391550523172	0.0510181168724687	17.5176176861285	0.0141967248447005	2.77725274008582	0.189793152428339	0.193304668238432	0.186589734285632	0.176939088163581	0.180412664497364	0.17377028073086	0.20417119537981	0.205027929938571	0.200493015000584	0.000373750551617971	0.000371143662812895	0.00159586763029117
126	0.908397597558638	0.17	0.0510424516447347	0.0486802253417023	0.0534046779477672	0.198159061866418	0.998396142280009	0.955624373923677	1.04116791063634	15.87	11.75	21.36	0.0583798662871526	0.0609928282266386	0.0636057901661246	0.0577629244178861	0.060348273316682	0.0629336222154779	0.0592003765026361	0.0616657126194367	0.0643369484586675	0.0510424516447347	17.49117941654	-0.0148483509827038	2.74547559427755	0.189793152428339	0.193304668238432	0.186589734285632	0.176939088163581	0.180412664497364	0.17377028073086	0.20417119537981	0.205027929938571	0.200493015000584	0.000373750551617971	0.000371143662812895	0.00159586763029117
126	0.908397597558638	0.17	0.0510435379483577	0.0486488715245482	0.0534382043721672	0.189431456666099	0.998425646702228	0.954440938063029	1.04241035534143	16.03	11.86	21.59	0.0577545494114804	0.0604161253426298	0.0630777012737792	0.0571274952279642	0.0597601738282647	0.0623928524285651	0.058405110604251	0.0610206836971723	0.0636938912473107	0.0510435379483577	17.6458029039135	-0.000670343029464396	2.77044166984867	0.189793152428339	0.193304668238432	0.186589734285632	0.176939088163581	0.180412664497364	0.17377028073086	0.20417119537981	0.205027929938571	0.200493015000584	0.000373750551617971	0.000371143662812895	0.00159586763029117
126	0.908397597558638	0.17	0.0510449277843296	0.048678723263089	0.0534111323055703	0.189720193852418	0.980944019797336	0.937770036450488	1.02411800314418	15.94	11.76	21.58	0.057057211287377	0.0596840675465756	0.0623109238057741	0.0564471955474502	0.0590459672993887	0.0616447390513273	0.0575884364646388	0.0602686996132981	0.0628365499465198	0.0510449277843296	17.5957046648419	0.0101912467183459	2.77773276531572	0.189793152428339	0.193304668238432	0.186589734285632	0.176939088163581	0.180412664497364	0.17377028073086	0.20417119537981	0.205027929938571	0.200493015000584	0.000373750551617971	0.000371143662812895	0.00159586763029117
126	0.908397597558638	0.17	0.0510450029453903	0.0486697340605298	0.0534202718302507	0.188815254301205	0.983422891149925	0.940011987160548	1.0268337951393	15.93	11.84	21.5	0.0572271168421025	0.0598699351345857	0.0625127534270689	0.0566163035776174	0.0592309137660103	0.0618455239544031	0.0578399454636338	0.0606404257542076	0.0631451896449365	0.0510450029453903	17.6195256288626	-0.00377520349887652	2.76718501827755	0.189793152428339	0.193304668238432	0.186589734285632	0.176939088163581	0.180412664497364	0.17377028073086	0.20417119537981	0.205027929938571	0.200493015000584	0.000373750551617971	0.000371143662812895	0.00159586763029117
126	0.908397597558638	0.17	0.0510565449288752	0.0486701104615251	0.0534429793962252	0.190310718657738	0.987907097897033	0.944509984387732	1.03130421140633	15.87	11.71	21.4	0.057723098042416	0.0603752837040414	0.0630274693656669	0.0571137753272917	0.0597379646231094	0.0623621539189271	0.0584228658738255	0.0609375907608176	0.0637356486150795	0.0510565449288752	17.5084472004907	0.0110059004130197	2.7731946262708	0.189793152428339	0.193304668238432	0.186589734285632	0.176939088163581	0.180412664497364	0.17377028073086	0.20417119537981	0.205027929938571	0.200493015000584	0.000373750551617971	0.000371143662812895	0.00159586763029117
126	0.908397597558638	0.17	0.0510612352226599	0.0486663946256998	0.05345607581962	0.192255302350141	1.00372900509896	0.959913125262478	1.04754488493544	15.98	11.85	21.79	0.0582478766753818	0.0609066401592552	0.0635654036431285	0.0576203833684348	0.0602505044985245	0.0628806256286141	0.0587727854500197	0.06145430354271	0.0642401864434451	0.0510612352226599	17.719868418247	-0.0145048309930161	2.76170726097775	0.189793152428339	0.193304668238432	0.186589734285632	0.176939088163581	0.180412664497364	0.17377028073086	0.20417119537981	0.205027929938571	0.200493015000584	0.000373750551617971	0.000371143662812895	0.00159586763029117
126	0.908397597558638	0.17	0.0510678415615101	0.0487060723835641	0.0534296107394562	0.1923304448417	0.984724178933011	0.941748315802379	1.02770004206364	15.92	11.73	21.55	0.0573628926329325	0.0599805982143538	0.0625983037957751	0.0567515453796859	0.0593413526623367	0.0619311599449876	0.0579374569310423	0.0605483249288243	0.0632676743894405	0.0510678415615101	17.5793188413319	-0.00740194385751359	2.75905826699566	0.189793152428339	0.193304668238432	0.186589734285632	0.176939088163581	0.180412664497364	0.17377028073086	0.20417119537981	0.205027929938571	0.200493015000584	0.000373750551617971	0.000371143662812895	0.00159586763029117
126	0.908397597558638	0.17	0.0510813169705635	0.0487113441980624	0.0534512897430646	0.192755800437516	0.987379092181787	0.944346269569875	1.0304119147937	15.82	11.78	21.66	0.0578926920792637	0.0605307984911286	0.0631689049029935	0.0572870819792967	0.0598975914038661	0.0625081008284355	0.0584228281681373	0.0611259520664554	0.0637698198256782	0.0510813169705635	17.5379623170001	-0.0184116949077073	2.74460665299713	0.189793152428339	0.193304668238432	0.186589734285632	0.176939088163581	0.180412664497364	0.17377028073086	0.20417119537981	0.205027929938571	0.200493015000584	0.000373750551617971	0.000371143662812895	0.00159586763029117
126	0.908397597558638	0.17	0.0510950975633956	0.0487172043742677	0.0534729907525234	0.187819963572116	0.988105474864625	0.944345632122685	1.03186531760656	15.93	11.87	21.63	0.0574912759124822	0.0601553526100243	0.0628194293075664	0.056877653202185	0.0595132953600923	0.0621489375179996	0.0581134001375894	0.0607334436557046	0.0634990486543908	0.0510950975633956	17.6548131720594	0.00176928691413751	2.77365307965437	0.189793152428339	0.193304668238432	0.186589734285632	0.176939088163581	0.180412664497364	0.17377028073086	0.20417119537981	0.205027929938571	0.200493015000584	0.000373750551617971	0.000371143662812895	0.00159586763029117
126	0.908397597558638	0.17	0.0510996095052056	0.0487272009330293	0.053472018077382	0.194248085912538	1.00138543996842	0.957950348611214	1.04482053132562	15.87	11.69	21.54	0.0585391362866239	0.0611933998779127	0.0638476634692016	0.057921035791642	0.060547273659566	0.0631735115274899	0.0591305651736859	0.061730583044024	0.0644621740988954	0.0510996095052056	17.5503481639739	0.00554294353088646	2.77020166959178	0.189793152428339	0.193304668238432	0.186589734285632	0.176939088163581	0.180412664497364	0.17377028073086	0.20417119537981	0.205027929938571	0.200493015000584	0.000373750551617971	0.000371143662812895	0.00159586763029117
126	0.908397597558638	0.17	0.0511121232724407	0.0487367573679911	0.0534874891768902	0.192405864525371	0.999536424791776	0.95592470443077	1.04314814515278	15.98	11.8	21.57	0.0580061155421321	0.0606525023114311	0.0632988890807301	0.0573812344943096	0.0599991125982397	0.0626169907021698	0.058597520611253	0.0613921636113467	0.0639541426448935	0.0511121232724407	17.6233185491293	-0.0241912600184293	2.74567647101848	0.189793152428339	0.193304668238432	0.186589734285632	0.176939088163581	0.180412664497364	0.17377028073086	0.20417119537981	0.205027929938571	0.200493015000584	0.000373750551617971	0.000371143662812895	0.00159586763029117
126	0.908397597558638	0.17	0.0511153552863369	0.0487307394087681	0.0534999711639058	0.195344763806988	1.00784342198062	0.96428077436571	1.05140606959553	15.99	11.73	21.51	0.058491376472076	0.0611338010536924	0.0637762256353088	0.0578606074890749	0.0604745362552987	0.0630884650215226	0.059132509652366	0.0617147631094878	0.0643736333958382	0.0511153552863369	17.5932923687966	-0.00674081243598416	2.76110601041473	0.189793152428339	0.193304668238432	0.186589734285632	0.176939088163581	0.180412664497364	0.17377028073086	0.20417119537981	0.205027929938571	0.200493015000584	0.000373750551617971	0.000371143662812895	0.00159586763029117
126	0.908397597558638	0.17	0.0511155126343395	0.0487056820373309	0.0535253432313481	0.189632510020278	0.994066817103049	0.950302782483461	1.03783085172264	15.89	11.81	21.52	0.0579986043158119	0.060669598207392	0.0633405920989722	0.0573839785751064	0.0600266672752359	0.0626693559753653	0.0586343977596441	0.0612482422755313	0.0639585412556402	0.0511155126343395	17.5738239170071	0.00203264587584561	2.77061389401054	0.189793152428339	0.193304668238432	0.186589734285632	0.176939088163581	0.180412664497364	0.17377028073086	0.20417119537981	0.205027929938571	0.200493015000584	0.000373750551617971	0.000371143662812895	0.00159586763029117
126	0.908397597558638	0.17	0.0511171266400181	0.0487478372542975	0.0534864160257386	0.19521103528331	0.996723946908068	0.953623588219541	1.0398243055966	15.97	11.82	21.6	0.0579173284466084	0.0605349835268385	0.0631526386070685	0.0572949467558502	0.0598844724206125	0.0624739980853748	0.0585586239496096	0.0611024711179386	0.0638373965917147	0.0511171266400181	17.5998156923621	-0.0078831926809825	2.75949435138906	0.189793152428339	0.193304668238432	0.186589734285632	0.176939088163581	0.180412664497364	0.17377028073086	0.20417119537981	0.205027929938571	0.200493015000584	0.000373750551617971	0.000371143662812895	0.00159586763029117
126	0.908397597558638	0.17	0.0511207035365933	0.0487309176782488	0.0535104893949378	0.18837468780469	0.977603487022576	0.934387301766913	1.02081967227824	15.84	11.77	21.71	0.0571981986540651	0.0598436626331346	0.062489126612204	0.0565972846600469	0.0592149558700589	0.0618326270800709	0.0577941521536291	0.060490950503118	0.0631355636858752	0.0511207035365933	17.5728477122138	-0.00672693959065213	2.75902701308489	0.189793152428339	0.193304668238432	0.186589734285632	0.176939088163581	0.180412664497364	0.17377028073086	0.20417119537981	0.205027929938571	0.200493015000584	0.000373750551617971	0.000371143662812895	0.00159586763029117
126	0.908397597558638	0.17	0.0511259050516035	0.048716144366384	0.0535356657368229	0.188372659029025	0.988502809272263	0.94480451591167	1.03220110263286	15.96	11.85	21.66	0.0574160085759266	0.0600715648778821	0.0627271211798375	0.056800055461024	0.0594271232243896	0.0620541909877552	0.0579761076420482	0.0606795789374253	0.063340433542267	0.0511259050516035	17.672164736593	-0.00482169057175062	2.76675706376058	0.189793152428339	0.193304668238432	0.186589734285632	0.176939088163581	0.180412664497364	0.17377028073086	0.20417119537981	0.205027929938571	0.200493015000584	0.000373750551617971	0.000371143662812895	0.00159586763029117
[truncated: 1,379 more rows]
