# Supplementary material for: Re-expressing coefficients from regression models for inclusion in a meta-analysis
Source: BMC Med Res Methodol. 2024 Jan 8;24:6. doi: 10.1186/s12874-023-02132-y (PMC10773134; doi:10.1186/s12874-023-02132-y)
Supplement: Supplementary file 2 — Additional file 2. [file 12874_2023_2132_MOESM2_ESM.zip › Supp_Files_R1/simdata/simdata_scenario_127.csv]

ex_no	errsd	rsquare	beta	b_low_ci	b_hi_ci	lrsquare	lbeta	lb_low_ci	lb_hi_ci	x_median	x_25	x_75	rbl	rb	rbu	altl	alt	altu	dzl	dz	dzu	observed_beta	xlog	error	ylog	RelBias_rb	RelBias_rbl	RelBias_rbu	RelBias_alt	RelBias_altl	RelBias_altu	RelBias_dz	RelBias_dzl	RelBias_dzu	MC_SE_RelBias_rb	MC_SE_RelBias_alt	MC_SE_RelBias_dz
127	0.705265052202183	0.08	0.016076596293389	0.00745440999197849	0.0246987825947995	0.08501473899618	0.594946465458912	0.290210799542696	0.899682131375128	31.78	23.41	42.27	0.00899176800444936	0.0184335682920947	0.0278753685797399	0.00876280819950166	0.0179641893892404	0.0271655705789792	0.00895190481742635	0.0183273520553083	0.0277710513480153	0.016076596293389	35.0857201626784	-0.0800586984541718	3.39148695622933	0.205299716419152	0.236243733812597	0.188069007580222	0.174520068009849	0.204674132354907	0.157729272381268	0.200023556866966	0.233088807172706	0.188034247199148	0.00248186839111927	0.00242415832797566	0.00260519114413793
127	0.705265052202183	0.08	0.0164298392913666	0.00794208175336055	0.0249175968293726	0.0922830325635446	0.595288673531262	0.303796177657234	0.886781169405291	31.54	24.85	44.27	0.00948112783085478	0.0185782719635725	0.0276754160962902	0.00924075349369786	0.0181072583997397	0.0269737633057816	0.00944734784609138	0.0184915133116141	0.0275760986155214	0.0164298392913666	34.7748420187168	0.0557157174687569	3.52641643309211	0.205299716419152	0.236243733812597	0.188069007580222	0.174520068009849	0.204674132354907	0.157729272381268	0.200023556866966	0.233088807172706	0.188034247199148	0.00248186839111927	0.00242415832797566	0.00260519114413793
127	0.705265052202183	0.11	0.0135294522806109	0.00758744290783217	0.0194714616533897	0.137894396482342	0.621067230933144	0.378612310795067	0.86352215107122	32.33	23.34	42.91	0.011532967534983	0.0189184239581442	0.0263038803813054	0.0112363500110428	0.018431859155608	0.0256273683001731	0.011477762374033	0.0188074549995914	0.0261305762587707	0.0135294522806109	36.1588161617591	0.0887727437872904	3.56369299617161	0.205299716419152	0.236243733812597	0.188069007580222	0.174520068009849	0.204674132354907	0.157729272381268	0.200023556866966	0.233088807172706	0.188034247199148	0.00248186839111927	0.00242415832797566	0.00260519114413793
127	0.705265052202183	0.11	0.0139979063075381	0.00786671718648872	0.0201290954285875	0.137423866690193	0.623022912630339	0.379322021634569	0.866723803626108	29.89	23.73	41.83	0.0124830904782876	0.0205030315795986	0.0285229726809097	0.0121770095777862	0.0200003046002655	0.0278235996227449	0.0124611463983646	0.0204812438900912	0.0284462400932836	0.0139979063075381	34.9591174679118	-0.000293179009186397	3.45809042198739	0.205299716419152	0.236243733812597	0.188069007580222	0.174520068009849	0.204674132354907	0.157729272381268	0.200023556866966	0.233088807172706	0.188034247199148	0.00248186839111927	0.00242415832797566	0.00260519114413793
127	0.705265052202183	0.11	0.0176102242053695	0.0098927270494189	0.02532772136132	0.15362413371276	0.727520186339195	0.460906510972062	0.994133861706328	32.16	23.76	43.06	0.0141153784082288	0.022280489611971	0.0304456008157133	0.0137534777744689	0.0217092457474529	0.029665013720437	0.0140783631716239	0.0221631973307053	0.0302908844726511	0.0176102242053695	35.4178879022448	-0.0549598728479948	3.41491572299713	0.205299716419152	0.236243733812597	0.188069007580222	0.174520068009849	0.204674132354907	0.157729272381268	0.200023556866966	0.233088807172706	0.188034247199148	0.00248186839111927	0.00242415832797566	0.00260519114413793
127	0.705265052202183	0.11	0.0177650620393573	0.00983298243415877	0.0256971416445558	0.15109496610477	0.759347415939906	0.478331746029041	1.04036308585077	31.73	24.49	41.21	0.0148445051726179	0.0235655206607374	0.0322865361488569	0.0144668815348268	0.0229660464758543	0.0314652114168818	0.0148624155669626	0.0235582820360963	0.0322842315335329	0.0177650620393573	34.4343071827685	-0.0937445142619932	3.36172517761146	0.205299716419152	0.236243733812597	0.188069007580222	0.174520068009849	0.204674132354907	0.157729272381268	0.200023556866966	0.233088807172706	0.188034247199148	0.00248186839111927	0.00242415832797566	0.00260519114413793
127	0.705265052202183	0.12	0.0170802469339899	0.00982673579295314	0.0243337580750266	0.146748213310631	0.686966305920724	0.428339765735821	0.945592846105628	31.74	22.4	42.62	0.0132882818430042	0.0213115909844151	0.029334900125826	0.0129501737893823	0.0207693372429263	0.0285885006964704	0.0131794134012276	0.0211408102768993	0.0290785845845676	0.0170802469339899	34.2826993219867	0.0147616258782585	3.45497929929187	0.205299716419152	0.236243733812597	0.188069007580222	0.174520068009849	0.204674132354907	0.157729272381268	0.200023556866966	0.233088807172706	0.188034247199148	0.00248186839111927	0.00242415832797566	0.00260519114413793
127	0.705265052202183	0.12	0.0198462085621732	0.0114749110614026	0.0282175060629438	0.125065494344287	0.724678659758401	0.425417775922555	1.02393954359425	34.46	26.1	42.99	0.0121688111535514	0.0207289827945838	0.0292891544356161	0.0118447844770269	0.020177018981693	0.028509253486359	0.0121923386452244	0.0207279721140275	0.0293417489764324	0.0198462085621732	35.9344843906008	0.0209092150274048	3.51940171488811	0.205299716419152	0.236243733812597	0.188069007580222	0.174520068009849	0.204674132354907	0.157729272381268	0.200023556866966	0.233088807172706	0.188034247199148	0.00248186839111927	0.00242415832797566	0.00260519114413793
127	0.705265052202183	0.12	0.0204833885948086	0.0116417177296136	0.0293250594600036	0.146309699346348	0.798883711266928	0.497595150773382	1.10017227176047	32.17	25.17	40.05	0.0152336687133188	0.0244574927609162	0.0336813168085136	0.0148430169357612	0.0238303054955597	0.0328175940553582	0.015271565295462	0.0245651696208321	0.0338494822500058	0.0204833885948086	34.0928875033813	-0.0160973858819923	3.4350176545143	0.205299716419152	0.236243733812597	0.188069007580222	0.174520068009849	0.204674132354907	0.157729272381268	0.200023556866966	0.233088807172706	0.188034247199148	0.00248186839111927	0.00242415832797566	0.00260519114413793
127	0.705265052202183	0.13	0.0144934212651571	0.00860223179136372	0.0203846107389504	0.143956369061351	0.61741979480725	0.382349084963769	0.852490504650732	34.35	23.66	43.87	0.0109729054499943	0.0177191192494074	0.0244653330488205	0.010681228814961	0.0172481179178118	0.0238150070206625	0.0108803543983904	0.0176144652068583	0.024283601103971	0.0144934212651571	36.9940585220271	0.0213730010284404	3.52087182458512	0.205299716419152	0.236243733812597	0.188069007580222	0.174520068009849	0.204674132354907	0.157729272381268	0.200023556866966	0.233088807172706	0.188034247199148	0.00248186839111927	0.00242415832797566	0.00260519114413793
127	0.705265052202183	0.13	0.0153639704645324	0.00904013167515632	0.0216878092539084	0.147503263644737	0.665359355510601	0.415619832977878	0.915098878043324	33.27	24.46	46.09	0.0123080600132074	0.0197037827076202	0.0270995054020329	0.0119864026150556	0.0191888463591882	0.0263912901033209	0.0122200809342701	0.0195734754204311	0.0268866132252363	0.0153639704645324	36.3599147759573	0.113010083566368	3.60430550891541	0.205299716419152	0.236243733812597	0.188069007580222	0.174520068009849	0.204674132354907	0.157729272381268	0.200023556866966	0.233088807172706	0.188034247199148	0.00248186839111927	0.00242415832797566	0.00260519114413793
127	0.705265052202183	0.13	0.0182248146874128	0.010974864973565	0.0254747644012607	0.164612663921409	0.738992160991205	0.479073407721126	0.998910914261284	32.41	23.35	43.6	0.0145563469960097	0.0224538163658227	0.0303512857356356	0.0141814237109606	0.0218754804278245	0.0295695371446884	0.0144549218740175	0.0222983812936224	0.0301636793992857	0.0182248146874128	35.1509405530161	-0.0487417980569454	3.41250106057275	0.205299716419152	0.236243733812597	0.188069007580222	0.174520068009849	0.204674132354907	0.157729272381268	0.200023556866966	0.233088807172706	0.188034247199148	0.00248186839111927	0.00242415832797566	0.00260519114413793
127	0.705265052202183	0.13	0.0188014317058428	0.0110928091850896	0.0265100542265959	0.14772468661796	0.684710217493515	0.427933474425522	0.941486960561509	29.86	22.84	41.62	0.0140988184135597	0.0225586582945153	0.0310184981754708	0.0137533785758593	0.0220059411070593	0.0302585036382593	0.0140313112872602	0.0224598554968397	0.0308827447321961	0.0188014317058428	32.8782392614383	0.0133868064481305	3.42431811187202	0.205299716419152	0.236243733812597	0.188069007580222	0.174520068009849	0.204674132354907	0.157729272381268	0.200023556866966	0.233088807172706	0.188034247199148	0.00248186839111927	0.00242415832797566	0.00260519114413793
127	0.705265052202183	0.13	0.0191087003705552	0.0114624047007871	0.0267549960403233	0.136185375527592	0.654777645727417	0.397309001888703	0.912246289566131	33.45	25.24	41.09	0.0117031448220503	0.0192871482341488	0.0268711516462473	0.0113963930371976	0.0187816117108036	0.0261668303844097	0.0117519945959886	0.0193407530075953	0.0268548398099068	0.0191087003705552	35.1401121848551	-0.0323199924515631	3.44335333480342	0.205299716419152	0.236243733812597	0.188069007580222	0.174520068009849	0.204674132354907	0.157729272381268	0.200023556866966	0.233088807172706	0.188034247199148	0.00248186839111927	0.00242415832797566	0.00260519114413793
127	0.705265052202183	0.13	0.0197776479284639	0.0116809840954181	0.0278743117615097	0.151319405658854	0.769560675145099	0.485014238706335	1.05410711158386	29.59	22.66	37.96	0.0161183425117774	0.0255745946318366	0.0350308467518958	0.0157256860916983	0.0249515759333709	0.0341774657750436	0.0161355109557018	0.0255850592749662	0.0351220529857691	0.0197776479284639	32.860442452396	0.0606294858209321	3.46779392091229	0.205299716419152	0.236243733812597	0.188069007580222	0.174520068009849	0.204674132354907	0.157729272381268	0.200023556866966	0.233088807172706	0.188034247199148	0.00248186839111927	0.00242415832797566	0.00260519114413793
127	0.705265052202183	0.13	0.0200783090223295	0.0119171139549675	0.0282395040896915	0.190337091272481	0.836118731111808	0.566876102165393	1.10536136005822	31.36	23.43	40.92	0.0177961893369299	0.0262486409114456	0.0347010924859613	0.0173466131587776	0.0255855347015015	0.0338244562442253	0.0177496439901365	0.0262149966072067	0.0346529914427707	0.0200783090223295	33.8011170061334	0.0480764192323493	3.4803220377683	0.205299716419152	0.236243733812597	0.188069007580222	0.174520068009849	0.204674132354907	0.157729272381268	0.200023556866966	0.233088807172706	0.188034247199148	0.00248186839111927	0.00242415832797566	0.00260519114413793
127	0.705265052202183	0.13	0.0211560272610603	0.0127906740926719	0.0295213804294487	0.144263759528808	0.765698717693326	0.474536699638095	1.05686073574856	30.58	24.1	40.31	0.0152700235818646	0.0246392691749608	0.0340085147680571	0.0148901415870837	0.0240263025561506	0.0331624635252176	0.015301809262755	0.0246929129432619	0.0340753906457473	0.0211560272610603	33.4986115951029	0.0380862982391129	3.46870258790796	0.205299716419152	0.236243733812597	0.188069007580222	0.174520068009849	0.204674132354907	0.157729272381268	0.200023556866966	0.233088807172706	0.188034247199148	0.00248186839111927	0.00242415832797566	0.00260519114413793
127	0.705265052202183	0.13	0.0219300470321029	0.0131111855248223	0.0307489085393836	0.14598658944581	0.762776420086552	0.474732585019963	1.05082025515314	33.66	25.06	41.62	0.0138982211311945	0.022330962092223	0.0307637030532514	0.0135327092155556	0.0217436759456478	0.0299546426757401	0.0138833282213458	0.0223568899082819	0.0307587685919107	0.0219300470321029	34.6183149893888	0.107087607842948	3.57577613027794	0.205299716419152	0.236243733812597	0.188069007580222	0.174520068009849	0.204674132354907	0.157729272381268	0.200023556866966	0.233088807172706	0.188034247199148	0.00248186839111927	0.00242415832797566	0.00260519114413793
127	0.705265052202183	0.14	0.0165663827931031	0.0102163322701099	0.0229164333160963	0.16102285221144	0.691886290319547	0.445309897498198	0.938462683140897	33.95	24.9	47.33	0.0129265923030292	0.0200842874709567	0.0272419826388842	0.0125850678136324	0.0195536545042305	0.0265222411948287	0.0128288530614334	0.019892788715793	0.0269969950694599	0.0165663827931031	38.1584159170224	0.0239627806376324	3.5644683376483	0.205299716419152	0.236243733812597	0.188069007580222	0.174520068009849	0.204674132354907	0.157729272381268	0.200023556866966	0.233088807172706	0.188034247199148	0.00248186839111927	0.00242415832797566	0.00260519114413793
127	0.705265052202183	0.14	0.0172153708410767	0.0106808942258234	0.0237498474563301	0.171573902634514	0.763983792219682	0.501881464654196	1.02608611978517	32.08	24.12	45.16	0.0154071797322726	0.023453417645902	0.0314996555595314	0.0150127141282473	0.0228529465201728	0.0306931789120984	0.0153096929632161	0.0232786322864221	0.0313286165893371	0.0172153708410767	36.2324104626726	0.000520977442668007	3.4968737562751	0.205299716419152	0.236243733812597	0.188069007580222	0.174520068009849	0.204674132354907	0.157729272381268	0.200023556866966	0.233088807172706	0.188034247199148	0.00248186839111927	0.00242415832797566	0.00260519114413793
127	0.705265052202183	0.14	0.0176685310203614	0.0108608828886628	0.02447617915206	0.19387096248805	0.755035953662212	0.514655586902115	0.995416320422309	31.79	23.08	41.89	0.0159376021810552	0.023381583661212	0.0308255651413688	0.0155316533355086	0.0227860281449875	0.0300404029544663	0.0158550030110309	0.0232927432429776	0.0306445721029371	0.0176685310203614	35.0106751877018	-0.0453204055190144	3.39907489521256	0.205299716419152	0.236243733812597	0.188069007580222	0.174520068009849	0.204674132354907	0.157729272381268	0.200023556866966	0.233088807172706	0.188034247199148	0.00248186839111927	0.00242415832797566	0.00260519114413793
127	0.705265052202183	0.14	0.0178522662059603	0.0109402268128087	0.0247643055991118	0.20528100749168	0.846005779365872	0.586114802096685	1.10589675663506	32.53	23.01	38.96	0.0177440758473045	0.0256120314017418	0.0334799869561791	0.0172860889223846	0.0249509670778752	0.0326158452333658	0.017717773519199	0.025579882248751	0.033506064326628	0.0178522662059603	34.2807337932056	-0.0444927053673583	3.40099784604435	0.205299716419152	0.236243733812597	0.188069007580222	0.174520068009849	0.204674132354907	0.157729272381268	0.200023556866966	0.233088807172706	0.188034247199148	0.00248186839111927	0.00242415832797566	0.00260519114413793
127	0.705265052202183	0.14	0.0178871971469844	0.0108266593259583	0.0249477349680105	0.158437738044145	0.64953474443544	0.415811633710513	0.883257855160366	30.87	23.52	42.84	0.0132547528616272	0.0207051025381502	0.0281554522146733	0.0129230441872882	0.0201869440944069	0.0274508440015256	0.0131910050994107	0.0206513541909605	0.0280582388828074	0.0178871971469844	34.2731124373294	-0.000248318032014994	3.43543337537688	0.205299716419152	0.236243733812597	0.188069007580222	0.174520068009849	0.204674132354907	0.157729272381268	0.200023556866966	0.233088807172706	0.188034247199148	0.00248186839111927	0.00242415832797566	0.00260519114413793
127	0.705265052202183	0.14	0.0182201648380591	0.0111729784787963	0.025267351197322	0.178774837330924	0.81519657968661	0.542408280179954	1.08798487919327	31.09	23.82	40.48	0.017172952849138	0.0258095846565841	0.0344462164640302	0.0167413688248858	0.0251609481344775	0.0335805274440691	0.0171419138342148	0.0257954498312182	0.0344617718447189	0.0182201648380591	34.3711661317942	-0.0631230371967903	3.37488537153225	0.205299716419152	0.236243733812597	0.188069007580222	0.174520068009849	0.204674132354907	0.157729272381268	0.200023556866966	0.233088807172706	0.188034247199148	0.00248186839111927	0.00242415832797566	0.00260519114413793
127	0.705265052202183	0.14	0.0184821650606691	0.0112615420981233	0.0257027880232149	0.191429007444399	0.810672277824144	0.550544944894686	1.0707996107536	31.92	23.15	44.82	0.0169841642700441	0.0250090229025168	0.0330338815349896	0.0165505786032224	0.0243705720668245	0.0321905655304265	0.0168249654466099	0.0247702696276838	0.0327101253390708	0.0184821650606691	35.7442015985716	-0.00703534969541944	3.45992842573173	0.205299716419152	0.236243733812597	0.188069007580222	0.174520068009849	0.204674132354907	0.157729272381268	0.200023556866966	0.233088807172706	0.188034247199148	0.00248186839111927	0.00242415832797566	0.00260519114413793
127	0.705265052202183	0.14	0.0186988136291549	0.0113886867317162	0.0260089405265937	0.166661554520148	0.773343607857985	0.503351570160571	1.0433356455554	31.89	24.98	42.96	0.0155426472573779	0.0238795458646335	0.0322164444718891	0.0151460793704644	0.0232702634890397	0.031394447607615	0.0155077615472413	0.0238519058594814	0.0321765593023452	0.0186988136291549	35.6897798961937	-0.0105689010935416	3.47567025502709	0.205299716419152	0.236243733812597	0.188069007580222	0.174520068009849	0.204674132354907	0.157729272381268	0.200023556866966	0.233088807172706	0.188034247199148	0.00248186839111927	0.00242415832797566	0.00260519114413793
127	0.705265052202183	0.14	0.0188976838470581	0.0114803457629684	0.0263150219311479	0.167332818806985	0.763833534486002	0.497804313261615	1.02986275571039	33.66	24.87	43.73	0.014575595075996	0.0223648691012523	0.0301541431265086	0.0141922964004646	0.0217767336144849	0.0293611708285053	0.0145392704045183	0.0222746113485078	0.0300309459467887	0.0188976838470581	35.8602212442413	0.0263291362255494	3.52152521633173	0.205299716419152	0.236243733812597	0.188069007580222	0.174520068009849	0.204674132354907	0.157729272381268	0.200023556866966	0.233088807172706	0.188034247199148	0.00248186839111927	0.00242415832797566	0.00260519114413793
127	0.705265052202183	0.14	0.0195180305690804	0.0118099817787464	0.0272260793594144	0.180212483454187	0.789058928263686	0.52630264238578	1.05181521414159	32.07	24.94	45.5	0.0161606783032035	0.0242288874783815	0.0322970966535596	0.0157469781804959	0.0236086478117775	0.0314703174430591	0.0160770220213919	0.0241266557623488	0.0321276108889303	0.0195180305690804	35.4028190113362	0.0573845401625707	3.53689516566573	0.205299716419152	0.236243733812597	0.188069007580222	0.174520068009849	0.204674132354907	0.157729272381268	0.200023556866966	0.233088807172706	0.188034247199148	0.00248186839111927	0.00242415832797566	0.00260519114413793
127	0.705265052202183	0.14	0.019779539379821	0.0121542866087179	0.027404792150924	0.168797421982498	0.832096766948944	0.543806598314407	1.12038693558348	30.68	23.37	39.65	0.0174430217557666	0.0266901542823904	0.0359372868090143	0.0170081998887897	0.0260248187185492	0.0350414375483086	0.0174278031916073	0.0266689228028025	0.0359630522362675	0.019779539379821	34.252980549605	-0.0709253272982645	3.37942533967147	0.205299716419152	0.236243733812597	0.188069007580222	0.174520068009849	0.204674132354907	0.157729272381268	0.200023556866966	0.233088807172706	0.188034247199148	0.00248186839111927	0.00242415832797566	0.00260519114413793
127	0.705265052202183	0.14	0.0201559805432436	0.0123150442861802	0.0279969168003071	0.133716485557381	0.700441810049415	0.422089345285777	0.978794274813052	34.61	25.94	44.34	0.0120220264501593	0.0199501126035536	0.027878198756948	0.011701189969574	0.0194176962142252	0.0271342024588765	0.0119865104631846	0.0199208315608976	0.0277853278635605	0.0201559805432436	36.5282024359816	0.0691731391261715	3.58463572654365	0.205299716419152	0.236243733812597	0.188069007580222	0.174520068009849	0.204674132354907	0.157729272381268	0.200023556866966	0.233088807172706	0.188034247199148	0.00248186839111927	0.00242415832797566	0.00260519114413793
127	0.705265052202183	0.14	0.0202662614458728	0.012267221491928	0.0282653013998177	0.162961521789763	0.781250924264104	0.504807552588847	1.05769429593936	31.73	23.97	39.87	0.0156639809041633	0.024241910597958	0.0328198402917528	0.015265477927087	0.0236251788997768	0.0319848798724666	0.0157043141474883	0.0242500886684349	0.0328385655204486	0.0202662614458728	34.1970456579319	0.109931376028559	3.55573196174091	0.205299716419152	0.236243733812597	0.188069007580222	0.174520068009849	0.204674132354907	0.157729272381268	0.200023556866966	0.233088807172706	0.188034247199148	0.00248186839111927	0.00242415832797566	0.00260519114413793
127	0.705265052202183	0.14	0.0208412298258009	0.0128069515120812	0.0288755081395206	0.18173044990695	0.875719427830698	0.585594670354048	1.16584418530735	33.31	25.35	42.98	0.0173222752885591	0.0259043563276479	0.0344864373667367	0.0168692965089086	0.0252269554942436	0.0335846144795786	0.0172992609168199	0.0258706665117699	0.0344330735784458	0.0208412298258009	35.6712514184613	0.0398503227689048	3.53978419295379	0.205299716419152	0.236243733812597	0.188069007580222	0.174520068009849	0.204674132354907	0.157729272381268	0.200023556866966	0.233088807172706	0.188034247199148	0.00248186839111927	0.00242415832797566	0.00260519114413793
127	0.705265052202183	0.14	0.021369044961471	0.0129560738858931	0.029782016037049	0.175466662133203	0.875219356945834	0.579002903149716	1.17143581074195	29.81	23.67	40.38	0.0191057774259972	0.0288802459223725	0.0386547144187479	0.0186381423987942	0.0281733699713757	0.0377085975439571	0.0190930564518326	0.0288785563930336	0.0386776785565547	0.021369044961471	33.6475098771417	-0.032446568725958	3.40265406298114	0.205299716419152	0.236243733812597	0.188069007580222	0.174520068009849	0.204674132354907	0.157729272381268	0.200023556866966	0.233088807172706	0.188034247199148	0.00248186839111927	0.00242415832797566	0.00260519114413793
127	0.705265052202183	0.14	0.0217184655668931	0.0134512748684092	0.029985656265377	0.173573285552715	0.810932314733146	0.534664177120164	1.08720045234613	30.7	24.06	40.87	0.0171395742876308	0.0259958217613771	0.0348520692351234	0.0167121565774498	0.0253475515987081	0.0339829466199663	0.0171401984949412	0.0259755244431068	0.0348725366742294	0.0217184655668931	33.8729104367569	-0.0569306998844524	3.38526465839794	0.205299716419152	0.236243733812597	0.188069007580222	0.174520068009849	0.204674132354907	0.157729272381268	0.200023556866966	0.233088807172706	0.188034247199148	0.00248186839111927	0.00242415832797566	0.00260519114413793
127	0.705265052202183	0.14	0.0223049459942028	0.013826625168154	0.0307832668202517	0.17021803168543	0.8941612397742	0.585927258354734	1.20239522119367	32.31	25.03	41.48	0.0178591007944122	0.0272540925172594	0.0366490842401065	0.017399946194897	0.0265533941966121	0.0357068421983273	0.0179109915957246	0.0273045083914659	0.036742487970604	0.0223049459942028	34.8007782643121	0.0214219216468276	3.48798767035148	0.205299716419152	0.236243733812597	0.188069007580222	0.174520068009849	0.204674132354907	0.157729272381268	0.200023556866966	0.233088807172706	0.188034247199148	0.00248186839111927	0.00242415832797566	0.00260519114413793
127	0.705265052202183	0.14	0.0240554093720764	0.0147614977559888	0.033349320988164	0.145539657703448	0.835178535584244	0.519227293794491	1.151129777374	31.19	23.63	40.73	0.0163843522580158	0.0263542758419823	0.0363241994259489	0.0159717416314905	0.0256905905100547	0.0354094393886189	0.0163529224085045	0.0262988827739804	0.0363069039796304	0.0240554093720764	34.0931623071556	0.0374349231082452	3.48900741000272	0.205299716419152	0.236243733812597	0.188069007580222	0.174520068009849	0.204674132354907	0.157729272381268	0.200023556866966	0.233088807172706	0.188034247199148	0.00248186839111927	0.00242415832797566	0.00260519114413793
127	0.705265052202183	0.15	0.0164301988778882	0.0103416790483172	0.0225187187074592	0.211027817451776	0.761410500649562	0.531549488137322	0.991271513161801	33.67	26.17	45.37	0.0155565961659385	0.0222838248167972	0.0290110534676559	0.0151473988799215	0.0216976759870759	0.0282479530942303	0.0154990567706974	0.0222213651275029	0.0289312716530806	0.0164301988778882	37.1332625070121	0.0157700010481887	3.53370036349918	0.205299716419152	0.236243733812597	0.188069007580222	0.174520068009849	0.204674132354907	0.157729272381268	0.200023556866966	0.233088807172706	0.188034247199148	0.00248186839111927	0.00242415832797566	0.00260519114413793
127	0.705265052202183	0.15	0.0166792918895218	0.0105093732680885	0.0228492105109551	0.155045385069269	0.691336043569771	0.43935844618794	0.943313640951603	31.38	24.57	43.76	0.0137830514563135	0.02168780490008	0.0295925583438465	0.0134347046950581	0.0211396768879612	0.0288446490808642	0.0137246427695704	0.0216119073799104	0.0294651171498119	0.0166792918895218	36.3154005642647	-0.0183393820398362	3.46844172515135	0.205299716419152	0.236243733812597	0.188069007580222	0.174520068009849	0.204674132354907	0.157729272381268	0.200023556866966	0.233088807172706	0.188034247199148	0.00248186839111927	0.00242415832797566	0.00260519114413793
127	0.705265052202183	0.15	0.0168762049065195	0.0106455300389855	0.0231068797740534	0.165417694276516	0.730965656901937	0.474619955439811	0.987311358364063	30.68	22.88	42.15	0.0152226743934587	0.02344455192051	0.0316664294475614	0.0148431838371955	0.0228600957454848	0.0308770076537741	0.0151639564082275	0.0233042177104831	0.0314975438798001	0.0168762049065195	34.8530239043985	0.0137797315152016	3.45455473563869	0.205299716419152	0.236243733812597	0.188069007580222	0.174520068009849	0.204674132354907	0.157729272381268	0.200023556866966	0.233088807172706	0.188034247199148	0.00248186839111927	0.00242415832797566	0.00260519114413793
127	0.705265052202183	0.15	0.0168845044549558	0.0107278720918545	0.0230411368180572	0.180530992379661	0.730309023578525	0.487378262860361	0.973239784296689	33.35	24.84	42.77	0.0143995112194284	0.0215768608902481	0.0287542105610678	0.0140227105457703	0.0210122461894447	0.028001781833119	0.014357065191814	0.0215669578593981	0.0286559139841271	0.0168845044549558	36.5379894311525	-0.00551872373617748	3.48390887581596	0.205299716419152	0.236243733812597	0.188069007580222	0.174520068009849	0.204674132354907	0.157729272381268	0.200023556866966	0.233088807172706	0.188034247199148	0.00248186839111927	0.00242415832797566	0.00260519114413793
127	0.705265052202183	0.15	0.0173669811076284	0.011015295212953	0.0237186670023037	0.200536913916964	0.846681756286277	0.582740239719607	1.11062327285295	33.27	24.28	43.71	0.0172568453387569	0.0250730173128419	0.032889189286927	0.0168058529669224	0.0244177562077563	0.0320296594485901	0.0171707561245725	0.02498497616785	0.0327595417961541	0.0173669811076284	36.9307653817283	0.104585155004349	3.61202241596859	0.205299716419152	0.236243733812597	0.188069007580222	0.174520068009849	0.204674132354907	0.157729272381268	0.200023556866966	0.233088807172706	0.188034247199148	0.00248186839111927	0.00242415832797566	0.00260519114413793
127	0.705265052202183	0.15	0.0176297924319815	0.0112026655549905	0.0240569193089726	0.19500873950029	0.787903813969168	0.537968737993774	1.03783888994456	34.21	25.14	42.39	0.0155017693734715	0.0227037415931964	0.0299057138129213	0.0150905934390106	0.0221015372937752	0.0291124811485398	0.0154873179059221	0.0226638467139629	0.0298775407355369	0.0176297924319815	36.5879941536944	-0.0057065470709973	3.50587845019147	0.205299716419152	0.236243733812597	0.188069007580222	0.174520068009849	0.204674132354907	0.157729272381268	0.200023556866966	0.233088807172706	0.188034247199148	0.00248186839111927	0.00242415832797566	0.00260519114413793
127	0.705265052202183	0.15	0.0177130502992745	0.0110953265328154	0.0243307740657336	0.172612484642915	0.732185851057312	0.481906411688539	0.982465290426085	30.3	22.89	40.51	0.0156484997595587	0.0237755917670334	0.0319026837745081	0.0152614519116051	0.0231875295394302	0.0311136071672553	0.0156293026006396	0.0237634305353253	0.0318091653449149	0.0177130502992745	33.8126228344163	0.141426679372867	3.57270005114409	0.205299716419152	0.236243733812597	0.188069007580222	0.174520068009849	0.204674132354907	0.157729272381268	0.200023556866966	0.233088807172706	0.188034247199148	0.00248186839111927	0.00242415832797566	0.00260519114413793
127	0.705265052202183	0.15	0.0184075177074157	0.01161952768314	0.0251955077316914	0.170731784271	0.738807055659621	0.484588752051825	0.993025359267418	32.57	24.62	44.19	0.0146567232856824	0.0223457323977565	0.0300347415098305	0.0142782195328868	0.0217686631984097	0.0292591068639325	0.0146082784980537	0.0222351844883705	0.0299057742279734	0.0184075177074157	35.4465803993544	-0.103205295548434	3.37660700339714	0.205299716419152	0.236243733812597	0.188069007580222	0.174520068009849	0.204674132354907	0.157729272381268	0.200023556866966	0.233088807172706	0.188034247199148	0.00248186839111927	0.00242415832797566	0.00260519114413793
127	0.705265052202183	0.15	0.0185415092599074	0.0117502697244637	0.0253327487953512	0.158346090675658	0.669666842531656	0.428616719642706	0.910716965420606	32.27	23.48	43.64	0.0130790283233226	0.020434554228222	0.0277900801331215	0.0127429891840144	0.0199095297504668	0.0270760703169193	0.0129682241147322	0.020333036127292	0.0276022989270128	0.0185415092599074	35.0991376501543	-0.0204046594125333	3.44665695240493	0.205299716419152	0.236243733812597	0.188069007580222	0.174520068009849	0.204674132354907	0.157729272381268	0.200023556866966	0.233088807172706	0.188034247199148	0.00248186839111927	0.00242415832797566	0.00260519114413793
127	0.705265052202183	0.15	0.0188585530958347	0.0118784365967968	0.0258386695948727	0.229352334534802	1.00958376688386	0.720646093436942	1.29852144033077	32.71	24.69	47.52	0.0216994033977503	0.0303996172614375	0.0390998311251246	0.0211375950345086	0.0296125560273671	0.0380875170202257	0.0215015469390755	0.0301893982301409	0.0388324088818776	0.0188585530958347	36.9353511968642	-0.0412376321687216	3.47125000528541	0.205299716419152	0.236243733812597	0.188069007580222	0.174520068009849	0.204674132354907	0.157729272381268	0.200023556866966	0.233088807172706	0.188034247199148	0.00248186839111927	0.00242415832797566	0.00260519114413793
127	0.705265052202183	0.15	0.0191950776332576	0.0121715692348267	0.0262185860316885	0.220228555699275	0.875202949050845	0.618079856984133	1.13232604111756	31.55	23.62	44.07	0.0192879296466189	0.0273117667839472	0.0353356039212756	0.0187988992844215	0.0266192983102795	0.0344396973361375	0.019157462848244	0.0271558361211652	0.0351503763171405	0.0191950776332576	35.4486137095489	-0.108959292339713	3.36068093047035	0.205299716419152	0.236243733812597	0.188069007580222	0.174520068009849	0.204674132354907	0.157729272381268	0.200023556866966	0.233088807172706	0.188034247199148	0.00248186839111927	0.00242415832797566	0.00260519114413793
127	0.705265052202183	0.15	0.0196441202856874	0.0123778568165223	0.0269103837548525	0.180833607651996	0.753112413964093	0.502852230976061	1.00337259695212	32.42	24.39	42.1	0.01527437385711	0.0228761450356691	0.0304779162142282	0.0148808899860507	0.0222868315758995	0.0296927731657482	0.0152716507899075	0.022844512047493	0.0304014099729806	0.0196441202856874	34.5959713979041	-0.0649007350378199	3.38750173810017	0.205299716419152	0.236243733812597	0.188069007580222	0.174520068009849	0.204674132354907	0.157729272381268	0.200023556866966	0.233088807172706	0.188034247199148	0.00248186839111927	0.00242415832797566	0.00260519114413793
127	0.705265052202183	0.15	0.0202665098755385	0.0127934730617462	0.0277395466893309	0.190817630123612	0.795580497991326	0.539790506550475	1.05137048943218	32.01	24.24	43.04	0.0166040108039101	0.0244721369192752	0.0323402630346404	0.0161794011799914	0.0238463179544181	0.0315132347288447	0.0165547076167456	0.024398216129074	0.0322005168677697	0.0202665098755385	34.9066964743737	-0.0327273420883624	3.43479602314081	0.205299716419152	0.236243733812597	0.188069007580222	0.174520068009849	0.204674132354907	0.157729272381268	0.200023556866966	0.233088807172706	0.188034247199148	0.00248186839111927	0.00242415832797566	0.00260519114413793
127	0.705265052202183	0.15	0.0203598597170582	0.0126754026409985	0.028044316793118	0.178826928704504	0.823674014121962	0.548097807932026	1.0992502203119	31.16	24.25	39.34	0.0173157278325762	0.0260218428990145	0.0347279579654528	0.0168799773255625	0.0253670028976982	0.033854028469834	0.0173704143670639	0.026069640793649	0.03497154742763	0.0203598597170582	33.9963033933214	0.00518974394848536	3.45676298393173	0.205299716419152	0.236243733812597	0.188069007580222	0.174520068009849	0.204674132354907	0.157729272381268	0.200023556866966	0.233088807172706	0.188034247199148	0.00248186839111927	0.00242415832797566	0.00260519114413793
127	0.705265052202183	0.15	0.020476294082336	0.0129906745193028	0.0279619136453692	0.181762850613336	0.80716748370578	0.539783029375388	1.07455193803617	31.16	23.06	41.53	0.0170509148794191	0.0254971781421658	0.0339434414049124	0.0166217954398115	0.0248554920582625	0.0330891886767135	0.01699975250483	0.02540273656854	0.033858090176394	0.020476294082336	34.1580381271086	-0.0230387295630854	3.40650000995175	0.205299716419152	0.236243733812597	0.188069007580222	0.174520068009849	0.204674132354907	0.157729272381268	0.200023556866966	0.233088807172706	0.188034247199148	0.00248186839111927	0.00242415832797566	0.00260519114413793
127	0.705265052202183	0.15	0.0204850795617779	0.0129666335202291	0.0280035256033267	0.189830817225604	0.787444903562056	0.533458692648918	1.04143111447519	30.89	21.92	40.99	0.0169968110098031	0.0250892007027155	0.0331815903956278	0.0165713275823224	0.0244611394092419	0.0323509512361613	0.0168834191319262	0.0249531869887043	0.032958979702226	0.0204850795617779	33.3796563443804	-0.070348192054678	3.34071958061245	0.205299716419152	0.236243733812597	0.188069007580222	0.174520068009849	0.204674132354907	0.157729272381268	0.200023556866966	0.233088807172706	0.188034247199148	0.00248186839111927	0.00242415832797566	0.00260519114413793
127	0.705265052202183	0.15	0.0210303286913585	0.0132764443498029	0.0287842130329141	0.165719488078901	0.811272802816855	0.527074397709306	1.0954712079244	30.07	23.29	41.47	0.0172431250455915	0.0265406144670562	0.0358381038885209	0.0168186879636502	0.0258873209992223	0.0349559540347945	0.0172248511154149	0.0264535529707877	0.0357799740120594	0.0210303286913585	33.5788273492649	0.0130142126530857	3.43990952618583	0.205299716419152	0.236243733812597	0.188069007580222	0.174520068009849	0.204674132354907	0.157729272381268	0.200023556866966	0.233088807172706	0.188034247199148	0.00248186839111927	0.00242415832797566	0.00260519114413793
127	0.705265052202183	0.15	0.0224472835467525	0.0142548044361471	0.0306397626573578	0.175166744205661	0.829727128727808	0.548616022692249	1.11083823476337	29.09	22.15	41.45	0.0185429215929332	0.0280443232700844	0.0375457249472355	0.0180963561914118	0.0273689375484366	0.0366415189054614	0.0184691793850947	0.0278796759021606	0.037343204295173	0.0224472835467525	32.7878354193652	-0.0252552256806878	3.3792754818701	0.205299716419152	0.236243733812597	0.188069007580222	0.174520068009849	0.204674132354907	0.157729272381268	0.200023556866966	0.233088807172706	0.188034247199148	0.00248186839111927	0.00242415832797566	0.00260519114413793
127	0.705265052202183	0.15	0.0225245917608026	0.0141794582108349	0.0308697253107703	0.17805537010032	0.893970848914908	0.594087355196659	1.19385434263316	32.89	25.55	42.11	0.0177956367029691	0.0267785205511879	0.0357614043994067	0.0173335359526067	0.0260831605229494	0.0348327850932921	0.0178275450294973	0.0268036754598438	0.0357917291318756	0.0225245917608026	35.4576429750836	0.0827588667560245	3.57812654607113	0.205299716419152	0.236243733812597	0.188069007580222	0.174520068009849	0.204674132354907	0.157729272381268	0.200023556866966	0.233088807172706	0.188034247199148	0.00248186839111927	0.00242415832797566	0.00260519114413793
127	0.705265052202183	0.15	0.0237449223090327	0.0150597694164585	0.032430075201607	0.176341142565197	0.877385333332399	0.581330133571382	1.17344053309342	33.4	24.81	42.08	0.0171519532843547	0.0258869640168884	0.0346219747494222	0.016702790693811	0.0252090554646454	0.0337153202354798	0.017127375150207	0.02589725739977	0.0346035528784813	0.0237449223090327	34.6591879307699	-0.0303108873078066	3.44143252835157	0.205299716419152	0.236243733812597	0.188069007580222	0.174520068009849	0.204674132354907	0.157729272381268	0.200023556866966	0.233088807172706	0.188034247199148	0.00248186839111927	0.00242415832797566	0.00260519114413793
127	0.705265052202183	0.16	0.0170805463506491	0.010935020624956	0.0232260720763421	0.200517747564681	0.829530804527074	0.570920405368818	1.08814120368533	32.03	23.33	42.72	0.0175526260161511	0.0255034569509466	0.0334542878857422	0.0171036230726572	0.0248510686855265	0.0325985142983959	0.0174546772345824	0.0253439393038599	0.0332771185944015	0.0170805463506491	35.9348730929393	-0.102243237865431	3.37406356948993	0.205299716419152	0.236243733812597	0.188069007580222	0.174520068009849	0.204674132354907	0.157729272381268	0.200023556866966	0.233088807172706	0.188034247199148	0.00248186839111927	0.00242415832797566	0.00260519114413793
127	0.705265052202183	0.16	0.0171235854778129	0.0109379015891615	0.0233092693664643	0.180534471120966	0.664257487695153	0.443300777105123	0.885214198285183	32.09	23.39	46.64	0.0136048053750698	0.0203859192353329	0.027167033095596	0.013256425104087	0.0198638939750193	0.0264713628459515	0.0134598153060994	0.0201421627930397	0.0268734701642255	0.0171235854778129	36.0568626343145	-0.0706444356085573	3.39880096635272	0.205299716419152	0.236243733812597	0.188069007580222	0.174520068009849	0.204674132354907	0.157729272381268	0.200023556866966	0.233088807172706	0.188034247199148	0.00248186839111927	0.00242415832797566	0.00260519114413793
127	0.705265052202183	0.16	0.0178586501984712	0.0115447425102093	0.0241725578867331	0.199535465032803	0.833655820419756	0.57296049310803	1.09435114773148	31.83	24.26	41.75	0.0177251548213388	0.025790047764889	0.0338549407084391	0.0172734021695189	0.0251327489945377	0.0329920958195565	0.017720211875474	0.025743505557186	0.0337628729164563	0.0178586501984712	35.9113694185505	-0.134091973296817	3.34502141183532	0.205299716419152	0.236243733812597	0.188069007580222	0.174520068009849	0.204674132354907	0.157729272381268	0.200023556866966	0.233088807172706	0.188034247199148	0.00248186839111927	0.00242415832797566	0.00260519114413793
127	0.705265052202183	0.16	0.0190418123823655	0.0122651706840288	0.0258184540807023	0.186696668579753	0.818055679615778	0.551476444729478	1.08463491450208	34.24	27.61	43.47	0.0158744524300341	0.0235480338195589	0.0312216152090837	0.0154531583384269	0.0229230895853644	0.0303930208323018	0.0159074849020023	0.0236431678928098	0.0313358032863557	0.0190418123823655	37.3514531289597	-0.0381475556052824	3.49364501344198	0.205299716419152	0.236243733812597	0.188069007580222	0.174520068009849	0.204674132354907	0.157729272381268	0.200023556866966	0.233088807172706	0.188034247199148	0.00248186839111927	0.00242415832797566	0.00260519114413793
127	0.705265052202183	0.16	0.0191226416906584	0.0123608976057105	0.0258843857756064	0.193104067767368	0.784589940132459	0.534185947804977	1.03499393245994	32.04	23.87	42.52	0.0164187061246261	0.0241151076854531	0.03181150924628	0.0159986409598047	0.0234981335702162	0.0309976261806276	0.0163394130991693	0.0240351461718239	0.0317434780561593	0.0191226416906584	35.6095966712153	0.0143685202460921	3.48493374971581	0.205299716419152	0.236243733812597	0.188069007580222	0.174520068009849	0.204674132354907	0.157729272381268	0.200023556866966	0.233088807172706	0.188034247199148	0.00248186839111927	0.00242415832797566	0.00260519114413793
127	0.705265052202183	0.16	0.0192453616682913	0.0123374775977432	0.0261532457388394	0.193455154344155	0.806472630589291	0.549374332268901	1.06357092890968	30.64	23.55	43.83	0.0176434929143171	0.0259003621167147	0.0341572313191122	0.0172040181265956	0.0252552202392853	0.033306422351975	0.0175295460089743	0.0257821160963304	0.033957413859746	0.0192453616682913	35.3341735363239	0.0878879682773907	3.5432907999965	0.205299716419152	0.236243733812597	0.188069007580222	0.174520068009849	0.204674132354907	0.157729272381268	0.200023556866966	0.233088807172706	0.188034247199148	0.00248186839111927	0.00242415832797566	0.00260519114413793
127	0.705265052202183	0.16	0.019377617545093	0.0124043348916455	0.0263509001985405	0.186092460348872	0.739304111785726	0.497907188748761	0.980701034822691	31.69	24.46	41.68	0.0154692155240135	0.0229690490545889	0.0304688825851643	0.0150759619810297	0.0223851370969552	0.0296943122128806	0.0154271653953433	0.0229448490251441	0.0304889908358286	0.019377617545093	34.7288604297291	0.00590609051319925	3.46648714784346	0.205299716419152	0.236243733812597	0.188069007580222	0.174520068009849	0.204674132354907	0.157729272381268	0.200023556866966	0.233088807172706	0.188034247199148	0.00248186839111927	0.00242415832797566	0.00260519114413793
127	0.705265052202183	0.16	0.0194712424695686	0.0124539025143953	0.0264885824247418	0.175694133279628	0.797622116126513	0.527880339022876	1.06736389323015	31.39	22.9	40.2	0.0165559223155778	0.0250158394158435	0.0334757565161093	0.0161374316762915	0.0243835040841194	0.0326295764919473	0.0164937911798057	0.0249654815844445	0.0334008159845856	0.0194712424695686	33.964680642493	-0.0305773560503446	3.3978393523346	0.205299716419152	0.236243733812597	0.188069007580222	0.174520068009849	0.204674132354907	0.157729272381268	0.200023556866966	0.233088807172706	0.188034247199148	0.00248186839111927	0.00242415832797566	0.00260519114413793
127	0.705265052202183	0.16	0.0195233118864741	0.0126251564038036	0.0264214673691446	0.20116291557692	0.840466309955928	0.57897279717628	1.10195982273558	32.32	24.02	41.58	0.017641607292882	0.0256094529059984	0.0335772985191148	0.0171879620477016	0.0249509184340762	0.0327138748204507	0.0176075440236571	0.0255700288818024	0.0335372479265134	0.0195233118864741	35.0173189306291	0.0959558567091299	3.5635081269664	0.205299716419152	0.236243733812597	0.188069007580222	0.174520068009849	0.204674132354907	0.157729272381268	0.200023556866966	0.233088807172706	0.188034247199148	0.00248186839111927	0.00242415832797566	0.00260519114413793
127	0.705265052202183	0.16	0.0200154567396511	0.0128430022773458	0.0271879112019563	0.18816551350847	0.796143528394475	0.537952846938827	1.05433420985012	30.55	24.91	39.99	0.0173258682672978	0.0256414255883525	0.0339569829094072	0.0168950815204639	0.0250038825721541	0.0331126836238443	0.0174031396099615	0.0257646973359458	0.0340667346515825	0.0200154567396511	33.8814749033477	-0.0264991379072361	3.4128413851564	0.205299716419152	0.236243733812597	0.188069007580222	0.174520068009849	0.204674132354907	0.157729272381268	0.200023556866966	0.233088807172706	0.188034247199148	0.00248186839111927	0.00242415832797566	0.00260519114413793
127	0.705265052202183	0.16	0.0200259689421933	0.0129595529893	0.0270923848950866	0.203759295580547	0.843814616503962	0.583381638029403	1.10424759497852	33.52	24.22	44.34	0.0171483709897621	0.0248037393485196	0.0324591077072772	0.0166983801389073	0.0241528637766952	0.031607347414483	0.0170204189047964	0.0246809954329757	0.0322769413010606	0.0200259689421933	35.7246428039256	0.0329436587823895	3.51142503545891	0.205299716419152	0.236243733812597	0.188069007580222	0.174520068009849	0.204674132354907	0.157729272381268	0.200023556866966	0.233088807172706	0.188034247199148	0.00248186839111927	0.00242415832797566	0.00260519114413793
127	0.705265052202183	0.16	0.020588810131144	0.0132166110367239	0.0279610092255642	0.2111579040812	0.817619177842515	0.57088580306324	1.06435255262179	30.9	23.22	41.54	0.0181809028377165	0.0260385785578236	0.0338962542779307	0.0177256468876503	0.0253865637527544	0.0330474806178586	0.0181573891261913	0.0259347371973671	0.0337908766572592	0.020588810131144	33.7764179703325	0.0678579938667146	3.48886396692051	0.205299716419152	0.236243733812597	0.188069007580222	0.174520068009849	0.204674132354907	0.157729272381268	0.200023556866966	0.233088807172706	0.188034247199148	0.00248186839111927	0.00242415832797566	0.00260519114413793
127	0.705265052202183	0.16	0.0206625199450443	0.0133265163673628	0.0279985235227259	0.168753722322198	0.716218637391843	0.468037222743099	0.964400052040586	30.89	22.29	43.66	0.0149117468303163	0.0228188496063346	0.0307259523823528	0.0145384491618456	0.0222476071186395	0.0299567650754334	0.0147634312533238	0.0226207153771596	0.0304507899076276	0.0206625199450443	34.316919889401	-0.0400175779846728	3.40173487981497	0.205299716419152	0.236243733812597	0.188069007580222	0.174520068009849	0.204674132354907	0.157729272381268	0.200023556866966	0.233088807172706	0.188034247199148	0.00248186839111927	0.00242415832797566	0.00260519114413793
127	0.705265052202183	0.16	0.0208392261118303	0.0133706156502898	0.0283078365733707	0.174246594848697	0.765919787789379	0.505597238800918	1.02624233677784	35.88	24.21	46.59	0.0138994933256705	0.0210560821171125	0.0282126709085544	0.0135218195264297	0.0204839511520499	0.0274460827776702	0.0137636710734278	0.0207577311054528	0.0279692979546781	0.0208392261118303	36.7853968582142	0.0924083851715371	3.59940286899645	0.205299716419152	0.236243733812597	0.188069007580222	0.174520068009849	0.204674132354907	0.157729272381268	0.200023556866966	0.233088807172706	0.188034247199148	0.00248186839111927	0.00242415832797566	0.00260519114413793
127	0.705265052202183	0.16	0.0209551121708713	0.0133930541555378	0.0285171701862049	0.174689038067559	0.777937628956938	0.513936234695531	1.04193902321835	31.93	23.17	42.62	0.0158472954379355	0.0239878152309521	0.0321283350239687	0.0154426194331565	0.0233752631857746	0.0313079069383928	0.0157443005264037	0.0238441666066501	0.0319029881282001	0.0209551121708713	34.7019300304542	0.0855955589229359	3.54681786925889	0.205299716419152	0.236243733812597	0.188069007580222	0.174520068009849	0.204674132354907	0.157729272381268	0.200023556866966	0.233088807172706	0.188034247199148	0.00248186839111927	0.00242415832797566	0.00260519114413793
127	0.705265052202183	0.16	0.0211302065031399	0.0135404499461545	0.0287199630601253	0.176268813555457	0.861038502804199	0.570426834693221	1.15165017091518	34.9	25.57	44.44	0.0161155129286942	0.024325779013372	0.0325360450980498	0.0156836157196041	0.0236738459280706	0.0316640761365371	0.0160745370574291	0.0242727689662984	0.03245320749998	0.0211302065031399	36.5193488635682	0.00102696179099885	3.51718070754717	0.205299716419152	0.236243733812597	0.188069007580222	0.174520068009849	0.204674132354907	0.157729272381268	0.200023556866966	0.233088807172706	0.188034247199148	0.00248186839111927	0.00242415832797566	0.00260519114413793
127	0.705265052202183	0.16	0.0211513468576	0.0136574486090108	0.0286452451061892	0.168577066857108	0.765868515944873	0.500315381946916	1.03142164994283	30.59	23.06	39.69	0.0160915848163284	0.0246325390487196	0.0331734932811108	0.0156911387391262	0.0240195476158572	0.0323479564925881	0.0160877412858717	0.0246618243714367	0.0332091356599775	0.0211513468576	33.7385412590952	-0.0176481758172102	3.41067281957815	0.205299716419152	0.236243733812597	0.188069007580222	0.174520068009849	0.204674132354907	0.157729272381268	0.200023556866966	0.233088807172706	0.188034247199148	0.00248186839111927	0.00242415832797566	0.00260519114413793
127	0.705265052202183	0.16	0.0213725601735482	0.0136359873433302	0.0291091330037663	0.16073651336635	0.763026712808489	0.490808551226322	1.03524487439066	31.6	23.67	43.38	0.0152915961196156	0.0237728056929576	0.0322540152662995	0.0149035130310933	0.0231694792786318	0.0314354455261704	0.0152140837270138	0.0236747527795048	0.0321389808722054	0.0213725601735482	34.7637388764861	-0.127030570783868	3.32536097652003	0.205299716419152	0.236243733812597	0.188069007580222	0.174520068009849	0.204674132354907	0.157729272381268	0.200023556866966	0.233088807172706	0.188034247199148	0.00248186839111927	0.00242415832797566	0.00260519114413793
127	0.705265052202183	0.16	0.0218738844256778	0.0140520405070435	0.0296957283443121	0.206829928862039	0.896471733503719	0.622378363903593	1.17056510310384	33.4	24.52	43.81	0.0183595358035405	0.0264450145485344	0.0345304932935283	0.0178786989610351	0.0257524187535429	0.0336261385460508	0.0182547104455639	0.0263417381516684	0.0342609751964228	0.0218738844256778	35.9102468743105	-0.0159246242239387	3.47837860862305	0.205299716419152	0.236243733812597	0.188069007580222	0.174520068009849	0.204674132354907	0.157729272381268	0.200023556866966	0.233088807172706	0.188034247199148	0.00248186839111927	0.00242415832797566	0.00260519114413793
127	0.705265052202183	0.16	0.0219951047664207	0.0142611155864373	0.0297290939464041	0.19863730510394	0.833135504471759	0.57186808401197	1.09440292493155	31.42	22.01	42.36	0.0179163890913752	0.0261017886489409	0.0342871882065065	0.0174632159013753	0.0254415757697487	0.0334199356381221	0.0177672569985729	0.0258676169117558	0.0340457712904366	0.0219951047664207	34.3438171528399	0.0698318296250338	3.50221800933143	0.205299716419152	0.236243733812597	0.188069007580222	0.174520068009849	0.204674132354907	0.157729272381268	0.200023556866966	0.233088807172706	0.188034247199148	0.00248186839111927	0.00242415832797566	0.00260519114413793
127	0.705265052202183	0.16	0.0220980123493017	0.0140776964806813	0.030118328217922	0.17632587232412	0.788367685925569	0.52233563157246	1.05439974027868	32.42	23.51	41.39	0.0158686978385869	0.0239508236418739	0.0320329494451609	0.0154599408401646	0.0233338816040851	0.0312078223680055	0.0158439342932439	0.0238975942577967	0.0319677000238567	0.0220980123493017	34.1028366054698	-0.0318281346791219	3.40548601264682	0.205299716419152	0.236243733812597	0.188069007580222	0.174520068009849	0.204674132354907	0.157729272381268	0.200023556866966	0.233088807172706	0.188034247199148	0.00248186839111927	0.00242415832797566	0.00260519114413793
127	0.705265052202183	0.16	0.0222256172890252	0.0142083513176893	0.0302428832603611	0.187244821342252	0.848731180261658	0.572653953341833	1.12480840718148	28.96	23.62	41.67	0.0194394049136132	0.0288111676862319	0.0381829304588507	0.0189726492366956	0.0281193884812648	0.0372661277258341	0.0193799395744748	0.0288215141087089	0.0381121627216887	0.0222256172890252	33.6142465674172	0.0985056978904145	3.52030889717504	0.205299716419152	0.236243733812597	0.188069007580222	0.174520068009849	0.204674132354907	0.157729272381268	0.200023556866966	0.233088807172706	0.188034247199148	0.00248186839111927	0.00242415832797566	0.00260519114413793
127	0.705265052202183	0.16	0.0224761745496859	0.0144912191600323	0.0304611299393395	0.210679070102523	0.87242119280985	0.608771189292037	1.13607119632766	30.88	23.65	41.02	0.0194031318071651	0.0278063477595573	0.0362095637119496	0.018917516055258	0.0271104188440995	0.0353033216329409	0.0193775198766991	0.0277503811724395	0.0362027232135952	0.0224761745496859	33.2313194106424	0.0186946806584102	3.44019275096141	0.205299716419152	0.236243733812597	0.188069007580222	0.174520068009849	0.204674132354907	0.157729272381268	0.200023556866966	0.233088807172706	0.188034247199148	0.00248186839111927	0.00242415832797566	0.00260519114413793
127	0.705265052202183	0.16	0.0244781827530422	0.015765212865511	0.0331911526405734	0.201811779421252	0.908564338789315	0.626452995037641	1.19067568254099	33.29	25.55	43.11	0.0185413885337166	0.0268911547184155	0.0352409209031145	0.0180566818811175	0.0261881695258889	0.0343196571706602	0.0185278440735459	0.0268595326568389	0.0352638902144259	0.0244781827530422	35.2677457686134	0.00698464711128895	3.49605705433111	0.205299716419152	0.236243733812597	0.188069007580222	0.174520068009849	0.204674132354907	0.157729272381268	0.200023556866966	0.233088807172706	0.188034247199148	0.00248186839111927	0.00242415832797566	0.00260519114413793
127	0.705265052202183	0.17	0.0160748276153103	0.0106136609761232	0.0215359942544974	0.231163903213576	0.862251577191656	0.616737537575672	1.10776561680764	34.18	25.44	46.07	0.0177866918296051	0.0248673092664109	0.0319479267032167	0.0173151235555713	0.0242080166771556	0.0311009097987399	0.0177022833340314	0.0247393187524942	0.031801872637468	0.0160748276153103	38.7557973365405	-0.0521266600377363	3.4948494717932	0.205299716419152	0.236243733812597	0.188069007580222	0.174520068009849	0.204674132354907	0.157729272381268	0.200023556866966	0.233088807172706	0.188034247199148	0.00248186839111927	0.00242415832797566	0.00260519114413793
127	0.705265052202183	0.17	0.0166985580815236	0.0110004266855753	0.0223966894774719	0.24262652908302	0.860946914356524	0.62345559671821	1.09843823199484	33.84	24.59	48.84	0.0181574740914643	0.0250741534342507	0.0319908327770371	0.0176785973930514	0.0244128594816002	0.0311471215701491	0.0179351288179555	0.0247963619939238	0.0315668726181431	0.0166985580815236	38.8806962348813	0.0637850431928187	3.59853249967017	0.205299716419152	0.236243733812597	0.188069007580222	0.174520068009849	0.204674132354907	0.157729272381268	0.200023556866966	0.233088807172706	0.188034247199148	0.00248186839111927	0.00242415832797566	0.00260519114413793
127	0.705265052202183	0.17	0.0167884372057493	0.0110692067630712	0.0225076676484273	0.252744559456496	0.939333205032434	0.687160096961334	1.19150631310353	32.3	24.97	41.51	0.0209527099793237	0.0286419079134926	0.0363311058476615	0.020414139005996	0.0279056928731397	0.0353972467402833	0.0209359524890513	0.028646023960203	0.0363347898793193	0.0167884372057493	36.6062448835971	-0.061109071138341	3.43470228990495	0.205299716419152	0.236243733812597	0.188069007580222	0.174520068009849	0.204674132354907	0.157729272381268	0.200023556866966	0.233088807172706	0.188034247199148	0.00248186839111927	0.00242415832797566	0.00260519114413793
127	0.705265052202183	0.17	0.017064002746121	0.0111561817304166	0.0229718237618254	0.2014818162937	0.788575537424609	0.543469934695129	1.03368114015409	32.57	24.25	43.65	0.0164328721484565	0.0238441175097724	0.0312553628710882	0.0160084297327969	0.0232282510474954	0.0304480723621939	0.0163838468196513	0.023747048416	0.0311161378240348	0.017064002746121	36.6455050196348	-0.0445980491697961	3.44595280781186	0.205299716419152	0.236243733812597	0.188069007580222	0.174520068009849	0.204674132354907	0.157729272381268	0.200023556866966	0.233088807172706	0.188034247199148	0.00248186839111927	0.00242415832797566	0.00260519114413793
127	0.705265052202183	0.17	0.0176317666482609	0.0115761796476184	0.0236873536489034	0.215778657546245	0.856294001669898	0.601421226003004	1.11116677733679	33.64	24.55	43.68	0.0176179441529743	0.0250841494242037	0.0325503546954332	0.0171547613212761	0.0244246770555685	0.031694592789861	0.01754706462374	0.0249220898735375	0.0324724965091756	0.0176317666482609	37.0385932072036	-0.0274035894893797	3.48188245050799	0.205299716419152	0.236243733812597	0.188069007580222	0.174520068009849	0.204674132354907	0.157729272381268	0.200023556866966	0.233088807172706	0.188034247199148	0.00248186839111927	0.00242415832797566	0.00260519114413793
127	0.705265052202183	0.17	0.0184823630231243	0.0120352360139107	0.0249294900323379	0.212234162356782	0.7747363251664	0.541696413702505	1.0077762366303	32.26	24.11	44.69	0.0165374694142429	0.0236519533034579	0.0307664371926729	0.0161126902756394	0.0230444325214767	0.0299761747673139	0.0164262353933157	0.023522958998263	0.030588998908433	0.0184823630231243	36.1883696080153	0.0544256554971718	3.5388693092402	0.205299716419152	0.236243733812597	0.188069007580222	0.174520068009849	0.204674132354907	0.157729272381268	0.200023556866966	0.233088807172706	0.188034247199148	0.00248186839111927	0.00242415832797566	0.00260519114413793
127	0.705265052202183	0.17	0.0187234036399231	0.012342899138024	0.0251039081418222	0.245810369064882	0.934085583358573	0.678631817164675	1.18953934955247	30.78	22.86	41.94	0.0217002318125828	0.0298687346790787	0.0380372375455745	0.0211582291227131	0.0291227087988538	0.0370871884749945	0.0216230952380933	0.0297091250118685	0.037928117944385	0.0187234036399231	34.9785798560151	-0.0226729767036706	3.41811806429433	0.205299716419152	0.236243733812597	0.188069007580222	0.174520068009849	0.204674132354907	0.157729272381268	0.200023556866966	0.233088807172706	0.188034247199148	0.00248186839111927	0.00242415832797566	0.00260519114413793
127	0.705265052202183	0.17	0.0196097404697112	0.0128480039759621	0.0263714769634604	0.170175895231338	0.717022687669751	0.469814779203524	0.964230596135978	34.48	24.96	46.4	0.0134327495308679	0.0205008156357828	0.0275688817406978	0.0130749831303562	0.0199547991258559	0.0268346151213556	0.0133316884626439	0.0203377112128571	0.0273410857784883	0.0196097404697112	36.6360695850044	-0.0481504466892658	3.45396174265105	0.205299716419152	0.236243733812597	0.188069007580222	0.174520068009849	0.204674132354907	0.157729272381268	0.200023556866966	0.233088807172706	0.188034247199148	0.00248186839111927	0.00242415832797566	0.00260519114413793
127	0.705265052202183	0.17	0.019610051324422	0.0128882334778164	0.0263318691710276	0.162544032545552	0.674332915364468	0.435356360357521	0.913309470371415	32.18	23.38	42.72	0.0133218450180174	0.0206344948805985	0.0279471447431796	0.0129801239645732	0.0201051957243367	0.0272302674841003	0.0132543407215121	0.0205471810123208	0.0278104012564386	0.019610051324422	35.0203452122386	-0.0472264677419023	3.40781238815022	0.205299716419152	0.236243733812597	0.188069007580222	0.174520068009849	0.204674132354907	0.157729272381268	0.200023556866966	0.233088807172706	0.188034247199148	0.00248186839111927	0.00242415832797566	0.00260519114413793
127	0.705265052202183	0.17	0.0196590769797999	0.0128846950089876	0.0264334589506122	0.167037262901224	0.728235633344504	0.474335171167812	0.982136095521195	33.65	24.55	44	0.0138902340721713	0.0213253497141	0.0287604653560287	0.013524984466204	0.0207645905836405	0.028004196701077	0.0138066423950949	0.0212231627969092	0.0285907393442285	0.0196590769797999	36.3348929224475	-0.0289048269640961	3.465666122172	0.205299716419152	0.236243733812597	0.188069007580222	0.174520068009849	0.204674132354907	0.157729272381268	0.200023556866966	0.233088807172706	0.188034247199148	0.00248186839111927	0.00242415832797566	0.00260519114413793
127	0.705265052202183	0.17	0.0197834241631372	0.0129841141260572	0.0265827342002172	0.181339987465332	0.843375396594323	0.563598797206718	1.12315199598193	33.19	26.21	42.73	0.0167300267929377	0.0250349948428869	0.0333399628928362	0.0162933837173566	0.0243815973749301	0.0324698110325037	0.0167808145726109	0.0250586440019283	0.03343217091392	0.0197834241631372	36.1199281160478	-0.047374688176088	3.45774450975167	0.205299716419152	0.236243733812597	0.188069007580222	0.174520068009849	0.204674132354907	0.157729272381268	0.200023556866966	0.233088807172706	0.188034247199148	0.00248186839111927	0.00242415832797566	0.00260519114413793
127	0.705265052202183	0.17	0.0201379708713212	0.0132361917556762	0.0270397499869662	0.202386186508375	0.860712363668853	0.593934738182201	1.1274899891555	32.68	24.46	45.45	0.0179028473097789	0.0259442680041982	0.0339856886986175	0.0174396118749713	0.0252729611410088	0.0331063104070462	0.0178002082141134	0.0257582626042776	0.0337970160195169	0.0201379708713212	37.0144865572622	0.0604565816872567	3.56599685917842	0.205299716419152	0.236243733812597	0.188069007580222	0.174520068009849	0.204674132354907	0.157729272381268	0.200023556866966	0.233088807172706	0.188034247199148	0.00248186839111927	0.00242415832797566	0.00260519114413793
127	0.705265052202183	0.17	0.0202313870132655	0.0131849747238062	0.0272777993027249	0.194426222479596	0.829345333912543	0.565775253907581	1.09291541391751	32.49	23.55	43.07	0.017149951066679	0.0251393672588976	0.0331287834511161	0.0167076199851731	0.0244909733675816	0.0322743267499901	0.0170635313924852	0.0249685228359035	0.0329328069086195	0.0202313870132655	35.5031445148066	-0.0049294649466982	3.46956291149034	0.205299716419152	0.236243733812597	0.188069007580222	0.174520068009849	0.204674132354907	0.157729272381268	0.200023556866966	0.233088807172706	0.188034247199148	0.00248186839111927	0.00242415832797566	0.00260519114413793
127	0.705265052202183	0.17	0.0202513442886763	0.0131480800380262	0.0273546085393264	0.200331868936882	0.804440917107498	0.553506930149738	1.05537490406526	29.44	21.72	39.98	0.0184865954002522	0.0268675475372116	0.035248499674171	0.018037754548357	0.0262152233713043	0.0343926921942515	0.0184358962819158	0.0570301055908194	0.0350993834228573	0.0202513442886763	33.2454941281018	-0.0422013783822789	3.36582002423001	0.205299716419152	0.236243733812597	0.188069007580222	0.174520068009849	0.204674132354907	0.157729272381268	0.200023556866966	0.233088807172706	0.188034247199148	0.00248186839111927	0.00242415832797566	0.00260519114413793
127	0.705265052202183	0.17	0.0204064240182076	0.0132419702281026	0.0275708778083127	0.226911477619524	0.838240769686501	0.596672091876121	1.07980944749688	28.71	20.09	39.38	0.0204294331675282	0.0287004939828209	0.0369715547981136	0.0199418419607273	0.0280154965880273	0.0360891512153273	0.0202970110726367	0.0284459747923591	0.036702971859638	0.0204064240182076	32.4053734154719	-0.00242088620687613	3.3686375891482	0.205299716419152	0.236243733812597	0.188069007580222	0.174520068009849	0.204674132354907	0.157729272381268	0.200023556866966	0.233088807172706	0.188034247199148	0.00248186839111927	0.00242415832797566	0.00260519114413793
127	0.705265052202183	0.17	0.0204678416648935	0.0134603338158907	0.0274753495138963	0.193554511378228	0.772293938157999	0.526169948276119	1.01841792803988	30.79	23.24	41.03	0.016815803696846	0.024681651437672	0.0325474991784979	0.0163956537420122	0.0240649699561495	0.0317342861702868	0.016764906030884	0.0246573459619338	0.0325025179450138	0.0204678416648935	33.8742540508354	-0.0294512154721379	3.40827816800753	0.205299716419152	0.236243733812597	0.188069007580222	0.174520068009849	0.204674132354907	0.157729272381268	0.200023556866966	0.233088807172706	0.188034247199148	0.00248186839111927	0.00242415832797566	0.00260519114413793
127	0.705265052202183	0.17	0.0206154823671749	0.0134423926487933	0.0277885720855565	0.215348820690779	0.910921087444532	0.639443935435944	1.18239823945312	32.86	25.98	46.85	0.0191678375735248	0.027305579862184	0.0354433221508432	0.018670303772081	0.0265968171289154	0.0345233304857498	0.0190715561221239	0.0271584277147642	0.0352942044558398	0.0206154823671749	37.1709192023277	-0.0054216514244719	3.51454201982529	0.205299716419152	0.236243733812597	0.188069007580222	0.174520068009849	0.204674132354907	0.157729272381268	0.200023556866966	0.233088807172706	0.188034247199148	0.00248186839111927	0.00242415832797566	0.00260519114413793
127	0.705265052202183	0.17	0.0206286912868084	0.0135726245694868	0.0276847580041299	0.200823582289822	0.846245262696857	0.582675438291219	1.10981508710249	31.03	25.7	43.33	0.0184842885576127	0.0268455483074327	0.0352068080572528	0.0180203152336407	0.0261716993657638	0.0343230834978869	0.0184064558152823	0.0268710937658358	0.0351801493588721	0.0206286912868084	35.440543072805	0.00468838520412459	3.47088237956306	0.205299716419152	0.236243733812597	0.188069007580222	0.174520068009849	0.204674132354907	0.157729272381268	0.200023556866966	0.233088807172706	0.188034247199148	0.00248186839111927	0.00242415832797566	0.00260519114413793
127	0.705265052202183	0.17	0.0206655774483095	0.0134561584384545	0.0278749964581645	0.203769579527342	0.84486669407864	0.58411726882728	1.10561611933	33.54	25.43	43.37	0.0171621768122952	0.0248233571585853	0.0324845375048754	0.0167117112988265	0.0241718042436631	0.0316318971884998	0.0171669271280888	0.0248055193247772	0.0324054418852403	0.0206655774483095	36.6937708095307	-0.0789573549051873	3.43124162224457	0.205299716419152	0.236243733812597	0.188069007580222	0.174520068009849	0.204674132354907	0.157729272381268	0.200023556866966	0.233088807172706	0.188034247199148	0.00248186839111927	0.00242415832797566	0.00260519114413793
127	0.705265052202183	0.17	0.020784031930602	0.0136655675098135	0.0279024963513904	0.20544342068003	0.833408483415901	0.577514736340431	1.08930223049137	32.68	25.13	43.93	0.0174055560354108	0.0251178665161045	0.0328301769967981	0.0169551533707721	0.024467892795881	0.03198063222099	0.0173444496202384	0.0250317602082435	0.0327728871227231	0.020784031930602	35.8175977048216	0.120805866983191	3.60976886407668	0.205299716419152	0.236243733812597	0.188069007580222	0.174520068009849	0.204674132354907	0.157729272381268	0.200023556866966	0.233088807172706	0.188034247199148	0.00248186839111927	0.00242415832797566	0.00260519114413793
127	0.705265052202183	0.17	0.0208873486052811	0.0136740486885809	0.0281006485219812	0.180910843045794	0.78881649290258	0.526760115197835	1.05087287060733	32.27	25.48	46.65	0.0160758258965995	0.0240733423780681	0.0320708588595368	0.0156628200016962	0.0234548713659959	0.0312469227302955	0.0159805735300383	0.0239856293474293	0.0319238742128205	0.0208873486052811	36.7081859985514	-0.0126528402712876	3.49873566203221	0.205299716419152	0.236243733812597	0.188069007580222	0.174520068009849	0.204674132354907	0.157729272381268	0.200023556866966	0.233088807172706	0.188034247199148	0.00248186839111927	0.00242415832797566	0.00260519114413793
127	0.705265052202183	0.17	0.0212919990065587	0.0140639747069889	0.0285200233061285	0.191592547649004	0.802564844813208	0.545174980023209	1.05995470960321	31.81	23.1	41.52	0.0168768044414487	0.0248447387239185	0.0328126730063884	0.0164468434799356	0.0242117831316832	0.0319767227834308	0.0167890477403881	0.0247277730154634	0.03263370197091	0.0212919990065587	34.4366854391248	0.0318006457038862	3.48492470680304	0.205299716419152	0.236243733812597	0.188069007580222	0.174520068009849	0.204674132354907	0.157729272381268	0.200023556866966	0.233088807172706	0.188034247199148	0.00248186839111927	0.00242415832797566	0.00260519114413793
127	0.705265052202183	0.17	0.0214307877667845	0.0139306388331174	0.0289309367004517	0.170020094668079	0.777807163435534	0.509494566829907	1.04611976004116	32	24.16	45.55	0.0156794196436742	0.0239365946397482	0.0321937696358223	0.0152785645676372	0.0233246392432835	0.0313707139189297	0.0155754280517996	0.0237516620041619	0.0319214101800748	0.0214307877667845	35.6607867719819	-0.00719652687232078	3.4745321865561	0.205299716419152	0.236243733812597	0.188069007580222	0.174520068009849	0.204674132354907	0.157729272381268	0.200023556866966	0.233088807172706	0.188034247199148	0.00248186839111927	0.00242415832797566	0.00260519114413793
127	0.705265052202183	0.17	0.0216134513453272	0.0140859625960034	0.029140940094651	0.178432538111728	0.781577867911776	0.519734062975158	1.04342167284839	29.53	22.23	40.06	0.0173105650949597	0.0260316872090666	0.0347528093231734	0.0168894923162166	0.0253984765190421	0.0339074607218676	0.0172839278475557	0.0259765751449183	0.0346474320535989	0.0216134513453272	33.2957689112165	0.0588450105135729	3.46600328105975	0.205299716419152	0.236243733812597	0.188069007580222	0.174520068009849	0.204674132354907	0.157729272381268	0.200023556866966	0.233088807172706	0.188034247199148	0.00248186839111927	0.00242415832797566	0.00260519114413793
127	0.705265052202183	0.17	0.0216402200843453	0.0142474803098437	0.0290329598588469	0.214701494400638	0.879381981348916	0.616801236448833	1.141962726249	33.45	24.99	44.09	0.0181675636660496	0.0259017446607511	0.0336359256554526	0.0176913589394993	0.0252228130516439	0.0327542671637886	0.018101193069462	0.0258234645401968	0.0334424575121273	0.0216402200843453	35.9463943254307	-0.0881191397244204	3.40687965606194	0.205299716419152	0.236243733812597	0.188069007580222	0.174520068009849	0.204674132354907	0.157729272381268	0.200023556866966	0.233088807172706	0.188034247199148	0.00248186839111927	0.00242415832797566	0.00260519114413793
127	0.705265052202183	0.17	0.0216985362536415	0.0142886274791458	0.0291084450281373	0.18840524692249	0.810338042797227	0.547750083345985	1.07292600224847	32.84	23.96	44.86	0.0164290527868781	0.0243050377993679	0.0321810228118578	0.0160027528301898	0.023674372313318	0.0313459917964462	0.0163236593707984	0.0241387365959408	0.0319303756060156	0.0216985362536415	36.2901286144316	-0.00719601282905032	3.49001273120285	0.205299716419152	0.236243733812597	0.188069007580222	0.174520068009849	0.204674132354907	0.157729272381268	0.200023556866966	0.233088807172706	0.188034247199148	0.00248186839111927	0.00242415832797566	0.00260519114413793
127	0.705265052202183	0.17	0.0218820910805544	0.0144513556437877	0.0293128265173211	0.217754681578391	0.862561871571155	0.607313221293559	1.11781052184875	34.79	25.52	43.68	0.017210262863078	0.0244435919142167	0.0316769209653554	0.0167497556794243	0.0237895374258947	0.0308293191723651	0.0171788722197735	0.0243916157224598	0.0316561098989876	0.0218820910805544	36.1666302896166	0.0191956510293091	3.51951424363867	0.205299716419152	0.236243733812597	0.188069007580222	0.174520068009849	0.204674132354907	0.157729272381268	0.200023556866966	0.233088807172706	0.188034247199148	0.00248186839111927	0.00242415832797566	0.00260519114413793
127	0.705265052202183	0.17	0.0221122369223931	0.0143476637477186	0.0298768100970677	0.178901146535994	0.816233757545015	0.543215824316137	1.08925169077389	31.53	23.5	40.4	0.0169597965971385	0.0254837173072211	0.0340076380173037	0.0165299179494055	0.0248377835029745	0.0331456490565435	0.016967837377242	0.0255182453081176	0.0339648911240274	0.0221122369223931	34.4338573960254	0.0435405613914141	3.49280118793916	0.205299716419152	0.236243733812597	0.188069007580222	0.174520068009849	0.204674132354907	0.157729272381268	0.200023556866966	0.233088807172706	0.188034247199148	0.00248186839111927	0.00242415832797566	0.00260519114413793
127	0.705265052202183	0.17	0.0222033502936521	0.0144504098547025	0.0299562907326017	0.217463282428376	0.934502795141995	0.657728687713964	1.21127690257003	33.35	24.77	43.94	0.0194326267938806	0.0276099315645634	0.0357872363352462	0.0189241235818689	0.0268874487508439	0.0348507739198189	0.0193457605758467	0.0274023958904622	0.0357169542259055	0.0222033502936521	36.4354515006513	4.72565954365257e-05	3.51174313579641	0.205299716419152	0.236243733812597	0.188069007580222	0.174520068009849	0.204674132354907	0.157729272381268	0.200023556866966	0.233088807172706	0.188034247199148	0.00248186839111927	0.00242415832797566	0.00260519114413793
127	0.705265052202183	0.17	0.0226900894776582	0.0148816804590848	0.0304984984962317	0.21415347078725	0.888887320976801	0.623036207253537	1.15473843470006	31.69	21.06	42.1	0.0193587642521235	0.0276191975573083	0.0358796308624931	0.0188666619762765	0.0269171140049696	0.0349675660336627	0.0191449295070432	0.0273299597897	0.0354587813986878	0.0226900894776582	34.1419193436182	-0.0355139343781392	3.38692164338678	0.205299716419152	0.236243733812597	0.188069007580222	0.174520068009849	0.204674132354907	0.157729272381268	0.200023556866966	0.233088807172706	0.188034247199148	0.00248186839111927	0.00242415832797566	0.00260519114413793
127	0.705265052202183	0.17	0.0227520349935814	0.014817401552362	0.0306866684348009	0.16997163877549	0.841005490370722	0.550842159664295	1.13116882107715	31.71	23.66	41.84	0.0171007699946975	0.0261088248290079	0.0351168796633183	0.0166658410840374	0.0254447914115058	0.0342237417389743	0.0170585786837631	0.026036925311179	0.0350083119729466	0.0227520349935814	34.984168145038	-0.0187199153294333	3.45760024380472	0.205299716419152	0.236243733812597	0.188069007580222	0.174520068009849	0.204674132354907	0.157729272381268	0.200023556866966	0.233088807172706	0.188034247199148	0.00248186839111927	0.00242415832797566	0.00260519114413793
127	0.705265052202183	0.17	0.0230368776316693	0.0151126467041262	0.0309611085592124	0.195490416423452	0.858548498973856	0.586620973966088	1.13047602398162	33.45	25.03	42.37	0.0172826431434126	0.025293993886307	0.0333053446292014	0.0168296917858063	0.0246310774113779	0.0324324630369496	0.0172479539334665	0.0253176446509278	0.0332474553210923	0.0230368776316693	35.3320518309243	-0.0916970971434429	3.38335317783277	0.205299716419152	0.236243733812597	0.188069007580222	0.174520068009849	0.204674132354907	0.157729272381268	0.200023556866966	0.233088807172706	0.188034247199148	0.00248186839111927	0.00242415832797566	0.00260519114413793
127	0.705265052202183	0.17	0.0233898127050628	0.0153397693983004	0.0314398560118251	0.20201351813917	0.92597310353583	0.638636214962897	1.21330999210876	30.59	23.81	40.69	0.0205415451176924	0.0297836512217773	0.0390257573258622	0.0200303781913438	0.0290424987250568	0.0380546192587698	0.0205259982192705	0.0297197875676825	0.039024520207748	0.0233898127050628	34.2157558846449	0.0448822668040419	3.4926577791898	0.205299716419152	0.236243733812597	0.188069007580222	0.174520068009849	0.204674132354907	0.157729272381268	0.200023556866966	0.233088807172706	0.188034247199148	0.00248186839111927	0.00242415832797566	0.00260519114413793
127	0.705265052202183	0.17	0.0240802108638322	0.0156245981728581	0.0325358235548064	0.180971629683042	0.863740647548838	0.576852211096723	1.15062908400095	30.95	24.77	40.44	0.0183449569134271	0.0274685346763839	0.0365921124393407	0.0178851884575698	0.0267801075608325	0.0356750266640953	0.018380512642964	0.0275077663235242	0.0367195634451958	0.0240802108638322	33.8181538849221	0.0507231401943555	3.49420682480336	0.205299716419152	0.236243733812597	0.188069007580222	0.174520068009849	0.204674132354907	0.157729272381268	0.200023556866966	0.233088807172706	0.188034247199148	0.00248186839111927	0.00242415832797566	0.00260519114413793
127	0.705265052202183	0.17	0.0243006249537297	0.0158853066216396	0.0327159432858198	0.180840992293882	0.888209947934228	0.593064044675512	1.18335585119294	32.19	25.06	41.96	0.018144033199287	0.0271736432649077	0.0362032533305283	0.0176785627163306	0.0264765254457726	0.0352744881752145	0.0181599225764179	0.0271719194319888	0.0362171284184029	0.0243006249537297	34.6696221117958	-0.019962450727059	3.44628096978391	0.205299716419152	0.236243733812597	0.188069007580222	0.174520068009849	0.204674132354907	0.157729272381268	0.200023556866966	0.233088807172706	0.188034247199148	0.00248186839111927	0.00242415832797566	0.00260519114413793
127	0.705265052202183	0.17	0.0244367579524159	0.0160171266349686	0.0328563892698632	0.177747932195006	0.830031588365749	0.551303785943691	1.10875939078781	31.52	23.13	42.76	0.0172186127780814	0.0259239876054568	0.0346293624328322	0.0167822703417376	0.0252670394495688	0.0337518085574	0.0171162879401593	0.0257728029804256	0.0344531069427776	0.0244367579524159	33.7347924660298	0.00176430382597533	3.43528320213151	0.205299716419152	0.236243733812597	0.188069007580222	0.174520068009849	0.204674132354907	0.157729272381268	0.200023556866966	0.233088807172706	0.188034247199148	0.00248186839111927	0.00242415832797566	0.00260519114413793
127	0.705265052202183	0.17	0.0247834844481054	0.0163804797159916	0.0331864891802192	0.18846023496697	0.854200635134647	0.577448876143739	1.13095239412556	30.13	23.66	43.03	0.0188541902641469	0.0278903673795961	0.0369265444950453	0.0183895058694491	0.0272029754363667	0.0360164450032844	0.0187539792758435	0.0277983456025875	0.0368260881843626	0.0247834844481054	33.7347717236065	0.0171884676551701	3.44990492460037	0.205299716419152	0.236243733812597	0.188069007580222	0.174520068009849	0.204674132354907	0.157729272381268	0.200023556866966	0.233088807172706	0.188034247199148	0.00248186839111927	0.00242415832797566	0.00260519114413793
127	0.705265052202183	0.17	0.0283030132742056	0.0186472023584805	0.0379588241899307	0.211741971358416	1.04380169477625	0.729364303450816	1.35823908610169	29.17	23.06	41.39	0.0245889564558038	0.035189540124071	0.0457901237923381	0.023995740823781	0.0343405823684698	0.0446854239131587	0.0245106620679897	0.0351507018905685	0.0457298122795922	0.0283030132742056	32.6650905689145	-0.00262327081749618	3.40510932776522	0.205299716419152	0.236243733812597	0.188069007580222	0.174520068009849	0.204674132354907	0.157729272381268	0.200023556866966	0.233088807172706	0.188034247199148	0.00248186839111927	0.00242415832797566	0.00260519114413793
127	0.705265052202183	0.18	0.0173866183820775	0.0115211624701071	0.023252074294048	0.185771833964466	0.754239898092254	0.507705178265578	1.00077461791893	32.86	24.61	43.26	0.0152182689089668	0.0226080530244965	0.0299978371400261	0.0148232441417334	0.022021209610372	0.0292191750790106	0.0151703818250205	0.022585917195499	0.0299216509026784	0.0173866183820775	36.6944376557729	-0.0257091727270282	3.47926401340152	0.205299716419152	0.236243733812597	0.188069007580222	0.174520068009849	0.204674132354907	0.157729272381268	0.200023556866966	0.233088807172706	0.188034247199148	0.00248186839111927	0.00242415832797566	0.00260519114413793
127	0.705265052202183	0.18	0.017723015792488	0.0119018016383866	0.0235442299465894	0.202540376247885	0.803689080231688	0.554704716218945	1.05267344424443	30.78	22.16	44.14	0.0177367053213809	0.0256979902446956	0.0336592751680103	0.0172936867007843	0.025056118601455	0.0328185505021256	0.017558729197595	0.0254625357162636	0.033304648496968	0.017723015792488	35.8768744615692	0.0415494584716896	3.50445599924209	0.205299716419152	0.236243733812597	0.188069007580222	0.174520068009849	0.204674132354907	0.157729272381268	0.200023556866966	0.233088807172706	0.188034247199148	0.00248186839111927	0.00242415832797566	0.00260519114413793
127	0.705265052202183	0.18	0.0191474611841849	0.0127301793994322	0.0255647429689376	0.180438308083552	0.758909491575908	0.506385934550419	1.0114330486014	30.24	23.92	43.2	0.0164729675509474	0.0246876751028541	0.0329023826547608	0.0160659989957046	0.024077760256738	0.0320895215177714	0.0164343095132533	0.0246154632214867	0.0328131028635956	0.0191474611841849	35.2063765249543	0.000633877455851145	3.46701142441546	0.205299716419152	0.236243733812597	0.188069007580222	0.174520068009849	0.204674132354907	0.157729272381268	0.200023556866966	0.233088807172706	0.188034247199148	0.00248186839111927	0.00242415832797566	0.00260519114413793
127	0.705265052202183	0.18	0.0191632304992065	0.012856833678084	0.025469627320329	0.241434247757665	0.846874151359959	0.612504422903549	1.08124387981637	33.1	24.91	47.24	0.0182325642016115	0.0252091034088535	0.0321856426160955	0.0177574460016643	0.0245521851771964	0.0313469243527284	0.0180990676847039	0.0250324851691004	0.0319669299074998	0.0191632304992065	37.5085390242191	0.0343366259846892	3.55271203387343	0.205299716419152	0.236243733812597	0.188069007580222	0.174520068009849	0.204674132354907	0.157729272381268	0.200023556866966	0.233088807172706	0.188034247199148	0.00248186839111927	0.00242415832797566	0.00260519114413793
127	0.705265052202183	0.18	0.0192852192701055	0.0129502420740161	0.0256201964661949	0.195103113544079	0.765770435818867	0.52292939774901	1.00861147388872	34.41	25.8	47.04	0.0149792564771039	0.0219354119506206	0.0288915674241372	0.0145806910521277	0.0213517583627746	0.0281228256734214	0.0148948879755135	0.0218107726481554	0.0287183217785242	0.0192852192701055	37.8986472421708	-0.0460615469311287	3.49068153222282	0.205299716419152	0.236243733812597	0.188069007580222	0.174520068009849	0.204674132354907	0.157729272381268	0.200023556866966	0.233088807172706	0.188034247199148	0.00248186839111927	0.00242415832797566	0.00260519114413793
127	0.705265052202183	0.18	0.0193444064907512	0.0128741953621423	0.0258146176193601	0.256050927604503	0.913322909082173	0.670260252998249	1.1563855651661	34.04	25.47	46.02	0.0194083435848112	0.0264465701853164	0.0334847967858216	0.0188948869082954	0.0257469139795585	0.0325989410508215	0.0192818027665801	0.0263338322562345	0.0332858818134109	0.0193444064907512	37.5263543766532	-0.050426446595428	3.47618652111525	0.205299716419152	0.236243733812597	0.188069007580222	0.174520068009849	0.204674132354907	0.157729272381268	0.200023556866966	0.233088807172706	0.188034247199148	0.00248186839111927	0.00242415832797566	0.00260519114413793
127	0.705265052202183	0.18	0.0194126108890545	0.0128352811528659	0.0259899406252431	0.212975418277368	0.872590733539688	0.610696782945728	1.13448468413365	33.34	26.22	42.81	0.018050199332958	0.0257909278652335	0.0335316563975089	0.0175779739423798	0.0251161912177386	0.0326544084930974	0.0180366354041762	0.0258199738944675	0.0336113813285095	0.0194126108890545	37.3439399337881	0.00591851975555595	3.52975344019957	0.205299716419152	0.236243733812597	0.188069007580222	0.174520068009849	0.204674132354907	0.157729272381268	0.200023556866966	0.233088807172706	0.188034247199148	0.00248186839111927	0.00242415832797566	0.00260519114413793
127	0.705265052202183	0.18	0.0194446282929364	0.0129528709932338	0.025936385592639	0.203235821755939	0.753998735750025	0.520910233905439	0.98708723759461	32.02	24.12	43.38	0.0160205167278337	0.0231891189164878	0.030357721105142	0.0156107874398534	0.02259605058143	0.0295813137230065	0.0159827699619367	0.0231270205928423	0.0302451108102731	0.0194446282929364	34.9923687774654	-0.0748511911853169	3.37287063273792	0.205299716419152	0.236243733812597	0.188069007580222	0.174520068009849	0.204674132354907	0.157729272381268	0.200023556866966	0.233088807172706	0.188034247199148	0.00248186839111927	0.00242415832797566	0.00260519114413793
127	0.705265052202183	0.18	0.0195467207560677	0.0130651500811021	0.0260282914310333	0.251859427288793	0.91837539574076	0.671249532316437	1.16550125916508	31.98	23.49	42.94	0.0206692146221291	0.0282787506648125	0.0358882867074959	0.0201409710735995	0.0275560300451732	0.0349710890167468	0.0205410185856691	0.0281322810011591	0.0357012752976636	0.0195467207560677	36.4411607629136	-0.0573442021289757	3.43141429379679	0.205299716419152	0.236243733812597	0.188069007580222	0.174520068009849	0.204674132354907	0.157729272381268	0.200023556866966	0.233088807172706	0.188034247199148	0.00248186839111927	0.00242415832797566	0.00260519114413793
127	0.705265052202183	0.18	0.0197335692037911	0.013215403120098	0.0262517352874842	0.204962824241947	0.772350222267521	0.534854436687321	1.00984600784772	32.16	24.58	46.26	0.0163786530916103	0.0236514002465743	0.0309241474015382	0.0159587039466084	0.0230449776514994	0.0301312513563903	0.0162558090363308	0.02348250460828	0.0306678825252908	0.0197335692037911	36.5476910927588	-0.020559940406195	3.48612487086045	0.205299716419152	0.236243733812597	0.188069007580222	0.174520068009849	0.204674132354907	0.157729272381268	0.200023556866966	0.233088807172706	0.188034247199148	0.00248186839111927	0.00242415832797566	0.00260519114413793
127	0.705265052202183	0.18	0.0197484149607353	0.013269004628482	0.0262278252929886	0.192363566065981	0.778235062916515	0.529267483538905	1.02720264229412	34.96	27.47	45.55	0.0149266786630048	0.0219481926808833	0.0289697066987619	0.0145262836500943	0.0213594517365495	0.0281926198230047	0.01494010972163	0.0219078994601894	0.0290330068743177	0.0197484149607353	37.9598940669192	-0.0433271657060704	3.49856612631161	0.205299716419152	0.236243733812597	0.188069007580222	0.174520068009849	0.204674132354907	0.157729272381268	0.200023556866966	0.233088807172706	0.188034247199148	0.00248186839111927	0.00242415832797566	0.00260519114413793
127	0.705265052202183	0.18	0.020136627489385	0.0133866861619763	0.0268865688167937	0.202195235552081	0.823685461929123	0.568233221407685	1.07913770245056	31.17	23.76	41.97	0.0179411849336518	0.0260067392100404	0.034072293486429	0.0174895297359019	0.0253520400369268	0.0332145503379517	0.0179055131010422	0.0259509504621462	0.0340083920562407	0.020136627489385	34.9306849954459	0.051555317137989	3.51494520360988	0.205299716419152	0.236243733812597	0.188069007580222	0.174520068009849	0.204674132354907	0.157729272381268	0.200023556866966	0.233088807172706	0.188034247199148	0.00248186839111927	0.00242415832797566	0.00260519114413793
127	0.705265052202183	0.18	0.0202079171141354	0.0135212204923906	0.0268946137358803	0.214328727319144	0.905389929705965	0.634744083776714	1.17603577563522	31.71	24.24	43.99	0.0197057265747397	0.0281079680052357	0.0365102094357318	0.0192045486925317	0.0273930950050139	0.0355816413174962	0.0196422145746377	0.0279637059083721	0.0363886758869761	0.0202079171141354	36.3363603978082	0.0600850139138166	3.54583131636615	0.205299716419152	0.236243733812597	0.188069007580222	0.174520068009849	0.204674132354907	0.157729272381268	0.200023556866966	0.233088807172706	0.188034247199148	0.00248186839111927	0.00242415832797566	0.00260519114413793
127	0.705265052202183	0.18	0.020212837961441	0.0134011806102767	0.0270244953126054	0.215278818192264	0.850019230303197	0.59663986143385	1.10339859917254	31.32	23.99	41.29	0.0187544225096397	0.0267189988749894	0.0346835752403392	0.0182810062049439	0.0260445334412462	0.0338080606775485	0.0187190427380819	0.0267451485376542	0.0346702029530877	0.020212837961441	35.1568768821585	0.0118912403094372	3.46612547068384	0.205299716419152	0.236243733812597	0.188069007580222	0.174520068009849	0.204674132354907	0.157729272381268	0.200023556866966	0.233088807172706	0.188034247199148	0.00248186839111927	0.00242415832797566	0.00260519114413793
127	0.705265052202183	0.18	0.0203212811590541	0.0136223552602825	0.0270202070578258	0.198064732956118	0.796966424153951	0.546591075633247	1.04734177267466	34.91	26.42	43.43	0.0154357497207593	0.0225063576913267	0.0295769656618942	0.0150219823765881	0.0219030571703042	0.0287841319640203	0.0154184319171402	0.0224647557349384	0.0296308864508309	0.0203212811590541	36.3785699923284	0.0751512489100775	3.59092917276622	0.205299716419152	0.236243733812597	0.188069007580222	0.174520068009849	0.204674132354907	0.157729272381268	0.200023556866966	0.233088807172706	0.188034247199148	0.00248186839111927	0.00242415832797566	0.00260519114413793
127	0.705265052202183	0.18	0.0205394512663738	0.013612306832418	0.0274665957003296	0.196939272273304	0.786183182131844	0.53831702112437	1.03404934313932	32.44	23.06	43.4	0.016342421199334	0.0238672310145344	0.0313920408297347	0.0159212863867184	0.0232521861727475	0.0305830859587765	0.0162359897752899	0.023705997510461	0.0311952328794114	0.0205394512663738	35.1037737981821	-0.020713532631809	3.4413524777267	0.205299716419152	0.236243733812597	0.188069007580222	0.174520068009849	0.204674132354907	0.157729272381268	0.200023556866966	0.233088807172706	0.188034247199148	0.00248186839111927	0.00242415832797566	0.00260519114413793
127	0.705265052202183	0.18	0.020917460948237	0.0139791725548214	0.0278557493416526	0.204969261502015	0.905268376829168	0.626906085209684	1.18363066844865	32.53	24.59	42.28	0.0189802805790002	0.0274080092646839	0.0358357379503675	0.0184904054252198	0.0267006170479319	0.034910828670644	0.0190024025502614	0.0273685931772602	0.0357591205987647	0.020917460948237	35.9864339107703	0.0228399617450077	3.5138456951242	0.205299716419152	0.236243733812597	0.188069007580222	0.174520068009849	0.204674132354907	0.157729272381268	0.200023556866966	0.233088807172706	0.188034247199148	0.00248186839111927	0.00242415832797566	0.00260519114413793
127	0.705265052202183	0.18	0.0209195124469581	0.0139602813575234	0.0278787435363929	0.219263782084286	0.808252101156182	0.570129281435386	1.04637492087698	30.98	22.31	42.6	0.018111651275881	0.0256762469071638	0.0332408425384467	0.0176574263833523	0.0250323083554384	0.0324071903275245	0.0179628136860139	0.0254670842005979	0.0329666987484268	0.0209195124469581	34.7662181861893	-0.010172816307855	3.42772581801401	0.205299716419152	0.236243733812597	0.188069007580222	0.174520068009849	0.204674132354907	0.157729272381268	0.200023556866966	0.233088807172706	0.188034247199148	0.00248186839111927	0.00242415832797566	0.00260519114413793
127	0.705265052202183	0.18	0.0209840075422591	0.0140332911267549	0.0279347239577634	0.175882971245905	0.755499195629279	0.500169095808676	1.01082929544988	31.51	23.21	41.6	0.0156251983567224	0.0236016676939339	0.0315781370311453	0.0152292910292679	0.0230036546020772	0.0307780181748866	0.0155784401248259	0.023513281245834	0.0315201529506904	0.0209840075422591	34.532987232923	-0.0830654497315257	3.36712051278812	0.205299716419152	0.236243733812597	0.188069007580222	0.174520068009849	0.204674132354907	0.157729272381268	0.200023556866966	0.233088807172706	0.188034247199148	0.00248186839111927	0.00242415832797566	0.00260519114413793
127	0.705265052202183	0.18	0.0210844371040592	0.0141581214572715	0.028010752750847	0.246604155552003	0.933062718514261	0.678433807016014	1.18769163001251	31.37	23	42.18	0.021286978417859	0.0292763800183872	0.0372657816189153	0.0207490410940026	0.0285365447439697	0.0363240483939368	0.0211516693464024	0.0290988281061801	0.0371112776027076	0.0210844371040592	35.2232927526885	0.033699101436165	3.48795021440516	0.205299716419152	0.236243733812597	0.188069007580222	0.174520068009849	0.204674132354907	0.157729272381268	0.200023556866966	0.233088807172706	0.188034247199148	0.00248186839111927	0.00242415832797566	0.00260519114413793
127	0.705265052202183	0.18	0.0211581587988506	0.0141749468657336	0.0281413707319675	0.230581867975201	0.929176151767992	0.664172323429471	1.19417998010651	33.35	24.22	44.97	0.0196234481077143	0.0274531764632934	0.0352829048188725	0.0191099579951902	0.0267348045138837	0.0343596510325771	0.0195144646069291	0.0272804950084914	0.0350335571990298	0.0211581587988506	36.5658298976138	0.0326467169199493	3.52885097200072	0.205299716419152	0.236243733812597	0.188069007580222	0.174520068009849	0.204674132354907	0.157729272381268	0.200023556866966	0.233088807172706	0.188034247199148	0.00248186839111927	0.00242415832797566	0.00260519114413793
127	0.705265052202183	0.18	0.0211851139645502	0.0140502975002413	0.0283199304288592	0.192996321164927	0.766019022007058	0.521457427233376	1.01058061678074	30.23	24.17	42.54	0.0169691558522434	0.0249276268614798	0.0328860978707162	0.0165500230734115	0.0243119223675668	0.0320738216617221	0.0169242862793807	0.0248895693764071	0.0328352930433512	0.0211851139645502	34.0003868413456	-0.164495667855969	3.27199927803888	0.205299716419152	0.236243733812597	0.188069007580222	0.174520068009849	0.204674132354907	0.157729272381268	0.200023556866966	0.233088807172706	0.188034247199148	0.00248186839111927	0.00242415832797566	0.00260519114413793
127	0.705265052202183	0.18	0.0213633376236491	0.0143544569948228	0.0283722182524753	0.197236697218924	0.773699626645993	0.529998384045465	1.01740086924652	28.48	22.37	39.51	0.0182921693408896	0.0267031844164594	0.0351141994920293	0.0178580548294152	0.0260694575116986	0.0342808601939821	0.0182601950927785	0.0267085300966437	0.0350603636959065	0.0213633376236491	32.6951778543168	0.0362242002445555	3.42317897679279	0.205299716419152	0.236243733812597	0.188069007580222	0.174520068009849	0.204674132354907	0.157729272381268	0.200023556866966	0.233088807172706	0.188034247199148	0.00248186839111927	0.00242415832797566	0.00260519114413793
127	0.705265052202183	0.18	0.0214355964342488	0.0142582591026017	0.0286129337658958	0.164659005249896	0.75358864404863	0.48858065852678	1.01859662957048	32.93	24.91	43.48	0.0146169862993817	0.0225452946063045	0.0304736029132272	0.0142371587147226	0.0219594471121392	0.0296817355095558	0.0145739391398678	0.0224617598716097	0.0303824836144345	0.0214355964342488	34.8854693074857	-0.0542539436661812	3.41650718467942	0.205299716419152	0.236243733812597	0.188069007580222	0.174520068009849	0.204674132354907	0.157729272381268	0.200023556866966	0.233088807172706	0.188034247199148	0.00248186839111927	0.00242415832797566	0.00260519114413793
127	0.705265052202183	0.18	0.0215796231114613	0.0143386598880049	0.0288205863349177	0.210431640599035	0.771328368150008	0.538055562147215	1.0046011741528	31.58	22.76	45.7	0.0167735939985183	0.0240457487982404	0.0313179035979624	0.0163480518114116	0.0234357137315083	0.030523375651605	0.0165709309256647	0.0237842247273189	0.0309878383113068	0.0215796231114613	34.8438676282278	0.0299908819332811	3.46921904404343	0.205299716419152	0.236243733812597	0.188069007580222	0.174520068009849	0.204674132354907	0.157729272381268	0.200023556866966	0.233088807172706	0.188034247199148	0.00248186839111927	0.00242415832797566	0.00260519114413793
127	0.705265052202183	0.18	0.021646947389169	0.0144190608555432	0.0288748339227948	0.182721583769839	0.745393635763854	0.499265517542461	0.991521753985247	32.32	22.99	44.06	0.0152120110592514	0.0227112344680824	0.0302104578769135	0.0148208286574291	0.0221272068064558	0.0294335849554824	0.0150773662622989	0.0225300828940558	0.0299922749009062	0.021646947389169	34.5038730646019	-0.126654207419167	3.31878113407797	0.205299716419152	0.236243733812597	0.188069007580222	0.174520068009849	0.204674132354907	0.157729272381268	0.200023556866966	0.233088807172706	0.188034247199148	0.00248186839111927	0.00242415832797566	0.00260519114413793
127	0.705265052202183	0.18	0.021674710926035	0.014489598080993	0.028859823771077	0.204592068390276	0.835966291005	0.578615925573005	1.09331665643699	34.96	26.26	44.22	0.0163192191607279	0.0235775002224168	0.0308357812841057	0.015881481366313	0.0229450702731938	0.0300086591800747	0.016290647561926	0.0235481765638594	0.0308214883081901	0.021674710926035	36.4416351467989	-0.0300042642247493	3.47610855841015	0.205299716419152	0.236243733812597	0.188069007580222	0.174520068009849	0.204674132354907	0.157729272381268	0.200023556866966	0.233088807172706	0.188034247199148	0.00248186839111927	0.00242415832797566	0.00260519114413793
127	0.705265052202183	0.18	0.0217366309251498	0.0144825883866776	0.028990673463622	0.192783382609477	0.766277541104545	0.521466045408062	1.01108903680103	32.72	22.8	41.99	0.0157008862523485	0.0230719461344737	0.0304430060165988	0.015294367766314	0.0224745803258363	0.0296547928853587	0.015631884331652	0.0229252354882799	0.0302729722646285	0.0217366309251498	34.0476335073112	-0.0566945317584817	3.38107783155825	0.205299716419152	0.236243733812597	0.188069007580222	0.174520068009849	0.204674132354907	0.157729272381268	0.200023556866966	0.233088807172706	0.188034247199148	0.00248186839111927	0.00242415832797566	0.00260519114413793
127	0.705265052202183	0.18	0.0219116713212572	0.0145389262862525	0.0292844163562619	0.215661157034512	0.848163403597162	0.595622990023907	1.10070381717042	28.99	21.53	37.87	0.0201970817667064	0.0287605178122696	0.0373239538578329	0.0197117669990194	0.0280694326257142	0.036427098252409	0.020199766843532	0.0287422932171386	0.0373104409741246	0.0219116713212572	32.1963924852584	0.0161047370550831	3.39074715303916	0.205299716419152	0.236243733812597	0.188069007580222	0.174520068009849	0.204674132354907	0.157729272381268	0.200023556866966	0.233088807172706	0.188034247199148	0.00248186839111927	0.00242415832797566	0.00260519114413793
127	0.705265052202183	0.18	0.022122108252882	0.0146722062510685	0.0295720102546954	0.193778434103129	0.857799416013954	0.584621434179132	1.13097739784878	32.37	23.99	44.8	0.0177881729734277	0.0261001111086292	0.0344120492438307	0.0173303782199153	0.0254284010938082	0.033526423967701	0.0176924481115348	0.0258999602116253	0.0341825759261515	0.022122108252882	35.9321261783199	-0.0876873130306166	3.39976746212255	0.205299716419152	0.236243733812597	0.188069007580222	0.174520068009849	0.204674132354907	0.157729272381268	0.200023556866966	0.233088807172706	0.188034247199148	0.00248186839111927	0.00242415832797566	0.00260519114413793
127	0.705265052202183	0.18	0.02218823562913	0.0148094330412019	0.0295670382170581	0.239874400196087	0.889679446226751	0.642410403444163	1.13694848900934	32.93	22.84	43.43	0.0192157394267388	0.0266120354221575	0.0340083314175761	0.0187163617037238	0.0259204431103144	0.033124524516905	0.0190367355043747	0.0264381184439577	0.033707826989115	0.02218823562913	35.1861848510763	0.0399138919826323	3.49805088840116	0.205299716419152	0.236243733812597	0.188069007580222	0.174520068009849	0.204674132354907	0.157729272381268	0.200023556866966	0.233088807172706	0.188034247199148	0.00248186839111927	0.00242415832797566	0.00260519114413793
127	0.705265052202183	0.18	0.0227984618012062	0.0153141440549769	0.0302827795474354	0.206043763281701	0.912373176922756	0.632747842854334	1.19199851099118	34.43	27.3	44.49	0.0181144429203163	0.0261196178257058	0.0341247927310952	0.017632309292731	0.0254244186330591	0.0332165279733871	0.0181341826992114	0.0261437841081444	0.0341732837071105	0.0227984618012062	37.0629850233672	-0.0525805555272995	3.48746980437791	0.205299716419152	0.236243733812597	0.188069007580222	0.174520068009849	0.204674132354907	0.157729272381268	0.200023556866966	0.233088807172706	0.188034247199148	0.00248186839111927	0.00242415832797566	0.00260519114413793
127	0.705265052202183	0.18	0.0233350511321099	0.015668359997664	0.0310017422665557	0.190168920892419	0.845397041993361	0.573018033714523	1.1177760502722	28.97	23.53	38.68	0.019448407630785	0.0286930346257443	0.0379376616207036	0.0189813798857718	0.0280040094102487	0.0370266389347257	0.0195430140757552	0.0288091488292595	0.0380623296195546	0.0233350511321099	32.8721159658876	0.00291009212228385	3.41037590317567	0.205299716419152	0.236243733812597	0.188069007580222	0.174520068009849	0.204674132354907	0.157729272381268	0.200023556866966	0.233088807172706	0.188034247199148	0.00248186839111927	0.00242415832797566	0.00260519114413793
127	0.705265052202183	0.18	0.0235294365941334	0.0157608107099759	0.0312980624782909	0.230892735215337	0.930480343228789	0.665336841917723	1.19562384453986	32.79	23.66	42.37	0.0199885301621414	0.027954162815184	0.0359197954682266	0.0194703487311286	0.027229480811413	0.0349886128916974	0.0199041160206868	0.0277766901923714	0.0357132138405581	0.0235294365941334	35.0315521878888	-0.00485052952200029	3.455159718882	0.205299716419152	0.236243733812597	0.188069007580222	0.174520068009849	0.204674132354907	0.157729272381268	0.200023556866966	0.233088807172706	0.188034247199148	0.00248186839111927	0.00242415832797566	0.00260519114413793
127	0.705265052202183	0.18	0.0239072268307811	0.0159975059314089	0.0318169477301533	0.258999513038744	1.00017531799145	0.736043106596449	1.26430752938645	33.35	25.86	44.83	0.0217448270003573	0.029548051010653	0.0373512750209487	0.0211757961200012	0.0287748209693598	0.0363738458187185	0.0217107632627012	0.0295253943649192	0.0372393636639249	0.0239072268307811	36.3105280956609	-0.0917863094417237	3.41394658631711	0.205299716419152	0.236243733812597	0.188069007580222	0.174520068009849	0.204674132354907	0.157729272381268	0.200023556866966	0.233088807172706	0.188034247199148	0.00248186839111927	0.00242415832797566	0.00260519114413793
127	0.705265052202183	0.18	0.0240841824321383	0.0161850405672865	0.0319833242969901	0.220031501481568	0.92407513720588	0.652438186152678	1.19571208825908	31.84	22.93	43.19	0.0201771028750694	0.0285776637594503	0.0369782246438313	0.0196627558784328	0.0278491728746799	0.0360355898709269	0.0200525158944182	0.0283874997065569	0.0366811618919116	0.0240841824321383	33.9639972831252	-0.0125714197612883	3.43029609508127	0.205299716419152	0.236243733812597	0.188069007580222	0.174520068009849	0.204674132354907	0.157729272381268	0.200023556866966	0.233088807172706	0.188034247199148	0.00248186839111927	0.00242415832797566	0.00260519114413793
127	0.705265052202183	0.18	0.0241523829312335	0.0161714641622823	0.0321333017001847	0.209203202942833	0.893712089975481	0.622423592213694	1.16500058773727	31.29	23.68	45.36	0.0195786285351834	0.0281121365673185	0.0366456445994537	0.019084618548269	0.0274028082201976	0.0357209978921261	0.0194645249741336	0.0278829510641621	0.0363990914561479	0.0241523829312335	34.4066623936254	-0.0090948748128332	3.44211961445362	0.205299716419152	0.236243733812597	0.188069007580222	0.174520068009849	0.204674132354907	0.157729272381268	0.200023556866966	0.233088807172706	0.188034247199148	0.00248186839111927	0.00242415832797566	0.00260519114413793
127	0.705265052202183	0.18	0.0241627293955333	0.0161584378165703	0.0321670209744962	0.195110771662265	0.865855960891141	0.591282506811928	1.14042941497035	30.9	22.91	41.89	0.0188329879402151	0.0275784496946278	0.0363239114490406	0.0183614428121646	0.0268879334773409	0.0354144241425172	0.0187428995650171	0.0274447836694895	0.0360371607366688	0.0241627293955333	33.8752795698449	0.0359087832959986	3.4692533041453	0.205299716419152	0.236243733812597	0.188069007580222	0.174520068009849	0.204674132354907	0.157729272381268	0.200023556866966	0.233088807172706	0.188034247199148	0.00248186839111927	0.00242415832797566	0.00260519114413793
127	0.705265052202183	0.18	0.0243355354735132	0.016227328695516	0.0324437422515104	0.196137889919602	0.860783660789225	0.588708116764671	1.13285920481378	32.96	23.64	42.6	0.017597417111239	0.0257301856218543	0.0338629541324696	0.0171399209634783	0.0250612544526517	0.0329825879418251	0.0175144840618474	0.0256052397243847	0.0337255964417237	0.0243355354735132	34.2827236090464	-0.039012411533581	3.42358599535683	0.205299716419152	0.236243733812597	0.188069007580222	0.174520068009849	0.204674132354907	0.157729272381268	0.200023556866966	0.233088807172706	0.188034247199148	0.00248186839111927	0.00242415832797566	0.00260519114413793
127	0.705265052202183	0.18	0.0243973311367663	0.0163016690500827	0.0324929932234499	0.274370511393385	1.1335793421621	0.845755921776716	1.42140276254749	32.8	24.02	42.42	0.0254016015515437	0.0340461473993257	0.0426906932471078	0.0247429860104353	0.0331633951151218	0.0415838042198084	0.025306852263914	0.0338642543147324	0.0426354203980079	0.0243973311367663	35.6914836713301	0.0594422240286458	3.54547843694137	0.205299716419152	0.236243733812597	0.188069007580222	0.174520068009849	0.204674132354907	0.157729272381268	0.200023556866966	0.233088807172706	0.188034247199148	0.00248186839111927	0.00242415832797566	0.00260519114413793
127	0.705265052202183	0.18	0.0249062413964612	0.0165195411505464	0.0332929416423759	0.219490353900118	0.925883678205706	0.653285274831556	1.19848208157986	33.45	25.92	45.62	0.0192449826839292	0.0272753971976422	0.0353058117113551	0.0187405772190892	0.026560516876463	0.0343804565338369	0.0192282325384525	0.0272304253128826	0.0351988090271775	0.0249062413964612	35.713415840693	-0.0140582562642907	3.47503942312692	0.205299716419152	0.236243733812597	0.188069007580222	0.174520068009849	0.204674132354907	0.157729272381268	0.200023556866966	0.233088807172706	0.188034247199148	0.00248186839111927	0.00242415832797566	0.00260519114413793
127	0.705265052202183	0.18	0.0252223154417941	0.016741940458098	0.0337026904254903	0.198551942894102	0.945623837793443	0.649001063315746	1.24224661227114	30.94	24.2	41.49	0.0206456811132057	0.0300816890936757	0.0395176970741457	0.0201283485779095	0.0293279122432297	0.0385274759085499	0.0206755589186831	0.0302037142217164	0.0395040057210071	0.0252223154417941	34.0026024756749	-0.013720126416194	3.43801180326145	0.205299716419152	0.236243733812597	0.188069007580222	0.174520068009849	0.204674132354907	0.157729272381268	0.200023556866966	0.233088807172706	0.188034247199148	0.00248186839111927	0.00242415832797566	0.00260519114413793
127	0.705265052202183	0.18	0.0266938905918074	0.0178763881531936	0.0355113930304212	0.178482738211579	0.880048432610981	0.585265542859483	1.17483132236248	32.6	25.12	41.51	0.0176841536829264	0.0265911976547842	0.035498241626642	0.0172272073378987	0.0259040994313621	0.0345809915248254	0.0176989919996132	0.0265745436347064	0.0355428468965109	0.0266938905918074	34.3455807514513	0.0441499782550632	3.50310646259054	0.205299716419152	0.236243733812597	0.188069007580222	0.174520068009849	0.204674132354907	0.157729272381268	0.200023556866966	0.233088807172706	0.188034247199148	0.00248186839111927	0.00242415832797566	0.00260519114413793
127	0.705265052202183	0.19	0.0141400850312714	0.00958322186653992	0.0186969481960028	0.358230955823279	0.926096554936719	0.732565993390295	1.11962711648314	31.94	22.46	41.89	0.0225823349354564	0.0285481755566711	0.0345140161778858	0.0220055759712597	0.0278190474035889	0.0336325188359182	0.0224218015705474	0.0283511663145449	0.0343346430803974	0.0141400850312714	35.2215594973667	-0.0127201930055965	3.42322673169341	0.205299716419152	0.236243733812597	0.188069007580222	0.174520068009849	0.204674132354907	0.157729272381268	0.200023556866966	0.233088807172706	0.188034247199148	0.00248186839111927	0.00242415832797566	0.00260519114413793
127	0.705265052202183	0.19	0.0172757614781975	0.0117119874890986	0.0228395354672964	0.25674311094787	0.888585473087562	0.652535072103735	1.12463587407139	32.05	23.63	43.88	0.020051386597047	0.0273048478267329	0.0345583090564187	0.0195383073498686	0.026606165433899	0.0336740235179295	0.0199094194349175	0.0271530192983852	0.0343081622395801	0.0172757614781975	36.70608598119	-0.040202131835365	3.42981278234921	0.205299716419152	0.236243733812597	0.188069007580222	0.174520068009849	0.204674132354907	0.157729272381268	0.200023556866966	0.233088807172706	0.188034247199148	0.00248186839111927	0.00242415832797566	0.00260519114413793
127	0.705265052202183	0.19	0.0180535149657202	0.0121809428032938	0.0239260871281465	0.246239012491222	0.868108198952152	0.630972074937331	1.10524432296697	32.79	26.39	42.92	0.0189533826601402	0.0260765690570053	0.0331997554538704	0.0184619960969264	0.0254005063256662	0.0323390165544061	0.0190012056846858	0.0261343526857372	0.0332596636917532	0.0180535149657202	36.8475073366861	-0.0560767343680912	3.44566414015036	0.205299716419152	0.236243733812597	0.188069007580222	0.174520068009849	0.204674132354907	0.157729272381268	0.200023556866966	0.233088807172706	0.188034247199148	0.00248186839111927	0.00242415832797566	0.00260519114413793
127	0.705265052202183	0.19	0.018102460413939	0.0122341207864153	0.0239708000414627	0.199443324113182	0.811786358644723	0.557856658152123	1.06571605913732	36.12	25.92	45.68	0.0152366033509835	0.0221721235583711	0.0291076437657587	0.0148212691620172	0.0215677341978526	0.0283141992336879	0.0151564004242583	0.0220930410118024	0.0289776450297726	0.018102460413939	38.4210624565039	0.00914943775075499	3.55588141685753	0.205299716419152	0.236243733812597	0.188069007580222	0.174520068009849	0.204674132354907	0.157729272381268	0.200023556866966	0.233088807172706	0.188034247199148	0.00248186839111927	0.00242415832797566	0.00260519114413793
127	0.705265052202183	0.19	0.018251164847937	0.0123015585738737	0.0242007711220003	0.177442480776658	0.655721061539891	0.435297034294364	0.876145088785419	31.46	22.29	45.48	0.0136224330911769	0.02052050802915	0.027418582967123	0.0132776366040392	0.0200011148315196	0.0267245930589999	0.0134518609868847	0.0202775300090992	0.0270973117988896	0.018251164847937	35.8986851903617	-0.082904729069472	3.38168553993163	0.205299716419152	0.236243733812597	0.188069007580222	0.174520068009849	0.204674132354907	0.157729272381268	0.200023556866966	0.233088807172706	0.188034247199148	0.00248186839111927	0.00242415832797566	0.00260519114413793
127	0.705265052202183	0.19	0.0185870677824519	0.0126007457320338	0.0245733898328699	0.282037549820678	0.946814769764503	0.71095825075256	1.18267128877645	31.01	23.04	40.41	0.0225615232925565	0.0300461854956558	0.037530847698755	0.0219953272535637	0.0292921570112362	0.0365889867689086	0.0224940124286277	0.0299748613874276	0.0374489870479157	0.0185870677824519	34.2890369483138	-0.0277298507342109	3.39388905616859	0.205299716419152	0.236243733812597	0.188069007580222	0.174520068009849	0.204674132354907	0.157729272381268	0.200023556866966	0.233088807172706	0.188034247199148	0.00248186839111927	0.00242415832797566	0.00260519114413793
127	0.705265052202183	0.19	0.0189362675158927	0.012853685544881	0.0250188494869044	0.249486652028277	0.870733260505121	0.634942844654245	1.106523676356	31.69	24.13	42.43	0.0197254678979933	0.0270506567991355	0.0343758457002777	0.0192239944339471	0.0263629576966383	0.0335019209593295	0.0196846492559354	0.0269646892124007	0.0343189090567113	0.0189362675158927	35.5197759048659	0.0579014623343908	3.52698063820411	0.205299716419152	0.236243733812597	0.188069007580222	0.174520068009849	0.204674132354907	0.157729272381268	0.200023556866966	0.233088807172706	0.188034247199148	0.00248186839111927	0.00242415832797566	0.00260519114413793
127	0.705265052202183	0.19	0.0199474448609599	0.0135047150608169	0.026390174661103	0.249989503362305	0.900777330224916	0.657178222486208	1.14437643796362	30.09	22.08	41.49	0.0214820542751048	0.0294449006914282	0.0374077471077515	0.0209529978237669	0.0287197365860633	0.0364864753483598	0.0213857468462983	0.0292823335090362	0.0372424726003378	0.0199474448609599	34.090954579693	0.0193291445590548	3.44316045741375	0.205299716419152	0.236243733812597	0.188069007580222	0.174520068009849	0.204674132354907	0.157729272381268	0.200023556866966	0.233088807172706	0.188034247199148	0.00248186839111927	0.00242415832797566	0.00260519114413793
127	0.705265052202183	0.19	0.0200352074944959	0.0135568312350183	0.0265135837539736	0.266124032507549	0.91610338497672	0.67858390455182	1.15362286540162	32.65	25.22	43.89	0.0204709891187508	0.0276362912525832	0.0348015933864157	0.0199415479641704	0.0269215339018656	0.0339015198395608	0.0204266544030064	0.0275780130793421	0.0347553529627877	0.0200352074944959	36.0412387462698	0.00952045401830875	3.49868557206447	0.205299716419152	0.236243733812597	0.188069007580222	0.174520068009849	0.204674132354907	0.157729272381268	0.200023556866966	0.233088807172706	0.188034247199148	0.00248186839111927	0.00242415832797566	0.00260519114413793
127	0.705265052202183	0.19	0.0203015350713959	0.0136504208529362	0.0269526492898555	0.219918874890967	0.856212933836752	0.604441833524664	1.10798403414884	32.45	24.63	42.78	0.0183439579199748	0.0259848560402441	0.0336257541605134	0.0178711569326368	0.0253151169552952	0.0327590769779536	0.0183022751852949	0.025954054099818	0.0335265006866791	0.0203015350713959	35.7730563071661	4.81526550134589e-05	3.48762165295161	0.205299716419152	0.236243733812597	0.188069007580222	0.174520068009849	0.204674132354907	0.157729272381268	0.200023556866966	0.233088807172706	0.188034247199148	0.00248186839111927	0.00242415832797566	0.00260519114413793
127	0.705265052202183	0.19	0.0204159396227806	0.0137916234115178	0.0270402558340434	0.230814474877438	0.876123556545028	0.626414180188857	1.1258329329012	32.72	23.92	43.97	0.0188567630330568	0.026373691426442	0.0338906198198272	0.0183684751352371	0.0256907558493343	0.0330130365634315	0.0187673683587827	0.0262334685363116	0.0337018131880602	0.0204159396227806	37.3102645924479	0.0339155232353087	3.54158008033888	0.205299716419152	0.236243733812597	0.188069007580222	0.174520068009849	0.204674132354907	0.157729272381268	0.200023556866966	0.233088807172706	0.188034247199148	0.00248186839111927	0.00242415832797566	0.00260519114413793
127	0.705265052202183	0.19	0.0204499025784883	0.0139377598780837	0.026962045278893	0.189255982922349	0.749407406375107	0.507237312663679	0.991577500086535	31.41	23.65	40.28	0.0158961297022462	0.0234854121220007	0.0310746945417552	0.0154941270652128	0.0228914815375311	0.0302888360098493	0.0158737534483205	0.0234616484867427	0.0310545430271107	0.0204499025784883	34.932550369979	-0.0492823154572588	3.40929220961521	0.205299716419152	0.236243733812597	0.188069007580222	0.174520068009849	0.204674132354907	0.157729272381268	0.200023556866966	0.233088807172706	0.188034247199148	0.00248186839111927	0.00242415832797566	0.00260519114413793
127	0.705265052202183	0.19	0.0205090247357772	0.013872315315521	0.0271457341560334	0.260359280458496	0.937846935444197	0.691049126317749	1.18464474457065	34.58	25.35	45.1	0.0197027540460992	0.026739296524989	0.0337758390038789	0.0191772201437576	0.0260260760881015	0.0328749320324453	0.0196100826573015	0.0266199748775383	0.0336652982570174	0.0205090247357772	38.0322141920544	0.0138098905643134	3.54516944981988	0.205299716419152	0.236243733812597	0.188069007580222	0.174520068009849	0.204674132354907	0.157729272381268	0.200023556866966	0.233088807172706	0.188034247199148	0.00248186839111927	0.00242415832797566	0.00260519114413793
127	0.705265052202183	0.19	0.0206530549324942	0.0140859971039387	0.0272201127610496	0.239215290300415	0.894957066552667	0.645770811628867	1.14414332147647	32.66	24.43	43.73	0.0194750428954572	0.0269899582744267	0.0345048736533961	0.0189712703385764	0.0262917929166915	0.0336123154948066	0.0193830118661699	0.0268462541163245	0.0343461855651088	0.0206530549324942	36.9020372446414	-0.0622238745755677	3.4538203107922	0.205299716419152	0.236243733812597	0.188069007580222	0.174520068009849	0.204674132354907	0.157729272381268	0.200023556866966	0.233088807172706	0.188034247199148	0.00248186839111927	0.00242415832797566	0.00260519114413793
127	0.705265052202183	0.19	0.0207785568227592	0.0140605502224778	0.0274965634230405	0.207160780588054	0.803699442984032	0.558218421310292	1.04918046465777	33.73	24.56	45.32	0.0163100578849736	0.0234825364709779	0.0306550150569822	0.0158806551320847	0.0228643004183185	0.0298479457045523	0.0162523103413859	0.0233513556667277	0.0305087042349101	0.0207785568227592	36.7280282179239	-0.0939480408622553	3.42171794592505	0.205299716419152	0.236243733812597	0.188069007580222	0.174520068009849	0.204674132354907	0.157729272381268	0.200023556866966	0.233088807172706	0.188034247199148	0.00248186839111927	0.00242415832797566	0.00260519114413793
127	0.705265052202183	0.19	0.0211527367040961	0.014414188490244	0.0278912849179482	0.238811079891855	0.841150525693611	0.606685443162321	1.0756156082249	32.03	23.56	43.4	0.0186513885973	0.0258595710517768	0.0330677535062535	0.0181742666382336	0.0251980562730527	0.0322218459078718	0.0185375121678081	0.025741042010272	0.0328945107683838	0.0211527367040961	35.1787057613172	0.0558819571824896	3.50728727181999	0.205299716419152	0.236243733812597	0.188069007580222	0.174520068009849	0.204674132354907	0.157729272381268	0.200023556866966	0.233088807172706	0.188034247199148	0.00248186839111927	0.00242415832797566	0.00260519114413793
127	0.705265052202183	0.19	0.0211565128149733	0.0142667514701513	0.0280462741597954	0.207745494398991	0.816001174163077	0.567205515844527	1.06479683248163	31.43	23.08	40.95	0.0177676894826727	0.0255612032588202	0.0333547170349676	0.0173182372107471	0.0249146059120445	0.0325109746133419	0.0177177687259845	0.0254590089240417	0.0332624104494532	0.0211565128149733	34.3957792894811	-0.115525176843443	3.32684885213024	0.205299716419152	0.236243733812597	0.188069007580222	0.174520068009849	0.204674132354907	0.157729272381268	0.200023556866966	0.233088807172706	0.188034247199148	0.00248186839111927	0.00242415832797566	0.00260519114413793
127	0.705265052202183	0.19	0.0212465804114118	0.0143903451332303	0.0281028156895932	0.18887751961247	0.741517208948033	0.5016008953817	0.981433522514365	32.32	23.24	42.33	0.0152831864302519	0.0225931529427774	0.0299031194553029	0.0148901740151486	0.0220121622152637	0.0291341504153787	0.0152205663078676	0.0225076818787617	0.0297715524351594	0.0212465804114118	34.4154582075886	-0.00867102628829901	3.44733996568472	0.205299716419152	0.236243733812597	0.188069007580222	0.174520068009849	0.204674132354907	0.157729272381268	0.200023556866966	0.233088807172706	0.188034247199148	0.00248186839111927	0.00242415832797566	0.00260519114413793
127	0.705265052202183	0.19	0.0213887704147734	0.0143967149302983	0.0283808258992485	0.217352046893862	0.850106189681849	0.598245725466054	1.10196665389764	31.05	23.65	44.21	0.0189649403695939	0.0269491490015732	0.0349333576335525	0.0184886958315554	0.0262724062981075	0.0340561167646596	0.0188538184215317	0.0267918918268383	0.0346409707256182	0.0213887704147734	34.8470812920234	-0.00953029500886547	3.44821432836323	0.205299716419152	0.236243733812597	0.188069007580222	0.174520068009849	0.204674132354907	0.157729272381268	0.200023556866966	0.233088807172706	0.188034247199148	0.00248186839111927	0.00242415832797566	0.00260519114413793
127	0.705265052202183	0.19	0.0214228583792013	0.0145997046283328	0.0282460121300699	0.214338068708419	0.830625843110413	0.582335917046386	1.07891576917444	31.86	23.91	43.27	0.0179968739055177	0.025670181288048	0.0333434886705784	0.0175379187892791	0.0250155419824235	0.0324931651755678	0.0179016329959212	0.0255220482139741	0.0332202979029278	0.0214228583792013	35.5773314965452	0.0419648755301398	3.51823184233003	0.205299716419152	0.236243733812597	0.188069007580222	0.174520068009849	0.204674132354907	0.157729272381268	0.200023556866966	0.233088807172706	0.188034247199148	0.00248186839111927	0.00242415832797566	0.00260519114413793
127	0.705265052202183	0.19	0.0214285794194449	0.0144980050961817	0.0283591537427081	0.227713668533761	0.865292786862428	0.616496915499332	1.11408865822552	31.82	23.89	40.58	0.019076260476192	0.0267747496789798	0.0344732388817675	0.018590137379981	0.0260924448724134	0.0335947523648457	0.019040436844255	0.0267421295127059	0.0345041030040736	0.0214285794194449	34.331274680455	0.0115811001484043	3.46187083303278	0.205299716419152	0.236243733812597	0.188069007580222	0.174520068009849	0.204674132354907	0.157729272381268	0.200023556866966	0.233088807172706	0.188034247199148	0.00248186839111927	0.00242415832797566	0.00260519114413793
127	0.705265052202183	0.19	0.0214955100126884	0.0146471762255623	0.0283438437998145	0.223535081400529	0.869227617114971	0.61629371049151	1.12216152373843	33.28	24.98	47.01	0.0182432200250391	0.025730443781784	0.0332176675385289	0.0177663445588445	0.0250578532326928	0.0323493619065411	0.0181218139095287	0.0255094009915616	0.0329623370680115	0.0214955100126884	36.5871532975878	-0.0413254935588054	3.46801077175692	0.205299716419152	0.236243733812597	0.188069007580222	0.174520068009849	0.204674132354907	0.157729272381268	0.200023556866966	0.233088807172706	0.188034247199148	0.00248186839111927	0.00242415832797566	0.00260519114413793
127	0.705265052202183	0.19	0.0215818200544601	0.0147288384925963	0.028434801616324	0.222545920324304	0.868774989899065	0.615250261353615	1.12229971844451	29.76	22.98	41.34	0.0203368889490969	0.0287170629598079	0.0370972369705189	0.0198396890249426	0.0280149830319838	0.0361902770390249	0.0203189202838078	0.0286471206510468	0.0370568777397469	0.0215818200544601	33.8119175223415	-0.00161958517580434	3.42577687563749	0.205299716419152	0.236243733812597	0.188069007580222	0.174520068009849	0.204674132354907	0.157729272381268	0.200023556866966	0.233088807172706	0.188034247199148	0.00248186839111927	0.00242415832797566	0.00260519114413793
127	0.705265052202183	0.19	0.0218512280211947	0.0148906835870081	0.0288117724553813	0.223692172816789	0.892489121917906	0.632903889939869	1.15207435389594	32.94	24.35	44.84	0.0189281114714	0.0266914674647979	0.0344548234581958	0.0184361607498933	0.0259977433868717	0.0335593260238501	0.0188239030849419	0.0265170658955606	0.0342792428095361	0.0218512280211947	36.6839905165502	-0.0232628797240592	3.48672226137811	0.205299716419152	0.236243733812597	0.188069007580222	0.174520068009849	0.204674132354907	0.157729272381268	0.200023556866966	0.233088807172706	0.188034247199148	0.00248186839111927	0.00242415832797566	0.00260519114413793
127	0.705265052202183	0.19	0.0218817984265818	0.014898577821037	0.0288650190321266	0.206409551035033	0.81254223227152	0.563791294880909	1.06129316966213	31.26	23.97	42.18	0.0177527169551591	0.0255854114715915	0.0334181059880239	0.0173050623471372	0.0249402467132999	0.0325754310794626	0.0177339385017713	0.0255536943145411	0.0333120137495647	0.0218817984265818	35.240887866367	-0.00561740262193277	3.46416889692295	0.205299716419152	0.236243733812597	0.188069007580222	0.174520068009849	0.204674132354907	0.157729272381268	0.200023556866966	0.233088807172706	0.188034247199148	0.00248186839111927	0.00242415832797566	0.00260519114413793
127	0.705265052202183	0.19	0.021909046334918	0.0148553196110815	0.0289627730587545	0.268855726773223	0.965525817162838	0.716931470562083	1.21412016376359	31.15	23.56	41.74	0.0226519299434755	0.0305064348086749	0.0383609396738742	0.0220819300809125	0.0297387887983074	0.0373956475157022	0.0226044688867506	0.0304214831465701	0.0382900787423696	0.021909046334918	34.8083744594004	0.113070649212268	3.55933256396811	0.205299716419152	0.236243733812597	0.188069007580222	0.174520068009849	0.204674132354907	0.157729272381268	0.200023556866966	0.233088807172706	0.188034247199148	0.00248186839111927	0.00242415832797566	0.00260519114413793
127	0.705265052202183	0.19	0.0219255771215725	0.014927101686174	0.0289240525569709	0.220610778487776	0.87742224761821	0.619933688059827	1.13491080717659	32.01	23.4	43.93	0.0190708340673948	0.0269918773792345	0.0349129206910742	0.0185831653444079	0.0263016561583885	0.034020146972369	0.0189462691498219	0.0268059761418153	0.0347000660394263	0.0219255771215725	34.9780184629003	0.00770415359642088	3.47121447018299	0.205299716419152	0.236243733812597	0.188069007580222	0.174520068009849	0.204674132354907	0.157729272381268	0.200023556866966	0.233088807172706	0.188034247199148	0.00248186839111927	0.00242415832797566	0.00260519114413793
127	0.705265052202183	0.19	0.0219371739853772	0.0148799895538847	0.0289943584168696	0.175672967804304	0.77858790922793	0.515263924386538	1.04191189406932	32.47	24.5	46.56	0.0156315880417418	0.0236200612449669	0.0316085344481921	0.0152286079283867	0.0230111394302074	0.0307936709320282	0.0155325435918042	0.0234189306005253	0.0313664236464471	0.0219371739853772	35.9630494234342	-0.0127496859570842	3.48558757459318	0.205299716419152	0.236243733812597	0.188069007580222	0.174520068009849	0.204674132354907	0.157729272381268	0.200023556866966	0.233088807172706	0.188034247199148	0.00248186839111927	0.00242415832797566	0.00260519114413793
127	0.705265052202183	0.19	0.0221286255505314	0.0148946346109396	0.0293626164901232	0.200861453326602	0.863324895841331	0.594467204012096	1.13218258767057	30.43	24.01	41.58	0.0192218570725631	0.0279152620078093	0.0366086669430555	0.0187451307904803	0.0272229283264115	0.0357007258623427	0.019167197062555	0.0278503736301852	0.0366799988070823	0.0221286255505314	34.6801956167209	-0.0147464644607155	3.43930222654418	0.205299716419152	0.236243733812597	0.188069007580222	0.174520068009849	0.204674132354907	0.157729272381268	0.200023556866966	0.233088807172706	0.188034247199148	0.00248186839111927	0.00242415832797566	0.00260519114413793
127	0.705265052202183	0.19	0.0222693623579599	0.0151446040359564	0.0293941206799635	0.192681756402061	0.864937561763582	0.588515753083558	1.1413593704436	32.9	25.35	41.46	0.0176232472110768	0.025900765431068	0.0341782836510593	0.0171655423821611	0.0252280797864518	0.0332906171907426	0.0176411980511446	0.0259427447685004	0.0342659273482518	0.0222693623579599	35.670180142124	-0.0388978859979788	3.45336235624729	0.205299716419152	0.236243733812597	0.188069007580222	0.174520068009849	0.204674132354907	0.157729272381268	0.200023556866966	0.233088807172706	0.188034247199148	0.00248186839111927	0.00242415832797566	0.00260519114413793
127	0.705265052202183	0.19	0.022319570158985	0.0151604323166141	0.029478708001356	0.209358773850901	0.879152874419072	0.612409275254812	1.14589647358333	30.31	21.92	38.68	0.0198788939279296	0.0285374298580626	0.0371959657881956	0.0193870958492441	0.027831422108049	0.0362757483668538	0.0198381542713073	0.028457083496358	0.0371446625048631	0.022319570158985	33.8211642385945	-0.103138055195666	3.31211520631831	0.205299716419152	0.236243733812597	0.188069007580222	0.174520068009849	0.204674132354907	0.157729272381268	0.200023556866966	0.233088807172706	0.188034247199148	0.00248186839111927	0.00242415832797566	0.00260519114413793
127	0.705265052202183	0.19	0.0223489776600065	0.0151142820020688	0.0295836733179443	0.160384679994023	0.725237148086906	0.46616290431425	0.984311391859562	34.63	24.07	44.61	0.0132698319770545	0.020644660931973	0.0280194898868915	0.0129155903556995	0.0200935463305588	0.0272715023054181	0.0131672112862637	0.0205177378565268	0.0278655520218108	0.0223489776600065	36.2014729829272	0.0124634803245198	3.50453291487958	0.205299716419152	0.236243733812597	0.188069007580222	0.174520068009849	0.204674132354907	0.157729272381268	0.200023556866966	0.233088807172706	0.188034247199148	0.00248186839111927	0.00242415832797566	0.00260519114413793
127	0.705265052202183	0.19	0.0225143540117257	0.0152664054763313	0.0297623025471202	0.213553646671028	0.885197508665515	0.61997724647837	1.15041777085266	30.95	24.98	42.74	0.0197149660221726	0.0281488375668338	0.0365827091114949	0.0192208393306652	0.0274433282618197	0.0356658171929742	0.0197216838640967	0.0281914457330757	0.0366139057385344	0.0225143540117257	35.3995213579057	0.0115732274707559	3.47788105069952	0.205299716419152	0.236243733812597	0.188069007580222	0.174520068009849	0.204674132354907	0.157729272381268	0.200023556866966	0.233088807172706	0.188034247199148	0.00248186839111927	0.00242415832797566	0.00260519114413793
127	0.705265052202183	0.19	0.0225338857992859	0.0152080982417817	0.0298596733567901	0.205892409986149	0.885799044546548	0.614192535250706	1.15740555384239	31.71	23.76	41.62	0.0190706795051294	0.0275040621872774	0.0359374448694255	0.0185856981481121	0.026804613727694	0.0350235293072759	0.0190049579160128	0.0274615797540533	0.0358346794198161	0.0225338857992859	34.979118322083	-0.0218036749739547	3.44371112648141	0.205299716419152	0.236243733812597	0.188069007580222	0.174520068009849	0.204674132354907	0.157729272381268	0.200023556866966	0.233088807172706	0.188034247199148	0.00248186839111927	0.00242415832797566	0.00260519114413793
127	0.705265052202183	0.19	0.0226485769271987	0.015445304685797	0.0298518491686003	0.224511267556547	0.881896281628936	0.625995478954695	1.13779708430318	31.71	23.02	44.75	0.0194359463261268	0.0273811702659138	0.0353263942057009	0.0189416574949935	0.0266848210159879	0.0344279845369823	0.0192564386178147	0.0271695505351345	0.0349952140452969	0.0226485769271987	35.7091616845772	0.000708994856107082	3.47439901138769	0.205299716419152	0.236243733812597	0.188069007580222	0.174520068009849	0.204674132354907	0.157729272381268	0.200023556866966	0.233088807172706	0.188034247199148	0.00248186839111927	0.00242415832797566	0.00260519114413793
127	0.705265052202183	0.19	0.0228822446187471	0.0155730112145002	0.0301914780229941	0.215151140087814	0.895401231843271	0.628393191683296	1.16240927200325	28.76	23.11	39.59	0.0214799961943819	0.0306069755480923	0.0397339549018027	0.0209667348966526	0.0298756264432219	0.0387845179897911	0.021476848724606	0.0306259907711596	0.0397872380700048	0.0228822446187471	32.9721647238679	-0.0660299440200084	3.34107730451333	0.205299716419152	0.236243733812597	0.188069007580222	0.174520068009849	0.204674132354907	0.157729272381268	0.200023556866966	0.233088807172706	0.188034247199148	0.00248186839111927	0.00242415832797566	0.00260519114413793
127	0.705265052202183	0.19	0.0232900443674446	0.0157206691613174	0.0308594195735718	0.218691098650817	0.906345823112541	0.63887572802614	1.17381591819894	33.38	24.32	40.94	0.018860390120785	0.0267564333067716	0.0346524764927581	0.0183666409843221	0.0260559724066819	0.0337453038290418	0.0188724298838169	0.0267744247852096	0.0346368327400886	0.0232900443674446	34.7411582827093	0.025032657480865	3.48213636358979	0.205299716419152	0.236243733812597	0.188069007580222	0.174520068009849	0.204674132354907	0.157729272381268	0.200023556866966	0.233088807172706	0.188034247199148	0.00248186839111927	0.00242415832797566	0.00260519114413793
127	0.705265052202183	0.19	0.0232934622280708	0.0157894122625568	0.0307975121935848	0.243270933205614	0.968300555738947	0.701663355731854	1.23493775574604	29.16	23.51	40.78	0.0236576236198734	0.0326476933866567	0.0416377631534401	0.0230869187697256	0.0318601165251224	0.0406333142805191	0.0236109355102572	0.0326759269176876	0.041579781956535	0.0232934622280708	34.1592602270783	0.00864867316254023	3.44731155354719	0.205299716419152	0.236243733812597	0.188069007580222	0.174520068009849	0.204674132354907	0.157729272381268	0.200023556866966	0.233088807172706	0.188034247199148	0.00248186839111927	0.00242415832797566	0.00260519114413793
127	0.705265052202183	0.19	0.023334773452714	0.0157951479541585	0.0308743989512694	0.238958936752214	0.931519689386854	0.671970362377937	1.19106901639577	32.69	23.09	42.2	0.0202502538612143	0.0280719377563766	0.035893621651539	0.0197262085043277	0.0273454792763566	0.0349647500483854	0.0201406072841963	0.0279396156202966	0.0357299600511764	0.023334773452714	34.4648539458625	0.0584889110352437	3.51105530521525	0.205299716419152	0.236243733812597	0.188069007580222	0.174520068009849	0.204674132354907	0.157729272381268	0.200023556866966	0.233088807172706	0.188034247199148	0.00248186839111927	0.00242415832797566	0.00260519114413793
127	0.705265052202183	0.19	0.0234301058084356	0.0158322293788998	0.0310279822379714	0.191976622825729	0.886808996046824	0.602753405771077	1.17086458632257	30.02	23.07	38.7	0.019750875663472	0.0290587395284191	0.0383666033933662	0.0192652236779437	0.0283442175604121	0.0374232114428804	0.0197848923141454	0.0290710698562657	0.0383814628792063	0.0234301058084356	33.8405819680337	-0.0659328603453345	3.37060277977052	0.205299716419152	0.236243733812597	0.188069007580222	0.174520068009849	0.204674132354907	0.157729272381268	0.200023556866966	0.233088807172706	0.188034247199148	0.00248186839111927	0.00242415832797566	0.00260519114413793
127	0.705265052202183	0.19	0.0235095148889666	0.0160019668739305	0.0310170629040026	0.210798453356084	0.907980678679648	0.633682879916038	1.18227847744326	32.02	24.92	46.01	0.0194849933237428	0.0279193237230972	0.0363536541224516	0.0189866013957694	0.0272051964279591	0.0354237914601489	0.0193282410904589	0.0277541846510043	0.0361153359724246	0.0235095148889666	36.0027195950704	-0.0148069474686669	3.48732188207231	0.205299716419152	0.236243733812597	0.188069007580222	0.174520068009849	0.204674132354907	0.157729272381268	0.200023556866966	0.233088807172706	0.188034247199148	0.00248186839111927	0.00242415832797566	0.00260519114413793
127	0.705265052202183	0.19	0.0235243306465737	0.015974080516556	0.0310745807765914	0.204071526690672	0.902789704015241	0.624422624612039	1.18115678341844	33.16	23.96	45.81	0.0185547355089559	0.0268264209494635	0.035098106389971	0.0180707478465509	0.0261266719953619	0.0341825961441729	0.0184165776424069	0.0265675861769212	0.0346711786922919	0.0235243306465737	36.3924078023486	0.071248533738091	3.5701945396717	0.205299716419152	0.236243733812597	0.188069007580222	0.174520068009849	0.204674132354907	0.157729272381268	0.200023556866966	0.233088807172706	0.188034247199148	0.00248186839111927	0.00242415832797566	0.00260519114413793
127	0.705265052202183	0.19	0.0235565253097992	0.0159146630138893	0.0311983876057091	0.202268186822838	0.882483051102252	0.608857594114932	1.15610850808957	32.02	22.96	41.83	0.0187222008320525	0.0271361071510263	0.03555001347	0.0182433281614367	0.0264420252843645	0.0346407224072922	0.0186525704684452	0.0270037444061023	0.0353588097696401	0.0235565253097992	34.4244526276949	0.0379090421317028	3.47751972681974	0.205299716419152	0.236243733812597	0.188069007580222	0.174520068009849	0.204674132354907	0.157729272381268	0.200023556866966	0.233088807172706	0.188034247199148	0.00248186839111927	0.00242415832797566	0.00260519114413793
127	0.705265052202183	0.19	0.0237865809175887	0.0160888152755449	0.0314843465596325	0.244530090992619	1.03152962147241	0.7484493549147	1.31460988803013	31.85	23.74	43.67	0.0231401533990317	0.0318922763708403	0.0406443993426489	0.0225501801533787	0.0310791620635447	0.0396081439737107	0.0230074107839647	0.0316872400397225	0.0404365908594412	0.0237865809175887	35.374764099701	-0.0215997316014926	3.4549458596136	0.205299716419152	0.236243733812597	0.188069007580222	0.174520068009849	0.204674132354907	0.157729272381268	0.200023556866966	0.233088807172706	0.188034247199148	0.00248186839111927	0.00242415832797566	0.00260519114413793
127	0.705265052202183	0.19	0.0238046247196119	0.0161845449689689	0.0314247044702549	0.211610987011352	0.890913178273537	0.622426946379281	1.15939941016779	32.94	25.34	44.94	0.0186151605950635	0.0266448809555788	0.0346746013160941	0.0181313491894959	0.0259523756591314	0.0337734021287669	0.0185674962064381	0.0265222433299949	0.0345975427609576	0.0238046247196119	35.8151951437609	-0.0844040477952777	3.40297190398713	0.205299716419152	0.236243733812597	0.188069007580222	0.174520068009849	0.204674132354907	0.157729272381268	0.200023556866966	0.233088807172706	0.188034247199148	0.00248186839111927	0.00242415832797566	0.00260519114413793
127	0.705265052202183	0.19	0.023907985145733	0.0160876450526812	0.0317283252387847	0.21506922960923	0.907731243475111	0.63698073381057	1.17848175313965	32.79	24.29	40.97	0.0191361837672639	0.0272700742179629	0.0354039646686619	0.0186400918696909	0.0265631170194807	0.0344861421692705	0.0191049597701612	0.027212591753099	0.0353188380846806	0.023907985145733	34.5535101992939	-0.0710411274965039	3.38958676066348	0.205299716419152	0.236243733812597	0.188069007580222	0.174520068009849	0.204674132354907	0.157729272381268	0.200023556866966	0.233088807172706	0.188034247199148	0.00248186839111927	0.00242415832797566	0.00260519114413793
127	0.705265052202183	0.19	0.0239290075470702	0.0161995821075916	0.0316584329865488	0.18653944274372	0.866279619823655	0.583839445268675	1.14871979437864	31.55	24.04	44.22	0.0182162672181357	0.0270286311899855	0.0358409951618352	0.0177543598897159	0.0263432699864903	0.0349321800832647	0.0181228884264967	0.0268594885129768	0.0356947187928966	0.0239290075470702	35.1087412700613	-0.040440781705615	3.4189125488227	0.205299716419152	0.236243733812597	0.188069007580222	0.174520068009849	0.204674132354907	0.157729272381268	0.200023556866966	0.233088807172706	0.188034247199148	0.00248186839111927	0.00242415832797566	0.00260519114413793
127	0.705265052202183	0.19	0.0239295361017195	0.0162409825285518	0.0316180896748872	0.258251641483987	1.03020180688662	0.757608919131854	1.30279469464139	31.01	23.39	43.74	0.024049144253171	0.0327021913787447	0.0413552385043184	0.0234457275619169	0.0318816612213809	0.0403175948808448	0.0238983873013285	0.0324942004173884	0.0411123391372006	0.0239295361017195	35.1539498429808	-0.0137701567814201	3.45086178671244	0.205299716419152	0.236243733812597	0.188069007580222	0.174520068009849	0.204674132354907	0.157729272381268	0.200023556866966	0.233088807172706	0.188034247199148	0.00248186839111927	0.00242415832797566	0.00260519114413793
127	0.705265052202183	0.19	0.0240399864019404	0.016313386839017	0.0317665859648639	0.185108420293352	0.829769146290059	0.557950295764474	1.10158799681564	30.68	22.89	40.85	0.0178965179010108	0.0266152352512689	0.0353339526015269	0.0174503884887309	0.0259517632101703	0.0344531379316098	0.0178276027796561	0.0264920290599924	0.0352768485809706	0.0240399864019404	33.8662172442118	-0.00766065614047934	3.42577339490329	0.205299716419152	0.236243733812597	0.188069007580222	0.174520068009849	0.204674132354907	0.157729272381268	0.200023556866966	0.233088807172706	0.188034247199148	0.00248186839111927	0.00242415832797566	0.00260519114413793
127	0.705265052202183	0.19	0.0241421103258341	0.0162849053894092	0.0319993152622589	0.235617448429111	1.0289582192317	0.739600641408567	1.31831579705483	32.92	25.35	43.39	0.0221291532789849	0.0307868501948352	0.0394445471106855	0.0215541536491891	0.0299868906463865	0.0384196276435839	0.0221673033666204	0.0308373553174215	0.0394133225294585	0.0241421103258341	35.8710015015236	-0.0174805354513376	3.47522417471682	0.205299716419152	0.236243733812597	0.188069007580222	0.174520068009849	0.204674132354907	0.157729272381268	0.200023556866966	0.233088807172706	0.188034247199148	0.00248186839111927	0.00242415832797566	0.00260519114413793
127	0.705265052202183	0.19	0.0248025110804751	0.0168283187061209	0.0327767034548293	0.191937657010485	0.866291286337901	0.588772909159283	1.14380966351652	33.49	25.09	42.69	0.0173251461831866	0.0254913616770444	0.0336575771709022	0.0168707800383213	0.0248228298441757	0.03277487965003	0.0173297922368087	0.0254683019448281	0.0336680001655919	0.0248025110804751	35.4705279670551	-0.0383581914344318	3.45086490664301	0.205299716419152	0.236243733812597	0.188069007580222	0.174520068009849	0.204674132354907	0.157729272381268	0.200023556866966	0.233088807172706	0.188034247199148	0.00248186839111927	0.00242415832797566	0.00260519114413793
127	0.705265052202183	0.19	0.0248598040754472	0.0167176642961509	0.0330019438547435	0.173236622950755	0.830700888060706	0.547365450062592	1.11403632605882	31.42	24.41	40.53	0.017149807792057	0.0260271461439575	0.034904484495858	0.0167160408563982	0.0253688463213766	0.0340216517863549	0.0171594027194683	0.0260949407060922	0.0349491612784174	0.0248598040754472	33.8273527691775	0.0168011126929183	3.46534678233563	0.205299716419152	0.236243733812597	0.188069007580222	0.174520068009849	0.204674132354907	0.157729272381268	0.200023556866966	0.233088807172706	0.188034247199148	0.00248186839111927	0.00242415832797566	0.00260519114413793
127	0.705265052202183	0.19	0.0248891066399289	0.0167341542384158	0.0330440590414419	0.215820073434291	0.884352198718106	0.621160211026601	1.14754418640961	31.57	23.39	40.79	0.0193696537897496	0.0275767758676352	0.0357838979455208	0.0188783313831352	0.0268772750901291	0.0348762187971231	0.0193596481355839	0.0275253095759089	0.0357419907612836	0.0248891066399289	33.7318105988318	0.0601220854977634	3.49053905932867	0.205299716419152	0.236243733812597	0.188069007580222	0.174520068009849	0.204674132354907	0.157729272381268	0.200023556866966	0.233088807172706	0.188034247199148	0.00248186839111927	0.00242415832797566	0.00260519114413793
127	0.705265052202183	0.19	0.0251177720092762	0.0170966500356839	0.0331388939828686	0.225425718833256	0.960498553711347	0.68251955803587	1.23847754938682	29.99	23.29	42.44	0.0223901112431859	0.0315092354692434	0.040628359695301	0.0218399732583006	0.0307350353271338	0.039630097395967	0.0223247316073841	0.0313889845841347	0.0404808534732764	0.0251177720092762	34.3631295619159	0.0456528874360958	3.48953812058185	0.205299716419152	0.236243733812597	0.188069007580222	0.174520068009849	0.204674132354907	0.157729272381268	0.200023556866966	0.233088807172706	0.188034247199148	0.00248186839111927	0.00242415832797566	0.00260519114413793
127	0.705265052202183	0.19	0.0251286208898402	0.0171494104114602	0.0331078313682203	0.220071469705992	0.944394251721252	0.666816708042732	1.22197179539977	32.31	24.75	43.1	0.020327680950203	0.0287895381274176	0.0372513953046322	0.0198051052935336	0.0280494285286395	0.0362937517637453	0.0203137105057097	0.0287042418420549	0.0371282338794599	0.0251286208898402	34.9490764549965	-0.0571482105208628	3.41054688001054	0.205299716419152	0.236243733812597	0.188069007580222	0.174520068009849	0.204674132354907	0.157729272381268	0.200023556866966	0.233088807172706	0.188034247199148	0.00248186839111927	0.00242415832797566	0.00260519114413793
127	0.705265052202183	0.19	0.0251762070268552	0.0171148886675461	0.0332375253861643	0.224057420284379	0.971035914387872	0.688901618985157	1.25317020979059	30.03	22.79	37.48	0.0225634187039843	0.0318040911926089	0.0410447636812334	0.0220084433479261	0.0310218299996005	0.0400352166512749	0.0226432062007306	0.0319213137053724	0.0412077794656043	0.0251762070268552	32.4429303798038	-0.0114704515059974	3.37475947918101	0.205299716419152	0.236243733812597	0.188069007580222	0.174520068009849	0.204674132354907	0.157729272381268	0.200023556866966	0.233088807172706	0.188034247199148	0.00248186839111927	0.00242415832797566	0.00260519114413793
127	0.705265052202183	0.19	0.025298539494316	0.0170593766783919	0.0335377023102401	0.223481694097799	0.950780358917001	0.674073111064035	1.22748760676997	30.2	24.18	39.97	0.0219556144817173	0.0309684019055722	0.0399811893294271	0.021413638295422	0.0302039443052433	0.0389942503150645	0.0219980281037072	0.0310813559790601	0.0400841843634457	0.025298539494316	33.3356656816543	-0.0344326723256096	3.38289955237712	0.205299716419152	0.236243733812597	0.188069007580222	0.174520068009849	0.204674132354907	0.157729272381268	0.200023556866966	0.233088807172706	0.188034247199148	0.00248186839111927	0.00242415832797566	0.00260519114413793
127	0.705265052202183	0.19	0.0266258634458824	0.0180570061004354	0.0351947207913294	0.201506508483449	0.885453469803931	0.610257317819934	1.16064962178793	30.88	23.45	39.43	0.0194470354687861	0.0282166956960893	0.0369863559233926	0.0189602668246423	0.0275104182417056	0.036060569658769	0.0194207617518641	0.0281885185276081	0.0369109495699367	0.0266258634458824	32.8831312831671	-0.0174739343282767	3.39851073768987	0.205299716419152	0.236243733812597	0.188069007580222	0.174520068009849	0.204674132354907	0.157729272381268	0.200023556866966	0.233088807172706	0.188034247199148	0.00248186839111927	0.00242415832797566	0.00260519114413793
127	0.705265052202183	0.19	0.0267810280919799	0.0182267292540691	0.0353353269298908	0.188209063005862	0.965949720073511	0.652735251593073	1.27916418855395	33.41	25.29	44.07	0.0192495842976247	0.028486481339013	0.0377233783804013	0.0187453584262112	0.027740303101884	0.0367352477775568	0.0191800637171405	0.0284427181175363	0.0871048927307157	0.0267810280919799	36.0305073148658	-0.0873698918198052	3.42162713131933	0.205299716419152	0.236243733812597	0.188069007580222	0.174520068009849	0.204674132354907	0.157729272381268	0.200023556866966	0.233088807172706	0.188034247199148	0.00248186839111927	0.00242415832797566	0.00260519114413793
127	0.705265052202183	0.19	0.0273251345132709	0.0183899482894203	0.0362603207371214	0.182245588409227	0.904596897267261	0.605423143174694	1.20377065135983	32.54	25.45	43.3	0.0183227644210883	0.0273770767297755	0.0364313890384627	0.0178497544192036	0.0266703257822687	0.0354908971453337	0.0182858725845722	0.0272958050005703	0.0364163113174656	0.0273251345132709	34.8693063631367	-0.0396776716402478	3.4441799357367	0.205299716419152	0.236243733812597	0.188069007580222	0.174520068009849	0.204674132354907	0.157729272381268	0.200023556866966	0.233088807172706	0.188034247199148	0.00248186839111927	0.00242415832797566	0.00260519114413793
127	0.705265052202183	0.19	0.0290396582752354	0.0197026748110984	0.0383766417393725	0.234062227311856	1.09977286168389	0.789159926678	1.41038579668978	30.69	23.43	40.66	0.0253072173863862	0.0352681249331082	0.0452290324798303	0.0246762661906098	0.0343888316761852	0.0441013971617606	0.0253130026626443	0.0352805816790171	0.0452026861865212	0.0290396582752354	32.8800872220277	0.0471067669895503	3.46608670933684	0.205299716419152	0.236243733812597	0.188069007580222	0.174520068009849	0.204674132354907	0.157729272381268	0.200023556866966	0.233088807172706	0.188034247199148	0.00248186839111927	0.00242415832797566	0.00260519114413793
127	0.705265052202183	0.2	0.0156159345864269	0.0107202772220507	0.0205115919508031	0.260353146943645	0.772503638865535	0.569213278109215	0.975793999621854	31.07	23.91	42.86	0.0180340245841689	0.0244747446175842	0.0309154646509995	0.0175809931038484	0.0238599162561821	0.0301388394085158	0.0179559001688585	0.0243877249569359	0.0307680095516839	0.0156159345864269	37.4524679066334	-0.139249410701113	3.34893717093105	0.205299716419152	0.236243733812597	0.188069007580222	0.174520068009849	0.204674132354907	0.157729272381268	0.200023556866966	0.233088807172706	0.188034247199148	0.00248186839111927	0.00242415832797566	0.00260519114413793
127	0.705265052202183	0.2	0.0167722215377363	0.0114984765743171	0.0220459665011554	0.234698516952305	0.838435265357696	0.602052339872993	1.0748181908424	31.04	24.7	45.74	0.0190918019429275	0.0265877880842583	0.0340837742255891	0.018612467839816	0.0259202537366266	0.0332280396334371	0.0189986413885224	0.0264529310118036	0.0339195203569545	0.0167722215377363	38.1900682787515	0.0609944981436926	3.58036499119224	0.205299716419152	0.236243733812597	0.188069007580222	0.174520068009849	0.204674132354907	0.157729272381268	0.200023556866966	0.233088807172706	0.188034247199148	0.00248186839111927	0.00242415832797566	0.00260519114413793
127	0.705265052202183	0.2	0.017891706085874	0.0122861542423582	0.0234972579293899	0.240419635548025	0.91191665542528	0.658845582192159	1.1649877286584	30.42	23.94	41.39	0.0213096924622076	0.0294950197793235	0.0376803470964394	0.020781283324126	0.0287636418860511	0.0367460004479763	0.0212713404770984	0.0294471782143515	0.0376653800447998	0.017891706085874	35.752122815315	0.0587059383038631	3.53254065342125	0.205299716419152	0.236243733812597	0.188069007580222	0.174520068009849	0.204674132354907	0.157729272381268	0.200023556866966	0.233088807172706	0.188034247199148	0.00248186839111927	0.00242415832797566	0.00260519114413793
127	0.705265052202183	0.2	0.018459086928115	0.0127613371710503	0.0241568366851798	0.261202683341042	0.912912872939849	0.673201505006855	1.15262424087284	33.44	23.63	44.39	0.0198339089065994	0.0268963016673092	0.033958694428019	0.0193140998355011	0.026191400699401	0.0330687015633009	0.0196818986161105	0.0266839121767372	0.03383440498869	0.018459086928115	36.4302155455153	-0.0282603623845241	3.45843615279315	0.205299716419152	0.236243733812597	0.188069007580222	0.174520068009849	0.204674132354907	0.157729272381268	0.200023556866966	0.233088807172706	0.188034247199148	0.00248186839111927	0.00242415832797566	0.00260519114413793
127	0.705265052202183	0.2	0.0189754301105259	0.0130489517946763	0.0249019084263755	0.221666812290876	0.81835767759958	0.578937328753694	1.05777802644547	30.52	24.44	40.39	0.0186626944998906	0.026380678132397	0.0340986617649035	0.0181989352487649	0.0257251305888769	0.033251325928989	0.0186893876225579	0.0264231925152649	0.0341190606166356	0.0189754301105259	35.4915995811817	-0.00591443829156243	3.46234375597404	0.205299716419152	0.236243733812597	0.188069007580222	0.174520068009849	0.204674132354907	0.157729272381268	0.200023556866966	0.233088807172706	0.188034247199148	0.00248186839111927	0.00242415832797566	0.00260519114413793
127	0.705265052202183	0.2	0.0191332527719213	0.0132264114928153	0.0250400940510273	0.247612843625771	0.894847990438351	0.651308814891572	1.13838716598513	32.93	25.36	41.5	0.0194816229035681	0.0267662446863058	0.0340508664690435	0.0189753312374988	0.0260706390540786	0.0331659468706584	0.0195215540192238	0.0267785895425377	0.0340561848809159	0.0191332527719213	35.2410123895177	-0.0250380699160483	3.43834454773909	0.205299716419152	0.236243733812597	0.188069007580222	0.174520068009849	0.204674132354907	0.157729272381268	0.200023556866966	0.233088807172706	0.188034247199148	0.00248186839111927	0.00242415832797566	0.00260519114413793
127	0.705265052202183	0.2	0.0195464643556151	0.0134507963530023	0.0256421323582279	0.218792886196334	0.774768598759735	0.546196104171951	1.00334109334752	33.65	23.84	46.4	0.0159960808097427	0.0226901309254125	0.0293841810410823	0.0155754785755513	0.0220935147995731	0.0286115510235949	0.0158314556274237	0.022445070371283	0.0290750978641356	0.0195464643556151	37.0882906341257	-0.00305780280245097	3.50161545917787	0.205299716419152	0.236243733812597	0.188069007580222	0.174520068009849	0.204674132354907	0.157729272381268	0.200023556866966	0.233088807172706	0.188034247199148	0.00248186839111927	0.00242415832797566	0.00260519114413793
127	0.705265052202183	0.2	0.0195514878644333	0.0134625071543739	0.0256404685744927	0.27701291625871	0.991267834093769	0.741238056220905	1.24129761196663	32.07	24.37	41.64	0.0227631591276155	0.0304414853719255	0.0381198116162356	0.0221804809380672	0.0296622618254822	0.0371440427128972	0.0227438409438109	0.0303955863438934	0.0380706643183592	0.0195514878644333	35.5787328066085	0.0512463148219352	3.5236595607568	0.205299716419152	0.236243733812597	0.188069007580222	0.174520068009849	0.204674132354907	0.157729272381268	0.200023556866966	0.233088807172706	0.188034247199148	0.00248186839111927	0.00242415832797566	0.00260519114413793
127	0.705265052202183	0.2	0.019668606013537	0.0136169223611514	0.0257202896659225	0.262251937669383	0.971769609280271	0.717295583476761	1.22624363508378	32.99	26.05	43.35	0.021420460920228	0.029019770117862	0.036619079315496	0.0208632719554824	0.0282649079452251	0.0356665439349678	0.0214149671699472	0.0289737798359965	0.0366654060933348	0.019668606013537	37.6216101818531	-0.0600186127929002	3.46418120546415	0.205299716419152	0.236243733812597	0.188069007580222	0.174520068009849	0.204674132354907	0.157729272381268	0.200023556866966	0.233088807172706	0.188034247199148	0.00248186839111927	0.00242415832797566	0.00260519114413793
127	0.705265052202183	0.2	0.0196984579088971	0.0135082191612107	0.0258886966565835	0.202426351520572	0.76529366129113	0.52812054919501	1.00246677338725	30.72	22.97	41.44	0.0169152528200371	0.0245117062421506	0.032108159664264	0.0164932006405047	0.0239001150851267	0.0313070295297487	0.0168514899890188	0.0244383327364765	0.0320256162527071	0.0196984579088971	34.7176343911953	-0.0294502159421861	3.41106117283306	0.205299716419152	0.236243733812597	0.188069007580222	0.174520068009849	0.204674132354907	0.157729272381268	0.200023556866966	0.233088807172706	0.188034247199148	0.00248186839111927	0.00242415832797566	0.00260519114413793
127	0.705265052202183	0.2	0.0197282245477051	0.0135530947429528	0.0259033543524574	0.225630196749	0.823180601837072	0.58508236309225	1.06127884058189	32.92	23.59	43.71	0.0175099926902492	0.0246356534227805	0.0317613141553118	0.0170550763339746	0.0239956096553279	0.0309361429766811	0.0173813147303988	0.0244564305929768	0.0315581288461192	0.0197282245477051	35.8278423043537	-0.0745292615017668	3.40007750068193	0.205299716419152	0.236243733812597	0.188069007580222	0.174520068009849	0.204674132354907	0.157729272381268	0.200023556866966	0.233088807172706	0.188034247199148	0.00248186839111927	0.00242415832797566	0.00260519114413793
127	0.705265052202183	0.2	0.0201686765351909	0.0139365199846727	0.0264008330857091	0.231600625970327	0.826032438764006	0.591119898638658	1.06094497888935	33.43	23.93	44.91	0.0174210242066182	0.024344183209363	0.0312673422121079	0.0169645302598642	0.0237062774156542	0.0304480245714442	0.0172674309641049	0.0241230893443412	0.0310481341831148	0.0201686765351909	36.7804695647256	0.0160419978379336	3.50840938218558	0.205299716419152	0.236243733812597	0.188069007580222	0.174520068009849	0.204674132354907	0.157729272381268	0.200023556866966	0.233088807172706	0.188034247199148	0.00248186839111927	0.00242415832797566	0.00260519114413793
127	0.705265052202183	0.2	0.0203789653321166	0.0139684336892324	0.0267894969750008	0.199868783367776	0.755637347105634	0.519585719671169	0.991688974540099	31.23	23.45	42.22	0.0163775666769103	0.0238180160987069	0.0312584655205036	0.0159648474626003	0.0232177954991144	0.0304707435356285	0.0163074728241798	0.0237679039490773	0.0311775734789731	0.0203789653321166	35.1180175274278	-0.0268182345135517	3.41608556878304	0.205299716419152	0.236243733812597	0.188069007580222	0.174520068009849	0.204674132354907	0.157729272381268	0.200023556866966	0.233088807172706	0.188034247199148	0.00248186839111927	0.00242415832797566	0.00260519114413793
127	0.705265052202183	0.2	0.0204298273924096	0.0141278143052729	0.0267318404795462	0.221825016146669	0.793213160773333	0.561255487057719	1.02517083448895	32.1	22.64	43.08	0.0172193172438335	0.0243357782191897	0.0314522391945459	0.0167782971096185	0.0237124917076239	0.0306466863056293	0.0170680662013228	0.0241207652094069	0.0311954696380593	0.0204298273924096	35.0648349484702	0.0927424796131484	3.53910430782548	0.205299716419152	0.236243733812597	0.188069007580222	0.174520068009849	0.204674132354907	0.157729272381268	0.200023556866966	0.233088807172706	0.188034247199148	0.00248186839111927	0.00242415832797566	0.00260519114413793
127	0.705265052202183	0.2	0.0205174112529991	0.0141331732674349	0.0269016492385632	0.233814669786066	0.833712620620481	0.598081376815249	1.06934386442571	30.84	22.52	42.14	0.0190836343708279	0.0266021772939785	0.0341207202171291	0.018606346653755	0.025936848446072	0.0332673502383891	0.0189867018087608	0.0264606874742451	0.0338795447576796	0.0205174112529991	34.7923252128258	0.0611578723103703	3.50767479400848	0.205299716419152	0.236243733812597	0.188069007580222	0.174520068009849	0.204674132354907	0.157729272381268	0.200023556866966	0.233088807172706	0.188034247199148	0.00248186839111927	0.00242415832797566	0.00260519114413793
127	0.705265052202183	0.2	0.0205470172329051	0.014221569481651	0.0268724649841592	0.253691515652175	0.897604037266571	0.657236133113324	1.13797194141982	32.24	24.46	44.88	0.0200755924618697	0.0274177452157602	0.0347598979696507	0.0195600952156118	0.0267137175670535	0.0338673399184952	0.0199442859941545	0.0273013445194494	0.0346008557449409	0.0205470172329051	36.7423494294353	0.0254530885496299	3.52391821595408	0.205299716419152	0.236243733812597	0.188069007580222	0.174520068009849	0.204674132354907	0.157729272381268	0.200023556866966	0.233088807172706	0.188034247199148	0.00248186839111927	0.00242415832797566	0.00260519114413793
127	0.705265052202183	0.2	0.0205498320284277	0.0141951469663997	0.0269045170904556	0.220724850773799	0.873634949287568	0.617342826329032	1.1299270722461	34.81	25.89	47.63	0.0174836021553072	0.0247419832723138	0.0320003643893203	0.0170156303433801	0.0240797312581257	0.0311438321728713	0.0173639816673653	0.0245428220120323	0.0318207298231032	0.0205498320284277	38.1309534846848	-0.0260292611768591	3.51491675577582	0.205299716419152	0.236243733812597	0.188069007580222	0.174520068009849	0.204674132354907	0.157729272381268	0.200023556866966	0.233088807172706	0.188034247199148	0.00248186839111927	0.00242415832797566	0.00260519114413793
127	0.705265052202183	0.2	0.0205852572610612	0.0141865448605723	0.0269839696615501	0.256676291692233	1.00457080247292	0.737662472944652	1.27147913200119	31.88	24.29	41.65	0.0227832764420419	0.031026946791777	0.0392706171415122	0.0222020484390059	0.030235413125846	0.0382687778126862	0.0227497477427293	0.0309991775225273	0.0392246048930824	0.0205852572610612	36.0337614477329	0.0260539921436224	3.50595363033601	0.205299716419152	0.236243733812597	0.188069007580222	0.174520068009849	0.204674132354907	0.157729272381268	0.200023556866966	0.233088807172706	0.188034247199148	0.00248186839111927	0.00242415832797566	0.00260519114413793
127	0.705265052202183	0.2	0.0207650938832472	0.0142306834594514	0.0272995043070429	0.265591004839858	0.897661928182366	0.664605771382357	1.13071808498237	29.39	22.65	37.5	0.0222382944487432	0.0300365587148375	0.0378348229809317	0.0216990398836656	0.0293082046837525	0.0369173694838394	0.0223189998340561	0.0301045155865724	0.0378644779901766	0.0207650938832472	33.2259906020067	0.0155272954440597	3.4132703891666	0.205299716419152	0.236243733812597	0.188069007580222	0.174520068009849	0.204674132354907	0.157729272381268	0.200023556866966	0.233088807172706	0.188034247199148	0.00248186839111927	0.00242415832797566	0.00260519114413793
127	0.705265052202183	0.2	0.0208103795240755	0.0142996138632293	0.0273211451849218	0.22864085071917	0.812288929218907	0.579347143907664	1.04523071453015	32.94	24.5	44.83	0.0173256229504657	0.024291846197014	0.0312580694435623	0.0168753102714969	0.023660473439489	0.030445636607481	0.0172448660875672	0.0241619615172455	0.0311489683513626	0.0208103795240755	35.9250868913784	0.12270561406077	3.60468238700959	0.205299716419152	0.236243733812597	0.188069007580222	0.174520068009849	0.204674132354907	0.157729272381268	0.200023556866966	0.233088807172706	0.188034247199148	0.00248186839111927	0.00242415832797566	0.00260519114413793
127	0.705265052202183	0.2	0.020960771717668	0.0144155539264338	0.0275059895089022	0.223495091804828	0.865837518720364	0.613861058876084	1.11781397856464	31.83	24.09	43.77	0.0189916521299916	0.0267873075166861	0.0345829629033807	0.0185076389499401	0.0261046175744197	0.0337015961988993	0.0189027490589402	0.0266832861293383	0.0344547047213581	0.020960771717668	36.50962621476	0.0190689671508664	3.50381232849343	0.205299716419152	0.236243733812597	0.188069007580222	0.174520068009849	0.204674132354907	0.157729272381268	0.200023556866966	0.233088807172706	0.188034247199148	0.00248186839111927	0.00242415832797566	0.00260519114413793
127	0.705265052202183	0.2	0.0209740082286199	0.014415044245152	0.0275329722120877	0.2134855823487	0.874092114573935	0.61214613767093	1.13603809147694	34.55	25.44	44.61	0.0174647107029339	0.0249381070455368	0.0324115033881396	0.0169990340659897	0.0242731607994607	0.0315472875329317	0.017393539836397	0.0248750896848434	0.0323062872629765	0.0209740082286199	37.5623280626885	-0.0702927026315846	3.46116271326079	0.205299716419152	0.236243733812597	0.188069007580222	0.174520068009849	0.204674132354907	0.157729272381268	0.200023556866966	0.233088807172706	0.188034247199148	0.00248186839111927	0.00242415832797566	0.00260519114413793
127	0.705265052202183	0.2	0.0209744807095163	0.0144113416857308	0.0275376197333019	0.197365367740493	0.835621095588049	0.572522620899878	1.09871957027622	34.3	26.23	42.91	0.016455078828047	0.0240168868378826	0.0315786948477182	0.0160180212659264	0.0233789827524157	0.0307399442389051	0.0164755869650438	0.0240059307882159	0.0316309204134769	0.0209744807095163	37.4306602330795	0.0253000053942802	3.56322110598084	0.205299716419152	0.236243733812597	0.188069007580222	0.174520068009849	0.204674132354907	0.157729272381268	0.200023556866966	0.233088807172706	0.188034247199148	0.00248186839111927	0.00242415832797566	0.00260519114413793
127	0.705265052202183	0.2	0.0210801862948925	0.0144220723565204	0.0277383002332645	0.21490534486185	0.901860813224015	0.632730646606337	1.17099097984169	31.86	23.51	43.87	0.0195528316527688	0.0278695725420892	0.0361863134314096	0.0190541743161726	0.027158812736926	0.0352634511576793	0.0194142780605365	0.0276451285854042	0.0359372259357701	0.0210801862948925	36.337159267315	0.00327513027901419	3.4940033622565	0.205299716419152	0.236243733812597	0.188069007580222	0.174520068009849	0.204674132354907	0.157729272381268	0.200023556866966	0.233088807172706	0.188034247199148	0.00248186839111927	0.00242415832797566	0.00260519114413793
127	0.705265052202183	0.2	0.0212064458791239	0.0144982963246334	0.0279145954336143	0.276134717833134	0.932660669076867	0.696896668908096	1.16842466924564	32.28	25.15	42.53	0.0212600553748625	0.0284524497750834	0.0356448441753043	0.0207137406035407	0.0277213136929639	0.0347288867823871	0.0212941118749808	0.0284206255900624	0.0356318637213893	0.0212064458791239	35.1967015370189	-0.0517212276366482	3.41223603224031	0.205299716419152	0.236243733812597	0.188069007580222	0.174520068009849	0.204674132354907	0.157729272381268	0.200023556866966	0.233088807172706	0.188034247199148	0.00248186839111927	0.00242415832797566	0.00260519114413793
127	0.705265052202183	0.2	0.0212222585085314	0.0146310744613857	0.0278134425556771	0.210029157610939	0.809947310250534	0.564697903933552	1.05519671656752	32.93	24.16	43.6	0.0168941490182579	0.0242313110443559	0.0315684730704539	0.0164551477395727	0.0236016506500267	0.0307481535604808	0.0167908767550198	0.0241004552782876	0.0314564746064429	0.0212222585085314	35.3740570320167	0.0695569256041306	3.53854455692285	0.205299716419152	0.236243733812597	0.188069007580222	0.174520068009849	0.204674132354907	0.157729272381268	0.200023556866966	0.233088807172706	0.188034247199148	0.00248186839111927	0.00242415832797566	0.00260519114413793
127	0.705265052202183	0.2	0.0213134300410205	0.0146328021972373	0.0279940578848037	0.207188825786525	0.848911303863799	0.589642959203187	1.10817964852441	32.54	24.68	43.11	0.0178501035945111	0.0256988648469534	0.0335476260993956	0.0173893684023186	0.0250355425658417	0.0326817167293648	0.0177889521741312	0.0256413288033902	0.0335026729312702	0.0213134300410205	35.538511193908	0.0293824080835875	3.50615986678854	0.205299716419152	0.236243733812597	0.188069007580222	0.174520068009849	0.204674132354907	0.157729272381268	0.200023556866966	0.233088807172706	0.188034247199148	0.00248186839111927	0.00242415832797566	0.00260519114413793
127	0.705265052202183	0.2	0.0213514341230626	0.0146493795356774	0.0280534887104478	0.260049262713097	0.982451742851823	0.723707747961547	1.2411957377421	33.42	26.15	45.86	0.0213349830480712	0.028962784132588	0.0365905852171048	0.0207760219957313	0.0282039802347377	0.0356319384737441	0.0212844822973081	0.0288871321844738	0.036455430852027	0.0213514341230626	37.6543614008144	-0.0319653966514723	3.5000722288553	0.205299716419152	0.236243733812597	0.188069007580222	0.174520068009849	0.204674132354907	0.157729272381268	0.200023556866966	0.233088807172706	0.188034247199148	0.00248186839111927	0.00242415832797566	0.00260519114413793
127	0.705265052202183	0.2	0.0213672000171282	0.0146982162389618	0.0280361837952947	0.238238894503002	0.850168617878986	0.612816235048989	1.08752100070898	29.89	24.11	42.96	0.0201656527626609	0.0279760948834661	0.0357865370042712	0.0196711741818552	0.0272900977646385	0.0349090213474218	0.0201359243167273	0.0279297636340584	0.035742978719393	0.0213672000171282	34.8801384685383	-0.00556227385396554	3.45025504868811	0.205299716419152	0.236243733812597	0.188069007580222	0.174520068009849	0.204674132354907	0.157729272381268	0.200023556866966	0.233088807172706	0.188034247199148	0.00248186839111927	0.00242415832797566	0.00260519114413793
127	0.705265052202183	0.2	0.0213754447591845	0.014744728741004	0.0280061607773649	0.243401032350634	0.927292520722619	0.67203774126345	1.18254730018179	32.37	22.35	45.02	0.020446939428405	0.0282131386966192	0.0359793379648333	0.0199207035068063	0.0274870267474351	0.0350533499880639	0.0201833988397476	0.0278669801683714	0.0355491396377391	0.0213754447591845	35.5604237320054	-0.12008530543248	3.34182736790102	0.205299716419152	0.236243733812597	0.188069007580222	0.174520068009849	0.204674132354907	0.157729272381268	0.200023556866966	0.233088807172706	0.188034247199148	0.00248186839111927	0.00242415832797566	0.00260519114413793
127	0.705265052202183	0.2	0.0214039655879423	0.0147932670824488	0.0280146640934357	0.238804196840953	0.890025114481954	0.641931870265894	1.13811835869801	31.98	24.28	42.53	0.0197650364996885	0.0274038097938474	0.0350425830880062	0.019259879573251	0.0267034202788391	0.0341469609844272	0.019712925989319	0.0273268419141205	0.0349436993515375	0.0214039655879423	35.7710186612012	-0.0404431473517205	3.42541905333318	0.205299716419152	0.236243733812597	0.188069007580222	0.174520068009849	0.204674132354907	0.157729272381268	0.200023556866966	0.233088807172706	0.188034247199148	0.00248186839111927	0.00242415832797566	0.00260519114413793
127	0.705265052202183	0.2	0.021420528684911	0.0148336812251333	0.0280073761446886	0.253224668793932	0.929822465745512	0.680519484293711	1.17912544719731	29.08	23.14	39.47	0.0230105289835271	0.0314402559976334	0.0398699830117397	0.0224565261189252	0.0306832985239927	0.0389100709290602	0.0230056780568995	0.0314631489805767	0.0399379064088696	0.021420528684911	34.4407991606035	-0.0393937707188296	3.40327437108904	0.205299716419152	0.236243733812597	0.188069007580222	0.174520068009849	0.204674132354907	0.157729272381268	0.200023556866966	0.233088807172706	0.188034247199148	0.00248186839111927	0.00242415832797566	0.00260519114413793
127	0.705265052202183	0.2	0.0214691417945675	0.0146723451842063	0.0282659384049286	0.243375580951965	0.905525328839199	0.656245154159169	1.15480550351923	32.04	23.67	43.27	0.0201686551965875	0.0278298864584144	0.0354911177202412	0.0196526243721422	0.0271178370374999	0.0345830497028576	0.0200826401876027	0.0276622729178699	0.0352793983079469	0.0214691417945675	35.4320301783267	0.0357304751300421	3.4966445211487	0.205299716419152	0.236243733812597	0.188069007580222	0.174520068009849	0.204674132354907	0.157729272381268	0.200023556866966	0.233088807172706	0.188034247199148	0.00248186839111927	0.00242415832797566	0.00260519114413793
127	0.705265052202183	0.2	0.0216467894752732	0.0149660299135778	0.0283275490369686	0.230499795609906	0.82621241726463	0.590519638454285	1.06190519607498	28.48	21.17	43.97	0.0203775434798726	0.028510786703877	0.0366440299278814	0.0198938801484925	0.0278340799118593	0.0357742796752261	0.0201076288158822	0.0281879611407453	0.0361840453592104	0.0216467894752732	33.880467368959	-0.0142797328094126	3.3851917894509	0.205299716419152	0.236243733812597	0.188069007580222	0.174520068009849	0.204674132354907	0.157729272381268	0.200023556866966	0.233088807172706	0.188034247199148	0.00248186839111927	0.00242415832797566	0.00260519114413793
127	0.705265052202183	0.2	0.0216650254667925	0.0149142217958076	0.0284158291377774	0.224807562029124	0.841142899576171	0.597275048929951	1.08501075022239	30.47	23.48	38.74	0.0192852707941209	0.0271594613301535	0.035033651866186	0.0188065384357576	0.0264852621906514	0.0341639859455451	0.0193096246354046	0.0272218269643588	0.0351342801281128	0.0216650254667925	33.7303831044497	-0.0138668911816988	3.41022712858703	0.205299716419152	0.236243733812597	0.188069007580222	0.174520068009849	0.204674132354907	0.157729272381268	0.200023556866966	0.233088807172706	0.188034247199148	0.00248186839111927	0.00242415832797566	0.00260519114413793
127	0.705265052202183	0.2	0.0218708586806915	0.0150434808727632	0.0286982364886198	0.230628792454081	0.91354905440061	0.653036572656815	1.17406153614441	30.67	23.04	41.65	0.0209540396937543	0.0293131257108964	0.0376722117280384	0.0204318108097127	0.0285825667756502	0.0367333227415878	0.0208636634352289	0.0292408070558836	0.0375155648750246	0.0218708586806915	34.0589220693113	-0.0312567122523183	3.40310028400859	0.205299716419152	0.236243733812597	0.188069007580222	0.174520068009849	0.204674132354907	0.157729272381268	0.200023556866966	0.233088807172706	0.188034247199148	0.00248186839111927	0.00242415832797566	0.00260519114413793
127	0.705265052202183	0.2	0.0219334117086231	0.0150652235859682	0.0288015998312781	0.220341072493039	0.833050794896242	0.588391599446667	1.07770999034582	29.72	23.18	43.19	0.0194690119272289	0.0275644245721297	0.0356598372170306	0.018993353408974	0.0268909824171024	0.0347886114252307	0.0193746287072653	0.0274143162294019	0.0354454906278964	0.0219334117086231	35.0718402254478	0.00898382297301802	3.46516738290377	0.205299716419152	0.236243733812597	0.188069007580222	0.174520068009849	0.204674132354907	0.157729272381268	0.200023556866966	0.233088807172706	0.188034247199148	0.00248186839111927	0.00242415832797566	0.00260519114413793
127	0.705265052202183	0.2	0.0221030388312252	0.0151313426398057	0.0290747350226446	0.233744056630776	0.910102161689085	0.652830324986434	1.16737399839174	34.45	24.64	44.67	0.0186800761188291	0.0260416481979699	0.0334032202771106	0.0181827575844664	0.0253483429763092	0.0325139283681519	0.0185656387552215	0.0258770691764989	0.0331820106863684	0.0221030388312252	36.9587628751048	0.0284960555840484	3.54244721651753	0.205299716419152	0.236243733812597	0.188069007580222	0.174520068009849	0.204674132354907	0.157729272381268	0.200023556866966	0.233088807172706	0.188034247199148	0.00248186839111927	0.00242415832797566	0.00260519114413793
127	0.705265052202183	0.2	0.0221687589093632	0.0151707573833542	0.0291667604353723	0.208842836040898	0.823658220079404	0.573362115883966	1.07395432427484	31.19	23.7	43.92	0.0180946878174054	0.0259937619659419	0.0338928361144784	0.0176390378754177	0.0253392021165905	0.0330393663577632	0.0179867851848388	0.0258566006100539	0.0336929744585806	0.0221687589093632	35.13892514977	0.00309386680632551	3.45677996741425	0.205299716419152	0.236243733812597	0.188069007580222	0.174520068009849	0.204674132354907	0.157729272381268	0.200023556866966	0.233088807172706	0.188034247199148	0.00248186839111927	0.00242415832797566	0.00260519114413793
127	0.705265052202183	0.2	0.022214426527891	0.0152625933138211	0.0291662597419609	0.24000907634553	0.861973040123821	0.622492894143156	1.10145318610449	32.51	22.62	44.79	0.0188597669739113	0.0261153353355236	0.033370903697136	0.0183731965503221	0.025441575697138	0.0325099548439539	0.0186409958162114	0.0258170743577872	0.033037143025036	0.022214426527891	35.0653715746807	0.00939375223566963	3.46194680221527	0.205299716419152	0.236243733812597	0.188069007580222	0.174520068009849	0.204674132354907	0.157729272381268	0.200023556866966	0.233088807172706	0.188034247199148	0.00248186839111927	0.00242415832797566	0.00260519114413793
127	0.705265052202183	0.2	0.0222732514100018	0.0152284272111005	0.0293180756089032	0.247936866963837	0.934098301981586	0.680097762246971	1.1880988417162	32.33	24.56	44.45	0.0207149233172474	0.0284514606141181	0.0361879979109888	0.0201821297336164	0.0277196811415138	0.0352572325494113	0.0206389690624676	0.0283563776076752	0.0359891077717182	0.0222732514100018	36.2829859979858	-0.0250659752654339	3.47331883382328	0.205299716419152	0.236243733812597	0.188069007580222	0.174520068009849	0.204674132354907	0.157729272381268	0.200023556866966	0.233088807172706	0.188034247199148	0.00248186839111927	0.00242415832797566	0.00260519114413793
127	0.705265052202183	0.2	0.0224032713982727	0.0154545249294946	0.0293520178670509	0.274175222618555	1.00026409239708	0.746165691073901	1.25436249372026	31.11	23.41	41.48	0.0236041466783667	0.0316422754845018	0.0396804042906369	0.0230106282032775	0.0308466409144486	0.0386826536256197	0.0235693164995902	0.0315340856335394	0.0396165939398151	0.0224032713982727	34.6684030966049	0.0634329133475434	3.50974703353971	0.205299716419152	0.236243733812597	0.188069007580222	0.174520068009849	0.204674132354907	0.157729272381268	0.200023556866966	0.233088807172706	0.188034247199148	0.00248186839111927	0.00242415832797566	0.00260519114413793
127	0.705265052202183	0.2	0.022407028682467	0.0154576225072858	0.0293564348576482	0.201818351670155	0.813957768715103	0.561227141081979	1.06668839634823	32.69	24.62	45.53	0.0169085732061456	0.0245228063854807	0.0321370395648158	0.0164709410447803	0.0238881006282072	0.0313052602116342	0.0168327560952048	0.0243497111621182	0.0319867179473477	0.022407028682467	36.341215880365	-0.0616400998366181	3.42476239436955	0.205299716419152	0.236243733812597	0.188069007580222	0.174520068009849	0.204674132354907	0.157729272381268	0.200023556866966	0.233088807172706	0.188034247199148	0.00248186839111927	0.00242415832797566	0.00260519114413793
127	0.705265052202183	0.2	0.0224216756986111	0.0154786896985425	0.0293646616986797	0.27131627511288	1.01989711831791	0.758937422138398	1.28085681449743	30.28	23.62	40.16	0.0246560245350622	0.0331339681493529	0.0416119117636436	0.0240463730169051	0.0323146887089024	0.0405830044008997	0.0247106327620791	0.0331288844563381	0.041620336823816	0.0224216756986111	34.2758804129971	-0.0513582406553605	3.38541359619042	0.205299716419152	0.236243733812597	0.188069007580222	0.174520068009849	0.204674132354907	0.157729272381268	0.200023556866966	0.233088807172706	0.188034247199148	0.00248186839111927	0.00242415832797566	0.00260519114413793
127	0.705265052202183	0.2	0.0224537357231318	0.0154562897107642	0.0294511817354994	0.228028269110865	0.840960503725373	0.599376922987331	1.08254408446341	33.33	24.4	45.1	0.0177178064691188	0.0248591076528546	0.0320004088365905	0.0172543086756149	0.0242087934299481	0.0311632781842812	0.0175912549692448	0.0247085980419243	0.0317734147871684	0.0224537357231318	35.9637535633698	-0.00939369914618263	3.48468544427119	0.205299716419152	0.236243733812597	0.188069007580222	0.174520068009849	0.204674132354907	0.157729272381268	0.200023556866966	0.233088807172706	0.188034247199148	0.00248186839111927	0.00242415832797566	0.00260519114413793
127	0.705265052202183	0.2	0.0225264574220467	0.0155848082921205	0.029468106551973	0.225204858273383	0.864800308764412	0.614359057832018	1.11524155969681	32.05	24.18	44.96	0.0188757729651935	0.0265704136373775	0.0342650543095615	0.0183927375978114	0.0258904706471492	0.033388203696487	0.0187230932663233	0.0263817449732794	0.0340857785971922	0.0225264574220467	35.886982168602	0.0363154077586642	3.51501721359296	0.205299716419152	0.236243733812597	0.188069007580222	0.174520068009849	0.204674132354907	0.157729272381268	0.200023556866966	0.233088807172706	0.188034247199148	0.00248186839111927	0.00242415832797566	0.00260519114413793
127	0.705265052202183	0.2	0.0226233467300972	0.0154733558927981	0.0297733375673963	0.240126442144456	1.00923948994309	0.72893479631005	1.28954418357613	33.16	25.84	42.97	0.0216584067101024	0.0299869336074146	0.0383154605047268	0.0210934341096851	0.0292047063602543	0.0373159786108234	0.0216398683332032	0.0300288577798034	0.0383848080735179	0.0226233467300972	37.342868846553	0.0503460650834955	3.57280982292851	0.205299716419152	0.236243733812597	0.188069007580222	0.174520068009849	0.204674132354907	0.157729272381268	0.200023556866966	0.233088807172706	0.188034247199148	0.00248186839111927	0.00242415832797566	0.00260519114413793
127	0.705265052202183	0.2	0.0226814258453128	0.0156431577127518	0.0297196939778737	0.239357664122362	0.9365374821503	0.67587579445066	1.19719916984994	33.04	22.88	42.95	0.0201549210896847	0.0279279702058471	0.0357010193220095	0.0196302335246202	0.027200928972627	0.0347716244206338	0.0199885419499743	0.0276851021769031	0.0354517570657305	0.0226814258453128	35.9108728931174	0.0459573773076806	3.52577347497795	0.205299716419152	0.236243733812597	0.188069007580222	0.174520068009849	0.204674132354907	0.157729272381268	0.200023556866966	0.233088807172706	0.188034247199148	0.00248186839111927	0.00242415832797566	0.00260519114413793
127	0.705265052202183	0.2	0.0227351834686157	0.0155951480185863	0.0298752189186452	0.186926735258965	0.787097055812783	0.530800435445705	1.04339367617986	30.45	23.41	43.43	0.0171504653485967	0.0254315555908779	0.033712645833159	0.0167249102007759	0.0248005214364795	0.0328761326721832	0.0170843113867989	0.0252638657570692	0.0335576611407743	0.0227351834686157	34.7667203824276	-0.0504825930290666	3.39932643022419	0.205299716419152	0.236243733812597	0.188069007580222	0.174520068009849	0.204674132354907	0.157729272381268	0.200023556866966	0.233088807172706	0.188034247199148	0.00248186839111927	0.00242415832797566	0.00260519114413793
127	0.705265052202183	0.2	0.0227567328844996	0.0155797507497548	0.0299337150192444	0.207099818398453	0.832947184520965	0.578485542267132	1.0874088267748	31.5	21.98	44.29	0.0180798595467533	0.0260327475894782	0.0339856356322031	0.0176218801669297	0.0253733142810886	0.0331247483952476	0.0178544362381336	0.0256841967664728	0.0336319780288254	0.0227567328844996	35.0384551413695	-0.0584162697693711	3.38939071179236	0.205299716419152	0.236243733812597	0.188069007580222	0.174520068009849	0.204674132354907	0.157729272381268	0.200023556866966	0.233088807172706	0.188034247199148	0.00248186839111927	0.00242415832797566	0.00260519114413793
127	0.705265052202183	0.2	0.0227568856339595	0.0156111671172744	0.0299026041506445	0.212909992307805	0.911472001008369	0.63785506756786	1.18508893444888	33.1	27.1	42.2	0.0189851525923688	0.0271291017390477	0.0352730508857266	0.018490393291642	0.0264221084536131	0.0343538236155841	0.019049009854004	0.0272303330605491	0.035436053452746	0.0227568856339595	36.5355946765107	0.122479932047005	3.63164025733011	0.205299716419152	0.236243733812597	0.188069007580222	0.174520068009849	0.204674132354907	0.157729272381268	0.200023556866966	0.233088807172706	0.188034247199148	0.00248186839111927	0.00242415832797566	0.00260519114413793
127	0.705265052202183	0.2	0.0229402484569626	0.0156716139478231	0.0302088829661021	0.22124249656425	0.931896679482483	0.658923440690886	1.20486991827408	32.8	25.75	43.1	0.0197912182840051	0.0279901570695973	0.0361890958551894	0.0192780837990846	0.0272644455633804	0.0352508073276762	0.019757644905315	0.0279638933646181	0.0362232008081654	0.0229402484569626	36.5326335138504	0.0291633404648441	3.53971529795363	0.205299716419152	0.236243733812597	0.188069007580222	0.174520068009849	0.204674132354907	0.157729272381268	0.200023556866966	0.233088807172706	0.188034247199148	0.00248186839111927	0.00242415832797566	0.00260519114413793
127	0.705265052202183	0.2	0.0230141397019746	0.0159377957032443	0.030090483700705	0.271042823188863	0.988443851067835	0.735357037758216	1.24153066437745	30.76	23.82	42.74	0.0235248292607931	0.0316213371685947	0.0397178450763963	0.0229374221219719	0.0308317629282893	0.0387261037346068	0.0234685347636489	0.0315304774609354	0.039550667633877	0.0230141397019746	35.1023038474126	0.0118347777909872	3.46717112266501	0.205299716419152	0.236243733812597	0.188069007580222	0.174520068009849	0.204674132354907	0.157729272381268	0.200023556866966	0.233088807172706	0.188034247199148	0.00248186839111927	0.00242415832797566	0.00260519114413793
127	0.705265052202183	0.2	0.0230763848554455	0.0159219841712164	0.0302307855396746	0.211284436894711	0.842395477623461	0.588281859790449	1.09650909545647	30.2	24.6	41.77	0.0191630251972542	0.0274406655501864	0.0357183059031187	0.0186900125145978	0.0267633308030803	0.0348366490915628	0.019203807922395	0.0274456396454865	0.0357097085890953	0.0230763848554455	34.2230079223854	-0.0352369327013248	3.39931546575346	0.205299716419152	0.236243733812597	0.188069007580222	0.174520068009849	0.204674132354907	0.157729272381268	0.200023556866966	0.233088807172706	0.188034247199148	0.00248186839111927	0.00242415832797566	0.00260519114413793
127	0.705265052202183	0.2	0.0230880019098273	0.0158030602616418	0.0303729435580128	0.204252359192522	0.829899627418007	0.574149905444808	1.08564934939121	31.14	22.14	42.16	0.0181461687866428	0.0262292104767171	0.0343122521667915	0.017689634704648	0.0255693175446482	0.0334490003846483	0.0180478232918471	0.0260228549281535	0.0340357099963916	0.0230880019098273	34.3104179431393	-0.0320163544079677	3.39268222024099	0.205299716419152	0.236243733812597	0.188069007580222	0.174520068009849	0.204674132354907	0.157729272381268	0.200023556866966	0.233088807172706	0.188034247199148	0.00248186839111927	0.00242415832797566	0.00260519114413793
127	0.705265052202183	0.2	0.0231239985644073	0.0158444388936644	0.0304035582351503	0.220946870340181	0.907944855216549	0.641759263002593	1.1741304474305	30.88	24.13	42.26	0.0204524683291359	0.0289356374990778	0.0374188066690196	0.0199405576155494	0.0282113991038943	0.0364822405922393	0.0204230442943395	0.0288686192149642	0.0373625788139182	0.0231239985644073	35.0374482943857	0.0266372832783914	3.50159767835611	0.205299716419152	0.236243733812597	0.188069007580222	0.174520068009849	0.204674132354907	0.157729272381268	0.200023556866966	0.233088807172706	0.188034247199148	0.00248186839111927	0.00242415832797566	0.00260519114413793
127	0.705265052202183	0.2	0.023253055909604	0.0160588655667376	0.0304472462524703	0.209726599333883	0.875279954394937	0.6100061482171	1.14055376057277	30.74	23.68	44.01	0.0195251527335877	0.0280160697464421	0.0365069867592966	0.0190377797684095	0.0273167525543428	0.0355957253402762	0.0194100736457204	0.0278853212322258	0.036325413643931	0.023253055909604	35.3794335963086	-0.0222956452441758	3.43878320294438	0.205299716419152	0.236243733812597	0.188069007580222	0.174520068009849	0.204674132354907	0.157729272381268	0.200023556866966	0.233088807172706	0.188034247199148	0.00248186839111927	0.00242415832797566	0.00260519114413793
127	0.705265052202183	0.2	0.0233683723861857	0.0161587635880164	0.0305779811843549	0.243646053031186	0.927623370881157	0.672447272978554	1.18279946878376	29.94	23.41	42.56	0.0220902574303136	0.0304729305695221	0.0388556037087307	0.0215479794688219	0.029724872348741	0.0379017652286601	0.0219993608087789	0.0303640351589142	0.0386032080520471	0.0233683723861857	33.8474655153669	-0.041943898453479	3.38021662457169	0.205299716419152	0.236243733812597	0.188069007580222	0.174520068009849	0.204674132354907	0.157729272381268	0.200023556866966	0.233088807172706	0.188034247199148	0.00248186839111927	0.00242415832797566	0.00260519114413793
127	0.705265052202183	0.2	0.0234117270549774	0.0162134109576579	0.030610043152297	0.235762973532683	0.930222869654389	0.668736707268993	1.19170903203979	33.76	26.09	46.21	0.019522358445434	0.0271558957331595	0.0347894330208851	0.0190081435678482	0.0264406150646282	0.0338730865614081	0.0194438633653087	0.0270852414877649	0.0346853758766493	0.0234117270549774	37.2918242275426	0.00536994365987239	3.52393580061131	0.205299716419152	0.236243733812597	0.188069007580222	0.174520068009849	0.204674132354907	0.157729272381268	0.200023556866966	0.233088807172706	0.188034247199148	0.00248186839111927	0.00242415832797566	0.00260519114413793
127	0.705265052202183	0.2	0.0235167921373876	0.0162230807129263	0.0308105035618489	0.219021013282237	0.888741637967523	0.62671962935544	1.15076364657961	31.08	24.5	41.1	0.01984677817053	0.0281444162803639	0.0364420543901979	0.0193480661232767	0.0274372002606489	0.0355263343980211	0.0198189454330802	0.0282088982522041	0.0365174135988116	0.0235167921373876	35.1046980740677	0.00359078365531615	3.46796849789298	0.205299716419152	0.236243733812597	0.188069007580222	0.174520068009849	0.204674132354907	0.157729272381268	0.200023556866966	0.233088807172706	0.188034247199148	0.00248186839111927	0.00242415832797566	0.00260519114413793
127	0.705265052202183	0.2	0.0239453738758197	0.016518263344662	0.0313724844069775	0.234362994843199	0.948223113720055	0.680637391138762	1.21580883630135	30.53	23.47	41.38	0.021938463320978	0.0305633488128629	0.0391882343047478	0.0213932609230546	0.0298038055933792	0.0382143502637037	0.0218877642312301	0.030473554440414	0.0390866307179438	0.0239453738758197	34.1664101671207	0.0369528088095429	3.47309622164313	0.205299716419152	0.236243733812597	0.188069007580222	0.174520068009849	0.204674132354907	0.157729272381268	0.200023556866966	0.233088807172706	0.188034247199148	0.00248186839111927	0.00242415832797566	0.00260519114413793
127	0.705265052202183	0.2	0.0242623124507429	0.0167137474516223	0.0318108774498634	0.195411380318127	0.826375061864344	0.56457202453604	1.08817809919265	31.5	22.68	42.36	0.0176450274060687	0.0258273700796119	0.0340097127531551	0.0171980629957597	0.0251731395719565	0.0331482161481533	0.017532339679186	0.0256511232640988	0.0337918548823249	0.0242623124507429	34.0215628588675	-0.0509472868194065	3.38380258993764	0.205299716419152	0.236243733812597	0.188069007580222	0.174520068009849	0.204674132354907	0.157729272381268	0.200023556866966	0.233088807172706	0.188034247199148	0.00248186839111927	0.00242415832797566	0.00260519114413793
127	0.705265052202183	0.2	0.0243151781456755	0.0167844574273961	0.0318458988639549	0.228044832037073	0.914948027164623	0.652122339893074	1.17777371443617	31.87	24.02	40.51	0.0201465174032441	0.0282661936644561	0.0363858699256682	0.0196326350965267	0.0275452007249979	0.0354577663534691	0.0201340334669986	0.0283238410602596	0.0364137595955163	0.0243151781456755	34.9081723695225	0.0818851869225069	3.54003204793076	0.205299716419152	0.236243733812597	0.188069007580222	0.174520068009849	0.204674132354907	0.157729272381268	0.200023556866966	0.233088807172706	0.188034247199148	0.00248186839111927	0.00242415832797566	0.00260519114413793
127	0.705265052202183	0.2	0.0245354518190507	0.0169706629650566	0.0321002406730448	0.218674006642818	0.88550171468721	0.624169816338843	1.14683361303558	31.45	24.2	42.15	0.0195345558507541	0.0277134238931305	0.035892291935507	0.0190401399537829	0.0270120024000109	0.034983864846239	0.01950667751841	0.0276767218098891	0.0358631944025603	0.0245354518190507	34.1977947710531	0.00252886703184936	3.45094079035503	0.205299716419152	0.236243733812597	0.188069007580222	0.174520068009849	0.204674132354907	0.157729272381268	0.200023556866966	0.233088807172706	0.188034247199148	0.00248186839111927	0.00242415832797566	0.00260519114413793
127	0.705265052202183	0.2	0.0247728816607296	0.0170569049020846	0.0324888584193745	0.249496502516443	0.969971020663139	0.70731440138616	1.23262763994012	31.48	22.79	40.54	0.0221197876872335	0.030333827499893	0.0385478673125524	0.0215596806538884	0.0295657283494308	0.0375717760449732	0.0220885062698317	0.030271563148422	0.0384908257155525	0.0247728816607296	33.3754532441308	0.0328278806286224	3.44463307718931	0.205299716419152	0.236243733812597	0.188069007580222	0.174520068009849	0.204674132354907	0.157729272381268	0.200023556866966	0.233088807172706	0.188034247199148	0.00248186839111927	0.00242415832797566	0.00260519114413793
127	0.705265052202183	0.2	0.0247916506337338	0.0171395291647059	0.0324437721027617	0.210668517974716	0.859397585030783	0.599675139910177	1.11912003015139	32.68	22.64	41.58	0.0180774246373391	0.0259068519652695	0.0337362792931999	0.0176096948294124	0.0252365459268378	0.0328633970242632	0.0179870801372856	0.0257337388466672	0.0335240377606359	0.0247916506337338	34.2408917123919	-0.0546864080022414	3.38519105190482	0.205299716419152	0.236243733812597	0.188069007580222	0.174520068009849	0.204674132354907	0.157729272381268	0.200023556866966	0.233088807172706	0.188034247199148	0.00248186839111927	0.00242415832797566	0.00260519114413793
127	0.705265052202183	0.2	0.024840012811171	0.0171613251956559	0.0325187004266862	0.235497379406324	0.898315100869702	0.645611976351995	1.15101822538741	31.42	23.77	40.06	0.0202306725917317	0.0281492899072166	0.0360679072227015	0.019719022572863	0.0274373716728196	0.0351557207727763	0.0202301319080158	0.0281776019029742	0.036100323325321	0.024840012811171	33.4875544857595	0.0254111971889037	3.4580838845133	0.205299716419152	0.236243733812597	0.188069007580222	0.174520068009849	0.204674132354907	0.157729272381268	0.200023556866966	0.233088807172706	0.188034247199148	0.00248186839111927	0.00242415832797566	0.00260519114413793
127	0.705265052202183	0.2	0.0249073220492761	0.0170953941682608	0.0327192499302914	0.236056770540059	0.96519345787291	0.694098060903207	1.23628885484261	30.91	24.25	41.16	0.0220974538901253	0.0307281047618018	0.0393587556334783	0.0215440112129191	0.029958502768314	0.0383729943237089	0.0220843270925996	0.0307009559582633	0.039314933159865	0.0249073220492761	34.2510973143344	0.0639311301297956	3.50910561037592	0.205299716419152	0.236243733812597	0.188069007580222	0.174520068009849	0.204674132354907	0.157729272381268	0.200023556866966	0.233088807172706	0.188034247199148	0.00248186839111927	0.00242415832797566	0.00260519114413793
127	0.705265052202183	0.2	0.0250064883561433	0.0171868096088905	0.0328261671033961	0.241795027638846	0.965842244415547	0.698811485726584	1.23287300310451	31.62	24.6	42.44	0.0217597185511797	0.030074570656878	0.0383894227625763	0.0212072928033776	0.0293110512599761	0.0374148097165745	0.021762739036237	0.030069271538199	0.0383466461297863	0.0250064883561433	34.4747087796947	-0.0835004387924391	3.36998302227045	0.205299716419152	0.236243733812597	0.188069007580222	0.174520068009849	0.204674132354907	0.157729272381268	0.200023556866966	0.233088807172706	0.188034247199148	0.00248186839111927	0.00242415832797566	0.00260519114413793
127	0.705265052202183	0.2	0.0250496367394424	0.0171593325833014	0.0329399408955835	0.214897723281019	0.935271250411852	0.656164553343793	1.21437794747991	29.72	23.48	39.5	0.0217162409355589	0.0309534791395591	0.0401907173435593	0.0211857557316073	0.0301973463105356	0.0392089368894638	0.0217315999446135	0.0309611086696572	0.0402800398420567	0.0250496367394424	33.7701759269759	0.0109589073526202	3.4362760370406	0.205299716419152	0.236243733812597	0.188069007580222	0.174520068009849	0.204674132354907	0.157729272381268	0.200023556866966	0.233088807172706	0.188034247199148	0.00248186839111927	0.00242415832797566	0.00260519114413793
127	0.705265052202183	0.2	0.0250681476809125	0.0171606573139633	0.0329756380478616	0.215833111104059	0.819833203225287	0.57585210627405	1.06381430017652	30.89	23.27	41.32	0.0183446065525459	0.0261169793216385	0.0338893520907311	0.017885337938026	0.0254631245292701	0.0330409111205142	0.0183094446007584	0.0260155590276353	0.0338464827317818	0.0250681476809125	32.3009196542358	-0.012573118252744	3.37333209762816	0.205299716419152	0.236243733812597	0.188069007580222	0.174520068009849	0.204674132354907	0.157729272381268	0.200023556866966	0.233088807172706	0.188034247199148	0.00248186839111927	0.00242415832797566	0.00260519114413793
127	0.705265052202183	0.2	0.0252628838591656	0.017486101748813	0.0330396659695182	0.213686526300854	0.920791508438685	0.645015769948574	1.1965672469288	30.88	23.09	39.33	0.0205599838600521	0.0293503809270923	0.0381407779941325	0.0200454404184182	0.0286158450384317	0.0371862496584452	0.020568118897678	0.0293225161654988	0.0381288631156304	0.0252628838591656	33.7748826280877	0.0416709575954305	3.48576924203293	0.205299716419152	0.236243733812597	0.188069007580222	0.174520068009849	0.204674132354907	0.157729272381268	0.200023556866966	0.233088807172706	0.188034247199148	0.00248186839111927	0.00242415832797566	0.00260519114413793
127	0.705265052202183	0.2	0.0255545196368774	0.0175856800728077	0.0335233592009471	0.233028120959086	0.97034523470118	0.695494252824408	1.24519621657795	34.98	26.47	43.68	0.0196059917772684	0.0273540444301357	0.035102097083003	0.0190799583949909	0.0266201289682698	0.0341602995415487	0.0196159389595033	0.0273873029267473	0.0350702233174202	0.0255545196368774	36.457109772807	0.0321567830029525	3.55077346672853	0.205299716419152	0.236243733812597	0.188069007580222	0.174520068009849	0.204674132354907	0.157729272381268	0.200023556866966	0.233088807172706	0.188034247199148	0.00248186839111927	0.00242415832797566	0.00260519114413793
127	0.705265052202183	0.2	0.0256141833755109	0.0177066320650956	0.0335217346859262	0.23531245708242	0.942547259727458	0.677265038635438	1.20782948081948	30.8	22.21	39.68	0.0216418791982347	0.030118923567571	0.0385959679369073	0.0211011045664378	0.0293663295043115	0.0376315544421852	0.0215690445756493	0.0300640184876561	0.0384803230781955	0.0256141833755109	32.8867072766924	-0.0159494039137617	3.3851797375432	0.205299716419152	0.236243733812597	0.188069007580222	0.174520068009849	0.204674132354907	0.157729272381268	0.200023556866966	0.233088807172706	0.188034247199148	0.00248186839111927	0.00242415832797566	0.00260519114413793
127	0.705265052202183	0.2	0.0257986023550486	0.0177742282190787	0.0338229764910185	0.237032076844792	1.02366109920335	0.736919145355875	1.31040305305083	32.8	24.54	42.54	0.0221336160473174	0.0307460077202908	0.0393583993932642	0.0215597455442199	0.0299488389756554	0.0383379324070908	0.0220758936940368	0.0306918480974089	0.0392099079872823	0.0257986023550486	35.356531695797	-0.0186106852011154	3.45707239422289	0.205299716419152	0.236243733812597	0.188069007580222	0.174520068009849	0.204674132354907	0.157729272381268	0.200023556866966	0.233088807172706	0.188034247199148	0.00248186839111927	0.00242415832797566	0.00260519114413793
127	0.705265052202183	0.2	0.0258934552926793	0.0179310726642021	0.0338558379211565	0.208086184522264	0.942154368449294	0.655192055621649	1.22911668127694	31.57	22.76	42.93	0.0204285912868844	0.0293759461169623	0.0383233009470402	0.0199103735241481	0.0286307583132018	0.0373511431022555	0.0202725990660125	0.0291425030811297	0.0380323191579604	0.0258934552926793	34.7119424305579	0.0212079075563085	3.47128751747912	0.205299716419152	0.236243733812597	0.188069007580222	0.174520068009849	0.204674132354907	0.157729272381268	0.200023556866966	0.233088807172706	0.188034247199148	0.00248186839111927	0.00242415832797566	0.00260519114413793
127	0.705265052202183	0.2	0.0267332451865507	0.0183736209166753	0.035092869456426	0.288140904750154	1.27294502121022	0.960560382430715	1.58532965998973	30.98	24.06	39.97	0.0305158187612222	0.0404398934942053	0.0503639682271884	0.0297505249663494	0.0394257178694713	0.0491009107725932	0.0305629343768254	0.0405178314401849	0.0503953095486785	0.0267332451865507	33.2502599835676	0.0525600815285307	3.47181454784101	0.205299716419152	0.236243733812597	0.188069007580222	0.174520068009849	0.204674132354907	0.157729272381268	0.200023556866966	0.233088807172706	0.188034247199148	0.00248186839111927	0.00242415832797566	0.00260519114413793
127	0.705265052202183	0.2	0.0267555580556555	0.0184875457773363	0.0350235703339748	0.228268245673468	1.02507396382222	0.730800501471544	1.3193474261729	32.71	24.66	45.17	0.0220089000884136	0.0308712848548529	0.0397336696212922	0.0214391337905571	0.0300720891835034	0.0387050445764497	0.0218976320506655	0.0306728926195121	0.039474997731534	0.0267555580556555	35.9381577749022	0.0236733625466977	3.52541196942603	0.205299716419152	0.236243733812597	0.188069007580222	0.174520068009849	0.204674132354907	0.157729272381268	0.200023556866966	0.233088807172706	0.188034247199148	0.00248186839111927	0.00242415832797566	0.00260519114413793
127	0.705265052202183	0.2	0.0272731628858212	0.0187068861442356	0.0358394396274068	0.197880272708612	0.933403613907611	0.639994710526047	1.22681251728917	30.15	23.03	42.17	0.0208857740645069	0.0304609658024279	0.0400361575403488	0.02037084936354	0.0297099711943978	0.0390490930252556	0.0208320526814683	0.0303674986864284	0.0398336540440623	0.0272731628858212	33.5583694318411	-0.0459436516213378	3.38426413830829	0.205299716419152	0.236243733812597	0.188069007580222	0.174520068009849	0.204674132354907	0.157729272381268	0.200023556866966	0.233088807172706	0.188034247199148	0.00248186839111927	0.00242415832797566	0.00260519114413793
127	0.705265052202183	0.2	0.0273055490213077	0.0187289107613464	0.035882187281269	0.220986939293214	0.912947466326602	0.645326388623018	1.18056854403019	30.05	23.68	40.3	0.0211221961611955	0.0298817091762875	0.0386412221913794	0.0206024445394451	0.0291464131546748	0.0376903817699046	0.0211562785272355	0.0298127031071547	0.0386063263695842	0.0273055490213077	32.4903323435153	0.128069851948508	3.53046168345993	0.205299716419152	0.236243733812597	0.188069007580222	0.174520068009849	0.204674132354907	0.157729272381268	0.200023556866966	0.233088807172706	0.188034247199148	0.00248186839111927	0.00242415832797566	0.00260519114413793
127	0.705265052202183	0.2	0.0278708788050316	0.0192860745482555	0.0364556830618076	0.214314391579512	0.997332955712991	0.699190130302277	1.2954757811237	30.02	23.74	37.11	0.0229119399768186	0.0326818583785217	0.0424517767802248	0.0223485778111139	0.0318782720155159	0.0414079662199179	0.0230012662530442	0.0328686802371516	0.0427478483459049	0.0278708788050316	32.7651846042475	0.0804332161638459	3.49057049007195	0.205299716419152	0.236243733812597	0.188069007580222	0.174520068009849	0.204674132354907	0.157729272381268	0.200023556866966	0.233088807172706	0.188034247199148	0.00248186839111927	0.00242415832797566	0.00260519114413793
127	0.705265052202183	0.21	0.0181672623690517	0.0126203409904987	0.0237141837476046	0.240596838130353	0.784114747098102	0.566616217077192	1.00161327711901	31.02	23.06	40.52	0.0179791685294921	0.0248805642331559	0.0317819599368197	0.0175279415086816	0.0242561314148865	0.0309843213210913	0.0179589156039205	0.0248566038803026	0.0317150366327292	0.0181672623690517	35.4634411349847	-0.0796840789059577	3.3715544326573	0.205299716419152	0.236243733812597	0.188069007580222	0.174520068009849	0.204674132354907	0.157729272381268	0.200023556866966	0.233088807172706	0.188034247199148	0.00248186839111927	0.00242415832797566	0.00260519114413793
127	0.705265052202183	0.21	0.0187631156711255	0.0130922857231795	0.0244339456190714	0.27715568785723	0.925731233065923	0.692315103069061	1.15914736306278	32.88	26.1	45.42	0.0207408194585262	0.0277336494423173	0.0347264794261084	0.0202022821388177	0.0270135426371707	0.0338248031355238	0.0207141785682612	0.0276031844351257	0.0346632448287758	0.0187631156711255	38.0724191812467	-0.154130256838994	3.37629673328429	0.205299716419152	0.236243733812597	0.188069007580222	0.174520068009849	0.204674132354907	0.157729272381268	0.200023556866966	0.233088807172706	0.188034247199148	0.00248186839111927	0.00242415832797566	0.00260519114413793
127	0.705265052202183	0.21	0.0190721791462492	0.0132429102386004	0.0249014480538979	0.237048288353098	0.780279384488116	0.561721887551963	0.998836881424269	30.43	21.79	45.16	0.0181612645894936	0.0252275381633674	0.0322938117372412	0.0177108140318204	0.0246018241015291	0.0314928341712378	0.017899875861679	0.0249056104992037	0.0318776278750308	0.0190721791462492	35.1967163658427	-0.0451510271342122	3.39343822952181	0.205299716419152	0.236243733812597	0.188069007580222	0.174520068009849	0.204674132354907	0.157729272381268	0.200023556866966	0.233088807172706	0.188034247199148	0.00248186839111927	0.00242415832797566	0.00260519114413793
127	0.705265052202183	0.21	0.0197693181016527	0.0137196959569122	0.0258189402463933	0.262025726771547	0.820494118973377	0.605508416687685	1.03547982125907	30.74	22.17	42.83	0.0193815587421659	0.0262629792191419	0.0331443996961179	0.0188977758719648	0.0256074292896603	0.0323170827073559	0.0192062264261661	0.0260648973476741	0.0329072637873614	0.0197693181016527	34.4085568540191	0.00159855310972261	3.43348157121179	0.205299716419152	0.236243733812597	0.188069007580222	0.174520068009849	0.204674132354907	0.157729272381268	0.200023556866966	0.233088807172706	0.188034247199148	0.00248186839111927	0.00242415832797566	0.00260519114413793
127	0.705265052202183	0.21	0.019922490432227	0.0138305630123091	0.0260144178521448	0.245256300530434	0.844667178694973	0.613321845975123	1.07601251141482	31.92	22.65	41.6	0.0189169445998172	0.0260524263557779	0.0331879081117387	0.0184339588710433	0.0253872581483342	0.0323405574256251	0.018821673234006	0.0259041090166057	0.0330383766723285	0.019922490432227	35.3685112930684	0.0256928617320995	3.47952329014646	0.205299716419152	0.236243733812597	0.188069007580222	0.174520068009849	0.204674132354907	0.157729272381268	0.200023556866966	0.233088807172706	0.188034247199148	0.00248186839111927	0.00242415832797566	0.00260519114413793
127	0.705265052202183	0.21	0.0200238725788462	0.0138993663398085	0.0261483788178839	0.248125764531485	0.856333266538605	0.623596526079272	1.08907000699794	32.48	25.36	44.67	0.0189089234730511	0.0259660526113129	0.0330231817495747	0.0184213181950922	0.0252964648201793	0.0321716114452664	0.0188681394220826	0.0258676371548577	0.0329359468528802	0.0200238725788462	37.2002619833029	0.075199950082175	3.58749872842981	0.205299716419152	0.236243733812597	0.188069007580222	0.174520068009849	0.204674132354907	0.157729272381268	0.200023556866966	0.233088807172706	0.188034247199148	0.00248186839111927	0.00242415832797566	0.00260519114413793
127	0.705265052202183	0.21	0.0200305277286495	0.0140034652408767	0.0260575902164222	0.260638968214011	0.818126469751156	0.602989765922916	1.0332631735794	32.23	23.38	43.81	0.0184265636312981	0.0250008545837345	0.031575145536171	0.0179535288249036	0.0243590488382711	0.0307645688516386	0.0182930658833756	0.0248470581912675	0.031335433739908	0.0200305277286495	35.4534056234615	0.0584003044680059	3.51983699528219	0.205299716419152	0.236243733812597	0.188069007580222	0.174520068009849	0.204674132354907	0.157729272381268	0.200023556866966	0.233088807172706	0.188034247199148	0.00248186839111927	0.00242415832797566	0.00260519114413793
127	0.705265052202183	0.21	0.0200935060676495	0.0140833012762026	0.0261037108590964	0.25429804507235	0.916486078351864	0.671454270710967	1.16151788599276	35.73	25.68	43.89	0.0185362153367985	0.0253005812049126	0.0320649470730266	0.0180335937824723	0.0246145394634076	0.0311954851443428	0.0185115465934292	0.0252188376879581	0.0319550295128186	0.0200935060676495	37.773522471197	-0.012423720557452	3.51828587576072	0.205299716419152	0.236243733812597	0.188069007580222	0.174520068009849	0.204674132354907	0.157729272381268	0.200023556866966	0.233088807172706	0.188034247199148	0.00248186839111927	0.00242415832797566	0.00260519114413793
127	0.705265052202183	0.21	0.0202887171631715	0.0141519701045506	0.0264254642217924	0.261542653217801	0.859490210376479	0.634005114480588	1.08497530627237	32.16	23.24	41.25	0.0194115711141991	0.0263153324154955	0.0332190937167919	0.0189138078306498	0.0256405386961326	0.0323672695616154	0.019342456441615	0.0262533278850865	0.0331240093874413	0.0202887171631715	34.9624088972257	-0.0352404296877201	3.40484204274931	0.205299716419152	0.236243733812597	0.188069007580222	0.174520068009849	0.204674132354907	0.157729272381268	0.200023556866966	0.233088807172706	0.188034247199148	0.00248186839111927	0.00242415832797566	0.00260519114413793
127	0.705265052202183	0.21	0.0204065103408368	0.0141785677427213	0.0266344529389522	0.277831205290445	1.01219583336141	0.757407900988726	1.26698376573409	32.98	24.53	43.17	0.0226230365165155	0.0302333039701692	0.037843571423823	0.0220346349991594	0.0294469673562602	0.0368592997133611	0.0225555951718063	0.0301571722439798	0.037690558190012	0.0204065103408368	36.2414262683371	0.0537007929713289	3.54581320866828	0.205299716419152	0.236243733812597	0.188069007580222	0.174520068009849	0.204674132354907	0.157729272381268	0.200023556866966	0.233088807172706	0.188034247199148	0.00248186839111927	0.00242415832797566	0.00260519114413793
127	0.705265052202183	0.21	0.0205095529658247	0.0142815851015531	0.0267375208300964	0.24534181067331	0.877158691762163	0.636969758002734	1.11734762552159	34.13	23.75	46.08	0.0183924809432117	0.0253279285550301	0.0322633761668486	0.0179051665569365	0.024656857371239	0.0314085481855415	0.0181947101795506	0.0250654102814957	0.0319208322171874	0.0205095529658247	36.7300495191473	-0.105563613664892	3.39462035122961	0.205299716419152	0.236243733812597	0.188069007580222	0.174520068009849	0.204674132354907	0.157729272381268	0.200023556866966	0.233088807172706	0.188034247199148	0.00248186839111927	0.00242415832797566	0.00260519114413793
127	0.705265052202183	0.21	0.0205694897951668	0.0143082108086679	0.0268307687816656	0.263657053503346	0.942460240178414	0.696554386265776	1.18836609409105	32.95	25.27	44.51	0.0208234546956033	0.0281747965424117	0.03552613838922	0.0202821225641173	0.0274423569501613	0.0346025913362054	0.0207382547314158	0.0281033496744165	0.0354451267308619	0.0205694897951668	36.5601372797257	-0.076460420599794	3.42668777608629	0.205299716419152	0.236243733812597	0.188069007580222	0.174520068009849	0.204674132354907	0.157729272381268	0.200023556866966	0.233088807172706	0.188034247199148	0.00248186839111927	0.00242415832797566	0.00260519114413793
127	0.705265052202183	0.21	0.0206446732026957	0.014405171480569	0.0268841749248225	0.231144620113757	0.823477358026407	0.588991012618645	1.05796370343417	32.11	24.12	44.16	0.0180622855089734	0.0252531580825301	0.0324440306560868	0.0175995558232295	0.0246062086199183	0.031612861416607	0.0179465550439692	0.0250815581164653	0.0322798668773949	0.0206446732026957	36.1462950552914	0.0146394031122795	3.49666875772438	0.205299716419152	0.236243733812597	0.188069007580222	0.174520068009849	0.204674132354907	0.157729272381268	0.200023556866966	0.233088807172706	0.188034247199148	0.00248186839111927	0.00242415832797566	0.00260519114413793
127	0.705265052202183	0.21	0.0207061168232168	0.0144816614996157	0.0269305721468178	0.232859394841946	0.825871054355026	0.591832013474698	1.05991009523535	34.16	24.28	46.32	0.0170761191257433	0.0238288436339758	0.0305815681422084	0.0166234985401598	0.0231972349481867	0.0297709713562137	0.0169314029288811	0.023626319737775	0.0303016506400097	0.0207061168232168	37.127850554482	-0.134951808202797	3.37831304204065	0.205299716419152	0.236243733812597	0.188069007580222	0.174520068009849	0.204674132354907	0.157729272381268	0.200023556866966	0.233088807172706	0.188034247199148	0.00248186839111927	0.00242415832797566	0.00260519114413793
127	0.705265052202183	0.21	0.0208510446129297	0.0145712210846322	0.0271308681412272	0.231447682878467	0.830603979869098	0.594289807173438	1.06691815256476	33.71	24.41	45.56	0.0173718251957284	0.0242795803848462	0.0311873355739641	0.0169145807749736	0.0236405166972857	0.0303664526195979	0.0172401895679307	0.024098326735561	0.0309726894824386	0.0208510446129297	36.7145431290653	-0.0665149157490154	3.44128924493986	0.205299716419152	0.236243733812597	0.188069007580222	0.174520068009849	0.204674132354907	0.157729272381268	0.200023556866966	0.233088807172706	0.188034247199148	0.00248186839111927	0.00242415832797566	0.00260519114413793
127	0.705265052202183	0.21	0.0208892504361305	0.0145057636359622	0.0272727372362989	0.281568356893328	0.884599768904892	0.66398576021311	1.10521377759667	30.1	21.9	40.16	0.0217023698930393	0.0289131372123242	0.0361239045316091	0.021167852104011	0.0282010220722371	0.0352341920404632	0.0215998491948942	0.0287607000010157	0.035983294800152	0.0208892504361305	33.3562231573257	0.0329654673322683	3.42929480590647	0.205299716419152	0.236243733812597	0.188069007580222	0.174520068009849	0.204674132354907	0.157729272381268	0.200023556866966	0.233088807172706	0.188034247199148	0.00248186839111927	0.00242415832797566	0.00260519114413793
127	0.705265052202183	0.21	0.0210143185485855	0.0146281553333204	0.0274004817638507	0.202710671623574	0.741956469336132	0.512218088042748	0.971694850629516	31.59	23.62	43.92	0.0159608616972918	0.0231195751749724	0.0302782886526529	0.0155558274815805	0.0225328763377684	0.0295099251939564	0.0158628823460802	0.022968744428076	0.0300619799664963	0.0210143185485855	35.2895843336385	0.00897765187509127	3.4686252537651	0.205299716419152	0.236243733812597	0.188069007580222	0.174520068009849	0.204674132354907	0.157729272381268	0.200023556866966	0.233088807172706	0.188034247199148	0.00248186839111927	0.00242415832797566	0.00260519114413793
127	0.705265052202183	0.21	0.0210273489913613	0.0147208927868144	0.0273338051959082	0.219671234972758	0.844126458189368	0.595730121336583	1.09252279504215	34.02	24.76	45.95	0.0172602056378006	0.024457041419977	0.0316538772021535	0.0168037204933838	0.0238102196891771	0.0308167188849705	0.0171416648043428	0.024185110137082	0.0314596080123982	0.0210273489913613	37.2963748465223	0.0216283522742412	3.5464537881566	0.205299716419152	0.236243733812597	0.188069007580222	0.174520068009849	0.204674132354907	0.157729272381268	0.200023556866966	0.233088807172706	0.188034247199148	0.00248186839111927	0.00242415832797566	0.00260519114413793
127	0.705265052202183	0.21	0.0210734171241147	0.014602171494217	0.0275446627540125	0.236163105827201	0.871675169070963	0.626918560925051	1.11643177721687	33.21	23.82	44.11	0.018597691477992	0.0258584557450139	0.0331192200120359	0.018112130249759	0.0251833255254049	0.0322545208010509	0.0184871032554641	0.0257028357767429	0.0328879826601727	0.0210734171241147	35.9579280551678	0.0433855138193369	3.5242209631221	0.205299716419152	0.236243733812597	0.188069007580222	0.174520068009849	0.204674132354907	0.157729272381268	0.200023556866966	0.233088807172706	0.188034247199148	0.00248186839111927	0.00242415832797566	0.00260519114413793
127	0.705265052202183	0.21	0.0212185616470854	0.0148682484517515	0.0275688748424193	0.242573373728617	0.865002209503305	0.626357726843803	1.10364669216281	31.28	21.64	41.69	0.0197108645679958	0.0272207728456563	0.0347306811233168	0.0192136488241825	0.0265341161659893	0.033854583507796	0.0195463717339064	0.0269914030204526	0.034478530467268	0.0212185616470854	34.7841575463501	-0.0492230640430691	3.38241392561392	0.205299716419152	0.236243733812597	0.188069007580222	0.174520068009849	0.204674132354907	0.157729272381268	0.200023556866966	0.233088807172706	0.188034247199148	0.00248186839111927	0.00242415832797566	0.00260519114413793
127	0.705265052202183	0.21	0.0212661864598896	0.0149106399740651	0.027621732945714	0.237592802389679	0.894635131587602	0.64442305693055	1.14484720624465	31.76	23.82	42.04	0.0199754155889893	0.0277313301592472	0.0354872447295052	0.0194669111165501	0.0270253871289336	0.0345838631413171	0.0199112752254109	0.0276332119767589	0.0353558153026257	0.0212661864598896	35.6492570422158	-0.00220833597796476	3.46624738682808	0.205299716419152	0.236243733812597	0.188069007580222	0.174520068009849	0.204674132354907	0.157729272381268	0.200023556866966	0.233088807172706	0.188034247199148	0.00248186839111927	0.00242415832797566	0.00260519114413793
127	0.705265052202183	0.21	0.0213052673407574	0.0147643210320655	0.0278462136494493	0.206206163418628	0.819808927556449	0.568677453878404	1.0709404012345	32.15	23.14	43.26	0.0174214066556254	0.0251148073648211	0.0328082080740168	0.0169748263394406	0.0244710144245834	0.0319672025097262	0.0172890088730293	0.0249395343387931	0.0325743085041084	0.0213052673407574	35.6361146825874	0.0106430691300548	3.48444935150906	0.205299716419152	0.236243733812597	0.188069007580222	0.174520068009849	0.204674132354907	0.157729272381268	0.200023556866966	0.233088807172706	0.188034247199148	0.00248186839111927	0.00242415832797566	0.00260519114413793
127	0.705265052202183	0.21	0.0213871075031062	0.0149412661920314	0.027832948814181	0.250605698967198	0.883249900598923	0.644782630357063	1.12171717084078	30.62	22.98	44.31	0.0207234095229621	0.028387783013154	0.036052156503346	0.0202074675468103	0.0276810243666028	0.0351545811863954	0.020530947962528	0.0281574184248165	0.0357108679170438	0.0213871075031062	34.895914386353	0.0723708339209087	3.52123141893415	0.205299716419152	0.236243733812597	0.188069007580222	0.174520068009849	0.204674132354907	0.157729272381268	0.200023556866966	0.233088807172706	0.188034247199148	0.00248186839111927	0.00242415832797566	0.00260519114413793
127	0.705265052202183	0.21	0.0214161171743208	0.0149683372782807	0.0278638970703609	0.276681436192077	1.0224010569713	0.764304895048286	1.28049721889432	30.41	22.94	38.52	0.02472499264186	0.0330743120637063	0.0414236314855526	0.0241119640751737	0.0322542714508641	0.0403965788265545	0.0247507790391564	0.033084074639277	0.0414452095988004	0.0214161171743208	33.3957031950657	0.0998649858766263	3.51074567480548	0.205299716419152	0.236243733812597	0.188069007580222	0.174520068009849	0.204674132354907	0.157729272381268	0.200023556866966	0.233088807172706	0.188034247199148	0.00248186839111927	0.00242415832797566	0.00260519114413793
127	0.705265052202183	0.21	0.0214947736319342	0.0149706197605676	0.0280189275033007	0.215859164461826	0.8373570258048	0.588180044696425	1.08653400691317	33.57	25.56	45.18	0.0172640969664289	0.024577870363616	0.0318916437608031	0.0168107057077763	0.0239324041338543	0.0310541025599323	0.0172406522540436	0.024517023017015	0.0317284613905554	0.0214947736319342	37.2727739723344	-0.0544373245779252	3.47383183995035	0.205299716419152	0.236243733812597	0.188069007580222	0.174520068009849	0.204674132354907	0.157729272381268	0.200023556866966	0.233088807172706	0.188034247199148	0.00248186839111927	0.00242415832797566	0.00260519114413793
127	0.705265052202183	0.21	0.0215385407781573	0.0150931774978683	0.0279839040584462	0.209340897045054	0.786787222036559	0.548055375688119	1.025519068385	32.67	22.77	45.73	0.0165256793088725	0.0237242327919323	0.030922786274992	0.0160981631146825	0.0231104913823529	0.0301228196500233	0.0162929922169845	0.0234510607086267	0.0305637176831391	0.0215385407781573	35.7575691560344	5.56732564876274e-05	3.46935950120871	0.205299716419152	0.236243733812597	0.188069007580222	0.174520068009849	0.204674132354907	0.157729272381268	0.200023556866966	0.233088807172706	0.188034247199148	0.00248186839111927	0.00242415832797566	0.00260519114413793
127	0.705265052202183	0.21	0.0215652008435655	0.0151013568346212	0.0280290448525098	0.23222482002708	0.829647956810801	0.59412023772573	1.06517567589587	33.58	25.08	47.91	0.0174327896811428	0.0243436890751889	0.0312545884692351	0.0169748869151379	0.0237042594276007	0.0304336319400636	0.0172405530192657	0.0240910187921645	0.0309855112400306	0.0215652008435655	37.225921114119	-0.0282466404706127	3.48803874879461	0.205299716419152	0.236243733812597	0.188069007580222	0.174520068009849	0.204674132354907	0.157729272381268	0.200023556866966	0.233088807172706	0.188034247199148	0.00248186839111927	0.00242415832797566	0.00260519114413793
127	0.705265052202183	0.21	0.0216072725964547	0.0150790342616048	0.0281355109313046	0.246598461790278	0.995427751880963	0.723775521196725	1.2670799825652	33.15	26.59	43.08	0.0215133313639775	0.0295878576270524	0.0376623838901273	0.0209522626963734	0.0288162049445735	0.0366801471927736	0.0215095647528445	0.0296437861205875	0.0378384978035877	0.0216072725964547	37.5785113366073	0.00959683745821575	3.54211029841654	0.205299716419152	0.236243733812597	0.188069007580222	0.174520068009849	0.204674132354907	0.157729272381268	0.200023556866966	0.233088807172706	0.188034247199148	0.00248186839111927	0.00242415832797566	0.00260519114413793
127	0.705265052202183	0.21	0.0216534213785803	0.0151259543970025	0.0281808883601582	0.211845658151908	0.840460616018341	0.587356806868494	1.09356442516819	34.74	25.69	47.09	0.0166696302673434	0.0238529077376066	0.0310361852078698	0.0162239346810772	0.0232151529987332	0.0302063713163892	0.0165756559622458	0.023718974580816	0.0308040149599948	0.0216534213785803	37.7953931309132	-0.0754457208709818	3.4704360897051	0.205299716419152	0.236243733812597	0.188069007580222	0.174520068009849	0.204674132354907	0.157729272381268	0.200023556866966	0.233088807172706	0.188034247199148	0.00248186839111927	0.00242415832797566	0.00260519114413793
127	0.705265052202183	0.21	0.0217527914234533	0.0152058315432991	0.0282997513036075	0.258792935561536	0.931829944238888	0.685614273718618	1.17804561475916	33.64	25.39	45.21	0.0200867463163045	0.0273002363243454	0.0345137263323863	0.019558692993839	0.0265825501312628	0.0336064072686866	0.0200112697717049	0.0272325074045007	0.0343945367680178	0.0217527914234533	37.1739373326098	0.00365612365754097	3.51583520084997	0.205299716419152	0.236243733812597	0.188069007580222	0.174520068009849	0.204674132354907	0.157729272381268	0.200023556866966	0.233088807172706	0.188034247199148	0.00248186839111927	0.00242415832797566	0.00260519114413793
127	0.705265052202183	0.21	0.0220400724629611	0.0153987223897274	0.0286814225361948	0.253479919720214	0.889156219846292	0.650917416519814	1.12739502317277	30.14	22.48	39.7	0.0212450118188471	0.0290207850028558	0.0367965581868645	0.0207212748903938	0.0283053579215107	0.0358894409526277	0.021165713297776	0.0289740567774819	0.0367303491121738	0.0220400724629611	33.9898208955274	0.0815370315439554	3.50670473761286	0.205299716419152	0.236243733812597	0.188069007580222	0.174520068009849	0.204674132354907	0.157729272381268	0.200023556866966	0.233088807172706	0.188034247199148	0.00248186839111927	0.00242415832797566	0.00260519114413793
127	0.705265052202183	0.21	0.0220740545501361	0.0153296411203771	0.0288184679798951	0.227626553517086	0.894676134388813	0.637367997535771	1.15198427124185	31.5	22.37	44.35	0.0199204733593807	0.0279624520987435	0.0360044308381062	0.0194158743639362	0.0272541443700747	0.0350924143762132	0.0197398655480764	0.0276943542747515	0.0356294122115752	0.0220740545501361	35.5137032138504	-0.084993338623103	3.38034945577492	0.205299716419152	0.236243733812597	0.188069007580222	0.174520068009849	0.204674132354907	0.157729272381268	0.200023556866966	0.233088807172706	0.188034247199148	0.00248186839111927	0.00242415832797566	0.00260519114413793
127	0.705265052202183	0.21	0.0222105026832013	0.0154071972065955	0.0290138081598072	0.240884367472678	0.866369167209018	0.626243763158721	1.10649457125932	32.92	24.29	45.65	0.0187397821651558	0.025925319217893	0.0331108562706303	0.0182528851733545	0.0252517276132825	0.0322505700532104	0.0185884675722493	0.0257538849941305	0.0328863862116481	0.0222105026832013	36.0691727351707	-0.0526944363842009	3.43335300156101	0.205299716419152	0.236243733812597	0.188069007580222	0.174520068009849	0.204674132354907	0.157729272381268	0.200023556866966	0.233088807172706	0.188034247199148	0.00248186839111927	0.00242415832797566	0.00260519114413793
127	0.705265052202183	0.21	0.0222465491867068	0.0156056579948832	0.0288874403785305	0.242762261927235	0.94366624798386	0.683452989819864	1.20387950614786	31.55	24.31	44.5	0.0213250668786144	0.0294442282777208	0.0375633896768273	0.0207843420111699	0.0286976314898608	0.0366109209685517	0.0212246095061345	0.0293175316543325	0.037348175310897	0.0222465491867068	36.1964047795697	-0.0917634168709174	3.39499329041402	0.205299716419152	0.236243733812597	0.188069007580222	0.174520068009849	0.204674132354907	0.157729272381268	0.200023556866966	0.233088807172706	0.188034247199148	0.00248186839111927	0.00242415832797566	0.00260519114413793
127	0.705265052202183	0.21	0.0222569357188633	0.0154927976358267	0.0290210738018999	0.247145083173344	0.910965942238711	0.662728515736857	1.15920336874056	31.96	24.24	43.19	0.0204208161851168	0.028069816849023	0.0357188175129292	0.019899131948804	0.0273527259730473	0.0348063199972907	0.0203499468672299	0.0279780672303617	0.0355871366875955	0.0222569357188633	35.6293928370123	0.000321256617604891	3.47919612372998	0.205299716419152	0.236243733812597	0.188069007580222	0.174520068009849	0.204674132354907	0.157729272381268	0.200023556866966	0.233088807172706	0.188034247199148	0.00248186839111927	0.00242415832797566	0.00260519114413793
127	0.705265052202183	0.21	0.0223835996589054	0.0156837959131124	0.0290834034046984	0.227932022151316	0.868388932425745	0.618857741340166	1.11792012351132	33.19	25.07	44.26	0.0183695162278469	0.0257763352070749	0.0331831541863029	0.0178900714227554	0.0251035722526214	0.0323170730824873	0.0183192442345549	0.0256582959425225	0.0330816294408799	0.0223835996589054	36.2453478691495	-0.0240746625402189	3.47750586175342	0.205299716419152	0.236243733812597	0.188069007580222	0.174520068009849	0.204674132354907	0.157729272381268	0.200023556866966	0.233088807172706	0.188034247199148	0.00248186839111927	0.00242415832797566	0.00260519114413793
127	0.705265052202183	0.21	0.0223922886574209	0.0155722211669238	0.0292123561479181	0.254154057201572	0.945961037802714	0.692952746899143	1.19896932870628	31.97	23.98	40.94	0.0213416318806317	0.0291338079436811	0.0369259840067304	0.0207962656210901	0.0283893196143294	0.0359823736075687	0.0213106744936973	0.0291440240547714	0.0368931794270568	0.0223922886574209	35.081604795485	-0.0179407920297021	3.4363976120969	0.205299716419152	0.236243733812597	0.188069007580222	0.174520068009849	0.204674132354907	0.157729272381268	0.200023556866966	0.233088807172706	0.188034247199148	0.00248186839111927	0.00242415832797566	0.00260519114413793
127	0.705265052202183	0.21	0.0224102342281197	0.0155718678055953	0.0292486006506441	0.255119998274271	0.922072386541753	0.676080159938334	1.16806461314517	30.61	22.76	39.71	0.021735820581785	0.0296444137025378	0.0375530068232906	0.0211947755265012	0.0289065090354378	0.0366182425443745	0.0217198021203799	0.0296303504323535	0.0374616457149389	0.0224102342281197	34.037159583912	0.0261361144627354	3.45404037137484	0.205299716419152	0.236243733812597	0.188069007580222	0.174520068009849	0.204674132354907	0.157729272381268	0.200023556866966	0.233088807172706	0.188034247199148	0.00248186839111927	0.00242415832797566	0.00260519114413793
127	0.705265052202183	0.21	0.0224686831745331	0.0156972483990411	0.0292401179500251	0.270283984232495	0.93704473834161	0.696656856387898	1.17743262029532	34.73	23.18	47.9	0.0197738790666119	0.0265970386511994	0.033420198235787	0.0192452161975897	0.0258859557769959	0.0325266953564022	0.0194956514789897	0.0261898936556623	0.0329067615150172	0.0224686831745331	36.9437609847156	0.0113693899307046	3.51203708063652	0.205299716419152	0.236243733812597	0.188069007580222	0.174520068009849	0.204674132354907	0.157729272381268	0.200023556866966	0.233088807172706	0.188034247199148	0.00248186839111927	0.00242415832797566	0.00260519114413793
127	0.705265052202183	0.21	0.0224735496132546	0.0157241919419552	0.029222907284554	0.222357862022595	0.859236059794892	0.608358622675494	1.11011349691429	30.54	23.17	42.43	0.0195977397617422	0.0276795364873907	0.0357613332130391	0.0191105337374875	0.026991414434073	0.0348722951306584	0.0195345690929779	0.0275388974912664	0.0355348285188768	0.0224735496132546	34.3867255496548	0.00723522580935865	3.44276697480214	0.205299716419152	0.236243733812597	0.188069007580222	0.174520068009849	0.204674132354907	0.157729272381268	0.200023556866966	0.233088807172706	0.188034247199148	0.00248186839111927	0.00242415832797566	0.00260519114413793
127	0.705265052202183	0.21	0.0225979012282473	0.0157060785765213	0.0294897238799733	0.205444518769136	0.85908354316539	0.595307289529635	1.12285979680115	33.59	26.65	44.69	0.0174647051773577	0.0252031867709164	0.0329416683644751	0.0170059222524752	0.0245411205278451	0.032076318803215	0.0174739761541474	0.0251683075751032	0.032987739951138	0.0225979012282473	36.9031220102374	-0.0762972768644776	3.44849229859929	0.205299716419152	0.236243733812597	0.188069007580222	0.174520068009849	0.204674132354907	0.157729272381268	0.200023556866966	0.233088807172706	0.188034247199148	0.00248186839111927	0.00242415832797566	0.00260519114413793
127	0.705265052202183	0.21	0.0226552125063769	0.0157736735184037	0.0295367514943501	0.243251281749468	0.916502247167876	0.664115077121259	1.16888941721449	33.61	25.3	44.45	0.0194736520213581	0.026874327135448	0.0342750022495378	0.0189619567985582	0.0261681696670856	0.033374382535613	0.0194113485854301	0.0267893956340882	0.0342787779451156	0.0226552125063769	36.0803514806465	-0.00396172604393207	3.49677610416472	0.205299716419152	0.236243733812597	0.188069007580222	0.174520068009849	0.204674132354907	0.157729272381268	0.200023556866966	0.233088807172706	0.188034247199148	0.00248186839111927	0.00242415832797566	0.00260519114413793
127	0.705265052202183	0.21	0.0228552566848019	0.0159076996676427	0.0298028137019611	0.217108591445042	0.805482119801646	0.566671506154408	1.04429273344888	31.6	22.4	45.08	0.0176546455435331	0.025094788007352	0.0325349304711709	0.0172065828743555	0.0244578996784816	0.0317092164826076	0.0174593848976039	0.024817550628529	0.0321402417302801	0.0228552566848019	34.8458951884983	-0.0271217363908139	3.40623146636713	0.205299716419152	0.236243733812597	0.188069007580222	0.174520068009849	0.204674132354907	0.157729272381268	0.200023556866966	0.233088807172706	0.188034247199148	0.00248186839111927	0.00242415832797566	0.00260519114413793
127	0.705265052202183	0.21	0.0228856227466979	0.0159078306777552	0.0298634148156406	0.234144570971067	0.94273397316582	0.676535248189752	1.20893269814189	31.61	24	41.06	0.0210734675101109	0.0293653195562924	0.037657171602474	0.0205385767525353	0.028619963434127	0.0367013501157188	0.0210737229012125	0.0293225231147311	0.0376445545394118	0.0228856227466979	34.0786227924284	0.0203049474253621	3.4645120473322	0.205299716419152	0.236243733812597	0.188069007580222	0.174520068009849	0.204674132354907	0.157729272381268	0.200023556866966	0.233088807172706	0.188034247199148	0.00248186839111927	0.00242415832797566	0.00260519114413793
127	0.705265052202183	0.21	0.0228948083565036	0.0159558908521392	0.0298337258608681	0.255087906887452	0.887631968682618	0.650807825851841	1.12445611151339	32.5	25.02	43.32	0.0197242258997676	0.026901725472086	0.0340792250444044	0.0192154508460883	0.0262078109483588	0.0332001710506292	0.0197004915421588	0.0269095195447164	0.0339898131930483	0.0228948083565036	35.4499039471735	0.0229708781350778	3.48524226130048	0.205299716419152	0.236243733812597	0.188069007580222	0.174520068009849	0.204674132354907	0.157729272381268	0.200023556866966	0.233088807172706	0.188034247199148	0.00248186839111927	0.00242415832797566	0.00260519114413793
127	0.705265052202183	0.21	0.0230973271646124	0.0161480264854529	0.0300466278437718	0.287447122721268	0.955052065860642	0.720282349091688	1.1898217826296	32.72	24.56	44.71	0.0216806824055648	0.0287473107550319	0.035813939104499	0.0211192442804868	0.0280028767953704	0.034886509310254	0.0215576685871287	0.028602867743848	0.0356868382437809	0.0230973271646124	35.6633905753603	-0.0652950756063945	3.41450453626136	0.205299716419152	0.236243733812597	0.188069007580222	0.174520068009849	0.204674132354907	0.157729272381268	0.200023556866966	0.233088807172706	0.188034247199148	0.00248186839111927	0.00242415832797566	0.00260519114413793
127	0.705265052202183	0.21	0.0231598253142769	0.0162096618280985	0.0301099888004553	0.215187690242911	0.850792771566298	0.597114398269961	1.10447114486263	32.42	24.57	43.98	0.0181390729215561	0.0258452855420791	0.0335514981626022	0.0176718128367085	0.0251795144540237	0.0326872160713388	0.0180561192355793	0.0257493703795916	0.0334168523093801	0.0231598253142769	35.5582379445652	-0.0222309708879679	3.45132222189487	0.205299716419152	0.236243733812597	0.188069007580222	0.174520068009849	0.204674132354907	0.157729272381268	0.200023556866966	0.233088807172706	0.188034247199148	0.00248186839111927	0.00242415832797566	0.00260519114413793
127	0.705265052202183	0.21	0.0232146997212968	0.0162098465437918	0.0302195528988017	0.232594826619378	0.954559790591287	0.683851888134393	1.22526769304818	31.47	23.36	40.54	0.0213943266122044	0.0298634313732772	0.0383325361343499	0.0208527162714909	0.0291074205142241	0.0373621247569572	0.0213532536764147	0.0297937658060808	0.0382499946151714	0.0232146997212968	34.8395952323687	-0.049496654622491	3.39894293268235	0.205299716419152	0.236243733812597	0.188069007580222	0.174520068009849	0.204674132354907	0.157729272381268	0.200023556866966	0.233088807172706	0.188034247199148	0.00248186839111927	0.00242415832797566	0.00260519114413793
127	0.705265052202183	0.21	0.023222933082265	0.0161548828352388	0.0302909833292912	0.213647305200511	0.86645756628905	0.606924474702047	1.12599065787605	32.12	23.21	45.52	0.0186073474055516	0.0265642227659776	0.0345210981264035	0.0181305805421454	0.0258835808189594	0.0336365810957734	0.0184249658752889	0.026289312642074	0.0341612639745389	0.023222933082265	35.500695047562	-0.00629547036225014	3.46049471978038	0.205299716419152	0.236243733812597	0.188069007580222	0.174520068009849	0.204674132354907	0.157729272381268	0.200023556866966	0.233088807172706	0.188034247199148	0.00248186839111927	0.00242415832797566	0.00260519114413793
127	0.705265052202183	0.21	0.0234239002624895	0.0162901801740894	0.0305576203508896	0.218004191289393	0.899827938611539	0.633746410562874	1.1659094666602	33.77	25.75	44.97	0.0184924659458642	0.0262566181591969	0.0340207703725297	0.0180052579666724	0.0255648535286063	0.0331244490905401	0.0184395149113257	0.0261826091914822	0.0339440364614936	0.0234239002624895	37.4112055320945	-0.0475746062946724	3.48391162472661	0.205299716419152	0.236243733812597	0.188069007580222	0.174520068009849	0.204674132354907	0.157729272381268	0.200023556866966	0.233088807172706	0.188034247199148	0.00248186839111927	0.00242415832797566	0.00260519114413793
127	0.705265052202183	0.21	0.0234509438836611	0.0162749955926013	0.0306268921747208	0.213428816339858	0.847710663263556	0.593627670805022	1.10179365572209	32.57	25.07	42.78	0.0179541041094274	0.0256387736816005	0.0333234432537737	0.0174904383321499	0.0249766508680608	0.0324628634039716	0.0179177135382043	0.0256087035279369	0.0332514530335948	0.0234509438836611	35.4558627084714	-0.00102308437276991	3.47579171388178	0.205299716419152	0.236243733812597	0.188069007580222	0.174520068009849	0.204674132354907	0.157729272381268	0.200023556866966	0.233088807172706	0.188034247199148	0.00248186839111927	0.00242415832797566	0.00260519114413793
127	0.705265052202183	0.21	0.0235551477466232	0.0165067091160588	0.0306035863771877	0.240651226541812	0.898979992541664	0.649657134893706	1.14830285018962	29.26	22.06	38.5	0.0218311394830984	0.0302094082487109	0.0385876770143235	0.021303291913101	0.0294789854163395	0.0376546789195779	0.021791907893883	0.0302276925730668	0.0385449697144328	0.0235551477466232	33.0089495062853	-0.0954068142571004	3.30162497522749	0.205299716419152	0.236243733812597	0.188069007580222	0.174520068009849	0.204674132354907	0.157729272381268	0.200023556866966	0.233088807172706	0.188034247199148	0.00248186839111927	0.00242415832797566	0.00260519114413793
127	0.705265052202183	0.21	0.0235803748989155	0.0164391696501732	0.0307215801476578	0.255743587785575	0.946803949655329	0.694627551004216	1.19898034830644	31.26	23.98	45.14	0.0218724796333257	0.0298130272484151	0.0377535748635044	0.0213209402557278	0.0290612579580303	0.0368015756603328	0.0217158985599549	0.0295820903607821	0.0374992734435524	0.0235803748989155	35.588034467809	0.0658282668187398	3.53859760895632	0.205299716419152	0.236243733812597	0.188069007580222	0.174520068009849	0.204674132354907	0.157729272381268	0.200023556866966	0.233088807172706	0.188034247199148	0.00248186839111927	0.00242415832797566	0.00260519114413793
127	0.705265052202183	0.21	0.023652983722083	0.0165917620723374	0.0307142053718285	0.264053415545455	0.985067665124602	0.728306831282174	1.24182849896703	33.1	25.67	43.31	0.0216745930610777	0.0293158595555306	0.0369571260499835	0.0211097057069586	0.0285518240651578	0.035993942423357	0.0216501894652643	0.0293351987166944	0.0368891271793279	0.023652983722083	36.038818641883	-0.0501381713297518	3.43742452795329	0.205299716419152	0.236243733812597	0.188069007580222	0.174520068009849	0.204674132354907	0.157729272381268	0.200023556866966	0.233088807172706	0.188034247199148	0.00248186839111927	0.00242415832797566	0.00260519114413793
127	0.705265052202183	0.21	0.0237315415805451	0.0165889125008229	0.0308741706602673	0.217856435829678	0.808109592237967	0.569045822045782	1.04717336243015	30.94	22.32	41.71	0.0180981972561699	0.0257014922846566	0.0333047873131433	0.0176446365316836	0.0250573846259762	0.0324701327202689	0.0179863544506474	0.0255473211332622	0.0330961820526368	0.0237315415805451	33.6329116600245	-0.0747657162698742	3.34391782725014	0.205299716419152	0.236243733812597	0.188069007580222	0.174520068009849	0.204674132354907	0.157729272381268	0.200023556866966	0.233088807172706	0.188034247199148	0.00248186839111927	0.00242415832797566	0.00260519114413793
127	0.705265052202183	0.21	0.0237428958712982	0.0166302748569638	0.0308555168856326	0.221594295814751	0.829416669065974	0.586709872952092	1.07212346517986	29.39	22.54	39.62	0.0196284054634166	0.0277481723575372	0.0358679392516577	0.019152381689281	0.0270752297817575	0.0349980778742339	0.0196012000473988	0.0277344682634362	0.0358160547689357	0.0237428958712982	32.8055795638752	-0.042808680241687	3.36087060751155	0.205299716419152	0.236243733812597	0.188069007580222	0.174520068009849	0.204674132354907	0.157729272381268	0.200023556866966	0.233088807172706	0.188034247199148	0.00248186839111927	0.00242415832797566	0.00260519114413793
127	0.705265052202183	0.21	0.0237565871487586	0.0166287074840461	0.0308844668134712	0.245316641893649	0.875508627247394	0.635755228412578	1.11526202608221	32.52	24.04	42.69	0.0192572459185546	0.0265194593535892	0.0337816727886239	0.0187603565412908	0.0258351850965481	0.0329100136518054	0.0192268876469404	0.0264250083111518	0.0336264479724457	0.0237565871487586	34.374217196651	0.0841447728780602	3.53102732355524	0.205299716419152	0.236243733812597	0.188069007580222	0.174520068009849	0.204674132354907	0.157729272381268	0.200023556866966	0.233088807172706	0.188034247199148	0.00248186839111927	0.00242415832797566	0.00260519114413793
127	0.705265052202183	0.21	0.0239295958379783	0.0166364953058471	0.0312226963701096	0.212292888710059	0.849575514195614	0.59406892274147	1.10508210564976	33.56	25.8	44.8	0.0174445177863915	0.0249473328782724	0.0324501479701533	0.0169864970858644	0.0242923193650812	0.031598141644298	0.0173950754787017	0.0248538740326757	0.0323602727279798	0.0239295958379783	36.186812053781	-0.0584221104267178	3.43192423252851	0.205299716419152	0.236243733812597	0.188069007580222	0.174520068009849	0.204674132354907	0.157729272381268	0.200023556866966	0.233088807172706	0.188034247199148	0.00248186839111927	0.00242415832797566	0.00260519114413793
127	0.705265052202183	0.21	0.0239594912939762	0.0166651511587608	0.0312538314291917	0.243276180852731	0.950756655077659	0.688954182973059	1.21255912718226	31.14	23.33	43.39	0.0217762818505595	0.0300512652422286	0.0383262486338977	0.0212284450296437	0.0292952505227379	0.0373620560158322	0.0216738592495843	0.029922316170345	0.0381097792116431	0.0239594912939762	35.8516453688903	-0.0230552515841752	3.44916685209392	0.205299716419152	0.236243733812597	0.188069007580222	0.174520068009849	0.204674132354907	0.157729272381268	0.200023556866966	0.233088807172706	0.188034247199148	0.00248186839111927	0.00242415832797566	0.00260519114413793
127	0.705265052202183	0.21	0.0240218277367379	0.0167471913195892	0.0312964641538867	0.249655740914468	0.921350465915499	0.671965754894598	1.1707351769364	30.51	23.24	39.25	0.0216681702242946	0.0297098156956252	0.0377514611669557	0.0211298306289368	0.0289716836801306	0.0368135367313244	0.0217201698319558	0.0297089674490965	0.0377218474878264	0.0240218277367379	33.1206484808853	0.0515880545647579	3.460828231057	0.205299716419152	0.236243733812597	0.188069007580222	0.174520068009849	0.204674132354907	0.157729272381268	0.200023556866966	0.233088807172706	0.188034247199148	0.00248186839111927	0.00242415832797566	0.00260519114413793
127	0.705265052202183	0.21	0.0240320050282473	0.0167937521023708	0.0312702579541238	0.220611766058276	0.950225002641944	0.671372528591772	1.22907747669212	32.53	24.98	42.69	0.0203295312250815	0.0287733382576465	0.0372171452902116	0.0198048764987141	0.0280307698362156	0.036256663173717	0.0202615646432149	0.0287370892914497	0.037117763188027	0.0240320050282473	35.9792536868654	-0.00629712079009131	3.48626912217145	0.205299716419152	0.236243733812597	0.188069007580222	0.174520068009849	0.204674132354907	0.157729272381268	0.200023556866966	0.233088807172706	0.188034247199148	0.00248186839111927	0.00242415832797566	0.00260519114413793
127	0.705265052202183	0.21	0.0240667857220671	0.0168273024948677	0.0313062689492666	0.249769878373572	1.04254273254169	0.760440486408464	1.32464497867491	33.41	25.12	46.43	0.0224246155061094	0.030743523449616	0.0390624313931226	0.0218372042310483	0.0299381989478652	0.0380391936646822	0.0222608358622361	0.0305521560179727	0.0387981068951119	0.0240667857220671	37.3144376480005	0.0261246424612453	3.55590111799176	0.205299716419152	0.236243733812597	0.188069007580222	0.174520068009849	0.204674132354907	0.157729272381268	0.200023556866966	0.233088807172706	0.188034247199148	0.00248186839111927	0.00242415832797566	0.00260519114413793
127	0.705265052202183	0.21	0.024109652592767	0.0168520241344547	0.0313672810510794	0.223786117806503	0.945172200935359	0.670338153919726	1.22000624795099	30.88	23.2	42.2	0.0213655764400791	0.0301253162900534	0.0388850561400276	0.0208308474670571	0.0293713521043961	0.037911856741735	0.0212905701785231	0.0299885531403111	0.038768905521673	0.024109652592767	34.9296417450489	-0.0723128693789001	3.38663127629332	0.205299716419152	0.236243733812597	0.188069007580222	0.174520068009849	0.204674132354907	0.157729272381268	0.200023556866966	0.233088807172706	0.188034247199148	0.00248186839111927	0.00242415832797566	0.00260519114413793
127	0.705265052202183	0.21	0.0241601236035453	0.0167397595275883	0.0315804876795024	0.230129463554621	0.99640797096657	0.711866618352338	1.2809493235808	33.71	23.73	42.3	0.0208128565679596	0.0291319969896869	0.0374511374114141	0.0202650995103634	0.028365295076335	0.0364654906423066	0.0206986859023344	0.029047877425289	0.0372888744408106	0.0241601236035453	35.4892102583774	-0.101470848837444	3.37643084951789	0.205299716419152	0.236243733812597	0.188069007580222	0.174520068009849	0.204674132354907	0.157729272381268	0.200023556866966	0.233088807172706	0.188034247199148	0.00248186839111927	0.00242415832797566	0.00260519114413793
127	0.705265052202183	0.21	0.0242578152890968	0.0169426366227696	0.0315729939554239	0.261049471660181	0.945357942896999	0.697028615788312	1.19368727000569	31.65	23.1	40.97	0.0216801010476626	0.0294040377453339	0.0371279744430052	0.0211293293847006	0.0286570434978814	0.0361847576110621	0.0216204446653599	0.0293605955197791	0.0370308554269626	0.0242578152890968	33.4126811717073	0.0327539191737183	3.44645824500899	0.205299716419152	0.236243733812597	0.188069007580222	0.174520068009849	0.204674132354907	0.157729272381268	0.200023556866966	0.233088807172706	0.188034247199148	0.00248186839111927	0.00242415832797566	0.00260519114413793
127	0.705265052202183	0.21	0.0243055378606822	0.0168397693129955	0.0317713064083689	0.241027153269923	1.00441983705954	0.726140553535123	1.28269912058395	32.73	24.18	45.13	0.0218504179636037	0.0302241668556308	0.0385979157476578	0.0212844872210387	0.0294413541322995	0.0375982210435602	0.0216893723846013	0.0300230787585197	0.0383115531523228	0.0243055378606822	36.6174790614561	0.0653410129635547	3.56926844416763	0.205299716419152	0.236243733812597	0.188069007580222	0.174520068009849	0.204674132354907	0.157729272381268	0.200023556866966	0.233088807172706	0.188034247199148	0.00248186839111927	0.00242415832797566	0.00260519114413793
127	0.705265052202183	0.21	0.0243145338765754	0.0169451963381894	0.0316838714149614	0.211510800417559	0.874097792991521	0.610599937315244	1.1375956486678	32.02	23.06	42.7	0.0187750858469082	0.0268772728247692	0.0349794598026302	0.0182948500808052	0.0261897964632223	0.0340847428456395	0.0186665210165109	0.0266502526221817	0.0348561547728007	0.0243145338765754	34.6564791958981	0.0323418982805565	3.49090550569374	0.205299716419152	0.236243733812597	0.188069007580222	0.174520068009849	0.204674132354907	0.157729272381268	0.200023556866966	0.233088807172706	0.188034247199148	0.00248186839111927	0.00242415832797566	0.00260519114413793
127	0.705265052202183	0.21	0.0243363905405179	0.0169438307513547	0.0317289503296811	0.236119399542067	0.889355789156714	0.639604405314832	1.1391071729986	31.57	23.36	41.97	0.019947755651391	0.0277369133511763	0.0355260710509615	0.019441814519935	0.0270334133901162	0.0346250122602973	0.01993927359781	0.0276500841035529	0.0353592163034113	0.0243363905405179	33.4135929307696	-0.0356059857977078	3.37947392507554	0.205299716419152	0.236243733812597	0.188069007580222	0.174520068009849	0.204674132354907	0.157729272381268	0.200023556866966	0.233088807172706	0.188034247199148	0.00248186839111927	0.00242415832797566	0.00260519114413793
127	0.705265052202183	0.21	0.0243705140946852	0.0169804362752844	0.0317605919140859	0.236334925056356	0.892454421294207	0.641982516305124	1.14292632628329	30.88	21.95	41.4	0.0204568542754572	0.0284381732838747	0.0364194922922923	0.0199447911680028	0.0277263268198004	0.0355078624715981	0.0203321822979868	0.0282396936043504	0.0361348531982345	0.0243705140946852	33.2888140474812	0.0584441485178219	3.46270958935368	0.205299716419152	0.236243733812597	0.188069007580222	0.174520068009849	0.204674132354907	0.157729272381268	0.200023556866966	0.233088807172706	0.188034247199148	0.00248186839111927	0.00242415832797566	0.00260519114413793
127	0.705265052202183	0.21	0.0247837638727542	0.0172752474584415	0.032292280287067	0.217589934414216	0.892779530774485	0.628461068054834	1.15709799349414	31.64	23.88	41.62	0.0195537072098745	0.0277776149312884	0.0360015226527023	0.0190570515469086	0.0270720755872021	0.0350870996274955	0.0195200950707819	0.0277538889747478	0.0359202513578474	0.0247837638727542	34.4784343128347	-0.120278385766278	3.33043976741158	0.205299716419152	0.236243733812597	0.188069007580222	0.174520068009849	0.204674132354907	0.157729272381268	0.200023556866966	0.233088807172706	0.188034247199148	0.00248186839111927	0.00242415832797566	0.00260519114413793
127	0.705265052202183	0.21	0.0247993601988246	0.0173866231627134	0.0322120972349358	0.249425457627561	0.910994049767922	0.664260885697119	1.15772721383873	29.13	21.77	40.96	0.0224175378561522	0.0307443115154513	0.0390710851747504	0.0218770958802163	0.0300031276900546	0.0381291594998928	0.0222842417714778	0.0305906605998989	0.0388231799585175	0.0247993601988246	32.9598677605391	0.0144554084410752	3.40663018304741	0.205299716419152	0.236243733812597	0.188069007580222	0.174520068009849	0.204674132354907	0.157729272381268	0.200023556866966	0.233088807172706	0.188034247199148	0.00248186839111927	0.00242415832797566	0.00260519114413793
127	0.705265052202183	0.21	0.0248370942659117	0.0173349985082838	0.0323391900235395	0.217027817680743	0.896299836888277	0.630500285555438	1.16209938822112	33.68	22.42	44.75	0.0184485177821839	0.0262258461380951	0.0340031744940063	0.0179631944452679	0.0255359253915363	0.0331086563378048	0.0182000704803281	0.0258978745579624	0.033563993289082	0.0248370942659117	35.5558691212634	-0.0352657600716717	3.44003564753454	0.205299716419152	0.236243733812597	0.188069007580222	0.174520068009849	0.204674132354907	0.157729272381268	0.200023556866966	0.233088807172706	0.188034247199148	0.00248186839111927	0.00242415832797566	0.00260519114413793
127	0.705265052202183	0.21	0.0248472265973687	0.0172809234257817	0.0324135297689557	0.235683396211481	0.971753809407539	0.698532941514562	1.24497467730052	30.97	24.73	41.9	0.0221989582869311	0.0308817537415373	0.0395645491961435	0.0216423553311061	0.0301074437405262	0.0385725321499462	0.0222330164752606	0.0309179988578563	0.0395283478472205	0.0248472265973687	34.1494060526647	0.0249340038721152	3.48064047521934	0.205299716419152	0.236243733812597	0.188069007580222	0.174520068009849	0.204674132354907	0.157729272381268	0.200023556866966	0.233088807172706	0.188034247199148	0.00248186839111927	0.00242415832797566	0.00260519114413793
127	0.705265052202183	0.21	0.0248611419319781	0.0172267355633421	0.0324955483006142	0.2417839499777	0.940791094564887	0.680678481579488	1.20090370755029	30.25	24.48	39.55	0.0221361021462317	0.0305951316680804	0.0390541611899291	0.0215891179684355	0.0298391244528318	0.0380891309372281	0.0222565464734879	0.0307382778952459	0.0392085592726872	0.0248611419319781	33.3779739014035	0.0291868038177222	3.44903092474325	0.205299716419152	0.236243733812597	0.188069007580222	0.174520068009849	0.204674132354907	0.157729272381268	0.200023556866966	0.233088807172706	0.188034247199148	0.00248186839111927	0.00242415832797566	0.00260519114413793
127	0.705265052202183	0.21	0.0248836575970232	0.0172863514169037	0.0324809637771428	0.220714818550601	0.890624580157471	0.629340709315074	1.15190845099987	32.26	24.75	40.01	0.0192149517327537	0.0271924381601735	0.0351699245875932	0.0187214258623248	0.0264940147709953	0.0342666036796658	0.0193128667760782	0.0272713650305878	0.0352523169835578	0.0248836575970232	33.7075413690772	-0.00249437806884164	3.43659561743318	0.205299716419152	0.236243733812597	0.188069007580222	0.174520068009849	0.204674132354907	0.157729272381268	0.200023556866966	0.233088807172706	0.188034247199148	0.00248186839111927	0.00242415832797566	0.00260519114413793
127	0.705265052202183	0.21	0.0250376919357418	0.0175522638439046	0.0325231200275789	0.237648531735118	0.977465494192663	0.704129421895113	1.25080156649021	33.79	25.32	45.26	0.0205349597599344	0.0285064278892762	0.0364778960186179	0.0199937790750409	0.0277551662189667	0.0355165533628924	0.020440176658906	0.0284403681310551	0.0363298428585152	0.0250376919357418	36.532044359872	0.0220221163781702	3.53641082685163	0.205299716419152	0.236243733812597	0.188069007580222	0.174520068009849	0.204674132354907	0.157729272381268	0.200023556866966	0.233088807172706	0.188034247199148	0.00248186839111927	0.00242415832797566	0.00260519114413793
127	0.705265052202183	0.21	0.0251709249638724	0.0176034496784738	0.032738400249271	0.240333629518519	0.959461414619519	0.693133214868231	1.22578961437081	32.9	23.44	41.63	0.0207547931362597	0.0287295757229537	0.0367043583096478	0.020215738578415	0.0279833958580556	0.0357510531376962	0.0206626692230228	0.0286159518196542	0.0365916085545904	0.0251709249638724	34.8175727736095	-0.0696877497848498	3.38042075653936	0.205299716419152	0.236243733812597	0.188069007580222	0.174520068009849	0.204674132354907	0.157729272381268	0.200023556866966	0.233088807172706	0.188034247199148	0.00248186839111927	0.00242415832797566	0.00260519114413793
127	0.705265052202183	0.21	0.0251925658360399	0.0175804683261188	0.0328046633459611	0.211909835480237	0.857658706388483	0.599425338851957	1.11589207392501	32.06	25.07	42.31	0.0184088259526603	0.0263393767819827	0.0342699276113051	0.0179376177734193	0.0256651713868262	0.0333927250002331	0.0183576624981985	0.0262906590070053	0.0343042395599646	0.0251925658360399	34.8309183312542	-0.047158729662924	3.41356876951277	0.205299716419152	0.236243733812597	0.188069007580222	0.174520068009849	0.204674132354907	0.157729272381268	0.200023556866966	0.233088807172706	0.188034247199148	0.00248186839111927	0.00242415832797566	0.00260519114413793
127	0.705265052202183	0.21	0.0252474416944759	0.0175686758015745	0.0329262075873774	0.252300341759217	0.982290976373167	0.718274951594286	1.24630700115205	33.11	25.04	42.78	0.0213706303822794	0.0292258240905172	0.0370810177987549	0.0208135861680622	0.0284640273665023	0.0361144685649424	0.0213587031504503	0.0292240847289748	0.037014622234765	0.0252474416944759	35.5958615040798	-0.0171404804678124	3.47031265944753	0.205299716419152	0.236243733812597	0.188069007580222	0.174520068009849	0.204674132354907	0.157729272381268	0.200023556866966	0.233088807172706	0.188034247199148	0.00248186839111927	0.00242415832797566	0.00260519114413793
127	0.705265052202183	0.21	0.0252901654155485	0.0177306158890383	0.0328497149420588	0.272343232359275	1.0548726263292	0.785663067207567	1.32408218545082	33.17	24.57	43.03	0.0233325235321277	0.031327475357475	0.0393224271828223	0.0227237146657681	0.0305100564986863	0.0382963983316045	0.023271602525655	0.0312014101686964	0.0392320538366916	0.0252901654155485	35.3707879875564	-0.0805457008960906	3.40012417984216	0.205299716419152	0.236243733812597	0.188069007580222	0.174520068009849	0.204674132354907	0.157729272381268	0.200023556866966	0.233088807172706	0.188034247199148	0.00248186839111927	0.00242415832797566	0.00260519114413793
127	0.705265052202183	0.21	0.0255365715426987	0.0179098677859014	0.0331632752994961	0.226010156672047	0.892068267016477	0.634325073668478	1.14981146036448	32.51	23.13	42.25	0.0192163387109437	0.027024449582506	0.0348325604540684	0.0187205406327947	0.0263271955234688	0.0339338504141428	0.0191416297206411	0.0268717175493299	0.0346383241075171	0.0255365715426987	34.3670433998337	0.0340683132546396	3.47828638834586	0.205299716419152	0.236243733812597	0.188069007580222	0.174520068009849	0.204674132354907	0.157729272381268	0.200023556866966	0.233088807172706	0.188034247199148	0.00248186839111927	0.00242415832797566	0.00260519114413793
127	0.705265052202183	0.21	0.0255370542216685	0.0178208825331034	0.0332532259102336	0.268695253914506	0.957482750217139	0.710858590591213	1.20410690984307	29.11	21.68	38.71	0.024008886950505	0.0323384923686481	0.0406680977867912	0.0234303917314686	0.0315592949296051	0.0396881981277416	0.0239524565923141	0.03226445238831	0.0406336363636549	0.0255370542216685	32.1120846610704	0.0513969640827676	3.41860830650407	0.205299716419152	0.236243733812597	0.188069007580222	0.174520068009849	0.204674132354907	0.157729272381268	0.200023556866966	0.233088807172706	0.188034247199148	0.00248186839111927	0.00242415832797566	0.00260519114413793
127	0.705265052202183	0.21	0.0257570458070002	0.0178741007075513	0.0336399909064491	0.219321452196023	0.934004866888179	0.658879796184567	1.20912993759179	30.85	23.59	40.71	0.021021358237303	0.0297991394119801	0.0385769205866571	0.0204955724481585	0.0290538039367607	0.037612035425363	0.0209831237285852	0.0297951381691685	0.0385627443742124	0.0257570458070002	33.7407424700416	0.0161920858492919	3.45013071328989	0.205299716419152	0.236243733812597	0.188069007580222	0.174520068009849	0.204674132354907	0.157729272381268	0.200023556866966	0.233088807172706	0.188034247199148	0.00248186839111927	0.00242415832797566	0.00260519114413793
127	0.705265052202183	0.21	0.0260152340492837	0.0181480662164075	0.0338824018821599	0.207462092773028	0.887162506033663	0.616436930786542	1.15788808128078	32.48	25.23	42.94	0.0186950109701861	0.0269054496158672	0.0351158882615483	0.0182129691287663	0.026211705573794	0.0342104420188216	0.0186637803792314	0.0269164701466084	0.0351260735845973	0.0260152340492837	34.5469759215057	-0.0258212720218324	3.44340315094016	0.205299716419152	0.236243733812597	0.188069007580222	0.174520068009849	0.204674132354907	0.157729272381268	0.200023556866966	0.233088807172706	0.188034247199148	0.00248186839111927	0.00242415832797566	0.00260519114413793
127	0.705265052202183	0.21	0.0260941753704334	0.0181326105387405	0.0340557402021262	0.207435219352374	0.88671977748157	0.616107189903055	1.15733236506009	31.13	23.59	42.54	0.0194783754017582	0.0280338567460433	0.0365893380903284	0.0189884197645832	0.0273286980322811	0.0356689762999791	0.0193955250945616	0.0279238478241561	0.0364751902877524	0.0260941753704334	33.7709538615997	-0.0399630235363519	3.39872479640543	0.205299716419152	0.236243733812597	0.188069007580222	0.174520068009849	0.204674132354907	0.157729272381268	0.200023556866966	0.233088807172706	0.188034247199148	0.00248186839111927	0.00242415832797566	0.00260519114413793
127	0.705265052202183	0.21	0.0269940960682367	0.018861298226993	0.0351268939094803	0.232320739956096	0.946771968226895	0.678066338712451	1.21547759774134	32.07	25.17	42.04	0.0208227062872729	0.0290743744230786	0.0373260425588844	0.0202896915946312	0.0283301354882799	0.0363705793819286	0.0208403975558308	0.0291032450501829	0.0372958759623822	0.0269940960682367	34.5045007030912	0.0717260549194109	3.53422086228808	0.205299716419152	0.236243733812597	0.188069007580222	0.174520068009849	0.204674132354907	0.157729272381268	0.200023556866966	0.233088807172706	0.188034247199148	0.00248186839111927	0.00242415832797566	0.00260519114413793
127	0.705265052202183	0.21	0.0274666113031742	0.0190315817407173	0.035901640865631	0.218551274311681	0.997753720128952	0.703187874769216	1.29231956548869	31.95	24.17	42.05	0.0216712601982783	0.030749364797866	0.0398274693974536	0.0211176880047286	0.0299639008624199	0.0388101137201111	0.0216697640888987	0.0307895308682122	0.0397978823320667	0.0274666113031742	34.6576291489334	0.0249331465257487	3.49382502440726	0.205299716419152	0.236243733812597	0.188069007580222	0.174520068009849	0.204674132354907	0.157729272381268	0.200023556866966	0.233088807172706	0.188034247199148	0.00248186839111927	0.00242415832797566	0.00260519114413793
127	0.705265052202183	0.21	0.0280750500333156	0.0194938832527289	0.0366562168139024	0.19743837706474	0.952896966908378	0.652942858861343	1.25285107495541	31.9	24.19	41.48	0.0201520875051714	0.0294097144948298	0.0386673414844882	0.0196377641557655	0.0286591171753129	0.0376804701948603	0.0201204472903284	0.0293994590410418	0.0386394019252832	0.0280750500333156	34.0427575858116	0.0138149436606288	3.46452772576836	0.205299716419152	0.236243733812597	0.188069007580222	0.174520068009849	0.204674132354907	0.157729272381268	0.200023556866966	0.233088807172706	0.188034247199148	0.00248186839111927	0.00242415832797566	0.00260519114413793
127	0.705265052202183	0.22	0.0162886046376394	0.0115442753068941	0.0210329339683847	0.254814355123671	0.817473905314093	0.599211139282502	1.03573667134568	33.1	24.95	45.18	0.0178326978466241	0.0243282612676751	0.0308238246887262	0.017367939055211	0.0236942140022981	0.0300204889493853	0.0177190756382592	0.0241976280580542	0.0306801795821671	0.0162886046376394	38.3511454233853	0.00434773039997097	3.52387007938402	0.205299716419152	0.236243733812597	0.188069007580222	0.174520068009849	0.204674132354907	0.157729272381268	0.200023556866966	0.233088807172706	0.188034247199148	0.00248186839111927	0.00242415832797566	0.00260519114413793
127	0.705265052202183	0.22	0.0181630926285301	0.0127634563747413	0.0235627288823188	0.23012012538523	0.7756265822156	0.554127297158574	0.997125867272627	31.74	23.02	43.53	0.0171911516708214	0.0240629080775522	0.030934664484283	0.0167537477175211	0.0234506622360542	0.0301475767545872	0.0170669612213094	0.0238639135984113	0.030742822529623	0.0181630926285301	35.9999826707929	0.0594803803881329	3.53613441951529	0.205299716419152	0.236243733812597	0.188069007580222	0.174520068009849	0.204674132354907	0.157729272381268	0.200023556866966	0.233088807172706	0.188034247199148	0.00248186839111927	0.00242415832797566	0.00260519114413793
127	0.705265052202183	0.22	0.0185211614858787	0.013059905680382	0.0239824172913754	0.2958192334569	0.951637337571744	0.72239975994066	1.18087491520283	33.12	23.15	43.57	0.0214880342503793	0.0283067864050247	0.0351255385596701	0.0209278523537077	0.0275688431798661	0.0342098340060244	0.0213210680165795	0.0280846850854583	0.0348950012480915	0.0185211614858787	37.0334963668285	-0.0252499535494437	3.47180804449541	0.205299716419152	0.236243733812597	0.188069007580222	0.174520068009849	0.204674132354907	0.157729272381268	0.200023556866966	0.233088807172706	0.188034247199148	0.00248186839111927	0.00242415832797566	0.00260519114413793
127	0.705265052202183	0.22	0.01911989795953	0.0135235355272961	0.0247162603917639	0.293600979840023	0.895307518412666	0.678485198525627	1.1121298382997	31.85	23.31	44.59	0.0209740030998428	0.0276766283292627	0.0343792535586826	0.0204392112945428	0.0269709340486637	0.0335026568027847	0.0208045991048557	0.0274351033845623	0.0341820754813031	0.01911989795953	36.8403042764851	0.0560096483248169	3.53323577914815	0.205299716419152	0.236243733812597	0.188069007580222	0.174520068009849	0.204674132354907	0.157729272381268	0.200023556866966	0.233088807172706	0.188034247199148	0.00248186839111927	0.00242415832797566	0.00260519114413793
127	0.705265052202183	0.22	0.0191917987845763	0.0135007007891803	0.0248828967799723	0.247346540277669	0.797455602891258	0.580267222683242	1.01464398309927	30.85	23.56	46.33	0.018511845330446	0.0254406490691601	0.0323694528078742	0.018048805494895	0.0248042979247434	0.0315597903545918	0.0183277610074954	0.0251689211868395	0.032101201162006	0.0191917987845763	36.4593726139217	0.0525979916987994	3.52452593750039	0.205299716419152	0.236243733812597	0.188069007580222	0.174520068009849	0.204674132354907	0.157729272381268	0.200023556866966	0.233088807172706	0.188034247199148	0.00248186839111927	0.00242415832797566	0.00260519114413793
127	0.705265052202183	0.22	0.019361374318798	0.013691981656232	0.025030766981364	0.232793758040907	0.77588827821147	0.555973178119097	0.995803378303843	31.44	20.99	46.07	0.0174075960851284	0.0242931678826379	0.0311787396801475	0.0169671263480507	0.0236784704127678	0.0303898144774849	0.0171100806933082	0.0238195245159746	0.0305721265526478	0.019361374318798	36.5304178859492	-0.0896404601341164	3.37715456631691	0.205299716419152	0.236243733812597	0.188069007580222	0.174520068009849	0.204674132354907	0.157729272381268	0.200023556866966	0.233088807172706	0.188034247199148	0.00248186839111927	0.00242415832797566	0.00260519114413793
127	0.705265052202183	0.22	0.0198451939603167	0.0140153270776296	0.0256750608430038	0.299850161626361	0.991803945126785	0.755182203932874	1.2284256863207	32.96	24.08	41.57	0.0225738730945485	0.0296469597341765	0.0367200463738046	0.0219870035962158	0.0288762060264094	0.0357654084566031	0.0225505769126742	0.0296314539424208	0.0366313601915139	0.0198451939603167	36.4049429323883	0.0340628753895526	3.50622201207524	0.205299716419152	0.236243733812597	0.188069007580222	0.174520068009849	0.204674132354907	0.157729272381268	0.200023556866966	0.233088807172706	0.188034247199148	0.00248186839111927	0.00242415832797566	0.00260519114413793
127	0.705265052202183	0.22	0.0199587033125789	0.0141369545739943	0.0257804520511636	0.247052948881366	0.872296325159126	0.634537469546133	1.11005518077212	33.07	24.11	43.35	0.0189046343833211	0.0259881313436747	0.0330716283040282	0.018412239167911	0.0253112374523881	0.0322102357368652	0.0188068427309349	0.0258839301929599	0.0329329910771435	0.0199587033125789	36.9128645916538	0.0291849392637746	3.52461549802716	0.205299716419152	0.236243733812597	0.188069007580222	0.174520068009849	0.204674132354907	0.157729272381268	0.200023556866966	0.233088807172706	0.188034247199148	0.00248186839111927	0.00242415832797566	0.00260519114413793
127	0.705265052202183	0.22	0.0199736724415241	0.0141026414123287	0.0258447034707195	0.228941166961815	0.883188914311121	0.630130441372393	1.13624738724985	35.61	28.49	47.87	0.0174536778332258	0.0244630218827231	0.0314723659322204	0.0169811984837428	0.0238007962603653	0.0306203940369879	0.0174057033974707	0.0244435673500553	0.0314258961467059	0.0199736724415241	40.2414447652707	-0.00364360918326817	3.59368628333189	0.205299716419152	0.236243733812597	0.188069007580222	0.174520068009849	0.204674132354907	0.157729272381268	0.200023556866966	0.233088807172706	0.188034247199148	0.00248186839111927	0.00242415832797566	0.00260519114413793
127	0.705265052202183	0.22	0.0200158072148161	0.0141636425534467	0.0258679718761856	0.269179367166769	0.848090226022756	0.629911683728119	1.06626876831739	32.04	23.58	43.35	0.0193566381065052	0.0260610749266118	0.0327655117467184	0.0188613427508883	0.0253942272383659	0.0319271117258435	0.0192540846883901	0.0258867588222726	0.0325841169848493	0.0200158072148161	35.6643913811829	0.0536185792992567	3.51244773272882	0.205299716419152	0.236243733812597	0.188069007580222	0.174520068009849	0.204674132354907	0.157729272381268	0.200023556866966	0.233088807172706	0.188034247199148	0.00248186839111927	0.00242415832797566	0.00260519114413793
127	0.705265052202183	0.22	0.0201910079160025	0.0142590453472625	0.0261229704847424	0.23826483010405	0.859377777279814	0.619471498889378	1.09928405567025	31.51	23.77	42.77	0.0193540118468633	0.0268493509583961	0.0343446900699289	0.018863652739823	0.0261690876690717	0.0334745225983204	0.0192951346789969	0.0267318097729106	0.0342521320078174	0.0201910079160025	35.5744905892693	0.0224206736877226	3.48626227133016	0.205299716419152	0.236243733812597	0.188069007580222	0.174520068009849	0.204674132354907	0.157729272381268	0.200023556866966	0.233088807172706	0.188034247199148	0.00248186839111927	0.00242415832797566	0.00260519114413793
127	0.705265052202183	0.22	0.0203477980665141	0.0143123685870227	0.0263832275460054	0.254437271728902	0.899747895271719	0.659279486073688	1.14021630446975	33.49	24.93	45.27	0.0193958303390223	0.0264703481500896	0.0335448659611569	0.0188871007667068	0.0257760623856722	0.0326650240046376	0.0192314327761555	0.0263162106687287	0.0333264912876439	0.0203477980665141	37.3480490929589	0.0428630310807484	3.55706933405287	0.205299716419152	0.236243733812597	0.188069007580222	0.174520068009849	0.204674132354907	0.157729272381268	0.200023556866966	0.233088807172706	0.188034247199148	0.00248186839111927	0.00242415832797566	0.00260519114413793
127	0.705265052202183	0.22	0.0203957073129436	0.0143440355668444	0.0264473790590427	0.229961713116317	0.787499085043072	0.562508724659574	1.01248944542657	33	24.19	45.71	0.0167923581359317	0.0235089094409422	0.0302254607459527	0.0163554716144102	0.0228972785081525	0.0294390854018948	0.0166561806845568	0.0233342419099677	0.0300236456513859	0.0203957073129436	36.778236035928	-0.118761704960007	3.37880264271339	0.205299716419152	0.236243733812597	0.188069007580222	0.174520068009849	0.204674132354907	0.157729272381268	0.200023556866966	0.233088807172706	0.188034247199148	0.00248186839111927	0.00242415832797566	0.00260519114413793
127	0.705265052202183	0.22	0.0205144124174283	0.0145428592811266	0.02648596555373	0.253951265193867	0.887364798348538	0.649901734728678	1.1248278619684	30.73	22.83	43.28	0.0208147437426209	0.0284200978345724	0.0360254519265238	0.0202953788395324	0.0277109658106505	0.0351265527817687	0.0206902840701325	0.0282273452164341	0.0358067562821202	0.0205144124174283	35.8832335496521	-0.0719611136326283	3.39142587965142	0.205299716419152	0.236243733812597	0.188069007580222	0.174520068009849	0.204674132354907	0.157729272381268	0.200023556866966	0.233088807172706	0.188034247199148	0.00248186839111927	0.00242415832797566	0.00260519114413793
127	0.705265052202183	0.22	0.0206166497244427	0.0145212436429848	0.0267120558059007	0.223712687653654	0.738583946065645	0.523775545489958	0.953392346641331	31.74	24.03	42.87	0.0162494365165892	0.0229135801530003	0.0295777237894115	0.0158359918111828	0.0223305754200983	0.0288251590290137	0.0162109046515649	0.0228392454033328	0.0294707997799215	0.0206166497244427	35.0308428225902	0.0430282539085245	3.48443557561842	0.205299716419152	0.236243733812597	0.188069007580222	0.174520068009849	0.204674132354907	0.157729272381268	0.200023556866966	0.233088807172706	0.188034247199148	0.00248186839111927	0.00242415832797566	0.00260519114413793
127	0.705265052202183	0.22	0.0208046048577661	0.0146762488159247	0.0269329608996075	0.229917809229238	0.853023189087372	0.609282220516351	1.09676415765839	31.97	22.82	41.59	0.0187671558204167	0.0262748830820378	0.0337826103436589	0.0182876144563994	0.0256035030714957	0.032919391686592	0.018686397340634	0.0261373780836267	0.0336442929032487	0.0208046048577661	35.6199794523275	0.0407146821727362	3.51323641884572	0.205299716419152	0.236243733812597	0.188069007580222	0.174520068009849	0.204674132354907	0.157729272381268	0.200023556866966	0.233088807172706	0.188034247199148	0.00248186839111927	0.00242415832797566	0.00260519114413793
127	0.705265052202183	0.22	0.0208190502202047	0.0146176888653659	0.0270204115750435	0.238812945994638	0.791176947985355	0.570642797932755	1.01171109803796	33.61	24.22	44.34	0.0167291344737927	0.0231943793969894	0.0296596243201861	0.0162895025200983	0.0225848445555425	0.0288801865909868	0.0166296445976589	0.0230922455301927	0.0295057742689556	0.0208190502202047	35.8841494925677	-0.0365293276354655	3.42595647231113	0.205299716419152	0.236243733812597	0.188069007580222	0.174520068009849	0.204674132354907	0.157729272381268	0.200023556866966	0.233088807172706	0.188034247199148	0.00248186839111927	0.00242415832797566	0.00260519114413793
127	0.705265052202183	0.22	0.0209045408780705	0.0146778469310641	0.0271312348250768	0.211942015144464	0.794791525050938	0.555509956838028	1.03407309326385	34.46	24.97	46.75	0.0158923593712681	0.0227378688462116	0.029583378321155	0.0154692161744945	0.0221324600276317	0.028795703880769	0.0157778324554191	0.0225731949190016	0.0293907140193817	0.0209045408780705	37.3758917015133	0.0139279249613305	3.53505872152258	0.205299716419152	0.236243733812597	0.188069007580222	0.174520068009849	0.204674132354907	0.157729272381268	0.200023556866966	0.233088807172706	0.188034247199148	0.00248186839111927	0.00242415832797566	0.00260519114413793
127	0.705265052202183	0.22	0.0210829627731189	0.0148928620848773	0.0272730634613605	0.224742951767494	0.804920099177928	0.571510853577803	1.03832934477805	31.68	22.13	44.4	0.0177639261434546	0.0250188445305393	0.0322737629176239	0.0173124583327981	0.0243829939379315	0.0314535295430648	0.0175595147039075	0.024718880833336	0.0318722113524923	0.0210829627731189	36.0213172392976	0.0265931846024841	3.49323616565448	0.205299716419152	0.236243733812597	0.188069007580222	0.174520068009849	0.204674132354907	0.157729272381268	0.200023556866966	0.233088807172706	0.188034247199148	0.00248186839111927	0.00242415832797566	0.00260519114413793
127	0.705265052202183	0.22	0.0211563428883113	0.0149811114283145	0.0273315743483081	0.251931140171153	0.921268112866148	0.673411013297119	1.16912521243518	32.56	23.57	44.25	0.0203714642928867	0.0278694290631498	0.0353673938334128	0.0198454342492453	0.0271497872752265	0.0344541403012076	0.020256535625938	0.0276859004863505	0.0351201979287423	0.0211563428883113	37.3617258433622	-0.0698218341913745	3.42911042188609	0.205299716419152	0.236243733812597	0.188069007580222	0.174520068009849	0.204674132354907	0.157729272381268	0.200023556866966	0.233088807172706	0.188034247199148	0.00248186839111927	0.00242415832797566	0.00260519114413793
127	0.705265052202183	0.22	0.0211601449288918	0.0149625864978975	0.027357703359886	0.266850670459389	0.926433391451404	0.686681670518681	1.16618511238413	31.44	22.96	40.85	0.0214995666401101	0.0290060406331915	0.0365125146262729	0.0209555483863691	0.0282720809289168	0.0355886134714644	0.0214099144406784	0.0289117474043552	0.0363551574161679	0.0211601449288918	35.5364476212326	-0.0155347531531317	3.45002042952294	0.205299716419152	0.236243733812597	0.188069007580222	0.174520068009849	0.204674132354907	0.157729272381268	0.200023556866966	0.233088807172706	0.188034247199148	0.00248186839111927	0.00242415832797566	0.00260519114413793
127	0.705265052202183	0.22	0.021215188044306	0.0150542633619274	0.0273761127266845	0.295071147193097	0.914301626913185	0.693661639102927	1.13494161472344	33.03	23.49	43.24	0.020689444849103	0.027270346259783	0.0338512476704631	0.0201509026321391	0.026560504461744	0.0329701062913489	0.0205479129717998	0.0271208887156342	0.0336694452270019	0.021215188044306	35.7020455625227	-0.0321447112395696	3.44127991290612	0.205299716419152	0.236243733812597	0.188069007580222	0.174520068009849	0.204674132354907	0.157729272381268	0.200023556866966	0.233088807172706	0.188034247199148	0.00248186839111927	0.00242415832797566	0.00260519114413793
127	0.705265052202183	0.22	0.0213195656837224	0.0149877604864132	0.0276513708810316	0.205887872058186	0.778929704519067	0.540088496332424	1.01777091270571	33.03	23.07	44.17	0.0161067081579914	0.0232295142582652	0.030352320358539	0.0156874215845002	0.0226248082350559	0.0295621948856115	0.0159691475048115	0.0230440940042719	0.0300609015230629	0.0213195656837224	35.7347021328902	0.0977873152062449	3.56373166897808	0.205299716419152	0.236243733812597	0.188069007580222	0.174520068009849	0.204674132354907	0.157729272381268	0.200023556866966	0.233088807172706	0.188034247199148	0.00248186839111927	0.00242415832797566	0.00260519114413793
127	0.705265052202183	0.22	0.0213203417788106	0.0151274606337966	0.0275132229238247	0.238624305507105	0.892777826269127	0.643794065525824	1.14176158701243	33.78	24.97	47.64	0.018783767010492	0.0260482840379649	0.0333128010654377	0.0182888574157838	0.0253619709204271	0.0324350844250704	0.0186314303992348	0.0257972636150688	0.0329979608824953	0.0213203417788106	38.054836891605	0.0419411764864904	3.5751417139304	0.205299716419152	0.236243733812597	0.188069007580222	0.174520068009849	0.204674132354907	0.157729272381268	0.200023556866966	0.233088807172706	0.188034247199148	0.00248186839111927	0.00242415832797566	0.00260519114413793
127	0.705265052202183	0.22	0.0213397050069019	0.0150604013608631	0.0276190086529406	0.272921900257231	0.917856117896853	0.683955479541522	1.15175675625218	32.47	24.93	45.05	0.0207439108473303	0.0278379602910588	0.0349320097347874	0.0202090573579287	0.0271201963983639	0.0340313354387992	0.0206866292506054	0.0277422938049043	0.0348056142019185	0.0213397050069019	37.2292356524879	0.0160089294724823	3.52644894820596	0.205299716419152	0.236243733812597	0.188069007580222	0.174520068009849	0.204674132354907	0.157729272381268	0.200023556866966	0.233088807172706	0.188034247199148	0.00248186839111927	0.00242415832797566	0.00260519114413793
127	0.705265052202183	0.22	0.0213573974864945	0.0150725115805843	0.0276422833924047	0.225170831977513	0.811190508553647	0.57625144337771	1.04612957372958	32.07	22.85	43.31	0.0176949188493387	0.0249091787711187	0.0321234386928987	0.0172419510927909	0.0242715349977016	0.0313011189026123	0.01758470805713	0.0247488519740495	0.0318613655734536	0.0213573974864945	35.3631055570446	-0.0114688272033074	3.4450848596185	0.205299716419152	0.236243733812597	0.188069007580222	0.174520068009849	0.204674132354907	0.157729272381268	0.200023556866966	0.233088807172706	0.188034247199148	0.00248186839111927	0.00242415832797566	0.00260519114413793
127	0.705265052202183	0.22	0.0215396410487708	0.0152590639990018	0.0278202180985397	0.257389819497037	0.846292404924566	0.621857360128672	1.07072744972046	32.11	23.21	44.81	0.0190726397217503	0.0259561616108235	0.0328396834998968	0.0185840631470712	0.0252912524678499	0.0319984417886286	0.0189233420629438	0.0257005844854219	0.0325898531554747	0.0215396410487708	36.0051532571116	0.113254881804088	3.59506105351346	0.205299716419152	0.236243733812597	0.188069007580222	0.174520068009849	0.204674132354907	0.157729272381268	0.200023556866966	0.233088807172706	0.188034247199148	0.00248186839111927	0.00242415832797566	0.00260519114413793
127	0.705265052202183	0.22	0.0215705582942601	0.0152070344771696	0.0279340821113507	0.246286484585089	0.90908062386839	0.660784051431266	1.15737719630551	31.06	22.03	41.73	0.0209399401129285	0.0288083433315247	0.0366767465501208	0.0204139828814943	0.0280847521264334	0.0357555213713724	0.0207846883772581	0.0285887867405111	0.0364693502047219	0.0215705582942601	34.282455826194	0.0180201053679895	3.45424240672792	0.205299716419152	0.236243733812597	0.188069007580222	0.174520068009849	0.204674132354907	0.157729272381268	0.200023556866966	0.233088807172706	0.188034247199148	0.00248186839111927	0.00242415832797566	0.00260519114413793
127	0.705265052202183	0.22	0.0216376237903739	0.0153293910392439	0.0279458565415038	0.273265599564679	0.931791691274267	0.694545268636012	1.16903811391252	36.17	24.82	47.77	0.0189395991255365	0.025409086920854	0.0318785747161714	0.0184229207526186	0.0247159188342129	0.0310089169158071	0.0187599074986941	0.0251719553238566	0.031567566762958	0.0216376237903739	37.2966335176187	0.0168387833850149	3.53958436711012	0.205299716419152	0.236243733812597	0.188069007580222	0.174520068009849	0.204674132354907	0.157729272381268	0.200023556866966	0.233088807172706	0.188034247199148	0.00248186839111927	0.00242415832797566	0.00260519114413793
127	0.705265052202183	0.22	0.0216570050532398	0.0152178167135938	0.0280961933928859	0.252726162417339	0.90847206231181	0.664572048310985	1.15237207631263	32.31	23.79	44.78	0.0202561468811207	0.0276902159492743	0.0351242850174278	0.0197353638344207	0.0269783039005279	0.0342212439666352	0.0201044202095738	0.0274646819455037	0.03488562789238	0.0216570050532398	36.5528157650283	0.037000115626948	3.5245322824615	0.205299716419152	0.236243733812597	0.188069007580222	0.174520068009849	0.204674132354907	0.157729272381268	0.200023556866966	0.233088807172706	0.188034247199148	0.00248186839111927	0.00242415832797566	0.00260519114413793
127	0.705265052202183	0.22	0.0216782882436424	0.0153152864489301	0.0280412900383546	0.2526601991146	0.834581969700936	0.61048029681856	1.05868364258331	32.47	22.51	41.51	0.0185192814169728	0.025317538408642	0.0321157954003112	0.0180418437531454	0.024664837792483	0.0312878318318205	0.0184077162959745	0.0251912524457987	0.0319331970066682	0.0216782882436424	35.1821383807425	0.0154661728977129	3.47785035886252	0.205299716419152	0.236243733812597	0.188069007580222	0.174520068009849	0.204674132354907	0.157729272381268	0.200023556866966	0.233088807172706	0.188034247199148	0.00248186839111927	0.00242415832797566	0.00260519114413793
127	0.705265052202183	0.22	0.0217540905478288	0.0154255200027195	0.028082661092938	0.23084394010645	0.885498782313577	0.633138256461184	1.13785930816597	32.61	23.06	44.06	0.0191253525725011	0.0267484648754688	0.0343715771784366	0.0186310882057486	0.0260571932765188	0.0334832983472891	0.0189626993548989	0.0265058920354341	0.0340839541786186	0.0217540905478288	35.8488664177556	0.0277672194729359	3.49566310867381	0.205299716419152	0.236243733812597	0.188069007580222	0.174520068009849	0.204674132354907	0.157729272381268	0.200023556866966	0.233088807172706	0.188034247199148	0.00248186839111927	0.00242415832797566	0.00260519114413793
127	0.705265052202183	0.22	0.0217693522759264	0.0152875067516816	0.0282511978001711	0.241171186748539	0.851494141806492	0.615676483635166	1.08731179997782	33.27	25.62	43.28	0.0182320053413644	0.0252152650851545	0.0321985248289445	0.0177555252738156	0.024556282653651	0.0313570400334864	0.0182000091514714	0.0251701135838238	0.0321963976387052	0.0217693522759264	36.2969804298894	-0.00644471033332253	3.48549525566124	0.205299716419152	0.236243733812597	0.188069007580222	0.174520068009849	0.204674132354907	0.157729272381268	0.200023556866966	0.233088807172706	0.188034247199148	0.00248186839111927	0.00242415832797566	0.00260519114413793
127	0.705265052202183	0.22	0.0218094602053483	0.0153780257573743	0.0282408946533224	0.265322640344465	0.951420181882773	0.704236956902155	1.19860340686339	31.87	24.41	42.2	0.0217563130765345	0.0293926570332647	0.0370290009899948	0.0212013659566991	0.028642926584565	0.0360844872124308	0.0217050744546211	0.0293582733124713	0.037013321031782	0.0218094602053483	36.0648789666361	-0.0154598851308987	3.47183241995142	0.205299716419152	0.236243733812597	0.188069007580222	0.174520068009849	0.204674132354907	0.157729272381268	0.200023556866966	0.233088807172706	0.188034247199148	0.00248186839111927	0.00242415832797566	0.00260519114413793
127	0.705265052202183	0.22	0.0218709657796572	0.0153880763999459	0.0283538551593684	0.275071805703695	0.933909819566638	0.697200771119414	1.17061886801386	32.68	23.76	45.08	0.0210131424897673	0.0281473872721598	0.0352816320545524	0.0204693924346695	0.0274190267526636	0.0343686610706577	0.0208729297674408	0.0279134318917696	0.034950710257848	0.0218709657796572	35.9223988293546	-0.0518759403083677	3.41856956887981	0.205299716419152	0.236243733812597	0.188069007580222	0.174520068009849	0.204674132354907	0.157729272381268	0.200023556866966	0.233088807172706	0.188034247199148	0.00248186839111927	0.00242415832797566	0.00260519114413793
127	0.705265052202183	0.22	0.0218875534934852	0.0153992605923116	0.0283758463946589	0.25274313024527	0.873267020487082	0.638829133293534	1.10770490768063	33.57	22.22	42.96	0.0187539519293933	0.0256362881249721	0.032518624320551	0.0182614801718598	0.024963088795195	0.0316646974185302	0.0185559948323189	0.0253308265234278	0.0321566131238109	0.0218875534934852	35.6004746378836	0.0785555945981027	3.54863914399654	0.205299716419152	0.236243733812597	0.188069007580222	0.174520068009849	0.204674132354907	0.157729272381268	0.200023556866966	0.233088807172706	0.188034247199148	0.00248186839111927	0.00242415832797566	0.00260519114413793
127	0.705265052202183	0.22	0.0220561697867779	0.0156610876695739	0.0284512519039819	0.277732784397676	0.902401800852685	0.675195279794764	1.12960832191061	32.41	21.47	45.82	0.0205196651158772	0.0274246330026035	0.0343296008893298	0.0199912101486403	0.0267183503487184	0.0334454905487966	0.0201918315326754	0.0269493630873741	0.0337642103990621	0.0220561697867779	36.1732908567533	0.0890112779196398	3.54820538856541	0.205299716419152	0.236243733812597	0.188069007580222	0.174520068009849	0.204674132354907	0.157729272381268	0.200023556866966	0.233088807172706	0.188034247199148	0.00248186839111927	0.00242415832797566	0.00260519114413793
127	0.705265052202183	0.22	0.0220576584591395	0.0155948937894218	0.0285204231288572	0.238622013900667	0.889685304471103	0.641562441760961	1.13780816718124	30.92	22.64	42.41	0.0204218865909328	0.0283200062953466	0.0362181259997605	0.0199103621030201	0.0276106508372498	0.0353109395714796	0.0202920938766306	0.0281698952488385	0.0359655784834128	0.0220576584591395	35.0698564649118	0.00304585351404078	3.44429391105104	0.205299716419152	0.236243733812597	0.188069007580222	0.174520068009849	0.204674132354907	0.157729272381268	0.200023556866966	0.233088807172706	0.188034247199148	0.00248186839111927	0.00242415832797566	0.00260519114413793
127	0.705265052202183	0.22	0.0222071451356439	0.0157165293298395	0.0286977609414483	0.249733496557872	0.890753651418368	0.649700700402451	1.13180660243429	31.05	22.67	44.7	0.0205962658327346	0.0282379239928898	0.0358795821530451	0.0200790581252086	0.0275288210879135	0.0349785840506185	0.0203630829108675	0.0279516375017493	0.035574645132937	0.0222071451356439	35.5912897164814	-0.0708160536214012	3.40100125577445	0.205299716419152	0.236243733812597	0.188069007580222	0.174520068009849	0.204674132354907	0.157729272381268	0.200023556866966	0.233088807172706	0.188034247199148	0.00248186839111927	0.00242415832797566	0.00260519114413793
127	0.705265052202183	0.22	0.0222250722136749	0.0156567904865692	0.0287933539407806	0.266097469870992	0.998188740936571	0.739369268069008	1.25700821380413	33.55	26.04	45.28	0.0217182940518666	0.0293208786612694	0.0369234632706722	0.0211481638744323	0.0285511719009798	0.0359541799275272	0.0216845906292871	0.0292494008756689	0.0368052232100619	0.0222250722136749	37.6044670337476	0.000737071487085538	3.54213468288652	0.205299716419152	0.236243733812597	0.188069007580222	0.174520068009849	0.204674132354907	0.157729272381268	0.200023556866966	0.233088807172706	0.188034247199148	0.00248186839111927	0.00242415832797566	0.00260519114413793
127	0.705265052202183	0.22	0.0223045628471756	0.0157994603510205	0.0288096653433306	0.248287143438181	0.855302993321896	0.622946760566059	1.08765922607773	29.66	24.65	43.16	0.0206542847572714	0.0283582365237193	0.0360621882901672	0.0201503494516983	0.0276663357023624	0.0351823219530265	0.0206725406158779	0.0283081724928211	0.0360340548111796	0.0223045628471756	34.5582927356183	-0.0304411017254572	3.4238851115617	0.205299716419152	0.236243733812597	0.188069007580222	0.174520068009849	0.204674132354907	0.157729272381268	0.200023556866966	0.233088807172706	0.188034247199148	0.00248186839111927	0.00242415832797566	0.00260519114413793
127	0.705265052202183	0.22	0.0223153800942225	0.0157332325374947	0.0288975276509503	0.243274005983775	0.95886787681698	0.69483032094469	1.22290543268927	34.69	23.12	45.29	0.0197440840233105	0.0272468937472216	0.0347497034711326	0.0192165240797843	0.0265188594808774	0.0338211948819704	0.0195654547453365	0.0269472792677716	0.0343573128389048	0.0223153800942225	37.0616495661238	0.0824854520096181	3.58852586659622	0.205299716419152	0.236243733812597	0.188069007580222	0.174520068009849	0.204674132354907	0.157729272381268	0.200023556866966	0.233088807172706	0.188034247199148	0.00248186839111927	0.00242415832797566	0.00260519114413793
127	0.705265052202183	0.22	0.0223207375410139	0.0158520920466309	0.028789383035397	0.230776962644849	0.867302745104459	0.620081324796907	1.11452416541201	30.85	24.23	42.81	0.0197838121157529	0.027671458356278	0.0355591045968032	0.0192889846092825	0.0269793471161023	0.0346697096229222	0.0197503921263776	0.0275950164695264	0.0354620590328927	0.0223207375410139	35.3608177522762	-0.0891620106699224	3.38407870707055	0.205299716419152	0.236243733812597	0.188069007580222	0.174520068009849	0.204674132354907	0.157729272381268	0.200023556866966	0.233088807172706	0.188034247199148	0.00248186839111927	0.00242415832797566	0.00260519114413793
127	0.705265052202183	0.22	0.0223234796102453	0.0156677236858431	0.0289792355346474	0.254452721917314	0.879573227936506	0.644506313006701	1.11464014286631	34.15	24.14	46.82	0.0186022475280257	0.02538693349452	0.0321716194610144	0.0181092644801503	0.0247141477017559	0.0313190309233615	0.0184235924319612	0.0251037889899874	0.0318271256940368	0.0223234796102453	36.5501865489952	-0.0449557685556716	3.46308686541134	0.205299716419152	0.236243733812597	0.188069007580222	0.174520068009849	0.204674132354907	0.157729272381268	0.200023556866966	0.233088807172706	0.188034247199148	0.00248186839111927	0.00242415832797566	0.00260519114413793
127	0.705265052202183	0.22	0.022356142697344	0.0158149726302416	0.0288973127644463	0.26008954647434	0.88680530852812	0.653275739093114	1.12033487796313	31	22.03	43.26	0.0207435286178567	0.0281588159411172	0.0355741032643778	0.0202231508344727	0.0274524162493337	0.0346816816641947	0.0205588714870867	0.0278812114568038	0.0352117525434341	0.022356142697344	34.5005390158703	-0.093177172819974	3.33584918585845	0.205299716419152	0.236243733812597	0.188069007580222	0.174520068009849	0.204674132354907	0.157729272381268	0.200023556866966	0.233088807172706	0.188034247199148	0.00248186839111927	0.00242415832797566	0.00260519114413793
127	0.705265052202183	0.22	0.0224170061958706	0.015917046485391	0.0289169659063502	0.295769037320133	0.988275104929043	0.750183259667645	1.22636695019044	34.69	24.95	43.72	0.0213222316761074	0.0280894441131119	0.0348566565501163	0.0207525768239374	0.0273389932045551	0.0339254095851729	0.0211959956357727	0.0279769218582206	0.0347484515504357	0.0224170061958706	36.9730624125618	-0.0434795241792771	3.47400050960407	0.205299716419152	0.236243733812597	0.188069007580222	0.174520068009849	0.204674132354907	0.157729272381268	0.200023556866966	0.233088807172706	0.188034247199148	0.00248186839111927	0.00242415832797566	0.00260519114413793
127	0.705265052202183	0.22	0.0224857785135171	0.0157924911953559	0.0291790658316782	0.256885541805719	0.886035344476686	0.650750186269547	1.12132050268383	31.57	23.14	42.83	0.0202932613793723	0.0276304904957489	0.0349677196121256	0.0197785249242029	0.0269296459904478	0.0340807670566927	0.0201717406155526	0.0275102961609985	0.0347802549539248	0.0224857785135171	34.7852297767692	-0.132105928521908	3.30952453192225	0.205299716419152	0.236243733812597	0.188069007580222	0.174520068009849	0.204674132354907	0.157729272381268	0.200023556866966	0.233088807172706	0.188034247199148	0.00248186839111927	0.00242415832797566	0.00260519114413793
127	0.705265052202183	0.22	0.0225468017222941	0.0158720523559765	0.0292215510886117	0.270287118840928	0.920660328509368	0.684477552351951	1.15684310466679	31.29	24.18	44.09	0.0215298777609046	0.0289588815060641	0.0363878852512237	0.0209866230569787	0.0282281737531771	0.0354697244493756	0.0214388718126811	0.0287686935260797	0.036227431590119	0.0225468017222941	35.7544977611438	0.0338103340987981	3.50197966961108	0.205299716419152	0.236243733812597	0.188069007580222	0.174520068009849	0.204674132354907	0.157729272381268	0.200023556866966	0.233088807172706	0.188034247199148	0.00248186839111927	0.00242415832797566	0.00260519114413793
127	0.705265052202183	0.22	0.0225963002299001	0.0159130316223791	0.029279568837421	0.290486715827286	1.05392470330809	0.796759518574979	1.3110898880412	31.97	22.42	41.81	0.024543103934062	0.0324647311126307	0.0403863582911995	0.023915993607008	0.0316352122302409	0.0393544308534738	0.0243701331270279	0.0322553656676203	0.0401146388554196	0.0225963002299001	34.4129422299237	-0.00612361767288272	3.4397949992488	0.205299716419152	0.236243733812597	0.188069007580222	0.174520068009849	0.204674132354907	0.157729272381268	0.200023556866966	0.233088807172706	0.188034247199148	0.00248186839111927	0.00242415832797566	0.00260519114413793
127	0.705265052202183	0.22	0.0226532408198681	0.0159693268306619	0.0293371548090743	0.230122263242292	0.841480816073167	0.601176681510042	1.08178495063629	31.71	25.07	42.29	0.0186659616460171	0.026127175457351	0.0335883892686849	0.0181912638074564	0.0254627299842217	0.0327341961609871	0.0186747756804015	0.0261164424201745	0.0335865056888888	0.0226532408198681	34.8492550246558	0.0320325741513254	3.49470075923625	0.205299716419152	0.236243733812597	0.188069007580222	0.174520068009849	0.204674132354907	0.157729272381268	0.200023556866966	0.233088807172706	0.188034247199148	0.00248186839111927	0.00242415832797566	0.00260519114413793
127	0.705265052202183	0.22	0.0226690012897655	0.0159767599667862	0.0293612426127448	0.231934876786564	0.885548809270551	0.633946885470599	1.1371507330705	30.58	22.64	42.23	0.020398927194269	0.0284948882963151	0.0365908493983612	0.0198914387897632	0.0277859870261477	0.0356805352625323	0.0202652339357797	0.0282686197820522	0.036387154787741	0.0226690012897655	34.7241822322545	0.018983460530459	3.46726399898616	0.205299716419152	0.236243733812597	0.188069007580222	0.174520068009849	0.204674132354907	0.157729272381268	0.200023556866966	0.233088807172706	0.188034247199148	0.00248186839111927	0.00242415832797566	0.00260519114413793
127	0.705265052202183	0.22	0.0227193218369296	0.0160924559390496	0.0293461877348095	0.239189356263394	0.846401045155682	0.610717632861222	1.08208445745014	35.61	25.54	45.88	0.0169151793635064	0.0234429541934005	0.0299707290232947	0.0164572666962942	0.0228083274211186	0.0291593881459429	0.0168190878571237	0.0232974295301078	0.0297989615122845	0.0227193218369296	37.5536574483656	0.0513052904558224	3.58596805041087	0.205299716419152	0.236243733812597	0.188069007580222	0.174520068009849	0.204674132354907	0.157729272381268	0.200023556866966	0.233088807172706	0.188034247199148	0.00248186839111927	0.00242415832797566	0.00260519114413793
127	0.705265052202183	0.22	0.0227245865764593	0.0160941831291943	0.0293549900237244	0.249034652621939	0.913815236482849	0.666059388673583	1.16157108429211	32.78	23.81	41.12	0.0200175517714298	0.0274635327072634	0.0349095136430969	0.0194987255845862	0.026751717390662	0.0340047091967378	0.0199743012816376	0.0274097043132927	0.0348179306561793	0.0227245865764593	34.9014133982157	-6.03161792482206e-05	3.45833121718671	0.205299716419152	0.236243733812597	0.188069007580222	0.174520068009849	0.204674132354907	0.157729272381268	0.200023556866966	0.233088807172706	0.188034247199148	0.00248186839111927	0.00242415832797566	0.00260519114413793
127	0.705265052202183	0.22	0.0228063746160789	0.0160761681755445	0.0295365810566133	0.25460159359473	0.901362032019551	0.660566517316016	1.14215754672309	31.46	24.75	43.19	0.0206726781249283	0.0282084645126771	0.0357442509004258	0.0201494415416614	0.027494493129694	0.0348395447177266	0.0206253285127729	0.0282114746937633	0.0356969119714713	0.0228063746160789	36.3793278671178	0.0478999804041564	3.54179008099907	0.205299716419152	0.236243733812597	0.188069007580222	0.174520068009849	0.204674132354907	0.157729272381268	0.200023556866966	0.233088807172706	0.188034247199148	0.00248186839111927	0.00242415832797566	0.00260519114413793
127	0.705265052202183	0.22	0.0228186599020899	0.016197311322198	0.0294400084819819	0.2539236813986	0.895604502473939	0.655919006533621	1.13528999841426	31.01	22.61	43.75	0.0208210991663675	0.0284295316557491	0.0360379641451307	0.0202986764734911	0.0277162056028767	0.0351337347322622	0.0206592854557631	0.028216584653604	0.0356944186012589	0.0228186599020899	35.2497383735794	0.0524651286085206	3.5173784013508	0.205299716419152	0.236243733812597	0.188069007580222	0.174520068009849	0.204674132354907	0.157729272381268	0.200023556866966	0.233088807172706	0.188034247199148	0.00248186839111927	0.00242415832797566	0.00260519114413793
127	0.705265052202183	0.22	0.0228661658847368	0.0161137351128925	0.0296185966565811	0.257930034774319	0.955531162693125	0.702483817388428	1.20857850799782	30.49	23.69	40.65	0.0226681485256068	0.0308336246054716	0.0389991006853365	0.022105216172477	0.0300679138622642	0.0380306115520514	0.0226734586310629	0.030811536364717	0.0389722047493359	0.0228661658847368	34.2998338739413	-0.0409976817073387	3.39450375769582	0.205299716419152	0.236243733812597	0.188069007580222	0.174520068009849	0.204674132354907	0.157729272381268	0.200023556866966	0.233088807172706	0.188034247199148	0.00248186839111927	0.00242415832797566	0.00260519114413793
127	0.705265052202183	0.22	0.0228954689044625	0.0161594521015111	0.0296314857074139	0.223433931476971	0.833224628272941	0.590696451819891	1.07575280472599	33.16	25.66	45.76	0.0175521321230898	0.0247586873403436	0.0319652425575974	0.0170942904468761	0.0241128650075775	0.0311314395682789	0.0174953355104506	0.0246899455982486	0.0318528231172541	0.0228954689044625	36.7458741561658	0.0143917915263442	3.51987095628837	0.205299716419152	0.236243733812597	0.188069007580222	0.174520068009849	0.204674132354907	0.157729272381268	0.200023556866966	0.233088807172706	0.188034247199148	0.00248186839111927	0.00242415832797566	0.00260519114413793
127	0.705265052202183	0.22	0.0229176477482402	0.0162747677238143	0.0295605277726661	0.259246085820841	0.977005655742742	0.71915786610695	1.23485344537853	32.93	24.71	41.56	0.0215118214309977	0.0292246976553088	0.0369375738796199	0.0209527793392325	0.028465215890325	0.0359776524414175	0.0215289006907075	0.0291981803241543	0.0369409002783066	0.0229176477482402	36.1636200876709	-0.00380347121132414	3.48414505422628	0.205299716419152	0.236243733812597	0.188069007580222	0.174520068009849	0.204674132354907	0.157729272381268	0.200023556866966	0.233088807172706	0.188034247199148	0.00248186839111927	0.00242415832797566	0.00260519114413793
127	0.705265052202183	0.22	0.022947629016307	0.0162726624195297	0.0296225956130843	0.285503917484269	0.980020541963081	0.737965278596542	1.22207580532962	31.65	23.6	41.85	0.0229523811446589	0.0304808446428677	0.0380093081410766	0.0223692726712509	0.0297064744946958	0.0370436763181407	0.0228668126455796	0.0304166793468534	0.0379359368683499	0.022947629016307	34.6989561702291	0.0172618468675316	3.46020212636183	0.205299716419152	0.236243733812597	0.188069007580222	0.174520068009849	0.204674132354907	0.157729272381268	0.200023556866966	0.233088807172706	0.188034247199148	0.00248186839111927	0.00242415832797566	0.00260519114413793
127	0.705265052202183	0.22	0.0229613347393449	0.0162479157219139	0.0296747537567759	0.243336331781965	0.883211643853798	0.640048242416969	1.12637504529063	30.21	21.41	42.31	0.0208424053307045	0.0287607306044383	0.0366790558781722	0.0203278295176302	0.0280506601446921	0.0357734907717541	0.0206291709986096	0.0285341974940829	0.0363317864477129	0.0229613347393449	34.0897013199369	0.000402040337016309	3.42976394500199	0.205299716419152	0.236243733812597	0.188069007580222	0.174520068009849	0.204674132354907	0.157729272381268	0.200023556866966	0.233088807172706	0.188034247199148	0.00248186839111927	0.00242415832797566	0.00260519114413793
127	0.705265052202183	0.22	0.0230040454389371	0.0162957443718314	0.0297123465060429	0.239644462362394	0.896363442618399	0.647079528483657	1.14564735675314	32.87	24.63	41.89	0.0193913021361771	0.0268616971709316	0.0343320922056861	0.0188878884573447	0.026164346075191	0.0334408036930373	0.0193895785426822	0.0268480240121217	0.0342776647809265	0.0230040454389371	35.6008230605106	-0.04365618044269	3.43119959542594	0.205299716419152	0.236243733812597	0.188069007580222	0.174520068009849	0.204674132354907	0.157729272381268	0.200023556866966	0.233088807172706	0.188034247199148	0.00248186839111927	0.00242415832797566	0.00260519114413793
127	0.705265052202183	0.22	0.0230266617409628	0.0162639745115725	0.0297893489703531	0.246423366436544	0.849580101025453	0.617620388418394	1.08153981363251	32.4	22.88	43.67	0.0187730098440454	0.0258235898602678	0.0328741698764902	0.0182895834481455	0.0251586029945998	0.0320276225410541	0.0186223890809835	0.0256343590402268	0.0326128515752953	0.0230266617409628	35.5504228860766	0.00463873129284388	3.46429475299436	0.205299716419152	0.236243733812597	0.188069007580222	0.174520068009849	0.204674132354907	0.157729272381268	0.200023556866966	0.233088807172706	0.188034247199148	0.00248186839111927	0.00242415832797566	0.00260519114413793
127	0.705265052202183	0.22	0.0231855594066461	0.0162948018967399	0.0300763169165524	0.261281003484899	1.04473671610916	0.770466887421596	1.31900654479672	29.09	23.45	40.03	0.0260432118198745	0.0353140414439935	0.0445848710681125	0.0254160491812863	0.034463622242076	0.0435111953028656	0.0260370900676385	0.0354003542930447	0.0446622521844231	0.0231855594066461	34.9635866673513	-0.0105339591002906	3.42448237251364	0.205299716419152	0.236243733812597	0.188069007580222	0.174520068009849	0.204674132354907	0.157729272381268	0.200023556866966	0.233088807172706	0.188034247199148	0.00248186839111927	0.00242415832797566	0.00260519114413793
127	0.705265052202183	0.22	0.0232648663192557	0.0164895132020066	0.0300402194365049	0.258872832238406	0.896783518773399	0.659877437566228	1.13368959998057	32.38	23.87	42.39	0.020073770265503	0.0272805604630783	0.0344873506606535	0.0195570909830364	0.026578385424761	0.0335996798664856	0.0199975077703049	0.0272118188373134	0.0343516161112731	0.0232648663192557	35.2078660085415	-0.0477904621738669	3.41534768159452	0.205299716419152	0.236243733812597	0.188069007580222	0.174520068009849	0.204674132354907	0.157729272381268	0.200023556866966	0.233088807172706	0.188034247199148	0.00248186839111927	0.00242415832797566	0.00260519114413793
127	0.705265052202183	0.22	0.0233408360403661	0.0164936049674868	0.0301880671132454	0.229462621655157	0.908246847652991	0.648392348523547	1.16810134678243	33.13	23.26	41.75	0.0192801985719972	0.0270070731325174	0.0347339476930376	0.0187774798109872	0.0263028810935721	0.033828282376157	0.0192124342128898	0.0269049647590745	0.0346216096987871	0.0233408360403661	35.6626247916259	-0.0166928800914739	3.4627486030369	0.205299716419152	0.236243733812597	0.188069007580222	0.174520068009849	0.204674132354907	0.157729272381268	0.200023556866966	0.233088807172706	0.188034247199148	0.00248186839111927	0.00242415832797566	0.00260519114413793
127	0.705265052202183	0.22	0.0233730600495421	0.0164251858182196	0.0303209342808646	0.257892964829712	0.932997683975655	0.685893810022109	1.1801015579292	30.43	22.58	41.64	0.0221782734623214	0.0301683401607861	0.0381584068592508	0.0216282270855887	0.0294201310530902	0.0372120350205918	0.0220503171903849	0.0300511211762732	0.0379789444158059	0.0233730600495421	34.5328734299828	0.0506330079691567	3.49138369719209	0.205299716419152	0.236243733812597	0.188069007580222	0.174520068009849	0.204674132354907	0.157729272381268	0.200023556866966	0.233088807172706	0.188034247199148	0.00248186839111927	0.00242415832797566	0.00260519114413793
127	0.705265052202183	0.22	0.0233807009932109	0.0165497501577482	0.0302116518286735	0.220363900920526	0.83143710343112	0.587268057145975	1.07560614971626	31.53	24.9	42.86	0.0183371326103623	0.0259611811629698	0.0335852297155773	0.017872372969626	0.0253031879266896	0.0327340028837532	0.0183103393856241	0.0259475438872477	0.0335840718473742	0.0233807009932109	34.7946180931464	0.205014325115551	3.65852902388841	0.205299716419152	0.236243733812597	0.188069007580222	0.174520068009849	0.204674132354907	0.157729272381268	0.200023556866966	0.233088807172706	0.188034247199148	0.00248186839111927	0.00242415832797566	0.00260519114413793
127	0.705265052202183	0.22	0.0234048160062978	0.0164823482812654	0.0303272837313301	0.207681865259375	0.849285980928424	0.590291847324911	1.10828011453194	31.82	24.67	42.62	0.018264394309221	0.0262780082551814	0.0342916222011418	0.0177989449175872	0.0256083401157048	0.0334177353138224	0.0182366438856813	0.0262328215370169	0.0342471878006137	0.0234048160062978	35.0556503644708	-0.0260988478445941	3.43718954197246	0.205299716419152	0.236243733812597	0.188069007580222	0.174520068009849	0.204674132354907	0.157729272381268	0.200023556866966	0.233088807172706	0.188034247199148	0.00248186839111927	0.00242415832797566	0.00260519114413793
127	0.705265052202183	0.22	0.0236756996029664	0.016615637972992	0.0307357612329409	0.21592879355173	0.842508876658003	0.591850385877457	1.09316736743855	36.11	25.2	45.12	0.0161683188576765	0.0230158710432097	0.0298634232287429	0.0157276304789124	0.0223885438000275	0.0290494571211426	0.0161047362263145	0.0228715247840267	0.0296597379678403	0.0236756996029664	36.9330671961498	0.0455786398758874	3.57114419702888	0.205299716419152	0.236243733812597	0.188069007580222	0.174520068009849	0.204674132354907	0.157729272381268	0.200023556866966	0.233088807172706	0.188034247199148	0.00248186839111927	0.00242415832797566	0.00260519114413793
127	0.705265052202183	0.22	0.0238130866267277	0.0168101790396891	0.0308159942137663	0.274028069760378	0.954059926310665	0.711609191514745	1.19651066110658	30.98	23.99	42.83	0.0226102553577079	0.0303137435795657	0.0380172318014236	0.0220432734897863	0.0295535866204106	0.0370638997510348	0.0225125088046385	0.0302127175755237	0.0379076884693815	0.0238130866267277	34.9131773641498	0.0371987477785644	3.49222729953319	0.205299716419152	0.236243733812597	0.188069007580222	0.174520068009849	0.204674132354907	0.157729272381268	0.200023556866966	0.233088807172706	0.188034247199148	0.00248186839111927	0.00242415832797566	0.00260519114413793
127	0.705265052202183	0.22	0.0238732388463443	0.0169477881655416	0.0307986895271469	0.26910507885217	1.0086903040185	0.749146997810396	1.26823361022661	35.62	25.86	47.02	0.0207414565842299	0.0279273710084715	0.035113285432713	0.0201798563884315	0.0271712034286875	0.0341625504689434	0.020639878339876	0.0278030835515211	0.0348555609344256	0.0238732388463443	38.9059228060823	-0.0403394487233419	3.52006493726801	0.205299716419152	0.236243733812597	0.188069007580222	0.174520068009849	0.204674132354907	0.157729272381268	0.200023556866966	0.233088807172706	0.188034247199148	0.00248186839111927	0.00242415832797566	0.00260519114413793
127	0.705265052202183	0.22	0.023939981169392	0.0168216795770021	0.0310582827617818	0.243716451794032	0.92979116358917	0.674067581527576	1.18551474565076	32.3	24.46	43.94	0.0205546656819626	0.0283525673765644	0.0361504690711661	0.0200263435456247	0.0276238136620149	0.0352212837784052	0.0204851636341171	0.0282361158119241	0.0360131813423104	0.023939981169392	36.0559891121817	-0.106259328144589	3.38681257765035	0.205299716419152	0.236243733812597	0.188069007580222	0.174520068009849	0.204674132354907	0.157729272381268	0.200023556866966	0.233088807172706	0.188034247199148	0.00248186839111927	0.00242415832797566	0.00260519114413793
127	0.705265052202183	0.22	0.0240358596032921	0.0169027045641314	0.0311690146424528	0.222213075367451	0.917222605294691	0.649302240973258	1.18514296961612	31.97	24.35	41.85	0.020001239156659	0.0282543129081061	0.0365073866595533	0.0194901851723012	0.0275323836779277	0.0355745821835543	0.0199836148056828	0.0282106748201503	0.0364421348383385	0.0240358596032921	35.9996816873498	0.00806331154305809	3.48698832515716	0.205299716419152	0.236243733812597	0.188069007580222	0.174520068009849	0.204674132354907	0.157729272381268	0.200023556866966	0.233088807172706	0.188034247199148	0.00248186839111927	0.00242415832797566	0.00260519114413793
127	0.705265052202183	0.22	0.0240767640392185	0.0170010305708204	0.0311524975076165	0.266490917430388	0.999115758906431	0.740316628599941	1.25791488921292	31.95	25.67	42.77	0.0228155386393405	0.0307913713158293	0.0387672039923181	0.0222327372568538	0.0300048348217671	0.0377769323866805	0.0228477173239318	0.0307942449503805	0.0388759849484158	0.0240767640392185	35.7511148946644	0.113630517352875	3.59726834592233	0.205299716419152	0.236243733812597	0.188069007580222	0.174520068009849	0.204674132354907	0.157729272381268	0.200023556866966	0.233088807172706	0.188034247199148	0.00248186839111927	0.00242415832797566	0.00260519114413793
127	0.705265052202183	0.22	0.0240953487162891	0.0169889171689771	0.0312017802636011	0.253654768042236	0.91969436392614	0.673387024676682	1.1660017031756	31.77	24.7	44.29	0.0208687826473841	0.0285020368368607	0.0361352910263373	0.020337468774921	0.0277763822636757	0.0352152957524303	0.0207858044577578	0.0283895196536381	0.035951570370802	0.0240953487162891	35.2086485521414	0.031036056674731	3.48937184478964	0.205299716419152	0.236243733812597	0.188069007580222	0.174520068009849	0.204674132354907	0.157729272381268	0.200023556866966	0.233088807172706	0.188034247199148	0.00248186839111927	0.00242415832797566	0.00260519114413793
127	0.705265052202183	0.22	0.0241069383057054	0.0170634019082266	0.0311504747031842	0.2573521141078	0.955297383858349	0.701929447400294	1.2086653203164	32.77	23.41	42.22	0.0211017330431173	0.028718599063805	0.0363354650844926	0.0205548969787764	0.02797437745635	0.0353938579339236	0.0210274463490966	0.0285583372533337	0.0361811055876402	0.0241069383057054	35.6800579355739	0.040146090954483	3.51748447097765	0.205299716419152	0.236243733812597	0.188069007580222	0.174520068009849	0.204674132354907	0.157729272381268	0.200023556866966	0.233088807172706	0.188034247199148	0.00248186839111927	0.00242415832797566	0.00260519114413793
127	0.705265052202183	0.22	0.024308718343916	0.0170903727196561	0.0315270639681759	0.187958883131061	0.844798606308414	0.570643567534243	1.11895364508258	32.11	24.09	42.31	0.0174989169794157	0.0259059446512204	0.0343129723230251	0.017050609218188	0.0252422558033483	0.0334339023885086	0.0174445315197782	0.0258625454404339	0.0342079608281647	0.024308718343916	35.1794381574257	-0.0298579020662419	3.4334425794928	0.205299716419152	0.236243733812597	0.188069007580222	0.174520068009849	0.204674132354907	0.157729272381268	0.200023556866966	0.233088807172706	0.188034247199148	0.00248186839111927	0.00242415832797566	0.00260519114413793
127	0.705265052202183	0.22	0.0246426670662882	0.0173341348815777	0.0319511992509987	0.271259213745431	0.951844648097578	0.7082622942063	1.19542700198886	32.08	22.14	43.13	0.0217424428286405	0.0292200050917591	0.0366975673548776	0.0211857714473412	0.0284718858153649	0.0357580001833886	0.0215567905329466	0.0289130376925642	0.0363360869307958	0.0246426670662882	34.2800585210033	0.0305872700252526	3.46386840424331	0.205299716419152	0.236243733812597	0.188069007580222	0.174520068009849	0.204674132354907	0.157729272381268	0.200023556866966	0.233088807172706	0.188034247199148	0.00248186839111927	0.00242415832797566	0.00260519114413793
127	0.705265052202183	0.22	0.0248025769473414	0.0174895896089814	0.0321155642857014	0.243662109075396	0.949424736996822	0.688262768113777	1.21058670587987	31.41	23.05	43.63	0.0215714604988132	0.0297567719184505	0.0379420833380878	0.0210259668587383	0.0290042901923491	0.03698261352596	0.0214101899832392	0.0295608641174837	0.0376352918154097	0.0248025769473414	35.1568122329674	-0.0591716791157378	3.39967594198276	0.205299716419152	0.236243733812597	0.188069007580222	0.174520068009849	0.204674132354907	0.157729272381268	0.200023556866966	0.233088807172706	0.188034247199148	0.00248186839111927	0.00242415832797566	0.00260519114413793
127	0.705265052202183	0.22	0.024904507849862	0.0176419465952039	0.0321670691045202	0.287851674965487	1.02792507391114	0.775491120154979	1.28035902766731	32.03	22.01	41.84	0.0238387882215485	0.0315986701945603	0.0393585521675721	0.0232289339134443	0.030790299191411	0.0383516644693777	0.0236619715879011	0.0313614531875393	0.0390531705586761	0.024904507849862	34.0042489345296	0.175548973623183	3.6006747520164	0.205299716419152	0.236243733812597	0.188069007580222	0.174520068009849	0.204674132354907	0.157729272381268	0.200023556866966	0.233088807172706	0.188034247199148	0.00248186839111927	0.00242415832797566	0.00260519114413793
127	0.705265052202183	0.22	0.0249231484563044	0.0176851553295997	0.032161141583009	0.225748163726139	0.853602696798223	0.606788436302917	1.10041695729353	31.5	23.84	43.28	0.0189612552648587	0.0266738415902885	0.0343864279157184	0.0184809006971877	0.0259981003766267	0.0335153000560657	0.0188350558438247	0.026555297533772	0.03435114587278	0.0249231484563044	34.0736204696555	-0.0387069655896562	3.39533282334613	0.205299716419152	0.236243733812597	0.188069007580222	0.174520068009849	0.204674132354907	0.157729272381268	0.200023556866966	0.233088807172706	0.188034247199148	0.00248186839111927	0.00242415832797566	0.00260519114413793
127	0.705265052202183	0.22	0.0249684217954559	0.0176675214529397	0.0322693221379722	0.240374143682527	0.972764961139484	0.702773906742434	1.24275601553653	32.14	23.95	41.17	0.0215330130231009	0.0298055468133789	0.0380780806036568	0.0209810893261471	0.029041585561448	0.037102081796749	0.0214881625166925	0.0297859645723469	0.036303301377615	0.0249684217954559	35.3329733703978	0.0253680039822179	3.49696008373085	0.205299716419152	0.236243733812597	0.188069007580222	0.174520068009849	0.204674132354907	0.157729272381268	0.200023556866966	0.233088807172706	0.188034247199148	0.00248186839111927	0.00242415832797566	0.00260519114413793
127	0.705265052202183	0.22	0.0252113842420308	0.0177007038226747	0.0327220646613869	0.231016368857968	0.925518369436435	0.661880571489624	1.18915616738325	31.28	22.98	43.13	0.0208286928100219	0.0291250999612187	0.0374215071124155	0.0203032786971815	0.0283904048607106	0.0364775310242397	0.0206961422528034	0.0289132849415581	0.0371645103537048	0.0252113842420308	34.6397868561737	0.021633558600754	3.46134432385957	0.205299716419152	0.236243733812597	0.188069007580222	0.174520068009849	0.204674132354907	0.157729272381268	0.200023556866966	0.233088807172706	0.188034247199148	0.00248186839111927	0.00242415832797566	0.00260519114413793
127	0.705265052202183	0.22	0.0252446055329978	0.0179037847939578	0.0325854262720378	0.228701548293959	0.921808401344763	0.657504970327484	1.18611183236204	33.63	25.27	42.98	0.0192647300212144	0.0270087539784667	0.0347527779357191	0.018758308101485	0.0262987608965907	0.0338392136916963	0.0192640370628474	0.0269867379998239	0.0346875383395264	0.0252446055329978	35.6646816792641	0.108241405536683	3.5944117436454	0.205299716419152	0.236243733812597	0.188069007580222	0.174520068009849	0.204674132354907	0.157729272381268	0.200023556866966	0.233088807172706	0.188034247199148	0.00248186839111927	0.00242415832797566	0.00260519114413793
127	0.705265052202183	0.22	0.0253861430302587	0.0178486817085129	0.0329236043520044	0.226815150224066	0.894250930799039	0.636470170555254	1.15203169104282	32.33	24.01	42.85	0.0193886480046231	0.0272413654672037	0.0350940829297843	0.0188900048670826	0.0265407637571611	0.0341915226472395	0.0193068731033076	0.0271264234323834	0.0349247772653614	0.0253861430302587	34.4616851857432	0.0185452914387346	3.46653070699077	0.205299716419152	0.236243733812597	0.188069007580222	0.174520068009849	0.204674132354907	0.157729272381268	0.200023556866966	0.233088807172706	0.188034247199148	0.00248186839111927	0.00242415832797566	0.00260519114413793
127	0.705265052202183	0.22	0.025667297892207	0.0180442061712548	0.0332903896131593	0.257164051283143	0.98089313374463	0.720608528012013	1.24117773947725	30.31	23.2	45.35	0.0233894659938142	0.0318377672528785	0.0402860685119429	0.0228107920551962	0.0310500756408554	0.0392893592265147	0.0231757784420025	0.0315240104393355	0.0400175893953141	0.025667297892207	34.6483096707846	-0.0209400059163067	3.42294801323725	0.205299716419152	0.236243733812597	0.188069007580222	0.174520068009849	0.204674132354907	0.157729272381268	0.200023556866966	0.233088807172706	0.188034247199148	0.00248186839111927	0.00242415832797566	0.00260519114413793
127	0.705265052202183	0.22	0.0256968781051176	0.0180643381643429	0.0333294180458922	0.229837786003995	0.881215582806511	0.62936206649657	1.13306909911645	32.48	23.87	44.41	0.0190859179408977	0.0267235812213939	0.0343612445018901	0.0185937807100095	0.0260345041069245	0.0334752275038395	0.0189583529337103	0.0265351018161873	0.0341115094407412	0.0256968781051176	34.9542961500664	0.0137289058033123	3.48369748145237	0.205299716419152	0.236243733812597	0.188069007580222	0.174520068009849	0.204674132354907	0.157729272381268	0.200023556866966	0.233088807172706	0.188034247199148	0.00248186839111927	0.00242415832797566	0.00260519114413793
127	0.705265052202183	0.22	0.0259929033782359	0.0184357752302973	0.0335500315261745	0.211838435649494	0.874441803763568	0.611098900802184	1.13778470672495	30.72	23.8	39.81	0.0195784042619494	0.0280153918050873	0.0364523793482252	0.0190899890289436	0.0273165021543703	0.035543015279797	0.0195721661637777	0.0279928372943866	0.0364988946783334	0.0259929033782359	33.4696213366328	-0.0153212781182938	3.40554729167355	0.205299716419152	0.236243733812597	0.188069007580222	0.174520068009849	0.204674132354907	0.157729272381268	0.200023556866966	0.233088807172706	0.188034247199148	0.00248186839111927	0.00242415832797566	0.00260519114413793
127	0.705265052202183	0.22	0.0262389559279977	0.0184431720181602	0.0340347398378352	0.257129790641688	0.970365657395957	0.712851474945582	1.22787983984633	31.19	22.53	40.41	0.0224938662902271	0.0306196677951171	0.0387454693000071	0.0219273931025143	0.0298485588804108	0.0377697246583072	0.0224286375129934	0.0305213762153785	0.0386203422992187	0.0262389559279977	33.20335738099	0.0170980844911242	3.433109148242	0.205299716419152	0.236243733812597	0.188069007580222	0.174520068009849	0.204674132354907	0.157729272381268	0.200023556866966	0.233088807172706	0.188034247199148	0.00248186839111927	0.00242415832797566	0.00260519114413793
127	0.705265052202183	0.22	0.0262976874865697	0.01865125172199	0.0339441232511495	0.239558364049227	0.974669506159115	0.703544162961273	1.24579484935696	31.55	23.79	42.59	0.021955029063528	0.030415855125552	0.038876681187576	0.0213983777417959	0.029644686665321	0.037890995588846	0.0218929998586722	0.030305002805551	0.0387235546806869	0.0262976874865697	34.9136500308332	-0.0634279131913756	3.39685355358737	0.205299716419152	0.236243733812597	0.188069007580222	0.174520068009849	0.204674132354907	0.157729272381268	0.200023556866966	0.233088807172706	0.188034247199148	0.00248186839111927	0.00242415832797566	0.00260519114413793
127	0.705265052202183	0.22	0.0265472429441161	0.0188105164295124	0.0342839694587198	0.23764537646212	0.940255192800047	0.677322229027916	1.20318815657218	33.08	24.04	42.36	0.020172746497695	0.0280037016867417	0.0358346568757883	0.0196472260059677	0.0272741768755176	0.0349011277450675	0.0201254858897648	0.0279641164672327	0.03573082087748	0.0265472429441161	34.3108563732776	0.00347623182088676	3.46231536703052	0.205299716419152	0.236243733812597	0.188069007580222	0.174520068009849	0.204674132354907	0.157729272381268	0.200023556866966	0.233088807172706	0.188034247199148	0.00248186839111927	0.00242415832797566	0.00260519114413793
127	0.705265052202183	0.22	0.0266775194082352	0.0188768204546499	0.0344782183618205	0.240384095743065	0.899376672812315	0.649761350828152	1.14899199479648	29.69	22.79	42.05	0.0215244765177332	0.0297934188450456	0.0380623611723579	0.0209990032093609	0.0290660772832041	0.0371331513570472	0.0214410485990879	0.0296633252804767	0.0378703839183391	0.0266775194082352	33.3243532667773	-0.0459677465708146	3.3706501907219	0.205299716419152	0.236243733812597	0.188069007580222	0.174520068009849	0.204674132354907	0.157729272381268	0.200023556866966	0.233088807172706	0.188034247199148	0.00248186839111927	0.00242415832797566	0.00260519114413793
127	0.705265052202183	0.22	0.026858467362748	0.0189744500505781	0.0347424846749179	0.261119742545433	1.0184746122662	0.750987509927625	1.28596171460478	32.79	24.13	39.91	0.0225584382676206	0.0305933139555946	0.0386281896435685	0.0219735866004288	0.0298001495326152	0.0376267124648016	0.0225303911629402	0.0306368050155074	0.0386948112993576	0.026858467362748	33.9693835725265	0.0523133911165467	3.50541922062773	0.205299716419152	0.236243733812597	0.188069007580222	0.174520068009849	0.204674132354907	0.157729272381268	0.200023556866966	0.233088807172706	0.188034247199148	0.00248186839111927	0.00242415832797566	0.00260519114413793
127	0.705265052202183	0.22	0.0269276149589427	0.0190630721503724	0.0347921577675129	0.245953802169735	1.0167933262629	0.738828172418278	1.29475848010752	31.39	24.82	41.81	0.0231663914730962	0.0318821522010159	0.0405979129289355	0.0225807210052149	0.0310761382381457	0.0395715554710765	0.0231454234849088	0.0319376841092248	0.0406431293760715	0.0269276149589427	34.5317866033372	0.0227275832828177	3.47544624596489	0.205299716419152	0.236243733812597	0.188069007580222	0.174520068009849	0.204674132354907	0.157729272381268	0.200023556866966	0.233088807172706	0.188034247199148	0.00248186839111927	0.00242415832797566	0.00260519114413793
127	0.705265052202183	0.22	0.0269873438176943	0.0191415604301488	0.0348331272052399	0.245280555730614	1.01046556217154	0.733727951346925	1.28720317299616	33.37	25.36	42.85	0.0216671673992824	0.029839297312566	0.0380114272258496	0.0211000349097429	0.0290582614411422	0.0370164879725414	0.0216257269819106	0.0298311391270113	0.0379395080249091	0.0269873438176943	35.6594744352114	-0.0344464312956048	3.45914908877181	0.205299716419152	0.236243733812597	0.188069007580222	0.174520068009849	0.204674132354907	0.157729272381268	0.200023556866966	0.233088807172706	0.188034247199148	0.00248186839111927	0.00242415832797566	0.00260519114413793
127	0.705265052202183	0.22	0.0271160671145931	0.0190644641388562	0.03516767009033	0.29484400728324	1.08619540229833	0.8239306843012	1.34846012029545	29.91	21.91	40.98	0.0270989155814072	0.0357247497545979	0.0443505839277886	0.0264342053622646	0.0348484561565439	0.0432627069508231	0.0269746533568101	0.0355290230428029	0.044166579487039	0.0271160671145931	32.9898086936666	0.111301681998901	3.5102486616874	0.205299716419152	0.236243733812597	0.188069007580222	0.174520068009849	0.204674132354907	0.157729272381268	0.200023556866966	0.233088807172706	0.188034247199148	0.00248186839111927	0.00242415832797566	0.00260519114413793
127	0.705265052202183	0.22	0.02717570134461	0.0190883426015655	0.0352630600876545	0.26115045430628	1.05601333892928	0.778689324664232	1.33333735319432	31.29	22.82	40.72	0.0244995395417637	0.0332248558369329	0.0419501721321022	0.0238814493752724	0.0323866377699814	0.0408918261646904	0.0244514131013175	0.0331798382250366	0.0418114939312094	0.02717570134461	34.0552001841715	-0.0644756486418221	3.38220714146375	0.205299716419152	0.236243733812597	0.188069007580222	0.174520068009849	0.204674132354907	0.157729272381268	0.200023556866966	0.233088807172706	0.188034247199148	0.00248186839111927	0.00242415832797566	0.00260519114413793
127	0.705265052202183	0.22	0.0273024569045595	0.0191669231855653	0.0354379906235536	0.282030936694702	1.08074606178742	0.811522160098104	1.34996996347674	31.92	24	40.52	0.0250337869248411	0.03333878969784	0.0416437924708388	0.0243946819172639	0.032487660481696	0.0405806390461282	0.0250082252677614	0.033263370410695	0.0416692520945591	0.0273024569045595	33.7138650303907	-0.041845295525719	3.38952587700874	0.205299716419152	0.236243733812597	0.188069007580222	0.174520068009849	0.204674132354907	0.157729272381268	0.200023556866966	0.233088807172706	0.188034247199148	0.00248186839111927	0.00242415832797566	0.00260519114413793
127	0.705265052202183	0.22	0.0275365022539642	0.0194723508730432	0.0356006536348851	0.236173904981161	0.902104757216746	0.64881144387599	1.1553980705575	31.32	22.5	39.68	0.0203942363564683	0.0283560621666365	0.0363178879768047	0.0198794245729079	0.0276402699847867	0.0354011153966656	0.0203768067409583	0.0282553595734501	0.0362615697771809	0.0275365022539642	32.3963444877733	0.0195371521812175	3.41405950003375	0.205299716419152	0.236243733812597	0.188069007580222	0.174520068009849	0.204674132354907	0.157729272381268	0.200023556866966	0.233088807172706	0.188034247199148	0.00248186839111927	0.00242415832797566	0.00260519114413793
127	0.705265052202183	0.22	0.0276696086241599	0.0194518251787948	0.0358873920695251	0.224028088650211	0.929980942958116	0.659752365917803	1.20020951999843	31.01	22.12	40.35	0.0209371428513681	0.0295128064068056	0.038088469962243	0.0204117207927818	0.0287721762450397	0.0371326316972976	0.0208362588072051	0.0293812185385784	0.0379448127566372	0.0276696086241599	33.1634198582381	-0.0855919340529387	3.31815338285824	0.205299716419152	0.236243733812597	0.188069007580222	0.174520068009849	0.204674132354907	0.157729272381268	0.200023556866966	0.233088807172706	0.188034247199148	0.00248186839111927	0.00242415832797566	0.00260519114413793
127	0.705265052202183	0.22	0.0277100945022031	0.0194746420054358	0.0359455469989704	0.237891802020355	1.04076960856891	0.749926590867395	1.33161262627042	31.07	23.8	42.63	0.0237582614269557	0.0329723958941239	0.0421865303612921	0.0231614133344274	0.0321440730113238	0.0411267326882201	0.0236646595867824	0.0328475687993263	0.0420231450450689	0.0277100945022031	34.7271995229721	0.159503057138719	3.61358818022939	0.205299716419152	0.236243733812597	0.188069007580222	0.174520068009849	0.204674132354907	0.157729272381268	0.200023556866966	0.233088807172706	0.188034247199148	0.00248186839111927	0.00242415832797566	0.00260519114413793
127	0.705265052202183	0.22	0.0279764849768544	0.0196957071969949	0.0362572627567138	0.24656886999617	1.04454930757164	0.759469101034135	1.32962951410914	30.84	24.38	41.56	0.0242321997928982	0.033328186071222	0.0424241723495458	0.0236261290585269	0.0324946159298365	0.0413631028011461	0.0242057008774305	0.0333277562150158	0.0423889601079567	0.0279764849768544	34.2539007073824	0.0172256861046986	3.4717504122845	0.205299716419152	0.236243733812597	0.188069007580222	0.174520068009849	0.204674132354907	0.157729272381268	0.200023556866966	0.233088807172706	0.188034247199148	0.00248186839111927	0.00242415832797566	0.00260519114413793
127	0.705265052202183	0.22	0.0281770370349073	0.019964200849164	0.0363898732206505	0.217240570325958	0.970926878280034	0.683176652978387	1.25867710358168	31.72	23.93	42.86	0.0212067753879134	0.0301389518157671	0.0390711282436208	0.0206673824331846	0.0293723695336912	0.0380773566341978	0.0211465119901918	0.0300159807893065	0.0389284186352263	0.0281770370349073	34.5745623564247	-0.0363819434216316	3.42232341217807	0.205299716419152	0.236243733812597	0.188069007580222	0.174520068009849	0.204674132354907	0.157729272381268	0.200023556866966	0.233088807172706	0.188034247199148	0.00248186839111927	0.00242415832797566	0.00260519114413793
127	0.705265052202183	0.22	0.0289870145591651	0.0205279735075608	0.0374460556107695	0.224906936846012	0.970137640657061	0.688951237462002	1.25132404385212	30.33	24.21	37.56	0.022346329723923	0.0314666908438598	0.0405870519637966	0.0217932156407399	0.0306878305087652	0.0395824453767906	0.0224966702979555	0.0316736230022002	0.0408621358982506	0.0289870145591651	32.7347998808793	0.103940903551867	3.51867837437258	0.205299716419152	0.236243733812597	0.188069007580222	0.174520068009849	0.204674132354907	0.157729272381268	0.200023556866966	0.233088807172706	0.188034247199148	0.00248186839111927	0.00242415832797566	0.00260519114413793
127	0.705265052202183	0.22	0.0290646726735586	0.0205932332802783	0.0375361120668389	0.26257544121369	1.071417648378	0.791083499916547	1.35175179683945	31.19	24.14	40	0.0249645337902716	0.0338111489991227	0.0426577642079739	0.0243358727322598	0.0329597109998814	0.0415835492675029	0.0249751353278779	0.0339068357501313	0.0427452022869183	0.0290646726735586	33.1615079717716	-0.0194279527929344	3.40688568516274	0.205299716419152	0.236243733812597	0.188069007580222	0.174520068009849	0.204674132354907	0.157729272381268	0.200023556866966	0.233088807172706	0.188034247199148	0.00248186839111927	0.00242415832797566	0.00260519114413793
127	0.705265052202183	0.22	0.029213166205663	0.0207301272846413	0.0376962051266847	0.227559980075463	1.01045568746969	0.719794412714129	1.30111696222526	32.63	24.76	42.39	0.0217311728379997	0.0305064707389784	0.0392817686399571	0.0211693904624102	0.0297178341692748	0.0382662778761395	0.0217094644995499	0.0304953346110777	0.0392832187658036	0.029213166205663	34.6082806041353	-0.0904510746769893	3.37568941006039	0.205299716419152	0.236243733812597	0.188069007580222	0.174520068009849	0.204674132354907	0.157729272381268	0.200023556866966	0.233088807172706	0.188034247199148	0.00248186839111927	0.00242415832797566	0.00260519114413793
127	0.705265052202183	0.22	0.0296756320401433	0.0210113246680632	0.0383399394122234	0.250716066337422	1.11763900855585	0.815978026507952	1.41929999060375	30.24	23.15	41.83	0.0265487731600255	0.0363636563106101	0.0461785394611947	0.0258929533428758	0.0354653848052274	0.0450378162675791	0.0264677383089485	0.0362250598049589	0.0460329002101046	0.0296756320401433	34.2210728478717	-0.0632720610384228	3.38083481675525	0.205299716419152	0.236243733812597	0.188069007580222	0.174520068009849	0.204674132354907	0.157729272381268	0.200023556866966	0.233088807172706	0.188034247199148	0.00248186839111927	0.00242415832797566	0.00260519114413793
127	0.705265052202183	0.22	0.0308896820249286	0.0219100907217964	0.0398692733280608	0.29981381933775	1.23965701676221	0.943877599803178	1.53543643372125	31.93	25.6	41.34	0.0291075095883065	0.0382288217340276	0.0473501338797488	0.0283642651819111	0.0372526695891421	0.046141073996373	0.0291688583395224	0.0382993465576114	0.0474077495455606	0.0308896820249286	34.4582883080867	0.0278851351667847	3.48795248224701	0.205299716419152	0.236243733812597	0.188069007580222	0.174520068009849	0.204674132354907	0.157729272381268	0.200023556866966	0.233088807172706	0.188034247199148	0.00248186839111927	0.00242415832797566	0.00260519114413793
127	0.705265052202183	0.23	0.0173628037206304	0.0123320753440401	0.0223935320972207	0.222442405401294	0.737724463165239	0.52237829965705	0.953070626673427	33.19	24.5	40.48	0.0155088792109073	0.0219022872842775	0.0282956953576477	0.0151041429559138	0.021330701832442	0.0275572607089701	0.0154857525738029	0.0219036065417629	0.0283006342989369	0.0173628037206304	35.870193873431	-0.0773969146332539	3.38887006678197	0.205299716419152	0.236243733812597	0.188069007580222	0.174520068009849	0.204674132354907	0.157729272381268	0.200023556866966	0.233088807172706	0.188034247199148	0.00248186839111927	0.00242415832797566	0.00260519114413793
127	0.705265052202183	0.23	0.0196798259874406	0.0141003500752032	0.025259301899678	0.263217206945673	0.851825715041178	0.629316087292418	1.07433534278994	32.01	22.76	44.75	0.0193585850307969	0.0262032718835959	0.033047958736395	0.0188635448899755	0.0255331985604373	0.032202852230899	0.0191577303794875	0.0259662135009378	0.0327207046425595	0.0196798259874406	36.7733287947087	0.117946504382262	3.60462870370433	0.205299716419152	0.236243733812597	0.188069007580222	0.174520068009849	0.204674132354907	0.157729272381268	0.200023556866966	0.233088807172706	0.188034247199148	0.00248186839111927	0.00242415832797566	0.00260519114413793
127	0.705265052202183	0.23	0.0199975589223184	0.0143038671712734	0.0256912506733633	0.260498318377739	0.847048815075224	0.624225299639454	1.06987233051099	31.1	23.77	42.53	0.0197550328861272	0.0268067910858967	0.0338585492856663	0.0192584284198107	0.0261329186475361	0.0330074088752616	0.0196966602961207	0.0267184208610018	0.0337180781504571	0.0199975589223184	35.3983107449532	-0.0406274023929915	3.41924689519766	0.205299716419152	0.236243733812597	0.188069007580222	0.174520068009849	0.204674132354907	0.157729272381268	0.200023556866966	0.233088807172706	0.188034247199148	0.00248186839111927	0.00242415832797566	0.00260519114413793
127	0.705265052202183	0.23	0.0200967792662212	0.0143323894511614	0.0258611690812811	0.26422022594581	0.834875984864677	0.617356421319091	1.05239554841026	30.82	23.13	42.7	0.0197154779169187	0.0266620358589543	0.0336085938009899	0.0192226507485202	0.0259955658047421	0.032768480860964	0.0196292737243801	0.0265220156359625	0.0334798945504391	0.0200967792662212	35.3494235873756	-0.0388841222885007	3.41059674552378	0.205299716419152	0.236243733812597	0.188069007580222	0.174520068009849	0.204674132354907	0.157729272381268	0.200023556866966	0.233088807172706	0.188034247199148	0.00248186839111927	0.00242415832797566	0.00260519114413793
127	0.705265052202183	0.23	0.0202360237798058	0.0143880773392383	0.0260839702203734	0.229984665737541	0.793184592568711	0.566584554825336	1.01978463031209	29.3	23.25	42.26	0.0190151574791771	0.0266200866389669	0.0342250157987567	0.0185549947346013	0.0259758862350499	0.0333967777354985	0.0189798061717157	0.0265469398875512	0.0341422302179359	0.0202360237798058	34.4910802818174	-0.0951687124120636	3.34360079585454	0.205299716419152	0.236243733812597	0.188069007580222	0.174520068009849	0.204674132354907	0.157729272381268	0.200023556866966	0.233088807172706	0.188034247199148	0.00248186839111927	0.00242415832797566	0.00260519114413793
127	0.705265052202183	0.23	0.0202461658246125	0.0143983250206055	0.0260940066286195	0.245905924468866	0.838653161031681	0.609357351366637	1.06794897069673	30.11	22.54	40.45	0.0199070307150604	0.0273978712138242	0.0348887117125881	0.0194165740267593	0.0267228599891785	0.0340291459515978	0.0198666627093291	0.0273583610247446	0.0347529246723749	0.0202461658246125	34.9267637434866	-0.0179964853216603	3.41757579403772	0.205299716419152	0.236243733812597	0.188069007580222	0.174520068009849	0.204674132354907	0.157729272381268	0.200023556866966	0.233088807172706	0.188034247199148	0.00248186839111927	0.00242415832797566	0.00260519114413793
127	0.705265052202183	0.23	0.0203175465511295	0.0145549045309041	0.0260801885713549	0.237354853025762	0.816163602622658	0.587748464972234	1.04457874027308	33.53	23.96	45.35	0.0172750021349411	0.023988540707518	0.0307020792800949	0.0168216634641758	0.0233590222233524	0.029896380982529	0.0171490896523249	0.0237666078960185	0.0304616100303924	0.0203175465511295	37.3184028286437	-0.00959819331392979	3.50560627693591	0.205299716419152	0.236243733812597	0.188069007580222	0.174520068009849	0.204674132354907	0.157729272381268	0.200023556866966	0.233088807172706	0.188034247199148	0.00248186839111927	0.00242415832797566	0.00260519114413793
127	0.705265052202183	0.23	0.0204188639240644	0.0146311508128899	0.0262065770352389	0.266992397744594	1.00744565320908	0.746823168720663	1.26806813769751	33.05	23.98	43.23	0.022259240504095	0.0300271550600137	0.0377950696159324	0.0216796060122798	0.0292452427229479	0.0368108794336159	0.0220532030437614	0.0299013499605738	0.037636355440937	0.0204188639240644	36.5406224138195	-0.0210698055777499	3.46841727824862	0.205299716419152	0.236243733812597	0.188069007580222	0.174520068009849	0.204674132354907	0.157729272381268	0.200023556866966	0.233088807172706	0.188034247199148	0.00248186839111927	0.00242415832797566	0.00260519114413793
127	0.705265052202183	0.23	0.0206803043171546	0.0148329898440058	0.0265276187903035	0.290182122219721	0.9204282835394	0.695671112297166	1.14518545478163	33.3	23.45	46.4	0.0205831584560669	0.0272331578423287	0.0338831572285906	0.0200449761057279	0.0265210997329759	0.0329972233602239	0.0203782823721611	0.0269415173546	0.033448241165878	0.0206803043171546	37.7675771006947	0.0278083260629259	3.53465506078555	0.205299716419152	0.236243733812597	0.188069007580222	0.174520068009849	0.204674132354907	0.157729272381268	0.200023556866966	0.233088807172706	0.188034247199148	0.00248186839111927	0.00242415832797566	0.00260519114413793
127	0.705265052202183	0.23	0.0208703182776327	0.0148653379255723	0.0268752986296932	0.282425081558866	0.9246823147315	0.694559325495279	1.15480530396772	31.06	23.78	43.28	0.022008036658353	0.0292997898565827	0.0365915430548125	0.0214552170332796	0.0285638087650074	0.0356724004967352	0.0219102718079791	0.02918472978227	0.0364785977559488	0.0208703182776327	35.3189638538056	-0.0333482782999013	3.42412981427571	0.205299716419152	0.236243733812597	0.188069007580222	0.174520068009849	0.204674132354907	0.157729272381268	0.200023556866966	0.233088807172706	0.188034247199148	0.00248186839111927	0.00242415832797566	0.00260519114413793
127	0.705265052202183	0.23	0.0209308794764358	0.0150104466749761	0.0268513122778956	0.236605721170871	0.869586676443543	0.625715671402748	1.11345768148434	30.98	23.76	43.44	0.0198812622778687	0.0276299309380512	0.0353785995982336	0.0193827156392468	0.0269370770839045	0.0344914385285622	0.0197716123213735	0.0275045842624232	0.0351976661708353	0.0209308794764358	36.1116637338561	-0.00895876645970358	3.46188107866902	0.205299716419152	0.236243733812597	0.188069007580222	0.174520068009849	0.204674132354907	0.157729272381268	0.200023556866966	0.233088807172706	0.188034247199148	0.00248186839111927	0.00242415832797566	0.00260519114413793
127	0.705265052202183	0.23	0.021271953122444	0.0151897898141296	0.0273541164307584	0.270022349215029	0.868633932971228	0.645648147753916	1.09161971818854	35.38	25.2	45.46	0.0179956867555852	0.0242108092734436	0.030425931791302	0.0175100632694699	0.0235574672942944	0.029604871319119	0.0178847342401952	0.0240786061678564	0.0302866052404013	0.021271953122444	38.470170532833	-0.0364092082995396	3.49988193762304	0.205299716419152	0.236243733812597	0.188069007580222	0.174520068009849	0.204674132354907	0.157729272381268	0.200023556866966	0.233088807172706	0.188034247199148	0.00248186839111927	0.00242415832797566	0.00260519114413793
127	0.705265052202183	0.23	0.0214349904378265	0.0153240772592911	0.0275459036163618	0.235875161363368	0.84822586177791	0.609863310827846	1.08658841272797	32.57	24.44	48.71	0.0184446675199828	0.02565368948184	0.0328627114436971	0.0179683258221004	0.0249911716028113	0.0320140173835223	0.0182316054116093	0.0253580017929617	0.0325023841199026	0.0214349904378265	37.3304077561509	0.0413772838312897	3.55435321430126	0.205299716419152	0.236243733812597	0.188069007580222	0.174520068009849	0.204674132354907	0.157729272381268	0.200023556866966	0.233088807172706	0.188034247199148	0.00248186839111927	0.00242415832797566	0.00260519114413793
127	0.705265052202183	0.23	0.0214908444304875	0.0152964557379883	0.0276852331229867	0.258080627149816	0.895095477035184	0.658146151315534	1.13204480275483	32.7	24.67	48.93	0.0198266180839321	0.0269647040195535	0.0341027899551748	0.0193134320365708	0.0262667579646347	0.0332200838926985	0.0195741273494141	0.0266862710501326	0.0337038838927378	0.0214908444304875	38.0284451440588	-0.0581752477989333	3.47075567197238	0.205299716419152	0.236243733812597	0.188069007580222	0.174520068009849	0.204674132354907	0.157729272381268	0.200023556866966	0.233088807172706	0.188034247199148	0.00248186839111927	0.00242415832797566	0.00260519114413793
127	0.705265052202183	0.23	0.0215719874566524	0.0153674392699844	0.0277765356433203	0.289879245264309	0.876424422697369	0.662254995666621	1.09059384972812	30.94	22.7	41.72	0.0210647683991445	0.0278769924036444	0.0346892164081444	0.0205368949256273	0.0271784077084564	0.0338199204912855	0.0209743046205177	0.0277347271719155	0.0345765953688993	0.0215719874566524	34.6022664097207	-0.0128591666007151	3.42539920807643	0.205299716419152	0.236243733812597	0.188069007580222	0.174520068009849	0.204674132354907	0.157729272381268	0.200023556866966	0.233088807172706	0.188034247199148	0.00248186839111927	0.00242415832797566	0.00260519114413793
127	0.705265052202183	0.23	0.0216966751957974	0.015475726420539	0.0279176239710558	0.246706724450091	0.908477490326496	0.660626199902297	1.15632878075069	31.16	23.42	40.58	0.0208664200730111	0.0286950062574435	0.0365235924418759	0.0203412490244111	0.0279728034802984	0.0356043579361857	0.0208545383643606	0.028702416626419	0.0364702484006561	0.0216966751957974	34.8777707842286	-0.0824928362044213	3.35877825511435	0.205299716419152	0.236243733812597	0.188069007580222	0.174520068009849	0.204674132354907	0.157729272381268	0.200023556866966	0.233088807172706	0.188034247199148	0.00248186839111927	0.00242415832797566	0.00260519114413793
127	0.705265052202183	0.23	0.0218773387517405	0.0155721672231971	0.028182510280284	0.254035881008405	0.912975801255659	0.668713656528284	1.15723794598303	33.01	23.63	47.32	0.0199551741525409	0.0272442336615294	0.0345332931705179	0.0194358885430517	0.0265352677375115	0.0336346469319713	0.019690180962921	0.0268480597743071	0.034161491317953	0.0218773387517405	37.0448323261897	0.0529503330230845	3.55892958613918	0.205299716419152	0.236243733812597	0.188069007580222	0.174520068009849	0.204674132354907	0.157729272381268	0.200023556866966	0.233088807172706	0.188034247199148	0.00248186839111927	0.00242415832797566	0.00260519114413793
127	0.705265052202183	0.23	0.0219248109510095	0.0155879685757053	0.0282616533263137	0.273683348302128	0.944233149687205	0.704071577380879	1.18439472199353	35.43	25.69	47.9	0.0195979243756769	0.0262828531289603	0.0329677818822437	0.0190687077737597	0.0255731186716287	0.0320775295694977	0.019427485570061	0.0260770078812883	0.0327115377351657	0.0219248109510095	39.1065026996051	0.0224766323427917	3.57864184012509	0.205299716419152	0.236243733812597	0.188069007580222	0.174520068009849	0.204674132354907	0.157729272381268	0.200023556866966	0.233088807172706	0.188034247199148	0.00248186839111927	0.00242415832797566	0.00260519114413793
127	0.705265052202183	0.23	0.0219869183394678	0.0156764576435492	0.0282973790353863	0.266547287461356	0.907718541730607	0.672627763195248	1.14280932026597	32.43	23.71	41.33	0.0204296862871131	0.027570085654001	0.0347104850208889	0.0199033708957577	0.0268598172623693	0.0338162636289809	0.0204164964557955	0.0274810455691944	0.034600651300913	0.0219869183394678	35.2653133782467	0.00322440729134153	3.45998443707875	0.205299716419152	0.236243733812597	0.188069007580222	0.174520068009849	0.204674132354907	0.157729272381268	0.200023556866966	0.233088807172706	0.188034247199148	0.00248186839111927	0.00242415832797566	0.00260519114413793
127	0.705265052202183	0.23	0.0220649212264008	0.0157628975014624	0.0283669449513392	0.252955182177295	0.931607615883222	0.681647895615043	1.1815673361514	32.45	25.23	41.42	0.0206912859535991	0.0282787634213963	0.0358662408891935	0.0201580473496331	0.027549986661821	0.0349419259740089	0.0207474685604233	0.0283027982570688	0.0360003475352656	0.0220649212264008	35.9387436724726	-0.0657205763856463	3.42441963635952	0.205299716419152	0.236243733812597	0.188069007580222	0.174520068009849	0.204674132354907	0.157729272381268	0.200023556866966	0.233088807172706	0.188034247199148	0.00248186839111927	0.00242415832797566	0.00260519114413793
127	0.705265052202183	0.23	0.0220950243469977	0.0156952543423709	0.0284947943516244	0.22433338571085	0.860987808616721	0.611026345725028	1.11094927150841	34.08	24.89	48.29	0.0176692910202235	0.0248975257151342	0.0321257604100448	0.0172015044464574	0.0242383748620407	0.031275245277624	0.0175169750268487	0.0246621909934924	0.0318051621723981	0.0220950243469977	37.5701119766342	-0.0142994478129583	3.51686594549494	0.205299716419152	0.236243733812597	0.188069007580222	0.174520068009849	0.204674132354907	0.157729272381268	0.200023556866966	0.233088807172706	0.188034247199148	0.00248186839111927	0.00242415832797566	0.00260519114413793
127	0.705265052202183	0.23	0.0221122658682959	0.015837599766704	0.0283869319698878	0.298269519741045	1.01290729368175	0.770337961302837	1.25547662606066	33.99	22.38	46.84	0.0223383680897135	0.0293724275625091	0.0364064870353047	0.021747852010252	0.0285959657055452	0.0354440794008385	0.0219935864772237	0.0288861678835928	0.035832767197127	0.0221122658682959	37.8579966330535	-0.0187955545199688	3.47362065015797	0.205299716419152	0.236243733812597	0.188069007580222	0.174520068009849	0.204674132354907	0.157729272381268	0.200023556866966	0.233088807172706	0.188034247199148	0.00248186839111927	0.00242415832797566	0.00260519114413793
127	0.705265052202183	0.23	0.0221416671485618	0.0158749221651219	0.0284084121320017	0.261643343451434	0.961614840709429	0.709403348909606	1.21382633250925	31.61	24.41	46.62	0.0220937339658062	0.0299486357103629	0.0378035374549196	0.0215328925230518	0.029188400428888	0.0368439083347242	0.0219073077478528	0.0297123972448317	0.0375407760518296	0.0221416671485618	37.86800372743	-0.027699230477529	3.49518205651997	0.205299716419152	0.236243733812597	0.188069007580222	0.174520068009849	0.204674132354907	0.157729272381268	0.200023556866966	0.233088807172706	0.188034247199148	0.00248186839111927	0.00242415832797566	0.00260519114413793
127	0.705265052202183	0.23	0.0222991482974474	0.0159014783308116	0.0286968182640832	0.268386484665539	0.873560205306193	0.648375524623372	1.09874488598901	32.4	24.28	44.76	0.0197095049589313	0.0265547333983785	0.0333999618378257	0.0192019876147684	0.0258709522583965	0.0325399169020246	0.0196188608394062	0.0263652218800834	0.033187263809305	0.0222991482974474	35.6029735505657	-0.1453292048226	3.31963010926715	0.205299716419152	0.236243733812597	0.188069007580222	0.174520068009849	0.204674132354907	0.157729272381268	0.200023556866966	0.233088807172706	0.188034247199148	0.00248186839111927	0.00242415832797566	0.00260519114413793
127	0.705265052202183	0.23	0.0224084716530781	0.0159701989073763	0.0288467443987799	0.26484349981171	0.929093621016171	0.687413916390166	1.17077332564218	33.26	23.01	46.21	0.0203620479509638	0.0275208988514689	0.034679749751974	0.0198299831817079	0.0268017717414461	0.0337735603011843	0.0200968420663325	0.027194494182143	0.0342676604938998	0.0224084716530781	36.6773538672241	-0.0450556785177086	3.45041620616181	0.205299716419152	0.236243733812597	0.188069007580222	0.174520068009849	0.204674132354907	0.157729272381268	0.200023556866966	0.233088807172706	0.188034247199148	0.00248186839111927	0.00242415832797566	0.00260519114413793
127	0.705265052202183	0.23	0.0224207913615923	0.0160642723631576	0.028777310360027	0.263211231953651	0.975513866949214	0.720691116964529	1.2303366169339	34.16	25	44.59	0.0207947689550087	0.0281474060080782	0.0355000430611478	0.0202435912256184	0.0274013422568855	0.0345590932881526	0.0206969566290918	0.0281248518389403	0.0353897715329191	0.0224207913615923	37.632507040156	-0.00243823230651066	3.51970695517317	0.205299716419152	0.236243733812597	0.188069007580222	0.174520068009849	0.204674132354907	0.157729272381268	0.200023556866966	0.233088807172706	0.188034247199148	0.00248186839111927	0.00242415832797566	0.00260519114413793
127	0.705265052202183	0.23	0.02243121004412	0.0160589346594576	0.0288034854287824	0.251576008767017	0.84458906711671	0.6171473341169	1.07203080011652	34.13	23.96	44.97	0.0178237181259628	0.0243924207921907	0.0309611234584186	0.0173515242630372	0.0237462059385574	0.0301408876140775	0.0176793721948241	0.0241955711401354	0.0307394613818491	0.02243121004412	36.0838410770294	0.12374360755468	3.61409183850288	0.205299716419152	0.236243733812597	0.188069007580222	0.174520068009849	0.204674132354907	0.157729272381268	0.200023556866966	0.233088807172706	0.188034247199148	0.00248186839111927	0.00242415832797566	0.00260519114413793
127	0.705265052202183	0.23	0.0224793568312161	0.0160653507408066	0.0288933629216257	0.259401590201052	0.929684646876978	0.684424947822787	1.17494434593117	31.44	23.75	44.41	0.0214320249426292	0.0291120664201823	0.0367921078977354	0.0208897635259425	0.0283754887789215	0.0358612140319005	0.0212554758321901	0.0289308055331639	0.0365101129597441	0.0224793568312161	36.3800980257522	0.0256047351197898	3.51254022000172	0.205299716419152	0.236243733812597	0.188069007580222	0.174520068009849	0.204674132354907	0.157729272381268	0.200023556866966	0.233088807172706	0.188034247199148	0.00248186839111927	0.00242415832797566	0.00260519114413793
127	0.705265052202183	0.23	0.022493713206582	0.015981808460615	0.0290056179525489	0.239584032291457	0.936317186475036	0.675878716314139	1.19675565663593	36.4	24.11	46.83	0.0183192247493869	0.0253782292025563	0.0324372336557258	0.01781799586827	0.0246838602212297	0.0315497245741894	0.0181207392873744	0.0251108488648124	0.032059628453572	0.022493713206582	38.8480739414439	-0.00823319975565365	3.54987325469692	0.205299716419152	0.236243733812597	0.188069007580222	0.174520068009849	0.204674132354907	0.157729272381268	0.200023556866966	0.233088807172706	0.188034247199148	0.00248186839111927	0.00242415832797566	0.00260519114413793
127	0.705265052202183	0.23	0.0225441555845444	0.0160780103667814	0.0290103008023075	0.262817045871244	0.914948290400387	0.675703280002483	1.15419330079829	29.93	23.59	42.82	0.0222093850229832	0.0300730208939458	0.0379366567649085	0.0216643787833809	0.0293350453032697	0.0370057118231586	0.0221355269054609	0.0299998666367403	0.0378405985950119	0.0225441555845444	34.7936463141578	0.0347616952083859	3.47058607036738	0.205299716419152	0.236243733812597	0.188069007580222	0.174520068009849	0.204674132354907	0.157729272381268	0.200023556866966	0.233088807172706	0.188034247199148	0.00248186839111927	0.00242415832797566	0.00260519114413793
127	0.705265052202183	0.23	0.0225710386131051	0.0160355349838119	0.0291065422423982	0.241554906958428	0.864393029365626	0.625253781829157	1.1035322769021	33.18	24.73	43.9	0.0185633777274423	0.025663266301469	0.0327631548754957	0.0180789313672578	0.0249935349555505	0.0319081385438432	0.018481673508234	0.0255913396639282	0.0326868942680082	0.0225710386131051	35.7451726113608	0.0493902587920687	3.54061792523146	0.205299716419152	0.236243733812597	0.188069007580222	0.174520068009849	0.204674132354907	0.157729272381268	0.200023556866966	0.233088807172706	0.188034247199148	0.00248186839111927	0.00242415832797566	0.00260519114413793
127	0.705265052202183	0.23	0.0229956845341726	0.0163388046146638	0.0296525644536815	0.278416155457212	0.951100632185212	0.712039970938969	1.19016129343145	34.99	26.92	43.82	0.0200641044721431	0.0268004370913625	0.033536769710582	0.0195256653256614	0.0260812221125508	0.0326367788994401	0.0201057471160309	0.0267734593411954	0.0335695185442083	0.0229956845341726	36.8449825478311	0.0561683000742517	3.5737176994047	0.205299716419152	0.236243733812597	0.188069007580222	0.174520068009849	0.204674132354907	0.157729272381268	0.200023556866966	0.233088807172706	0.188034247199148	0.00248186839111927	0.00242415832797566	0.00260519114413793
127	0.705265052202183	0.23	0.0230777699791824	0.0165250960818185	0.0296304438765462	0.263771915251381	0.953207210015202	0.704570818612494	1.20184360141791	35.69	24.19	45.28	0.0194692844466439	0.0263398111561368	0.0332103378656296	0.0189416166783764	0.0256259344131349	0.0323102521478935	0.0193105236758092	0.0260948023015097	0.032898849988303	0.0230777699791824	37.1338422350283	0.0421052539579312	3.54415617879452	0.205299716419152	0.236243733812597	0.188069007580222	0.174520068009849	0.204674132354907	0.157729272381268	0.200023556866966	0.233088807172706	0.188034247199148	0.00248186839111927	0.00242415832797566	0.00260519114413793
127	0.705265052202183	0.23	0.023130678130842	0.0164710126073222	0.0297903436543619	0.282239127994727	1.00251921645386	0.752910672751141	1.25212776015657	31.75	23.21	41.93	0.0233454184217993	0.0310850030834208	0.0388245877450423	0.0227512343531259	0.0302938322732379	0.03783643019335	0.0232765478748677	0.0309364671696515	0.0386424314086825	0.023130678130842	34.9835838290358	-0.0645460365030614	3.39163082315491	0.205299716419152	0.236243733812597	0.188069007580222	0.174520068009849	0.204674132354907	0.157729272381268	0.200023556866966	0.233088807172706	0.188034247199148	0.00248186839111927	0.00242415832797566	0.00260519114413793
127	0.705265052202183	0.23	0.0232203865556075	0.0165172503196311	0.0299235227915838	0.234761462030569	0.900465289315008	0.646638502586095	1.15429207604392	32.29	23.12	44.26	0.0197238327543672	0.0274660829760866	0.0352083331978059	0.0192169490038616	0.0267602307553749	0.0343035125068882	0.0195717603528227	0.0272507974256775	0.0349766345413488	0.0232203865556075	35.4924719854662	-0.0476842929065191	3.41509405375927	0.205299716419152	0.236243733812597	0.188069007580222	0.174520068009849	0.204674132354907	0.157729272381268	0.200023556866966	0.233088807172706	0.188034247199148	0.00248186839111927	0.00242415832797566	0.00260519114413793
127	0.705265052202183	0.23	0.0232677256019634	0.0166796831457591	0.0298557680581678	0.265310193944691	0.900291434313087	0.666384219288974	1.1341986493372	31.75	25	42.73	0.0206621585459527	0.0279147732117491	0.0351673878775455	0.0201362631840456	0.0272042835633371	0.0342723039426286	0.0206367910959642	0.0279055592311765	0.0350834167857357	0.0232677256019634	35.0792866106223	0.105538674138334	3.57647351576716	0.205299716419152	0.236243733812597	0.188069007580222	0.174520068009849	0.204674132354907	0.157729272381268	0.200023556866966	0.233088807172706	0.188034247199148	0.00248186839111927	0.00242415832797566	0.00260519114413793
127	0.705265052202183	0.23	0.0233778993180245	0.016706198353415	0.0300496002826341	0.256370729234821	0.909756002254138	0.667845674512639	1.15166632999564	32.01	24.19	42.98	0.020543845335426	0.0279853375061888	0.0354268296769515	0.020018496171397	0.0272696937976278	0.0345208914238586	0.0204957037411373	0.0278745912543538	0.035289518609319	0.0233778993180245	35.1623505297014	0.0922210984849531	3.56070719824318	0.205299716419152	0.236243733812597	0.188069007580222	0.174520068009849	0.204674132354907	0.157729272381268	0.200023556866966	0.233088807172706	0.188034247199148	0.00248186839111927	0.00242415832797566	0.00260519114413793
127	0.705265052202183	0.23	0.023390784249344	0.0166168330114556	0.0301647354872324	0.241140309968507	0.880166993847781	0.636387946972367	1.1239460407232	34.04	24.63	45.09	0.0184272826220076	0.0254861614324386	0.0325450402428695	0.0179397769673792	0.02481190858312	0.0316840401988608	0.0183500614554725	0.0253570954616918	0.0324059192413787	0.023390784249344	36.6804360296026	-0.042891360399857	3.46835444379563	0.205299716419152	0.236243733812597	0.188069007580222	0.174520068009849	0.204674132354907	0.157729272381268	0.200023556866966	0.233088807172706	0.188034247199148	0.00248186839111927	0.00242415832797566	0.00260519114413793
127	0.705265052202183	0.23	0.0234324827887123	0.0166798204341444	0.0301851451432802	0.272236387413071	0.970032485809521	0.722407865537449	1.21765710608159	30.92	23.06	42.81	0.0229910557583354	0.0308718551286141	0.0387526544988927	0.0224151126343743	0.0300984920924776	0.0377818715505808	0.0228822617023703	0.0307316537087752	0.0385775643395577	0.0234324827887123	35.0419851064923	0.0154603085043645	3.47498788103237	0.205299716419152	0.236243733812597	0.188069007580222	0.174520068009849	0.204674132354907	0.157729272381268	0.200023556866966	0.233088807172706	0.188034247199148	0.00248186839111927	0.00242415832797566	0.00260519114413793
127	0.705265052202183	0.23	0.0235092615047201	0.0167247011903957	0.0302938218190445	0.232241942035903	0.827523349253391	0.592610061820403	1.06243663668638	29.51	22.73	41.84	0.0197495867921157	0.0275784116091081	0.0354072364261006	0.0192693781968597	0.0269078461720891	0.0345463141473185	0.0196939677518319	0.0274427001867482	0.0352278404726759	0.0235092615047201	33.6031825874778	0.0488057669428257	3.46433939345087	0.205299716419152	0.236243733812597	0.188069007580222	0.174520068009849	0.204674132354907	0.157729272381268	0.200023556866966	0.233088807172706	0.188034247199148	0.00248186839111927	0.00242415832797566	0.00260519114413793
127	0.705265052202183	0.23	0.0235229686622527	0.0167233852207331	0.0303225521037723	0.260453379539342	0.873795727433664	0.643909391523354	1.10368206334397	30.45	23	42.82	0.0208091367979877	0.0282383438804135	0.0356675509628393	0.0202928631604619	0.0275377519887664	0.0347826408170709	0.0206790444104349	0.0280856950887279	0.0354662197466991	0.0235229686622527	34.2360383242284	-0.0224997578934422	3.39169616757581	0.205299716419152	0.236243733812597	0.188069007580222	0.174520068009849	0.204674132354907	0.157729272381268	0.200023556866966	0.233088807172706	0.188034247199148	0.00248186839111927	0.00242415832797566	0.00260519114413793
127	0.705265052202183	0.23	0.0236314679195389	0.0168559782948465	0.0304069575442312	0.236521988403733	0.915921143919213	0.658996328916927	1.1728459589215	33.79	23.52	42.45	0.0192184706577799	0.0267112316971201	0.0342039927364602	0.018711981383435	0.026007275976603	0.033302570569771	0.0190735001709899	0.0265938667970462	0.0339996742472789	0.0236314679195389	35.5849378788074	0.0804814876979019	3.56097541558203	0.205299716419152	0.236243733812597	0.188069007580222	0.174520068009849	0.204674132354907	0.157729272381268	0.200023556866966	0.233088807172706	0.188034247199148	0.00248186839111927	0.00242415832797566	0.00260519114413793
127	0.705265052202183	0.23	0.0237039780469476	0.016923531862572	0.0304844242313232	0.266562493080941	0.984766949492185	0.72973125799773	1.23980264098664	32.38	24.94	43.17	0.0221924123009388	0.0299484966882648	0.0377045810755909	0.0216211067959266	0.0291775241237311	0.0367339414515355	0.0222086613188173	0.0299432533146956	0.0376084152688236	0.0237039780469476	35.8835163237107	0.0221549560607777	3.51026530388566	0.205299716419152	0.236243733812597	0.188069007580222	0.174520068009849	0.204674132354907	0.157729272381268	0.200023556866966	0.233088807172706	0.188034247199148	0.00248186839111927	0.00242415832797566	0.00260519114413793
127	0.705265052202183	0.23	0.0238296567307264	0.0169672183227665	0.0306920951386863	0.228251784502115	0.85269207103386	0.607893762694808	1.09749037937291	33.01	23.99	43.59	0.0181437250838666	0.0254501879562768	0.032756650828687	0.0176716290125171	0.0247879791929866	0.0319043293734561	0.0180541851650114	0.0253182039383838	0.0325810858507197	0.0238296567307264	35.0779310058855	0.0371862465517029	3.50501836127405	0.205299716419152	0.236243733812597	0.188069007580222	0.174520068009849	0.204674132354907	0.157729272381268	0.200023556866966	0.233088807172706	0.188034247199148	0.00248186839111927	0.00242415832797566	0.00260519114413793
127	0.705265052202183	0.23	0.0238472870145073	0.0170229901368986	0.0306715838921161	0.245648602984054	0.970313089360177	0.704835997423394	1.23579018129696	34.49	25.37	45.85	0.0201428407484437	0.0277296592491883	0.0353164777499329	0.0196062252113939	0.0269909270030248	0.0343756287946556	0.0200567105276767	0.0275557179347774	0.0350806883316859	0.0238472870145073	37.952406530165	-0.0261204122485902	3.5200032268875	0.205299716419152	0.236243733812597	0.188069007580222	0.174520068009849	0.204674132354907	0.157729272381268	0.200023556866966	0.233088807172706	0.188034247199148	0.00248186839111927	0.00242415832797566	0.00260519114413793
127	0.705265052202183	0.23	0.0238833346561789	0.0171311616866863	0.0306355076256715	0.258349292655919	0.891456148025951	0.655635670070312	1.12727662598159	32.43	23.39	41.99	0.0199136071501003	0.0270761771113318	0.0342387470725633	0.0194005874453046	0.0263786333522353	0.0333566792591659	0.0197931311813304	0.0269815409738903	0.0340442650007088	0.0238833346561789	34.7763388007312	-0.169555023822801	3.2818299323749	0.205299716419152	0.236243733812597	0.188069007580222	0.174520068009849	0.204674132354907	0.157729272381268	0.200023556866966	0.233088807172706	0.188034247199148	0.00248186839111927	0.00242415832797566	0.00260519114413793
127	0.705265052202183	0.23	0.0239185522034542	0.0171458664182373	0.0306912379886712	0.284794251660972	1.03517327038554	0.779050376899264	1.29129616387181	32.69	23.98	44.15	0.0234743459893308	0.0311918410265776	0.0389093360638244	0.0228668243239811	0.0303845887515023	0.0379023531790236	0.0233259969496009	0.0310628220281757	0.0386301202473854	0.0239185522034542	36.3205375369446	0.0529875601274599	3.5420552313058	0.205299716419152	0.236243733812597	0.188069007580222	0.174520068009849	0.204674132354907	0.157729272381268	0.200023556866966	0.233088807172706	0.188034247199148	0.00248186839111927	0.00242415832797566	0.00260519114413793
127	0.705265052202183	0.23	0.024184290055154	0.0173575890367806	0.0310109910735275	0.305389860287485	1.03943054970205	0.794679709593879	1.28418138981023	29.63	23.02	42.04	0.0263809569025631	0.0345059427135882	0.0426309285246133	0.0257378318954081	0.0336647437102112	0.0415916555250144	0.026255817322491	0.0343329336883424	0.0424182541682877	0.024184290055154	34.5390403160979	-0.0942860614675836	3.34270693993914	0.205299716419152	0.236243733812597	0.188069007580222	0.174520068009849	0.204674132354907	0.157729272381268	0.200023556866966	0.233088807172706	0.188034247199148	0.00248186839111927	0.00242415832797566	0.00260519114413793
127	0.705265052202183	0.23	0.024236299804498	0.0172544051306388	0.0312181944783571	0.249969667763892	0.989789003245083	0.722104122011657	1.25747388447851	31.64	24.19	42.66	0.0224699099334897	0.0307995330287236	0.0391291561239576	0.0218992240313011	0.0300172931645894	0.0381353622978776	0.0223998144374065	0.0307635096025255	0.0390214010167641	0.024236299804498	35.2684069688441	-0.131550718499397	3.33617356411911	0.205299716419152	0.236243733812597	0.188069007580222	0.174520068009849	0.204674132354907	0.157729272381268	0.200023556866966	0.233088807172706	0.188034247199148	0.00248186839111927	0.00242415832797566	0.00260519114413793
127	0.705265052202183	0.23	0.0242457992726057	0.0173932522885142	0.0310983462566972	0.257684560850267	0.908690613449298	0.667893347899814	1.14948787899878	32.09	25.89	42.36	0.0204933260470915	0.0278818363379499	0.0352703466288082	0.0199684876444492	0.0271677766283295	0.0343670656122097	0.0205004849742962	0.0278944363779372	0.035350249720323	0.0242457992726057	35.938992785735	0.0451827008748259	3.5314410357825	0.205299716419152	0.236243733812597	0.188069007580222	0.174520068009849	0.204674132354907	0.157729272381268	0.200023556866966	0.233088807172706	0.188034247199148	0.00248186839111927	0.00242415832797566	0.00260519114413793
127	0.705265052202183	0.23	0.0243157497701805	0.0173108952742434	0.0313206042661176	0.271437603308857	0.928009902663504	0.690634102228737	1.16538570309827	34.01	23.97	45.59	0.0200151005237614	0.0268944314057407	0.03377376228772	0.0194858299992556	0.0261832468778637	0.0328806637564718	0.0198491207836462	0.0266521283151725	0.0334901627611795	0.0243157497701805	36.2464949411783	-0.0137601203601335	3.47276454046671	0.205299716419152	0.236243733812597	0.188069007580222	0.174520068009849	0.204674132354907	0.157729272381268	0.200023556866966	0.233088807172706	0.188034247199148	0.00248186839111927	0.00242415832797566	0.00260519114413793
127	0.705265052202183	0.23	0.0243811218842838	0.0174373178826749	0.0313249258858927	0.246516288144527	0.875247999099611	0.636339988176145	1.11415601002308	32.63	24.43	45.61	0.0192090627660794	0.0264209291620628	0.0336327955580462	0.0187124428604135	0.025737857868692	0.0327632728769704	0.0191038233106581	0.0262266789697031	0.0334010987966581	0.0243811218842838	35.9169242321915	0.0119778917310171	3.49046437479361	0.205299716419152	0.236243733812597	0.188069007580222	0.174520068009849	0.204674132354907	0.157729272381268	0.200023556866966	0.233088807172706	0.188034247199148	0.00248186839111927	0.00242415832797566	0.00260519114413793
127	0.705265052202183	0.23	0.0244198289423594	0.0174996945672861	0.0313399633174327	0.280620786271917	1.09433245465202	0.820771717910682	1.36789319139335	33.18	26.02	44.94	0.0243742620534203	0.0324981300417488	0.0406219980300774	0.0237382581218556	0.0316501479190591	0.0395620377162627	0.0243306648859173	0.0324723037118927	0.0405761043275058	0.0244198289423594	37.1673329988174	-0.0355905381944614	3.48932176505634	0.205299716419152	0.236243733812597	0.188069007580222	0.174520068009849	0.204674132354907	0.157729272381268	0.200023556866966	0.233088807172706	0.188034247199148	0.00248186839111927	0.00242415832797566	0.00260519114413793
127	0.705265052202183	0.23	0.0244445181629918	0.017381185401665	0.0315078509243186	0.245812810272391	0.866189637470094	0.629305617186663	1.10307365775352	30.32	22.15	42	0.0204218374296262	0.0281090514315148	0.0357962654334034	0.0199165193558016	0.0274135208860702	0.0349105224163388	0.0203008118316726	0.0279270370213298	0.0355746308625607	0.0244445181629918	34.3442407307551	0.0142280050695285	3.44419313848768	0.205299716419152	0.236243733812597	0.188069007580222	0.174520068009849	0.204674132354907	0.157729272381268	0.200023556866966	0.233088807172706	0.188034247199148	0.00248186839111927	0.00242415832797566	0.00260519114413793
127	0.705265052202183	0.23	0.0244671269806248	0.0174686598261651	0.0314655941350845	0.238217544671895	0.946973343728288	0.682579202753957	1.21136748470262	30.43	24.19	41.32	0.0220723805089034	0.0306220228952591	0.0391716652816148	0.0215249807580839	0.0298625901872332	0.0382001996163825	0.0220658467740684	0.0306464910100215	0.0391203612584023	0.0244671269806248	34.9003458472842	0.0239649524239103	3.48082334220207	0.205299716419152	0.236243733812597	0.188069007580222	0.174520068009849	0.204674132354907	0.157729272381268	0.200023556866966	0.233088807172706	0.188034247199148	0.00248186839111927	0.00242415832797566	0.00260519114413793
127	0.705265052202183	0.23	0.0244911978839714	0.0175138736309262	0.0314685221370166	0.262917659194211	0.951328100532033	0.702634900019423	1.20002130104464	33.15	25.44	42.36	0.0208806059991819	0.0282711650710923	0.0356617241430026	0.0203359756261988	0.0275337662054684	0.034731556784738	0.0208609860447781	0.0282845176230355	0.0356825959402877	0.0244911978839714	36.120057937142	0.0453109966628796	3.53877124738103	0.205299716419152	0.236243733812597	0.188069007580222	0.174520068009849	0.204674132354907	0.157729272381268	0.200023556866966	0.233088807172706	0.188034247199148	0.00248186839111927	0.00242415832797566	0.00260519114413793
127	0.705265052202183	0.23	0.0245042958514033	0.0174769147181464	0.0315316769846602	0.218718224237649	0.887829370198855	0.625844427923326	1.14981431247438	31.91	25.18	42.92	0.0193109119560746	0.027394659175631	0.0354784063951873	0.0188179842696431	0.0266953868678943	0.0345727894661455	0.019310012909862	0.027346476844815	0.0355097949637832	0.0245042958514033	35.5063018767124	0.0883589335437164	3.56874103200786	0.205299716419152	0.236243733812597	0.188069007580222	0.174520068009849	0.204674132354907	0.157729272381268	0.200023556866966	0.233088807172706	0.188034247199148	0.00248186839111927	0.00242415832797566	0.00260519114413793
127	0.705265052202183	0.23	0.0245209532588407	0.0174740452634832	0.0315678612541981	0.27590040791296	0.984565385876005	0.7355346195634	1.23359615218861	30.4	23.47	40.84	0.0238076196258174	0.031868191625835	0.0399287636258526	0.0232175478986331	0.0310783386640334	0.0389391294294337	0.0237787527070271	0.0318670011608949	0.0398489193924211	0.0245209532588407	34.1011353072929	-0.102315860765764	3.32195084686183	0.205299716419152	0.236243733812597	0.188069007580222	0.174520068009849	0.204674132354907	0.157729272381268	0.200023556866966	0.233088807172706	0.188034247199148	0.00248186839111927	0.00242415832797566	0.00260519114413793
127	0.705265052202183	0.23	0.0245394820019454	0.0174672291432341	0.0316117348606568	0.257245131237574	0.997269534552166	0.732695521149673	1.26184354795466	33.07	24.48	41.39	0.0218266663283765	0.0297082058533274	0.0375897453782782	0.0212581285397581	0.0289343708844153	0.0366106132290726	0.021837669160434	0.0297379656152772	0.0376372381988713	0.0245394820019454	35.4477360834429	-0.0447527350235381	3.44026064116727	0.205299716419152	0.236243733812597	0.188069007580222	0.174520068009849	0.204674132354907	0.157729272381268	0.200023556866966	0.233088807172706	0.188034247199148	0.00248186839111927	0.00242415832797566	0.00260519114413793
127	0.705265052202183	0.23	0.0245603201488651	0.0175574736497599	0.0315631666479704	0.237061408424157	0.913576513087759	0.657691559837062	1.16946146633846	30.01	23.34	38.42	0.0215600892492349	0.0299483714874745	0.0383366537257142	0.0210300956161661	0.0292121757312486	0.037394255846331	0.0216007810987196	0.0300286990750885	0.0385165471271254	0.0245603201488651	33.2263833552635	-0.0297973203020718	3.38999275542099	0.205299716419152	0.236243733812597	0.188069007580222	0.174520068009849	0.204674132354907	0.157729272381268	0.200023556866966	0.233088807172706	0.188034247199148	0.00248186839111927	0.00242415832797566	0.00260519114413793
127	0.705265052202183	0.23	0.0245708898498361	0.0175417445355711	0.0316000351641011	0.287569286831667	1.07211937668399	0.808650892117654	1.33558786125032	33.35	24.7	42.03	0.0238904017701628	0.0316741908086961	0.0394579798472295	0.0232652319754906	0.0308453329454094	0.0384254339153282	0.0238800477239322	0.031668279225587	0.0394711102622705	0.0245708898498361	36.5070315429526	-0.00115311057572627	3.49828200374629	0.205299716419152	0.236243733812597	0.188069007580222	0.174520068009849	0.204674132354907	0.157729272381268	0.200023556866966	0.233088807172706	0.188034247199148	0.00248186839111927	0.00242415832797566	0.00260519114413793
127	0.705265052202183	0.23	0.0245785113173458	0.0174720536589443	0.0316849689757472	0.238312502060414	0.858580026246895	0.618927924024625	1.09823212846916	30.25	21.92	43.29	0.0201284802185837	0.0279223321546146	0.0357161840906456	0.0196311131826631	0.0272323820228153	0.0348336508629676	0.0199143170697831	0.0276903312152062	0.0353600667953638	0.0245785113173458	33.8433574219337	-0.0508868669401704	3.37270740772947	0.205299716419152	0.236243733812597	0.188069007580222	0.174520068009849	0.204674132354907	0.157729272381268	0.200023556866966	0.233088807172706	0.188034247199148	0.00248186839111927	0.00242415832797566	0.00260519114413793
127	0.705265052202183	0.23	0.0245882884933965	0.0174722903634303	0.0317042866233627	0.273836745215662	0.929236787059323	0.69298063379875	1.1654929403199	33.01	22.97	46.09	0.0206820375208366	0.0277331128149302	0.0347841881090238	0.0201438766056811	0.0270114780457467	0.0338790794858123	0.0204286886049928	0.0274215206637122	0.0342699117926905	0.0245882884933965	35.3774973091655	-0.0246525925960993	3.43465396986959	0.205299716419152	0.236243733812597	0.188069007580222	0.174520068009849	0.204674132354907	0.157729272381268	0.200023556866966	0.233088807172706	0.188034247199148	0.00248186839111927	0.00242415832797566	0.00260519114413793
127	0.705265052202183	0.23	0.0245888460108215	0.0174981040223866	0.0316795879992563	0.243015283739486	0.999958651151675	0.724412553359068	1.27550474894428	32.67	25.32	43.15	0.0218421610390583	0.0301503028758647	0.0384584447126712	0.0212770897316774	0.0293702943852429	0.0374634990388084	0.0218076374923613	0.0301461871919281	0.0384689615407488	0.0245888460108215	36.7066454022984	0.0373608036548384	3.55138172834023	0.205299716419152	0.236243733812597	0.188069007580222	0.174520068009849	0.204674132354907	0.157729272381268	0.200023556866966	0.233088807172706	0.188034247199148	0.00248186839111927	0.00242415832797566	0.00260519114413793
127	0.705265052202183	0.23	0.0246276755299971	0.0176432687196548	0.0316120823403394	0.254117790990474	0.958835965746381	0.702359591231342	1.21531234026142	34.89	24.52	43.47	0.0198455699022037	0.0270924558025992	0.0343393417029947	0.0193137446192016	0.0263664271198533	0.033419109620505	0.0197699120292265	0.0269495928820772	0.0341520845742941	0.0246276755299971	35.9732339331634	-0.0800833625935596	3.40412685165466	0.205299716419152	0.236243733812597	0.188069007580222	0.174520068009849	0.204674132354907	0.157729272381268	0.200023556866966	0.233088807172706	0.188034247199148	0.00248186839111927	0.00242415832797566	0.00260519114413793
127	0.705265052202183	0.23	0.0246763757197202	0.0176548319571586	0.0316979194822819	0.247408142447953	0.926436939944523	0.674162013454537	1.17871186643451	33.25	24.61	45.18	0.0199739669048791	0.0274483290494047	0.0349226911939304	0.0194521073913512	0.0267311869957961	0.034010266600241	0.0198255471117648	0.027317685137765	0.0347074899296696	0.0246763757197202	36.1526815906943	0.0031568810519945	3.5017475672537	0.205299716419152	0.236243733812597	0.188069007580222	0.174520068009849	0.204674132354907	0.157729272381268	0.200023556866966	0.233088807172706	0.188034247199148	0.00248186839111927	0.00242415832797566	0.00260519114413793
127	0.705265052202183	0.23	0.0247460424619297	0.0176990868229684	0.0317929981008909	0.259108282884377	0.893683436769256	0.657741091422264	1.12962578211625	32.73	23.18	43.16	0.0197927322378668	0.0268927047436582	0.0339926772494496	0.0192801038848843	0.0261961883267073	0.0331122727685304	0.0196408880020872	0.0267434241738605	0.0337395798570271	0.0247460424619297	34.741741483889	0.0186210530256578	3.46969101096678	0.205299716419152	0.236243733812597	0.188069007580222	0.174520068009849	0.204674132354907	0.157729272381268	0.200023556866966	0.233088807172706	0.188034247199148	0.00248186839111927	0.00242415832797566	0.00260519114413793
127	0.705265052202183	0.23	0.0247887534590056	0.0176262567912	0.0319512501268112	0.250471225947033	1.04680332070654	0.764077295607985	1.32952934580509	33.46	26.21	43.82	0.0225017505332037	0.0308279114106184	0.039154072288033	0.0219118848345446	0.0300197819508417	0.0381276790671389	0.0225020332902925	0.0308514395638439	0.0391290947937414	0.0247887534590056	37.70955293453	0.064967931513133	3.60633506502134	0.205299716419152	0.236243733812597	0.188069007580222	0.174520068009849	0.204674132354907	0.157729272381268	0.200023556866966	0.233088807172706	0.188034247199148	0.00248186839111927	0.00242415832797566	0.00260519114413793
127	0.705265052202183	0.23	0.0248029414393606	0.0177953059486255	0.0318105769300957	0.271205225480919	0.912466356181892	0.678929236020744	1.14600347634304	30.79	22.08	41.76	0.0216967973914221	0.0291600311287269	0.0366232648660318	0.0211546777339753	0.0284314339168226	0.0357081900996699	0.0215284302416128	0.0289869159861982	0.0363256715922035	0.0248029414393606	33.2869355195285	0.0481957447498593	3.45346552226412	0.205299716419152	0.236243733812597	0.188069007580222	0.174520068009849	0.204674132354907	0.157729272381268	0.200023556866966	0.233088807172706	0.188034247199148	0.00248186839111927	0.00242415832797566	0.00260519114413793
127	0.705265052202183	0.23	0.0248435488703953	0.0177172708152671	0.0319698269255235	0.284414925458279	1.09308972968765	0.822385076842125	1.36379438253318	32.21	24.72	42.21	0.0251472468860717	0.0334249709474746	0.0417026950088776	0.0245019264324975	0.0325672302369209	0.0406325340413443	0.0251689441787434	0.033407213030374	0.0416309170275993	0.0248435488703953	35.857969371293	0.0455554938401686	3.52032528506778	0.205299716419152	0.236243733812597	0.188069007580222	0.174520068009849	0.204674132354907	0.157729272381268	0.200023556866966	0.233088807172706	0.188034247199148	0.00248186839111927	0.00242415832797566	0.00260519114413793
127	0.705265052202183	0.23	0.0248620183747872	0.017701971658468	0.0320220650911064	0.257517124748737	0.960857441825247	0.70612480977018	1.21559007388031	30.78	22.89	41.06	0.0225785531801275	0.0307237057083911	0.0388688582366546	0.0220146001764457	0.0299563081705482	0.0378980161646507	0.0224935272448984	0.0306209037228393	0.0387935876213192	0.0248620183747872	33.7257137832483	-0.0322254728814098	3.38445868605708	0.205299716419152	0.236243733812597	0.188069007580222	0.174520068009849	0.204674132354907	0.157729272381268	0.200023556866966	0.233088807172706	0.188034247199148	0.00248186839111927	0.00242415832797566	0.00260519114413793
127	0.705265052202183	0.23	0.0248932187547646	0.0177580525691355	0.0320283849403936	0.236168442986497	0.909690057519706	0.654263073814183	1.16511704122523	31.52	22.79	38.68	0.0204365711460205	0.0284150922242158	0.0363936133024112	0.0199187162605748	0.0276950646704955	0.0354714130804163	0.020438285696545	0.028435907777361	0.0363739029216182	0.0248932187547646	32.6862864906347	-0.0380529054689142	3.35807575433379	0.205299716419152	0.236243733812597	0.188069007580222	0.174520068009849	0.204674132354907	0.157729272381268	0.200023556866966	0.233088807172706	0.188034247199148	0.00248186839111927	0.00242415832797566	0.00260519114413793
127	0.705265052202183	0.23	0.0249547394769792	0.0177945643481186	0.0321149146058399	0.265873405522183	0.967394793982607	0.716415879372311	1.2183737085929	35.08	23.54	44.8	0.0201350422840745	0.0271888656338822	0.0342426889836899	0.0195939799495967	0.0264582552430956	0.0333225305365945	0.019946557713835	0.0269192832681223	0.0339722041222657	0.0249547394769792	35.711958068243	-0.0246177493525508	3.44817951092921	0.205299716419152	0.236243733812597	0.188069007580222	0.174520068009849	0.204674132354907	0.157729272381268	0.200023556866966	0.233088807172706	0.188034247199148	0.00248186839111927	0.00242415832797566	0.00260519114413793
127	0.705265052202183	0.23	0.0249830679449952	0.0177927486020667	0.0321733872879236	0.238155507935255	0.988501417966294	0.712465491904451	1.26453734402814	33.12	24.15	46.31	0.0211959424008077	0.0294080476267337	0.0376201528526596	0.0206434247817562	0.0286414639029047	0.0366395030240532	0.0209522579703146	0.0291672021493469	0.0372658688582231	0.0249830679449952	36.6042143780673	0.0495951629288462	3.55371450247526	0.205299716419152	0.236243733812597	0.188069007580222	0.174520068009849	0.204674132354907	0.157729272381268	0.200023556866966	0.233088807172706	0.188034247199148	0.00248186839111927	0.00242415832797566	0.00260519114413793
127	0.705265052202183	0.23	0.0250318666931795	0.0179110921366966	0.0321526412496625	0.2791463927471	0.966375222957187	0.723915962580314	1.20883448333406	30.75	22.77	40.38	0.0231708262356718	0.0309313698371657	0.0386919134386597	0.0225924468214852	0.030159275334171	0.0377261038468568	0.0230602951218524	0.0308840494459668	0.0386168668402984	0.0250318666931795	33.9619347592255	0.0684628270854101	3.49673310842523	0.205299716419152	0.236243733812597	0.188069007580222	0.174520068009849	0.204674132354907	0.157729272381268	0.200023556866966	0.233088807172706	0.188034247199148	0.00248186839111927	0.00242415832797566	0.00260519114413793
127	0.705265052202183	0.23	0.0250556509602396	0.017953685812278	0.0321576161082012	0.249453848459222	0.944856032748843	0.688971108989701	1.20074095650798	31.21	22.91	40.44	0.0217262175937471	0.0297953680414382	0.0378645184891293	0.0211788584515658	0.0290447188765863	0.0369105793016068	0.0217047158955357	0.0297347904358617	0.0378166438722423	0.0250556509602396	34.2012060847292	-0.113410334752496	3.31624599591024	0.205299716419152	0.236243733812597	0.188069007580222	0.174520068009849	0.204674132354907	0.157729272381268	0.200023556866966	0.233088807172706	0.188034247199148	0.00248186839111927	0.00242415832797566	0.00260519114413793
127	0.705265052202183	0.23	0.0250673420228237	0.0178066247745744	0.032328059271073	0.263335811765085	1.00523926265373	0.74273599048065	1.26774253482681	32.39	23.46	43.34	0.0225851160076979	0.0305673155111751	0.0385495150146523	0.0220036594380522	0.0297803562405498	0.0375570530430474	0.0224405127682473	0.0303934371071072	0.0383247744219781	0.0250673420228237	35.5254141997792	-0.0921717846516879	3.37201282934279	0.205299716419152	0.236243733812597	0.188069007580222	0.174520068009849	0.204674132354907	0.157729272381268	0.200023556866966	0.233088807172706	0.188034247199148	0.00248186839111927	0.00242415832797566	0.00260519114413793
127	0.705265052202183	0.23	0.0250841764346524	0.0179589332528136	0.0322094196164912	0.236688069448231	0.900593880425644	0.648084628843186	1.1531031320081	30.42	23.35	41.76	0.0209624131939852	0.0291298700837184	0.0372973269734517	0.0204426276757631	0.0284075637119714	0.0363724997481797	0.0209154108000956	0.0290881327695359	0.0371499384232882	0.0250841764346524	33.6255435234849	-0.0419693504103344	3.38098018190762	0.205299716419152	0.236243733812597	0.188069007580222	0.174520068009849	0.204674132354907	0.157729272381268	0.200023556866966	0.233088807172706	0.188034247199148	0.00248186839111927	0.00242415832797566	0.00260519114413793
127	0.705265052202183	0.23	0.0251251970423451	0.0179325870331978	0.0323178070514923	0.263156066181673	0.966955812150473	0.71433265807669	1.21957896622426	31.79	22.21	42.77	0.0221232804624827	0.0299471603113182	0.0377710401601537	0.0215598083743638	0.0291844167849923	0.0368090251956208	0.0219398476039207	0.0296709165759054	0.0374154792837204	0.0251251970423451	34.7872276467362	0.121100039692936	3.55868249220737	0.205299716419152	0.236243733812597	0.188069007580222	0.174520068009849	0.204674132354907	0.157729272381268	0.200023556866966	0.233088807172706	0.188034247199148	0.00248186839111927	0.00242415832797566	0.00260519114413793
127	0.705265052202183	0.23	0.0251431081664008	0.0178798112617615	0.0324064050710401	0.250802729133262	0.984524956878759	0.718853953804916	1.2501959599526	33.36	23.8	42.66	0.0212320663918848	0.0290789236649175	0.0369257809379503	0.020676382272382	0.0283178721593983	0.0359593620464146	0.0211482849020228	0.0289369007135975	0.0368386188683032	0.0251431081664008	35.6610615606093	-0.0119497913087289	3.47042560839314	0.205299716419152	0.236243733812597	0.188069007580222	0.174520068009849	0.204674132354907	0.157729272381268	0.200023556866966	0.233088807172706	0.188034247199148	0.00248186839111927	0.00242415832797566	0.00260519114413793
127	0.705265052202183	0.23	0.0251769679870775	0.0179514324874411	0.032402503486714	0.241369791991046	0.933774912138071	0.67531019218433	1.19223963209181	31.7	24.95	43.44	0.0209720822756797	0.0289988282584366	0.0370255742411936	0.0204388031248644	0.0282614446116906	0.0360840860985169	0.0209146133214558	0.0289482730828907	0.0369858688441524	0.0251769679870775	35.4460871915905	-0.0794611370867397	3.39253410755378	0.205299716419152	0.236243733812597	0.188069007580222	0.174520068009849	0.204674132354907	0.157729272381268	0.200023556866966	0.233088807172706	0.188034247199148	0.00248186839111927	0.00242415832797566	0.00260519114413793
127	0.705265052202183	0.23	0.0251996698486726	0.0180908638076691	0.032308475889676	0.243247561661028	0.930995550133591	0.674614611351113	1.18737648891607	31.64	24.95	43.37	0.0209906608922971	0.0289679641624613	0.0369452674326255	0.0204575216981412	0.0282322104313542	0.0360068991645672	0.0209709650967284	0.0289197768202539	0.0369175058898827	0.0251996698486726	35.6300779385996	0.105740236268118	3.57757534695492	0.205299716419152	0.236243733812597	0.188069007580222	0.174520068009849	0.204674132354907	0.157729272381268	0.200023556866966	0.233088807172706	0.188034247199148	0.00248186839111927	0.00242415832797566	0.00260519114413793
127	0.705265052202183	0.23	0.0253418716723301	0.0181298150990856	0.0325539282455747	0.239134404761494	0.918191141995878	0.662478910680706	1.17390337331105	31.38	23.08	44.4	0.0207807764034724	0.0288020109166337	0.036823245429795	0.0202555452518759	0.0280740442098888	0.0358925431679017	0.0206224272467337	0.0285198258192397	0.0364875570067179	0.0253418716723301	34.5830810658532	-0.101875595861521	3.34977081581694	0.205299716419152	0.236243733812597	0.188069007580222	0.174520068009849	0.204674132354907	0.157729272381268	0.200023556866966	0.233088807172706	0.188034247199148	0.00248186839111927	0.00242415832797566	0.00260519114413793
127	0.705265052202183	0.23	0.0253421223884199	0.0180065358377342	0.0326777089391056	0.2425139072105	0.919462423429988	0.665751915806791	1.17317293105318	33.27	24.34	42.69	0.019713508818186	0.0272261035408542	0.0347386982635224	0.0191982907718154	0.0265145417379314	0.0338307927040474	0.0196559188020659	0.0271580262415201	0.0346164997756924	0.0253421223884199	35.4533563952009	0.0883455266399071	3.56445980572356	0.205299716419152	0.236243733812597	0.188069007580222	0.174520068009849	0.204674132354907	0.157729272381268	0.200023556866966	0.233088807172706	0.188034247199148	0.00248186839111927	0.00242415832797566	0.00260519114413793
127	0.705265052202183	0.23	0.0253944653110782	0.0181533820104519	0.0326355486117045	0.249277785921288	0.950264048012159	0.692793472175184	1.20773462384913	31.82	23.05	42.93	0.0214402959633147	0.0294083926176578	0.0373764892720009	0.0208939781855191	0.0286590406623065	0.0364241031390939	0.0213150463018553	0.0292541084738074	0.0371310031841398	0.0253944653110782	35.5952255805846	-0.076003531146318	3.40031444519113	0.205299716419152	0.236243733812597	0.188069007580222	0.174520068009849	0.204674132354907	0.157729272381268	0.200023556866966	0.233088807172706	0.188034247199148	0.00248186839111927	0.00242415832797566	0.00260519114413793
127	0.705265052202183	0.23	0.0254345234331106	0.0182196031723387	0.0326494436938825	0.278078925997794	0.924274100645354	0.691761193413747	1.15678700787696	30.31	23.02	43.43	0.0224548429509151	0.0300023042217351	0.037549765492555	0.0218993194124291	0.0292600596092732	0.0366207998061174	0.0223116534477622	0.0298236684233416	0.0373128100635509	0.0254345234331106	33.9280940250646	-0.0381780396355027	3.38044104020066	0.205299716419152	0.236243733812597	0.188069007580222	0.174520068009849	0.204674132354907	0.157729272381268	0.200023556866966	0.233088807172706	0.188034247199148	0.00248186839111927	0.00242415832797566	0.00260519114413793
127	0.705265052202183	0.23	0.0254379199883831	0.0180936349837697	0.0327822049929964	0.250293365827878	0.945183307248852	0.689782354949928	1.20058425954778	30.92	23.81	42.07	0.0219561983837594	0.0300857684370313	0.0382153384903031	0.0214062333184811	0.0293321716024052	0.0372581098863294	0.0218931083458982	0.0300736372679243	0.0381458205250849	0.0254379199883831	34.5123483262875	0.00896344232262749	3.46274400391512	0.205299716419152	0.236243733812597	0.188069007580222	0.174520068009849	0.204674132354907	0.157729272381268	0.200023556866966	0.233088807172706	0.188034247199148	0.00248186839111927	0.00242415832797566	0.00260519114413793
127	0.705265052202183	0.23	0.025514500602235	0.018214714720502	0.0328142864839679	0.221357285466722	0.855146192913383	0.604738290569456	1.10555409525731	29.86	22.94	38.23	0.0199206362545893	0.0281693031831723	0.0364179701117553	0.0194325017133904	0.0274790436096588	0.0355255855059271	0.0199896324004344	0.0282299655625287	0.036536437754113	0.025514500602235	32.3699655292322	0.0640879703480582	3.45402498860887	0.205299716419152	0.236243733812597	0.188069007580222	0.174520068009849	0.204674132354907	0.157729272381268	0.200023556866966	0.233088807172706	0.188034247199148	0.00248186839111927	0.00242415832797566	0.00260519114413793
127	0.705265052202183	0.23	0.02558514914693	0.0182710204675118	0.0328992778263482	0.287991796541741	1.07190805169949	0.808762862374745	1.33505324102424	31.02	22.83	41.4	0.0256600334403613	0.0340089755986556	0.0423579177569498	0.0250159971585263	0.0331553908110721	0.0412947844636179	0.0255215259111726	0.033889808818269	0.0422131210087565	0.02558514914693	34.6229738767218	-0.0925222486500855	3.342203032874	0.205299716419152	0.236243733812597	0.188069007580222	0.174520068009849	0.204674132354907	0.157729272381268	0.200023556866966	0.233088807172706	0.188034247199148	0.00248186839111927	0.00242415832797566	0.00260519114413793
127	0.705265052202183	0.23	0.0255884518735997	0.0183304438687698	0.0328464598784297	0.242388004609495	0.946117881888406	0.684962745592475	1.20727301818434	32.95	24.32	44.85	0.0204814476938062	0.0282903910245669	0.0360993343553276	0.0199490726823587	0.0275550378663957	0.0351610030504328	0.0203520196952101	0.0281426113058146	0.0358588910818371	0.0255884518735997	35.992314082004	-0.101663694358964	3.39317798199719	0.205299716419152	0.236243733812597	0.188069007580222	0.174520068009849	0.204674132354907	0.157729272381268	0.200023556866966	0.233088807172706	0.188034247199148	0.00248186839111927	0.00242415832797566	0.00260519114413793
127	0.705265052202183	0.23	0.0256096539438316	0.0182380112820938	0.0329812966055695	0.264066056284959	0.956077779785846	0.706881351163538	1.20527420840815	34.11	24.86	42.44	0.0204239271771182	0.0276239611044562	0.0348239950317941	0.0198829691985278	0.0268922995571868	0.0339016299158458	0.0203610208344977	0.0275717061867847	0.034837248738801	0.0256096539438316	35.6698790791785	-0.020510898875131	3.46965942266258	0.205299716419152	0.236243733812597	0.188069007580222	0.174520068009849	0.204674132354907	0.157729272381268	0.200023556866966	0.233088807172706	0.188034247199148	0.00248186839111927	0.00242415832797566	0.00260519114413793
127	0.705265052202183	0.23	0.0256431947688465	0.0182821794783991	0.0330042100592939	0.231125452867787	0.938481853651188	0.671233403264271	1.2057303040381	32.1	24.91	43.78	0.02059193376119	0.0287905161937472	0.0369890986263044	0.020064511752501	0.0280531035710086	0.0360416953895162	0.020529401153523	0.0286533584083795	0.0369049307710159	0.0256431947688465	35.4250301957662	-0.12860181158456	3.34594172306058	0.205299716419152	0.236243733812597	0.188069007580222	0.174520068009849	0.204674132354907	0.157729272381268	0.200023556866966	0.233088807172706	0.188034247199148	0.00248186839111927	0.00242415832797566	0.00260519114413793
127	0.705265052202183	0.23	0.0257033047266669	0.0183412713836913	0.0330653380696424	0.270657673025673	0.995898656540224	0.740654301889668	1.25114301119078	31.8	23.35	43.02	0.0229290481669048	0.0308308588864015	0.0387326696058982	0.0223449105059461	0.0300454156501993	0.0377459207944524	0.0227805098500621	0.0306810249179415	0.0385880661824715	0.0257033047266669	35.1665196094941	0.0287518506579813	3.48928022054001	0.205299716419152	0.236243733812597	0.188069007580222	0.174520068009849	0.204674132354907	0.157729272381268	0.200023556866966	0.233088807172706	0.188034247199148	0.00248186839111927	0.00242415832797566	0.00260519114413793
127	0.705265052202183	0.23	0.0257257210289999	0.0183126427643107	0.0331387992936891	0.253750821479466	1.02275527212916	0.748916213594707	1.29659433066361	32.57	24.53	41.69	0.0226454392119515	0.0309256788987582	0.039205918585565	0.0220605406288529	0.0301269138317641	0.0381932870346753	0.022614936265281	0.0308645397688273	0.0391406665360227	0.0257257210289999	35.2068453358708	-0.0677215672091375	3.41218863081326	0.205299716419152	0.236243733812597	0.188069007580222	0.174520068009849	0.204674132354907	0.157729272381268	0.200023556866966	0.233088807172706	0.188034247199148	0.00248186839111927	0.00242415832797566	0.00260519114413793
127	0.705265052202183	0.23	0.0258822420255293	0.0184756633940023	0.0332888206570562	0.247576992675462	0.951346178406368	0.692405708823992	1.21028664798874	30.67	21.93	41.08	0.0222124787926578	0.0305193278204168	0.0388261768481759	0.0216588108487371	0.0297586034707437	0.0378583960927503	0.0220926052136466	0.0303484699667029	0.0385611009087629	0.0258822420255293	34.3444982078339	-0.0496443357600762	3.38253651407078	0.205299716419152	0.236243733812597	0.188069007580222	0.174520068009849	0.204674132354907	0.157729272381268	0.200023556866966	0.233088807172706	0.188034247199148	0.00248186839111927	0.00242415832797566	0.00260519114413793
127	0.705265052202183	0.23	0.0260337456001446	0.0186942568022342	0.033373234398055	0.264385635919239	0.985991757965772	0.729209556100243	1.2427739598313	32.3	22.75	43.87	0.022234323928837	0.030063868409811	0.037893412890785	0.0216628020243556	0.0292910920760378	0.0369193821277199	0.0220437671082423	0.0298112886059235	0.0375883020359055	0.0260337456001446	34.9097991777635	-0.0174502550620128	3.43987158707035	0.205299716419152	0.236243733812597	0.188069007580222	0.174520068009849	0.204674132354907	0.157729272381268	0.200023556866966	0.233088807172706	0.188034247199148	0.00248186839111927	0.00242415832797566	0.00260519114413793
127	0.705265052202183	0.23	0.0260780688606948	0.0185485278171938	0.0336076099041959	0.251509504492779	1.0197211873338	0.745069134958044	1.29437323970956	32.7	23.65	44.41	0.0224461652226575	0.0307204112719392	0.0389946573212208	0.0218651903281155	0.0299252737719716	0.0379853572158277	0.0222934664201864	0.0305330998140922	0.0387899000006362	0.0260780688606948	35.9743528561924	-0.0755945935315337	3.4159461649403	0.205299716419152	0.236243733812597	0.188069007580222	0.174520068009849	0.204674132354907	0.157729272381268	0.200023556866966	0.233088807172706	0.188034247199148	0.00248186839111927	0.00242415832797566	0.00260519114413793
127	0.705265052202183	0.23	0.02626942908723	0.0187029343129003	0.0338359238615597	0.256510843587547	1.02055751195622	0.7492839935369	1.29183103037553	33.51	22.82	43.81	0.0220324940980633	0.0300092188714321	0.0379859436448008	0.0214544461844356	0.0292218923762554	0.0369893385680752	0.0218558987505151	0.0297196384238258	0.0376307955182934	0.02626942908723	35.6508675145659	0.102881432730812	3.58495134028269	0.205299716419152	0.236243733812597	0.188069007580222	0.174520068009849	0.204674132354907	0.157729272381268	0.200023556866966	0.233088807172706	0.188034247199148	0.00248186839111927	0.00242415832797566	0.00260519114413793
127	0.705265052202183	0.23	0.0263374503598531	0.0187521322795499	0.0339227684401563	0.239792188688691	0.913207421785725	0.659342005275944	1.16707283829551	29.62	22.81	41.21	0.0218944522541923	0.030324438810923	0.0387544253676537	0.0213608035280356	0.0295853201540601	0.0378098367800846	0.0218153522471773	0.0302595464650779	0.0386281284957444	0.0263374503598531	33.366836280155	-0.0296058217611515	3.37905529568736	0.205299716419152	0.236243733812597	0.188069007580222	0.174520068009849	0.204674132354907	0.157729272381268	0.200023556866966	0.233088807172706	0.188034247199148	0.00248186839111927	0.00242415832797566	0.00260519114413793
127	0.705265052202183	0.23	0.0264937544572043	0.0189948667996203	0.0339926421147883	0.247093775127292	0.91626725148406	0.666550792611941	1.16598371035618	30.78	22.15	39.86	0.0213125458705802	0.0292970738965626	0.0372816019225451	0.0207802047504501	0.0285652966030691	0.0363503884556881	0.0211958284593334	0.0291672797798091	0.0372299757986651	0.0264937544572043	33.1603936433209	-0.0498756701843699	3.36006750762765	0.205299716419152	0.236243733812597	0.188069007580222	0.174520068009849	0.204674132354907	0.157729272381268	0.200023556866966	0.233088807172706	0.188034247199148	0.00248186839111927	0.00242415832797566	0.00260519114413793
127	0.705265052202183	0.23	0.0264977835430421	0.0189620339011196	0.0340335331849646	0.270994240658177	0.973355302010918	0.72410120270386	1.22260940131797	31.73	23.22	41.56	0.0224659878924023	0.0301993538311054	0.0379327197698086	0.0218943976025055	0.0294310075872772	0.0369676175720489	0.022375994282999	0.0301210079020157	0.0378064935091839	0.0264977835430421	34.1841857578992	-0.114667763325387	3.32258744718181	0.205299716419152	0.236243733812597	0.188069007580222	0.174520068009849	0.204674132354907	0.157729272381268	0.200023556866966	0.233088807172706	0.188034247199148	0.00248186839111927	0.00242415832797566	0.00260519114413793
127	0.705265052202183	0.23	0.0266654685097954	0.0190094190080401	0.0343215180115507	0.262272594293753	1.00086245058752	0.738783971221565	1.26294092995347	34.31	24.89	44.61	0.0212250387333024	0.0287544737134761	0.0362839086936498	0.0206611668664968	0.0279905722207363	0.0353199775749757	0.0211059628139945	0.0286378825194044	0.0360744243208159	0.0266654685097954	36.1397488466542	-0.0162786453934763	3.47376264779907	0.205299716419152	0.236243733812597	0.188069007580222	0.174520068009849	0.204674132354907	0.157729272381268	0.200023556866966	0.233088807172706	0.188034247199148	0.00248186839111927	0.00242415832797566	0.00260519114413793
127	0.705265052202183	0.23	0.0267471605214726	0.0190246150894233	0.0344697059535218	0.269533988029149	1.05185429310491	0.781499369329696	1.32220921688013	31.59	24.6	43.98	0.0243531650417428	0.0327779934382044	0.041202821834666	0.0237351834513272	0.031946224898844	0.0401572663463607	0.0242349911052542	0.0326617110326731	0.04111383487387	0.0267471605214726	35.028216431483	0.00547139876652543	3.47662156831716	0.205299716419152	0.236243733812597	0.188069007580222	0.174520068009849	0.204674132354907	0.157729272381268	0.200023556866966	0.233088807172706	0.188034247199148	0.00248186839111927	0.00242415832797566	0.00260519114413793
127	0.705265052202183	0.23	0.0267524614122709	0.0190362288312078	0.0344686939933339	0.287266489231743	1.03368627067985	0.779474699113436	1.28789784224626	31.22	20.23	38.83	0.0245723425601965	0.0325861675456649	0.0405999925311333	0.0239531584874997	0.0317650477893749	0.03957693709125	0.0243430176904376	0.0322836686565377	0.0403004008435475	0.0267524614122709	33.1062319597698	0.0761386378795246	3.46760087272447	0.205299716419152	0.236243733812597	0.188069007580222	0.174520068009849	0.204674132354907	0.157729272381268	0.200023556866966	0.233088807172706	0.188034247199148	0.00248186839111927	0.00242415832797566	0.00260519114413793
127	0.705265052202183	0.23	0.0269534411859805	0.0193528938085482	0.0345539885634127	0.262770669720177	1.05846735912296	0.781661174052533	1.33527354419339	33.03	24.09	43.58	0.0233159363185659	0.0315727048493943	0.0398294733802226	0.0227090530284746	0.0307509086867059	0.0387927643449372	0.0232187769473047	0.0313847126057778	0.0396883513983682	0.0269534411859805	35.7253968883213	-0.00681149969445639	3.47463697727303	0.205299716419152	0.236243733812597	0.188069007580222	0.174520068009849	0.204674132354907	0.157729272381268	0.200023556866966	0.233088807172706	0.188034247199148	0.00248186839111927	0.00242415832797566	0.00260519114413793
127	0.705265052202183	0.23	0.027158286117654	0.0193973613210716	0.0349192109142364	0.238236116020835	1.07274578143359	0.773251409181198	1.37224015368598	33.65	25.37	45.08	0.0226416396983309	0.031411159660017	0.0401806796217031	0.0220462404688828	0.0305851514509462	0.0391240624330095	0.0225594420461134	0.0312483071422042	0.0400610078649604	0.027158286117654	36.7272077905678	-0.0312373139530715	3.49077932471304	0.205299716419152	0.236243733812597	0.188069007580222	0.174520068009849	0.204674132354907	0.157729272381268	0.200023556866966	0.233088807172706	0.188034247199148	0.00248186839111927	0.00242415832797566	0.00260519114413793
127	0.705265052202183	0.23	0.0271629240599702	0.0193201355196642	0.0350057126002762	0.249509276722257	0.954080200168961	0.695735438378489	1.21242496195943	29.03	22.31	39.09	0.0235603383056371	0.0323089080226817	0.0410574777397262	0.0229936849623218	0.0315318414749768	0.0400699979876318	0.0235532960744432	0.0322875062716922	0.0409709216204439	0.0271629240599702	32.2891391488541	0.0515077917285075	3.43338556544186	0.205299716419152	0.236243733812597	0.188069007580222	0.174520068009849	0.204674132354907	0.157729272381268	0.200023556866966	0.233088807172706	0.188034247199148	0.00248186839111927	0.00242415832797566	0.00260519114413793
127	0.705265052202183	0.23	0.0271811339775381	0.0195098799840542	0.0348523879710219	0.222492993999859	0.900997601763603	0.63802949361053	1.16396570991668	31.89	23.7	43.01	0.0196999720148992	0.0278194467779089	0.0359389215409186	0.0191973110315927	0.0271096107201799	0.0350219104087671	0.0196274178618188	0.0276920258177501	0.0358031171745239	0.0271811339775381	34.714807331635	0.0112543894093972	3.46531668729957	0.205299716419152	0.236243733812597	0.188069007580222	0.174520068009849	0.204674132354907	0.157729272381268	0.200023556866966	0.233088807172706	0.188034247199148	0.00248186839111927	0.00242415832797566	0.00260519114413793
127	0.705265052202183	0.23	0.0271887635983959	0.0194806183214327	0.0348969088753592	0.220424835734568	0.987924494021333	0.69785106472358	1.27799792331909	31.14	23.99	42.53	0.0220552308072985	0.031222855186808	0.0403904795663175	0.0215003413092588	0.0304373166180508	0.0393742919268428	0.0220033510053622	0.0311100536206596	0.0402960301296555	0.0271887635983959	35.566025798844	0.0439121039750486	3.52093754436932	0.205299716419152	0.236243733812597	0.188069007580222	0.174520068009849	0.204674132354907	0.157729272381268	0.200023556866966	0.233088807172706	0.188034247199148	0.00248186839111927	0.00242415832797566	0.00260519114413793
127	0.705265052202183	0.23	0.0273775328623141	0.0195243022206126	0.0352307635040156	0.210446905387337	0.912249959593185	0.636370915538693	1.18812900364768	31.07	23.56	41.58	0.0201565158259741	0.0288947535137096	0.0376329912014452	0.0196500843451805	0.0281687742355717	0.036687464125963	0.0201216952730865	0.0288784852305591	0.0375855763747133	0.0273775328623141	33.9127285076453	-0.0946433528778703	3.33545623838406	0.205299716419152	0.236243733812597	0.188069007580222	0.174520068009849	0.204674132354907	0.157729272381268	0.200023556866966	0.233088807172706	0.188034247199148	0.00248186839111927	0.00242415832797566	0.00260519114413793
127	0.705265052202183	0.23	0.0274261339103678	0.0195413990444977	0.0353108687762379	0.261663586873834	1.03116158729277	0.760723605404574	1.30159956918098	31.9	23.74	43.22	0.0234786233910275	0.0318252968507077	0.0401719703103879	0.0228794006135865	0.0310130497928562	0.0391466989721259	0.0233818955762226	0.0316493308980606	0.0399951578506489	0.0274261339103678	35.2456443204209	0.0625053540671881	3.5344493372545	0.205299716419152	0.236243733812597	0.188069007580222	0.174520068009849	0.204674132354907	0.157729272381268	0.200023556866966	0.233088807172706	0.188034247199148	0.00248186839111927	0.00242415832797566	0.00260519114413793
127	0.705265052202183	0.23	0.027540544545997	0.0197475870125386	0.0353335020794555	0.269129013783002	1.04645955905833	0.777214332806679	1.31570478530999	30.47	22.8	41.87	0.0250966674212092	0.033790740102016	0.0424848127828227	0.0244736963693646	0.0329519573046566	0.0414302182399485	0.0249852833493649	0.0336521492453462	0.0422642476204622	0.027540544545997	33.7610356792976	-0.00044646317418643	3.41921280605699	0.205299716419152	0.236243733812597	0.188069007580222	0.174520068009849	0.204674132354907	0.157729272381268	0.200023556866966	0.233088807172706	0.188034247199148	0.00248186839111927	0.00242415832797566	0.00260519114413793
127	0.705265052202183	0.23	0.0276537150182314	0.0198559084256764	0.0354515216107863	0.257029901286185	0.988581545888001	0.726164644066286	1.25099844770972	31.74	23.87	42.8	0.0225248052361196	0.030664680473092	0.0388045557100645	0.0219516394377342	0.0298843875524053	0.0378171356670763	0.0224260068409588	0.0305386040539341	0.0386523402146858	0.0276537150182314	34.452235491566	-0.0190193523479843	3.43069944602434	0.205299716419152	0.236243733812597	0.188069007580222	0.174520068009849	0.204674132354907	0.157729272381268	0.200023556866966	0.233088807172706	0.188034247199148	0.00248186839111927	0.00242415832797566	0.00260519114413793
127	0.705265052202183	0.23	0.0277498583631194	0.0199293255455877	0.0355703911806511	0.257465102693642	1.05910594463023	0.778288478888131	1.33992341037232	31.91	23.43	43.05	0.0240165546528949	0.0326820664732901	0.0413475782936853	0.0234035395480886	0.0318478668683107	0.0402921941885329	0.0239093449787189	0.032500283510713	0.041112746387572	0.0277498583631194	35.3082610898185	-0.0361836182879616	3.42884890054707	0.205299716419152	0.236243733812597	0.188069007580222	0.174520068009849	0.204674132354907	0.157729272381268	0.200023556866966	0.233088807172706	0.188034247199148	0.00248186839111927	0.00242415832797566	0.00260519114413793
127	0.705265052202183	0.23	0.0277682698206516	0.0197761073494537	0.0357604322918494	0.265369854478724	1.07398995914256	0.794996345345897	1.35298357293922	31.27	24.84	39.68	0.0250268583690845	0.0338097083774455	0.0425925583858065	0.0243956845840239	0.0329570323725839	0.0415183801611439	0.0251456446072652	0.0339531882816541	0.0426903383300368	0.0277682698206516	34.4373759819292	0.0597055823288035	3.504911407831	0.205299716419152	0.236243733812597	0.188069007580222	0.174520068009849	0.204674132354907	0.157729272381268	0.200023556866966	0.233088807172706	0.188034247199148	0.00248186839111927	0.00242415832797566	0.00260519114413793
127	0.705265052202183	0.23	0.0277711940584617	0.0199005744179402	0.0356418136989832	0.24605868353801	1.03430725885661	0.751634174374708	1.31698034333852	32.18	24.72	44.88	0.0229997824304975	0.0316494948354052	0.0402992072403129	0.0224098090520719	0.0308376454429193	0.0392654818337667	0.0228659763396496	0.0315226731683427	0.0400798823655476	0.0277711940584617	36.0550852066492	-0.0365017790558505	3.45890446456167	0.205299716419152	0.236243733812597	0.188069007580222	0.174520068009849	0.204674132354907	0.157729272381268	0.200023556866966	0.233088807172706	0.188034247199148	0.00248186839111927	0.00242415832797566	0.00260519114413793
127	0.705265052202183	0.23	0.0277896181320432	0.0198485376397685	0.0357306986243179	0.245843799296707	1.00008068081854	0.726603230029539	1.27355813160753	31.21	24.21	43.95	0.0229152495597321	0.031540044736509	0.0401648399132858	0.0223379705557965	0.0307454906312999	0.0391530107068032	0.0228254629814193	0.0313961520112571	0.0399807673647747	0.0277896181320432	35.2644283219583	0.00387477244488845	3.47900109117571	0.205299716419152	0.236243733812597	0.188069007580222	0.174520068009849	0.204674132354907	0.157729272381268	0.200023556866966	0.233088807172706	0.188034247199148	0.00248186839111927	0.00242415832797566	0.00260519114413793
127	0.705265052202183	0.23	0.0278272333528378	0.0199304138318061	0.0357240528738694	0.245445083588829	0.974803355095802	0.707951187581401	1.2416555226102	32.86	23.7	45.52	0.0212209790037067	0.0292199263086233	0.0372188736135399	0.0206701462998335	0.0284614650230839	0.0362527837463344	0.0210548597714279	0.0289781172352034	0.0369236897493561	0.0278272333528378	35.2257686353073	0.031585258457184	3.49979160333311	0.205299716419152	0.236243733812597	0.188069007580222	0.174520068009849	0.204674132354907	0.157729272381268	0.200023556866966	0.233088807172706	0.188034247199148	0.00248186839111927	0.00242415832797566	0.00260519114413793
127	0.705265052202183	0.23	0.0278796991595721	0.0199325461206395	0.0358268521985048	0.253831488976895	1.02745249461725	0.752414354499283	1.30249063473522	29.16	22.69	40.83	0.0253708345885691	0.0346449095935899	0.0439189845986106	0.024758835257059	0.0338091995408722	0.0428595638246854	0.0252887139615802	0.0345461641871201	0.0437907969075024	0.0278796991595721	33.1223344436826	-0.0878817332447983	3.3142021207139	0.205299716419152	0.236243733812597	0.188069007580222	0.174520068009849	0.204674132354907	0.157729272381268	0.200023556866966	0.233088807172706	0.188034247199148	0.00248186839111927	0.00242415832797566	0.00260519114413793
127	0.705265052202183	0.23	0.0280412121856865	0.0199898987026835	0.0360925256686895	0.285529750065975	1.03416036839387	0.778749282009439	1.28957145477831	31.06	21.58	40.83	0.0246772558155273	0.032770803844961	0.0408643518743947	0.0240574121466014	0.0319476663194291	0.0398379204922569	0.0245048135979502	0.0325639412290415	0.040560021063368	0.0280412121856865	32.9060805823296	-0.00321134076494038	3.40109303210381	0.205299716419152	0.236243733812597	0.188069007580222	0.174520068009849	0.204674132354907	0.157729272381268	0.200023556866966	0.233088807172706	0.188034247199148	0.00248186839111927	0.00242415832797566	0.00260519114413793
127	0.705265052202183	0.23	0.0280641761096053	0.020093292526774	0.0360350596924366	0.236600613825125	0.902019239602373	0.649049116462064	1.15498936274268	30.3	22.14	38.64	0.0210737295080493	0.0292873204574308	0.0375009114068122	0.0205524591104324	0.0285628823282354	0.0365733055460384	0.0210275138872673	0.0292735293229763	0.0374140498429526	0.0280641761096053	32.0812354189445	-0.0874518636941269	3.28987737685934	0.205299716419152	0.236243733812597	0.188069007580222	0.174520068009849	0.204674132354907	0.157729272381268	0.200023556866966	0.233088807172706	0.188034247199148	0.00248186839111927	0.00242415832797566	0.00260519114413793
127	0.705265052202183	0.23	0.028442371067107	0.0202771408762104	0.0366076012580036	0.251716538625546	1.01043182345072	0.738431340546912	1.28243230635452	31.09	22.42	43.17	0.0233801304815518	0.0319921793372058	0.0406042281928598	0.022792565217361	0.0311881849660394	0.0395838047147177	0.0232245874718779	0.0317207839388964	0.0402464948511232	0.028442371067107	33.6786483233174	-0.098795828589004	3.32593841904695	0.205299716419152	0.236243733812597	0.188069007580222	0.174520068009849	0.204674132354907	0.157729272381268	0.200023556866966	0.233088807172706	0.188034247199148	0.00248186839111927	0.00242415832797566	0.00260519114413793
[truncated: 1,379 more rows]
