# Supplementary material for: Re-expressing coefficients from regression models for inclusion in a meta-analysis
Source: BMC Med Res Methodol. 2024 Jan 8;24:6. doi: 10.1186/s12874-023-02132-y (PMC10773134; doi:10.1186/s12874-023-02132-y)
Supplement: Supplementary file 2 — Additional file 2. [file 12874_2023_2132_MOESM2_ESM.zip › Supp_Files_R1/simdata/simdata_scenario_128.csv]

ex_no	errsd	rsquare	beta	b_low_ci	b_hi_ci	lrsquare	lbeta	lb_low_ci	lb_hi_ci	x_median	x_25	x_75	rbl	rb	rbu	altl	alt	altu	dzl	dz	dzu	observed_beta	xlog	error	ylog	RelBias_rb	RelBias_rbl	RelBias_rbu	RelBias_alt	RelBias_altl	RelBias_altu	RelBias_dz	RelBias_dzl	RelBias_dzu	MC_SE_RelBias_rb	MC_SE_RelBias_alt	MC_SE_RelBias_dz
128	0.705265052202183	0.23	0.0239757788472072	0.0230510845335008	0.0249004731609137	0.264155943910236	0.959349372210947	0.925249192880641	0.993449551541253	32.07	23.88	43.17	0.0284079232529455	0.0294549009588228	0.0305018786647001	0.027680661144223	0.0287008355105045	0.0297210098767859	0.0282638421464923	0.0293137718933566	0.0303906467996052	0.0239757788472072	35.4553711537728	0.00866996945368411	3.47781409453491	0.20734748441134	0.210415472944719	0.20449205438181	0.176476551628786	0.179466093651234	0.173694133114628	0.201024307285506	0.20403967095449	0.198224768537545	0.000359283367801055	0.000350843407607898	0.000359565709613076
128	0.705265052202183	0.23	0.0241317169526352	0.0232034219971113	0.0250600119081591	0.265076937305451	0.949193397062104	0.915533960462115	0.982852833662094	32.23	23.73	43.57	0.0279760933477765	0.0290046292416057	0.0300331651354349	0.0272578881879849	0.0282600194020472	0.0292621506161094	0.027802179521923	0.028823654093867	0.0299460705216921	0.0241317169526352	35.5526774327293	0.00809469570170782	3.47834450822926	0.20734748441134	0.210415472944719	0.20449205438181	0.176476551628786	0.179466093651234	0.173694133114628	0.201024307285506	0.20403967095449	0.198224768537545	0.000359283367801055	0.000350843407607898	0.000359565709613076
128	0.705265052202183	0.24	0.0239410721246272	0.0230442575848944	0.02483788666436	0.276713676350935	0.964929759418488	0.931705700900465	0.99815381793651	31.8	23.3	43.01	0.0288477130096935	0.0298764049069513	0.0309050968042091	0.0281128547664356	0.0291153420657685	0.0301178293651013	0.028650326347574	0.0296506706165805	0.0307417938420025	0.0239410721246272	35.2833128137689	0.00302829619145392	3.46285839143057	0.20734748441134	0.210415472944719	0.20449205438181	0.176476551628786	0.179466093651234	0.173694133114628	0.201024307285506	0.20403967095449	0.198224768537545	0.000359283367801055	0.000350843407607898	0.000359565709613076
128	0.705265052202183	0.24	0.0240389343112144	0.0231302964061885	0.0249475722162404	0.27175637972497	0.962177562010144	0.92863309752916	0.995722026491129	32.08	23.55	43.47	0.0285063081204372	0.0295360246390217	0.0305657411576061	0.0277764444482575	0.0287797965328233	0.029783148617389	0.028347346909082	0.0293292036900312	0.0304214608584056	0.0240389343112144	35.4708913125224	0.00131426601155473	3.46759852262612	0.20734748441134	0.210415472944719	0.20449205438181	0.176476551628786	0.179466093651234	0.173694133114628	0.201024307285506	0.20403967095449	0.198224768537545	0.000359283367801055	0.000350843407607898	0.000359565709613076
128	0.705265052202183	0.24	0.0240503482275478	0.0231327764024186	0.0249679200526771	0.26802684278965	0.95568906445962	0.922054003693269	0.98932412522597	31.79	23.68	43.11	0.0285592790531358	0.0296010760439278	0.0306428730347198	0.0278319261292341	0.0288471904443953	0.0298624547595566	0.0283895334893607	0.029491365841804	0.0305417234730266	0.0240503482275478	35.1755615596753	-0.015150225750771	3.44583705463705	0.20734748441134	0.210415472944719	0.20449205438181	0.176476551628786	0.179466093651234	0.173694133114628	0.201024307285506	0.20403967095449	0.198224768537545	0.000359283367801055	0.000350843407607898	0.000359565709613076
128	0.705265052202183	0.24	0.0240679618112394	0.0231662306471475	0.0249696929753313	0.267509399886766	0.947977844544516	0.914570122802931	0.981385566286101	32.11	24.08	43.41	0.0280478366866272	0.0290723773971946	0.030096918107762	0.0273293093644339	0.0283276034699078	0.0293258975753817	0.0279284614778853	0.028934619298485	0.0299743474966368	0.0240679618112394	35.6109160476138	-0.00977583528145298	3.46222050012806	0.20734748441134	0.210415472944719	0.20449205438181	0.176476551628786	0.179466093651234	0.173694133114628	0.201024307285506	0.20403967095449	0.198224768537545	0.000359283367801055	0.000350843407607898	0.000359565709613076
128	0.705265052202183	0.24	0.0240857758379223	0.0231794134502903	0.0249921382255543	0.2716405398871	0.972423940721641	0.938512331382605	1.00633555006068	32.09	23.89	43.44	0.0288029886317161	0.0298437375548937	0.0308844864780714	0.0280654299425046	0.0290795283877964	0.0300936268330882	0.0286543732201951	0.0296822157386923	0.030748809521529	0.0240857758379223	35.6496680602964	-0.0005998213059836	3.47200577563833	0.20734748441134	0.210415472944719	0.20449205438181	0.176476551628786	0.179466093651234	0.173694133114628	0.201024307285506	0.20403967095449	0.198224768537545	0.000359283367801055	0.000350843407607898	0.000359565709613076
128	0.705265052202183	0.24	0.0241038286248632	0.0231872585829094	0.025020398666817	0.269766187156534	0.959343758031587	0.92572910487015	0.992958411193023	31.98	23.45	43.28	0.0285072531177021	0.0295423954947707	0.0305775378718392	0.0277787238121714	0.0287874121652771	0.0297961005183828	0.0283172401872797	0.029335019628343	0.0304138861483346	0.0241038286248632	35.3273073392324	-0.00773131061276011	3.45670650192883	0.20734748441134	0.210415472944719	0.20449205438181	0.176476551628786	0.179466093651234	0.173694133114628	0.201024307285506	0.20403967095449	0.198224768537545	0.000359283367801055	0.000350843407607898	0.000359565709613076
128	0.705265052202183	0.24	0.0241115691881586	0.0232076635474664	0.0250154748288508	0.279191411426426	0.977199214270252	0.94375975653281	1.01063867200769	31.92	23.76	43.07	0.029116055637023	0.0301477007195937	0.0311793458021644	0.0283727770415033	0.0293780861492563	0.0303833952570093	0.0290063092130368	0.0300214913731202	0.0310083731001096	0.0241115691881586	35.4526569909979	0.00679004759447844	3.47353826160098	0.20734748441134	0.210415472944719	0.20449205438181	0.176476551628786	0.179466093651234	0.173694133114628	0.201024307285506	0.20403967095449	0.198224768537545	0.000359283367801055	0.000350843407607898	0.000359565709613076
128	0.705265052202183	0.24	0.0241607674263597	0.0232534887635827	0.0250680460891367	0.272953630613387	0.963624312771193	0.930130735539189	0.997117890003197	31.99	23.5	43.03	0.0286294633633753	0.0296603970865966	0.030691330809818	0.0278976098514273	0.0289021898684562	0.0299067698854852	0.0284849914996134	0.0295224036929575	0.0305493369418167	0.0241607674263597	35.3732581546286	0.00363729701557566	3.46731498800693	0.20734748441134	0.210415472944719	0.20449205438181	0.176476551628786	0.179466093651234	0.173694133114628	0.201024307285506	0.20403967095449	0.198224768537545	0.000359283367801055	0.000350843407607898	0.000359565709613076
128	0.705265052202183	0.24	0.0241733868745991	0.0232691987157158	0.0250775750334824	0.271704795365622	0.956458754427134	0.923109318860553	0.989808189993715	31.96	23.58	43.5	0.0284388236416912	0.0294662411937084	0.0304936587457255	0.0277122278616368	0.0287133954791611	0.0297145630966853	0.0283034192791094	0.0293040401100046	0.0303422928670217	0.0241733868745991	35.5004253454391	0.0143166722795046	3.48131296464638	0.20734748441134	0.210415472944719	0.20449205438181	0.176476551628786	0.179466093651234	0.173694133114628	0.201024307285506	0.20403967095449	0.198224768537545	0.000359283367801055	0.000350843407607898	0.000359565709613076
128	0.705265052202183	0.24	0.0241872794519077	0.0232732188378808	0.0251013400659347	0.271491032271236	0.962832950995606	0.929243119959502	0.99642278203171	32.09	23.63	43.55	0.0285152694777276	0.0295460256524385	0.0305767818271493	0.0277850296322218	0.0287893894500488	0.0297937492678757	0.0283606407178457	0.0293523426066714	0.0304243137579528	0.0241872794519077	35.5523443461568	-0.0074148074898265	3.46167994906173	0.20734748441134	0.210415472944719	0.20449205438181	0.176476551628786	0.179466093651234	0.173694133114628	0.201024307285506	0.20403967095449	0.198224768537545	0.000359283367801055	0.000350843407607898	0.000359565709613076
128	0.705265052202183	0.24	0.0243243743488349	0.0234119033538286	0.0252368453438411	0.271891338972444	0.963034345684539	0.929471455203736	0.996597236165343	31.9	23.52	43.49	0.0286893267063064	0.0297252883002003	0.0307612498940942	0.0279571545657089	0.0289666776786463	0.0299762007915838	0.0285566473402018	0.029573861773788	0.0305630618361755	0.0243243743488349	35.4194849823206	-0.0124952998435581	3.45315734314956	0.20734748441134	0.210415472944719	0.20449205438181	0.176476551628786	0.179466093651234	0.173694133114628	0.201024307285506	0.20403967095449	0.198224768537545	0.000359283367801055	0.000350843407607898	0.000359565709613076
128	0.705265052202183	0.24	0.024362712505617	0.0234481382402734	0.0252772867709606	0.268734019172168	0.950677674353412	0.917279184954347	0.984076163752476	31.57	23.43	42.97	0.0286009686807675	0.0296423409968035	0.0306837133128396	0.027875449407522	0.0288904052866066	0.0299053611656911	0.0284665440598476	0.029461521515623	0.0305610579098806	0.024362712505617	35.2325985094213	-0.00523848788699995	3.4545608957547	0.20734748441134	0.210415472944719	0.20449205438181	0.176476551628786	0.179466093651234	0.173694133114628	0.201024307285506	0.20403967095449	0.198224768537545	0.000359283367801055	0.000350843407607898	0.000359565709613076
128	0.705265052202183	0.24	0.024399009068122	0.0234791081755892	0.0253189099606548	0.270588321986656	0.961674339259197	0.928048198470859	0.995300480047535	32.15	23.67	43.45	0.0284271548900253	0.0294571612131009	0.0304871675361765	0.0276983998800023	0.0287020010889818	0.0297056022979613	0.0283130967220781	0.0293193780914662	0.0302974153070119	0.024399009068122	35.536978002843	-0.000793956728451919	3.46870933893394	0.20734748441134	0.210415472944719	0.20449205438181	0.176476551628786	0.179466093651234	0.173694133114628	0.201024307285506	0.20403967095449	0.198224768537545	0.000359283367801055	0.000350843407607898	0.000359565709613076
128	0.705265052202183	0.24	0.0244003029508312	0.023480489543203	0.0253201163584594	0.274241019858684	0.975593259492591	0.941793317075924	1.00939320190926	32.1	23.71	43.08	0.0288913590851634	0.0299282386804123	0.0309651182756611	0.0281513523724916	0.02916167392807	0.0301719954836484	0.0287809550017956	0.0297490146174942	0.0308451076023321	0.0244003029508312	35.4622817685707	0.000249415757769994	3.46864575891144	0.20734748441134	0.210415472944719	0.20449205438181	0.176476551628786	0.179466093651234	0.173694133114628	0.201024307285506	0.20403967095449	0.198224768537545	0.000359283367801055	0.000350843407607898	0.000359565709613076
128	0.705265052202183	0.24	0.0244363619523251	0.023518918936616	0.0253538049680342	0.274082740029525	0.968165475656556	0.934609530388058	1.00172142092505	31.69	23.81	43.03	0.0290376653772453	0.0300802251612432	0.0311227849452411	0.0282994907599278	0.0293155473399117	0.0303316039198957	0.0288991094017791	0.0299698954881938	0.0310604186829097	0.0244363619523251	35.4219403134415	0.00948889909037924	3.47559645112353	0.20734748441134	0.210415472944719	0.20449205438181	0.176476551628786	0.179466093651234	0.173694133114628	0.201024307285506	0.20403967095449	0.198224768537545	0.000359283367801055	0.000350843407607898	0.000359565709613076
128	0.705265052202183	0.24	0.0244413063121232	0.023522066934981	0.0253605456892654	0.27175218574814	0.97308373704067	0.939158690339596	1.00700878374174	32.03	23.53	43.22	0.0288767574572713	0.0299198669502573	0.0309629764432433	0.0281381218215156	0.0291545497230987	0.0301709776246819	0.0287195257984104	0.0297535745560885	0.0308488654527572	0.0244413063121232	35.3666442047357	0.00608318804899406	3.47094735765558	0.20734748441134	0.210415472944719	0.20449205438181	0.176476551628786	0.179466093651234	0.173694133114628	0.201024307285506	0.20403967095449	0.198224768537545	0.000359283367801055	0.000350843407607898	0.000359565709613076
128	0.705265052202183	0.24	0.02449781279747	0.0235697781322746	0.0254258474626654	0.267240804313782	0.961398590041942	0.927494671003137	0.995302509080747	31.91	23.79	42.95	0.0286208624805416	0.0296670780920141	0.0307132937034867	0.0278903250330278	0.0289098363590206	0.0299293476850135	0.0284891734298801	0.0295642464101043	0.030608204910825	0.02449781279747	35.3299750863488	0.0088604397649379	3.4747828219562	0.20734748441134	0.210415472944719	0.20449205438181	0.176476551628786	0.179466093651234	0.173694133114628	0.201024307285506	0.20403967095449	0.198224768537545	0.000359283367801055	0.000350843407607898	0.000359565709613076
128	0.705265052202183	0.24	0.0245024819305078	0.0235842484888763	0.0254207153721394	0.272906278988357	0.974631136457792	0.940750942913129	1.00851133000245	32.02	23.66	43.08	0.0289289473900173	0.029970794165724	0.0310126409414308	0.0281890254666857	0.0292042247028293	0.0302194239389728	0.0287773630350688	0.0297993929018125	0.0308634716758738	0.0245024819305078	35.4362447852757	-0.0126852330141511	3.45287528217696	0.20734748441134	0.210415472944719	0.20449205438181	0.176476551628786	0.179466093651234	0.173694133114628	0.201024307285506	0.20403967095449	0.198224768537545	0.000359283367801055	0.000350843407607898	0.000359565709613076
128	0.705265052202183	0.24	0.0245053098654595	0.0235770484764862	0.0254335712544328	0.262275473930953	0.951556789497024	0.917569216682258	0.985544362311789	31.48	23.55	42.97	0.0286910627423465	0.0297538050034855	0.0308165472646246	0.0279644995389084	0.029000329258375	0.0300361589778415	0.0285599077730357	0.0296162304353019	0.0306889419078738	0.0245053098654595	35.0599281059769	-0.00883861903728101	3.45013040915891	0.20734748441134	0.210415472944719	0.20449205438181	0.176476551628786	0.179466093651234	0.173694133114628	0.201024307285506	0.20403967095449	0.198224768537545	0.000359283367801055	0.000350843407607898	0.000359565709613076
128	0.705265052202183	0.24	0.0245533897295817	0.0236269035686278	0.0254798758905355	0.273737241652074	0.970454601378876	0.936790088438209	1.00411911431954	32.02	23.49	43.62	0.0288120736306176	0.029847465056676	0.0308828564827344	0.0280752152077632	0.0290841268704063	0.0300930385330494	0.0286266398053978	0.0296853867531227	0.0307357923379078	0.0245533897295817	35.391934101935	-0.00423516076782272	3.46075414596058	0.20734748441134	0.210415472944719	0.20449205438181	0.176476551628786	0.179466093651234	0.173694133114628	0.201024307285506	0.20403967095449	0.198224768537545	0.000359283367801055	0.000350843407607898	0.000359565709613076
128	0.705265052202183	0.24	0.0245696314556898	0.0236496731357575	0.0254895897756221	0.267813617493856	0.958434782193705	0.924684747014423	0.992184817372988	32.23	23.8	43.44	0.0282516038812883	0.0292827581508307	0.0303139124203731	0.0275262642821976	0.0285309444079139	0.0295356245336302	0.0280936160702425	0.0291121247389452	0.0301721866735592	0.0245696314556898	35.5089433817919	0.00403945565303535	3.47467931434502	0.20734748441134	0.210415472944719	0.20449205438181	0.176476551628786	0.179466093651234	0.173694133114628	0.201024307285506	0.20403967095449	0.198224768537545	0.000359283367801055	0.000350843407607898	0.000359565709613076
128	0.705265052202183	0.24	0.0245719071152045	0.0236494892992714	0.0254943249311376	0.270981555004422	0.968695723197487	0.934857781079834	1.00253366531514	31.83	23.69	43.63	0.0289151252471459	0.0299617318585894	0.031008338470033	0.0281780925283678	0.0291980216376484	0.030217950746929	0.0287897157933082	0.029780437410869	0.0308653739484794	0.0245719071152045	35.4471046924338	0.00540750892004195	3.47342391334247	0.20734748441134	0.210415472944719	0.20449205438181	0.176476551628786	0.179466093651234	0.173694133114628	0.201024307285506	0.20403967095449	0.198224768537545	0.000359283367801055	0.000350843407607898	0.000359565709613076
128	0.705265052202183	0.24	0.0246440777528741	0.0237125510331075	0.0255756044726407	0.273065231065287	0.973505496481859	0.939677981607779	1.00733301135594	32.41	23.75	43.62	0.0285557183343677	0.0295836970734706	0.0306116758125734	0.027820279926864	0.0288217835817829	0.0298232872367019	0.028359015039079	0.0293055597658619	0.0304639785114881	0.0246440777528741	35.533175352939	0.00199549344615155	3.47362224305068	0.20734748441134	0.210415472944719	0.20449205438181	0.176476551628786	0.179466093651234	0.173694133114628	0.201024307285506	0.20403967095449	0.198224768537545	0.000359283367801055	0.000350843407607898	0.000359565709613076
128	0.705265052202183	0.24	0.0246444598634127	0.0237220790235596	0.0255668407032658	0.274065827155406	0.978238251912419	0.944331750068921	1.01214475375592	32.08	23.72	43.37	0.0289870281849593	0.0300278157307758	0.0310686032765923	0.0282448385819667	0.0292589775976028	0.0302731166132388	0.0288383892724845	0.0298632000131198	0.0309396818831837	0.0246444598634127	35.3968446726246	0.00998318403626941	3.47692322983303	0.20734748441134	0.210415472944719	0.20449205438181	0.176476551628786	0.179466093651234	0.173694133114628	0.201024307285506	0.20403967095449	0.198224768537545	0.000359283367801055	0.000350843407607898	0.000359565709613076
128	0.705265052202183	0.24	0.024723700796691	0.0237965408548488	0.0256508607385332	0.270533619108822	0.979825433858593	0.945559868973591	1.01409099874359	32.08	23.72	43.2	0.0290293468351106	0.0300813235530179	0.0311333002709252	0.0282861431616588	0.0293111873768965	0.0303362315921342	0.0289132489828717	0.0299443919993797	0.0309972297188731	0.024723700796691	35.478589373589	0.00674549412312216	3.47691924303338	0.20734748441134	0.210415472944719	0.20449205438181	0.176476551628786	0.179466093651234	0.173694133114628	0.201024307285506	0.20403967095449	0.198224768537545	0.000359283367801055	0.000350843407607898	0.000359565709613076
128	0.705265052202183	0.24	0.0247319632373857	0.0238069431356393	0.0256569833391322	0.27776109935626	0.980386204313259	0.946718067274751	1.01405434135177	31.57	23.47	42.65	0.0295188380395841	0.0305686165519929	0.0316183950644017	0.028770034588129	0.029793183401486	0.0308163322148429	0.0294068297530262	0.0304335517684188	0.0314717987496391	0.0247319632373857	35.0177953718289	0.00789318049296721	3.46327910802046	0.20734748441134	0.210415472944719	0.20449205438181	0.176476551628786	0.179466093651234	0.173694133114628	0.201024307285506	0.20403967095449	0.198224768537545	0.000359283367801055	0.000350843407607898	0.000359565709613076
128	0.705265052202183	0.24	0.0247372395184728	0.0238117355461847	0.0256627434907609	0.278859509869507	0.983074984437085	0.94940669721466	1.01674327165951	31.88	23.75	43.84	0.029320355342129	0.0303601269679438	0.0313998985937586	0.0285723163872701	0.0295855607192922	0.0305988050513144	0.0291211759185404	0.0302124467661775	0.0311892419255275	0.0247372395184728	35.4713023578803	-0.00433611903521857	3.46394476801169	0.20734748441134	0.210415472944719	0.20449205438181	0.176476551628786	0.179466093651234	0.173694133114628	0.201024307285506	0.20403967095449	0.198224768537545	0.000359283367801055	0.000350843407607898	0.000359565709613076
128	0.705265052202183	0.24	0.0247611127953299	0.0238278180433126	0.0256944075473472	0.269954780446407	0.967261443857325	0.933385577255826	1.00113731045882	31.76	23.64	42.88	0.0289335114329909	0.0299836109818811	0.0310337105307713	0.0281969805374865	0.0292203487730031	0.0302437170085197	0.0288150785310186	0.0297882095189385	0.0308735824313429	0.0247611127953299	35.1466585517532	-0.0071170491021393	3.45334439326917	0.20734748441134	0.210415472944719	0.20449205438181	0.176476551628786	0.179466093651234	0.173694133114628	0.201024307285506	0.20403967095449	0.198224768537545	0.000359283367801055	0.000350843407607898	0.000359565709613076
128	0.705265052202183	0.24	0.0247955487487254	0.0238681834543792	0.0257229140430717	0.274138150373585	0.973624445174612	0.939883994156181	1.00736489619304	31.78	23.5	43.01	0.0291195181001357	0.0301648659092768	0.0312102137184179	0.028378018014623	0.0293967470628628	0.0304154761111026	0.0289989325635361	0.029980644232006	0.0310620986201186	0.0247955487487254	35.1966335331333	-0.00796516571090698	3.45253817888622	0.20734748441134	0.210415472944719	0.20449205438181	0.176476551628786	0.179466093651234	0.173694133114628	0.201024307285506	0.20403967095449	0.198224768537545	0.000359283367801055	0.000350843407607898	0.000359565709613076
128	0.705265052202183	0.24	0.0248060767209207	0.0238783080322907	0.0257338454095507	0.269615743934265	0.966046784737894	0.932184332581737	0.999909236894051	32.1	23.85	43.1	0.0285942799551001	0.0296329934402727	0.0306717069254454	0.0278618478390864	0.0288739550548558	0.0298860622706252	0.0285071591334615	0.0295380549854163	0.0305759934956763	0.0248060767209207	35.3087858907685	0.00360297760758779	3.46866417487039	0.20734748441134	0.210415472944719	0.20449205438181	0.176476551628786	0.179466093651234	0.173694133114628	0.201024307285506	0.20403967095449	0.198224768537545	0.000359283367801055	0.000350843407607898	0.000359565709613076
128	0.705265052202183	0.24	0.0248392105566199	0.0239079778916204	0.0257704432216194	0.27557370978235	0.974750551718353	0.941092508197885	1.00840859523882	31.59	23.53	42.61	0.0293281015269628	0.0303770170256713	0.0314259325243798	0.0285839024535762	0.0296062017752546	0.0306285010969329	0.0292135637387963	0.0302810596662313	0.0313185329488988	0.0248392105566199	34.9088140736369	0.0115870782512302	3.46451552816717	0.20734748441134	0.210415472944719	0.20449205438181	0.176476551628786	0.179466093651234	0.173694133114628	0.201024307285506	0.20403967095449	0.198224768537545	0.000359283367801055	0.000350843407607898	0.000359565709613076
128	0.705265052202183	0.24	0.0248609804130285	0.0239160053574801	0.0258059554685768	0.268154455889501	0.974355101755448	0.940074247253389	1.00863595625751	32.07	23.82	43.18	0.0288652164731869	0.0299178187426128	0.0309704210120386	0.0281262792186867	0.0291519353180822	0.0301775914174777	0.0287270977300466	0.0297564223622663	0.0308395196738677	0.0248609804130285	35.2820434050178	-0.00466916494254803	3.46040751685285	0.20734748441134	0.210415472944719	0.20449205438181	0.176476551628786	0.179466093651234	0.173694133114628	0.201024307285506	0.20403967095449	0.198224768537545	0.000359283367801055	0.000350843407607898	0.000359565709613076
128	0.705265052202183	0.24	0.024874072276463	0.0239342912601074	0.0258138532928185	0.270070532589983	0.97147173268776	0.937458400233909	1.00548506514161	31.83	23.71	42.98	0.0290015902352983	0.030053840372603	0.0311060905099077	0.0282624448981582	0.0292878769963077	0.0303133090944572	0.0289278571704458	0.0299154682073214	0.0309839580333603	0.024874072276463	35.1488548202704	-0.00815068263312258	3.4537824421452	0.20734748441134	0.210415472944719	0.20449205438181	0.176476551628786	0.179466093651234	0.173694133114628	0.201024307285506	0.20403967095449	0.198224768537545	0.000359283367801055	0.000350843407607898	0.000359565709613076
128	0.705265052202183	0.24	0.0248954520963796	0.0239499807285583	0.025840923464201	0.264381325620482	0.962307686349214	0.928122172874302	0.996493199824126	31.87	23.56	43.17	0.028676366798977	0.0297326030922896	0.0307888393856021	0.027944959500681	0.0289742558772646	0.0300035522538481	0.0285616205187166	0.0295625574281183	0.030609072985339	0.0248954520963796	35.1838575913875	-0.000387050480164797	3.46013433612698	0.20734748441134	0.210415472944719	0.20449205438181	0.176476551628786	0.179466093651234	0.173694133114628	0.201024307285506	0.20403967095449	0.198224768537545	0.000359283367801055	0.000350843407607898	0.000359565709613076
128	0.705265052202183	0.24	0.024903111445068	0.0239678336601171	0.0258383892300188	0.273077667694155	0.977224148980008	0.943268481522871	1.01117981643715	32.15	23.82	43.34	0.0288896745114595	0.0299296416044682	0.0309696086974769	0.028149006996109	0.0291623116273264	0.0301756162585437	0.0286884254767519	0.0298073919248884	0.0308551498956156	0.024903111445068	35.3921572587099	0.0128636532791248	3.48025831119781	0.20734748441134	0.210415472944719	0.20449205438181	0.176476551628786	0.179466093651234	0.173694133114628	0.201024307285506	0.20403967095449	0.198224768537545	0.000359283367801055	0.000350843407607898	0.000359565709613076
128	0.705265052202183	0.24	0.0249188784608535	0.0239871083305753	0.0258506485911316	0.278341193408866	0.989896023957279	0.955950386927083	1.02384166098747	32.35	23.67	43.14	0.0291016715008975	0.030135066948246	0.0311684623955945	0.02835293924136	0.0293597473324371	0.0303665554235141	0.0289286920626375	0.0299805791024488	0.0309837385302901	0.0249188784608535	35.3679737173297	-0.00276980356271139	3.46460075703384	0.20734748441134	0.210415472944719	0.20449205438181	0.176476551628786	0.179466093651234	0.173694133114628	0.201024307285506	0.20403967095449	0.198224768537545	0.000359283367801055	0.000350843407607898	0.000359565709613076
128	0.705265052202183	0.24	0.0249361475526634	0.0239992356066883	0.0258730594986384	0.264789395332893	0.965871953983222	0.931595782185164	1.00014812578128	31.78	23.67	43.07	0.0288585485407756	0.0299203401316585	0.0309821317225414	0.0281236303109881	0.0291583820805413	0.0301931338500946	0.0287354288240751	0.0298106994794598	0.0308201051621676	0.0249361475526634	35.2555119145466	-0.0102144237534978	3.45346799094166	0.20734748441134	0.210415472944719	0.20449205438181	0.176476551628786	0.179466093651234	0.173694133114628	0.201024307285506	0.20403967095449	0.198224768537545	0.000359283367801055	0.000350843407607898	0.000359565709613076
128	0.705265052202183	0.24	0.024954150646894	0.0240111286389507	0.0258971726548373	0.270062997577867	0.974241107450785	0.940130161267312	1.00835205363426	31.84	23.56	42.93	0.0290748853235706	0.0301298156826031	0.0311847460416356	0.028333730193021	0.0293617690599884	0.0303898079269559	0.0289680383502401	0.0299389611344628	0.0310179900261283	0.024954150646894	35.0925938050374	0.00372400423346544	3.46314903495347	0.20734748441134	0.210415472944719	0.20449205438181	0.176476551628786	0.179466093651234	0.173694133114628	0.201024307285506	0.20403967095449	0.198224768537545	0.000359283367801055	0.000350843407607898	0.000359565709613076
128	0.705265052202183	0.24	0.0249735982185382	0.0240332727900575	0.0259139236470188	0.262577055133333	0.954116678713662	0.920064210813785	0.988169146613539	31.78	23.57	42.71	0.0285061556336403	0.0295611960734862	0.0306162365133321	0.0277802847668207	0.0288084600225834	0.0298366352783462	0.0283417554962134	0.0294609089234229	0.0304749982738281	0.0249735982185382	35.1022507956693	0.00784848159273299	3.46669424812488	0.20734748441134	0.210415472944719	0.20449205438181	0.176476551628786	0.179466093651234	0.173694133114628	0.201024307285506	0.20403967095449	0.198224768537545	0.000359283367801055	0.000350843407607898	0.000359565709613076
128	0.705265052202183	0.24	0.0250323993139527	0.0240950562786051	0.0259697423493003	0.273233878938977	0.978497667459062	0.944511121798189	1.01248421311994	32	23.68	43.04	0.0290652595732953	0.0301111210235578	0.0311569824738203	0.0283221628567415	0.0293412852989556	0.0303604077411697	0.0289129756522016	0.0299550802375967	0.0310605000567825	0.0250323993139527	35.1804636102812	-0.00358374847436129	3.45735193244549	0.20734748441134	0.210415472944719	0.20449205438181	0.176476551628786	0.179466093651234	0.173694133114628	0.201024307285506	0.20403967095449	0.198224768537545	0.000359283367801055	0.000350843407607898	0.000359565709613076
128	0.705265052202183	0.24	0.0250727915141063	0.0241341562733765	0.0260114267548362	0.271282291632588	0.963449485920599	0.929820400517124	0.997078571324074	31.84	23.55	42.86	0.0287523531630064	0.0297922478991639	0.0308321426353214	0.0280193639276982	0.0290327484285669	0.0300461329294356	0.0286363141443503	0.0296485311756148	0.0306824183263069	0.0250727915141063	35.0357924296421	0.000857165071841711	3.45816334876462	0.20734748441134	0.210415472944719	0.20449205438181	0.176476551628786	0.179466093651234	0.173694133114628	0.201024307285506	0.20403967095449	0.198224768537545	0.000359283367801055	0.000350843407607898	0.000359565709613076
128	0.705265052202183	0.24	0.0251575922250028	0.0242143856263585	0.026100798823647	0.272919492885866	0.984254819070446	0.95004122560985	1.01846841253104	32.14	23.74	43.63	0.0291131875913019	0.0301616334247461	0.0312100792581902	0.0283670310258485	0.0293886057123359	0.0304101803988233	0.0289828530094383	0.0299620981899358	0.0310575233207274	0.0251575922250028	35.4680195523991	0.00704430248062941	3.47601313155558	0.20734748441134	0.210415472944719	0.20449205438181	0.176476551628786	0.179466093651234	0.173694133114628	0.201024307285506	0.20403967095449	0.198224768537545	0.000359283367801055	0.000350843407607898	0.000359565709613076
128	0.705265052202183	0.24	0.0252916285586705	0.0243414070057806	0.0262418501115604	0.269721758678179	0.977041762125158	0.942803123804406	1.01128040044591	31.88	23.76	43.14	0.0291192834380422	0.0301767731605746	0.0312342628831069	0.0283764176914486	0.0294069296590539	0.0304374416266592	0.0289846228828538	0.0300553415898781	0.0310827365162339	0.0252916285586705	35.0959537360252	0.00581130876535326	3.46694635151115	0.20734748441134	0.210415472944719	0.20449205438181	0.176476551628786	0.179466093651234	0.173694133114628	0.201024307285506	0.20403967095449	0.198224768537545	0.000359283367801055	0.000350843407607898	0.000359565709613076
128	0.705265052202183	0.25	0.0235668184325879	0.0226870824709858	0.02444655439419	0.274201175991486	0.96115684736957	0.927853728640466	0.994459966098674	32.18	23.76	43.72	0.0283903555980257	0.0294093603765352	0.0304283651550448	0.0276620818675788	0.0286549469801435	0.0296478120927081	0.0282604428318111	0.0292741715692958	0.0302700600956144	0.0235668184325879	35.8843630461674	-0.00521981248144524	3.47071638731882	0.20734748441134	0.210415472944719	0.20449205438181	0.176476551628786	0.179466093651234	0.173694133114628	0.201024307285506	0.20403967095449	0.198224768537545	0.000359283367801055	0.000350843407607898	0.000359565709613076
128	0.705265052202183	0.25	0.0238646599794941	0.0229846527831415	0.0247446671758468	0.292324400382396	0.989158364428316	0.956381487330345	1.02193524152629	31.95	23.73	43.78	0.02947924117391	0.0304895466615202	0.0314998521491304	0.0287262954888286	0.0297107962023938	0.0306952969159591	0.0293474148282029	0.0303556301262632	0.0313217897108285	0.0238646599794941	35.6566319940882	0.00692984624912156	3.47607199350881	0.20734748441134	0.210415472944719	0.20449205438181	0.176476551628786	0.179466093651234	0.173694133114628	0.201024307285506	0.20403967095449	0.198224768537545	0.000359283367801055	0.000350843407607898	0.000359565709613076
128	0.705265052202183	0.25	0.0239550376379111	0.0230614671358687	0.0248486081399536	0.275855048310841	0.96399891796788	0.930735566866694	0.997262269069065	31.91	23.59	43.42	0.0287212649827081	0.0297477278742104	0.0307741907657127	0.0279881707530233	0.028988433753149	0.0299886967532747	0.0285358834696987	0.0295736886112693	0.0306010476089336	0.0239550376379111	35.586800101478	-0.00206521172873688	3.46641058382014	0.20734748441134	0.210415472944719	0.20449205438181	0.176476551628786	0.179466093651234	0.173694133114628	0.201024307285506	0.20403967095449	0.198224768537545	0.000359283367801055	0.000350843407607898	0.000359565709613076
128	0.705265052202183	0.25	0.0239809482975724	0.0230856458616625	0.0248762507334822	0.27537882556746	0.962052431084045	0.928816630247362	0.995288231920728	32.11	23.77	43.29	0.0284854114302688	0.0295047035383303	0.0305239956463918	0.0277556843533024	0.0287488646724431	0.0297420449915837	0.0283875007866367	0.0293998662421395	0.0304060331230597	0.0239809482975724	35.5420680487255	0.00168582357770262	3.47278520356951	0.20734748441134	0.210415472944719	0.20449205438181	0.176476551628786	0.179466093651234	0.173694133114628	0.201024307285506	0.20403967095449	0.198224768537545	0.000359283367801055	0.000350843407607898	0.000359565709613076
128	0.705265052202183	0.25	0.0240081718447379	0.0231160498269873	0.0249002938624884	0.284495733210751	0.983581340999055	0.950361642649016	1.01680103934909	32.17	23.88	43.5	0.0290885179162301	0.0301053011566956	0.0311220843971612	0.0283424767190892	0.0293331822409122	0.0303238877627352	0.0289822450124308	0.0299596983567431	0.0309393855467817	0.0240081718447379	35.7033008767157	-0.000347547766666749	3.47212377528362	0.20734748441134	0.210415472944719	0.20449205438181	0.176476551628786	0.179466093651234	0.173694133114628	0.201024307285506	0.20403967095449	0.198224768537545	0.000359283367801055	0.000350843407607898	0.000359565709613076
128	0.705265052202183	0.25	0.0240545682216694	0.0231617891064994	0.0249473473368393	0.275650792734729	0.956820215135632	0.923787681809584	0.989852748461679	31.88	23.81	43.63	0.0285286494059411	0.0295487686181857	0.0305688878304303	0.0278008010979261	0.0287948941204257	0.0297889871429254	0.028397070835537	0.029395262020262	0.0303926882980471	0.0240545682216694	35.6095208723143	-0.00744592232345094	3.46151406490246	0.20734748441134	0.210415472944719	0.20449205438181	0.176476551628786	0.179466093651234	0.173694133114628	0.201024307285506	0.20403967095449	0.198224768537545	0.000359283367801055	0.000350843407607898	0.000359565709613076
128	0.705265052202183	0.25	0.0240601243185158	0.0231659817762533	0.0249542668607784	0.272427366639447	0.946699798163825	0.913750796226918	0.979648800100732	32.18	23.71	43.35	0.02796669106628	0.0289751438762985	0.0299835966863171	0.0272494029681727	0.0282319910380111	0.0292145791078495	0.02779994003252	0.0288251790577761	0.0298125847674959	0.0240601243185158	35.4301425128319	0.0028446334629373	3.46953377521657	0.20734748441134	0.210415472944719	0.20449205438181	0.176476551628786	0.179466093651234	0.173694133114628	0.201024307285506	0.20403967095449	0.198224768537545	0.000359283367801055	0.000350843407607898	0.000359565709613076
128	0.705265052202183	0.25	0.0240864159477628	0.0231903866535216	0.024982445242004	0.279089912243894	0.973840648665241	0.94050771424	1.00717358309048	32.13	23.62	43.35	0.0288298361675011	0.0298516066685951	0.030873377169689	0.0280910737698391	0.0290866614781879	0.0300822491865368	0.0286452475608751	0.0297267364336141	0.0307362536010305	0.0240864159477628	35.5893693061694	-0.00556862860087057	3.46346750476254	0.20734748441134	0.210415472944719	0.20449205438181	0.176476551628786	0.179466093651234	0.173694133114628	0.201024307285506	0.20403967095449	0.198224768537545	0.000359283367801055	0.000350843407607898	0.000359565709613076
128	0.705265052202183	0.25	0.0241049297444059	0.0232198551282871	0.0249900043605247	0.282062450704119	0.982588470169482	0.949202843835875	1.01597409650309	32.48	23.78	43.94	0.0287858096048379	0.0297982721036794	0.0308107346025208	0.0280435640111333	0.0290299200415838	0.0300162760720343	0.0286306539914802	0.0295555661544431	0.0306239197792353	0.0241049297444059	35.9610437965395	-0.0103155411392774	3.46802468991567	0.20734748441134	0.210415472944719	0.20449205438181	0.176476551628786	0.179466093651234	0.173694133114628	0.201024307285506	0.20403967095449	0.198224768537545	0.000359283367801055	0.000350843407607898	0.000359565709613076
128	0.705265052202183	0.25	0.0241309268276228	0.023240552190606	0.0250213014646397	0.280783239520102	0.976129136164937	0.94285791405606	1.00940035827381	32.2	23.58	43.5	0.0288319952967032	0.0298494081062665	0.0308668209158297	0.0280921311745027	0.029083435931969	0.0300747406894354	0.0286495141535149	0.0297067645679165	0.030724315721571	0.0241309268276228	35.5263721439262	0.00171188804169476	3.46910540372539	0.20734748441134	0.210415472944719	0.20449205438181	0.176476551628786	0.179466093651234	0.173694133114628	0.201024307285506	0.20403967095449	0.198224768537545	0.000359283367801055	0.000350843407607898	0.000359565709613076
128	0.705265052202183	0.25	0.0242004807719586	0.0233021106925402	0.025098850851377	0.279411918768006	0.969268102896476	0.936118207505407	1.00241799828754	31.93	23.53	43.27	0.0288719380164723	0.0298943534735266	0.0309167689305809	0.0281347649050092	0.0291310755268684	0.0301273861487275	0.0287162402201369	0.0297542937209256	0.0307833896063622	0.0242004807719586	35.4265361857923	0.000870701689049527	3.46634448656038	0.20734748441134	0.210415472944719	0.20449205438181	0.176476551628786	0.179466093651234	0.173694133114628	0.201024307285506	0.20403967095449	0.198224768537545	0.000359283367801055	0.000350843407607898	0.000359565709613076
128	0.705265052202183	0.25	0.0242034437820329	0.0233207774828825	0.0250861100811833	0.289134781280941	0.981537669721611	0.948760790306137	1.01431454913709	31.69	23.58	43.38	0.0294729885135395	0.0304911931025068	0.0315093976914741	0.0287236812872647	0.0297159995275847	0.0307083177679047	0.0293168793581975	0.0303942143218593	0.0313961285162805	0.0242034437820329	35.5104085285866	-0.00677103359066851	3.45842567185709	0.20734748441134	0.210415472944719	0.20449205438181	0.176476551628786	0.179466093651234	0.173694133114628	0.201024307285506	0.20403967095449	0.198224768537545	0.000359283367801055	0.000350843407607898	0.000359565709613076
128	0.705265052202183	0.25	0.0242472760073026	0.0233590491204307	0.0251355028941745	0.283633050169408	0.967521593308121	0.934774919996762	1.00026826661948	32.12	23.78	43.45	0.0286548452323034	0.0296586706832612	0.0306624961342189	0.0279205780597139	0.0288986809471864	0.0298767838346589	0.0285346800604239	0.0295176873440833	0.0304502102310829	0.0242472760073026	35.6118872217404	-0.00236519445962526	3.46851429504602	0.20734748441134	0.210415472944719	0.20449205438181	0.176476551628786	0.179466093651234	0.173694133114628	0.201024307285506	0.20403967095449	0.198224768537545	0.000359283367801055	0.000350843407607898	0.000359565709613076
128	0.705265052202183	0.25	0.0242525004536956	0.0233643738442914	0.0251406270630997	0.282410703097612	0.974816785225002	0.941723676458857	1.00790989399115	32.41	23.87	44.02	0.0286171965114146	0.0296228333244291	0.0306284701374436	0.0278801645264407	0.0288599013007787	0.0298396380751167	0.0284627988415194	0.02944007436762	0.0304392673078263	0.0242525004536956	35.934302783263	-0.00344538164427453	3.4767874472347	0.20734748441134	0.210415472944719	0.20449205438181	0.176476551628786	0.179466093651234	0.173694133114628	0.201024307285506	0.20403967095449	0.198224768537545	0.000359283367801055	0.000350843407607898	0.000359565709613076
128	0.705265052202183	0.25	0.0242634316331237	0.0233717439135572	0.0251551193526901	0.286452822717925	0.981421770103732	0.948433643824717	1.01440989638275	32.1	23.47	43.58	0.0290926659983012	0.0301045581280184	0.0311164502577355	0.0283474671037089	0.0293334399554693	0.0303194128072297	0.0289290513878769	0.0298998024954932	0.0309074494557284	0.0242634316331237	35.5608285722811	-0.000714790608388817	3.46713350381551	0.20734748441134	0.210415472944719	0.20449205438181	0.176476551628786	0.179466093651234	0.173694133114628	0.201024307285506	0.20403967095449	0.198224768537545	0.000359283367801055	0.000350843407607898	0.000359565709613076
128	0.705265052202183	0.25	0.024276673783717	0.0233794918278556	0.0251738557395784	0.287435207859273	0.999071722710611	0.9655708567577	1.03257258866352	32.07	23.85	43.02	0.0296515380527238	0.0306803099907435	0.0317090819287632	0.0288925230574998	0.0298949606675587	0.0308973982776176	0.0295005043752188	0.030577110743746	0.0316031510723179	0.024276673783717	35.5184687916178	-0.00165228398822683	3.46754171610333	0.20734748441134	0.210415472944719	0.20449205438181	0.176476551628786	0.179466093651234	0.173694133114628	0.201024307285506	0.20403967095449	0.198224768537545	0.000359283367801055	0.000350843407607898	0.000359565709613076
128	0.705265052202183	0.25	0.0242863810109727	0.0233979667797613	0.0251747952421842	0.285330784122451	0.985491325757395	0.952275259615062	1.01870739189973	31.97	23.61	43.68	0.0293327567539068	0.0303559050281449	0.0313790533023829	0.0285832520878284	0.0295802570843628	0.0305772620808971	0.0291602650304959	0.0301889555154508	0.0311695382478626	0.0242863810109727	35.629930781674	-0.000604982304127742	3.4702962347485	0.20734748441134	0.210415472944719	0.20449205438181	0.176476551628786	0.179466093651234	0.173694133114628	0.201024307285506	0.20403967095449	0.198224768537545	0.000359283367801055	0.000350843407607898	0.000359565709613076
128	0.705265052202183	0.25	0.0242928343398199	0.0234073042993708	0.0251783643802691	0.282397866305975	0.972787713361117	0.939762441626441	1.00581298509579	32.28	23.71	43.51	0.0286712557686042	0.0296788253104278	0.0306863948522514	0.0279345292551578	0.0289162086440843	0.0298978880330107	0.0284938385031289	0.0294984564076462	0.0305488753846754	0.0242928343398199	35.7922343553082	0.00867762303956454	3.48225552175374	0.20734748441134	0.210415472944719	0.20449205438181	0.176476551628786	0.179466093651234	0.173694133114628	0.201024307285506	0.20403967095449	0.198224768537545	0.000359283367801055	0.000350843407607898	0.000359565709613076
128	0.705265052202183	0.25	0.0242988166777258	0.0234020004572307	0.025195632898221	0.283881392175099	0.98837157190873	0.954939643393132	1.02180350042433	32.04	23.59	43.4	0.0293508812862981	0.0303784400140379	0.0314059987417776	0.0285999510044177	0.0296012200627761	0.0306024891211344	0.0291506315857992	0.0301730879565867	0.0312661351741895	0.0242988166777258	35.5405085679157	-7.45040121700325e-05	3.4678967074969	0.20734748441134	0.210415472944719	0.20449205438181	0.176476551628786	0.179466093651234	0.173694133114628	0.201024307285506	0.20403967095449	0.198224768537545	0.000359283367801055	0.000350843407607898	0.000359565709613076
128	0.705265052202183	0.25	0.0243050697314873	0.0234060723982424	0.0252040670647321	0.279554122401476	0.97800003325437	0.944563305640594	1.01143676086815	32.14	23.81	43.63	0.0289443995511268	0.0299690063699138	0.0309936131887008	0.0282025551055741	0.0292009012698241	0.0301992474340741	0.028765850066524	0.0297887642082861	0.0308050177643864	0.0243050697314873	35.7128593196247	0.00936176348130261	3.48165638151429	0.20734748441134	0.210415472944719	0.20449205438181	0.176476551628786	0.179466093651234	0.173694133114628	0.201024307285506	0.20403967095449	0.198224768537545	0.000359283367801055	0.000350843407607898	0.000359565709613076
128	0.705265052202183	0.25	0.024336781802915	0.0234430512670897	0.0252305123387403	0.285838804982885	0.984715121651654	0.951566512920122	1.01786373038319	32.02	23.87	43.29	0.0292642784657365	0.0302837238786424	0.0313031692915483	0.028515821009723	0.0295091932863587	0.0305025655629944	0.0291193203337935	0.0301929366827609	0.0311688929616964	0.024336781802915	35.504748358454	-0.00140182124554588	3.46671478499665	0.20734748441134	0.210415472944719	0.20449205438181	0.176476551628786	0.179466093651234	0.173694133114628	0.201024307285506	0.20403967095449	0.198224768537545	0.000359283367801055	0.000350843407607898	0.000359565709613076
128	0.705265052202183	0.25	0.0243671313848701	0.0234584475232727	0.0252758152464674	0.275135217938136	0.966809153581384	0.933388623875883	1.00022968328688	31.95	23.6	43.53	0.0287626118179878	0.0297924740833744	0.0308223363487609	0.0280278506865592	0.0290314043966546	0.03003495810675	0.0286179496368938	0.0296238127422902	0.0306688334520681	0.0243671313848701	35.48068587807	-0.00768802236822911	3.45944892071218	0.20734748441134	0.210415472944719	0.20449205438181	0.176476551628786	0.179466093651234	0.173694133114628	0.201024307285506	0.20403967095449	0.198224768537545	0.000359283367801055	0.000350843407607898	0.000359565709613076
128	0.705265052202183	0.25	0.0243673191920961	0.0234728229123705	0.0252618154718218	0.278890780752464	0.970488805049445	0.937254152500567	1.00372345759832	31.76	23.59	43.52	0.0290572132741049	0.0300875702851963	0.0311179272962878	0.0283175908552992	0.0293217211550543	0.0303258514548095	0.028849699240292	0.0299526906955185	0.0309677891828102	0.0243673191920961	35.4740871811981	-0.0106184189451796	3.45535479607406	0.20734748441134	0.210415472944719	0.20449205438181	0.176476551628786	0.179466093651234	0.173694133114628	0.201024307285506	0.20403967095449	0.198224768537545	0.000359283367801055	0.000350843407607898	0.000359565709613076
128	0.705265052202183	0.25	0.0243759083899324	0.0234863937791252	0.0252654230007396	0.276728860338011	0.976989705437	0.943351679881178	1.01062773099282	32.17	23.92	43.21	0.0288770427023821	0.0299067400264189	0.0309364373504557	0.0281364715035965	0.029139761546614	0.0301430515896315	0.0287651516860674	0.0297867872026364	0.0307566391886536	0.0243759083899324	35.7034162838872	0.00490655927449212	3.47948287237845	0.20734748441134	0.210415472944719	0.20449205438181	0.176476551628786	0.179466093651234	0.173694133114628	0.201024307285506	0.20403967095449	0.198224768537545	0.000359283367801055	0.000350843407607898	0.000359565709613076
128	0.705265052202183	0.25	0.0243823501839704	0.0234944614958032	0.0252702388721376	0.285858526526796	0.978427090296944	0.945491747434176	1.01136243315971	32.15	23.55	43.73	0.0289630915676114	0.0299719944519926	0.0309808973363739	0.0282206216702431	0.0292036612927805	0.0301867009153179	0.0287708989047655	0.0297680035805689	0.0308103776210459	0.0243823501839704	35.7692592925047	0.00765269976880333	3.4799080209621	0.20734748441134	0.210415472944719	0.20449205438181	0.176476551628786	0.179466093651234	0.173694133114628	0.201024307285506	0.20403967095449	0.198224768537545	0.000359283367801055	0.000350843407607898	0.000359565709613076
128	0.705265052202183	0.25	0.024384521048344	0.0234809778063091	0.0252880642903789	0.281089667825141	0.972764020111365	0.939632635335493	1.00589540488724	31.64	23.41	42.88	0.0292409002681987	0.0302719324839249	0.0313029646996511	0.0284982781792912	0.0295031255891205	0.0305079729989498	0.029091735759709	0.0301274711516504	0.0311437383434077	0.024384521048344	35.2040667371528	-0.015966794020746	3.44396498456944	0.20734748441134	0.210415472944719	0.20449205438181	0.176476551628786	0.179466093651234	0.173694133114628	0.201024307285506	0.20403967095449	0.198224768537545	0.000359283367801055	0.000350843407607898	0.000359565709613076
128	0.705265052202183	0.25	0.0243858977122873	0.0234981493935859	0.0252736460309886	0.285836246090121	0.9947150592392	0.961229611275532	1.02820050720287	32.07	23.39	43.65	0.0295141449213442	0.0305423013080835	0.0315704576948228	0.0287585855664684	0.0297604212456844	0.0307622569249003	0.0293555768847002	0.0303739389738433	0.0313262010154826	0.0243858977122873	35.7177415539182	-0.0102352083858866	3.45974437758678	0.20734748441134	0.210415472944719	0.20449205438181	0.176476551628786	0.179466093651234	0.173694133114628	0.201024307285506	0.20403967095449	0.198224768537545	0.000359283367801055	0.000350843407607898	0.000359565709613076
128	0.705265052202183	0.25	0.0243874365245834	0.0234889111899886	0.0252859618591783	0.287313276546384	0.990499666573344	0.957276349703658	1.02372298344303	31.84	23.68	42.92	0.0296049396726561	0.0306324113029299	0.0316598829332037	0.0288502695181875	0.0298515494999559	0.0308528294817243	0.0294385829063572	0.0304641844475606	0.031654788214655	0.0243874365245834	35.3304160911625	-0.00428469494998139	3.45964372245958	0.20734748441134	0.210415472944719	0.20449205438181	0.176476551628786	0.179466093651234	0.173694133114628	0.201024307285506	0.20403967095449	0.198224768537545	0.000359283367801055	0.000350843407607898	0.000359565709613076
128	0.705265052202183	0.25	0.0244028919047714	0.0235142604709682	0.0252915233385746	0.28299251730297	0.972924010552931	0.939942506484518	1.00590551462134	31.95	23.62	43.26	0.0289712849391393	0.0299878540861834	0.0310044232332274	0.0282312944447885	0.0292218981744462	0.0302125019041039	0.0288260259454892	0.0298613101710407	0.0308735157993736	0.0244028919047714	35.5052849758237	-0.00231358849288019	3.46454356589153	0.20734748441134	0.210415472944719	0.20449205438181	0.176476551628786	0.179466093651234	0.173694133114628	0.201024307285506	0.20403967095449	0.198224768537545	0.000359283367801055	0.000350843407607898	0.000359565709613076
128	0.705265052202183	0.25	0.0244141118972518	0.0235217277817186	0.025306496012785	0.289160041982928	0.992591020970549	0.959447069315719	1.02573497262538	32.33	23.97	44.07	0.0292267200221558	0.0302363525765962	0.0312459851310366	0.0284750479087764	0.0294587140655041	0.0304423802222318	0.0290604093602238	0.030042813371802	0.0310395077036976	0.0244141118972518	35.9522208815942	0.00174074464009294	3.48207445853182	0.20734748441134	0.210415472944719	0.20449205438181	0.176476551628786	0.179466093651234	0.173694133114628	0.201024307285506	0.20403967095449	0.198224768537545	0.000359283367801055	0.000350843407607898	0.000359565709613076
128	0.705265052202183	0.25	0.0244145542045516	0.0235036095442305	0.0253254988648726	0.273321144120344	0.967537161945479	0.933938694386253	1.0011356295047	31.99	23.6	43.05	0.0287464390492682	0.0297805929028836	0.030814746756499	0.0280115917749624	0.029019309479765	0.0300270271845677	0.0286316407730335	0.0296536856152892	0.0306261522880984	0.0244145542045516	35.2359016766446	-0.0121747228756141	3.45070305431225	0.20734748441134	0.210415472944719	0.20449205438181	0.176476551628786	0.179466093651234	0.173694133114628	0.201024307285506	0.20403967095449	0.198224768537545	0.000359283367801055	0.000350843407607898	0.000359565709613076
128	0.705265052202183	0.25	0.0244240688550677	0.0235214602260259	0.0253266774841095	0.281266445356168	0.98550008345671	0.951949596241176	1.01905057067224	32.18	23.97	43.5	0.0291301504024006	0.0301568126779259	0.0311834749534512	0.0283829369878121	0.0293832644928701	0.0303835919979281	0.0290052822830632	0.0299863349970116	0.0309956130503535	0.0244240688550677	35.7154627408026	-0.000280711581314386	3.47331234251493	0.20734748441134	0.210415472944719	0.20449205438181	0.176476551628786	0.179466093651234	0.173694133114628	0.201024307285506	0.20403967095449	0.198224768537545	0.000359283367801055	0.000350843407607898	0.000359565709613076
128	0.705265052202183	0.25	0.0244272068775253	0.0235189208332895	0.0253354929217611	0.276061509876912	0.969803585306397	0.936357225492561	1.00324994512023	32.02	23.74	43.27	0.0287913106261441	0.0298197263936492	0.0308481421611544	0.0280548710330488	0.0290569814301876	0.0300590918273264	0.0286594831903732	0.0296445734235059	0.0307050665907032	0.0244272068775253	35.4663212983531	-0.00922963621435214	3.45715821340054	0.20734748441134	0.210415472944719	0.20449205438181	0.176476551628786	0.179466093651234	0.173694133114628	0.201024307285506	0.20403967095449	0.198224768537545	0.000359283367801055	0.000350843407607898	0.000359565709613076
128	0.705265052202183	0.25	0.0244288532176742	0.0235235580067081	0.0253341484286403	0.280096029039445	0.982106001909845	0.948574010852614	1.01563799296708	31.95	23.69	43.55	0.0292364924300644	0.030269999348337	0.0313035062666095	0.0284897153298432	0.0294968237565274	0.0305039321832117	0.0290066384510464	0.0300830390998277	0.031103635596233	0.0244288532176742	35.6079551937016	-0.00657478254381316	3.4631755961203	0.20734748441134	0.210415472944719	0.20449205438181	0.176476551628786	0.179466093651234	0.173694133114628	0.201024307285506	0.20403967095449	0.198224768537545	0.000359283367801055	0.000350843407607898	0.000359565709613076
128	0.705265052202183	0.25	0.0244350595714173	0.0235388847054495	0.0253312344373851	0.28120508376067	0.989024311843258	0.955348734525409	1.02269988916111	32.03	23.66	43.36	0.0293697724899585	0.0304050426573331	0.0314403128247077	0.0286184539916795	0.029627240548133	0.0306360271045865	0.0291916616351979	0.0302318423258272	0.0312624201713953	0.0244350595714173	35.7459265846174	-0.00487265479306407	3.46716256608265	0.20734748441134	0.210415472944719	0.20449205438181	0.176476551628786	0.179466093651234	0.173694133114628	0.201024307285506	0.20403967095449	0.198224768537545	0.000359283367801055	0.000350843407607898	0.000359565709613076
128	0.705265052202183	0.25	0.0244692895597716	0.0235586934100319	0.0253798857095113	0.278414114697402	0.975732135378348	0.942278280641959	1.00918599011474	31.92	23.6	42.97	0.0290678511656224	0.0300998516800895	0.0311318521945566	0.028325765382062	0.0293314195076595	0.030337073633257	0.0288915578794559	0.0299456929678916	0.0310116994235397	0.0244692895597716	35.2801307391439	0.00449568594247526	3.46692876500742	0.20734748441134	0.210415472944719	0.20449205438181	0.176476551628786	0.179466093651234	0.173694133114628	0.201024307285506	0.20403967095449	0.198224768537545	0.000359283367801055	0.000350843407607898	0.000359565709613076
128	0.705265052202183	0.25	0.0244699301502008	0.023557478124139	0.0253823821762627	0.271888557119259	0.960014655587024	0.926556769814316	0.993472541359731	32.19	23.64	43.32	0.0283421804082196	0.0293656141205843	0.0303890478329489	0.0276150152971068	0.0286121911394541	0.0296093669818014	0.0281920723720136	0.0292225322425161	0.0302462762662999	0.0244699301502008	35.5003957741876	-0.0182832774288454	3.4499013454101	0.20734748441134	0.210415472944719	0.20449205438181	0.176476551628786	0.179466093651234	0.173694133114628	0.201024307285506	0.20403967095449	0.198224768537545	0.000359283367801055	0.000350843407607898	0.000359565709613076
128	0.705265052202183	0.25	0.0244705710014683	0.0235585667173373	0.0253825752855992	0.273634052691735	0.970823582822947	0.937137527934872	1.00450963771102	32.25	23.82	43.67	0.0286203114450222	0.0296490882824789	0.0306778651199356	0.0278853297133987	0.0288876871255147	0.0298900445376307	0.0284944553176127	0.0294505963762341	0.0304831475663372	0.0244705710014683	35.7015300777384	-0.00499658041626747	3.46738423341816	0.20734748441134	0.210415472944719	0.20449205438181	0.176476551628786	0.179466093651234	0.173694133114628	0.201024307285506	0.20403967095449	0.198224768537545	0.000359283367801055	0.000350843407607898	0.000359565709613076
128	0.705265052202183	0.25	0.0244885622736834	0.0235954587350444	0.0253816658123223	0.28397950766977	0.972943443606035	0.940041315522841	1.00584557168923	31.91	23.31	43.39	0.0290084773968891	0.0300237951526625	0.0310391129084358	0.028268052976812	0.0292574553406733	0.0302468577045346	0.0288223443242463	0.0298101457499803	0.0308821008369895	0.0244885622736834	35.4164397519926	0.000367963491269663	3.46351323257023	0.20734748441134	0.210415472944719	0.20449205438181	0.176476551628786	0.179466093651234	0.173694133114628	0.201024307285506	0.20403967095449	0.198224768537545	0.000359283367801055	0.000350843407607898	0.000359565709613076
128	0.705265052202183	0.25	0.0244946177236078	0.0235953561632923	0.0253938792839234	0.282109090032578	0.966517516598158	0.933681717917742	0.999353315278574	32.16	23.62	43.97	0.0285875501184468	0.0295929195312153	0.0305982889439838	0.0278545008388146	0.0288340903116882	0.0298136797845619	0.0284070482938057	0.029418522058613	0.0304420025103576	0.0244946177236078	35.5626848257508	-0.00395227814923552	3.46486762004776	0.20734748441134	0.210415472944719	0.20449205438181	0.176476551628786	0.179466093651234	0.173694133114628	0.201024307285506	0.20403967095449	0.198224768537545	0.000359283367801055	0.000350843407607898	0.000359565709613076
128	0.705265052202183	0.25	0.0244955950862462	0.0235978256035705	0.025393364568922	0.277128099563035	0.968453135786419	0.93514225107529	1.00176402049755	32.13	23.52	43.21	0.0286634342876238	0.0296844600768897	0.0307054858661556	0.027928906931517	0.0289237679784153	0.0299186290253136	0.0285250292598214	0.0294902903014617	0.0305160764987699	0.0244955950862462	35.5025822081156	-0.00305382148322849	3.4634961277764	0.20734748441134	0.210415472944719	0.20449205438181	0.176476551628786	0.179466093651234	0.173694133114628	0.201024307285506	0.20403967095449	0.198224768537545	0.000359283367801055	0.000350843407607898	0.000359565709613076
128	0.705265052202183	0.25	0.0244964508736532	0.0235850406324814	0.0254078611148251	0.279813806622549	0.976187083970437	0.942833842258446	1.00954032568243	31.87	23.48	43.13	0.029133470577318	0.0301640823802915	0.031194694183265	0.0283904432420862	0.0293947700633378	0.0303990968845894	0.029032349184854	0.0300258268010088	0.0309723609875733	0.0244964508736532	35.389254084597	-0.0172517731019457	3.44729465487447	0.20734748441134	0.210415472944719	0.20449205438181	0.176476551628786	0.179466093651234	0.173694133114628	0.201024307285506	0.20403967095449	0.198224768537545	0.000359283367801055	0.000350843407607898	0.000359565709613076
128	0.705265052202183	0.25	0.0244996166229911	0.0236067476179801	0.0253924856280021	0.287256117767133	0.982513920006241	0.94955386060638	1.0154739794061	32.5	23.91	44.39	0.0287729971295699	0.0297717395220205	0.030770481914471	0.0280307339239524	0.0290037115437423	0.0299766891635323	0.0286232402219781	0.0294332560028129	0.0305752800728515	0.0244996166229911	35.9320664114418	-0.00543339049716436	3.47188781332022	0.20734748441134	0.210415472944719	0.20449205438181	0.176476551628786	0.179466093651234	0.173694133114628	0.201024307285506	0.20403967095449	0.198224768537545	0.000359283367801055	0.000350843407607898	0.000359565709613076
128	0.705265052202183	0.25	0.0245072374890299	0.0235985265098447	0.0254159484682152	0.277971653593098	0.973639205159345	0.940220309856	1.00705810046269	31.93	23.39	43.17	0.0289989907829539	0.0300297218006945	0.031060452818435	0.0282585817753166	0.0292629959279049	0.0302674100804932	0.0288235896919145	0.0298356711809225	0.0309511227943041	0.0245072374890299	35.2898735771037	0.00636513641602094	3.4678305457438	0.20734748441134	0.210415472944719	0.20449205438181	0.176476551628786	0.179466093651234	0.173694133114628	0.201024307285506	0.20403967095449	0.198224768537545	0.000359283367801055	0.000350843407607898	0.000359565709613076
128	0.705265052202183	0.25	0.0245092862108999	0.0236119833910649	0.025406589030735	0.277648247002031	0.974194244460819	0.940729337267117	1.00765915165452	32.25	23.97	43.84	0.0287243747705566	0.0297461974115793	0.030768020052602	0.027986636460729	0.0289822152682774	0.0299777940758257	0.0286341618704808	0.029562179663714	0.0305977556763021	0.0245092862108999	35.8503369662008	-0.00434481572191384	3.47309572490663	0.20734748441134	0.210415472944719	0.20449205438181	0.176476551628786	0.179466093651234	0.173694133114628	0.201024307285506	0.20403967095449	0.198224768537545	0.000359283367801055	0.000350843407607898	0.000359565709613076
128	0.705265052202183	0.25	0.024522347095045	0.0236143585865088	0.0254303356035811	0.273178011169141	0.950064513949393	0.917060905636892	0.983068122261894	32.34	23.58	43.77	0.0279272513148247	0.0289323100388134	0.029937368762802	0.0272088760505255	0.0281880815561524	0.0291672870617794	0.027774180368621	0.028737349686935	0.029751546572547	0.024522347095045	35.5797939817152	0.00423431041789581	3.47391453977973	0.20734748441134	0.210415472944719	0.20449205438181	0.176476551628786	0.179466093651234	0.173694133114628	0.201024307285506	0.20403967095449	0.198224768537545	0.000359283367801055	0.000350843407607898	0.000359565709613076
128	0.705265052202183	0.25	0.0245246892408573	0.0236201751312043	0.0254292033505102	0.279234759831274	0.98533863288829	0.951624277843486	1.01905298793309	32.11	23.75	43.64	0.0291842991690469	0.03021824696423	0.0312521947594132	0.0284366594463425	0.0294441196963424	0.0304515799463423	0.0290274000223668	0.0300910716947334	0.0311001245477282	0.0245246892408573	35.7395997859199	-0.00771932448641753	3.46568977554709	0.20734748441134	0.210415472944719	0.20449205438181	0.176476551628786	0.179466093651234	0.173694133114628	0.201024307285506	0.20403967095449	0.198224768537545	0.000359283367801055	0.000350843407607898	0.000359565709613076
128	0.705265052202183	0.25	0.0245255343603886	0.0236195682779119	0.0254315004428653	0.278302893253222	0.965479680117892	0.932368174641979	0.998591185593805	32.1	23.67	44.1	0.028606022125522	0.0296219174381404	0.0306378127507587	0.0278733809283319	0.028863257706993	0.029853134485654	0.0284227099381406	0.0294222192251085	0.0304208862884815	0.0245255343603886	35.6934130212156	-0.00573328178425612	3.46559362298047	0.20734748441134	0.210415472944719	0.20449205438181	0.176476551628786	0.179466093651234	0.173694133114628	0.201024307285506	0.20403967095449	0.198224768537545	0.000359283367801055	0.000350843407607898	0.000359565709613076
128	0.705265052202183	0.25	0.0245284055249688	0.0236271462255488	0.0254296648243888	0.277697028005159	0.963927781885076	0.930819568137599	0.997035995632554	31.92	23.69	43.51	0.0287139037448097	0.0297352252718268	0.0307565467988438	0.0279808470350445	0.02897609455259	0.0299713420701355	0.0285317489869223	0.0296062285099706	0.0305400804096275	0.0245284055249688	35.5038060847592	0.00616605791859307	3.47349226777097	0.20734748441134	0.210415472944719	0.20449205438181	0.176476551628786	0.179466093651234	0.173694133114628	0.201024307285506	0.20403967095449	0.198224768537545	0.000359283367801055	0.000350843407607898	0.000359565709613076
128	0.705265052202183	0.25	0.0245312805481721	0.023632641470929	0.0254299196254152	0.289362529975535	0.982873207210221	0.950069904671122	1.01567650974932	31.87	23.48	43.2	0.0293555383525054	0.0303691044080565	0.0313826704636077	0.0286068242553291	0.0295945392709471	0.0305822542865651	0.0292118385832761	0.030104534647399	0.0312039530449504	0.0245312805481721	35.241020388201	-0.000507412068575099	3.45844673346657	0.20734748441134	0.210415472944719	0.20449205438181	0.176476551628786	0.179466093651234	0.173694133114628	0.201024307285506	0.20403967095449	0.198224768537545	0.000359283367801055	0.000350843407607898	0.000359565709613076
128	0.705265052202183	0.25	0.0245316301231007	0.0236312513968789	0.0254320088493224	0.284067852183689	0.980063067377455	0.946927372708588	1.01319876204632	31.67	23.34	43	0.0294336496489516	0.0304636171584643	0.031493584667977	0.0286856107557935	0.0296894022468717	0.0306931937379499	0.0292741959983394	0.0303115657479794	0.0313034783071999	0.0245316301231007	35.2137839794996	-0.0194338102835789	3.43853094154333	0.20734748441134	0.210415472944719	0.20449205438181	0.176476551628786	0.179466093651234	0.173694133114628	0.201024307285506	0.20403967095449	0.198224768537545	0.000359283367801055	0.000350843407607898	0.000359565709613076
128	0.705265052202183	0.25	0.024533945090567	0.0236275062364505	0.0254403839446835	0.283151706860485	0.988163482993071	0.954678506036568	1.02164845994957	32.34	23.92	43.74	0.0290691399969747	0.0300887287661669	0.0311083175353591	0.0283213369636325	0.0293146968325392	0.030308056701446	0.0288825792802298	0.0299694394379918	0.0309506635072035	0.024533945090567	35.8285524522687	-0.0158221334393203	3.46099576621027	0.20734748441134	0.210415472944719	0.20449205438181	0.176476551628786	0.179466093651234	0.173694133114628	0.201024307285506	0.20403967095449	0.198224768537545	0.000359283367801055	0.000350843407607898	0.000359565709613076
128	0.705265052202183	0.25	0.0245432993716528	0.0236472093958218	0.0254393893474839	0.285470994004676	0.994109533158568	0.960614505207743	1.02760456110939	31.85	23.77	43	0.0296992527354077	0.0307348162159695	0.0317703796965313	0.0289420432935008	0.0299512041419101	0.0309603649903195	0.029538650920057	0.0306234783387931	0.0315619291737678	0.0245432993716528	35.6072081918401	0.00544522183475244	3.47541154522036	0.20734748441134	0.210415472944719	0.20449205438181	0.176476551628786	0.179466093651234	0.173694133114628	0.201024307285506	0.20403967095449	0.198224768537545	0.000359283367801055	0.000350843407607898	0.000359565709613076
128	0.705265052202183	0.25	0.0245452985992341	0.0236300402590115	0.0254605569394567	0.27776253049221	0.976963355923742	0.943412885019452	1.01051382682803	32	23.53	43.21	0.0290339339743512	0.0300664640282771	0.031098994082203	0.0282916753728488	0.0292978085797435	0.0303039417866382	0.0288372585348043	0.0298848562901503	0.0309507601724687	0.0245452985992341	35.3887025638932	-0.00643557004496334	3.45815056665667	0.20734748441134	0.210415472944719	0.20449205438181	0.176476551628786	0.179466093651234	0.173694133114628	0.201024307285506	0.20403967095449	0.198224768537545	0.000359283367801055	0.000350843407607898	0.000359565709613076
128	0.705265052202183	0.25	0.0245537232278405	0.0236508927356699	0.0254565537200112	0.280663773440367	0.98357029780523	0.950035525692006	1.01710506991845	32.33	23.99	43.65	0.0289415988785341	0.0299631921734554	0.0309847854683767	0.0281972831720932	0.0291926032836221	0.030187923395151	0.0288156000885465	0.029807379568752	0.0308181298936981	0.0245537232278405	35.7728700645038	-0.00302877300503202	3.47518304996362	0.20734748441134	0.210415472944719	0.20449205438181	0.176476551628786	0.179466093651234	0.173694133114628	0.201024307285506	0.20403967095449	0.198224768537545	0.000359283367801055	0.000350843407607898	0.000359565709613076
128	0.705265052202183	0.25	0.0245678462694375	0.0236605019617885	0.0254751905770866	0.279957760933734	0.992648584663209	0.95874501501541	1.02655215431101	31.97	23.68	43.38	0.0295337617332569	0.0305781478131875	0.0316225338931182	0.0287791469507573	0.0297968480055404	0.0308145490603236	0.0293570436014449	0.0303754605792273	0.031485476569916	0.0245678462694375	35.6040476706043	0.00715796366648997	3.4771489086245	0.20734748441134	0.210415472944719	0.20449205438181	0.176476551628786	0.179466093651234	0.173694133114628	0.201024307285506	0.20403967095449	0.198224768537545	0.000359283367801055	0.000350843407607898	0.000359565709613076
128	0.705265052202183	0.25	0.0245775759287675	0.0236592094289051	0.0254959424286299	0.272196175401953	0.96189001052217	0.928392792513995	0.995387228530344	32.16	23.61	43.41	0.0284307026392181	0.0294565070747013	0.0304823115101845	0.0277017515986253	0.0287012548476701	0.0297007580967148	0.0282603608447571	0.0293005026715509	0.0302886401801737	0.0245775759287675	35.4741221942478	0.00543220755107913	3.47378690710858	0.20734748441134	0.210415472944719	0.20449205438181	0.176476551628786	0.179466093651234	0.173694133114628	0.201024307285506	0.20403967095449	0.198224768537545	0.000359283367801055	0.000350843407607898	0.000359565709613076
128	0.705265052202183	0.25	0.0245808041869487	0.0236791080167859	0.0254825003571116	0.28230722861123	0.984754280711696	0.951315276812372	1.01819328461102	32.3	23.88	43.93	0.0290088750919803	0.0300285453432203	0.0310482155944604	0.0282632515644518	0.0292567129355737	0.0302501743066957	0.0288557781447708	0.0298548576593481	0.0308865886519358	0.0245808041869487	35.7185621374715	-0.00654729662966288	3.46818509636591	0.20734748441134	0.210415472944719	0.20449205438181	0.176476551628786	0.179466093651234	0.173694133114628	0.201024307285506	0.20403967095449	0.198224768537545	0.000359283367801055	0.000350843407607898	0.000359565709613076
128	0.705265052202183	0.25	0.0245815040427636	0.0236785889308803	0.025484419154647	0.277793480379692	0.971487076166752	0.938127242757066	1.00484690957644	31.95	23.78	43.25	0.0289150780624007	0.0299432991215769	0.0309715201807532	0.0281765193500386	0.0291784772388423	0.030180435127646	0.0288132719264909	0.029803717625205	0.0308352013830017	0.0245815040427636	35.4886500356621	-0.00420361384420047	3.46318976089914	0.20734748441134	0.210415472944719	0.20449205438181	0.176476551628786	0.179466093651234	0.173694133114628	0.201024307285506	0.20403967095449	0.198224768537545	0.000359283367801055	0.000350843407607898	0.000359565709613076
128	0.705265052202183	0.25	0.0245824334539474	0.0236665088322212	0.0254983580756736	0.278010245263485	0.976048264889803	0.942549902339367	1.00954662744024	32.14	23.99	43.66	0.0288814530633109	0.0299079041650477	0.0309343552667845	0.0281412031876487	0.0291413456996214	0.0301414882115941	0.0287046374290213	0.0298022222736945	0.0307848182402734	0.0245824334539474	35.6497127873482	0.00318728712859213	3.47625643292588	0.20734748441134	0.210415472944719	0.20449205438181	0.176476551628786	0.179466093651234	0.173694133114628	0.201024307285506	0.20403967095449	0.198224768537545	0.000359283367801055	0.000350843407607898	0.000359565709613076
128	0.705265052202183	0.25	0.0245845088951779	0.023685598970337	0.0254834188200189	0.27972804668071	0.971999280811984	0.938782055129372	1.0052165064946	32.12	23.83	43.36	0.0287829168625592	0.0298013520147902	0.0308197871670213	0.028045446521256	0.029037787524555	0.030030128527854	0.0286663843186144	0.0296955474904654	0.0307232284107381	0.0245845088951779	35.6442227579831	0.00855978743345105	3.47997019248452	0.20734748441134	0.210415472944719	0.20449205438181	0.176476551628786	0.179466093651234	0.173694133114628	0.201024307285506	0.20403967095449	0.198224768537545	0.000359283367801055	0.000350843407607898	0.000359565709613076
128	0.705265052202183	0.25	0.0245846293318808	0.0236753562115483	0.0254939024522133	0.277032205245381	0.959978584460215	0.926951285405015	0.993005883515416	31.87	23.38	43.48	0.0286402935734841	0.0296607479984078	0.0306812024233314	0.0279098079159714	0.0289042351174087	0.029898662318846	0.0284331851944173	0.0294877997647078	0.0304757574221663	0.0245846293318808	35.308033298108	-0.0144283337267454	3.44550516328546	0.20734748441134	0.210415472944719	0.20449205438181	0.176476551628786	0.179466093651234	0.173694133114628	0.201024307285506	0.20403967095449	0.198224768537545	0.000359283367801055	0.000350843407607898	0.000359565709613076
128	0.705265052202183	0.25	0.02459117498192	0.023691667903201	0.025490682060639	0.280783077027133	0.980978524003964	0.947541997751369	1.01441505025656	32.33	23.95	43.78	0.0288631983741534	0.0298817126906286	0.0309002270071037	0.0281208625931811	0.029113181627666	0.0301055006621508	0.028678713460074	0.0297696084068809	0.030739755526361	0.02459117498192	35.8526499331377	0.0175304251984163	3.49505953585631	0.20734748441134	0.210415472944719	0.20449205438181	0.176476551628786	0.179466093651234	0.173694133114628	0.201024307285506	0.20403967095449	0.198224768537545	0.000359283367801055	0.000350843407607898	0.000359565709613076
128	0.705265052202183	0.25	0.0245930532181767	0.0236938808877484	0.025492225548605	0.283137947259689	0.977879404340495	0.944741791212366	1.01101701746862	31.94	23.75	43.29	0.0291227694505468	0.030144275089705	0.0311657807288633	0.0283789634369721	0.029374379454448	0.030369795471924	0.0289879845531687	0.029991444690271	0.0310433705219097	0.0245930532181767	35.3473631648676	0.00463752014220339	3.47090822115027	0.20734748441134	0.210415472944719	0.20449205438181	0.176476551628786	0.179466093651234	0.173694133114628	0.201024307285506	0.20403967095449	0.198224768537545	0.000359283367801055	0.000350843407607898	0.000359565709613076
128	0.705265052202183	0.25	0.0245939939742222	0.0236764035083335	0.0255115844401109	0.275895155828472	0.976794434227392	0.943092949593563	1.01049591886122	31.7	23.63	43.24	0.0292929346679475	0.0303397194923034	0.0313865043166593	0.028548144433927	0.0295683141334025	0.030588483832878	0.0291248149017911	0.030176808486427	0.0312931511623902	0.0245939939742222	35.4204277623677	-0.00984204039899404	3.45530356578401	0.20734748441134	0.210415472944719	0.20449205438181	0.176476551628786	0.179466093651234	0.173694133114628	0.201024307285506	0.20403967095449	0.198224768537545	0.000359283367801055	0.000350843407607898	0.000359565709613076
128	0.705265052202183	0.25	0.0245943597507509	0.0236927618654849	0.0254959576360169	0.283189604267964	0.97248502069735	0.939534401303824	1.00543564009088	31.93	23.69	43.34	0.0289691681650512	0.0299851522876431	0.0310011364102351	0.0282293897163819	0.0292194289049047	0.0302094680934274	0.0288332181739293	0.0298814127051776	0.0308420786528441	0.0245943597507509	35.4530915656507	-0.00352026741734774	3.46192589723914	0.20734748441134	0.210415472944719	0.20449205438181	0.176476551628786	0.179466093651234	0.173694133114628	0.201024307285506	0.20403967095449	0.198224768537545	0.000359283367801055	0.000350843407607898	0.000359565709613076
128	0.705265052202183	0.25	0.0245988557361466	0.0236976535877811	0.025500057884512	0.283813335359584	0.989347549981448	0.955877006305895	1.022818093657	32.04	23.66	43.87	0.0293771593387093	0.0304058162560986	0.0314344731734879	0.0286255186277322	0.0296278564443594	0.0306301942609867	0.0291698885478364	0.0302214571394708	0.031247455689497	0.0245988557361466	35.6673769458936	0.00166766336493376	3.47317986256001	0.20734748441134	0.210415472944719	0.20449205438181	0.176476551628786	0.179466093651234	0.173694133114628	0.201024307285506	0.20403967095449	0.198224768537545	0.000359283367801055	0.000350843407607898	0.000359565709613076
128	0.705265052202183	0.25	0.024602936103977	0.0236915853609124	0.0255142868470416	0.27831772418927	0.984310784648974	0.950554705323566	1.01806686397438	31.78	23.73	43.3	0.0294451507343358	0.0304908063271915	0.0315364619200471	0.0286952833622428	0.0297143096802612	0.0307333359982796	0.0292865114788418	0.0303293514552025	0.0313588439900004	0.024602936103977	35.4815269622773	-0.00433140754132944	3.46288868542669	0.20734748441134	0.210415472944719	0.20449205438181	0.176476551628786	0.179466093651234	0.173694133114628	0.201024307285506	0.20403967095449	0.198224768537545	0.000359283367801055	0.000350843407607898	0.000359565709613076
128	0.705265052202183	0.25	0.0246071864886986	0.0237077345574135	0.0255066384199836	0.283784696366898	0.984467392497796	0.951159602612305	1.01777518238329	32.18	23.81	43.35	0.0291040371803629	0.0301232048916079	0.0311423726028528	0.0283574645405813	0.0293504887060409	0.0303435128715005	0.0289912153448091	0.0299558143481369	0.0309524225223081	0.0246071864886986	35.6131221411638	0.00912369671306456	3.48111025591073	0.20734748441134	0.210415472944719	0.20449205438181	0.176476551628786	0.179466093651234	0.173694133114628	0.201024307285506	0.20403967095449	0.198224768537545	0.000359283367801055	0.000350843407607898	0.000359565709613076
128	0.705265052202183	0.25	0.0246116034124507	0.0237032529525766	0.0255199538723248	0.279593039320155	0.984694395683837	0.951032047584826	1.01835674378285	32.01	23.77	43.38	0.0292572858391124	0.0302928649690162	0.0313284440989199	0.0285091495052914	0.0295182479022287	0.030527346299166	0.0291267554744234	0.0301138374284625	0.0311528747274009	0.0246116034124507	35.5408299621118	-0.0127875012389914	3.45615574259844	0.20734748441134	0.210415472944719	0.20449205438181	0.176476551628786	0.179466093651234	0.173694133114628	0.201024307285506	0.20403967095449	0.198224768537545	0.000359283367801055	0.000350843407607898	0.000359565709613076
128	0.705265052202183	0.25	0.0246151677770962	0.0237059947148078	0.0255243408393847	0.273640031837138	0.965273529978377	0.931780556990795	0.998766502965958	31.98	23.58	43.68	0.0286872490440906	0.0297184159321664	0.0307495828202423	0.0279540239624521	0.0289588349798577	0.0299636459972632	0.0285277886719553	0.0295862488036148	0.0305367926364846	0.0246151677770962	35.5208491244129	9.43490024109132e-05	3.46816669070799	0.20734748441134	0.210415472944719	0.20449205438181	0.176476551628786	0.179466093651234	0.173694133114628	0.201024307285506	0.20403967095449	0.198224768537545	0.000359283367801055	0.000350843407607898	0.000359565709613076
128	0.705265052202183	0.25	0.0246226032676368	0.0237257028845708	0.0255195036507027	0.279415278553119	0.973426984325611	0.940135128986789	1.00671883966443	31.99	23.78	43.52	0.0289349695122155	0.0299596081939676	0.0309842468757197	0.0281952697440425	0.0291937143427135	0.0301921589413845	0.0287845934278624	0.0298244395555917	0.0308846608397049	0.0246226032676368	35.5507919994714	-0.00359827822404349	3.46499851018374	0.20734748441134	0.210415472944719	0.20449205438181	0.176476551628786	0.179466093651234	0.173694133114628	0.201024307285506	0.20403967095449	0.198224768537545	0.000359283367801055	0.000350843407607898	0.000359565709613076
128	0.705265052202183	0.25	0.0246287676093387	0.02372432064337	0.0255332145753073	0.279527418924108	0.985867057062342	0.952159130095147	1.01957498402954	32.19	23.66	43.69	0.0291295788347404	0.0301608116244197	0.0311920444140989	0.0283822754684737	0.0293870525466062	0.0303918296247387	0.028993346654671	0.0299590044606026	0.0310565968008096	0.0246287676093387	35.7417188638057	-0.0131457522450539	3.46186301164612	0.20734748441134	0.210415472944719	0.20449205438181	0.176476551628786	0.179466093651234	0.173694133114628	0.201024307285506	0.20403967095449	0.198224768537545	0.000359283367801055	0.000350843407607898	0.000359565709613076
128	0.705265052202183	0.25	0.0246385573563265	0.0237407538299135	0.0255363608827395	0.28871287316168	0.991921876460063	0.95876420405338	1.02507954886675	32.28	23.67	43.67	0.0292468471281558	0.0302583131089505	0.0312697790897452	0.0284952686717064	0.029480742242541	0.0304662158133756	0.0290999374002822	0.0301201576976388	0.0310672507283592	0.0246385573563265	35.7289586254052	-0.00587518680897612	3.4668883455231	0.20734748441134	0.210415472944719	0.20449205438181	0.176476551628786	0.179466093651234	0.173694133114628	0.201024307285506	0.20403967095449	0.198224768537545	0.000359283367801055	0.000350843407607898	0.000359565709613076
128	0.705265052202183	0.25	0.0246426767967696	0.0237382581970778	0.0255470953964614	0.282465296468127	0.981083296730637	0.947781937827915	1.01438465563336	32.13	23.48	43.17	0.0290527376361841	0.0300735374684181	0.0310943373006522	0.0283082622220516	0.0293029040932919	0.0302975459645322	0.028878662364275	0.0299386934074397	0.0308824201280062	0.0246426767967696	35.5198765056412	0.0171204179199108	3.48446986691025	0.20734748441134	0.210415472944719	0.20449205438181	0.176476551628786	0.179466093651234	0.173694133114628	0.201024307285506	0.20403967095449	0.198224768537545	0.000359283367801055	0.000350843407607898	0.000359565709613076
128	0.705265052202183	0.25	0.0246459091588407	0.0237464417112614	0.02554537660642	0.284738050399462	0.992662308561547	0.959155851578465	1.02616876554463	32.1	23.69	43.4	0.0294219254716331	0.0304497297419739	0.0314775340123148	0.0286682981406551	0.0296697757387402	0.0306712533368252	0.0293190503064127	0.030207421456725	0.0313084609605862	0.0246459091588407	35.6097357495911	-0.00426181116317395	3.46478520114679	0.20734748441134	0.210415472944719	0.20449205438181	0.176476551628786	0.179466093651234	0.173694133114628	0.201024307285506	0.20403967095449	0.198224768537545	0.000359283367801055	0.000350843407607898	0.000359565709613076
128	0.705265052202183	0.25	0.0246460405992471	0.0237392029908915	0.0255528782076027	0.279726457689333	0.978306052208657	0.944873166291428	1.01173893812589	32.07	23.58	43.09	0.0290085213793554	0.0300349433590482	0.0310613653387411	0.0282658547358203	0.0292659985968686	0.0302661424579169	0.0288895322792997	0.0298559326296475	0.030887861355656	0.0246460405992471	35.5401642563655	0.011430400344886	3.47989462766003	0.20734748441134	0.210415472944719	0.20449205438181	0.176476551628786	0.179466093651234	0.173694133114628	0.201024307285506	0.20403967095449	0.198224768537545	0.000359283367801055	0.000350843407607898	0.000359565709613076
128	0.705265052202183	0.25	0.0246475608684745	0.0237429311841639	0.025552190552785	0.282383678228283	0.972408975467112	0.939395405858569	1.00542254507565	32.05	23.66	43.69	0.0288580333950278	0.0298722034541008	0.0308863735131737	0.0281194855303038	0.0291077004897571	0.0300959154492103	0.0286791758355832	0.0296942998724814	0.0307451466926787	0.0246475608684745	35.5220220623082	-0.0125324288603241	3.45462241364389	0.20734748441134	0.210415472944719	0.20449205438181	0.176476551628786	0.179466093651234	0.173694133114628	0.201024307285506	0.20403967095449	0.198224768537545	0.000359283367801055	0.000350843407607898	0.000359565709613076
128	0.705265052202183	0.25	0.0246479338493333	0.0237459542109721	0.0255499134876945	0.280722976441745	0.978774590612514	0.945408220103459	1.01214096112157	31.91	23.47	43.44	0.0291681084779077	0.0301975409429815	0.0312269734080554	0.0284235191397631	0.029426672751739	0.030429826363715	0.0290242172476838	0.030046367929811	0.0310700504405533	0.0246479338493333	35.4093432233423	-0.00319316091041088	3.46165447909273	0.20734748441134	0.210415472944719	0.20449205438181	0.176476551628786	0.179466093651234	0.173694133114628	0.201024307285506	0.20403967095449	0.198224768537545	0.000359283367801055	0.000350843407607898	0.000359565709613076
128	0.705265052202183	0.25	0.0246507878813316	0.0237299603478889	0.0255716154147742	0.271384511126888	0.97986132927902	0.945668230792359	1.01405442776568	31.81	23.7	42.97	0.0292704397947518	0.0303287887992555	0.0313871378037591	0.028524667832498	0.0295560515088627	0.0305874351852274	0.029234959120584	0.0302085243403782	0.0311727697295283	0.0246507878813316	35.3931837798048	-0.00679815805016337	3.45973206602559	0.20734748441134	0.210415472944719	0.20449205438181	0.176476551628786	0.179466093651234	0.173694133114628	0.201024307285506	0.20403967095449	0.198224768537545	0.000359283367801055	0.000350843407607898	0.000359565709613076
128	0.705265052202183	0.25	0.0246552963651805	0.0237542987541684	0.0255562939761926	0.281114407227262	0.981670162406081	0.948237489695141	1.01510283511702	32.43	23.7	43.64	0.0287961617673651	0.0298114481931413	0.0308267346189176	0.0280542384077837	0.0290433663225043	0.030032494237225	0.0286487978945818	0.0296292426940874	0.0306558738594392	0.0246552963651805	35.6871244454296	-0.0110003315969792	3.46265831029018	0.20734748441134	0.210415472944719	0.20449205438181	0.176476551628786	0.179466093651234	0.173694133114628	0.201024307285506	0.20403967095449	0.198224768537545	0.000359283367801055	0.000350843407607898	0.000359565709613076
128	0.705265052202183	0.25	0.0246557959796085	0.0237476444852965	0.0255639474739205	0.279735686032002	0.972331755258583	0.93910379749085	1.00555971302632	31.92	23.73	43.25	0.0289725129859279	0.0299976365563934	0.0310227601268589	0.0282329002616147	0.0292318543922018	0.030230808522789	0.0288248989549336	0.0298668632411596	0.030837764764925	0.0246557959796085	35.304642836775	-0.0142914823692193	3.4492876572116	0.20734748441134	0.210415472944719	0.20449205438181	0.176476551628786	0.179466093651234	0.173694133114628	0.201024307285506	0.20403967095449	0.198224768537545	0.000359283367801055	0.000350843407607898	0.000359565709613076
128	0.705265052202183	0.25	0.0246621044127327	0.0237532881211829	0.0255709207042825	0.281131173183853	0.980794794905473	0.947393320074918	1.01419626973603	32.03	23.42	43.4	0.029121509855105	0.0301482232146378	0.0311749365741706	0.0283764866515507	0.0293769333346626	0.0303773800177745	0.0290218272712082	0.0299472300219355	0.0309694264302658	0.0246621044127327	35.381916697873	0.00238459224575716	3.46637582823307	0.20734748441134	0.210415472944719	0.20449205438181	0.176476551628786	0.179466093651234	0.173694133114628	0.201024307285506	0.20403967095449	0.198224768537545	0.000359283367801055	0.000350843407607898	0.000359565709613076
128	0.705265052202183	0.25	0.0246641366530724	0.0237643231711295	0.0255639501350153	0.282815373887565	0.984927025723107	0.951524046699723	1.01833000474649	32.14	23.83	43.88	0.0291539770905027	0.0301774191029037	0.0312008611153046	0.0284067053415648	0.0294039145933318	0.0304011238450988	0.0290206978230838	0.0299951514450191	0.0310164478789236	0.0246641366530724	35.9076261402724	-0.010794851058549	3.4677294723061	0.20734748441134	0.210415472944719	0.20449205438181	0.176476551628786	0.179466093651234	0.173694133114628	0.201024307285506	0.20403967095449	0.198224768537545	0.000359283367801055	0.000350843407607898	0.000359565709613076
128	0.705265052202183	0.25	0.0246642746610601	0.0237520336526758	0.0255765156694444	0.279344340539057	0.969413937562215	0.936253489540739	1.00257438558369	32.14	23.52	43.36	0.0286897674306501	0.0297059084141128	0.0307220493975755	0.0279544493047543	0.0289445466165346	0.029934643928315	0.0284898405852919	0.0295425356900258	0.0305294525624385	0.0246642746610601	35.3372734844649	-0.00309453430506294	3.46024712537647	0.20734748441134	0.210415472944719	0.20449205438181	0.176476551628786	0.179466093651234	0.173694133114628	0.201024307285506	0.20403967095449	0.198224768537545	0.000359283367801055	0.000350843407607898	0.000359565709613076
128	0.705265052202183	0.25	0.0246680207243083	0.0237657075080407	0.0255703339405759	0.286800647011535	0.99060730780991	0.957338740224687	1.02387587539513	31.88	23.79	43.63	0.0295692819576517	0.0305968468246325	0.0316244116916134	0.0288149521783263	0.0298163032610002	0.030817654343674	0.0294387647886368	0.030483542947274	0.0314763368493372	0.0246680207243083	35.5996963705118	0.000141094614379932	3.47049232148988	0.20734748441134	0.210415472944719	0.20449205438181	0.176476551628786	0.179466093651234	0.173694133114628	0.201024307285506	0.20403967095449	0.198224768537545	0.000359283367801055	0.000350843407607898	0.000359565709613076
128	0.705265052202183	0.25	0.0246694530543459	0.0237675285395833	0.0255713775691085	0.278139894743136	0.967616433700942	0.934418176840814	1.00081469056107	31.84	23.71	43.2	0.0288915438403233	0.0299180102739489	0.0309444767075745	0.0281549610037348	0.0291552579269486	0.0301555548501624	0.0287738674694819	0.0297369046822067	0.0307918355026816	0.0246694530543459	35.4376686519596	0.00842720633816839	3.47333676861489	0.20734748441134	0.210415472944719	0.20449205438181	0.176476551628786	0.179466093651234	0.173694133114628	0.201024307285506	0.20403967095449	0.198224768537545	0.000359283367801055	0.000350843407607898	0.000359565709613076
128	0.705265052202183	0.25	0.0246697854200763	0.0237561210617792	0.0255834497783735	0.27539047404525	0.959858975976254	0.926699919754314	0.993018032198194	32.04	23.64	43.1	0.0284795938387919	0.029498646968233	0.0305177000976742	0.0277509051916194	0.0287438844784878	0.0297368637653562	0.0283607477194303	0.0294460051001807	0.0302991270918932	0.0246697854200763	35.2807957138592	-0.00423932558787666	3.45855361636279	0.20734748441134	0.210415472944719	0.20449205438181	0.176476551628786	0.179466093651234	0.173694133114628	0.201024307285506	0.20403967095449	0.198224768537545	0.000359283367801055	0.000350843407607898	0.000359565709613076
128	0.705265052202183	0.25	0.0246706263161497	0.0237665947982639	0.0255746578340355	0.280137415863082	0.977980835892657	0.94459311656667	1.01136855521864	31.88	23.43	43.18	0.0291752491434266	0.0302064815466512	0.0312377139498758	0.0284309659384886	0.0294358908043093	0.0304408156701301	0.0290346317848162	0.0299864244957013	0.0310433705219097	0.0246706263161497	35.361274837756	0.00398231375502841	3.46911651181778	0.20734748441134	0.210415472944719	0.20449205438181	0.176476551628786	0.179466093651234	0.173694133114628	0.201024307285506	0.20403967095449	0.198224768537545	0.000359283367801055	0.000350843407607898	0.000359565709613076
128	0.705265052202183	0.25	0.0246738305801668	0.0237747970514751	0.0255728641088585	0.286617055764118	0.981269900072122	0.948300124499344	1.0142396756449	31.93	23.59	43.17	0.0292472325462111	0.030264078023989	0.0312809235017669	0.0285004708409646	0.029491353477241	0.0304822361135173	0.0291182401687011	0.0300874479115015	0.031280547091335	0.0246738305801668	35.3434211624826	-0.00250121447769453	3.46110132268153	0.20734748441134	0.210415472944719	0.20449205438181	0.176476551628786	0.179466093651234	0.173694133114628	0.201024307285506	0.20403967095449	0.198224768537545	0.000359283367801055	0.000350843407607898	0.000359565709613076
128	0.705265052202183	0.25	0.024675961300625	0.0237547383107767	0.0255971842904732	0.271703363578879	0.968699172011048	0.934922820081508	1.00247552394059	32.06	23.74	43.12	0.0287164599077495	0.0297539115937936	0.0307913632798377	0.0279814724351019	0.0289923709180294	0.030003269400957	0.0285807924277412	0.0296488487576286	0.030652140409957	0.024675961300625	35.373851426015	0.00838928761938651	3.47526815755643	0.20734748441134	0.210415472944719	0.20449205438181	0.176476551628786	0.179466093651234	0.173694133114628	0.201024307285506	0.20403967095449	0.198224768537545	0.000359283367801055	0.000350843407607898	0.000359565709613076
128	0.705265052202183	0.25	0.024676246228787	0.0237643725825608	0.0255881198750131	0.27684226257899	0.972692107878611	0.939211534754754	1.00617268100247	32.01	23.76	42.67	0.0288888848950328	0.0299187023402022	0.0309485197853717	0.0281500972513619	0.0291535787404537	0.0301570602295455	0.0287720934592348	0.0298341883690915	0.0308084018234822	0.024676246228787	35.2852707730458	0.0168912851644155	3.48084844601404	0.20734748441134	0.210415472944719	0.20449205438181	0.176476551628786	0.179466093651234	0.173694133114628	0.201024307285506	0.20403967095449	0.198224768537545	0.000359283367801055	0.000350843407607898	0.000359565709613076
128	0.705265052202183	0.25	0.0246776859536823	0.0237617401355345	0.0255936317718302	0.280475555588193	0.985381263466398	0.95176907918648	1.01899344774632	31.93	23.92	43.17	0.0293494732986676	0.0303859641099435	0.0314224549212195	0.0286000294059301	0.0296100532445117	0.0306200770830933	0.0292742310007792	0.0303161341057604	0.0312517735293002	0.0246776859536823	35.3423959773051	0.0113451072373189	3.47631791235698	0.20734748441134	0.210415472944719	0.20449205438181	0.176476551628786	0.179466093651234	0.173694133114628	0.201024307285506	0.20403967095449	0.198224768537545	0.000359283367801055	0.000350843407607898	0.000359565709613076
128	0.705265052202183	0.25	0.0246794199674513	0.0237583134641696	0.025600526470733	0.278343861700061	0.963955272703997	0.93089941868248	0.997011126725515	32.09	23.55	43.45	0.0285681913211615	0.0295826360001663	0.0305970806791711	0.0278366277091154	0.0288250948662935	0.0298135620234716	0.0284234432161488	0.0294270962321065	0.0304136160631964	0.0246794199674513	35.2860318204574	-0.00675649365586453	3.45473999127529	0.20734748441134	0.210415472944719	0.20449205438181	0.176476551628786	0.179466093651234	0.173694133114628	0.201024307285506	0.20403967095449	0.198224768537545	0.000359283367801055	0.000350843407607898	0.000359565709613076
128	0.705265052202183	0.25	0.0246802722747281	0.0237747078956164	0.0255858366538399	0.284016292033523	0.981710818556174	0.948515205902488	1.01490643120986	32.1	23.55	43.34	0.0291018401724241	0.0301203303430209	0.0311388205136177	0.0283565065307246	0.0293489119251221	0.0303413173195195	0.0289210840292754	0.0299879553089346	0.0309923784758757	0.0246802722747281	35.3573001869634	0.00660527214386003	3.46929948266988	0.20734748441134	0.210415472944719	0.20449205438181	0.176476551628786	0.179466093651234	0.173694133114628	0.201024307285506	0.20403967095449	0.198224768537545	0.000359283367801055	0.000350843407607898	0.000359565709613076
128	0.705265052202183	0.25	0.0246856251423405	0.0237837892579165	0.0255874610267645	0.27556738478237	0.962523994530131	0.929287606345928	0.995760382714333	31.93	23.66	43.33	0.0286536231266844	0.0296784328138243	0.0307032425009642	0.0279219087117367	0.0289205483045278	0.029919187897319	0.0284997958307717	0.0295481380416738	0.0305752210423856	0.0246856251423405	35.4890019929428	-0.00369499023289377	3.46423418488288	0.20734748441134	0.210415472944719	0.20449205438181	0.176476551628786	0.179466093651234	0.173694133114628	0.201024307285506	0.20403967095449	0.198224768537545	0.000359283367801055	0.000350843407607898	0.000359565709613076
128	0.705265052202183	0.25	0.0246914962347732	0.0237906358684591	0.0255923566010872	0.284331327730305	0.994242865374406	0.960649516676041	1.02783621407277	32.39	24	43.82	0.0292131093305816	0.0302346745854118	0.031256239840242	0.0284610392585014	0.0294563050651579	0.0304515708718143	0.0290880150218593	0.0300609327965959	0.0311097812810141	0.0246914962347732	35.9286937643547	0.0037676348505543	3.48366419827497	0.20734748441134	0.210415472944719	0.20449205438181	0.176476551628786	0.179466093651234	0.173694133114628	0.201024307285506	0.20403967095449	0.198224768537545	0.000359283367801055	0.000350843407607898	0.000359565709613076
128	0.705265052202183	0.25	0.0246944167751939	0.0237789516179062	0.0256098819324816	0.276657315449457	0.988844191880074	0.954791927038837	1.02289645672131	31.85	23.72	43.14	0.0295137741377366	0.0305663708605844	0.0316189675834323	0.0287612109460619	0.0297869678094733	0.0308127246728848	0.0293782340420878	0.0304532493300877	0.0315079724249039	0.0246944167751939	35.3780910034084	0.000214341460177155	3.46496493159343	0.20734748441134	0.210415472944719	0.20449205438181	0.176476551628786	0.179466093651234	0.173694133114628	0.201024307285506	0.20403967095449	0.198224768537545	0.000359283367801055	0.000350843407607898	0.000359565709613076
128	0.705265052202183	0.25	0.0246969198985843	0.023776583046376	0.0256172567507927	0.27848199010117	0.990433067145212	0.956480913272112	1.02438522101831	31.78	23.62	43.2	0.0296293089934784	0.0306810590536638	0.0317328091138493	0.0288747605890337	0.0298997264832448	0.0309246923774558	0.0294080229120482	0.0305424235211314	0.0315544460921164	0.0246969198985843	35.3741264840335	0.00285027356422364	3.46673055323593	0.20734748441134	0.210415472944719	0.20449205438181	0.176476551628786	0.179466093651234	0.173694133114628	0.201024307285506	0.20403967095449	0.198224768537545	0.000359283367801055	0.000350843407607898	0.000359565709613076
128	0.705265052202183	0.25	0.0247058585317189	0.0237862870092275	0.0256254300542103	0.278840030776707	0.977867549977712	0.944375984564515	1.01135911539091	32.02	23.66	43.18	0.0290402119345966	0.030070100637314	0.0310999893400315	0.0282974410299692	0.0293009879358324	0.0303045348416957	0.0288745351465139	0.0299557874385533	0.0309495900497907	0.0247058585317189	35.4096438307718	-0.000884981568361976	3.46400071833131	0.20734748441134	0.210415472944719	0.20449205438181	0.176476551628786	0.179466093651234	0.173694133114628	0.201024307285506	0.20403967095449	0.198224768537545	0.000359283367801055	0.000350843407607898	0.000359565709613076
128	0.705265052202183	0.25	0.0247170539095861	0.0238121061846702	0.0256220016345021	0.282664963008268	0.976672564581171	0.943537243139562	1.00980788602278	32.08	23.67	43.57	0.0289602278396048	0.029977258662145	0.0309942894846852	0.028218688180487	0.0292096774713916	0.0302006667622962	0.028802638539146	0.029799046718871	0.0308967992972214	0.0247170539095861	35.560740905635	-0.0142581077741594	3.45480983010084	0.20734748441134	0.210415472944719	0.20449205438181	0.176476551628786	0.179466093651234	0.173694133114628	0.201024307285506	0.20403967095449	0.198224768537545	0.000359283367801055	0.000350843407607898	0.000359565709613076
128	0.705265052202183	0.25	0.0247211002812196	0.0238165602186952	0.025625640343744	0.288096668349767	1.0040830518099	0.970468432347193	1.0376976712726	31.9	23.69	43.42	0.029953230513614	0.0309907361261959	0.0320282417387777	0.0291887796616831	0.0301998065928065	0.0312108335239299	0.0297975294145194	0.0308170576702832	0.0318662058027983	0.0247211002812196	35.5036069823582	-0.00625511971218614	3.46169739174144	0.20734748441134	0.210415472944719	0.20449205438181	0.176476551628786	0.179466093651234	0.173694133114628	0.201024307285506	0.20403967095449	0.198224768537545	0.000359283367801055	0.000350843407607898	0.000359565709613076
128	0.705265052202183	0.25	0.0247296207829218	0.0238293158226581	0.0256299257431856	0.281559244501421	0.976105809215373	0.942899190911528	1.00931242751922	31.96	23.76	43.42	0.0290468070767108	0.0300697650395969	0.0310927230024829	0.0283046520802661	0.0293014731475787	0.0302982942148912	0.0288719228226001	0.0299527034108712	0.0309108316231886	0.0247296207829218	35.4399159142379	0.00953239408569196	3.47736642693706	0.20734748441134	0.210415472944719	0.20449205438181	0.176476551628786	0.179466093651234	0.173694133114628	0.201024307285506	0.20403967095449	0.198224768537545	0.000359283367801055	0.000350843407607898	0.000359565709613076
128	0.705265052202183	0.25	0.0247301468486284	0.0238272699041834	0.0256330237930734	0.284384061122292	0.985768662033393	0.952465953830706	1.01907137023608	31.95	23.66	43.49	0.0293520303401268	0.0303783159492263	0.0314046015583257	0.0286022354254497	0.0296023046630822	0.0306023739007146	0.029225502055579	0.0301991682834115	0.0312551380818318	0.0247301468486284	35.5013389226156	0.0191115456323772	3.48704526285074	0.20734748441134	0.210415472944719	0.20449205438181	0.176476551628786	0.179466093651234	0.173694133114628	0.201024307285506	0.20403967095449	0.198224768537545	0.000359283367801055	0.000350843407607898	0.000359565709613076
128	0.705265052202183	0.25	0.0247320909582462	0.0238208944264476	0.0256432874900447	0.279957033791687	0.975564809358406	0.942244670061122	1.00888494865569	32.03	23.54	43.21	0.0289707301658063	0.0299952079849338	0.0310196858040613	0.0282296770592615	0.0292279493783513	0.0302262216974411	0.0288563399169903	0.0298390057694674	0.0308798649405608	0.0247320909582462	35.4908151490062	-0.000980515200505944	3.46599653861656	0.20734748441134	0.210415472944719	0.20449205438181	0.176476551628786	0.179466093651234	0.173694133114628	0.201024307285506	0.20403967095449	0.198224768537545	0.000359283367801055	0.000350843407607898	0.000359565709613076
128	0.705265052202183	0.25	0.0247366123907613	0.0238204273917069	0.0256527973898156	0.278099184802016	0.979739554455096	0.946121953480683	1.01335715542951	31.82	23.72	43.18	0.029273434763005	0.0303135783146822	0.0313537218663594	0.0285274190632405	0.0295410551884458	0.0305546913136512	0.0291612334593292	0.0301389821772324	0.0312326082251275	0.0247366123907613	35.3411734214562	0.012233288554306	3.4759824159739	0.20734748441134	0.210415472944719	0.20449205438181	0.176476551628786	0.179466093651234	0.173694133114628	0.201024307285506	0.20403967095449	0.198224768537545	0.000359283367801055	0.000350843407607898	0.000359565709613076
128	0.705265052202183	0.25	0.0247397336816772	0.0238351551810732	0.0256443121822812	0.278836267665481	0.975391204709596	0.941984140528306	1.00879826889089	32.25	23.86	43.65	0.0287641143931989	0.0297842213932091	0.0308043283932194	0.0280253767462863	0.0290192847319801	0.0300131927176739	0.0285952212912326	0.0296589913934776	0.0306532026196227	0.0247397336816772	35.7308964770818	-0.00107107854657114	3.47524427665572	0.20734748441134	0.210415472944719	0.20449205438181	0.176476551628786	0.179466093651234	0.173694133114628	0.201024307285506	0.20403967095449	0.198224768537545	0.000359283367801055	0.000350843407607898	0.000359565709613076
128	0.705265052202183	0.25	0.0247422815720024	0.0238281692805224	0.0256563938634825	0.280755559870688	0.982274218817249	0.948791247766285	1.01575718986821	31.67	23.69	42.73	0.0294963559701418	0.0305372863490659	0.0315782167279899	0.0287467960820887	0.0297612743915067	0.0307757527009247	0.0293692902129806	0.0303963958735034	0.0314622972103129	0.0247422815720024	35.2118931354888	-0.00915965338617025	3.45109239685075	0.20734748441134	0.210415472944719	0.20449205438181	0.176476551628786	0.179466093651234	0.173694133114628	0.201024307285506	0.20403967095449	0.198224768537545	0.000359283367801055	0.000350843407607898	0.000359565709613076
128	0.705265052202183	0.25	0.0247475636980845	0.0238427770934438	0.0256523503027252	0.275910905000204	0.969707696928501	0.936252038518014	1.00316335533899	32.2	24.01	43.4	0.0286317599744316	0.029654875911153	0.0306779918478743	0.0278970606111354	0.0288939230926742	0.029890785574213	0.0285345080689174	0.0295558738087941	0.0305220230043853	0.0247475636980845	35.6670706102341	0.00027642980069219	3.4749062697696	0.20734748441134	0.210415472944719	0.20449205438181	0.176476551628786	0.179466093651234	0.173694133114628	0.201024307285506	0.20403967095449	0.198224768537545	0.000359283367801055	0.000350843407607898	0.000359565709613076
128	0.705265052202183	0.25	0.0247526750661552	0.0238455552718456	0.0256597948604648	0.283057308229079	0.979482809823403	0.946284267044768	1.01268135260204	31.98	23.55	43.44	0.0291354463582467	0.0301576068188867	0.0311797672795267	0.0283907907636784	0.0293868264313016	0.0303828620989248	0.0290076407189191	0.0299776773594209	0.0310282509091505	0.0247526750661552	35.3826731274774	0.0213534140348997	3.48562080066961	0.20734748441134	0.210415472944719	0.20449205438181	0.176476551628786	0.179466093651234	0.173694133114628	0.201024307285506	0.20403967095449	0.198224768537545	0.000359283367801055	0.000350843407607898	0.000359565709613076
128	0.705265052202183	0.25	0.024756372261086	0.0238364665665879	0.0256762779555841	0.272835690262548	0.970776803203387	0.937024590812791	1.00452901559398	31.98	23.66	43.79	0.0288486710529431	0.029887818245143	0.0309269654373429	0.0281113197058143	0.0291239070408676	0.0301364943759209	0.0286497716262392	0.0297325080381914	0.0307552385290035	0.024756372261086	35.4577277555722	-0.00562592165863347	3.4616399630215	0.20734748441134	0.210415472944719	0.20449205438181	0.176476551628786	0.179466093651234	0.173694133114628	0.201024307285506	0.20403967095449	0.198224768537545	0.000359283367801055	0.000350843407607898	0.000359565709613076
128	0.705265052202183	0.25	0.0247596628046812	0.023850404091577	0.0256689215177854	0.28294320882471	0.992238275760214	0.958597942982459	1.02587860853797	32.16	23.81	43.45	0.029354960979999	0.0303851224395289	0.0314152838990588	0.0286023013865737	0.0296060495626446	0.0306097977387155	0.029188319996559	0.0302194597149382	0.0312491619907967	0.0247596628046812	35.6369227611287	-0.000588845026324823	3.47164567181604	0.20734748441134	0.210415472944719	0.20449205438181	0.176476551628786	0.179466093651234	0.173694133114628	0.201024307285506	0.20403967095449	0.198224768537545	0.000359283367801055	0.000350843407607898	0.000359565709613076
128	0.705265052202183	0.25	0.0247617920203374	0.0238413760062256	0.0256822080344491	0.27977734660459	0.981866034238692	0.948315725602273	1.01541634287511	31.79	23.58	43.01	0.0293669103145429	0.0304058774835469	0.0314448446525509	0.0286189007130579	0.0296314041713848	0.0306439076297118	0.0292132807099618	0.0302039984846489	0.031284732056156	0.0247617920203374	35.1875075864612	0.0132332088944528	3.47388950328269	0.20734748441134	0.210415472944719	0.20449205438181	0.176476551628786	0.179466093651234	0.173694133114628	0.201024307285506	0.20403967095449	0.198224768537545	0.000359283367801055	0.000350843407607898	0.000359565709613076
128	0.705265052202183	0.25	0.0247645875189834	0.0238503934464841	0.0256787815914827	0.275675802767058	0.960486298547644	0.927329276751574	0.993643320343713	31.68	23.35	43.36	0.0288188202087828	0.0298492484220997	0.0308796766354166	0.0280863207556475	0.0290905581638835	0.0300947955721196	0.0286950372221078	0.029704360213977	0.0306637117413624	0.0247645875189834	35.1500926744894	-0.0123280618394111	3.4445293863489	0.20734748441134	0.210415472944719	0.20449205438181	0.176476551628786	0.179466093651234	0.173694133114628	0.201024307285506	0.20403967095449	0.198224768537545	0.000359283367801055	0.000350843407607898	0.000359565709613076
128	0.705265052202183	0.25	0.024767042302732	0.0238638047298944	0.0256702798755696	0.282751709270279	0.983298591113625	0.949945604722658	1.01665157750459	32.3	23.7	43.68	0.0289604479961684	0.0299772614043156	0.0309940748124628	0.0282159697753103	0.0292066442426116	0.0301973187099129	0.0287739785335817	0.0298266610232537	0.0307968988483018	0.024767042302732	35.6009904655961	-0.00522271005163206	3.4654925312951	0.20734748441134	0.210415472944719	0.20449205438181	0.176476551628786	0.179466093651234	0.173694133114628	0.201024307285506	0.20403967095449	0.198224768537545	0.000359283367801055	0.000350843407607898	0.000359565709613076
128	0.705265052202183	0.25	0.0247705740360479	0.0238479491367327	0.0256931989353631	0.279365612394555	0.987335178668567	0.953563488472862	1.02110686886427	32.04	23.7	43.1	0.0293037909488211	0.0303416227884904	0.0313794546281598	0.0285539933235536	0.0295652701058868	0.0305765468882201	0.0291853360850679	0.0301642535281446	0.0312410531354678	0.0247705740360479	35.4087669589312	-0.00471955058151822	3.4608978182747	0.20734748441134	0.210415472944719	0.20449205438181	0.176476551628786	0.179466093651234	0.173694133114628	0.201024307285506	0.20403967095449	0.198224768537545	0.000359283367801055	0.000350843407607898	0.000359565709613076
128	0.705265052202183	0.25	0.0247754180120415	0.0238729950086668	0.0256778410154162	0.287876142753947	0.990299026467351	0.957128035177306	1.0234700177574	32.02	23.49	43.48	0.0294326687697223	0.0304527107740529	0.0314727527783834	0.0286798647260166	0.0296738169539964	0.0306677691819761	0.0293144623169475	0.0302160079235365	0.0313027894678321	0.0247754180120415	35.4295939645665	0.00254685334273552	3.46695042945021	0.20734748441134	0.210415472944719	0.20449205438181	0.176476551628786	0.179466093651234	0.173694133114628	0.201024307285506	0.20403967095449	0.198224768537545	0.000359283367801055	0.000350843407607898	0.000359565709613076
128	0.705265052202183	0.25	0.0247793344361473	0.0238686483138173	0.0256900205584772	0.278918221722848	0.975431529434738	0.942029890734769	1.00883316813471	32.12	23.85	43.39	0.0288844067502216	0.0299085637624596	0.0309327207746977	0.0281443647583104	0.0291422820349734	0.0301401993116364	0.0287717849229832	0.0297353561211464	0.0308141713496752	0.0247793344361473	35.4905407757929	0.00473583107464101	3.4743635417083	0.20734748441134	0.210415472944719	0.20449205438181	0.176476551628786	0.179466093651234	0.173694133114628	0.201024307285506	0.20403967095449	0.198224768537545	0.000359283367801055	0.000350843407607898	0.000359565709613076
128	0.705265052202183	0.25	0.0247795806463856	0.0238641395659912	0.02569502172678	0.275439202075027	0.971460022820973	0.937904296631444	1.0050157490105	31.91	23.54	43.37	0.0289434580744027	0.0299789781776914	0.0310144982809802	0.0282047072348823	0.0292137967940503	0.0302228863532182	0.0287992762226113	0.0298494727857124	0.0308698049955423	0.0247795806463856	35.3044881916516	0.00196617118203813	3.46557016564204	0.20734748441134	0.210415472944719	0.20449205438181	0.176476551628786	0.179466093651234	0.173694133114628	0.201024307285506	0.20403967095449	0.198224768537545	0.000359283367801055	0.000350843407607898	0.000359565709613076
128	0.705265052202183	0.25	0.024798759443653	0.0238950192062714	0.0257024996810345	0.281118955175105	0.977169481700433	0.943890462827359	1.01044850057351	31.92	23.42	42.92	0.0291200967356439	0.0301467924032199	0.031173488070796	0.0283767151092828	0.0293772011559889	0.0303776872026949	0.0289280814242375	0.029973133513141	0.031025810770488	0.024798759443653	35.2314803514031	-0.00574402372598573	3.45414052177895	0.20734748441134	0.210415472944719	0.20449205438181	0.176476551628786	0.179466093651234	0.173694133114628	0.201024307285506	0.20403967095449	0.198224768537545	0.000359283367801055	0.000350843407607898	0.000359565709613076
128	0.705265052202183	0.25	0.024806864120641	0.0238970672397281	0.025716661001554	0.281569637551552	0.988048924402883	0.954436870925847	1.02166097787992	32.06	23.57	43.26	0.0293168525784871	0.0303492934309561	0.031381734283425	0.028566513496743	0.0295725299327736	0.0305785463688041	0.0291553122088192	0.0302793457059807	0.0312724023652337	0.024806864120641	35.5165804140385	0.00344551959598926	3.47132049303977	0.20734748441134	0.210415472944719	0.20449205438181	0.176476551628786	0.179466093651234	0.173694133114628	0.201024307285506	0.20403967095449	0.198224768537545	0.000359283367801055	0.000350843407607898	0.000359565709613076
128	0.705265052202183	0.25	0.0248083102861515	0.0239004483672098	0.0257161722050931	0.283098570976698	0.976587428050973	0.943490386018381	1.00968447008356	31.93	23.55	43.17	0.0290928171557342	0.030113374658512	0.0311339321612899	0.0283499063625214	0.0293444030276757	0.03033889969283	0.0289758220082149	0.0299732243251517	0.0309745236818345	0.0248083102861515	35.3646179946531	-0.000940803705905462	3.4634991447568	0.20734748441134	0.210415472944719	0.20449205438181	0.176476551628786	0.179466093651234	0.173694133114628	0.201024307285506	0.20403967095449	0.198224768537545	0.000359283367801055	0.000350843407607898	0.000359565709613076
128	0.705265052202183	0.25	0.0248116448001419	0.0238930824913799	0.0257302071089039	0.270650738117674	0.965148877926636	0.931406580912819	0.998891174940454	31.95	23.45	43.23	0.0287060625939161	0.029746004237008	0.0307859458801	0.0279728143948571	0.0289861924737393	0.0299995705526215	0.0285519490166678	0.0295730136305511	0.030636557430625	0.0248116448001419	35.3141738222736	-0.000661108959272364	3.46331142986998	0.20734748441134	0.210415472944719	0.20449205438181	0.176476551628786	0.179466093651234	0.173694133114628	0.201024307285506	0.20403967095449	0.198224768537545	0.000359283367801055	0.000350843407607898	0.000359565709613076
128	0.705265052202183	0.25	0.0248133329139303	0.0239061033904373	0.0257205624374234	0.282464088734792	0.981198118997929	0.947892763399564	1.01450347459629	31.91	23.59	43.25	0.0292475667324253	0.0302752152682331	0.0313028638040408	0.0285009913963143	0.0295024081071622	0.0305038248180102	0.0290798807693263	0.0300874479115015	0.031134959688682	0.0248133329139303	35.2480669986277	-0.00265832416555163	3.45846871323142	0.20734748441134	0.210415472944719	0.20449205438181	0.176476551628786	0.179466093651234	0.173694133114628	0.201024307285506	0.20403967095449	0.198224768537545	0.000359283367801055	0.000350843407607898	0.000359565709613076
128	0.705265052202183	0.25	0.0248153387070294	0.0238981024793765	0.0257325749346823	0.278340342188009	0.980369478758137	0.946750455961469	1.0139885015548	32.21	23.62	43.69	0.0289463428395107	0.0299742248475668	0.0310021068556229	0.0282034742981112	0.0292049771116594	0.0302064799252076	0.0287063947429416	0.0297848298377067	0.0308304337184874	0.0248153387070294	35.6353277853712	0.0139574661464915	3.48455810594883	0.20734748441134	0.210415472944719	0.20449205438181	0.176476551628786	0.179466093651234	0.173694133114628	0.201024307285506	0.20403967095449	0.198224768537545	0.000359283367801055	0.000350843407607898	0.000359565709613076
128	0.705265052202183	0.25	0.0248175013565985	0.0238927879340788	0.0257422147791181	0.277980807318398	0.985596945707066	0.951768387993119	1.01942550342101	31.76	23.55	42.82	0.0295012721391616	0.0305498313262331	0.0315983905133047	0.02875025679033	0.0297721227541421	0.0307939887179542	0.0293889784603382	0.0304097042278607	0.0314233911769543	0.0248175013565985	35.1764667351115	-0.00665496149157982	3.45359464764771	0.20734748441134	0.210415472944719	0.20449205438181	0.176476551628786	0.179466093651234	0.173694133114628	0.201024307285506	0.20403967095449	0.198224768537545	0.000359283367801055	0.000350843407607898	0.000359565709613076
128	0.705265052202183	0.25	0.0248197228522348	0.0239048142474397	0.0257346314570299	0.289726733696726	0.991538399906987	0.958475179278775	1.0246016205352	31.85	23.47	43.16	0.0296279958867892	0.0306500327490414	0.0316720696112936	0.0288725257584832	0.0298685021905122	0.0308644786225413	0.0294472415308861	0.0304402234930871	0.0315021104827945	0.0248197228522348	35.1715265011775	-0.00346047426321325	3.45359618988438	0.20734748441134	0.210415472944719	0.20449205438181	0.176476551628786	0.179466093651234	0.173694133114628	0.201024307285506	0.20403967095449	0.198224768537545	0.000359283367801055	0.000350843407607898	0.000359565709613076
128	0.705265052202183	0.25	0.0248215252220333	0.0239066020742261	0.0257364483698405	0.275931779272103	0.970773148744366	0.937282481056929	1.0042638164318	32.3	23.79	43.63	0.0285805107607068	0.0296017401206589	0.0306229694806109	0.0278458907958911	0.0288408709581729	0.0298358511204546	0.0284200533896585	0.0294658574824942	0.0305226338846745	0.0248215252220333	35.5777336592325	0.00673973136894851	3.47812843315119	0.20734748441134	0.210415472944719	0.20449205438181	0.176476551628786	0.179466093651234	0.173694133114628	0.201024307285506	0.20403967095449	0.198224768537545	0.000359283367801055	0.000350843407607898	0.000359565709613076
128	0.705265052202183	0.25	0.0248240812055943	0.0239115851525004	0.0257365772586882	0.276233934078728	0.966428507896393	0.933112918990524	0.999744096802263	32.06	23.76	43.76	0.0286625560691074	0.0296859155313501	0.0307092749935927	0.0279289736348546	0.028926141485867	0.0299233093368794	0.0285068853113613	0.029502510287593	0.030525018198386	0.0248240812055943	35.5569821435799	-0.00235590910283458	3.46894286530805	0.20734748441134	0.210415472944719	0.20449205438181	0.176476551628786	0.179466093651234	0.173694133114628	0.201024307285506	0.20403967095449	0.198224768537545	0.000359283367801055	0.000350843407607898	0.000359565709613076
128	0.705265052202183	0.25	0.0248248267858517	0.0239049934265082	0.0257446601451952	0.274537193440845	0.96860763558052	0.935074664284259	1.00214060687678	32.03	23.68	43.24	0.0287507112442032	0.0297817484562283	0.0308127856682534	0.0280152926138149	0.0290199567748254	0.030024620935836	0.0286264810094074	0.0296778766675222	0.0306772181635298	0.0248248267858517	35.3102115355139	-0.000397163869024537	3.46420135903891	0.20734748441134	0.210415472944719	0.20449205438181	0.176476551628786	0.179466093651234	0.173694133114628	0.201024307285506	0.20403967095449	0.198224768537545	0.000359283367801055	0.000350843407607898	0.000359565709613076
128	0.705265052202183	0.25	0.0248264385121116	0.0239185166802233	0.025734360344	0.28018327928917	0.977546672530102	0.944177569875001	1.0109157751852	31.82	23.58	43.43	0.0292201535798952	0.0302528515972124	0.0312855496145297	0.0284755999845829	0.02948198400531	0.0304883680260371	0.0290572471426413	0.0300836813903521	0.0311354541941333	0.0248264385121116	35.4673377357208	-0.00551862049260015	3.45982041729851	0.20734748441134	0.210415472944719	0.20449205438181	0.176476551628786	0.179466093651234	0.173694133114628	0.201024307285506	0.20403967095449	0.198224768537545	0.000359283367801055	0.000350843407607898	0.000359565709613076
128	0.705265052202183	0.25	0.0248273838599374	0.0239203477377207	0.0257344199821541	0.283015082529818	0.978341550085003	0.945178238919078	1.01150486125093	32.13	23.7	43.76	0.0289681726157447	0.0299845740549725	0.0310009754942003	0.0282257928485066	0.0292161465327074	0.0302065002169082	0.0287741534127254	0.0297995477993999	0.0307946553694453	0.0248273838599374	35.4839920850733	0.00728639064322885	3.47547397614222	0.20734748441134	0.210415472944719	0.20449205438181	0.176476551628786	0.179466093651234	0.173694133114628	0.201024307285506	0.20403967095449	0.198224768537545	0.000359283367801055	0.000350843407607898	0.000359565709613076
128	0.705265052202183	0.25	0.0248303290512623	0.0239185401083443	0.0257421179941802	0.281815434635725	0.985096863089288	0.951605582780421	1.01858814339815	32.02	23.76	43.17	0.029264669405509	0.0302946247398845	0.03132458007426	0.0285161897431635	0.0295198027119301	0.0305234156806967	0.0291013477865837	0.0301916154883203	0.0311814820857363	0.0248303290512623	35.3601090278712	0.00272826741008868	3.46984955687762	0.20734748441134	0.210415472944719	0.20449205438181	0.176476551628786	0.179466093651234	0.173694133114628	0.201024307285506	0.20403967095449	0.198224768537545	0.000359283367801055	0.000350843407607898	0.000359565709613076
128	0.705265052202183	0.25	0.0248314173444723	0.023912836414088	0.0257499982748565	0.277610319419992	0.973775718565207	0.940322025133945	1.00722941199647	32.23	23.5	43.3	0.0287312799942165	0.0297534483653949	0.0307756167365732	0.0279936537099658	0.0289895796632058	0.0299855056164458	0.0285021693809739	0.0295774790030259	0.0306071348406357	0.0248314173444723	35.4314092689014	0.00707086109940237	3.47368619944211	0.20734748441134	0.210415472944719	0.20449205438181	0.176476551628786	0.179466093651234	0.173694133114628	0.201024307285506	0.20403967095449	0.198224768537545	0.000359283367801055	0.000350843407607898	0.000359565709613076
128	0.705265052202183	0.25	0.0248332823646541	0.0239148881886896	0.0257516765406186	0.28112415468274	0.999511075346127	0.965471616820792	1.03355053387146	31.72	23.55	43	0.0299702026481317	0.0310268566732353	0.0320835106983389	0.0292079214594653	0.0302376998742929	0.0312674782891204	0.0298109936350735	0.0308830647336165	0.0318293311633165	0.0248332823646541	35.3939946173935	-0.00746929529848904	3.4580801488878	0.20734748441134	0.210415472944719	0.20449205438181	0.176476551628786	0.179466093651234	0.173694133114628	0.201024307285506	0.20403967095449	0.198224768537545	0.000359283367801055	0.000350843407607898	0.000359565709613076
128	0.705265052202183	0.25	0.0248341746200676	0.0239268890763352	0.0257414601637999	0.289004176679963	0.997140933106754	0.96383242525873	1.03044944095478	32.37	23.67	43.35	0.0293261482159375	0.0303396130179135	0.0313530778198895	0.0285714100763287	0.0295587923347136	0.0305461745930984	0.0291807239845936	0.030231656157264	0.0311911990006507	0.0248341746200676	35.6009041648435	-0.00618965936446452	3.46426532470781	0.20734748441134	0.210415472944719	0.20449205438181	0.176476551628786	0.179466093651234	0.173694133114628	0.201024307285506	0.20403967095449	0.198224768537545	0.000359283367801055	0.000350843407607898	0.000359565709613076
128	0.705265052202183	0.25	0.024835520586816	0.0239214423084474	0.0257495988651845	0.280581769649073	0.974069056724461	0.940851482845285	1.00728663060364	31.93	23.65	43.17	0.0290162852421056	0.0300407302435782	0.0310651752450507	0.0282754018530148	0.0292736893267992	0.0302719768005836	0.0288465039659612	0.0299220399757848	0.0309071721920293	0.024835520586816	35.3401299349154	-0.0050897973295858	3.45891587612212	0.20734748441134	0.210415472944719	0.20449205438181	0.176476551628786	0.179466093651234	0.173694133114628	0.201024307285506	0.20403967095449	0.198224768537545	0.000359283367801055	0.000350843407607898	0.000359565709613076
128	0.705265052202183	0.25	0.0248385216768504	0.023928596605644	0.0257484467480569	0.28314693111101	0.980158814885424	0.946944693933058	1.01337293583779	32.29	23.71	43.24	0.0288778028047814	0.0298906928302937	0.030903582855806	0.028135581142651	0.0291224377152939	0.0301092942879367	0.0287796364434996	0.0297652704691705	0.0307173773056092	0.0248385216768504	35.5223351782034	-0.0189162529242244	3.44989028812007	0.20734748441134	0.210415472944719	0.20449205438181	0.176476551628786	0.179466093651234	0.173694133114628	0.201024307285506	0.20403967095449	0.198224768537545	0.000359283367801055	0.000350843407607898	0.000359565709613076
128	0.705265052202183	0.25	0.0248388412267362	0.0239224666093698	0.0257552158441026	0.285741264901367	0.995756610556182	0.962228300437091	1.02928492067527	31.99	23.49	42.95	0.0296177947774123	0.0306498103686079	0.0316818259598034	0.0288606821321296	0.0298663165541633	0.030871950976197	0.0295154383183758	0.0305681081772486	0.0315347293509663	0.0248388412267362	35.2979741673771	0.00415758357107784	3.46685219536746	0.20734748441134	0.210415472944719	0.20449205438181	0.176476551628786	0.179466093651234	0.173694133114628	0.201024307285506	0.20403967095449	0.198224768537545	0.000359283367801055	0.000350843407607898	0.000359565709613076
128	0.705265052202183	0.25	0.0248415859785848	0.0239300861285937	0.0257530858285759	0.280621608637213	0.979033399639817	0.94564982677009	1.01241697250954	31.69	23.45	43.12	0.0293810477731383	0.0304182650617763	0.0314554823504143	0.0286341495376783	0.0296449996331293	0.0306558497285803	0.0292126788441973	0.0303282938217313	0.0312818358871482	0.0248415859785848	35.1547464442001	-0.00499989335425881	3.45406704144328	0.20734748441134	0.210415472944719	0.20449205438181	0.176476551628786	0.179466093651234	0.173694133114628	0.201024307285506	0.20403967095449	0.198224768537545	0.000359283367801055	0.000350843407607898	0.000359565709613076
128	0.705265052202183	0.25	0.0248425228239244	0.0239377091902251	0.0257473364576237	0.277140848328038	0.967045500436344	0.933784091078279	1.00030690979441	32.12	23.62	43.8	0.0286324416699949	0.0296523298565744	0.030672218043154	0.0278988682408041	0.0288926265260975	0.0298863848113908	0.0284267902712603	0.0294871410990576	0.030468237024615	0.0248425228239244	35.6705194680336	0.0042629594150267	3.47663902884326	0.20734748441134	0.210415472944719	0.20449205438181	0.176476551628786	0.179466093651234	0.173694133114628	0.201024307285506	0.20403967095449	0.198224768537545	0.000359283367801055	0.000350843407607898	0.000359565709613076
128	0.705265052202183	0.25	0.0248440101901758	0.0239364823157592	0.0257515380645923	0.276960540524563	0.958716202455511	0.925726432619923	0.9917059722911	32.07	24.04	43.54	0.0284277107890331	0.0294407785840498	0.0304538463790664	0.0277000193226313	0.0286871546465182	0.0296742899704052	0.0282961546123747	0.0292798530921575	0.0303076781892963	0.0248440101901758	35.4942942373164	0.00416838019507263	3.47264917821353	0.20734748441134	0.210415472944719	0.20449205438181	0.176476551628786	0.179466093651234	0.173694133114628	0.201024307285506	0.20403967095449	0.198224768537545	0.000359283367801055	0.000350843407607898	0.000359565709613076
128	0.705265052202183	0.25	0.0248482801161589	0.0239421177158171	0.0257544425165007	0.282916889066921	0.984626759920024	0.95124231861861	1.01801120122144	32.19	23.7	43.19	0.0291036863730891	0.0301250983628207	0.0311465103525523	0.0283570795591674	0.0293522889180164	0.0303474982768655	0.0289412427128996	0.0299848537756594	0.0310256452129485	0.0248482801161589	35.5167861527893	-0.000818163837020841	3.46706200856779	0.20734748441134	0.210415472944719	0.20449205438181	0.176476551628786	0.179466093651234	0.173694133114628	0.201024307285506	0.20403967095449	0.198224768537545	0.000359283367801055	0.000350843407607898	0.000359565709613076
128	0.705265052202183	0.25	0.0248493623697306	0.0239401049400006	0.0257586197994605	0.276907762939305	0.976851539525897	0.943233296129888	1.01046978292191	31.97	23.93	43.61	0.0290499696155976	0.0300853539189199	0.0311207382222422	0.0283076262778686	0.0293165523559421	0.0303254784340156	0.0288819746419904	0.0299100111637392	0.0309646957451861	0.0248493623697306	35.6354066282628	0.00788902750420147	3.48046608293036	0.20734748441134	0.210415472944719	0.20449205438181	0.176476551628786	0.179466093651234	0.173694133114628	0.201024307285506	0.20403967095449	0.198224768537545	0.000359283367801055	0.000350843407607898	0.000359565709613076
128	0.705265052202183	0.25	0.024850706199245	0.0239420942695578	0.0257593181289321	0.285394723136653	0.988390910122227	0.955082335325466	1.02169948491899	31.97	23.63	43.15	0.0294126559857681	0.0304384247762038	0.0314641935666395	0.0286610107164452	0.0296605658164504	0.0306601209164556	0.0292768325127449	0.0303199027817699	0.0313103595352718	0.024850706199245	35.4883918057485	-0.00042511849777427	3.46604654834035	0.20734748441134	0.210415472944719	0.20449205438181	0.176476551628786	0.179466093651234	0.173694133114628	0.201024307285506	0.20403967095449	0.198224768537545	0.000359283367801055	0.000350843407607898	0.000359565709613076
128	0.705265052202183	0.25	0.0248543708418373	0.0239456998513733	0.0257630418323012	0.283785690102671	0.994406462982704	0.960762483696529	1.02805044226888	32.03	23.75	43.14	0.0295347246885882	0.0305689716356823	0.0316032185827765	0.0287791642133756	0.0297869529448245	0.0307947416762734	0.0294147234075695	0.0303864983168973	0.0314921178781313	0.0248543708418373	35.4985460237678	-0.0116383122589415	3.45643273239696	0.20734748441134	0.210415472944719	0.20449205438181	0.176476551628786	0.179466093651234	0.173694133114628	0.201024307285506	0.20403967095449	0.198224768537545	0.000359283367801055	0.000350843407607898	0.000359565709613076
128	0.705265052202183	0.25	0.0248561781483894	0.0239455281971	0.0257668280996787	0.279701823669849	0.981048111440431	0.94751946798424	1.01457675489662	31.82	23.72	43.34	0.0293165205277697	0.0303539062463374	0.0313912919649051	0.0285694044804649	0.029580352971707	0.0305913014629492	0.0291863626508336	0.0301906373092044	0.0312256097193995	0.0248561781483894	35.4477641349564	0.00577979918875672	3.47280575917639	0.20734748441134	0.210415472944719	0.20449205438181	0.176476551628786	0.179466093651234	0.173694133114628	0.201024307285506	0.20403967095449	0.198224768537545	0.000359283367801055	0.000350843407607898	0.000359565709613076
128	0.705265052202183	0.25	0.0248603020817034	0.0239392866344381	0.0257813175289687	0.274516206471317	0.970548670458312	0.936946730605043	1.00415061031158	32.17	23.79	43.55	0.0286824243790892	0.02971106887653	0.0307397133739709	0.027946865947916	0.0289491309412127	0.0299513959345094	0.0285131496942086	0.0295839275266378	0.0305567517035792	0.0248603020817034	35.5096842391146	-0.0143114574602789	3.45644654652415	0.20734748441134	0.210415472944719	0.20449205438181	0.176476551628786	0.179466093651234	0.173694133114628	0.201024307285506	0.20403967095449	0.198224768537545	0.000359283367801055	0.000350843407607898	0.000359565709613076
128	0.705265052202183	0.25	0.0248612880173037	0.0239503981188573	0.0257721779157502	0.281094279338273	0.984197153480469	0.950676749914004	1.01771755704693	31.86	23.55	43.28	0.0293829995666031	0.0304190299560651	0.031455060345527	0.0286337169260367	0.0296433279710691	0.0306529390161015	0.0292107782321009	0.0302276636954049	0.0312528579220482	0.0248612880173037	35.434184766493	0.0150602197156223	3.47980413893575	0.20734748441134	0.210415472944719	0.20449205438181	0.176476551628786	0.179466093651234	0.173694133114628	0.201024307285506	0.20403967095449	0.198224768537545	0.000359283367801055	0.000350843407607898	0.000359565709613076
128	0.705265052202183	0.25	0.0248763365111045	0.0239580531817687	0.0257946198404402	0.273783587713252	0.96865506603724	0.935056894219782	1.0022532378547	31.87	23.55	43.27	0.0288861454455325	0.0299240733874818	0.0309620013294311	0.0281493197686219	0.0291607723208432	0.0301722248730645	0.0287194079871971	0.0297866304101169	0.030822899801927	0.0248763365111045	35.2812890856658	-0.00726646826330589	3.45702764380488	0.20734748441134	0.210415472944719	0.20449205438181	0.176476551628786	0.179466093651234	0.173694133114628	0.201024307285506	0.20403967095449	0.198224768537545	0.000359283367801055	0.000350843407607898	0.000359565709613076
128	0.705265052202183	0.25	0.0248764930261174	0.0239496691291918	0.025803316923043	0.272524462401807	0.974057725107863	0.940164857579738	1.00795059263599	31.75	23.72	42.81	0.0291513557788113	0.030202259810919	0.0312531638430267	0.0284093963363906	0.0294335527902513	0.0304577092441119	0.0290625775822985	0.0300493332648108	0.03116331669136	0.0248764930261174	35.2378755195266	0.00389919431546047	3.46699426715567	0.20734748441134	0.210415472944719	0.20449205438181	0.176476551628786	0.179466093651234	0.173694133114628	0.201024307285506	0.20403967095449	0.198224768537545	0.000359283367801055	0.000350843407607898	0.000359565709613076
128	0.705265052202183	0.25	0.0248776581750593	0.023969997389884	0.0257853189602346	0.282211212997346	0.974234371721797	0.941144748828574	1.00732399461502	31.87	23.45	43.15	0.0290773735265438	0.0300997022660031	0.0311220310054625	0.0283357178280479	0.0293319707620476	0.0303282236960474	0.0289466905458995	0.0299526800755791	0.0309315461626455	0.0248776581750593	35.2936631072784	0.0025137995814855	3.46424803131934	0.20734748441134	0.210415472944719	0.20449205438181	0.176476551628786	0.179466093651234	0.173694133114628	0.201024307285506	0.20403967095449	0.198224768537545	0.000359283367801055	0.000350843407607898	0.000359565709613076
128	0.705265052202183	0.25	0.0248797796987839	0.0239717601262634	0.0257877992713045	0.279268348558312	0.966661787327632	0.933589239141134	0.999734335514131	31.81	23.35	43.17	0.0288983038385815	0.0299220308762762	0.0309457579139708	0.0281620397022433	0.0291596844650936	0.0301573292279438	0.0287518775540955	0.0297426256796798	0.0307575505642323	0.0248797796987839	35.1423268736922	0.00839167539732659	3.46507768665854	0.20734748441134	0.210415472944719	0.20449205438181	0.176476551628786	0.179466093651234	0.173694133114628	0.201024307285506	0.20403967095449	0.198224768537545	0.000359283367801055	0.000350843407607898	0.000359565709613076
128	0.705265052202183	0.25	0.0248819051621807	0.0239609007320361	0.0258029095923254	0.278556355173312	0.978871428766102	0.945321817622728	1.01242103990948	32.13	23.69	43.25	0.028976507892403	0.0300048884438302	0.0310332689952574	0.0282339735743501	0.0292360014729908	0.0302380293716316	0.0288349972828656	0.0298174783948019	0.030890630012939	0.0248819051621807	35.4056196577287	-0.00283567452352359	3.46344098487982	0.20734748441134	0.210415472944719	0.20449205438181	0.176476551628786	0.179466093651234	0.173694133114628	0.201024307285506	0.20403967095449	0.198224768537545	0.000359283367801055	0.000350843407607898	0.000359565709613076
128	0.705265052202183	0.25	0.0248822754380484	0.0239687978979179	0.0257957529781789	0.28449980629488	0.989182808044655	0.955774258725309	1.022591357364	32.38	23.53	43.57	0.029070608311422	0.030086755003645	0.0311029016958679	0.0283222925143259	0.0293122822505673	0.0303022719868087	0.0288739127751797	0.0298653579015087	0.0308858940525137	0.0248822754380484	35.4969093512019	-0.000962804905533974	3.4665460158739	0.20734748441134	0.210415472944719	0.20449205438181	0.176476551628786	0.179466093651234	0.173694133114628	0.201024307285506	0.20403967095449	0.198224768537545	0.000359283367801055	0.000350843407607898	0.000359565709613076
128	0.705265052202183	0.25	0.0248836392020882	0.0239538635106761	0.0258134148935002	0.273274295688509	0.970756314948238	0.937042083713782	1.00447054618269	31.57	23.41	43.01	0.0292197780636575	0.0302710887479688	0.0313223994322801	0.0284786011667204	0.02950324473573	0.0305278883047395	0.0290514931589315	0.0301174461972655	0.0311796395683085	0.0248836392020882	35.1064619447191	-7.66704164306429e-05	3.45854167235119	0.20734748441134	0.210415472944719	0.20449205438181	0.176476551628786	0.179466093651234	0.173694133114628	0.201024307285506	0.20403967095449	0.198224768537545	0.000359283367801055	0.000350843407607898	0.000359565709613076
128	0.705265052202183	0.25	0.0248847760533187	0.0239555975712731	0.0258139545353644	0.275853424717531	0.986785079279274	0.952735339871824	1.02083481868672	32.42	23.83	43.64	0.028938968372917	0.0299732160706573	0.0310074637683976	0.0281934580795317	0.0292010620388139	0.030208665998096	0.0287778143617289	0.0298342282367236	0.0308031447352411	0.0248847760533187	35.5728610231176	-0.00581258544682021	3.46636244006304	0.20734748441134	0.210415472944719	0.20449205438181	0.176476551628786	0.179466093651234	0.173694133114628	0.201024307285506	0.20403967095449	0.198224768537545	0.000359283367801055	0.000350843407607898	0.000359565709613076
128	0.705265052202183	0.25	0.024887381485704	0.0239803472420223	0.0257944157293857	0.285921163605222	0.979850083286675	0.94687189970076	1.01282826687259	31.82	23.37	43.11	0.0292960486144132	0.0303163877646756	0.031336726914938	0.0285494476766211	0.02954378379226	0.0305381199078989	0.0290944068415243	0.0301247055702339	0.0311891713437035	0.024887381485704	35.2131242140597	0.000559858260977504	3.45908279989489	0.20734748441134	0.210415472944719	0.20449205438181	0.176476551628786	0.179466093651234	0.173694133114628	0.201024307285506	0.20403967095449	0.198224768537545	0.000359283367801055	0.000350843407607898	0.000359565709613076
128	0.705265052202183	0.25	0.0248955538628935	0.0239764860841237	0.0258146216416633	0.278622124875315	0.986470844585215	0.952666304546791	1.02027538462364	31.91	23.65	42.96	0.0293975596679274	0.0304407066524312	0.0314838536369351	0.0286471964610501	0.0296637174560032	0.0306802384509563	0.0292890201903182	0.0302598893299007	0.0313127193985248	0.0248955538628935	35.3703407027697	0.0103379042139186	3.47496646355905	0.20734748441134	0.210415472944719	0.20449205438181	0.176476551628786	0.179466093651234	0.173694133114628	0.201024307285506	0.20403967095449	0.198224768537545	0.000359283367801055	0.000350843407607898	0.000359565709613076
128	0.705265052202183	0.25	0.0248970459754777	0.0239786617379317	0.0258154302130236	0.280910998961625	0.982056495715399	0.948593825652578	1.01551916577822	32.01	23.49	43.27	0.0291826505649459	0.0302121000310982	0.0312415494972504	0.0284364283524452	0.0294395540254047	0.0304426796983641	0.0289907250515981	0.0300785306611948	0.0310168174977867	0.0248970459754777	35.2725889320064	-0.00788309305752417	3.45263978722897	0.20734748441134	0.210415472944719	0.20449205438181	0.176476551628786	0.179466093651234	0.173694133114628	0.201024307285506	0.20403967095449	0.198224768537545	0.000359283367801055	0.000350843407607898	0.000359565709613076
128	0.705265052202183	0.25	0.0249021491607071	0.0239908162403596	0.0258134820810546	0.277631671990384	0.976862418279006	0.943304468983836	1.01042036757418	32.05	23.6	43.46	0.028981577215593	0.0300125935318229	0.0310436098480527	0.0282399195909932	0.0292445515215035	0.0302491834520137	0.0288235306072209	0.0298742995833783	0.0308961404059339	0.0249021491607071	35.3480741310865	0.0111591028734816	3.47544880485152	0.20734748441134	0.210415472944719	0.20449205438181	0.176476551628786	0.179466093651234	0.173694133114628	0.201024307285506	0.20403967095449	0.198224768537545	0.000359283367801055	0.000350843407607898	0.000359565709613076
128	0.705265052202183	0.25	0.0249026695379336	0.0239847949601636	0.0258205441157036	0.279279382857245	0.97612289782239	0.942727570598843	1.00951822504594	31.94	23.56	43.35	0.0290635155022426	0.0300930659691367	0.0311226164360309	0.0283212656853965	0.0293245225800135	0.0303277794746305	0.0288961342671883	0.0298918469967481	0.0309520858051429	0.0249026695379336	35.414769309094	0.00317945314741826	3.46844161553231	0.20734748441134	0.210415472944719	0.20449205438181	0.176476551628786	0.179466093651234	0.173694133114628	0.201024307285506	0.20403967095449	0.198224768537545	0.000359283367801055	0.000350843407607898	0.000359565709613076
128	0.705265052202183	0.25	0.0249081781760198	0.0239872991582107	0.0258290571938289	0.276909636564812	0.983046596542473	0.949215309194277	1.01687788389067	32.31	23.73	43.52	0.0289300930834596	0.0299611998119714	0.0309923065404831	0.0281862744519696	0.0291908705020156	0.0301954665520615	0.0286955232149922	0.0297761777018883	0.0308445655665993	0.0249081781760198	35.681546347854	-0.00271816026093418	3.47070492031045	0.20734748441134	0.210415472944719	0.20449205438181	0.176476551628786	0.179466093651234	0.173694133114628	0.201024307285506	0.20403967095449	0.198224768537545	0.000359283367801055	0.000350843407607898	0.000359565709613076
128	0.705265052202183	0.25	0.0249148137856999	0.0239994710231484	0.0258301565482515	0.278665651810031	0.982095275261894	0.94844432168982	1.01574622883397	32.26	23.79	43.38	0.028956151324964	0.0299835201241427	0.0310108889233213	0.0282124035007671	0.0292133840102708	0.0302143645197745	0.0287807300079294	0.029829694310593	0.0308892157307562	0.0249148137856999	35.546221582381	0.00407398959262369	3.47478269835502	0.20734748441134	0.210415472944719	0.20449205438181	0.176476551628786	0.179466093651234	0.173694133114628	0.201024307285506	0.20403967095449	0.198224768537545	0.000359283367801055	0.000350843407607898	0.000359565709613076
128	0.705265052202183	0.25	0.0249148865271713	0.023991976395448	0.0258377966588946	0.276671770675598	0.995197918744037	0.960928091942778	1.0294677455453	32.18	23.93	43.69	0.0294027168157139	0.030451313501782	0.0314999101878502	0.0286484791728453	0.0296701772869965	0.0306918754011478	0.029251677393768	0.0302698774482218	0.0313853017144301	0.0249148865271713	35.7391566017479	0.00448860746133852	3.47945194013771	0.20734748441134	0.210415472944719	0.20449205438181	0.176476551628786	0.179466093651234	0.173694133114628	0.201024307285506	0.20403967095449	0.198224768537545	0.000359283367801055	0.000350843407607898	0.000359565709613076
128	0.705265052202183	0.25	0.0249182658282044	0.0240098658254375	0.0258266658309714	0.287727537946657	0.990477476858524	0.957288479362292	1.02366647435476	31.99	23.56	43.18	0.0294661895043275	0.0304877763203875	0.0315093631364475	0.0287129590091556	0.02970843147666	0.0307039039441644	0.0293535054195675	0.0303197424703904	0.031378473753187	0.0249182658282044	35.3724393312487	0.000496131561035395	3.46255116482957	0.20734748441134	0.210415472944719	0.20449205438181	0.176476551628786	0.179466093651234	0.173694133114628	0.201024307285506	0.20403967095449	0.198224768537545	0.000359283367801055	0.000350843407607898	0.000359565709613076
128	0.705265052202183	0.25	0.0249196050194755	0.0239954433350786	0.0258437667038723	0.274217951120295	0.973441464089803	0.939714117194074	1.00716881098553	31.98	23.73	43.31	0.0289384649903407	0.0299770975164471	0.0310157300425535	0.0281989239914914	0.0292110135984744	0.0302231032054574	0.0287714903676234	0.0298033455630707	0.0309239884955687	0.0249196050194755	35.3942397085116	-0.000259177670458999	3.46743633000255	0.20734748441134	0.210415472944719	0.20449205438181	0.176476551628786	0.179466093651234	0.173694133114628	0.201024307285506	0.20403967095449	0.198224768537545	0.000359283367801055	0.000350843407607898	0.000359565709613076
128	0.705265052202183	0.25	0.0249247106754108	0.0240053291183675	0.0258440922324541	0.280785168040936	0.980739509216372	0.94731130281695	1.01416771561579	31.82	23.56	43.2	0.0293166213529272	0.0303511303539338	0.0313856393549403	0.028569601886213	0.0295777504702759	0.0305858990543387	0.0291785548461699	0.0302306862093252	0.0312194645103546	0.0249247106754108	35.1445345941796	0.00142833010723293	3.46052178669234	0.20734748441134	0.210415472944719	0.20449205438181	0.176476551628786	0.179466093651234	0.173694133114628	0.201024307285506	0.20403967095449	0.198224768537545	0.000359283367801055	0.000350843407607898	0.000359565709613076
128	0.705265052202183	0.25	0.0249272841999788	0.0239968018864243	0.0258577665135332	0.271981558103211	0.973713867571072	0.939786513995213	1.00764122114693	32.07	23.88	43.55	0.0288561273455362	0.0298978661029057	0.0309396048602752	0.028117418946594	0.0291324894972303	0.0301475600478665	0.0287035056417355	0.0297599644870394	0.0308276786100167	0.0249272841999788	35.5910163166497	0.00336351076958491	3.47524451556056	0.20734748441134	0.210415472944719	0.20449205438181	0.176476551628786	0.179466093651234	0.173694133114628	0.201024307285506	0.20403967095449	0.198224768537545	0.000359283367801055	0.000350843407607898	0.000359565709613076
128	0.705265052202183	0.25	0.0249306710500946	0.0240218333776224	0.0258395087225669	0.279215119340364	0.977280926444324	0.943840642298953	1.01072121058969	32.38	23.91	43.66	0.0287089555914165	0.0297261141979323	0.0307432728044481	0.0279699688311574	0.0289609451287799	0.0299519214264024	0.0286006527328686	0.0295580793439367	0.0306601572242475	0.0249306710500946	35.695451666259	0.0090989154269123	3.48291657111244	0.20734748441134	0.210415472944719	0.20449205438181	0.176476551628786	0.179466093651234	0.173694133114628	0.201024307285506	0.20403967095449	0.198224768537545	0.000359283367801055	0.000350843407607898	0.000359565709613076
128	0.705265052202183	0.25	0.0249315068518062	0.0240224887270536	0.0258405249765588	0.278989115792761	0.972283287087232	0.938995320366615	1.00557125380785	31.87	23.79	43.58	0.0290142853550999	0.0300428597732834	0.0310714341914668	0.0282742890438045	0.0292766301336107	0.030278971223417	0.0289112552425314	0.0298900801659143	0.0309611946941267	0.0249315068518062	35.4792481714959	0.0088934229465093	3.47675025370047	0.20734748441134	0.210415472944719	0.20449205438181	0.176476551628786	0.179466093651234	0.173694133114628	0.201024307285506	0.20403967095449	0.198224768537545	0.000359283367801055	0.000350843407607898	0.000359565709613076
128	0.705265052202183	0.25	0.0249322074942222	0.0240027669027164	0.025861648085728	0.27483936670565	0.977073910812973	0.9432734808144	1.01087434081155	31.61	23.43	43.1	0.0293772072350618	0.0304298841701167	0.0314825611051716	0.0286314743588344	0.0296574293596961	0.0306833843605577	0.02917669797995	0.0302557126331527	0.0313432240220209	0.0249322074942222	35.1002086650429	-0.007235406360342	3.45048229320402	0.20734748441134	0.210415472944719	0.20449205438181	0.176476551628786	0.179466093651234	0.173694133114628	0.201024307285506	0.20403967095449	0.198224768537545	0.000359283367801055	0.000350843407607898	0.000359565709613076
128	0.705265052202183	0.25	0.0249328980153644	0.0240227340046379	0.0258430620260909	0.285483277817342	0.996055725513106	0.962496134039408	1.02961531698681	32.03	23.58	43.26	0.0295905246998287	0.0306222648651123	0.0316540050303959	0.0288335744713157	0.0298389218652037	0.0308442692590918	0.029401167741429	0.0304305901817679	0.0315238927840085	0.0249328980153644	35.565151671896	0.0144694861653396	3.48254986987132	0.20734748441134	0.210415472944719	0.20449205438181	0.176476551628786	0.179466093651234	0.173694133114628	0.201024307285506	0.20403967095449	0.198224768537545	0.000359283367801055	0.000350843407607898	0.000359565709613076
128	0.705265052202183	0.25	0.0249376532603539	0.0240212075393383	0.0258540989813695	0.284051641638448	0.982637817401792	0.94941374694504	1.01586188785854	31.71	23.5	42.89	0.0294799405156359	0.0305115704282045	0.0315432003407731	0.0287302537812932	0.0297356489306066	0.0307410440799201	0.0293614077102542	0.0303791638674739	0.0314309299169476	0.0249376532603539	35.0575745867631	-0.00642534818497705	3.44940929783635	0.20734748441134	0.210415472944719	0.20449205438181	0.176476551628786	0.179466093651234	0.173694133114628	0.201024307285506	0.20403967095449	0.198224768537545	0.000359283367801055	0.000350843407607898	0.000359565709613076
128	0.705265052202183	0.25	0.0249392369051829	0.0240237822070756	0.0258546916032901	0.283516255072259	0.984804510901842	0.951463298657873	1.01814572314581	31.92	23.57	43.22	0.0293532443833074	0.0303818418630141	0.0314104393427208	0.0286039036362873	0.0296062426897104	0.0306085817431334	0.0292199011111511	0.0302424063850595	0.0312303413983429	0.0249392369051829	35.3280283658486	-0.00165460368720845	3.46049966669351	0.20734748441134	0.210415472944719	0.20449205438181	0.176476551628786	0.179466093651234	0.173694133114628	0.201024307285506	0.20403967095449	0.198224768537545	0.000359283367801055	0.000350843407607898	0.000359565709613076
128	0.705265052202183	0.25	0.0249395739123915	0.0240196638309669	0.0258594839938161	0.27732105995623	0.977760466907953	0.944145637208694	1.01137529660721	32.11	23.54	43.53	0.0289585700622285	0.029989594686622	0.0310206193110155	0.0282167674839929	0.0292213813870366	0.0302259952900804	0.0288261430985866	0.0298057976020578	0.0308681203714089	0.0249395739123915	35.4649165976292	-0.00417210814871499	3.464017794611	0.20734748441134	0.210415472944719	0.20449205438181	0.176476551628786	0.179466093651234	0.173694133114628	0.201024307285506	0.20403967095449	0.198224768537545	0.000359283367801055	0.000350843407607898	0.000359565709613076
128	0.705265052202183	0.25	0.024941274953036	0.0240152576571549	0.0258672922489171	0.280042058165654	0.984456202771816	0.950839470102506	1.01807293544113	31.86	23.37	43.28	0.0293832214870838	0.0304220592012859	0.031460896915488	0.0286338604295686	0.0296462046386782	0.0306585488477879	0.0291802909532626	0.0302227255807339	0.0312344915227019	0.024941274953036	35.1992468473699	0.000949364107843144	3.46091078126733	0.20734748441134	0.210415472944719	0.20449205438181	0.176476551628786	0.179466093651234	0.173694133114628	0.201024307285506	0.20403967095449	0.198224768537545	0.000359283367801055	0.000350843407607898	0.000359565709613076
128	0.705265052202183	0.25	0.024942430123498	0.024014410615481	0.025870449631515	0.274221731990749	0.980416044406473	0.946447368152363	1.01438472066058	31.84	23.67	43.22	0.0292692964157782	0.0303197924999652	0.0313702885841521	0.0285231709986669	0.0295468881053939	0.0305706052121209	0.0291531936202011	0.0301505629969603	0.0311818578142266	0.024942430123498	35.3015262162801	-0.000550358239381152	3.4637502626403	0.20734748441134	0.210415472944719	0.20449205438181	0.176476551628786	0.179466093651234	0.173694133114628	0.201024307285506	0.20403967095449	0.198224768537545	0.000359283367801055	0.000350843407607898	0.000359565709613076
128	0.705265052202183	0.25	0.0249457381747308	0.0240355102480781	0.0258559661013835	0.284197031210379	0.994321908618128	0.960714799527822	1.02792901770844	31.76	23.79	43.47	0.0297862133015454	0.0308281755158301	0.0318701377301149	0.0290280601445844	0.0300435011312732	0.0310589421179619	0.0296394061171598	0.0306451981817867	0.0316972189592754	0.0249457381747308	35.4174264262148	-0.00673390539001264	3.45939235302317	0.20734748441134	0.210415472944719	0.20449205438181	0.176476551628786	0.179466093651234	0.173694133114628	0.201024307285506	0.20403967095449	0.198224768537545	0.000359283367801055	0.000350843407607898	0.000359565709613076
128	0.705265052202183	0.25	0.0249466297684605	0.0240329654307552	0.0258602941061658	0.288081344876366	1.00747226496857	0.973742921662172	1.04120160827498	32.12	23.66	43.45	0.0298490459439597	0.0308829828236177	0.0319169197032756	0.029084172900726	0.0300916154512473	0.0310990580017685	0.029669947054714	0.0307596563652048	0.0317565996294795	0.0249466297684605	35.4148029152045	0.00647303596422209	3.47247502450092	0.20734748441134	0.210415472944719	0.20449205438181	0.176476551628786	0.179466093651234	0.173694133114628	0.201024307285506	0.20403967095449	0.198224768537545	0.000359283367801055	0.000350843407607898	0.000359565709613076
128	0.705265052202183	0.25	0.0249481154999485	0.0240345406419084	0.0258616903579887	0.285780863259519	1.00675975925362	0.97286424826578	1.04065527024145	32.14	23.82	43.4	0.0298041733352241	0.0308425789365896	0.0318809845379551	0.0290401810471994	0.0300519684343182	0.0310637558214369	0.0296488032058164	0.0306851228136736	0.0317557906171027	0.0249481154999485	35.6695706201601	-0.0036553508093294	3.46831462738855	0.20734748441134	0.210415472944719	0.20449205438181	0.176476551628786	0.179466093651234	0.173694133114628	0.201024307285506	0.20403967095449	0.198224768537545	0.000359283367801055	0.000350843407607898	0.000359565709613076
128	0.705265052202183	0.25	0.024953284045435	0.0240405131615587	0.0258660549293114	0.281770839505392	0.975327884680374	0.942165076210371	1.00849069315038	31.92	23.71	43.59	0.0290639045552566	0.0300869107401528	0.031109916925049	0.0283219126611828	0.0293188018357049	0.0303156910102271	0.0289469526846006	0.0299133041249588	0.0309741930874595	0.024953284045435	35.4665275227205	-0.00221691063649996	3.46479023362323	0.20734748441134	0.210415472944719	0.20449205438181	0.176476551628786	0.179466093651234	0.173694133114628	0.201024307285506	0.20403967095449	0.198224768537545	0.000359283367801055	0.000350843407607898	0.000359565709613076
128	0.705265052202183	0.25	0.0249547083043195	0.0240374956980336	0.0258719209106053	0.277608134245903	0.970423323957669	0.937084619130459	1.00376202878488	32.16	23.69	43.88	0.0286900479932172	0.0297107552185817	0.0307314624439461	0.027954345063995	0.0289488781506561	0.0299434112373173	0.0285533771911786	0.0295561601944698	0.0305779880448506	0.0249547083043195	35.6247294223091	-0.00423681977199097	3.46658807782167	0.20734748441134	0.210415472944719	0.20449205438181	0.176476551628786	0.179466093651234	0.173694133114628	0.201024307285506	0.20403967095449	0.198224768537545	0.000359283367801055	0.000350843407607898	0.000359565709613076
128	0.705265052202183	0.25	0.0249571288116472	0.0240466058746429	0.0258676517486515	0.28487758670985	0.989093592158375	0.955719027433976	1.02246815688278	32.07	23.74	43.28	0.0293437799405286	0.0303684910269168	0.031393202113305	0.0285925643993924	0.0295910423660248	0.0305895203326571	0.0291883305509174	0.0301724098773549	0.0312523308434818	0.0249571288116472	35.5331151215246	-0.0126409604039989	3.45752438796834	0.20734748441134	0.210415472944719	0.20449205438181	0.176476551628786	0.179466093651234	0.173694133114628	0.201024307285506	0.20403967095449	0.198224768537545	0.000359283367801055	0.000350843407607898	0.000359565709613076
128	0.705265052202183	0.25	0.0249584710068049	0.0240436504631444	0.0258732915504653	0.280178251442448	0.979513214451527	0.946076566004263	1.01294986289879	31.89	23.45	43.18	0.0292108790119729	0.0302432625710372	0.0312756461301016	0.0284655327918384	0.0294715740014253	0.0304776152110122	0.0290242719921363	0.0300470295399469	0.0310684957054712	0.0249584710068049	35.3107180126226	-0.00673167202041633	3.45598070463585	0.20734748441134	0.210415472944719	0.20449205438181	0.176476551628786	0.179466093651234	0.173694133114628	0.201024307285506	0.20403967095449	0.198224768537545	0.000359283367801055	0.000350843407607898	0.000359565709613076
128	0.705265052202183	0.25	0.0249600973056164	0.0240436016098912	0.0258765930013416	0.282679422425857	0.987798918165093	0.954287310634762	1.02131052569542	31.96	23.74	43.1	0.029403755725192	0.0304363243350847	0.0314688929449774	0.0286525730482181	0.0296587624547265	0.0306649518612348	0.0292534905920969	0.0303344334100111	0.031308871319905	0.0249600973056164	35.2943980740169	0.00146235125416031	3.46480525122418	0.20734748441134	0.210415472944719	0.20449205438181	0.176476551628786	0.179466093651234	0.173694133114628	0.201024307285506	0.20403967095449	0.198224768537545	0.000359283367801055	0.000350843407607898	0.000359565709613076
128	0.705265052202183	0.25	0.0249693235530689	0.0240589491922054	0.0258796979139324	0.283481416042531	0.991525552352987	0.957953915908791	1.02509718879718	32.08	23.67	42.9	0.0294088349797739	0.0304394719444463	0.0314701089091188	0.0286559004249537	0.0296601506869665	0.0306644009489793	0.0292944387532773	0.0302969690767435	0.0313270203175167	0.0249693235530689	35.4757059722582	-0.00692564521269884	3.46117989788005	0.20734748441134	0.210415472944719	0.20449205438181	0.176476551628786	0.179466093651234	0.173694133114628	0.201024307285506	0.20403967095449	0.198224768537545	0.000359283367801055	0.000350843407607898	0.000359565709613076
128	0.705265052202183	0.25	0.0249752021130852	0.0240618270530169	0.0258885771731535	0.280531581349735	0.977936244475166	0.944582645873776	1.01128984307656	32.06	23.74	43.44	0.0290114523153308	0.0300358585328236	0.0310602647503164	0.0282688888645376	0.0292670748636282	0.0302652608627187	0.0288724524209557	0.0298777348577465	0.0309055531836586	0.0249752021130852	35.4198917091987	-0.00343488798964812	3.46336104925017	0.20734748441134	0.210415472944719	0.20449205438181	0.176476551628786	0.179466093651234	0.173694133114628	0.201024307285506	0.20403967095449	0.198224768537545	0.000359283367801055	0.000350843407607898	0.000359565709613076
128	0.705265052202183	0.25	0.0249771067547584	0.0240573834399793	0.0258968300695375	0.277365213780426	0.980005081286523	0.946316794071018	1.01369336850203	32.44	24.01	44.05	0.0287349283972163	0.0297578739129542	0.0307808194286921	0.0279945395008087	0.0289911276339559	0.0299877157671031	0.0286114301655046	0.0295850079966708	0.0305982728485172	0.0249771067547584	35.7012528117965	0.00428554480694375	3.48113662685409	0.20734748441134	0.210415472944719	0.20449205438181	0.176476551628786	0.179466093651234	0.173694133114628	0.201024307285506	0.20403967095449	0.198224768537545	0.000359283367801055	0.000350843407607898	0.000359565709613076
128	0.705265052202183	0.25	0.024979058395776	0.0240640519104593	0.0258940648810927	0.281400631159385	0.982909153172931	0.949457974164343	1.01636033218152	31.82	23.63	43.29	0.0293748340270675	0.0304097643326999	0.0314446946383322	0.028626206670293	0.0296347614349287	0.0306433161995644	0.0292261910485595	0.0302263219236012	0.0312530711807458	0.024979058395776	35.3870533036312	0.00304954563098476	3.46839181374036	0.20734748441134	0.210415472944719	0.20449205438181	0.176476551628786	0.179466093651234	0.173694133114628	0.201024307285506	0.20403967095449	0.198224768537545	0.000359283367801055	0.000350843407607898	0.000359565709613076
128	0.705265052202183	0.25	0.0249850327060536	0.0240692249660341	0.0259008404460731	0.279433308820108	0.976226065741899	0.942839974813323	1.00961215667047	31.82	23.77	43.58	0.0291742396185973	0.0302073033862545	0.0312403671539118	0.0284307874721325	0.0294375254988094	0.0304442635254863	0.0290399939599184	0.0300194945617305	0.0310324714221236	0.0249850327060536	35.4714748330527	-0.00244219332609952	3.46483828852804	0.20734748441134	0.210415472944719	0.20449205438181	0.176476551628786	0.179466093651234	0.173694133114628	0.201024307285506	0.20403967095449	0.198224768537545	0.000359283367801055	0.000350843407607898	0.000359565709613076
128	0.705265052202183	0.25	0.0249871728352178	0.0240602922350763	0.0259140534353593	0.273833558936969	0.976907337428486	0.943027190014019	1.01078748484295	31.97	23.78	43.2	0.029046252611915	0.0300897976239257	0.0311333426359363	0.0283040439403024	0.0293209236138447	0.030337803287387	0.0289303704310215	0.0299855977582103	0.031034535535881	0.0249871728352178	35.3641032519844	0.00709717023830527	3.47326749658543	0.20734748441134	0.210415472944719	0.20449205438181	0.176476551628786	0.179466093651234	0.173694133114628	0.201024307285506	0.20403967095449	0.198224768537545	0.000359283367801055	0.000350843407607898	0.000359565709613076
128	0.705265052202183	0.25	0.0249888964097087	0.0240781094890153	0.0258996833304022	0.278088541419596	0.966478034145219	0.933314593892158	0.99964147439828	31.98	23.43	43.22	0.0287376558400261	0.029758790127115	0.0307799244142039	0.028003190311712	0.0289982268565973	0.0299932634014827	0.0285469222572012	0.0295653924382296	0.0305917629895129	0.0249888964097087	35.220248885678	0.0014124504640563	3.46223456234905	0.20734748441134	0.210415472944719	0.20449205438181	0.176476551628786	0.179466093651234	0.173694133114628	0.201024307285506	0.20403967095449	0.198224768537545	0.000359283367801055	0.000350843407607898	0.000359565709613076
128	0.705265052202183	0.25	0.0249902261957907	0.0240756016489293	0.025904850742652	0.275535792132616	0.977189915376283	0.943444436120636	1.01093539463193	32.22	23.94	43.69	0.0288360556455059	0.0298674746462913	0.0308988936470767	0.0280958796750077	0.0291008237802915	0.0301057678855752	0.0286932933117589	0.0297242611632042	0.0307815091692634	0.0249902261957907	35.6320528553294	-0.00140689283471732	3.47192385754534	0.20734748441134	0.210415472944719	0.20449205438181	0.176476551628786	0.179466093651234	0.173694133114628	0.201024307285506	0.20403967095449	0.198224768537545	0.000359283367801055	0.000350843407607898	0.000359565709613076
128	0.705265052202183	0.25	0.0249939547074015	0.0240810345988326	0.0259068748159703	0.282445800677852	0.983070358691207	0.949699947080158	1.01644077030226	31.76	23.4	42.92	0.0294370536907798	0.0304714083849103	0.0315057630790408	0.0286876715678448	0.0296956945874573	0.0307037176070697	0.0293029872545857	0.03033765243963	0.0313503812422209	0.0249939547074015	35.2097855037632	-0.00153060758045351	3.45859180901097	0.20734748441134	0.210415472944719	0.20449205438181	0.176476551628786	0.179466093651234	0.173694133114628	0.201024307285506	0.20403967095449	0.198224768537545	0.000359283367801055	0.000350843407607898	0.000359565709613076
128	0.705265052202183	0.25	0.0250041304570579	0.0240770131112883	0.0259312478028274	0.280302082371514	0.997597686359097	0.963554158239254	1.03164121447894	31.84	23.74	42.93	0.0297924252047643	0.030845027444653	0.0318976296845417	0.0290328748847524	0.0300586412976596	0.0310844077105669	0.0296822005943906	0.0307168078169579	0.0317500081243447	0.0250041304570579	35.1995342714074	-0.0130740646946245	3.44706956960602	0.20734748441134	0.210415472944719	0.20449205438181	0.176476551628786	0.179466093651234	0.173694133114628	0.201024307285506	0.20403967095449	0.198224768537545	0.000359283367801055	0.000350843407607898	0.000359565709613076
128	0.705265052202183	0.25	0.0250045743010957	0.0240919937073036	0.0259171548948878	0.278919916594429	0.974511910220468	0.941141902587042	1.00788191785389	31.9	23.4	43.27	0.0290470077371157	0.0300769256137412	0.0311068434903667	0.0283056688935197	0.0293093011666653	0.0303129334398109	0.0288699470246975	0.0299445619841953	0.030899037691991	0.0250045743010957	35.2605553797061	0.00319926582350075	3.46611481526192	0.20734748441134	0.210415472944719	0.20449205438181	0.176476551628786	0.179466093651234	0.173694133114628	0.201024307285506	0.20403967095449	0.198224768537545	0.000359283367801055	0.000350843407607898	0.000359565709613076
128	0.705265052202183	0.25	0.0250117401079655	0.0240880591893154	0.0259354210266157	0.278774557024348	0.98409045395653	0.950380268698533	1.01780063921453	32.15	23.62	43.16	0.0291100574727376	0.0301425972492849	0.0311751370258322	0.0283637783528848	0.0293698474542581	0.0303759165556315	0.0289822450124308	0.029933605008319	0.0310149936058906	0.0250117401079655	35.3443811235474	0.0035108803886853	3.46875840702188	0.20734748441134	0.210415472944719	0.20449205438181	0.176476551628786	0.179466093651234	0.173694133114628	0.201024307285506	0.20403967095449	0.198224768537545	0.000359283367801055	0.000350843407607898	0.000359565709613076
128	0.705265052202183	0.25	0.0250140597583317	0.0240988869533732	0.0259292325632901	0.284645003322205	1.00104423799273	0.967247135927964	1.03484134005749	32.2	23.74	43.54	0.0295844738412211	0.0306182008431469	0.0316519278450726	0.0288254001220196	0.029832603921126	0.0308398077202325	0.0293812252202897	0.0304849575707403	0.0315204432920266	0.0250140597583317	35.5915700965184	0.0119258585933893	3.48338329078359	0.20734748441134	0.210415472944719	0.20449205438181	0.176476551628786	0.179466093651234	0.173694133114628	0.201024307285506	0.20403967095449	0.198224768537545	0.000359283367801055	0.000350843407607898	0.000359565709613076
128	0.705265052202183	0.25	0.0250152512120598	0.0240989172695179	0.0259315851546016	0.284380500907156	0.993299567956679	0.959742145922345	1.02685698999101	31.94	23.61	42.88	0.0295909820308764	0.0306256318861937	0.0316602817415111	0.0288353054148198	0.0298435330074136	0.0308517606000073	0.0294496800666139	0.0304575799282697	0.0314905606150463	0.0250152512120598	35.1813810481911	0.00240669839660715	3.46259375811944	0.20734748441134	0.210415472944719	0.20449205438181	0.176476551628786	0.179466093651234	0.173694133114628	0.201024307285506	0.20403967095449	0.198224768537545	0.000359283367801055	0.000350843407607898	0.000359565709613076
128	0.705265052202183	0.25	0.0250155113072616	0.0241036176560339	0.0259274049584893	0.280548737150238	0.991747076616392	0.957923881775238	1.02557027145755	31.62	23.49	43.08	0.0298228894411894	0.0308759015014235	0.0319289135616576	0.0290656815652841	0.0300919574828984	0.0311182334005127	0.029652347562354	0.0307742509938629	0.031917374422846	0.0250155113072616	35.3022138580976	-0.011688243835713	3.4488816577544	0.20734748441134	0.210415472944719	0.20449205438181	0.176476551628786	0.179466093651234	0.173694133114628	0.201024307285506	0.20403967095449	0.198224768537545	0.000359283367801055	0.000350843407607898	0.000359565709613076
128	0.705265052202183	0.25	0.0250179460619649	0.0240955841028239	0.025940308021106	0.28052735639018	0.992326625367138	0.958481872655359	1.02617137807892	31.64	23.52	43.09	0.0298208566585982	0.030873854683973	0.0319268527093478	0.0290634046711567	0.0300896564680035	0.0311159082648503	0.0295546220159669	0.0307638811721967	0.0318515191913543	0.0250179460619649	35.2311974095801	-0.00147943638370156	3.45902764528884	0.20734748441134	0.210415472944719	0.20449205438181	0.176476551628786	0.179466093651234	0.173694133114628	0.201024307285506	0.20403967095449	0.198224768537545	0.000359283367801055	0.000350843407607898	0.000359565709613076
128	0.705265052202183	0.25	0.0250187606333813	0.0241067192226525	0.0259308020441101	0.291953769772017	1.00276167802392	0.969504249984535	1.03601910606331	32.02	23.77	43.37	0.0298151987672104	0.0308379656374912	0.031860732507772	0.0290526400404618	0.0300492484467843	0.0310458568531068	0.029650284248157	0.0306095859459115	0.0316984273662792	0.0250187606333813	35.3632351368672	0.00191426848697158	3.46715187266203	0.20734748441134	0.210415472944719	0.20449205438181	0.176476551628786	0.179466093651234	0.173694133114628	0.201024307285506	0.20403967095449	0.198224768537545	0.000359283367801055	0.000350843407607898	0.000359565709613076
128	0.705265052202183	0.25	0.0250198485249619	0.0241010273688859	0.0259386696810379	0.281774136711999	0.992211403329856	0.958474801309922	1.02594800534979	32.14	23.82	43.41	0.0293630802045431	0.0303966082113162	0.0314301362180893	0.028610390800234	0.0296174254836113	0.0306244601669886	0.0292454204474464	0.0302673593329076	0.0312981512437782	0.0250198485249619	35.493571393597	-0.00640333681953967	3.46307575705382	0.20734748441134	0.210415472944719	0.20449205438181	0.176476551628786	0.179466093651234	0.173694133114628	0.201024307285506	0.20403967095449	0.198224768537545	0.000359283367801055	0.000350843407607898	0.000359565709613076
128	0.705265052202183	0.25	0.0250200425259226	0.0240868267753242	0.025953258276521	0.274388862297055	0.99218966408486	0.957827492898925	1.0265518352708	32.39	23.9	43.66	0.0291232618692644	0.0301680622297298	0.0312128625901953	0.028373444855443	0.0293913454445215	0.0304092460336001	0.029024817440507	0.030131005053409	0.0310443277340305	0.0250200425259226	35.6787187927299	-0.00412807589647339	3.47170950096465	0.20734748441134	0.210415472944719	0.20449205438181	0.176476551628786	0.179466093651234	0.173694133114628	0.201024307285506	0.20403967095449	0.198224768537545	0.000359283367801055	0.000350843407607898	0.000359565709613076
128	0.705265052202183	0.25	0.0250229152971191	0.0241009539877747	0.0259448766064634	0.278355059209852	0.971759041246182	0.938436509996272	1.00508157249609	32.04	23.61	43.38	0.028838347856443	0.0298623561270141	0.0308863643975852	0.0281004508408076	0.0290982574492515	0.0300960640576954	0.0286662924581239	0.029676645341342	0.0307140171034867	0.0250229152971191	35.3323711357276	0.0136608258077709	3.47785645615183	0.20734748441134	0.210415472944719	0.20449205438181	0.176476551628786	0.179466093651234	0.173694133114628	0.201024307285506	0.20403967095449	0.198224768537545	0.000359283367801055	0.000350843407607898	0.000359565709613076
128	0.705265052202183	0.25	0.0250236630543805	0.0241001577833936	0.0259471683253674	0.270962819978898	0.98250621499737	0.94818422494699	1.01682820504775	32.17	23.52	43.12	0.0290218745390244	0.0300723966453456	0.0311229187516667	0.0282775426029831	0.0293011216821679	0.0303247007613527	0.0288762478604156	0.0299303913501723	0.030965307144069	0.0250236630543805	35.3486235866886	0.00360260305688963	3.46907948620041	0.20734748441134	0.210415472944719	0.20449205438181	0.176476551628786	0.179466093651234	0.173694133114628	0.201024307285506	0.20403967095449	0.198224768537545	0.000359283367801055	0.000350843407607898	0.000359565709613076
128	0.705265052202183	0.25	0.0250243367306595	0.024107073435623	0.025941600025696	0.288209030729409	1.00047193564504	0.966987381315136	1.03395648997494	31.98	23.78	43.34	0.0297766353641602	0.03080773192641	0.0318388284886598	0.029015648614583	0.0300203939517259	0.0310251392888688	0.0296624856313062	0.0306600537449393	0.0316964656811473	0.0250243367306595	35.3751187571673	-0.00552651072725992	3.46003071846753	0.20734748441134	0.210415472944719	0.20449205438181	0.176476551628786	0.179466093651234	0.173694133114628	0.201024307285506	0.20403967095449	0.198224768537545	0.000359283367801055	0.000350843407607898	0.000359565709613076
128	0.705265052202183	0.25	0.0250293748849331	0.0241140185090194	0.0259447312608469	0.277680959503387	0.979566969234285	0.945920245587179	1.01321369288139	32.01	23.58	43.55	0.029098482658248	0.030133526161249	0.0311685696642501	0.0283543837945877	0.0293629594331483	0.0303715350717089	0.0289399334258633	0.0299310699261332	0.0310234621901079	0.0250293748849331	35.522680922794	0.00775729364631619	3.47694140582595	0.20734748441134	0.210415472944719	0.20449205438181	0.176476551628786	0.179466093651234	0.173694133114628	0.201024307285506	0.20403967095449	0.198224768537545	0.000359283367801055	0.000350843407607898	0.000359565709613076
128	0.705265052202183	0.25	0.0250299061612541	0.0241163098923388	0.0259435024301695	0.28265084196546	0.984089282517129	0.950701173365624	1.01747739166863	32.16	23.71	43.83	0.0291100250090881	0.0301323532859805	0.0311546815628729	0.0283635988606562	0.0293597130563887	0.0303558272521212	0.0290095663869224	0.0299986748606903	0.0309974759754323	0.0250299061612541	35.6276137934227	0.00256395984963445	3.47419387751821	0.20734748441134	0.210415472944719	0.20449205438181	0.176476551628786	0.179466093651234	0.173694133114628	0.201024307285506	0.20403967095449	0.198224768537545	0.000359283367801055	0.000350843407607898	0.000359565709613076
128	0.705265052202183	0.25	0.0250300673116899	0.0240960838495066	0.0259640507738732	0.268849201840537	0.963179120195315	0.929351353184581	0.997006887206049	31.96	23.59	43.43	0.0286326463457528	0.0296748555018119	0.030717064657871	0.0279011214447348	0.0289167035841878	0.0299322857236407	0.0284970419321329	0.0295961702606488	0.0305707963810159	0.0250300673116899	35.3173018110735	0.00728985901799607	3.47205758939641	0.20734748441134	0.210415472944719	0.20449205438181	0.176476551628786	0.179466093651234	0.173694133114628	0.201024307285506	0.20403967095449	0.198224768537545	0.000359283367801055	0.000350843407607898	0.000359565709613076
128	0.705265052202183	0.25	0.0250360913955178	0.0241169452425917	0.025955237548444	0.275047145355	0.973678960812248	0.940013523136391	1.0073443984881	32.3	23.64	43.9	0.0286576474916877	0.0296839861791878	0.0307103248666878	0.0279209531778275	0.0289209080571174	0.0299208629364072	0.0284793978158764	0.0295083394678713	0.0305583180164371	0.0250360913955178	35.6130409368208	-0.00339374400697923	3.46867635069306	0.20734748441134	0.210415472944719	0.20449205438181	0.176476551628786	0.179466093651234	0.173694133114628	0.201024307285506	0.20403967095449	0.198224768537545	0.000359283367801055	0.000350843407607898	0.000359565709613076
128	0.705265052202183	0.25	0.0250366013632153	0.0241135908211576	0.025959611905273	0.272139707206054	0.962769348885289	0.929236729410609	0.996301968359969	32.37	23.49	43.82	0.0282704453919176	0.0292906182474484	0.0303107911029791	0.0275428310570475	0.0285367470785086	0.0295306630999698	0.0280389133737567	0.0290813452507986	0.0301256554298055	0.0250366013632153	35.5345706731804	-0.00400241482134499	3.46515868341219	0.20734748441134	0.210415472944719	0.20449205438181	0.176476551628786	0.179466093651234	0.173694133114628	0.201024307285506	0.20403967095449	0.198224768537545	0.000359283367801055	0.000350843407607898	0.000359565709613076
128	0.705265052202183	0.25	0.0250375947432805	0.0241106414036814	0.0259645480828797	0.279145742847782	0.991292839662692	0.957367253009157	1.02521842631623	31.88	23.82	43.28	0.0295692605901959	0.0306170868128713	0.0316649130355466	0.0288149177112384	0.0298360127869833	0.0308571078627283	0.029463142794765	0.0304393410410791	0.031560912340864	0.0250375947432805	35.3575026902252	-0.00261322935712772	3.46366240562792	0.20734748441134	0.210415472944719	0.20449205438181	0.176476551628786	0.179466093651234	0.173694133114628	0.201024307285506	0.20403967095449	0.198224768537545	0.000359283367801055	0.000350843407607898	0.000359565709613076
128	0.705265052202183	0.25	0.0250383836281795	0.0241261569716833	0.0259506102846758	0.282547771837758	0.977431048303423	0.944260408438823	1.01060168816802	31.92	23.46	43.15	0.0291241619819886	0.0301472559080169	0.0311703498340453	0.0283805655843429	0.0293775379361842	0.0303745102880255	0.0289709364504234	0.030006456904585	0.031032066982979	0.0250383836281795	35.3027592132487	-0.00231687344838589	3.45907917925589	0.20734748441134	0.210415472944719	0.20449205438181	0.176476551628786	0.179466093651234	0.173694133114628	0.201024307285506	0.20403967095449	0.198224768537545	0.000359283367801055	0.000350843407607898	0.000359565709613076
128	0.705265052202183	0.25	0.0250402154745061	0.0241238634549047	0.0259565674941074	0.284197935713999	1.00127571726835	0.967433651475058	1.03511778306164	31.89	23.75	43.25	0.0298686804019813	0.0309135250233994	0.0319583696448176	0.0291065252560952	0.0301247087162518	0.0311428921764085	0.0297668959417384	0.0307971349677448	0.0317953309823901	0.0250402154745061	35.4427787092255	-0.000431641321894406	3.46779285755578	0.20734748441134	0.210415472944719	0.20449205438181	0.176476551628786	0.179466093651234	0.173694133114628	0.201024307285506	0.20403967095449	0.198224768537545	0.000359283367801055	0.000350843407607898	0.000359565709613076
128	0.705265052202183	0.25	0.0250411758507959	0.0241254377667175	0.0259569139348743	0.278985655934054	0.976690034237958	0.943250906574154	1.01012916190176	32.16	23.47	43.49	0.0288808832771914	0.02990473762625	0.0309285919753086	0.0281403174144279	0.0291379180103697	0.0301355186063115	0.0287407237416882	0.029715340494444	0.0307016389107561	0.0250411758507959	35.4963997355472	-0.00248210026377665	3.46553937480835	0.20734748441134	0.210415472944719	0.20449205438181	0.176476551628786	0.179466093651234	0.173694133114628	0.201024307285506	0.20403967095449	0.198224768537545	0.000359283367801055	0.000350843407607898	0.000359565709613076
128	0.705265052202183	0.25	0.0250432620755841	0.0241227047809729	0.0259638193701953	0.277876823603365	0.981328335241743	0.947637561440116	1.01501910904337	32.17	23.77	43.7	0.0290124479546935	0.0300439096244775	0.0310753712942614	0.0282684673053627	0.0292734786899434	0.0302784900745242	0.0288571620127414	0.0298998024954932	0.0309311077228175	0.0250432620755841	35.5471482113233	0.00769984253661252	3.47762737149457	0.20734748441134	0.210415472944719	0.20449205438181	0.176476551628786	0.179466093651234	0.173694133114628	0.201024307285506	0.20403967095449	0.198224768537545	0.000359283367801055	0.000350843407607898	0.000359565709613076
128	0.705265052202183	0.25	0.0250462043893502	0.0241282697889743	0.0259641389897262	0.284544586025296	0.994908500338421	0.961310267682491	1.02850673299435	32.06	23.77	43.28	0.0295291351574319	0.030561191910076	0.0315932486627201	0.0287733802884895	0.0297790230634917	0.0307846658384938	0.0293756897901688	0.0304039720223864	0.0314192317153511	0.0250462043893502	35.3520878448473	-0.00948673261065866	3.45502665085967	0.20734748441134	0.210415472944719	0.20449205438181	0.176476551628786	0.179466093651234	0.173694133114628	0.201024307285506	0.20403967095449	0.198224768537545	0.000359283367801055	0.000350843407607898	0.000359565709613076
128	0.705265052202183	0.25	0.0250486587761227	0.0241351734311818	0.0259621441210635	0.280870837552654	0.982558026403259	0.94907493863044	1.01604111417608	31.99	23.45	43.36	0.0292149452051316	0.0302456399740748	0.0312763347430181	0.0284681609056236	0.029472509341701	0.0304768577777784	0.0290443020750658	0.0300687544765202	0.0310695646069657	0.0250486587761227	35.2690001917584	0.0078443108015298	3.46903474679968	0.20734748441134	0.210415472944719	0.20449205438181	0.176476551628786	0.179466093651234	0.173694133114628	0.201024307285506	0.20403967095449	0.198224768537545	0.000359283367801055	0.000350843407607898	0.000359565709613076
128	0.705265052202183	0.25	0.0250501129827975	0.0241310589992542	0.0259691669663408	0.280085645946661	0.978830303238541	0.945409293713598	1.01225131276348	31.61	23.25	42.86	0.0294490524920475	0.0304901011366734	0.0315311497812993	0.0287015771340823	0.0297162018994167	0.030730826664751	0.0292865730754658	0.0303005347075669	0.031375471737033	0.0250501129827975	35.0453939055716	-0.00529248522087591	3.44917180759176	0.20734748441134	0.210415472944719	0.20449205438181	0.176476551628786	0.179466093651234	0.173694133114628	0.201024307285506	0.20403967095449	0.198224768537545	0.000359283367801055	0.000350843407607898	0.000359565709613076
128	0.705265052202183	0.25	0.0250511233377908	0.0241249568376935	0.0259772898378882	0.275035179524888	0.969679188651544	0.936151039085235	1.00320733821785	31.75	23.52	43.29	0.0290277467132368	0.0300673723641631	0.0311069980150895	0.0282889462130513	0.0293021118029023	0.0303152773927534	0.02888938031895	0.0298944116939259	0.0309247961203349	0.0250511233377908	35.2291593028216	0.00337558447465453	3.46340112201527	0.20734748441134	0.210415472944719	0.20449205438181	0.176476551628786	0.179466093651234	0.173694133114628	0.201024307285506	0.20403967095449	0.198224768537545	0.000359283367801055	0.000350843407607898	0.000359565709613076
128	0.705265052202183	0.25	0.0250537821319361	0.0241377874669229	0.0259697767969493	0.282861276534995	0.988425731423498	0.954907889452497	1.0219435733945	32.13	23.83	43.75	0.0292639050159171	0.0302910857048737	0.0313182663938303	0.0285139093888932	0.0295147647796894	0.0305156201704856	0.0290882464015397	0.0300966134891502	0.0311255990800078	0.0250537821319361	35.6706581058404	-0.00116403914513242	3.47112505048306	0.20734748441134	0.210415472944719	0.20449205438181	0.176476551628786	0.179466093651234	0.173694133114628	0.201024307285506	0.20403967095449	0.198224768537545	0.000359283367801055	0.000350843407607898	0.000359565709613076
128	0.705265052202183	0.25	0.0250558199872539	0.0241389057608073	0.0259727342137005	0.283721605274646	0.991993128369169	0.958425508128285	1.02556074861005	31.97	23.7	43	0.0295179096677233	0.0305517364739045	0.0315855632800857	0.0287636092762677	0.029771017681777	0.0307784260872862	0.0294058646934268	0.0304024027390193	0.0314037131720635	0.0250558199872539	35.3707356414037	0.00825689883850876	3.47479382130415	0.20734748441134	0.210415472944719	0.20449205438181	0.176476551628786	0.179466093651234	0.173694133114628	0.201024307285506	0.20403967095449	0.198224768537545	0.000359283367801055	0.000350843407607898	0.000359565709613076
128	0.705265052202183	0.25	0.0250560375749953	0.0241425780189702	0.0259694971310203	0.284973600152238	0.995246746677259	0.961672470509151	1.02882102284537	32.35	23.87	43.56	0.0292751640657465	0.0302972297620741	0.0313192954584017	0.0285219576868972	0.0295177271547785	0.0305134966226598	0.0291107179247605	0.0301230757508393	0.0311405163011	0.0250560375749953	35.6908516183373	0.00333484046735762	3.47784591495424	0.20734748441134	0.210415472944719	0.20449205438181	0.176476551628786	0.179466093651234	0.173694133114628	0.201024307285506	0.20403967095449	0.198224768537545	0.000359283367801055	0.000350843407607898	0.000359565709613076
128	0.705265052202183	0.25	0.0250572517070531	0.0241364342264939	0.0259780691876123	0.282288528551287	0.994702821284419	0.960924438996939	1.0284812035719	32.08	23.59	43.51	0.0294952611745755	0.0305320775642844	0.0315688939539933	0.0287400422442297	0.0297503112045001	0.0307605801647706	0.0293056008609713	0.0303841234394093	0.0313600869379439	0.0250572517070531	35.3790098555423	0.00112966716952188	3.4658942658647	0.20734748441134	0.210415472944719	0.20449205438181	0.176476551628786	0.179466093651234	0.173694133114628	0.201024307285506	0.20403967095449	0.198224768537545	0.000359283367801055	0.000350843407607898	0.000359565709613076
128	0.705265052202183	0.25	0.0250598019827679	0.0241388528533052	0.0259807511122306	0.271315932963668	0.970834441553632	0.936950468275926	1.00471841483134	32.03	23.95	43.14	0.0288028938848519	0.0298445247071415	0.0308861555294312	0.0280660577802162	0.0290810415856945	0.0300960253911728	0.0286896283371432	0.029870126481524	0.030736168954585	0.0250598019827679	35.3677635018592	0.0183196994539285	3.48661398228151	0.20734748441134	0.210415472944719	0.20449205438181	0.176476551628786	0.179466093651234	0.173694133114628	0.201024307285506	0.20403967095449	0.198224768537545	0.000359283367801055	0.000350843407607898	0.000359565709613076
128	0.705265052202183	0.25	0.0250608977250128	0.0241383057873066	0.0259834896627191	0.278116478754997	0.97498488095161	0.94153186697222	1.008437894931	32.18	23.72	43.53	0.0288168415813976	0.029840715799659	0.0308645900179204	0.0280777469210145	0.0290753608024002	0.0300729746837859	0.0286359975546013	0.0296837309414745	0.0306895596619168	0.0250608977250128	35.5015123353712	-0.0022721925100574	3.46708220942588	0.20734748441134	0.210415472944719	0.20449205438181	0.176476551628786	0.179466093651234	0.173694133114628	0.201024307285506	0.20403967095449	0.198224768537545	0.000359283367801055	0.000350843407607898	0.000359565709613076
128	0.705265052202183	0.25	0.0250627728925047	0.0241452327028937	0.0259803130821156	0.274335701908979	0.965001722476561	0.931576679854606	0.998426765098517	31.86	23.59	43.15	0.0287890921552119	0.0298220469866763	0.0308550018181406	0.028054900403981	0.02906151237918	0.030068124354379	0.0286447811162257	0.0296464746062407	0.0306676796019014	0.0250627728925047	35.343326902725	0.00401934980744533	3.46873247517488	0.20734748441134	0.210415472944719	0.20449205438181	0.176476551628786	0.179466093651234	0.173694133114628	0.201024307285506	0.20403967095449	0.198224768537545	0.000359283367801055	0.000350843407607898	0.000359565709613076
128	0.705265052202183	0.25	0.0250631830804586	0.024150147325322	0.0259762188355952	0.285062401884532	0.987141531965495	0.953847937089753	1.02043512684124	32.1	23.58	43.1	0.0292615757045006	0.030282936666819	0.0313042976291375	0.0285120927470556	0.0295072933739777	0.0305024940008998	0.0291530932336206	0.0301062204812866	0.0311499888865854	0.0250631830804586	35.3236825695064	0.00263950545249947	3.46722222151354	0.20734748441134	0.210415472944719	0.20449205438181	0.176476551628786	0.179466093651234	0.173694133114628	0.201024307285506	0.20403967095449	0.198224768537545	0.000359283367801055	0.000350843407607898	0.000359565709613076
128	0.705265052202183	0.25	0.025066721413506	0.0241343288352102	0.0259991139918019	0.272100155281107	0.969275887053225	0.935513278368212	1.00303849573824	31.84	23.51	43.23	0.0289280417812354	0.0299720527827544	0.0310160637842735	0.0281905683926219	0.0292079640312048	0.0302253596697877	0.0288105248800645	0.0298253481070605	0.0308985545125847	0.025066721413506	35.2469932355385	-0.00535432170774367	3.4565431236071	0.20734748441134	0.210415472944719	0.20449205438181	0.176476551628786	0.179466093651234	0.173694133114628	0.201024307285506	0.20403967095449	0.198224768537545	0.000359283367801055	0.000350843407607898	0.000359565709613076
128	0.705265052202183	0.25	0.0250721805659696	0.0241558237739766	0.0259885373579626	0.283982901767212	0.985581764784528	0.952252523467832	1.01891100610122	32.31	23.65	43.76	0.0290271487037936	0.0300431111927783	0.031059073681763	0.0282809016636572	0.0292707451904238	0.0302605887171904	0.0288581500731198	0.0298651608575034	0.030902894982016	0.0250721805659696	35.5522783473014	-0.00743221902683148	3.46212739418828	0.20734748441134	0.210415472944719	0.20449205438181	0.176476551628786	0.179466093651234	0.173694133114628	0.201024307285506	0.20403967095449	0.198224768537545	0.000359283367801055	0.000350843407607898	0.000359565709613076
128	0.705265052202183	0.25	0.0250735706343248	0.0241484815296601	0.0259986597389895	0.280731564278097	0.983389819424056	0.949866828916184	1.01691280993193	31.88	23.65	43.17	0.0293387598775646	0.0303741923602533	0.031409624842942	0.0285903148235163	0.029599332954552	0.0306083510855877	0.0291757392829814	0.0302386241291061	0.0312669433721194	0.0250735706343248	35.2377790116484	-0.0147146310270525	3.44783531922977	0.20734748441134	0.210415472944719	0.20449205438181	0.176476551628786	0.179466093651234	0.173694133114628	0.201024307285506	0.20403967095449	0.198224768537545	0.000359283367801055	0.000350843407607898	0.000359565709613076
128	0.705265052202183	0.25	0.0250793007563675	0.0241626386536743	0.0259959628590607	0.284004860916848	0.991305260079551	0.957784278392001	1.0248262417671	32.05	23.69	43.14	0.0294317853573461	0.0304618527329058	0.0314919201084654	0.0286786869410167	0.0296823970263261	0.0306861071116354	0.0292681728242317	0.0302911922113702	0.0313560553980449	0.0250793007563675	35.4167632996389	0.00501015436368266	3.47085725949827	0.20734748441134	0.210415472944719	0.20449205438181	0.176476551628786	0.179466093651234	0.173694133114628	0.201024307285506	0.20403967095449	0.198224768537545	0.000359283367801055	0.000350843407607898	0.000359565709613076
128	0.705265052202183	0.25	0.0250795957215772	0.0241552540641009	0.0260039373790535	0.279905065759032	0.975615433709549	0.942289269607233	1.00894159781186	31.94	23.29	43.02	0.0290534964433168	0.0300810382199727	0.0311085799966286	0.0283115552521766	0.029312856621892	0.0303141579916074	0.0288486267399322	0.0299242461349051	0.0309639932166058	0.0250795957215772	35.1189160782772	0.00347086610566646	3.46051823974399	0.20734748441134	0.210415472944719	0.20449205438181	0.176476551628786	0.179466093651234	0.173694133114628	0.201024307285506	0.20403967095449	0.198224768537545	0.000359283367801055	0.000350843407607898	0.000359565709613076
128	0.705265052202183	0.25	0.0250821457874034	0.0241580033095564	0.0260062882652504	0.274346500423482	0.990683741750091	0.956370074273207	1.02499740922698	31.99	23.77	43.33	0.0294416005094831	0.0304979377130885	0.0315542749166939	0.0286890540554967	0.0297183905932745	0.0307477271310523	0.0293513980242639	0.0304095451441748	0.0313672591382851	0.0250821457874034	35.5241685317357	0.00256404643414644	3.47275263173636	0.20734748441134	0.210415472944719	0.20449205438181	0.176476551628786	0.179466093651234	0.173694133114628	0.201024307285506	0.20403967095449	0.198224768537545	0.000359283367801055	0.000350843407607898	0.000359565709613076
128	0.705265052202183	0.25	0.0250836211498497	0.0241649381274259	0.0260023041722735	0.291010539311272	1.00346025643487	0.970103572114327	1.03681694075542	31.89	23.67	43.56	0.0299557244005898	0.0309857418865022	0.0320157593724146	0.0291914179190368	0.0301951549842166	0.0311988920493965	0.0298121636082695	0.0308683951737685	0.0318389185194969	0.0250836211498497	35.4516215976487	-0.0137152739198122	3.4528808489686	0.20734748441134	0.210415472944719	0.20449205438181	0.176476551628786	0.179466093651234	0.173694133114628	0.201024307285506	0.20403967095449	0.198224768537545	0.000359283367801055	0.000350843407607898	0.000359565709613076
128	0.705265052202183	0.25	0.0250883842543975	0.0241740394357864	0.0260027290730086	0.28070243848932	0.988117048822707	0.954430481239625	1.02180361640579	32.02	23.73	43.2	0.0293492967565423	0.0303851784557741	0.031421060155006	0.0285986188154444	0.0296080053809887	0.030617391946533	0.029186846335374	0.0303064810355864	0.0312872685491755	0.0250883842543975	35.524093757188	-0.00865001327228679	3.46127857514628	0.20734748441134	0.210415472944719	0.20449205438181	0.176476551628786	0.179466093651234	0.173694133114628	0.201024307285506	0.20403967095449	0.198224768537545	0.000359283367801055	0.000350843407607898	0.000359565709613076
128	0.705265052202183	0.25	0.025088841625907	0.0241525077713768	0.0260251754804373	0.270765614845337	0.977831933758971	0.943656172465437	1.01200769505251	31.85	23.72	43.11	0.0291754969917216	0.0302321263551519	0.0312887557185823	0.0284316494138892	0.029461339349591	0.0304910292852928	0.0290818969262101	0.0301005897029432	0.0311417647178587	0.025088841625907	35.2064206907084	-0.00941081504270429	3.4550363618191	0.20734748441134	0.210415472944719	0.20449205438181	0.176476551628786	0.179466093651234	0.173694133114628	0.201024307285506	0.20403967095449	0.198224768537545	0.000359283367801055	0.000350843407607898	0.000359565709613076
128	0.705265052202183	0.25	0.0250904002181241	0.0241751082127286	0.0260056922235195	0.284280321403863	0.991150225029271	0.957657172390568	1.02464327766798	32.23	23.72	42.97	0.0292638512960812	0.0302873237245539	0.0313107961530265	0.0285125955590133	0.029509793608019	0.0305069916570246	0.0291612600782187	0.0301436698078306	0.031177197778423	0.0250904002181241	35.3970938598483	-0.00766456217330872	3.45939883040273	0.20734748441134	0.210415472944719	0.20449205438181	0.176476551628786	0.179466093651234	0.173694133114628	0.201024307285506	0.20403967095449	0.198224768537545	0.000359283367801055	0.000350843407607898	0.000359565709613076
128	0.705265052202183	0.25	0.0250936561939591	0.0241736960696427	0.0260136163182755	0.283321121238447	0.996729689527807	0.962968527246013	1.0304908518096	32.36	23.95	43.6	0.0293099864481466	0.0303375789197127	0.0313651713912787	0.0285558151129709	0.0295569667402989	0.0305581183676268	0.0291703976090841	0.0301576191071065	0.0312355667477396	0.0250936561939591	35.6362075662071	-0.00215449409892635	3.47280561738201	0.20734748441134	0.210415472944719	0.20449205438181	0.176476551628786	0.179466093651234	0.173694133114628	0.201024307285506	0.20403967095449	0.198224768537545	0.000359283367801055	0.000350843407607898	0.000359565709613076
128	0.705265052202183	0.25	0.0250948983057305	0.0241750465614734	0.0260147500499876	0.281062693275901	0.981732295685644	0.948293228464967	1.01517136290632	32.09	23.85	43.43	0.0291025471848867	0.0301287719879296	0.0311549967909724	0.028357308411807	0.0293572543290786	0.0303572002463502	0.0289644976487263	0.0300174213747147	0.0310050388816776	0.0250948983057305	35.4496906778454	-0.00882930724986004	3.4584440452006	0.20734748441134	0.210415472944719	0.20449205438181	0.176476551628786	0.179466093651234	0.173694133114628	0.201024307285506	0.20403967095449	0.198224768537545	0.000359283367801055	0.000350843407607898	0.000359565709613076
128	0.705265052202183	0.25	0.0250969110735469	0.0241606006435259	0.0260332215035679	0.274266164979402	0.976615879810684	0.942782645367387	1.01044911425398	31.77	23.57	43.1	0.0292144940859237	0.0302629020433763	0.0313113100008289	0.0284706539940251	0.029492368082704	0.0305140821713829	0.029044237398369	0.0301127079688064	0.0311424484793225	0.0250969110735469	35.1024052096353	0.0164960476995045	3.47592048488643	0.20734748441134	0.210415472944719	0.20449205438181	0.176476551628786	0.179466093651234	0.173694133114628	0.201024307285506	0.20403967095449	0.198224768537545	0.000359283367801055	0.000350843407607898	0.000359565709613076
128	0.705265052202183	0.25	0.0250980134755307	0.0241830161950559	0.0260130107560055	0.289651051392937	0.993773936980739	0.960630076902627	1.02691779705885	31.63	23.54	42.97	0.0298991990937334	0.030930787522034	0.0319623759503347	0.0291399326232279	0.0301453246807658	0.0311507167383037	0.0297945693759526	0.0307731260331697	0.0317944704936549	0.0250980134755307	35.0986656115662	0.00221472771800198	3.4591802022351	0.20734748441134	0.210415472944719	0.20449205438181	0.176476551628786	0.179466093651234	0.173694133114628	0.201024307285506	0.20403967095449	0.198224768537545	0.000359283367801055	0.000350843407607898	0.000359565709613076
128	0.705265052202183	0.25	0.0250984810714743	0.0241844171665213	0.0260125449764273	0.277860903764472	0.978582099763924	0.944984276415207	1.01217992311264	31.95	23.67	42.68	0.029123260632228	0.0301587044914339	0.0311941483506398	0.0283793366690393	0.0293883311718656	0.0303973256746918	0.029041253963541	0.0300678270386021	0.031085055385175	0.0250984810714743	35.2932863254655	0.00314840090676325	3.46568599716056	0.20734748441134	0.210415472944719	0.20449205438181	0.176476551628786	0.179466093651234	0.173694133114628	0.201024307285506	0.20403967095449	0.198224768537545	0.000359283367801055	0.000350843407607898	0.000359565709613076
128	0.705265052202183	0.25	0.0250988393804972	0.0241828509841684	0.0260148277768259	0.284958474795587	0.988035545002267	0.954703298899707	1.02136779110483	31.89	23.6	43.31	0.0294765753204124	0.030505712293096	0.0315348492657795	0.0287244395845412	0.0297273166988169	0.0307301938130926	0.0293449598412809	0.03027195730865	0.0313407234961173	0.0250988393804972	35.4020226218293	-0.00567549726962922	3.45936526472635	0.20734748441134	0.210415472944719	0.20449205438181	0.176476551628786	0.179466093651234	0.173694133114628	0.201024307285506	0.20403967095449	0.198224768537545	0.000359283367801055	0.000350843407607898	0.000359565709613076
128	0.705265052202183	0.25	0.025101465214748	0.0241876887298548	0.0260152416996413	0.281721433365579	0.993960639938932	0.96016016023973	1.02776111963813	31.89	23.66	43.5	0.0296455354490218	0.0306891460471395	0.0317327566452573	0.028889095702535	0.0299060773825269	0.0309230590625187	0.029510705072169	0.0305067360312245	0.0315821825711185	0.025101465214748	35.5080820588143	-0.000625316844211638	3.46730448859941	0.20734748441134	0.210415472944719	0.20449205438181	0.176476551628786	0.179466093651234	0.173694133114628	0.201024307285506	0.20403967095449	0.198224768537545	0.000359283367801055	0.000350843407607898	0.000359565709613076
128	0.705265052202183	0.25	0.0251020785059962	0.0241874002089821	0.0260167568030103	0.284202638465692	0.989143601373507	0.955711974758896	1.02257522798812	31.84	23.63	43.14	0.0295500463687155	0.0305837323983298	0.0316174184279441	0.0287966768898096	0.0298040094072917	0.0308113419247739	0.0293726287382017	0.030465285488844	0.0315059385584023	0.0251020785059962	35.377086124191	0.000608287371347131	3.46575570814904	0.20734748441134	0.210415472944719	0.20449205438181	0.176476551628786	0.179466093651234	0.173694133114628	0.201024307285506	0.20403967095449	0.198224768537545	0.000359283367801055	0.000350843407607898	0.000359565709613076
128	0.705265052202183	0.25	0.0251030121724646	0.0241886714408141	0.026017352904115	0.28138117009893	0.975686771032091	0.942479792207692	1.00889374985649	32.13	23.57	43.2	0.0288893998126091	0.0299072780692662	0.0309251563259233	0.0281490977811072	0.0291408925141843	0.0301326872472614	0.0287302939098066	0.0297793048823087	0.0307543480749979	0.0251030121724646	35.3304368973125	0.00302889511511093	3.46815396181089	0.20734748441134	0.210415472944719	0.20449205438181	0.176476551628786	0.179466093651234	0.173694133114628	0.201024307285506	0.20403967095449	0.198224768537545	0.000359283367801055	0.000350843407607898	0.000359565709613076
128	0.705265052202183	0.25	0.0251046675875791	0.0241844870761026	0.0260248480990555	0.275381725238595	0.973803237189697	0.940161728425639	1.00744474595375	31.93	23.83	43.28	0.0289954865031888	0.0300330227948953	0.0310705590866018	0.0282551413291163	0.0292661860844106	0.0302772308397049	0.0288241021132176	0.0299584018554475	0.0308854463498358	0.0251046675875791	35.3554615847205	-0.00962062792715276	3.45598808969279	0.20734748441134	0.210415472944719	0.20449205438181	0.176476551628786	0.179466093651234	0.173694133114628	0.201024307285506	0.20403967095449	0.198224768537545	0.000359283367801055	0.000350843407607898	0.000359565709613076
128	0.705265052202183	0.25	0.0251099097996404	0.0241945000444985	0.0260253195547822	0.279401660655008	0.988045322215092	0.95425236712208	1.0218382773081	31.98	23.85	43.4	0.0293793606071131	0.0304197723973943	0.0314601841876755	0.0286284495714302	0.0296422693366015	0.0306560891017728	0.0292509976121479	0.0302618474882906	0.0313033057018123	0.0251099097996404	35.561470741783	-0.00118458812726023	3.46810785849201	0.20734748441134	0.210415472944719	0.20449205438181	0.176476551628786	0.179466093651234	0.173694133114628	0.201024307285506	0.20403967095449	0.198224768537545	0.000359283367801055	0.000350843407607898	0.000359565709613076
128	0.705265052202183	0.25	0.0251110712752534	0.0241945627301146	0.0260275798203921	0.287295009621705	1.00321487515283	0.969563564048319	1.03686618625733	32.01	23.7	43.03	0.0298238414104724	0.030858958037014	0.0318940746635555	0.0290611643494235	0.0300698102173626	0.0310784560853018	0.0297267958083016	0.0306787589831205	0.0317153704960669	0.0251110712752534	35.3792293244129	0.000674501710201934	3.46602273659891	0.20734748441134	0.210415472944719	0.20449205438181	0.176476551628786	0.179466093651234	0.173694133114628	0.201024307285506	0.20403967095449	0.198224768537545	0.000359283367801055	0.000350843407607898	0.000359565709613076
128	0.705265052202183	0.25	0.0251118390041286	0.0241922249160102	0.0260314530922469	0.280118494188583	0.98219947412594	0.94866615964707	1.01573278860481	31.99	23.74	43.04	0.0292041130745318	0.0302364158481114	0.0312687186216909	0.0284576320624228	0.0294635483329349	0.030469464603447	0.0290773850339226	0.030128269165744	0.0311680206782672	0.0251118390041286	35.3366670773916	0.00459081925003139	3.47003758370379	0.20734748441134	0.210415472944719	0.20449205438181	0.176476551628786	0.179466093651234	0.173694133114628	0.201024307285506	0.20403967095449	0.198224768537545	0.000359283367801055	0.000350843407607898	0.000359565709613076
128	0.705265052202183	0.25	0.0251181726971289	0.0242009060992677	0.0260354392949901	0.275428799195032	0.96248779384455	0.929241115765662	0.995734471923437	31.96	23.61	43.25	0.0286324997545995	0.0296569222492398	0.0306813447438801	0.0279010276370436	0.0288992792944238	0.0298975309518041	0.0284922399274141	0.0295073855793285	0.0305493598068887	0.0251181726971289	35.232390789209	0.0025130334486872	3.46486339278724	0.20734748441134	0.210415472944719	0.20449205438181	0.176476551628786	0.179466093651234	0.173694133114628	0.201024307285506	0.20403967095449	0.198224768537545	0.000359283367801055	0.000350843407607898	0.000359565709613076
128	0.705265052202183	0.25	0.0251227107563254	0.0242001593042285	0.0260452622084223	0.281463103730347	0.992460191215118	0.9586891800621	1.02623120236814	32	23.74	43.2	0.0294995874280369	0.0305387468519256	0.0315779062758143	0.0287453567740175	0.0297579474910109	0.0307705382080042	0.0293923623834531	0.0303978815297279	0.0314280503257148	0.0251227107563254	35.4005304990365	-0.00184655541551689	3.46389480222061	0.20734748441134	0.210415472944719	0.20449205438181	0.176476551628786	0.179466093651234	0.173694133114628	0.201024307285506	0.20403967095449	0.198224768537545	0.000359283367801055	0.000350843407607898	0.000359565709613076
128	0.705265052202183	0.25	0.0251267244488419	0.0242080486335635	0.0260454002641203	0.285328433749578	0.992721707422059	0.959261747839737	1.02618166700438	31.92	23.46	43.57	0.0295921526138899	0.0306243549639205	0.0316565573139512	0.0288366875629113	0.0298425385754384	0.0308483895879654	0.0294231510903048	0.0304119246124736	0.0314934483632021	0.0251267244488419	35.4733597704961	-0.0014254868284187	3.46496138887406	0.20734748441134	0.210415472944719	0.20449205438181	0.176476551628786	0.179466093651234	0.173694133114628	0.201024307285506	0.20403967095449	0.198224768537545	0.000359283367801055	0.000350843407607898	0.000359565709613076
128	0.705265052202183	0.25	0.0251291625558915	0.0241966107918251	0.0260617143199579	0.282042285764511	1.00083770210657	0.966830324378691	1.03484507983445	32.27	23.95	43.56	0.029507685501294	0.0305455915137713	0.0315834975262485	0.028749625000875	0.0297608669243924	0.0307721088479097	0.0293792260114689	0.0304285184780378	0.0315637158245949	0.0251291625558915	35.5636327414021	0.000919789282974318	3.47193056126143	0.20734748441134	0.210415472944719	0.20449205438181	0.176476551628786	0.179466093651234	0.173694133114628	0.201024307285506	0.20403967095449	0.198224768537545	0.000359283367801055	0.000350843407607898	0.000359565709613076
128	0.705265052202183	0.25	0.0251331014778077	0.0242152102283654	0.0260509927272501	0.283568466538644	0.983127433178853	0.949847276531751	1.01640758982595	32.07	23.63	43.1	0.0291699447156327	0.0301919830511725	0.0312140213867123	0.0284232764008046	0.0294191534374758	0.030415030474147	0.0289967463874639	0.0300261372020037	0.0311070585337375	0.0251331014778077	35.2805205989348	0.0116981558537867	3.47483488846544	0.20734748441134	0.210415472944719	0.20449205438181	0.176476551628786	0.179466093651234	0.173694133114628	0.201024307285506	0.20403967095449	0.198224768537545	0.000359283367801055	0.000350843407607898	0.000359565709613076
128	0.705265052202183	0.25	0.0251334672295588	0.0242104291385934	0.0260565053205242	0.276328675447897	0.989862200301473	0.955746867481169	1.02397753312178	32.17	23.83	43.73	0.0292613162446252	0.0303057973477403	0.0313502784508554	0.0285109626978433	0.0295286599716284	0.0305463572454134	0.0291040835696609	0.0301316128240616	0.0312303953212002	0.0251334672295588	35.6586309272802	-0.00488371265708664	3.4690403223243	0.20734748441134	0.210415472944719	0.20449205438181	0.176476551628786	0.179466093651234	0.173694133114628	0.201024307285506	0.20403967095449	0.198224768537545	0.000359283367801055	0.000350843407607898	0.000359565709613076
128	0.705265052202183	0.25	0.0251362139555758	0.0242207061179054	0.0260517217932461	0.281762243387197	0.976597197771217	0.943390525253406	1.00980387028903	32.02	23.59	43.55	0.0290121632780429	0.0300333706987433	0.0310545781194437	0.0282701437418339	0.0292652326049686	0.0302603214681034	0.0288598273807397	0.0298365781352741	0.0308868488556682	0.0251362139555758	35.4378699437907	0.00195293133339561	3.46905974222771	0.20734748441134	0.210415472944719	0.20449205438181	0.176476551628786	0.179466093651234	0.173694133114628	0.201024307285506	0.20403967095449	0.198224768537545	0.000359283367801055	0.000350843407607898	0.000359565709613076
128	0.705265052202183	0.25	0.0251405867291808	0.0242151936118616	0.0260659798464999	0.276773664288788	0.976322245027514	0.942710962314763	1.00993352774027	31.9	23.94	43.3	0.0291008557718222	0.0301384135489462	0.0311759713260702	0.0283582245756032	0.0293693046855681	0.0303803847955329	0.0289574583644708	0.0299895058736942	0.0310585646030647	0.0251405867291808	35.3299349360651	0.00421443765776129	3.4713219515772	0.20734748441134	0.210415472944719	0.20449205438181	0.176476551628786	0.179466093651234	0.173694133114628	0.201024307285506	0.20403967095449	0.198224768537545	0.000359283367801055	0.000350843407607898	0.000359565709613076
128	0.705265052202183	0.25	0.0251424692567648	0.0242040931667077	0.0260808453468219	0.273666183921474	0.968584383814967	0.934978741967798	1.00219002566214	31.99	23.76	43.34	0.0287804844791437	0.0298149322266492	0.0308493799741547	0.0280447975452375	0.0290528027326047	0.0300608079199719	0.0286687853518846	0.0296900500747403	0.0307390296440988	0.0251424692567648	35.2635225663569	0.00889566932735003	3.47261498405794	0.20734748441134	0.210415472944719	0.20449205438181	0.176476551628786	0.179466093651234	0.173694133114628	0.201024307285506	0.20403967095449	0.198224768537545	0.000359283367801055	0.000350843407607898	0.000359565709613076
128	0.705265052202183	0.25	0.0251432687643618	0.0242144179965214	0.0260721195322022	0.279390588885286	0.977636938906441	0.944199050141068	1.01107482767181	32.28	23.64	43.31	0.0288106210102592	0.0298309210629424	0.0308512211156255	0.0280703733051176	0.0290644582070658	0.0300585431090139	0.0286856564960068	0.02966570806929	0.030706470084862	0.0251432687643618	35.4178249221661	0.0124692683170264	3.48043994526531	0.20734748441134	0.210415472944719	0.20449205438181	0.176476551628786	0.179466093651234	0.173694133114628	0.201024307285506	0.20403967095449	0.198224768537545	0.000359283367801055	0.000350843407607898	0.000359565709613076
128	0.705265052202183	0.25	0.0251451707379355	0.0242165290223122	0.0260738124535589	0.279819484061038	0.989272002743593	0.955472166648162	1.02307183883902	32.22	23.65	43.06	0.0292076909947111	0.0302409133143213	0.0312741356339316	0.0284580357821073	0.0294647390421379	0.0304714423021684	0.0290356175487025	0.0300922993523941	0.0311610976777301	0.0251451707379355	35.3110335171877	-0.00250298108474021	3.46228912251353	0.20734748441134	0.210415472944719	0.20449205438181	0.176476551628786	0.179466093651234	0.173694133114628	0.201024307285506	0.20403967095449	0.198224768537545	0.000359283367801055	0.000350843407607898	0.000359565709613076
128	0.705265052202183	0.25	0.0251475930725657	0.0242321065387277	0.0260630796064036	0.281703771073697	0.997617716169497	0.963691393865359	1.03154403847364	32.05	23.74	43.7	0.0296085197355612	0.0306508743626665	0.0316932289897718	0.0288508270508664	0.0298665074476194	0.0308821878443724	0.0294361053712571	0.030512002628347	0.0314922641280386	0.0251475930725657	35.5736817695381	0.00830931348856237	3.47921006075351	0.20734748441134	0.210415472944719	0.20449205438181	0.176476551628786	0.179466093651234	0.173694133114628	0.201024307285506	0.20403967095449	0.198224768537545	0.000359283367801055	0.000350843407607898	0.000359565709613076
128	0.705265052202183	0.25	0.0251481075948758	0.0242287079106503	0.0260675072791013	0.279280312623706	0.976003931119422	0.942612751130898	1.00939511110795	31.82	23.52	43.57	0.0291716523708901	0.0302050310236936	0.0312384096764971	0.028428333510486	0.0294353807840175	0.030442428057549	0.0290333509473385	0.0300586679502947	0.0310522729124842	0.0251481075948758	35.3488881153396	0.00360551842360899	3.46811565070835	0.20734748441134	0.210415472944719	0.20449205438181	0.176476551628786	0.179466093651234	0.173694133114628	0.201024307285506	0.20403967095449	0.198224768537545	0.000359283367801055	0.000350843407607898	0.000359565709613076
128	0.705265052202183	0.25	0.0251504000964514	0.0242329158148975	0.0260678843780053	0.283573983513893	0.996857050593993	0.963112586525352	1.03060151466263	32.29	23.97	43.43	0.0293710927248438	0.0304001642965132	0.0314292358681826	0.028616195999227	0.029618818341814	0.0306214406844011	0.0292692942230704	0.030266475920825	0.0312649380627046	0.0251504000964514	35.7156557329461	0.00117759269841938	3.47674282192216	0.20734748441134	0.210415472944719	0.20449205438181	0.176476551628786	0.179466093651234	0.173694133114628	0.201024307285506	0.20403967095449	0.198224768537545	0.000359283367801055	0.000350843407607898	0.000359565709613076
128	0.705265052202183	0.25	0.0251519396798475	0.024222688812887	0.026081190546808	0.276654703181292	0.984509347771833	0.950606138210873	1.01841255733279	31.76	23.64	43.34	0.0294723226952978	0.0305234481745288	0.0315745736537599	0.0287221517646288	0.0297465225225861	0.0307708932805433	0.0293230235004517	0.0303687618813911	0.031425092193172	0.0251519396798475	35.3264537884966	-0.00948201040429554	3.45521472865764	0.20734748441134	0.210415472944719	0.20449205438181	0.176476551628786	0.179466093651234	0.173694133114628	0.201024307285506	0.20403967095449	0.198224768537545	0.000359283367801055	0.000350843407607898	0.000359565709613076
128	0.705265052202183	0.25	0.0251636290853711	0.0242466714303708	0.0260805867403714	0.281248118493383	0.976242185473188	0.943005368712165	1.00947900223421	31.89	23.54	42.95	0.0291164339868718	0.0301426609981534	0.0311688880094351	0.0283735033870389	0.0293735453425064	0.0303735872979739	0.0289760135662619	0.0300281090230902	0.0309916552405819	0.0251636290853711	35.163583901506	0.000759681057599116	3.45926320455044	0.20734748441134	0.210415472944719	0.20449205438181	0.176476551628786	0.179466093651234	0.173694133114628	0.201024307285506	0.20403967095449	0.198224768537545	0.000359283367801055	0.000350843407607898	0.000359565709613076
128	0.705265052202183	0.25	0.0251672533433198	0.0242267758012285	0.0261077308854111	0.27001725988906	0.960828899971882	0.927183650085411	0.994474149858354	31.81	23.68	42.82	0.0287002837103066	0.0297417475208009	0.0307832113312951	0.0279690686006953	0.0289839983851836	0.0299989281696719	0.0285652908408048	0.0296064260608502	0.0305997162999114	0.0251672533433198	35.0187980862942	0.00203038016417597	3.45841583965619	0.20734748441134	0.210415472944719	0.20449205438181	0.176476551628786	0.179466093651234	0.173694133114628	0.201024307285506	0.20403967095449	0.198224768537545	0.000359283367801055	0.000350843407607898	0.000359565709613076
128	0.705265052202183	0.25	0.0251724247869512	0.0242490181029929	0.0260958314709096	0.280506750355606	0.976613755558803	0.943303212865238	1.00992429825237	32.13	23.5	43.3	0.0289085064464144	0.029929342615588	0.0309501787847616	0.0281676227600269	0.0291622963577921	0.0301569699555573	0.0287659493430312	0.0297382836078788	0.0307554466159299	0.0251724247869512	35.3430875667447	0.00690349550227924	3.47183328182884	0.20734748441134	0.210415472944719	0.20449205438181	0.176476551628786	0.179466093651234	0.173694133114628	0.201024307285506	0.20403967095449	0.198224768537545	0.000359283367801055	0.000350843407607898	0.000359565709613076
128	0.705265052202183	0.25	0.0251746960498103	0.0242529536883808	0.0260964384112398	0.286419144803265	1.0032658854473	0.969540743531018	1.03699102736358	32.22	23.66	43.55	0.0296302741883804	0.0306609531038245	0.0316916320192687	0.0288696609131132	0.0298738821568989	0.0308781034006846	0.0295010497229035	0.0305158957752662	0.0314983029626795	0.0251746960498103	35.6077489995078	-0.00952291533431844	3.46059849211709	0.20734748441134	0.210415472944719	0.20449205438181	0.176476551628786	0.179466093651234	0.173694133114628	0.201024307285506	0.20403967095449	0.198224768537545	0.000359283367801055	0.000350843407607898	0.000359565709613076
128	0.705265052202183	0.25	0.0251786467872468	0.0242612444084906	0.026096049166003	0.283613122444051	0.984481287434018	0.951158963346914	1.01780361152112	32.15	23.83	43.59	0.0291334713589781	0.0301541156590541	0.0311747599591301	0.0283865854286267	0.0293810637816987	0.0303755421347708	0.029001182284131	0.0300243119430894	0.0310217725860044	0.0251786467872468	35.5722336716761	0.00332498842254288	3.47130284688093	0.20734748441134	0.210415472944719	0.20449205438181	0.176476551628786	0.179466093651234	0.173694133114628	0.201024307285506	0.20403967095449	0.198224768537545	0.000359283367801055	0.000350843407607898	0.000359565709613076
128	0.705265052202183	0.25	0.0251789867668568	0.0242548433823412	0.0261031301513724	0.281750935157568	0.994241903661995	0.960434323809448	1.02804948351454	31.96	23.82	43.06	0.0295867367750107	0.0306281988940758	0.0316696610131409	0.0288307825605485	0.0298456348617045	0.0308604871628604	0.0294459289964637	0.0304627265449819	0.0314913055626678	0.0251789867668568	35.3939607176679	-0.00324320711200884	3.46393430343957	0.20734748441134	0.210415472944719	0.20449205438181	0.176476551628786	0.179466093651234	0.173694133114628	0.201024307285506	0.20403967095449	0.198224768537545	0.000359283367801055	0.000350843407607898	0.000359565709613076
128	0.705265052202183	0.25	0.0251810280314548	0.0242578870065469	0.0261041690563628	0.283367993652874	1.00021908509815	0.966343640198083	1.03409452999822	32.17	23.83	43.4	0.0295845457108994	0.0306216401837493	0.0316587346565993	0.0288258854914793	0.0298363849194697	0.03084688434746	0.0294579924564676	0.0304502102310829	0.0315392892533285	0.0251810280314548	35.5213655998661	0.000207638953175306	3.47048850700731	0.20734748441134	0.210415472944719	0.20449205438181	0.176476551628786	0.179466093651234	0.173694133114628	0.201024307285506	0.20403967095449	0.198224768537545	0.000359283367801055	0.000350843407607898	0.000359565709613076
128	0.705265052202183	0.25	0.0251854649319393	0.0242651655083164	0.0261057643555623	0.282203289945914	0.988068597601705	0.954508442422626	1.02162875278078	32.09	23.45	43.34	0.0292875735113728	0.0303173134991781	0.0313470534869835	0.0285375108394865	0.0295408789079418	0.0305442469763971	0.0292002091409818	0.0301489872694452	0.0311337188123547	0.0251854649319393	35.2934033871383	0.00572877756156207	3.46817216221005	0.20734748441134	0.210415472944719	0.20449205438181	0.176476551628786	0.179466093651234	0.173694133114628	0.201024307285506	0.20403967095449	0.198224768537545	0.000359283367801055	0.000350843407607898	0.000359565709613076
128	0.705265052202183	0.25	0.02518562182287	0.0242663376134352	0.0261049060323047	0.280676097047411	0.989523273783806	0.955786564958926	1.02325998260869	31.83	23.49	43.14	0.0295644418791501	0.0306079875867525	0.031651533294355	0.0288108885362659	0.0298278358267688	0.0308447831172718	0.0293858093238671	0.030443850542087	0.0315413005133003	0.02518562182287	35.2723231533655	0.00413224271632911	3.46687619676524	0.20734748441134	0.210415472944719	0.20449205438181	0.176476551628786	0.179466093651234	0.173694133114628	0.201024307285506	0.20403967095449	0.198224768537545	0.000359283367801055	0.000350843407607898	0.000359565709613076
128	0.705265052202183	0.25	0.0251892276198755	0.0242598731217703	0.0261185821179807	0.281844531452621	0.991290672945903	0.957591238122032	1.02499010776977	31.87	23.59	43.14	0.0295887620638116	0.0306300461931902	0.0316713303225688	0.0288341121074934	0.0298488386870477	0.0308635652666019	0.0294656462075069	0.0304916968865877	0.0314985676930738	0.0251892276198755	35.2416537249378	-0.00390944647037854	3.45846209888877	0.20734748441134	0.210415472944719	0.20449205438181	0.176476551628786	0.179466093651234	0.173694133114628	0.201024307285506	0.20403967095449	0.198224768537545	0.000359283367801055	0.000350843407607898	0.000359565709613076
128	0.705265052202183	0.25	0.0251892461570508	0.024257362273969	0.0261211300401326	0.267729448775578	0.970649459473494	0.93646196310853	1.00483695583846	32.11	23.87	43.62	0.0287209335270402	0.0297694510848647	0.0308179686426892	0.0279851887333628	0.0290068463935616	0.0300285040537604	0.0285942149292569	0.0295204623272871	0.0307079976737543	0.0251892461570508	35.4798722168152	-0.00526881331084544	3.46642761143645	0.20734748441134	0.210415472944719	0.20449205438181	0.176476551628786	0.179466093651234	0.173694133114628	0.201024307285506	0.20403967095449	0.198224768537545	0.000359283367801055	0.000350843407607898	0.000359565709613076
128	0.705265052202183	0.25	0.0251893148976648	0.0242695042222765	0.0261091255730531	0.283689414720435	0.999996924865135	0.966155787468533	1.03383806226174	32.1	23.76	43.53	0.0296366007633763	0.0306746696663526	0.0317127385693288	0.0288774739390007	0.0298889532220644	0.0309004325051281	0.0294837825019808	0.0305320742916587	0.0315299759504799	0.0251893148976648	35.5011928055993	0.000281399881126477	3.46875650654318	0.20734748441134	0.210415472944719	0.20449205438181	0.176476551628786	0.179466093651234	0.173694133114628	0.201024307285506	0.20403967095449	0.198224768537545	0.000359283367801055	0.000350843407607898	0.000359565709613076
128	0.705265052202183	0.25	0.0251898520228671	0.0242560705256455	0.0261236335200886	0.276612861219837	0.983218703174594	0.949356399022875	1.01708100732631	31.6	23.52	42.86	0.0295736188731537	0.030628471274402	0.0316833236756503	0.0288230064308119	0.0298510854655471	0.0308791645002822	0.029422268480994	0.030483360983248	0.0315414127444667	0.0251898520228671	35.0737205475887	-0.0157598430259836	3.44289956251949	0.20734748441134	0.210415472944719	0.20449205438181	0.176476551628786	0.179466093651234	0.173694133114628	0.201024307285506	0.20403967095449	0.198224768537545	0.000359283367801055	0.000350843407607898	0.000359565709613076
128	0.705265052202183	0.25	0.0251906933183328	0.0242688845763303	0.0261125020603353	0.278654193309913	0.978989926527678	0.945444419901524	1.01253543315383	31.85	23.56	43.23	0.0292239578963771	0.0302608591172415	0.0312977603381059	0.0284787714219024	0.029489232529217	0.0304996936365317	0.0290600705597264	0.0300994764524154	0.0310788886039518	0.0251906933183328	35.2992436283975	0.000797765282715949	3.46495721026478	0.20734748441134	0.210415472944719	0.20449205438181	0.176476551628786	0.179466093651234	0.173694133114628	0.201024307285506	0.20403967095449	0.198224768537545	0.000359283367801055	0.000350843407607898	0.000359565709613076
128	0.705265052202183	0.25	0.0251909889678399	0.0242702495636565	0.0261117283720234	0.285653692153782	0.998419249675567	0.964794071457133	1.032044427894	31.93	23.73	43.3	0.0297549793839882	0.0307920053300135	0.0318290312760388	0.0289952390868195	0.0300057864260127	0.0310163337652059	0.0295705213206417	0.0306428237262702	0.0316891563742255	0.0251909889678399	35.4140054990766	0.00261620940621297	3.4691706053216	0.20734748441134	0.210415472944719	0.20449205438181	0.176476551628786	0.179466093651234	0.173694133114628	0.201024307285506	0.20403967095449	0.198224768537545	0.000359283367801055	0.000350843407607898	0.000359565709613076
128	0.705265052202183	0.25	0.0251948119999909	0.0242735205104438	0.0261161034895381	0.282049580654407	0.99056172568091	0.956904120727961	1.02421933063386	32.1	23.84	43.59	0.0293518606995123	0.0303842664658357	0.0314166722321591	0.0286000131206892	0.0296059738250208	0.0306119345293524	0.0292217019997501	0.030245558085801	0.0312374769028634	0.0251948119999909	35.604784754732	-0.000651745330711019	3.47139846317644	0.20734748441134	0.210415472944719	0.20449205438181	0.176476551628786	0.179466093651234	0.173694133114628	0.201024307285506	0.20403967095449	0.198224768537545	0.000359283367801055	0.000350843407607898	0.000359565709613076
128	0.705265052202183	0.25	0.0251948941781895	0.0242770479103008	0.0261127404460782	0.278973225548116	0.980923756468136	0.947338640321162	1.01450887261511	31.84	23.6	43.24	0.0292964557652562	0.0303350757768259	0.0313736957883956	0.0285496318955767	0.0295617754547598	0.0305739190139428	0.0291896639688314	0.0301738319511065	0.031237758332145	0.0251948941781895	35.3217685003546	-0.00281677224922176	3.46119634834795	0.20734748441134	0.210415472944719	0.20449205438181	0.176476551628786	0.179466093651234	0.173694133114628	0.201024307285506	0.20403967095449	0.198224768537545	0.000359283367801055	0.000350843407607898	0.000359565709613076
128	0.705265052202183	0.25	0.0251974163284156	0.0242631147718689	0.0261317178849622	0.271955285802099	0.980410701808544	0.946247742357315	1.01457366125977	31.88	23.78	43.2	0.0292231362541506	0.0302781969683787	0.0313332576826068	0.0284775827299878	0.0295057262705472	0.0305338698111066	0.0290656806300305	0.0301449079359605	0.0311560458302666	0.0251974163284156	35.3581583313848	0.00139044758689594	3.46908378612086	0.20734748441134	0.210415472944719	0.20449205438181	0.176476551628786	0.179466093651234	0.173694133114628	0.201024307285506	0.20403967095449	0.198224768537545	0.000359283367801055	0.000350843407607898	0.000359565709613076
128	0.705265052202183	0.25	0.0251987542199966	0.0242624735897804	0.0261350348502127	0.27775802532686	0.999613319834046	0.965284627786717	1.03394201188138	32.1	23.84	43.14	0.0296128232062337	0.030665952469081	0.0317190817319282	0.028854349674164	0.0298805051268428	0.0309066605795216	0.0295078082794764	0.0304955215933655	0.031618255442777	0.0251987542199966	35.3509570393305	0.00187771313954066	3.46999219777119	0.20734748441134	0.210415472944719	0.20449205438181	0.176476551628786	0.179466093651234	0.173694133114628	0.201024307285506	0.20403967095449	0.198224768537545	0.000359283367801055	0.000350843407607898	0.000359565709613076
128	0.705265052202183	0.25	0.0251997220155719	0.0242658898500599	0.026133554181084	0.273631630321019	0.969039452197976	0.935415098944381	1.00266380545157	31.98	23.67	43.44	0.0288013248260867	0.0298366148499667	0.0308719048738468	0.0280652168783677	0.0290740468272555	0.0300828767761434	0.0286259024654617	0.0296664360940111	0.0306725170225338	0.0251997220155719	35.2936530630672	0.00212656138231586	3.46574011967516	0.20734748441134	0.210415472944719	0.20449205438181	0.176476551628786	0.179466093651234	0.173694133114628	0.201024307285506	0.20403967095449	0.198224768537545	0.000359283367801055	0.000350843407607898	0.000359565709613076
128	0.705265052202183	0.25	0.0252016835223728	0.0242749232895687	0.0261284437551769	0.278416107788773	0.980288936214826	0.946679014178341	1.01389885825131	32.38	23.63	43.72	0.0287930277389696	0.0298152659031282	0.0308375040672867	0.0280518432086723	0.0290477671164622	0.0300436910242521	0.0286080989440541	0.0296518481178912	0.0306726097637008	0.0252016835223728	35.5136654057511	0.00183970988828147	3.46997213859773	0.20734748441134	0.210415472944719	0.20449205438181	0.176476551628786	0.179466093651234	0.173694133114628	0.201024307285506	0.20403967095449	0.198224768537545	0.000359283367801055	0.000350843407607898	0.000359565709613076
128	0.705265052202183	0.25	0.025204175567368	0.0242779285215536	0.0261304226131825	0.278576791868399	0.974731868195734	0.941325833987262	1.00813790240421	32.22	23.75	43.46	0.0287737793097098	0.0297949112294147	0.0308160431491195	0.0280352389632369	0.0290301613567736	0.0300250837503104	0.0286077178783751	0.029623942387092	0.0306489027283477	0.025204175567368	35.4264045750071	0.00149777716505721	3.46854929170839	0.20734748441134	0.210415472944719	0.20449205438181	0.176476551628786	0.179466093651234	0.173694133114628	0.201024307285506	0.20403967095449	0.198224768537545	0.000359283367801055	0.000350843407607898	0.000359565709613076
128	0.705265052202183	0.25	0.0252081473436155	0.0242773822748859	0.0261389124123451	0.27340178111031	0.968780753842706	0.935145929420702	1.00241557826471	31.62	23.36	43	0.0291158205420033	0.030163042671751	0.0312102648014987	0.0283765968787873	0.0293972310105139	0.0304178651422405	0.0289760710469441	0.0300338747410995	0.0310193289045843	0.0252081473436155	35.0608890042525	0.00028647290642783	3.4569900062149	0.20734748441134	0.210415472944719	0.20449205438181	0.176476551628786	0.179466093651234	0.173694133114628	0.201024307285506	0.20403967095449	0.198224768537545	0.000359283367801055	0.000350843407607898	0.000359565709613076
128	0.705265052202183	0.25	0.0252093349918543	0.0242884506549875	0.026130219328721	0.276818912318274	0.981329693982952	0.947549840671003	1.0151095472949	32.18	23.8	43.14	0.029001432075377	0.0300353239925019	0.0310692159096267	0.0282576090662274	0.0292649839274037	0.03027235878858	0.02888748863179	0.0298533220324322	0.0309665727501847	0.0252093349918543	35.4967134789812	-9.34435739735919e-05	3.46988499164978	0.20734748441134	0.210415472944719	0.20449205438181	0.176476551628786	0.179466093651234	0.173694133114628	0.201024307285506	0.20403967095449	0.198224768537545	0.000359283367801055	0.000350843407607898	0.000359565709613076
128	0.705265052202183	0.25	0.0252147125366147	0.0242929372895425	0.0261364877836869	0.282450641527061	0.982059562756181	0.948723860821788	1.01539526469057	31.91	23.55	42.79	0.0292746878774902	0.0303033246701404	0.0313319614627905	0.0285274425707125	0.0295298230965528	0.0305322036223931	0.0291029047188044	0.0301914667830716	0.0312503296146456	0.0252147125366147	35.1261685232877	0.00376069566674935	3.46349308126554	0.20734748441134	0.210415472944719	0.20449205438181	0.176476551628786	0.179466093651234	0.173694133114628	0.201024307285506	0.20403967095449	0.198224768537545	0.000359283367801055	0.000350843407607898	0.000359565709613076
128	0.705265052202183	0.25	0.0252153001163977	0.0242871455303374	0.0261434547024581	0.279134614023616	0.984052601840201	0.950373870708657	1.01773133297174	31.69	23.46	43.09	0.0295223400620708	0.0305685335486226	0.0316147270351745	0.0287717666069969	0.0297913617596015	0.030810956912206	0.0293395898162093	0.0304350085023425	0.0314608511258102	0.0252153001163977	35.1727542165017	-0.00276675045047109	3.45659343902897	0.20734748441134	0.210415472944719	0.20449205438181	0.176476551628786	0.179466093651234	0.173694133114628	0.201024307285506	0.20403967095449	0.198224768537545	0.000359283367801055	0.000350843407607898	0.000359565709613076
128	0.705265052202183	0.25	0.0252196016531587	0.0242869450269026	0.0261522582794149	0.279853680041812	1.00278111403561	0.968522627279557	1.03703960079167	32	23.99	42.72	0.0298051767058069	0.0308594424737693	0.0319137082417316	0.0290431782108037	0.0300704906432281	0.0310978030756525	0.0297151495700793	0.0307127719161871	0.0318117681169868	0.0252196016531587	35.4089708376954	-6.09861033911142e-05	3.46931232930739	0.20734748441134	0.210415472944719	0.20449205438181	0.176476551628786	0.179466093651234	0.173694133114628	0.201024307285506	0.20403967095449	0.198224768537545	0.000359283367801055	0.000350843407607898	0.000359565709613076
128	0.705265052202183	0.25	0.0252210561665749	0.0243019313188529	0.0261401810142969	0.282504212259134	0.987902400668205	0.954372796788028	1.02143200454838	32.18	23.71	43.45	0.0292078091478075	0.0302339556119877	0.0312601020761679	0.0284586562825533	0.0294584830539445	0.0304583098253356	0.0290930600501815	0.0301204919070648	0.0311307089378389	0.0252210561665749	35.4714568397393	0.00642334966232226	3.47343508676505	0.20734748441134	0.210415472944719	0.20449205438181	0.176476551628786	0.179466093651234	0.173694133114628	0.201024307285506	0.20403967095449	0.198224768537545	0.000359283367801055	0.000350843407607898	0.000359565709613076
128	0.705265052202183	0.25	0.0252222803696572	0.0243026993714593	0.026141861367855	0.285973461601241	0.998257505710238	0.964664097853215	1.03185091356726	31.94	23.93	43.3	0.029737044002547	0.0307726051371045	0.031808166271662	0.0289775514025765	0.0299866640098881	0.0309957766171998	0.0295705213206417	0.0306428237262702	0.031699184371359	0.0252222803696572	35.4465280861223	-0.00439907657714921	3.4641552494263	0.20734748441134	0.210415472944719	0.20449205438181	0.176476551628786	0.179466093651234	0.173694133114628	0.201024307285506	0.20403967095449	0.198224768537545	0.000359283367801055	0.000350843407607898	0.000359565709613076
128	0.705265052202183	0.25	0.0252237295134143	0.0243047059776803	0.0261427530491483	0.285535219173173	0.989614184234081	0.956275868896052	1.02295249957211	32.09	23.67	43.33	0.0293459172835037	0.0303689938622431	0.0313920704409824	0.0285944222209601	0.0295912996868859	0.0305881771528117	0.0292196963264105	0.0301725175317757	0.0312115242857001	0.0252237295134143	35.3739650983384	-0.00590846340513053	3.45898700495482	0.20734748441134	0.210415472944719	0.20449205438181	0.176476551628786	0.179466093651234	0.173694133114628	0.201024307285506	0.20403967095449	0.198224768537545	0.000359283367801055	0.000350843407607898	0.000359565709613076
128	0.705265052202183	0.25	0.0252313642789726	0.0242974272585542	0.0261653012993909	0.270410089731246	0.98424881076903	0.949817779550296	1.01867984198777	32.19	23.75	43.02	0.0290557750963188	0.0301090511256426	0.0311623271549664	0.0283103325545018	0.029336586184391	0.0303628398142802	0.0288831153507873	0.0299331819588593	0.0310357605357461	0.0252313642789726	35.4002749521186	0.00161646673722257	3.47048882198263	0.20734748441134	0.210415472944719	0.20449205438181	0.176476551628786	0.179466093651234	0.173694133114628	0.201024307285506	0.20403967095449	0.198224768537545	0.000359283367801055	0.000350843407607898	0.000359565709613076
128	0.705265052202183	0.25	0.0252316959246386	0.0242989675075378	0.0261644243417393	0.275714881843574	0.983290801739151	0.949349865228949	1.01723173824935	32.1	23.69	43.26	0.029120318394939	0.0301614212738667	0.0312025241527944	0.0283744044015318	0.0293888395361225	0.0304032746707132	0.0289950588181675	0.029984453256589	0.0310355084056177	0.0252316959246386	35.3326864319605	-0.00926427173413761	3.45594865292525	0.20734748441134	0.210415472944719	0.20449205438181	0.176476551628786	0.179466093651234	0.173694133114628	0.201024307285506	0.20403967095449	0.198224768537545	0.000359283367801055	0.000350843407607898	0.000359565709613076
128	0.705265052202183	0.25	0.0252372725660411	0.0243113375910811	0.0261632075410011	0.284670050126457	0.987498830452205	0.954161096743166	1.02083656416124	32.12	23.68	43.27	0.0292536521221151	0.0302757546452558	0.0312978571683965	0.0285041089248831	0.0295000229232579	0.0304959369216327	0.029079466654255	0.0300654823005972	0.0311621391866823	0.0252372725660411	35.3630413255224	0.000928338454714702	3.46648206397543	0.20734748441134	0.210415472944719	0.20449205438181	0.176476551628786	0.179466093651234	0.173694133114628	0.201024307285506	0.20403967095449	0.198224768537545	0.000359283367801055	0.000350843407607898	0.000359565709613076
128	0.705265052202183	0.25	0.0252408239581633	0.0243172882446178	0.0261643596717088	0.278507744189234	0.980824512591051	0.947203895681043	1.01444512950106	32.15	23.79	43.44	0.0290145597645896	0.0300444197589433	0.0310742797532969	0.028270755782328	0.0292742147569458	0.0302776737315635	0.0288637872685286	0.0299289095341925	0.0309405171240132	0.0252408239581633	35.4327539411996	-0.00968226379639862	3.45851851751945	0.20734748441134	0.210415472944719	0.20449205438181	0.176476551628786	0.179466093651234	0.173694133114628	0.201024307285506	0.20403967095449	0.198224768537545	0.000359283367801055	0.000350843407607898	0.000359565709613076
128	0.705265052202183	0.25	0.0252410439840285	0.0243221821432816	0.0261599058247753	0.279796021342757	0.984975889981977	0.951320877283773	1.01863090268018	32.04	23.62	43.08	0.0292409515075796	0.0302754127685424	0.0313098740295051	0.0284928532427269	0.0295008489259816	0.0305088446092362	0.0290832279916009	0.0301183215153293	0.0311212624056424	0.0252410439840285	35.2567839725889	-8.22229992048245e-05	3.46329665644237	0.20734748441134	0.210415472944719	0.20449205438181	0.176476551628786	0.179466093651234	0.173694133114628	0.201024307285506	0.20403967095449	0.198224768537545	0.000359283367801055	0.000350843407607898	0.000359565709613076
128	0.705265052202183	0.25	0.0252442012350272	0.0243088319048157	0.0261795705652388	0.278184686195453	0.990821379476517	0.956830768321433	1.0248119906316	32.09	23.87	43.83	0.0293628030687299	0.0304058920397121	0.0314489810106943	0.0286108734462097	0.0296272507475203	0.0306436280488308	0.0292330699777989	0.0302681335225999	0.0313559853370127	0.0252442012350272	35.531834110725	-0.00789709898079126	3.46405325951964	0.20734748441134	0.210415472944719	0.20449205438181	0.176476551628786	0.179466093651234	0.173694133114628	0.201024307285506	0.20403967095449	0.198224768537545	0.000359283367801055	0.000350843407607898	0.000359565709613076
128	0.705265052202183	0.25	0.0252484329925908	0.0243263725617124	0.0261704934234692	0.283974267503711	1.00219268881192	0.968300999295515	1.03608437832832	31.86	23.84	43.41	0.029923274256615	0.030970624534222	0.032017974811829	0.0291601470242051	0.030180786938773	0.0312014268533409	0.0297989105068746	0.030844512446876	0.031902854879831	0.0252484329925908	35.5213398542699	0.0175317871218749	3.4878132304679	0.20734748441134	0.210415472944719	0.20449205438181	0.176476551628786	0.179466093651234	0.173694133114628	0.201024307285506	0.20403967095449	0.198224768537545	0.000359283367801055	0.000350843407607898	0.000359565709613076
128	0.705265052202183	0.25	0.0252542273669132	0.0243343614597993	0.0261740932740271	0.287955607404278	1.00479599016836	0.971145931444906	1.03844604889182	32.2	23.67	43.19	0.0296980370893221	0.0307270695546491	0.031756102019976	0.0289359644363741	0.0299385912002582	0.0309412179641422	0.029509003585395	0.0306480096307491	0.031602250276025	0.0252542273669132	35.5116209429701	6.9670327149339e-05	3.46978548472354	0.20734748441134	0.210415472944719	0.20449205438181	0.176476551628786	0.179466093651234	0.173694133114628	0.201024307285506	0.20403967095449	0.198224768537545	0.000359283367801055	0.000350843407607898	0.000359565709613076
128	0.705265052202183	0.25	0.0252542553105095	0.0243304185512396	0.0261780920697793	0.279672335975903	0.985653829476748	0.951965314013596	1.0193423449399	31.72	23.36	42.97	0.0295464420543425	0.0305920429343075	0.0316376438142726	0.0287948706905413	0.0298138746733943	0.0308328786562473	0.029391980005312	0.0303932009541876	0.0314528684452469	0.0252542553105095	35.1734495534785	-0.00325226332093032	3.45581967946508	0.20734748441134	0.210415472944719	0.20449205438181	0.176476551628786	0.179466093651234	0.173694133114628	0.201024307285506	0.20403967095449	0.198224768537545	0.000359283367801055	0.000350843407607898	0.000359565709613076
128	0.705265052202183	0.25	0.025255547410701	0.0243342217034213	0.0261768731179806	0.278597875440187	0.97913980713497	0.945584464055772	1.01269515021417	31.71	23.44	43.1	0.0293566540850199	0.0303984146436219	0.031440175202224	0.0286100358995914	0.0296253017025015	0.0306405675054117	0.0292332817657932	0.0302258535779407	0.0312883271399187	0.025255547410701	35.1151039892572	-0.0145728822719346	3.44272838289841	0.20734748441134	0.210415472944719	0.20449205438181	0.176476551628786	0.179466093651234	0.173694133114628	0.201024307285506	0.20403967095449	0.198224768537545	0.000359283367801055	0.000350843407607898	0.000359565709613076
128	0.705265052202183	0.25	0.0252571759287036	0.0243305011738866	0.0261838506835205	0.279183772016008	0.983434435523351	0.949780971665708	1.017087899381	31.57	23.5	43.47	0.0296218641217195	0.0306714517249203	0.0317210393281211	0.0288705621614265	0.0298935289813929	0.0309164958013592	0.0295025516184981	0.0304953917903043	0.0315837147425579	0.0252571759287036	35.2722835850865	-0.00778586541132867	3.45408852323232	0.20734748441134	0.210415472944719	0.20449205438181	0.176476551628786	0.179466093651234	0.173694133114628	0.201024307285506	0.20403967095449	0.198224768537545	0.000359283367801055	0.000350843407607898	0.000359565709613076
128	0.705265052202183	0.25	0.0252573205059762	0.0243288692914167	0.0261857717205356	0.273559034784688	0.974936527251988	0.94110137445963	1.00877168004435	32.06	23.7	43.21	0.0289078921626737	0.0299472094719176	0.0309865267811614	0.0281680299589824	0.0291807472106909	0.0301934644623995	0.0287407732262827	0.0297633271791943	0.0308492702668209	0.0252573205059762	35.4026341368452	-0.00106117572938156	3.46585594560727	0.20734748441134	0.210415472944719	0.20449205438181	0.176476551628786	0.179466093651234	0.173694133114628	0.201024307285506	0.20403967095449	0.198224768537545	0.000359283367801055	0.000350843407607898	0.000359565709613076
128	0.705265052202183	0.25	0.0252636229507411	0.0243385281220258	0.0261887177794564	0.27634555118565	0.984877267383628	0.950935171131779	1.01881936363548	31.93	23.66	42.9	0.0293211267895142	0.0303676970899037	0.0314142673902932	0.0285723669929807	0.0295922115208307	0.0306120560486808	0.0291559480969495	0.0302265769852967	0.0312497972499938	0.0252636229507411	35.2955157543993	0.0121733482728938	3.47659757190598	0.20734748441134	0.210415472944719	0.20449205438181	0.176476551628786	0.179466093651234	0.173694133114628	0.201024307285506	0.20403967095449	0.198224768537545	0.000359283367801055	0.000350843407607898	0.000359565709613076
128	0.705265052202183	0.25	0.0252687693146903	0.0243444072334499	0.0261931313959307	0.28100159002798	0.987207262235073	0.953576625830409	1.02083789863974	31.73	23.53	43.19	0.0295903292320657	0.03063391773512	0.0316775062381742	0.0288375484398726	0.0298545879520761	0.0308716274642796	0.0294688969850543	0.0304619280294895	0.0315203451068105	0.0252687693146903	35.2724871319772	-0.00391862607734732	3.45728818786914	0.20734748441134	0.210415472944719	0.20449205438181	0.176476551628786	0.179466093651234	0.173694133114628	0.201024307285506	0.20403967095449	0.198224768537545	0.000359283367801055	0.000350843407607898	0.000359565709613076
128	0.705265052202183	0.25	0.0252696431561342	0.0243427707908119	0.0261965155214564	0.282946420223185	1.0051896889349	0.971110527862509	1.0392688500073	31.6	23.43	42.88	0.0302579509365859	0.0313197925643955	0.0323816341922051	0.029490071072274	0.030524965508359	0.0315598599444439	0.0301361802368765	0.0311143483883273	0.0322549123323886	0.0252696431561342	35.1323848814975	-0.00767886171587115	3.45106078451133	0.20734748441134	0.210415472944719	0.20449205438181	0.176476551628786	0.179466093651234	0.173694133114628	0.201024307285506	0.20403967095449	0.198224768537545	0.000359283367801055	0.000350843407607898	0.000359565709613076
128	0.705265052202183	0.25	0.0252702886203504	0.0243374342154344	0.0262031430252664	0.277161515477092	0.969898765682648	0.936540939283335	1.00325659208196	32.13	23.63	43.39	0.0287076127731831	0.0297301239342642	0.0307526350953453	0.0279719729156639	0.028968281968935	0.0299645910222061	0.0285954225541063	0.0295389909169571	0.0306384743351368	0.0252702886203504	35.220710649043	-0.00181240821397154	3.45969687644514	0.20734748441134	0.210415472944719	0.20449205438181	0.176476551628786	0.179466093651234	0.173694133114628	0.201024307285506	0.20403967095449	0.198224768537545	0.000359283367801055	0.000350843407607898	0.000359565709613076
128	0.705265052202183	0.25	0.0252740572131915	0.0243487950679009	0.0261993193584822	0.283102261045401	1.00020029108499	0.966303305332064	1.03409727683791	32.41	23.87	43.41	0.0293634522630046	0.0303934937805317	0.0314235352980588	0.0286071905573208	0.0296107031453477	0.0306142157333745	0.0292280575863972	0.0302742087599137	0.0312506625073498	0.0252740572131915	35.6221703660008	-0.00695471429308438	3.46597208192802	0.20734748441134	0.210415472944719	0.20449205438181	0.176476551628786	0.179466093651234	0.173694133114628	0.201024307285506	0.20403967095449	0.198224768537545	0.000359283367801055	0.000350843407607898	0.000359565709613076
128	0.705265052202183	0.25	0.0252743147027805	0.0243396986017306	0.0262089308038303	0.272968901768481	0.974510182976373	0.940639538745649	1.0083808272071	31.85	23.83	43.26	0.0290834671455329	0.0301307075900457	0.0311779480345585	0.0283419846573082	0.0293625257249317	0.0303830667925551	0.0289700497040031	0.0299955621674888	0.0310708719839324	0.0252743147027805	35.291571092949	0.00161334241963542	3.46577752693309	0.20734748441134	0.210415472944719	0.20449205438181	0.176476551628786	0.179466093651234	0.173694133114628	0.201024307285506	0.20403967095449	0.198224768537545	0.000359283367801055	0.000350843407607898	0.000359565709613076
128	0.705265052202183	0.25	0.0252752805253082	0.0243385741990372	0.0262119868515792	0.276185423292231	0.984780268571281	0.95082792225964	1.01873261488292	31.65	23.41	42.73	0.0295730777021331	0.0306290788482266	0.0316850799943201	0.0288217723838325	0.0298509457751288	0.0308801191664251	0.0294330811768307	0.0304449713377829	0.0315338090619967	0.0252752805253082	35.0194045873181	0.00441680514607285	3.46022416869087	0.20734748441134	0.210415472944719	0.20449205438181	0.176476551628786	0.179466093651234	0.173694133114628	0.201024307285506	0.20403967095449	0.198224768537545	0.000359283367801055	0.000350843407607898	0.000359565709613076
128	0.705265052202183	0.25	0.0252784420808968	0.0243475779003517	0.0262093062614418	0.276472451467897	0.977881218047601	0.944190918158441	1.01157151793676	32.03	23.58	43.22	0.029027067057758	0.0300628010129055	0.0310985349680531	0.0282845201448556	0.0292937587930728	0.03030299744129	0.0288668670414155	0.0299086551661324	0.0309237660017716	0.0252784420808968	35.3068568910156	0.00144306902807995	3.46480440840969	0.20734748441134	0.210415472944719	0.20449205438181	0.176476551628786	0.179466093651234	0.173694133114628	0.201024307285506	0.20403967095449	0.198224768537545	0.000359283367801055	0.000350843407607898	0.000359565709613076
128	0.705265052202183	0.25	0.0252799484501016	0.024336444912966	0.0262234519872372	0.273156918267265	0.981229737061597	0.947141691816628	1.01531778230657	32.21	23.96	43.59	0.0289615872888355	0.0300039275283137	0.031046267767792	0.0282183766687017	0.0292339684317222	0.0302495601947427	0.028809892818299	0.029877698244855	0.0309284555386983	0.0252799484501016	35.3902439833442	-0.0144846857192241	3.45543272564406	0.20734748441134	0.210415472944719	0.20449205438181	0.176476551628786	0.179466093651234	0.173694133114628	0.201024307285506	0.20403967095449	0.198224768537545	0.000359283367801055	0.000350843407607898	0.000359565709613076
128	0.705265052202183	0.25	0.0252810603059241	0.0243395416577782	0.02622257895407	0.272345497495479	0.975518816957675	0.941559782826583	1.00947785108877	31.63	23.35	42.86	0.0293100360539727	0.0303671548189144	0.0314242735838561	0.0285657978767773	0.0295960743634888	0.0306263508502002	0.0291818259482197	0.0302344139548842	0.0312846427990735	0.0252810603059241	35.0207463016622	-0.00639511668454554	3.44981612927367	0.20734748441134	0.210415472944719	0.20449205438181	0.176476551628786	0.179466093651234	0.173694133114628	0.201024307285506	0.20403967095449	0.198224768537545	0.000359283367801055	0.000350843407607898	0.000359565709613076
128	0.705265052202183	0.25	0.0252816081843073	0.024357456226487	0.0262057601421275	0.281408758125287	0.991740370980698	0.957989318873666	1.02549142308773	31.95	23.64	43.2	0.029526764144563	0.0305670255917019	0.0316072870388409	0.0287725739109689	0.0297862643793181	0.0307999548476672	0.0293414824399833	0.0303956335065204	0.0314680474394808	0.0252816081843073	35.2792146263328	-0.00458401028961621	3.45974793596937	0.20734748441134	0.210415472944719	0.20449205438181	0.176476551628786	0.179466093651234	0.173694133114628	0.201024307285506	0.20403967095449	0.198224768537545	0.000359283367801055	0.000350843407607898	0.000359565709613076
128	0.705265052202183	0.25	0.0252827349237781	0.024355585358766	0.0262098844887902	0.28268643353217	0.995234668559094	0.961471382918951	1.02899795419924	31.88	23.8	43.4	0.0296915642116102	0.0307342211033169	0.0317768779950237	0.0289340338362791	0.0299500890891875	0.0309661443420958	0.0295780055929393	0.0306101715906175	0.0316702152602377	0.0252827349237781	35.4481537282519	-0.00600233919664282	3.46131229704052	0.20734748441134	0.210415472944719	0.20449205438181	0.176476551628786	0.179466093651234	0.173694133114628	0.201024307285506	0.20403967095449	0.198224768537545	0.000359283367801055	0.000350843407607898	0.000359565709613076
128	0.705265052202183	0.25	0.0252863065433362	0.0243641272024322	0.0262084858842402	0.280389267497174	0.986196141376538	0.952548967707085	1.01984331504599	32.02	23.66	43.27	0.0292958769431888	0.0303307040153121	0.0313655310874354	0.0285466321793455	0.0295549934533371	0.0305633547273286	0.0291233109990497	0.030187306278456	0.0312189595546027	0.0252863065433362	35.3174774812425	-0.00343688739511165	3.46107104120956	0.20734748441134	0.210415472944719	0.20449205438181	0.176476551628786	0.179466093651234	0.173694133114628	0.201024307285506	0.20403967095449	0.198224768537545	0.000359283367801055	0.000350843407607898	0.000359565709613076
128	0.705265052202183	0.25	0.025294694853943	0.0243690054153485	0.0262203842925374	0.282458495684245	1.00611705458799	0.971965390425972	1.04026871875	31.89	23.63	43.25	0.0300088158380984	0.0310632268392487	0.032117637840399	0.0292430882302153	0.0302705940839585	0.0312980999377018	0.0298677949709918	0.0309397040481693	0.0319702586006445	0.025294694853943	35.4193152767465	0.00572270755435091	3.47196433423487	0.20734748441134	0.210415472944719	0.20449205438181	0.176476551628786	0.179466093651234	0.173694133114628	0.201024307285506	0.20403967095449	0.198224768537545	0.000359283367801055	0.000350843407607898	0.000359565709613076
128	0.705265052202183	0.25	0.0252948240264899	0.0243690721612534	0.0262205758917264	0.2793332783078	0.992071472183639	0.958135052342065	1.02600789202521	32.02	23.42	43.24	0.0294640595702701	0.0305076543050308	0.0315512490397915	0.0287104590240449	0.0297273617966787	0.0307442645693125	0.02927133706901	0.030319138936556	0.0313251255518998	0.0252948240264899	35.3292237380201	0.00279020798297306	3.46611265462472	0.20734748441134	0.210415472944719	0.20449205438181	0.176476551628786	0.179466093651234	0.173694133114628	0.201024307285506	0.20403967095449	0.198224768537545	0.000359283367801055	0.000350843407607898	0.000359565709613076
128	0.705265052202183	0.25	0.0252976968171162	0.0243707717780476	0.0262246218561849	0.280946571500662	0.9906634754016	0.956910502431499	1.0244164483717	32.12	23.55	43.32	0.0293380251931314	0.0303728613338401	0.0314076974745489	0.0285863213569105	0.0295946427512548	0.0306029641455991	0.0292016629164882	0.0301738120014791	0.0311381463733551	0.0252976968171162	35.2884654955628	0.0125169871154556	3.47653067825323	0.20734748441134	0.210415472944719	0.20449205438181	0.176476551628786	0.179466093651234	0.173694133114628	0.201024307285506	0.20403967095449	0.198224768537545	0.000359283367801055	0.000350843407607898	0.000359565709613076
128	0.705265052202183	0.25	0.0252983280623323	0.0243732977002015	0.0262233584244631	0.284619286637709	0.994777630016569	0.96118997922471	1.02836528080843	32.21	23.63	43.89	0.0293842872186851	0.0304110864979128	0.0314378857771406	0.0286301265055359	0.0296305725276327	0.0306310185497295	0.0292197515029616	0.0301682405699468	0.0312587551485572	0.0252983280623323	35.5726155590457	0.0102085365202534	3.47956999749213	0.20734748441134	0.210415472944719	0.20449205438181	0.176476551628786	0.179466093651234	0.173694133114628	0.201024307285506	0.20403967095449	0.198224768537545	0.000359283367801055	0.000350843407607898	0.000359565709613076
128	0.705265052202183	0.25	0.025308532495443	0.0243815934923862	0.0262354714984998	0.282134612572062	1.00548629716281	0.971328752360968	1.03964384196466	31.83	23.7	42.82	0.0300476242072098	0.0311042727080928	0.0321609212089758	0.0292817920950654	0.0303115095032389	0.0313412269114123	0.030012909557127	0.0309168627063287	0.0320442601578819	0.025308532495443	35.2625843087812	-0.00767599336494394	3.45513411912785	0.20734748441134	0.210415472944719	0.20449205438181	0.176476551628786	0.179466093651234	0.173694133114628	0.201024307285506	0.20403967095449	0.198224768537545	0.000359283367801055	0.000350843407607898	0.000359565709613076
128	0.705265052202183	0.25	0.0253125854488186	0.0243779662667074	0.0262472046309298	0.272296861309686	0.970277718830966	0.936496988652202	1.00405844900973	32.09	23.62	43.29	0.0287338707195673	0.029770340826285	0.0308068109330028	0.0279979727502071	0.0290078980083634	0.0300178232665196	0.0285537161647573	0.0296408466805208	0.0306902555901991	0.0253125854488186	35.2941901086866	0.0022113869474642	3.4657224668962	0.20734748441134	0.210415472944719	0.20449205438181	0.176476551628786	0.179466093651234	0.173694133114628	0.201024307285506	0.20403967095449	0.198224768537545	0.000359283367801055	0.000350843407607898	0.000359565709613076
128	0.705265052202183	0.25	0.0253142709058693	0.0243905185412604	0.0262380232704781	0.282176288365179	0.986658676616244	0.953144176272984	1.0201731769595	31.99	23.7	43.52	0.0293401507728438	0.030371810533902	0.0314034702949602	0.0285901651602211	0.0295954538919036	0.0306007426235862	0.0291691807222896	0.0302463076441172	0.0312228624247864	0.0253142709058693	35.4545569801214	0.0150204032149711	3.48229422356136	0.20734748441134	0.210415472944719	0.20449205438181	0.176476551628786	0.179466093651234	0.173694133114628	0.201024307285506	0.20403967095449	0.198224768537545	0.000359283367801055	0.000350843407607898	0.000359565709613076
128	0.705265052202183	0.25	0.0253195452334319	0.0243851118005191	0.0262539786663447	0.275093316236809	0.991563029573905	0.957283210092832	1.02584284905498	32.12	23.76	43.29	0.0293528112863667	0.0304039203641714	0.0314550294419762	0.0286007790363291	0.0296249582259843	0.0306491374156396	0.0292378209135154	0.0302135458813155	0.0312637854334725	0.0253195452334319	35.385527172357	0.00133326467582101	3.46886413747468	0.20734748441134	0.210415472944719	0.20449205438181	0.176476551628786	0.179466093651234	0.173694133114628	0.201024307285506	0.20403967095449	0.198224768537545	0.000359283367801055	0.000350843407607898	0.000359565709613076
128	0.705265052202183	0.25	0.0253252941646728	0.0243910262795657	0.02625956204978	0.279359119414632	0.981697054645043	0.948117674355826	1.01527643493426	32.01	23.63	43.07	0.0291639271271503	0.0301968227541566	0.031229718381163	0.0284181223024328	0.0294246038412852	0.0304310853801377	0.0290458698195058	0.0300132840912744	0.0311145518299159	0.0253252941646728	35.1557953904555	0.00869863806881597	3.47013709318041	0.20734748441134	0.210415472944719	0.20449205438181	0.176476551628786	0.179466093651234	0.173694133114628	0.201024307285506	0.20403967095449	0.198224768537545	0.000359283367801055	0.000350843407607898	0.000359565709613076
128	0.705265052202183	0.25	0.0253360606671287	0.0244133855210809	0.0262587358131764	0.288172459942253	1.00616930533377	0.972491065247773	1.03984754541976	32.25	23.6	42.91	0.0296995269399598	0.0307280482646978	0.0317565695894357	0.0289368232222119	0.0299389314313556	0.0309410396404992	0.029537412881877	0.0305941915970119	0.0315436947999695	0.0253360606671287	35.338674929542	-0.00335166164828145	3.46063274471959	0.20734748441134	0.210415472944719	0.20449205438181	0.176476551628786	0.179466093651234	0.173694133114628	0.201024307285506	0.20403967095449	0.198224768537545	0.000359283367801055	0.000350843407607898	0.000359565709613076
128	0.705265052202183	0.25	0.0253360641807078	0.0244046493005967	0.0262674790608188	0.278495398567181	0.993874294540893	0.959805311765855	1.02794327731593	32.22	23.79	43.41	0.0293400795481822	0.0303815268630613	0.0314229741779404	0.0285870253440848	0.0296017424560847	0.0306164595680846	0.0291184095082406	0.0302510998352333	0.0312440102741399	0.0253360641807078	35.5138195322143	-0.00650303557345666	3.46491993287745	0.20734748441134	0.210415472944719	0.20449205438181	0.176476551628786	0.179466093651234	0.173694133114628	0.201024307285506	0.20403967095449	0.198224768537545	0.000359283367801055	0.000350843407607898	0.000359565709613076
128	0.705265052202183	0.25	0.0253432845059757	0.0244161526189821	0.0262704163929694	0.282210145676722	0.985648214919279	0.952170835546704	1.01912559429185	31.77	23.57	43.13	0.0295042921153517	0.0305416336757008	0.0315789752360499	0.0287530564001801	0.0297639852601017	0.0307749141200234	0.0293233482076519	0.0304103842359632	0.0313931942277789	0.0253432845059757	35.1650508787191	0.0013977643069172	3.46177540194823	0.20734748441134	0.210415472944719	0.20449205438181	0.176476551628786	0.179466093651234	0.173694133114628	0.201024307285506	0.20403967095449	0.198224768537545	0.000359283367801055	0.000350843407607898	0.000359565709613076
128	0.705265052202183	0.25	0.0253457730745957	0.0244160265818187	0.0262755195673728	0.281300495823551	0.997178466991661	0.963233258264776	1.03112367571855	32.08	23.59	43.34	0.029571366290943	0.0306134879083937	0.0316556095258444	0.0288142774334802	0.0298297185568026	0.0308451596801249	0.0294402610173621	0.0304180987122317	0.0314794026922204	0.0253457730745957	35.3068935303979	0.00535226031927688	3.47068118519121	0.20734748441134	0.210415472944719	0.20449205438181	0.176476551628786	0.179466093651234	0.173694133114628	0.201024307285506	0.20403967095449	0.198224768537545	0.000359283367801055	0.000350843407607898	0.000359565709613076
128	0.705265052202183	0.25	0.0253482430262487	0.0244110941761698	0.0262853918763276	0.280440880312492	0.994495111804753	0.960569131883484	1.02842109172602	31.9	23.4	42.98	0.0296495523685199	0.0306967337581162	0.0317439151477125	0.028892879964453	0.029913336725977	0.0309337934875009	0.0294848657278863	0.0305071217635254	0.0316093497136688	0.0253482430262487	35.1391145608235	0.00711793663203084	3.46589113161131	0.20734748441134	0.210415472944719	0.20449205438181	0.176476551628786	0.179466093651234	0.173694133114628	0.201024307285506	0.20403967095449	0.198224768537545	0.000359283367801055	0.000350843407607898	0.000359565709613076
128	0.705265052202183	0.25	0.025351802898559	0.024413521146591	0.026290084650527	0.279278492228449	1.00119013387012	0.966937125176632	1.03544314256361	32.02	23.73	44.01	0.0297368960259472	0.0307903028417296	0.031843709657512	0.0289763496847532	0.0300028147276339	0.0310292797705146	0.0295288414080856	0.0305908650089231	0.031595126312459	0.025351802898559	35.5979648542537	-0.00138721398540052	3.47049265980411	0.20734748441134	0.210415472944719	0.20449205438181	0.176476551628786	0.179466093651234	0.173694133114628	0.201024307285506	0.20403967095449	0.198224768537545	0.000359283367801055	0.000350843407607898	0.000359565709613076
128	0.705265052202183	0.25	0.0253553462517405	0.0244307287891381	0.026279963714343	0.282449371764803	0.982514405420369	0.949163159520843	1.0158656513199	32.17	23.7	43.29	0.0290517232677323	0.0300725289709332	0.0310933346741342	0.0283066240794227	0.0293012488399695	0.0302958736005163	0.0289199182239827	0.0299514621908662	0.0309327692720621	0.0253553462517405	35.3119878313475	0.00570891629556352	3.4699540216927	0.20734748441134	0.210415472944719	0.20449205438181	0.176476551628786	0.179466093651234	0.173694133114628	0.201024307285506	0.20403967095449	0.198224768537545	0.000359283367801055	0.000350843407607898	0.000359565709613076
128	0.705265052202183	0.25	0.0253645244193205	0.0244246811933386	0.0263043676453024	0.28023671320892	0.995153625618635	0.961187999285874	1.0291192519514	32.08	23.68	43.29	0.0295072548148076	0.0305499565463003	0.0315926582777929	0.0287517874747619	0.0297677931578253	0.0307837988408886	0.0293164613067177	0.0303766028524757	0.0314716134884297	0.0253645244193205	35.344868217454	-0.00452980122459944	3.46207505635761	0.20734748441134	0.210415472944719	0.20449205438181	0.176476551628786	0.179466093651234	0.173694133114628	0.201024307285506	0.20403967095449	0.198224768537545	0.000359283367801055	0.000350843407607898	0.000359565709613076
128	0.705265052202183	0.25	0.0253702262360607	0.0244456377261287	0.0262948147459927	0.287175074694357	0.992166294319305	0.958875841360423	1.02545674727819	31.91	23.7	43.22	0.0295844460187046	0.0306115650324686	0.0316386840462327	0.0288292411463092	0.0298301407986144	0.0308310404509196	0.0294742934029615	0.0304860725521275	0.0314774967384448	0.0253702262360607	35.2115513629793	0.00190757800896598	3.46405562078937	0.20734748441134	0.210415472944719	0.20449205438181	0.176476551628786	0.179466093651234	0.173694133114628	0.201024307285506	0.20403967095449	0.198224768537545	0.000359283367801055	0.000350843407607898	0.000359565709613076
128	0.705265052202183	0.25	0.025374743857461	0.0244444940263262	0.0263049936885958	0.276814255676497	0.98459186772092	0.950699327938945	1.0184844075029	32.14	23.58	43.13	0.0291279713242016	0.0301663868335656	0.0312048023429296	0.0283813550952307	0.0293931536506339	0.0304049522060372	0.0289784616429708	0.0300070017886361	0.0310480904846697	0.025374743857461	35.2654932874143	0.000943436426401693	3.46431215433396	0.20734748441134	0.210415472944719	0.20449205438181	0.176476551628786	0.179466093651234	0.173694133114628	0.201024307285506	0.20403967095449	0.198224768537545	0.000359283367801055	0.000350843407607898	0.000359565709613076
128	0.705265052202183	0.25	0.0253812084983822	0.0244489049153661	0.0263135120813982	0.28527015834913	0.99980320573903	0.966099746438752	1.03350666503931	32.14	23.81	43.61	0.0296023884373722	0.0306351005331654	0.0316678126289585	0.0288436504062686	0.0298498930857876	0.0308561357653066	0.0294876338607903	0.0304634407942553	0.0314728055655633	0.0253812084983822	35.595242956244	0.00203178488067783	3.47333711700458	0.20734748441134	0.210415472944719	0.20449205438181	0.176476551628786	0.179466093651234	0.173694133114628	0.201024307285506	0.20403967095449	0.198224768537545	0.000359283367801055	0.000350843407607898	0.000359565709613076
128	0.705265052202183	0.25	0.0253832703896045	0.0244563186743949	0.0263102221048142	0.278155637239345	0.986433575650971	0.952591042299565	1.02027610900238	32.24	23.71	43.02	0.0290968907849258	0.0301306108736996	0.0311643309624734	0.0283497394931754	0.0293569156702528	0.0303640918473302	0.0289588723349632	0.0300069437916141	0.0310112434431792	0.0253832703896045	35.4491521023455	0.0150212062292315	3.48245515391733	0.20734748441134	0.210415472944719	0.20449205438181	0.176476551628786	0.179466093651234	0.173694133114628	0.201024307285506	0.20403967095449	0.198224768537545	0.000359283367801055	0.000350843407607898	0.000359565709613076
128	0.705265052202183	0.25	0.0253836644479081	0.0244494935590513	0.0263178353367648	0.28485499749531	1.00128447485872	0.967496685132698	1.03507226458474	32.1	23.68	43.37	0.0296799805632295	0.0307164915484897	0.0317530025337498	0.0289197763576349	0.0299297388076472	0.0309397012576594	0.029540274750546	0.0305863625554958	0.03153459065652	0.0253836644479081	35.3867984804696	0.00519366859142565	3.472196223239	0.20734748441134	0.210415472944719	0.20449205438181	0.176476551628786	0.179466093651234	0.173694133114628	0.201024307285506	0.20403967095449	0.198224768537545	0.000359283367801055	0.000350843407607898	0.000359565709613076
128	0.705265052202183	0.25	0.0253840633660853	0.024457911208129	0.0263102155240417	0.279778283530456	0.984380715800195	0.950744558831694	1.0180168727687	32.14	23.78	43.41	0.0291277615693708	0.0301582654530768	0.0311887693367828	0.0283811267803693	0.0293852156562504	0.0303893045321316	0.0289930794307059	0.029985051102222	0.0310319485131609	0.0253840633660853	35.4206392722834	-0.00322448396019541	3.46575484219541	0.20734748441134	0.210415472944719	0.20449205438181	0.176476551628786	0.179466093651234	0.173694133114628	0.201024307285506	0.20403967095449	0.198224768537545	0.000359283367801055	0.000350843407607898	0.000359565709613076
128	0.705265052202183	0.25	0.0253858275737957	0.0244553369098053	0.026316318237786	0.280785063307725	0.992670711837436	0.958835825269787	1.02650559840508	31.81	23.55	42.86	0.0296807397697608	0.0307280978647415	0.0317754559597221	0.0289245553733539	0.0299452296371693	0.0309659039009847	0.029524359793254	0.0306118925980622	0.0316402389667931	0.0253858275737957	35.1888781165197	0.000512883977984717	3.46012699061916	0.20734748441134	0.210415472944719	0.20449205438181	0.176476551628786	0.179466093651234	0.173694133114628	0.201024307285506	0.20403967095449	0.198224768537545	0.000359283367801055	0.000350843407607898	0.000359565709613076
128	0.705265052202183	0.25	0.0253859743657492	0.0244534810336893	0.026318467697809	0.278218255200891	0.995025338372241	0.960893361426333	1.02915731531815	32.08	23.77	43.32	0.0294934201249158	0.0305410584749875	0.0315886968250593	0.0287382350002042	0.0297590483535581	0.0307798617069119	0.0293217125363754	0.030349936740293	0.0313972404631846	0.0253859743657492	35.3760796119475	0.00678865093500205	3.47302546353723	0.20734748441134	0.210415472944719	0.20449205438181	0.176476551628786	0.179466093651234	0.173694133114628	0.201024307285506	0.20403967095449	0.198224768537545	0.000359283367801055	0.000350843407607898	0.000359565709613076
128	0.705265052202183	0.25	0.0253883292273175	0.0244528952939123	0.0263237631607228	0.273050807470195	0.988257666826272	0.953916293659644	1.0225990399929	31.94	23.73	42.87	0.0294107365044715	0.0304695349379594	0.0315283333714473	0.0286596535045993	0.0296914126456994	0.0307231717867995	0.0293243491228	0.0303751007441173	0.0313922743991754	0.0253883292273175	35.2115316384419	-0.00867035194726234	3.454871378966	0.20734748441134	0.210415472944719	0.20449205438181	0.176476551628786	0.179466093651234	0.173694133114628	0.201024307285506	0.20403967095449	0.198224768537545	0.000359283367801055	0.000350843407607898	0.000359565709613076
128	0.705265052202183	0.25	0.0253895657396639	0.0244542015641157	0.0263249299152121	0.284323134730524	0.992550690056453	0.959013841211491	1.02608753890142	32.14	23.67	43.4	0.0293803806135963	0.0304078166539363	0.0314352526942764	0.0286272595361679	0.0296283588265568	0.0306294581169457	0.0291525132652344	0.0301987534349338	0.0312870199267615	0.0253895657396639	35.3972168975326	0.0212704874803599	3.4879858152673	0.20734748441134	0.210415472944719	0.20449205438181	0.176476551628786	0.179466093651234	0.173694133114628	0.201024307285506	0.20403967095449	0.198224768537545	0.000359283367801055	0.000350843407607898	0.000359565709613076
128	0.705265052202183	0.25	0.0253953885517857	0.0244702264756706	0.0263205506279008	0.281737174033667	0.992623042729042	0.958869361976448	1.02637672348164	31.97	23.98	43.5	0.0295363341080352	0.0305760586332089	0.0316157831583826	0.0287816346205839	0.0297947925595533	0.0308079504985228	0.0294394470330688	0.0304831022689195	0.0314867688118559	0.0253953885517857	35.4831064945262	-0.000480890068699009	3.47104724619719	0.20734748441134	0.210415472944719	0.20449205438181	0.176476551628786	0.179466093651234	0.173694133114628	0.201024307285506	0.20403967095449	0.198224768537545	0.000359283367801055	0.000350843407607898	0.000359565709613076
128	0.705265052202183	0.25	0.0253981883866435	0.0244678670757886	0.0263285096974983	0.280956749923158	0.97793449326575	0.944616049809563	1.01125293672194	31.98	23.86	43.48	0.0290812456342815	0.0301069976723679	0.0311327497104543	0.0283379325444574	0.0293374664856159	0.0303370004267744	0.0289339303892348	0.0299558702204769	0.0309334110521761	0.0253981883866435	35.3934030904612	0.000166988692199732	3.46652819885078	0.20734748441134	0.210415472944719	0.20449205438181	0.176476551628786	0.179466093651234	0.173694133114628	0.201024307285506	0.20403967095449	0.198224768537545	0.000359283367801055	0.000350843407607898	0.000359565709613076
128	0.705265052202183	0.25	0.0254064977455047	0.0244786578067447	0.0263343376842646	0.286210462205493	1.00266852747173	0.968946250769566	1.03639080417389	32.18	23.84	43.75	0.0296548948513954	0.0306869753914234	0.0317190559314514	0.0288942907966162	0.0298999000020622	0.0309055092075082	0.0295457445023672	0.0305200022840831	0.0315153968710069	0.0254064977455047	35.4800659281716	-0.00224853285360033	3.46612736738781	0.20734748441134	0.210415472944719	0.20449205438181	0.176476551628786	0.179466093651234	0.173694133114628	0.201024307285506	0.20403967095449	0.198224768537545	0.000359283367801055	0.000350843407607898	0.000359565709613076
128	0.705265052202183	0.25	0.0254140380656686	0.0244810580212991	0.026347018110038	0.277243863874722	0.979926388991625	0.946230606713761	1.01362217126949	31.94	23.69	43.54	0.0291686952661039	0.0302074082373842	0.0312461212086645	0.0284237167637732	0.029435900648763	0.0304480845337528	0.0290406684394839	0.030048539137079	0.0310477540491618	0.0254140380656686	35.2854174018943	-0.00126147690129686	3.46226800996007	0.20734748441134	0.210415472944719	0.20449205438181	0.176476551628786	0.179466093651234	0.173694133114628	0.201024307285506	0.20403967095449	0.198224768537545	0.000359283367801055	0.000350843407607898	0.000359565709613076
128	0.705265052202183	0.25	0.0254140710387147	0.024476279975671	0.0263518621017585	0.280610537882361	0.99587985478941	0.961920911870467	1.02983879770835	31.96	23.9	42.98	0.0296365726286298	0.0306828402227626	0.0317291078168954	0.0288794060528577	0.029898943199394	0.0309184803459303	0.0294987632360205	0.0305707457942839	0.0315970382533124	0.0254140710387147	35.2546859069046	0.00164954546446598	3.46652831517362	0.20734748441134	0.210415472944719	0.20449205438181	0.176476551628786	0.179466093651234	0.173694133114628	0.201024307285506	0.20403967095449	0.198224768537545	0.000359283367801055	0.000350843407607898	0.000359565709613076
128	0.705265052202183	0.25	0.025415712184941	0.0244882569353652	0.0263431674345169	0.284082026994906	0.986295027190677	0.952949793530486	1.01964026085087	31.93	23.72	43.23	0.0293832778046759	0.0304114455746371	0.0314396133445982	0.0286329313726766	0.0296348433238413	0.030636755275006	0.0292570644157302	0.0302635920424778	0.0312581002794911	0.025415712184941	35.2513249570954	0.00655847641781208	3.46795501544059	0.20734748441134	0.210415472944719	0.20449205438181	0.176476551628786	0.179466093651234	0.173694133114628	0.201024307285506	0.20403967095449	0.198224768537545	0.000359283367801055	0.000350843407607898	0.000359565709613076
128	0.705265052202183	0.25	0.0254167622627942	0.024479382589135	0.0263541419364535	0.276418654178468	0.987534594537386	0.953507137583743	1.02156205149103	31.85	23.52	42.79	0.0294770703603272	0.0305290076802169	0.0315809450001066	0.0287254886504379	0.0297506045515124	0.0307757204525869	0.0293597572475849	0.030358113875331	0.0314487876204852	0.0254167622627942	35.0907270363435	-0.00348338692361176	3.45403557244375	0.20734748441134	0.210415472944719	0.20449205438181	0.176476551628786	0.179466093651234	0.173694133114628	0.201024307285506	0.20403967095449	0.198224768537545	0.000359283367801055	0.000350843407607898	0.000359565709613076
128	0.705265052202183	0.25	0.0254190317329082	0.0244932535833419	0.0263448098824746	0.281823748777731	0.994157985606545	0.960359339851379	1.02795663136171	32.05	23.69	43.29	0.0295099149213272	0.0305484794661833	0.0315870440110393	0.0287548022900027	0.029766791590289	0.0307787808905753	0.0293701189822401	0.0303961462542015	0.0314583814005989	0.0254190317329082	35.4016927910701	0.000340155353809122	3.46635506458203	0.20734748441134	0.210415472944719	0.20449205438181	0.176476551628786	0.179466093651234	0.173694133114628	0.201024307285506	0.20403967095449	0.198224768537545	0.000359283367801055	0.000350843407607898	0.000359565709613076
128	0.705265052202183	0.25	0.0254272387582687	0.0244810910702087	0.0263733864463287	0.268926290712569	0.969260984815287	0.935226290700366	1.00329567893021	32.08	23.59	43.08	0.0287033926729931	0.0297479646652478	0.0307925366575024	0.0279684031678638	0.0289862274700315	0.0300040517721993	0.0285479094868433	0.0296204832580643	0.0306681476740591	0.0254272387582687	35.2277798318347	-0.0156881867334801	3.4482904719985	0.20734748441134	0.210415472944719	0.20449205438181	0.176476551628786	0.179466093651234	0.173694133114628	0.201024307285506	0.20403967095449	0.198224768537545	0.000359283367801055	0.000350843407607898	0.000359565709613076
128	0.705265052202183	0.25	0.0254355377973309	0.0245065094840916	0.0263645661105701	0.284715401459594	1.00085101393406	0.967066275724623	1.0346357521435	32.07	23.98	43.71	0.0296925872549178	0.0307299063222348	0.0317672253895518	0.0289324482163273	0.0299432116079205	0.0309539749995136	0.0295677701055628	0.030607742429458	0.0316385741720297	0.0254355377973309	35.5505743978057	-0.00160915244015841	3.47023948036174	0.20734748441134	0.210415472944719	0.20449205438181	0.176476551628786	0.179466093651234	0.173694133114628	0.201024307285506	0.20403967095449	0.198224768537545	0.000359283367801055	0.000350843407607898	0.000359565709613076
128	0.705265052202183	0.25	0.0254374101504471	0.0245042680211102	0.026370552279784	0.27674710564021	0.988972736567521	0.954923683866278	1.02302178926876	32.15	23.89	42.88	0.0292454154299985	0.0302881989613631	0.0313309824927277	0.0284956091268217	0.0295116573339254	0.0305277055410291	0.0291481180676747	0.0301422683292999	0.0311629346386414	0.0254374101504471	35.3201511551228	0.00468454225011745	3.47235973963718	0.20734748441134	0.210415472944719	0.20449205438181	0.176476551628786	0.179466093651234	0.173694133114628	0.201024307285506	0.20403967095449	0.198224768537545	0.000359283367801055	0.000350843407607898	0.000359565709613076
128	0.705265052202183	0.25	0.0254448326348523	0.0245156198665767	0.026374045403128	0.274827116518189	0.981716261826109	0.94775419280357	1.01567833084865	32.11	23.85	43.13	0.0290680395159869	0.0301096711667755	0.0311513028175641	0.0283234145788021	0.0293383631468836	0.0303533117149651	0.0289192687663359	0.0300205067054782	0.0309828364996853	0.0254448326348523	35.3660699787202	0.00142006195933276	3.46897304441059	0.20734748441134	0.210415472944719	0.20449205438181	0.176476551628786	0.179466093651234	0.173694133114628	0.201024307285506	0.20403967095449	0.198224768537545	0.000359283367801055	0.000350843407607898	0.000359565709613076
128	0.705265052202183	0.25	0.0254468233163031	0.0245129288352829	0.0263807177973233	0.275558176579065	0.988572743088977	0.954436092555422	1.02270939362253	32.2	23.81	43.52	0.0291885195385817	0.0302324849741434	0.0312764504097051	0.0284395435707143	0.0294567209048278	0.0304738982389414	0.0290232437524749	0.0300756467609068	0.031133638604574	0.0254468233163031	35.4629209924489	-0.00452493480786836	3.46571325856015	0.20734748441134	0.210415472944719	0.20449205438181	0.176476551628786	0.179466093651234	0.173694133114628	0.201024307285506	0.20403967095449	0.198224768537545	0.000359283367801055	0.000350843407607898	0.000359565709613076
128	0.705265052202183	0.25	0.0254480941795377	0.0245170983929607	0.0263790899661148	0.278771956569455	0.987278792986347	0.95345917192708	1.02109841404561	32.2	23.61	42.98	0.0291589950706351	0.0301932775997598	0.0312275601288845	0.0284107819653573	0.0294185250427287	0.0304262681201002	0.0290086474850442	0.0299659656360751	0.0310948029753832	0.0254480941795377	35.3283484783399	-0.00117432345113102	3.46408242551873	0.20734748441134	0.210415472944719	0.20449205438181	0.176476551628786	0.179466093651234	0.173694133114628	0.201024307285506	0.20403967095449	0.198224768537545	0.000359283367801055	0.000350843407607898	0.000359565709613076
128	0.705265052202183	0.25	0.0254569918988761	0.0245228200882105	0.0263911637095417	0.278342118896225	0.987129997262254	0.953279291144806	1.0209807033797	32.11	23.76	43.14	0.0292355042152979	0.0302736495632357	0.0313117949111736	0.0284865594755428	0.0294981099855153	0.0305096604954879	0.029101680527018	0.0301537017607161	0.0312151236482578	0.0254569918988761	35.3441244727666	-0.0104389351593255	3.45517495954707	0.20734748441134	0.210415472944719	0.20449205438181	0.176476551628786	0.179466093651234	0.173694133114628	0.201024307285506	0.20403967095449	0.198224768537545	0.000359283367801055	0.000350843407607898	0.000359565709613076
128	0.705265052202183	0.25	0.025467402038284	0.0245217913859569	0.0264130126906111	0.275519439595535	0.984037954673837	0.95005459886023	1.01802131048744	31.77	23.63	42.94	0.0294421588117499	0.0304953018206052	0.0315484448294604	0.0286925573604031	0.0297188872020256	0.0307452170436481	0.029343627153757	0.0303820872455618	0.031359238083584	0.025467402038284	35.1109255199703	-0.0019412729913332	3.45817483379464	0.20734748441134	0.210415472944719	0.20449205438181	0.176476551628786	0.179466093651234	0.173694133114628	0.201024307285506	0.20403967095449	0.198224768537545	0.000359283367801055	0.000350843407607898	0.000359565709613076
128	0.705265052202183	0.25	0.0254680751393203	0.0245261376812879	0.0264100125973527	0.277274606973986	0.988455861867299	0.954469392028509	1.02244233170609	32.06	23.46	43.23	0.0293196249163591	0.0303636296337726	0.031407634351186	0.0285692415557956	0.0295865268397056	0.0306038121236157	0.0291402922221585	0.0301670968713666	0.0312682315510676	0.0254680751393203	35.2919784495623	0.00512623905806831	3.46890385377866	0.20734748441134	0.210415472944719	0.20449205438181	0.176476551628786	0.179466093651234	0.173694133114628	0.201024307285506	0.20403967095449	0.198224768537545	0.000359283367801055	0.000350843407607898	0.000359565709613076
128	0.705265052202183	0.25	0.025475394685601	0.0245468160575213	0.0264039733136807	0.282476177767154	0.992040822322074	0.958368431012207	1.02571321363194	31.61	23.58	43.01	0.0298499075653423	0.0308986876958001	0.0319474678262578	0.0290922147485996	0.0301143732498462	0.0311365317510929	0.0297069464652136	0.030842978447617	0.0317884606153956	0.025475394685601	35.167964465526	-0.0105492616737189	3.44912483212636	0.20734748441134	0.210415472944719	0.20449205438181	0.176476551628786	0.179466093651234	0.173694133114628	0.201024307285506	0.20403967095449	0.198224768537545	0.000359283367801055	0.000350843407607898	0.000359565709613076
128	0.705265052202183	0.25	0.0254759596034346	0.0245389811642754	0.0264129380425938	0.2766956029219	0.97429176882877	0.940743846785706	1.00783969087183	32.02	23.64	43.52	0.0289298978432159	0.0299615686438001	0.0309932394443842	0.0281899692095659	0.0291952533713175	0.030200537533069	0.0287553186308156	0.0297669941871055	0.0308506899926684	0.0254759596034346	35.2369079341637	0.000734783896179967	3.46291321800497	0.20734748441134	0.210415472944719	0.20449205438181	0.176476551628786	0.179466093651234	0.173694133114628	0.201024307285506	0.20403967095449	0.198224768537545	0.000359283367801055	0.000350843407607898	0.000359565709613076
128	0.705265052202183	0.25	0.0254762302079046	0.0245370493086717	0.0264154111071374	0.276934153816218	0.990511862275915	0.956425746636088	1.02459797791574	32.19	23.6	43.31	0.0292578481323464	0.0303005703701357	0.0313432926079249	0.0285072202338274	0.0295231907980639	0.0305391613623005	0.0291133849217509	0.0301373346082756	0.0312366430687213	0.0254762302079046	35.3780965800806	-0.00394994341578066	3.46416786709852	0.20734748441134	0.210415472944719	0.20449205438181	0.176476551628786	0.179466093651234	0.173694133114628	0.201024307285506	0.20403967095449	0.198224768537545	0.000359283367801055	0.000350843407607898	0.000359565709613076
128	0.705265052202183	0.25	0.0254816715613684	0.0245511612346709	0.0264121818880659	0.285290757400576	1.00145752657079	0.967700005222813	1.03521504791876	32.07	23.55	43.22	0.0297140302404193	0.0307505828959546	0.03178713555149	0.0289533721038196	0.0299633897452533	0.030973407386687	0.0295769552740871	0.0305587488476585	0.0316502722391307	0.0254816715613684	35.3182265936046	0.00494364914107971	3.46886599871463	0.20734748441134	0.210415472944719	0.20449205438181	0.176476551628786	0.179466093651234	0.173694133114628	0.201024307285506	0.20403967095449	0.198224768537545	0.000359283367801055	0.000350843407607898	0.000359565709613076
128	0.705265052202183	0.25	0.0254879692632994	0.0245505097107013	0.0264254288158976	0.281836362780213	0.989272872077844	0.955641354789576	1.02290438936611	31.83	23.63	42.9	0.0295622964440138	0.0306026709306921	0.0316430454173704	0.0288088333319205	0.0298226914821579	0.0308365496323953	0.0293842166303649	0.0304713003046993	0.0314785958044549	0.0254879692632994	35.0979402034634	0.00121988768940509	3.45903206076428	0.20734748441134	0.210415472944719	0.20449205438181	0.176476551628786	0.179466093651234	0.173694133114628	0.201024307285506	0.20403967095449	0.198224768537545	0.000359283367801055	0.000350843407607898	0.000359565709613076
128	0.705265052202183	0.25	0.0255152594517395	0.0245801706024296	0.0264503483010495	0.2776950385025	0.991816425812168	0.957750146477645	1.02588270514669	31.8	23.57	43.05	0.0296542664580224	0.0307090410548571	0.0317638156516919	0.0288988647119118	0.0299267703732654	0.0309546760346189	0.0295130982516299	0.0306121579533278	0.0316101036965849	0.0255152594517395	35.2224390574523	0.00698482266637086	3.46925746328115	0.20734748441134	0.210415472944719	0.20449205438181	0.176476551628786	0.179466093651234	0.173694133114628	0.201024307285506	0.20403967095449	0.198224768537545	0.000359283367801055	0.000350843407607898	0.000359565709613076
128	0.705265052202183	0.25	0.0255165989069168	0.0245873325782311	0.0264458652356026	0.281429925436447	0.992314802791121	0.95854596893258	1.02608363664966	31.8	23.55	42.87	0.0296756045339809	0.0307210531526587	0.0317665017713365	0.0289196091536141	0.0299384246391665	0.0309572401247189	0.0295230101244275	0.0305771851865183	0.031598979936098	0.0255165989069168	35.1344511271556	0.00319003344150947	3.46210915546067	0.20734748441134	0.210415472944719	0.20449205438181	0.176476551628786	0.179466093651234	0.173694133114628	0.201024307285506	0.20403967095449	0.198224768537545	0.000359283367801055	0.000350843407607898	0.000359565709613076
128	0.705265052202183	0.25	0.0255190044614892	0.0245861697758123	0.0264518391471661	0.280540360528052	0.993138844032239	0.959267480591474	1.027010207473	31.98	23.64	43.08	0.0295377720612235	0.0305807393596659	0.0316237066581083	0.0287828725892135	0.0297991846794945	0.0308154967697755	0.0293820292972556	0.0304811623030668	0.0314470774158429	0.0255190044614892	35.2273454806213	0.00258105392356477	3.46469753287256	0.20734748441134	0.210415472944719	0.20449205438181	0.176476551628786	0.179466093651234	0.173694133114628	0.201024307285506	0.20403967095449	0.198224768537545	0.000359283367801055	0.000350843407607898	0.000359565709613076
128	0.705265052202183	0.25	0.0255202111444963	0.0245858338362123	0.0264545884527802	0.281806260227612	0.992451028567355	0.958708956912429	1.02619310022228	31.88	23.54	42.74	0.0296122834851607	0.0306544973750154	0.0316967112648701	0.0288568669936377	0.0298724937558741	0.0308881205181105	0.0295057237768952	0.0304925668807153	0.0315346391133701	0.0255202111444963	35.0505314517954	0.00694712146869687	3.46496146767872	0.20734748441134	0.210415472944719	0.20449205438181	0.176476551628786	0.179466093651234	0.173694133114628	0.201024307285506	0.20403967095449	0.198224768537545	0.000359283367801055	0.000350843407607898	0.000359565709613076
128	0.705265052202183	0.25	0.0255204963778867	0.024589196564319	0.0264517961914545	0.277699352027638	0.977051512641646	0.9434927299918	1.01061029529149	31.81	23.31	42.96	0.0292004723098164	0.0302390943069636	0.0312777163041109	0.0284564431433213	0.029468601011716	0.0304807588801107	0.0290189220623689	0.0300640484935803	0.0311329446242509	0.0255204963778867	35.0215862961192	-0.00402913510708874	3.45304738307764	0.20734748441134	0.210415472944719	0.20449205438181	0.176476551628786	0.179466093651234	0.173694133114628	0.201024307285506	0.20403967095449	0.198224768537545	0.000359283367801055	0.000350843407607898	0.000359565709613076
128	0.705265052202183	0.25	0.0255208124735631	0.0245912366252698	0.0264503883218565	0.285626593834362	1.00384343515877	0.970033334010975	1.03765353630656	31.77	23.5	43.13	0.0300668653106314	0.0311148331708143	0.0321628010309971	0.029301443247215	0.0303227326454549	0.0313440220436947	0.0298775026572804	0.030953616677516	0.0320136330996194	0.0255208124735631	35.1868780640321	0.00784420731353457	3.46877345790164	0.20734748441134	0.210415472944719	0.20449205438181	0.176476551628786	0.179466093651234	0.173694133114628	0.201024307285506	0.20403967095449	0.198224768537545	0.000359283367801055	0.000350843407607898	0.000359565709613076
128	0.705265052202183	0.25	0.0255335883187071	0.0245942888040469	0.0264728878333673	0.278828019369401	0.989065871717929	0.955189756602371	1.02294198683349	31.72	23.29	42.78	0.0296508969225484	0.0307024756172369	0.0317540543119255	0.028896735092855	0.0299215671931817	0.0309463992935084	0.029523003164826	0.0305455449284358	0.0315980488725122	0.0255335883187071	35.047400067839	9.54848470745754e-05	3.45729619741485	0.20734748441134	0.210415472944719	0.20449205438181	0.176476551628786	0.179466093651234	0.173694133114628	0.201024307285506	0.20403967095449	0.198224768537545	0.000359283367801055	0.000350843407607898	0.000359565709613076
128	0.705265052202183	0.25	0.0255381374248185	0.0245990385100204	0.0264772363396165	0.280897593932123	0.992908006588039	0.95907445867192	1.02674155450416	31.79	23.29	42.89	0.0297006966666689	0.0307484567594623	0.0317962168522557	0.0289441944780091	0.0299652672236239	0.0309863399692387	0.029559078641546	0.0306118925980622	0.0316813137254729	0.0255381374248185	35.0235384300415	-0.00289133813985291	3.45283251679003	0.20734748441134	0.210415472944719	0.20449205438181	0.176476551628786	0.179466093651234	0.173694133114628	0.201024307285506	0.20403967095449	0.198224768537545	0.000359283367801055	0.000350843407607898	0.000359565709613076
128	0.705265052202183	0.25	0.0255577845858202	0.0246235574476942	0.0264920117239462	0.282349583168224	1.0008411656271	0.966859456107424	1.03482287514678	32.21	23.55	42.91	0.0295594009716299	0.0305983099578828	0.0316372189441358	0.0288007727374815	0.0298130186093351	0.0308252644811887	0.0294329631000366	0.0304965386045177	0.0314838740791461	0.0255577845858202	35.2864481821862	0.000537585102388075	3.46558650644542	0.20734748441134	0.210415472944719	0.20449205438181	0.176476551628786	0.179466093651234	0.173694133114628	0.201024307285506	0.20403967095449	0.198224768537545	0.000359283367801055	0.000350843407607898	0.000359565709613076
128	0.705265052202183	0.25	0.0255636972750591	0.0246313356157518	0.0264960589343664	0.283880595822589	0.998623838857332	0.964845058553967	1.0324026191607	31.95	23.56	43.03	0.0297330864909907	0.0307740281296672	0.0318149697683438	0.0289735510538521	0.0299879017073375	0.0310022523608229	0.0295490094638917	0.0306426863913652	0.0315785526770925	0.0255636972750591	35.2324335312253	-0.0115003888995359	3.44944262786971	0.20734748441134	0.210415472944719	0.20449205438181	0.176476551628786	0.179466093651234	0.173694133114628	0.201024307285506	0.20403967095449	0.198224768537545	0.000359283367801055	0.000350843407607898	0.000359565709613076
128	0.705265052202183	0.25	0.0255723820095025	0.0246343653065021	0.0265103987125028	0.279812728606455	0.998704337626215	0.964581660923699	1.03282701432873	32	23.7	43.28	0.0296795175777955	0.0307294489874637	0.0317793803971319	0.0289206656766623	0.0299437522279464	0.0309668387792305	0.0295160493824321	0.0306032777283344	0.031624372531951	0.0255723820095025	35.4144458854317	-0.0112468697228242	3.45570272511704	0.20734748441134	0.210415472944719	0.20449205438181	0.176476551628786	0.179466093651234	0.173694133114628	0.201024307285506	0.20403967095449	0.198224768537545	0.000359283367801055	0.000350843407607898	0.000359565709613076
128	0.705265052202183	0.25	0.025583759044017	0.0246494287586937	0.0265180893293402	0.281040948654142	1.00544924582144	0.971200505944864	1.03969798569801	32.02	23.6	43.23	0.0298647835897339	0.0309179453193397	0.0319711070489455	0.0291009178184229	0.0301271423296664	0.0311533668409099	0.0296786650140637	0.0307300791557276	0.0317786505243669	0.025583759044017	35.4433199727101	0.00524010198770311	3.47252709096267	0.20734748441134	0.210415472944719	0.20449205438181	0.176476551628786	0.179466093651234	0.173694133114628	0.201024307285506	0.20403967095449	0.198224768537545	0.000359283367801055	0.000350843407607898	0.000359565709613076
128	0.705265052202183	0.25	0.0255972563095221	0.0246620013867307	0.0265325112323135	0.281966949180106	0.994764419599448	0.960957116606755	1.02857172259214	31.86	23.85	42.51	0.0297017336850053	0.030746666380486	0.0317915990759667	0.0289443381982411	0.029962625065033	0.030980911931825	0.0295646700663894	0.0306428794841243	0.0317157800323715	0.0255972563095221	35.0673794048805	0.000365178663094209	3.45990807888277	0.20734748441134	0.210415472944719	0.20449205438181	0.176476551628786	0.179466093651234	0.173694133114628	0.201024307285506	0.20403967095449	0.198224768537545	0.000359283367801055	0.000350843407607898	0.000359565709613076
128	0.705265052202183	0.25	0.0256006191246285	0.0246684088729722	0.0265328293762848	0.282758759675855	0.994487357205247	0.960755439920374	1.02821927449012	31.96	23.74	43.25	0.0296024419849525	0.0306417773693552	0.0316811127537579	0.0288461742101352	0.0298589571952849	0.0308717401804345	0.029451662538142	0.0305445109936267	0.0314681078208434	0.0256006191246285	35.236828002142	-0.00479682675764622	3.4575493363343	0.20734748441134	0.210415472944719	0.20449205438181	0.176476551628786	0.179466093651234	0.173694133114628	0.201024307285506	0.20403967095449	0.198224768537545	0.000359283367801055	0.000350843407607898	0.000359565709613076
128	0.705265052202183	0.25	0.0256006686812545	0.0246660166229648	0.0265353207395442	0.279526853405578	0.988478992103887	0.95468171262553	1.02227627158224	31.9	23.3	42.83	0.029466382014281	0.0305095396813676	0.0315526973484542	0.0287143623660901	0.0297308973191485	0.030747432272207	0.0292992585215563	0.0303824216407514	0.0313519323065709	0.0256006686812545	35.0639271422621	0.00600422874594923	3.46248212618296	0.20734748441134	0.210415472944719	0.20449205438181	0.176476551628786	0.179466093651234	0.173694133114628	0.201024307285506	0.20403967095449	0.198224768537545	0.000359283367801055	0.000350843407607898	0.000359565709613076
128	0.705265052202183	0.25	0.0256053437400962	0.0246719427570815	0.0265387447231109	0.286834978252926	0.993228877354008	0.959875066034373	1.02658268867364	31.58	23.4	43.36	0.0299203428118471	0.030960017144558	0.0319996914772689	0.0291612210595879	0.0301745173722945	0.0311878136850011	0.0297350115148665	0.0307610287352299	0.031838012151716	0.0256053437400962	35.0887727037822	0.00752662493763443	3.46421764728298	0.20734748441134	0.210415472944719	0.20449205438181	0.176476551628786	0.179466093651234	0.173694133114628	0.201024307285506	0.20403967095449	0.198224768537545	0.000359283367801055	0.000350843407607898	0.000359565709613076
128	0.705265052202183	0.25	0.0256066298281807	0.0246721525617669	0.0265411070945946	0.277555775575405	0.988198352556561	0.954244557675725	1.0221521474374	32.23	23.71	43.48	0.0291562724698335	0.0301937068329298	0.0312311411960262	0.0284077291494589	0.0294185289500052	0.0304293287505516	0.0289974880948246	0.0299837292624949	0.0310704687320169	0.0256066298281807	35.5168099213001	-0.000633550986941097	3.4703681032357	0.20734748441134	0.210415472944719	0.20449205438181	0.176476551628786	0.179466093651234	0.173694133114628	0.201024307285506	0.20403967095449	0.198224768537545	0.000359283367801055	0.000350843407607898	0.000359565709613076
128	0.705265052202183	0.25	0.0256445637892509	0.0247006144755026	0.0265885131029992	0.279113464298921	0.998077836109634	0.963917302750389	1.03223836946888	32.14	23.8	43.15	0.0295365395659336	0.0305832932057736	0.0316300468456136	0.0287795046653138	0.029799429534778	0.0308193544042422	0.029362932476086	0.0304640249187736	0.0314956616078805	0.0256445637892509	35.3508259239151	0.00120847809528468	3.46852923091792	0.20734748441134	0.210415472944719	0.20449205438181	0.176476551628786	0.179466093651234	0.173694133114628	0.201024307285506	0.20403967095449	0.198224768537545	0.000359283367801055	0.000350843407607898	0.000359565709613076
128	0.705265052202183	0.25	0.0256458363033546	0.0246939244564221	0.0265977481502871	0.276737281410714	0.998240783322614	0.963871800300133	1.0326097663451	32.07	23.62	43.19	0.0295978039201009	0.0306531791475076	0.0317085543749143	0.0288401409723336	0.029868500049895	0.0308968591274564	0.0294014302671574	0.0305260702806573	0.0315308262509123	0.0256458363033546	35.2459815391949	0.00469851538977997	3.46901612868612	0.20734748441134	0.210415472944719	0.20449205438181	0.176476551628786	0.179466093651234	0.173694133114628	0.201024307285506	0.20403967095449	0.198224768537545	0.000359283367801055	0.000350843407607898	0.000359565709613076
128	0.705265052202183	0.25	0.0256470272746916	0.0247021532796034	0.0265919012697798	0.275537707361933	0.99295305974551	0.958663393420707	1.02724272607031	32.14	23.64	43.41	0.0293770617300438	0.030427826421008	0.0314785911119721	0.0286241370288595	0.0296479709566919	0.0306718048845243	0.0291814464905659	0.0302572286741893	0.0313376496078402	0.0256470272746916	35.2425915168071	-0.00880912431800485	3.45557260887338	0.20734748441134	0.210415472944719	0.20449205438181	0.176476551628786	0.179466093651234	0.173694133114628	0.201024307285506	0.20403967095449	0.198224768537545	0.000359283367801055	0.000350843407607898	0.000359565709613076
128	0.705265052202183	0.25	0.0256519308278332	0.0247053399990292	0.0265985216566373	0.284020577298014	0.997989099320437	0.964243407733124	1.03173479090775	31.74	23.38	42.94	0.0299079174860708	0.0309546068918885	0.0320012962977061	0.0291468534709729	0.0301669078681135	0.0311869622652542	0.0297306829019607	0.030814023939902	0.0318091130334885	0.0256519308278332	34.9510688412988	-0.00684855864167638	3.4471524357387	0.20734748441134	0.210415472944719	0.20449205438181	0.176476551628786	0.179466093651234	0.173694133114628	0.201024307285506	0.20403967095449	0.198224768537545	0.000359283367801055	0.000350843407607898	0.000359565709613076
128	0.705265052202183	0.25	0.0256994816392286	0.0247614410100796	0.0266375222683775	0.279662059955912	0.997560270638667	0.963463937090367	1.03165660418697	31.92	23.75	43.23	0.0297232838068997	0.0307751706080719	0.0318270574092442	0.0289644937149078	0.0299895274507252	0.0310145611865427	0.0296037246815236	0.0306164213618439	0.0316378049295013	0.0256994816392286	35.3109245681392	0.0175976868288083	3.48243822680529	0.20734748441134	0.210415472944719	0.20449205438181	0.176476551628786	0.179466093651234	0.173694133114628	0.201024307285506	0.20403967095449	0.198224768537545	0.000359283367801055	0.000350843407607898	0.000359565709613076
128	0.705265052202183	0.25	0.0257174896689048	0.0247789013915076	0.0266560779463019	0.279140017967772	0.985969541160074	0.952225656809209	1.01971342551094	32.05	23.82	43.2	0.0292575328220431	0.0302943278263353	0.0313311228306275	0.0285088413859355	0.0295191051189331	0.0305293688519307	0.0291486683390104	0.0301395200947242	0.0312201529144108	0.0257174896689048	35.2927247072701	0.00158398056234945	3.46725419816918	0.20734748441134	0.210415472944719	0.20449205438181	0.176476551628786	0.179466093651234	0.173694133114628	0.201024307285506	0.20403967095449	0.198224768537545	0.000359283367801055	0.000350843407607898	0.000359565709613076
128	0.705265052202183	0.25	0.0257193892576673	0.0247692343405018	0.0266695441748328	0.277912602582356	0.987237929607647	0.953347290215974	1.02112856899932	31.81	23.55	42.98	0.0295078364943098	0.0305568135629188	0.0316057906315279	0.028756011636091	0.0297782620066571	0.0308005123772232	0.029383138757112	0.0304179259300548	0.0314588408962456	0.0257193892576673	35.0802797631819	0.000731838564718948	3.45908825268356	0.20734748441134	0.210415472944719	0.20449205438181	0.176476551628786	0.179466093651234	0.173694133114628	0.201024307285506	0.20403967095449	0.198224768537545	0.000359283367801055	0.000350843407607898	0.000359565709613076
128	0.705265052202183	0.25	0.0257231567447706	0.0247696363274752	0.026676677162066	0.276928781298678	1.01056868123194	0.975791891221479	1.0453454712424	31.72	23.73	42.64	0.0302850912359755	0.0313644384490812	0.0324437856621869	0.0295147177607736	0.0305666092050645	0.0316185006493555	0.0302358083732548	0.031291445158422	0.0322825875468321	0.0257231567447706	35.0824945154962	0.00330875455921268	3.46461866448138	0.20734748441134	0.210415472944719	0.20449205438181	0.176476551628786	0.179466093651234	0.173694133114628	0.201024307285506	0.20403967095449	0.198224768537545	0.000359283367801055	0.000350843407607898	0.000359565709613076
128	0.705265052202183	0.25	0.0257632321518225	0.0248231574746418	0.0267033068290032	0.279756869822816	0.992818860368503	0.958892570460629	1.02674515027638	31.96	23.52	42.96	0.0295469708952381	0.0305923633942224	0.0316377558932068	0.0287921493453298	0.0298108357298653	0.0308295221144007	0.0294480678844651	0.0303965165889162	0.031454500064864	0.0257632321518225	35.0580993112429	0.0136561134057199	3.47167229970751	0.20734748441134	0.210415472944719	0.20449205438181	0.176476551628786	0.179466093651234	0.173694133114628	0.201024307285506	0.20403967095449	0.198224768537545	0.000359283367801055	0.000350843407607898	0.000359565709613076
128	0.705265052202183	0.25	0.0257737987223547	0.0248122133225189	0.0267353841221905	0.273930124472201	0.992715373614546	0.958295344984792	1.0271354022443	31.85	23.55	42.69	0.0296278746797578	0.0306920479537417	0.0317562212277256	0.0288724899811261	0.029909531366085	0.0309465727510438	0.0294250256323063	0.0305474236735359	0.0315633079968395	0.0257737987223547	35.0015091940622	0.00351927994953338	3.46061448927034	0.20734748441134	0.210415472944719	0.20449205438181	0.176476551628786	0.179466093651234	0.173694133114628	0.201024307285506	0.20403967095449	0.198224768537545	0.000359283367801055	0.000350843407607898	0.000359565709613076
128	0.705265052202183	0.25	0.0260258006098156	0.0250783622029238	0.0269732390167075	0.280421412276159	0.999833437794495	0.965723702073415	1.03394317351557	31.82	23.72	42.84	0.0298779112161725	0.0309332106287203	0.031988510041268	0.0291164603385747	0.0301448650107908	0.0311732696830068	0.0297526015955712	0.030777703081478	0.0318532268601525	0.0260258006098156	35.0412753532842	0.00563411011239858	3.46504665916549	0.20734748441134	0.210415472944719	0.20449205438181	0.176476551628786	0.179466093651234	0.173694133114628	0.201024307285506	0.20403967095449	0.198224768537545	0.000359283367801055	0.000350843407607898	0.000359565709613076
128	0.705265052202183	0.25	0.0261682926171198	0.0252150017053963	0.0271215835288433	0.282424097860954	1.00880425734514	0.974558472644668	1.04305004204561	32.2	23.75	43.27	0.0298065740051249	0.0308539708978614	0.031901367790598	0.0290417788176332	0.0300623009644556	0.031082823111278	0.0296841654656136	0.0307392576034401	0.0318071807348583	0.0261682926171198	35.302957326352	0.00262578393136138	3.4699851248173	0.20734748441134	0.210415472944719	0.20449205438181	0.176476551628786	0.179466093651234	0.173694133114628	0.201024307285506	0.20403967095449	0.198224768537545	0.000359283367801055	0.000350843407607898	0.000359565709613076
128	0.705265052202183	0.25	0.0263250543614579	0.0253585169519932	0.0272915917709225	0.281203060528367	1.00652500011678	0.972253365235538	1.04079663499802	31.96	23.66	43.12	0.0299568719186892	0.0310128425260347	0.0320688131333802	0.0291915517683241	0.0302205450735604	0.0312495383787968	0.0297549299352346	0.0309031694447607	0.0319327411289014	0.0263250543614579	35.1359965382914	-0.00694888201698913	3.45479110321416	0.20734748441134	0.210415472944719	0.20449205438181	0.176476551628786	0.179466093651234	0.173694133114628	0.201024307285506	0.20403967095449	0.198224768537545	0.000359283367801055	0.000350843407607898	0.000359565709613076
128	0.705265052202183	0.26	0.0241674214861843	0.0232913475297042	0.0250434954426643	0.291411483511174	0.982427384399326	0.949801570736345	1.01505319806231	31.86	23.55	42.98	0.0293489748457794	0.0303571161397294	0.0313652574336794	0.0286004542950977	0.0295828838059113	0.0305653133167248	0.0292100224857476	0.0302505503630529	0.0312112554860733	0.0241674214861843	35.4975500052315	0.000137020282114794	3.46356256969502	0.20734748441134	0.210415472944719	0.20449205438181	0.176476551628786	0.179466093651234	0.173694133114628	0.201024307285506	0.20403967095449	0.198224768537545	0.000359283367801055	0.000350843407607898	0.000359565709613076
128	0.705265052202183	0.26	0.0242477564411044	0.0233792117341157	0.025116301148093	0.291143119369947	0.977767744460114	0.945275561627317	1.01025992729291	32.01	23.55	43.65	0.0290779377829919	0.030077440689022	0.031076943595052	0.0283343535460397	0.029308297053351	0.0302822405606623	0.0289338143625174	0.0298916076003726	0.0308738001462087	0.0242477564411044	35.7134159563681	0.00967607716341851	3.47842707740637	0.20734748441134	0.210415472944719	0.20449205438181	0.176476551628786	0.179466093651234	0.173694133114628	0.201024307285506	0.20403967095449	0.198224768537545	0.000359283367801055	0.000350843407607898	0.000359565709613076
128	0.705265052202183	0.26	0.0242905721198705	0.0234196663366083	0.0251614779031328	0.296325618957176	0.999925854241395	0.967109809483188	1.0327418989996	32.12	23.65	44.01	0.0296464236879466	0.0306523884265158	0.031658353165085	0.0288867534186333	0.0298669409669447	0.030847128515256	0.0295398210616441	0.0304842608321445	0.0315445116005503	0.0242905721198705	35.8399772326945	-0.000867356400824985	3.47332477168859	0.20734748441134	0.210415472944719	0.20449205438181	0.176476551628786	0.179466093651234	0.173694133114628	0.201024307285506	0.20403967095449	0.198224768537545	0.000359283367801055	0.000350843407607898	0.000359565709613076
128	0.705265052202183	0.26	0.0244169345645101	0.023529555788596	0.0253043133404242	0.289570873007822	0.980864579878278	0.948144891295544	1.01358426846101	31.67	23.44	42.94	0.0294717035051906	0.0304887473869278	0.0315057912686649	0.0287227006827985	0.0297138971024851	0.0307050935221717	0.0293559312026705	0.0303430292102349	0.0313541058917054	0.0244169345645101	35.2939129366927	-0.00784485992396238	3.45138285796088	0.20734748441134	0.210415472944719	0.20449205438181	0.176476551628786	0.179466093651234	0.173694133114628	0.201024307285506	0.20403967095449	0.198224768537545	0.000359283367801055	0.000350843407607898	0.000359565709613076
128	0.705265052202183	0.26	0.0244348643087325	0.0235565582713565	0.0253131703461086	0.291755531682441	0.986474885988598	0.953741928439164	1.01920784353803	32.44	23.73	44.06	0.0289541053405529	0.0299478264644058	0.0309415475882587	0.0282079756457201	0.0291760891802461	0.030144202714772	0.0287965911014908	0.0297562665232368	0.0307708408104811	0.0244348643087325	35.907593246842	0.00605299016490204	3.48332806968549	0.20734748441134	0.210415472944719	0.20449205438181	0.176476551628786	0.179466093651234	0.173694133114628	0.201024307285506	0.20403967095449	0.198224768537545	0.000359283367801055	0.000350843407607898	0.000359565709613076
128	0.705265052202183	0.26	0.02444258603921	0.0235566261806198	0.0253285458978002	0.286183391015981	0.969486065330538	0.936877638218929	1.00209449244215	32.22	23.7	43.85	0.0286376595415476	0.0296344055366628	0.0306311515317779	0.0279026107466591	0.0288737730539223	0.0298449353611856	0.0284512423618073	0.0294461804945909	0.0304335570909013	0.02444258603921	35.7407923046791	0.00320390929494627	3.47615139694974	0.20734748441134	0.210415472944719	0.20449205438181	0.176476551628786	0.179466093651234	0.173694133114628	0.201024307285506	0.20403967095449	0.198224768537545	0.000359283367801055	0.000350843407607898	0.000359565709613076
128	0.705265052202183	0.26	0.0244587699365314	0.0235779575887822	0.0253395822842805	0.292288524171984	0.993047045297494	0.960138458840972	1.02595563175402	31.92	23.61	43.37	0.0296143423457648	0.0306293690187043	0.0316443956916439	0.0288582374585316	0.0298473487618464	0.0308364600651613	0.0294563155430752	0.0304684535291466	0.0314741574377717	0.0244587699365314	35.6577034658051	-0.00690001471002913	3.46285295642036	0.20734748441134	0.210415472944719	0.20449205438181	0.176476551628786	0.179466093651234	0.173694133114628	0.201024307285506	0.20403967095449	0.198224768537545	0.000359283367801055	0.000350843407607898	0.000359565709613076
128	0.705265052202183	0.26	0.0245042439126748	0.0236234873166764	0.0253850005086731	0.292849729807892	0.981215614484815	0.948743164201245	1.01368806476839	32.05	23.48	43.3	0.0291486674809538	0.0301463333312311	0.0311439991815084	0.0284027338272631	0.029374868749468	0.030347003671673	0.0289790309304863	0.0299550474923768	0.03090646288847	0.0245042439126748	35.5117590738317	0.000342007490368179	3.46492404392217	0.20734748441134	0.210415472944719	0.20449205438181	0.176476551628786	0.179466093651234	0.173694133114628	0.201024307285506	0.20403967095449	0.198224768537545	0.000359283367801055	0.000350843407607898	0.000359565709613076
128	0.705265052202183	0.26	0.0245317821262064	0.0236395058954771	0.0254240583569358	0.28690084422271	0.99166481824273	0.958368890394147	1.02496074609131	32.36	23.8	43.73	0.0291675517574355	0.0301808992362294	0.0311942467150233	0.0284170091064102	0.0294042810163847	0.0303915529263592	0.0290003000600768	0.0300470525790848	0.0309955392482131	0.0245317821262064	35.8365737427909	-0.0134800094301768	3.46365360954034	0.20734748441134	0.210415472944719	0.20449205438181	0.176476551628786	0.179466093651234	0.173694133114628	0.201024307285506	0.20403967095449	0.198224768537545	0.000359283367801055	0.000350843407607898	0.000359565709613076
128	0.705265052202183	0.26	0.0245948586449467	0.0237113336572243	0.0254783836326691	0.286109330218317	0.988133903199704	0.95489223495679	1.02137557144262	32.13	23.65	43.79	0.0292657760451317	0.030284575007517	0.0313033739699022	0.0285157677456928	0.0295084574507643	0.0305011471558357	0.0291049791530797	0.0301014818882328	0.0311439381425121	0.0245948586449467	35.7004758032948	-0.0114605732911748	3.46020101296661	0.20734748441134	0.210415472944719	0.20449205438181	0.176476551628786	0.179466093651234	0.173694133114628	0.201024307285506	0.20403967095449	0.198224768537545	0.000359283367801055	0.000350843407607898	0.000359565709613076
128	0.705265052202183	0.26	0.0245952620722521	0.0237034083273879	0.0254871158171162	0.285614906640121	0.994089645944631	0.960607099873208	1.02757219201605	32.06	23.82	43.35	0.0295027823140819	0.0305311197771266	0.0315594572401714	0.0287476304195919	0.0297496466029985	0.0307516627864051	0.0293415848002383	0.0303711251676036	0.0313977960970531	0.0245952620722521	35.6858641920657	-0.00318942037041084	3.47015558437458	0.20734748441134	0.210415472944719	0.20449205438181	0.176476551628786	0.179466093651234	0.173694133114628	0.201024307285506	0.20403967095449	0.198224768537545	0.000359283367801055	0.000350843407607898	0.000359565709613076
128	0.705265052202183	0.26	0.0246042417495402	0.0237099247738143	0.0254985587252662	0.284077142396369	0.981148142372215	0.947976519231714	1.01431976551271	32.31	23.87	43.82	0.0288961361970203	0.0299072706720819	0.0309184051471436	0.0281532473234083	0.0291383866084512	0.0301235258934941	0.028743971049566	0.0297514469803366	0.0307586018115885	0.0246042417495402	35.803047913377	-0.00153050856835145	3.47384233895826	0.20734748441134	0.210415472944719	0.20449205438181	0.176476551628786	0.179466093651234	0.173694133114628	0.201024307285506	0.20403967095449	0.198224768537545	0.000359283367801055	0.000350843407607898	0.000359565709613076
128	0.705265052202183	0.26	0.0246158161653763	0.0237288369362664	0.0255027953944862	0.285236574305083	0.979363487293054	0.946346333603312	1.0123806409828	31.88	23.58	43.39	0.0292244907515192	0.0302441063704368	0.0312637219893544	0.0284788771061768	0.0294724789503828	0.0304660807945889	0.029045417515243	0.030050398742697	0.0311096655808244	0.0246158161653763	35.5679568354972	-0.00710830731224896	3.46025948211676	0.20734748441134	0.210415472944719	0.20449205438181	0.176476551628786	0.179466093651234	0.173694133114628	0.201024307285506	0.20403967095449	0.198224768537545	0.000359283367801055	0.000350843407607898	0.000359565709613076
128	0.705265052202183	0.26	0.0246279128516199	0.023743084374962	0.0255127413282778	0.28997005938074	0.989561104569546	0.956583315410255	1.02253889372884	32.3	23.79	44.26	0.0291668446239218	0.0301723587667615	0.0311778729096011	0.0284171208832257	0.0293967886297818	0.0303764563763379	0.0289903665660946	0.0299600006745101	0.0309641491688792	0.0246279128516199	35.9443280484138	-0.0109330772131506	3.46665560483953	0.20734748441134	0.210415472944719	0.20449205438181	0.176476551628786	0.179466093651234	0.173694133114628	0.201024307285506	0.20403967095449	0.198224768537545	0.000359283367801055	0.000350843407607898	0.000359565709613076
128	0.705265052202183	0.26	0.0246432346144568	0.0237499699242797	0.025536499304634	0.286068561125179	0.9891887212296	0.955908246588133	1.02246919587107	32.01	23.8	43.47	0.0294057176659963	0.0304294940007965	0.0314532703355968	0.028653762015692	0.0296513585983657	0.0306489551810393	0.0292711584102368	0.0302512994105016	0.0312712341247073	0.0246432346144568	35.631994719958	0.00399276481813965	3.47487417645583	0.20734748441134	0.210415472944719	0.20449205438181	0.176476551628786	0.179466093651234	0.173694133114628	0.201024307285506	0.20403967095449	0.198224768537545	0.000359283367801055	0.000350843407607898	0.000359565709613076
128	0.705265052202183	0.26	0.0246438661000593	0.023761695748274	0.0255260364518446	0.294036735043294	0.99085639392162	0.958158623540912	1.02355416430233	32.01	23.44	43.33	0.0294772278488944	0.0304831569341027	0.031489086019311	0.0287234779671305	0.0297036848598407	0.030683891752551	0.0293003854239944	0.0302744367849379	0.0312789706421674	0.0246438661000593	35.5529610752835	0.0067331780966042	3.47275367142645	0.20734748441134	0.210415472944719	0.20449205438181	0.176476551628786	0.179466093651234	0.173694133114628	0.201024307285506	0.20403967095449	0.198224768537545	0.000359283367801055	0.000350843407607898	0.000359565709613076
128	0.705265052202183	0.26	0.0246476504554636	0.023758159630582	0.0255371412803451	0.290069213542356	0.990447358425637	0.957447980566054	1.02344673628522	31.68	23.65	43.18	0.0297546271584069	0.030780149384785	0.0318056716111631	0.0289983389008805	0.0299977949153208	0.030997250929761	0.0296083062159971	0.0305347303336015	0.0316818969744875	0.0246476504554636	35.4039618578558	0.0114841798684918	3.47587461885028	0.20734748441134	0.210415472944719	0.20449205438181	0.176476551628786	0.179466093651234	0.173694133114628	0.201024307285506	0.20403967095449	0.198224768537545	0.000359283367801055	0.000350843407607898	0.000359565709613076
128	0.705265052202183	0.26	0.0246538615427215	0.0237673820038448	0.0255403410815983	0.292998805994697	0.992810322582519	0.959965977969338	1.0256546671957	31.99	23.73	43.3	0.0295500780894796	0.0305611065742289	0.0315721350589783	0.0287947253914811	0.0297799101850092	0.0307650949785373	0.0293838584423867	0.0303965165889162	0.0313790891780438	0.0246538615427215	35.5389946186894	0.0111745811546238	3.4783839306546	0.20734748441134	0.210415472944719	0.20449205438181	0.176476551628786	0.179466093651234	0.173694133114628	0.201024307285506	0.20403967095449	0.198224768537545	0.000359283367801055	0.000350843407607898	0.000359565709613076
128	0.705265052202183	0.26	0.0246635291082863	0.0237747016042118	0.0255523566123607	0.27761481785705	0.96254090547104	0.929473550631042	0.995608260311038	32.23	23.77	44.18	0.0283996502986181	0.0294100085956549	0.0304203668926916	0.0276705356803213	0.0286549546789392	0.0296393736775571	0.0282789070712172	0.0292682258700048	0.0301679682299438	0.0246635291082863	35.8026205523835	-0.00602209332465719	3.47109369924464	0.20734748441134	0.210415472944719	0.20449205438181	0.176476551628786	0.179466093651234	0.173694133114628	0.201024307285506	0.20403967095449	0.198224768537545	0.000359283367801055	0.000350843407607898	0.000359565709613076
128	0.705265052202183	0.26	0.0246767117019362	0.0237855552072298	0.0255678681966427	0.28623650442082	0.984016553901637	0.950923699463295	1.01710940833998	31.98	23.65	43.42	0.0292785929668517	0.0302975098534098	0.031316426739968	0.0285302833214274	0.0295231584738435	0.0305160336262596	0.0291288571050071	0.0301499360157328	0.0311680923169787	0.0246767117019362	35.6019256589012	-3.00265928555662e-05	3.4693759148544	0.20734748441134	0.210415472944719	0.20449205438181	0.176476551628786	0.179466093651234	0.173694133114628	0.201024307285506	0.20403967095449	0.198224768537545	0.000359283367801055	0.000350843407607898	0.000359565709613076
128	0.705265052202183	0.26	0.0246810782029324	0.0237861973006963	0.0255759591051685	0.288376572275979	0.990895732374731	0.957745219118575	1.02404624563089	31.87	23.4	43.17	0.029590472297404	0.0306146897245124	0.0316389071516208	0.0288357326067279	0.0298338261674663	0.0308319197282048	0.0294506761311937	0.0304258628431847	0.0314320792718698	0.0246810782029324	35.4010183981133	-0.000493098897467094	3.46292505544278	0.20734748441134	0.210415472944719	0.20449205438181	0.176476551628786	0.179466093651234	0.173694133114628	0.201024307285506	0.20403967095449	0.198224768537545	0.000359283367801055	0.000350843407607898	0.000359565709613076
128	0.705265052202183	0.26	0.0246938437322778	0.0238002027071831	0.0255874847573725	0.282487921177516	0.977408784750737	0.944234003120065	1.01058356638141	31.95	23.53	43.37	0.0290968552500058	0.0301191461396249	0.031141437029244	0.0283535562428821	0.0293497320146743	0.0303459077864665	0.028932397428639	0.0299219259217244	0.0309988013356049	0.0246938437322778	35.4450175220768	-0.00514338943724614	3.46105717212776	0.20734748441134	0.210415472944719	0.20449205438181	0.176476551628786	0.179466093651234	0.173694133114628	0.201024307285506	0.20403967095449	0.198224768537545	0.000359283367801055	0.000350843407607898	0.000359565709613076
128	0.705265052202183	0.26	0.0247176005565254	0.0238212234061453	0.0256139777069055	0.28200793298221	0.981532168952955	0.948177943042554	1.01488639486336	32.25	23.79	43.6	0.0289579126205903	0.0299765703172052	0.0309952280138201	0.028214267508295	0.0292067658671457	0.0301992642259964	0.0287802215460943	0.0298033125645821	0.0307822476898693	0.0247176005565254	35.7803793736068	-0.0103293245844261	3.46503339412554	0.20734748441134	0.210415472944719	0.20449205438181	0.176476551628786	0.179466093651234	0.173694133114628	0.201024307285506	0.20403967095449	0.198224768537545	0.000359283367801055	0.000350843407607898	0.000359565709613076
128	0.705265052202183	0.26	0.0247247441341907	0.0238281222661187	0.0256213660022627	0.285492221792103	0.98561937052445	0.952412133788934	1.01882660725997	31.91	23.59	43.74	0.0293878579660241	0.0304125084529359	0.0314371589398477	0.0286377143077081	0.0296362099429925	0.0306347055782769	0.0291918635860465	0.0302143944743876	0.0313257646394505	0.0247247441341907	35.6605871175508	0.012966460743996	3.48218345938077	0.20734748441134	0.210415472944719	0.20449205438181	0.176476551628786	0.179466093651234	0.173694133114628	0.201024307285506	0.20403967095449	0.198224768537545	0.000359283367801055	0.000350843407607898	0.000359565709613076
128	0.705265052202183	0.26	0.0247297698643955	0.0238362147626124	0.0256233249661785	0.287720652748105	0.975888628985525	0.943187926448296	1.00858933152275	31.98	23.29	43.12	0.029038555160359	0.0300453334786371	0.0310521117969152	0.0282963524752304	0.0292773983296504	0.0302584441840704	0.0288452168299046	0.029845973222931	0.030853153412556	0.0247297698643955	35.2894860202805	0.00744182196335649	3.46709902836754	0.20734748441134	0.210415472944719	0.20449205438181	0.176476551628786	0.179466093651234	0.173694133114628	0.201024307285506	0.20403967095449	0.198224768537545	0.000359283367801055	0.000350843407607898	0.000359565709613076
128	0.705265052202183	0.26	0.0247398542690389	0.0238400436371115	0.0256396649009663	0.283730883783445	0.979792350848769	0.94663834421679	1.01294635748075	32.5	23.82	43.89	0.0286908060901204	0.0296956409155844	0.0307004757410485	0.0279507544921172	0.0289296705749716	0.0299085866578259	0.0285243815339035	0.0295467970833721	0.0304881255226059	0.0247398542690389	35.7979557682927	-1.76633295662265e-05	3.476797824758	0.20734748441134	0.210415472944719	0.20449205438181	0.176476551628786	0.179466093651234	0.173694133114628	0.201024307285506	0.20403967095449	0.198224768537545	0.000359283367801055	0.000350843407607898	0.000359565709613076
128	0.705265052202183	0.26	0.0247545678445161	0.023857488184384	0.0256516475046481	0.285560798129534	0.990458192315727	0.9570935355764	1.02382284905505	31.99	23.53	43.36	0.0294572068806434	0.0304840966876883	0.0315109864947332	0.0287041610569289	0.0297047993906503	0.0307054377243718	0.029338441634684	0.0302118863214674	0.0312695444837155	0.0247545678445161	35.5312495485554	-0.00453670226345229	3.46315860684613	0.20734748441134	0.210415472944719	0.20449205438181	0.176476551628786	0.179466093651234	0.173694133114628	0.201024307285506	0.20403967095449	0.198224768537545	0.000359283367801055	0.000350843407607898	0.000359565709613076
128	0.705265052202183	0.26	0.0247609266963089	0.0238674446727263	0.0256544087198916	0.286069064494958	0.977675756732077	0.944782667239685	1.01056884622447	31.87	23.53	43.43	0.0291861594445023	0.0302022904424937	0.0312184214404851	0.0284416743996655	0.029431885771848	0.0304220971440306	0.0289988583990408	0.0300118891243761	0.0310556535463506	0.0247609266963089	35.3907399064751	-0.0117560703897562	3.45277301085326	0.20734748441134	0.210415472944719	0.20449205438181	0.176476551628786	0.179466093651234	0.173694133114628	0.201024307285506	0.20403967095449	0.198224768537545	0.000359283367801055	0.000350843407607898	0.000359565709613076
128	0.705265052202183	0.26	0.0247667882836526	0.0238711132869196	0.0256624632803856	0.283930695933549	0.97525703596394	0.942272709887564	1.00824136204032	31.94	23.57	43.67	0.0290466189789329	0.0300633980300121	0.0310801770810914	0.0283047572997991	0.0292955674277934	0.0302863775557877	0.0288745052906021	0.0298554094696874	0.0308633536496917	0.0247667882836526	35.6248462963439	0.0139776951497976	3.48349334300985	0.20734748441134	0.210415472944719	0.20449205438181	0.176476551628786	0.179466093651234	0.173694133114628	0.201024307285506	0.20403967095449	0.198224768537545	0.000359283367801055	0.000350843407607898	0.000359565709613076
128	0.705265052202183	0.26	0.0247671742405931	0.0238730071733399	0.0256613413078463	0.286525218793253	0.985609434283657	0.952486415807342	1.01873245275997	32	23.63	43.34	0.0293076892872689	0.0303268735167232	0.0313460577461775	0.0285583494016821	0.0295514750979506	0.0305446007942191	0.0292395047830039	0.0301520314412245	0.0310854254896185	0.0247671742405931	35.5667517577459	-0.0106639281177458	3.45914231492622	0.20734748441134	0.210415472944719	0.20449205438181	0.176476551628786	0.179466093651234	0.173694133114628	0.201024307285506	0.20403967095449	0.198224768537545	0.000359283367801055	0.000350843407607898	0.000359565709613076
128	0.705265052202183	0.26	0.0247746812052663	0.0238901541077788	0.0256592083027539	0.289049072310108	0.986048616304416	0.953114234299986	1.01898299830884	32.05	23.84	43.82	0.0292796150512014	0.0302913573926083	0.0313030997340152	0.0285302800149948	0.0295161294618843	0.0305019789087739	0.0290897540125034	0.0301379717842002	0.0311760400127114	0.0247746812052663	35.8114528548384	-0.000919882807658858	3.47397957025675	0.20734748441134	0.210415472944719	0.20449205438181	0.176476551628786	0.179466093651234	0.173694133114628	0.201024307285506	0.20403967095449	0.198224768537545	0.000359283367801055	0.000350843407607898	0.000359565709613076
128	0.705265052202183	0.26	0.0247850769361966	0.0238933715258423	0.0256767823465508	0.286201262992196	0.989636584103474	0.956351855200972	1.02292131300598	32.36	23.88	44.01	0.0291023283871617	0.0301152015316329	0.0311280746761041	0.0283534069223831	0.0293402147146632	0.0303270225069433	0.0290182363899481	0.0299556173506067	0.0309379364906173	0.0247850769361966	35.9060469324922	0.00600108144763247	3.48368713207079	0.20734748441134	0.210415472944719	0.20449205438181	0.176476551628786	0.179466093651234	0.173694133114628	0.201024307285506	0.20403967095449	0.198224768537545	0.000359283367801055	0.000350843407607898	0.000359565709613076
128	0.705265052202183	0.26	0.0247923709791248	0.0238975933426395	0.0256871486156101	0.28794540046727	0.986463917302584	0.953426967197769	1.0195008674074	32.02	23.66	43.66	0.029321079781993	0.030337076898819	0.0313530740156449	0.02857116334106	0.0295611752981472	0.0305511872552344	0.0292422830533238	0.0301654061652135	0.0312090230298372	0.0247923709791248	35.6483006320964	-0.00419756045557473	3.46794869424201	0.20734748441134	0.210415472944719	0.20449205438181	0.176476551628786	0.179466093651234	0.173694133114628	0.201024307285506	0.20403967095449	0.198224768537545	0.000359283367801055	0.000350843407607898	0.000359565709613076
128	0.705265052202183	0.26	0.0247959419702161	0.0238977114589259	0.0256941724815063	0.287865535010077	0.983849844658209	0.950894022104453	1.01680566721197	32.12	23.66	44.36	0.0291541806317305	0.0301645981769719	0.0311750157222133	0.0284071965308107	0.0293917253072639	0.030376254083717	0.0289462494231885	0.0299846789527243	0.0309370128994222	0.0247959419702161	35.7552304871936	-0.00691622183855485	3.46556430747677	0.20734748441134	0.210415472944719	0.20449205438181	0.176476551628786	0.179466093651234	0.173694133114628	0.201024307285506	0.20403967095449	0.198224768537545	0.000359283367801055	0.000350843407607898	0.000359565709613076
128	0.705265052202183	0.26	0.0247997105642331	0.0239061866979594	0.0256932344305068	0.291057761276558	0.992469905850508	0.959482334049944	1.02545747765107	31.97	23.39	43.31	0.0295537086742471	0.0305697827094507	0.0315858567446543	0.0287985425074335	0.0297886534818645	0.0307787644562956	0.0294250838924202	0.0303659208314451	0.0313471768293266	0.0247997105642331	35.4017580674298	-0.00458792475113875	3.46005294586541	0.20734748441134	0.210415472944719	0.20449205438181	0.176476551628786	0.179466093651234	0.173694133114628	0.201024307285506	0.20403967095449	0.198224768537545	0.000359283367801055	0.000350843407607898	0.000359565709613076
128	0.705265052202183	0.26	0.024810467489952	0.0239123308040018	0.0257086041759022	0.28730852369262	0.98654399829951	0.953452978320411	1.01963501827861	31.83	23.65	42.91	0.0294911959706603	0.0305147322931245	0.0315382686155887	0.0287394934486831	0.0297369408042673	0.0307343881598515	0.0293596027571769	0.0303873769591513	0.0313690035547229	0.024810467489952	35.2959139348331	-0.00536778699229866	3.45713506008441	0.20734748441134	0.210415472944719	0.20449205438181	0.176476551628786	0.179466093651234	0.173694133114628	0.201024307285506	0.20403967095449	0.198224768537545	0.000359283367801055	0.000350843407607898	0.000359565709613076
128	0.705265052202183	0.26	0.0248128523908476	0.0239099267601453	0.0257157780215498	0.283932521027715	0.98141076477737	0.948218461421821	1.01460306813292	32.05	23.69	43.32	0.029136580927768	0.0301565043655039	0.0311764278032398	0.0283910172799531	0.0293848423281553	0.0303786673763576	0.0289237569118565	0.0300370393044437	0.0309702899980988	0.0248128523908476	35.5085945016569	0.00203824772691161	3.46955803380711	0.20734748441134	0.210415472944719	0.20449205438181	0.176476551628786	0.179466093651234	0.173694133114628	0.201024307285506	0.20403967095449	0.198224768537545	0.000359283367801055	0.000350843407607898	0.000359565709613076
128	0.705265052202183	0.26	0.0248134490355238	0.0239112174974134	0.0257156805736342	0.279175282603832	0.974084736364325	0.94075051931139	1.00741895341726	31.87	23.53	43.64	0.0290617371521561	0.0300915003404607	0.0311212635287653	0.0283204279862891	0.0293239238910461	0.0303274197958031	0.0287649394758816	0.0298945858497467	0.0309248831398384	0.0248134490355238	35.4996070105278	0.0102831276835423	3.47829239541197	0.20734748441134	0.210415472944719	0.20449205438181	0.176476551628786	0.179466093651234	0.173694133114628	0.201024307285506	0.20403967095449	0.198224768537545	0.000359283367801055	0.000350843407607898	0.000359565709613076
128	0.705265052202183	0.26	0.0248137109069736	0.0239211983455437	0.0257062234684035	0.294104756420655	0.999836420601958	0.966847718880903	1.03282512232301	31.72	23.51	43.01	0.0300114608809365	0.0310354475045594	0.0320594341281823	0.0292481081253024	0.030246049265369	0.0312439904054356	0.0299002845036744	0.0309488224847383	0.0319548331105351	0.0248137109069736	35.338559159469	-0.000432419419889528	3.46151357701469	0.20734748441134	0.210415472944719	0.20449205438181	0.176476551628786	0.179466093651234	0.173694133114628	0.201024307285506	0.20403967095449	0.198224768537545	0.000359283367801055	0.000350843407607898	0.000359565709613076
128	0.705265052202183	0.26	0.0248302194032937	0.0239298260654483	0.0257306127411391	0.285002806059153	0.98221772634994	0.949085353782807	1.01535009891707	31.95	23.42	43.35	0.0292462584797469	0.0302672392885682	0.0312882200973895	0.0284991414677756	0.0294940405768918	0.030488939686008	0.0290091897343029	0.0300830390998277	0.0311312629562127	0.0248302194032937	35.4040534789898	0.00632497170725341	3.47035331399602	0.20734748441134	0.210415472944719	0.20449205438181	0.176476551628786	0.179466093651234	0.173694133114628	0.201024307285506	0.20403967095449	0.198224768537545	0.000359283367801055	0.000350843407607898	0.000359565709613076
128	0.705265052202183	0.26	0.0248398949523422	0.023936872495023	0.0257429174096614	0.284990049021752	0.982181379905028	0.94904919629607	1.01531356351399	31.96	23.71	43.8	0.0292389957485747	0.030259756083723	0.0312805164188712	0.0284919714999107	0.0294866525288821	0.0304813335578535	0.0290700512897237	0.0300688354477421	0.0310794820137477	0.0248398949523422	35.6756461544478	-0.00361634503107934	3.46671154189272	0.20734748441134	0.210415472944719	0.20449205438181	0.176476551628786	0.179466093651234	0.173694133114628	0.201024307285506	0.20403967095449	0.198224768537545	0.000359283367801055	0.000350843407607898	0.000359565709613076
128	0.705265052202183	0.26	0.0248462495818443	0.0239484103813883	0.0257440887823002	0.283620967059577	0.976578376235566	0.943524184796448	1.00963256767468	32.1	23.65	43.74	0.0289414131790988	0.0299553087709187	0.0309692043627386	0.0282000786923016	0.0291880033419433	0.030175927991585	0.0288017688650701	0.0297654408868772	0.0308280127817621	0.0248462495818443	35.5855206904247	0.0016099781090171	3.47150586256796	0.20734748441134	0.210415472944719	0.20449205438181	0.176476551628786	0.179466093651234	0.173694133114628	0.201024307285506	0.20403967095449	0.198224768537545	0.000359283367801055	0.000350843407607898	0.000359565709613076
128	0.705265052202183	0.26	0.0248485928426167	0.0239561886292126	0.0257409970560209	0.290564974540338	0.996027012355094	0.962881635089007	1.02917238962118	32.27	23.64	43.46	0.0293877437711587	0.030399361210725	0.0314109786502913	0.0286327731599139	0.0296184021655724	0.030604031171231	0.0292296690736751	0.0302621128981344	0.0312457038227738	0.0248485928426167	35.6494025683786	0.0063770226683072	3.47782624946014	0.20734748441134	0.210415472944719	0.20449205438181	0.176476551628786	0.179466093651234	0.173694133114628	0.201024307285506	0.20403967095449	0.198224768537545	0.000359283367801055	0.000350843407607898	0.000359565709613076
128	0.705265052202183	0.26	0.0248489274104091	0.0239446493705679	0.0257532054502504	0.289062439821996	0.99646918763855	0.963187837224804	1.0297505380523	31.69	23.3	42.65	0.0299226901343465	0.030956618821146	0.0319905475079456	0.0291619731811853	0.0301696165615209	0.0311772599418564	0.0297520930008834	0.0307328624810911	0.0318897343821613	0.0248489274104091	35.1202133029196	-0.0013499673436456	3.45362263382376	0.20734748441134	0.210415472944719	0.20449205438181	0.176476551628786	0.179466093651234	0.173694133114628	0.201024307285506	0.20403967095449	0.198224768537545	0.000359283367801055	0.000350843407607898	0.000359565709613076
128	0.705265052202183	0.26	0.0248512495715378	0.0239527974416183	0.0257497017014572	0.285918000236364	0.989866550926597	0.956550991444467	1.02318211040873	31.98	23.59	43.38	0.0294532438975984	0.0304790661567237	0.031504888415849	0.0287004914195468	0.0297000961845896	0.0306997009496324	0.0292716620888806	0.0303498761754612	0.0313487036084961	0.0248512495715378	35.4984822972343	-0.011046071657884	3.45582695871693	0.20734748441134	0.210415472944719	0.20449205438181	0.176476551628786	0.179466093651234	0.173694133114628	0.201024307285506	0.20403967095449	0.198224768537545	0.000359283367801055	0.000350843407607898	0.000359565709613076
128	0.705265052202183	0.26	0.024852340620315	0.0239616090062657	0.0257430722343644	0.294800542303845	0.998960690801024	0.966056030419637	1.03186535118241	32.13	23.64	43.54	0.0296122000267337	0.0306208158361109	0.031629431645488	0.0288533778910985	0.0298361475964436	0.0308189173017888	0.0294275374194684	0.0304719419903217	0.0314712121150768	0.024852340620315	35.6253070293084	0.0158728292868793	3.48575962047736	0.20734748441134	0.210415472944719	0.20449205438181	0.176476551628786	0.179466093651234	0.173694133114628	0.201024307285506	0.20403967095449	0.198224768537545	0.000359283367801055	0.000350843407607898	0.000359565709613076
128	0.705265052202183	0.26	0.0248615163798573	0.023966218518784	0.0257568142409306	0.28828116180271	0.992680219546396	0.959462284259229	1.02589815483356	32.38	24.04	43.68	0.0291810567654822	0.0301913460401621	0.0312016353148419	0.0284298721831152	0.0294141543898205	0.0303984365965257	0.0282917279924737	0.0300986872833222	0.0310520294983711	0.0248615163798573	35.7993612246952	0.00634673099882984	3.48350684333906	0.20734748441134	0.210415472944719	0.20449205438181	0.176476551628786	0.179466093651234	0.173694133114628	0.201024307285506	0.20403967095449	0.198224768537545	0.000359283367801055	0.000350843407607898	0.000359565709613076
128	0.705265052202183	0.26	0.0248617371885407	0.0239787016500227	0.0257447727270587	0.294245621324595	1.00084375735283	0.96783301896646	1.0338544957392	32.37	23.89	43.8	0.0294469393452025	0.0304513121987366	0.0314556850522707	0.0286890786198188	0.0296676024460427	0.0306461262722666	0.0292492185282755	0.0302550970583974	0.0312444088748277	0.0248617371885407	35.9476571038931	0.0103101282121537	3.48807162676713	0.20734748441134	0.210415472944719	0.20449205438181	0.176476551628786	0.179466093651234	0.173694133114628	0.201024307285506	0.20403967095449	0.198224768537545	0.000359283367801055	0.000350843407607898	0.000359565709613076
128	0.705265052202183	0.26	0.0248620556989872	0.0239708643602836	0.0257532470376907	0.293444883818924	0.997396802886195	0.964436219388516	1.03035738638387	32.32	23.79	44.1	0.0293879563926773	0.0303923195335817	0.0313966826744861	0.0286322755993113	0.0296108125845959	0.0305893495698804	0.0292162740122796	0.030231656157264	0.0312319767697777	0.0248620556989872	35.8408393094745	-0.00509754878952252	3.47106535287301	0.20734748441134	0.210415472944719	0.20449205438181	0.176476551628786	0.179466093651234	0.173694133114628	0.201024307285506	0.20403967095449	0.198224768537545	0.000359283367801055	0.000350843407607898	0.000359565709613076
128	0.705265052202183	0.26	0.0248620807533648	0.0239571533120965	0.0257670081946331	0.288148373504467	0.984354168925118	0.95140418497232	1.01730415287792	31.84	23.6	43.11	0.0294245166710306	0.0304435760439484	0.0314626354168662	0.028674463630882	0.0296675464146414	0.0306606291984007	0.0293067729422517	0.0303654621005991	0.0313103123994001	0.0248620807533648	35.3255475729209	0.00428693020342013	3.46892186387679	0.20734748441134	0.210415472944719	0.20449205438181	0.176476551628786	0.179466093651234	0.173694133114628	0.201024307285506	0.20403967095449	0.198224768537545	0.000359283367801055	0.000350843407607898	0.000359565709613076
128	0.705265052202183	0.26	0.0248673327049479	0.0239633801164718	0.025771285293424	0.286868844411383	0.995758493775117	0.962322502690584	1.02919448485965	31.97	23.65	43.15	0.0296414251703434	0.0306713194365145	0.0317012137026856	0.028884021178476	0.0298875993676057	0.0308911775567354	0.0294748555884623	0.0304931440667781	0.0315730601075525	0.0248673327049479	35.442661920429	-0.00895615245183504	3.45721560204872	0.20734748441134	0.210415472944719	0.20449205438181	0.176476551628786	0.179466093651234	0.173694133114628	0.201024307285506	0.20403967095449	0.198224768537545	0.000359283367801055	0.000350843407607898	0.000359565709613076
128	0.705265052202183	0.26	0.0248683164247909	0.0239838900940398	0.0257527427555419	0.298964620806209	1.01852346378251	0.985307391604434	1.05173953596059	31.99	23.56	43.33	0.0303282528154873	0.0313506600795938	0.0323730673437003	0.029552980013261	0.0305492517611054	0.0315455235089498	0.0302012971069877	0.0311474151759035	0.0322274028411547	0.0248683164247909	35.5899066509719	-0.000731852112428606	3.46851952238927	0.20734748441134	0.210415472944719	0.20449205438181	0.176476551628786	0.179466093651234	0.173694133114628	0.201024307285506	0.20403967095449	0.198224768537545	0.000359283367801055	0.000350843407607898	0.000359565709613076
128	0.705265052202183	0.26	0.0248693847886815	0.0239723239291634	0.0257664456481995	0.285131630847358	0.997588816477265	0.963948576808545	1.03122905614599	32.23	23.94	43.59	0.0294503782379865	0.0304781486046801	0.0315059189713738	0.0286942483866988	0.0296956310497016	0.0306970137127045	0.0292966436145691	0.0303029679055607	0.0313639837897942	0.0248693847886815	35.724753346314	0.0206205486145198	3.49462319843318	0.20734748441134	0.210415472944719	0.20449205438181	0.176476551628786	0.179466093651234	0.173694133114628	0.201024307285506	0.20403967095449	0.198224768537545	0.000359283367801055	0.000350843407607898	0.000359565709613076
128	0.705265052202183	0.26	0.024870731310213	0.0239772694444026	0.0257641931760234	0.292576184152529	1.00087036797465	0.967725571848721	1.03401516410057	32.04	23.62	43.22	0.0297377032104934	0.0307562255466162	0.031774747882739	0.0289767834835437	0.0299692441654624	0.0309617048473812	0.029624159335288	0.0305782033081948	0.0315744086467022	0.024870731310213	35.4324608291426	0.00873041962517823	3.47228336164379	0.20734748441134	0.210415472944719	0.20449205438181	0.176476551628786	0.179466093651234	0.173694133114628	0.201024307285506	0.20403967095449	0.198224768537545	0.000359283367801055	0.000350843407607898	0.000359565709613076
128	0.705265052202183	0.26	0.0248707929284271	0.0239684017544803	0.0257731841023739	0.287581843773996	0.997156440637347	0.963731763245745	1.03058111802895	32.15	23.54	43.18	0.029515896522255	0.030539583150428	0.0315632697786011	0.0287591663919217	0.0297566076876864	0.030754048983451	0.0293292520436666	0.0304060706773152	0.0314209879797549	0.0248707929284271	35.5394292832707	-0.00487035503238288	3.46187755456324	0.20734748441134	0.210415472944719	0.20449205438181	0.176476551628786	0.179466093651234	0.173694133114628	0.201024307285506	0.20403967095449	0.198224768537545	0.000359283367801055	0.000350843407607898	0.000359565709613076
128	0.705265052202183	0.26	0.024871294735736	0.0239834953395624	0.0257590941319095	0.296254894642317	0.998071794136257	0.965311041031207	1.03083254724131	32.1	23.41	43.63	0.0296117309471112	0.0306166947000743	0.0316216584530375	0.028853256811833	0.0298324794483826	0.0308117020849322	0.0294336281375878	0.0304477163979664	0.0314411924411144	0.024871294735736	35.5679947940925	-0.00296886414608977	3.46347939887776	0.20734748441134	0.210415472944719	0.20449205438181	0.176476551628786	0.179466093651234	0.173694133114628	0.201024307285506	0.20403967095449	0.198224768537545	0.000359283367801055	0.000350843407607898	0.000359565709613076
128	0.705265052202183	0.26	0.0248713876017311	0.0239739885353449	0.0257687866681173	0.287692367713634	0.988512595767034	0.955386595270285	1.02163859626378	32.72	23.82	43.67	0.0287648005590393	0.029762158908345	0.0307595172576508	0.028020023047276	0.028991557818622	0.029963092589968	0.0286199187098177	0.0296406377085083	0.0305520141064722	0.0248713876017311	35.8205631716167	-0.00143193130346164	3.47433260134829	0.20734748441134	0.210415472944719	0.20449205438181	0.176476551628786	0.179466093651234	0.173694133114628	0.201024307285506	0.20403967095449	0.198224768537545	0.000359283367801055	0.000350843407607898	0.000359565709613076
128	0.705265052202183	0.26	0.0248766640751841	0.0239898221068185	0.0257635060435496	0.289356332059991	0.994175248317779	0.960994241149252	1.02735625548631	32.17	23.84	44.23	0.0294199837721949	0.030435790788141	0.0314515978040871	0.0286655316972035	0.0296552891504814	0.0306450466037592	0.0291976739678243	0.0302342629189753	0.0312604130047794	0.0248766640751841	35.9526632319452	-0.000597516470337621	3.47708649584121	0.20734748441134	0.210415472944719	0.20449205438181	0.176476551628786	0.179466093651234	0.173694133114628	0.201024307285506	0.20403967095449	0.198224768537545	0.000359283367801055	0.000350843407607898	0.000359565709613076
128	0.705265052202183	0.26	0.0248768151605007	0.0239785409112704	0.0257750894097311	0.29108104992991	0.99041706863329	0.957499586343786	1.02333455092279	31.66	23.53	43.01	0.029776073094004	0.0307997323965271	0.0318233916990502	0.0290195419754537	0.0300171928075279	0.031014843639602	0.0296032007830861	0.0306463941785973	0.031696602045645	0.0248768151605007	35.1710808424113	0.00565942921396052	3.4631948033499	0.20734748441134	0.210415472944719	0.20449205438181	0.176476551628786	0.179466093651234	0.173694133114628	0.201024307285506	0.20403967095449	0.198224768537545	0.000359283367801055	0.000350843407607898	0.000359565709613076
128	0.705265052202183	0.26	0.0248768734724794	0.02398434213936	0.0257694048055988	0.289950236376041	0.996041436362979	0.962846087758388	1.02923678496757	32.29	23.74	43.49	0.0293705910097231	0.030383179646356	0.031395768282989	0.0286158210690761	0.0296023880480272	0.0305889550269782	0.0292169425746127	0.0302065350170723	0.031172894259305	0.0248768734724794	35.7189626375453	-0.0126942934263598	3.46069416504127	0.20734748441134	0.210415472944719	0.20449205438181	0.176476551628786	0.179466093651234	0.173694133114628	0.201024307285506	0.20403967095449	0.198224768537545	0.000359283367801055	0.000350843407607898	0.000359565709613076
128	0.705265052202183	0.26	0.0248840554166974	0.0239823210128029	0.0257857898205919	0.283679907569403	0.974693246889169	0.941707645755712	1.00767884802263	31.86	23.44	43.26	0.0291041914700636	0.0301236365764829	0.0311430816829022	0.0283619944329575	0.0293554422826499	0.0303488901323423	0.0289158429700365	0.0299718928630972	0.0309498398053792	0.0248840554166974	35.3394873909482	0.00350349412995913	3.46570346482782	0.20734748441134	0.210415472944719	0.20449205438181	0.176476551628786	0.179466093651234	0.173694133114628	0.201024307285506	0.20403967095449	0.198224768537545	0.000359283367801055	0.000350843407607898	0.000359565709613076
128	0.705265052202183	0.26	0.0248852960287957	0.0239934975901147	0.0257770944674767	0.290472280936903	0.999134556043215	0.965878290180757	1.03239082190567	31.97	23.8	43.2	0.0297517630950407	0.0307761494524361	0.0318005358098315	0.0289915519842725	0.0299897634259789	0.0309879748676853	0.0296498064864016	0.0306624486662708	0.0316408925400078	0.0248852960287957	35.4424655361442	-0.00487782310503194	3.46223893023505	0.20734748441134	0.210415472944719	0.20449205438181	0.176476551628786	0.179466093651234	0.173694133114628	0.201024307285506	0.20403967095449	0.198224768537545	0.000359283367801055	0.000350843407607898	0.000359565709613076
128	0.705265052202183	0.26	0.0248864511510746	0.0239831455716505	0.0257897567304988	0.288240844702716	0.998727854284019	0.965304263886126	1.03215144468191	32.14	23.64	43.5	0.0295749489173919	0.0305989793869912	0.0316230098565905	0.0288168682045604	0.0298146501842461	0.0308124321639317	0.0294316250591295	0.0304363633109682	0.0314656385366981	0.0248864511510746	35.5687287377225	-0.00274422638626357	3.4659572921112	0.20734748441134	0.210415472944719	0.20449205438181	0.176476551628786	0.179466093651234	0.173694133114628	0.201024307285506	0.20403967095449	0.198224768537545	0.000359283367801055	0.000350843407607898	0.000359565709613076
128	0.705265052202183	0.26	0.0248883348030106	0.0239886952481316	0.0257879743578896	0.289119567606887	1.00167386663348	0.968223333159141	1.03512440010782	32.04	23.48	43.58	0.0297583550487966	0.030786457571851	0.0318145600949055	0.0289969875001579	0.0299987860189606	0.0310005845377633	0.0296383382029284	0.0305587488476585	0.0315970824383842	0.0248883348030106	35.5928986698648	0.00327182687832665	3.47150552811702	0.20734748441134	0.210415472944719	0.20449205438181	0.176476551628786	0.179466093651234	0.173694133114628	0.201024307285506	0.20403967095449	0.198224768537545	0.000359283367801055	0.000350843407607898	0.000359565709613076
128	0.705265052202183	0.26	0.0248945044449618	0.0239984618975021	0.0257905469924216	0.279574753131869	0.9692558455871	0.936119769120712	1.00239192205349	31.81	23.49	43.34	0.0289727955367025	0.0299983531629996	0.0310239107892966	0.028234575336155	0.0292340019888082	0.0302334286414614	0.0288104123125662	0.029823125907808	0.0308685033862628	0.0248945044449618	35.425401939477	-0.00762510772055497	3.45673721431954	0.20734748441134	0.210415472944719	0.20449205438181	0.176476551628786	0.179466093651234	0.173694133114628	0.201024307285506	0.20403967095449	0.198224768537545	0.000359283367801055	0.000350843407607898	0.000359565709613076
128	0.705265052202183	0.26	0.0248986836613969	0.0240005358090994	0.0257968315136944	0.288750615237673	0.98766973030841	0.954657231046188	1.02068222957063	32.06	23.77	43.7	0.0293183855781094	0.0303322292392591	0.0313460729004087	0.0285679285213247	0.0295558210219659	0.0305437135226071	0.0291373815368881	0.0301465558171288	0.0311729013644442	0.0248986836613969	35.6591048778382	-0.0149942788613221	3.45516722679033	0.20734748441134	0.210415472944719	0.20449205438181	0.176476551628786	0.179466093651234	0.173694133114628	0.201024307285506	0.20403967095449	0.198224768537545	0.000359283367801055	0.000350843407607898	0.000359565709613076
128	0.705265052202183	0.26	0.0249004498277411	0.0240161056290223	0.0257847940264599	0.294738892424925	1.00564609544876	0.972516313045847	1.03877587785167	31.88	23.46	43.33	0.0300396380137963	0.0310629696098931	0.0320863012059899	0.0292733328798859	0.0302705594924465	0.0312677861050072	0.0298954705482521	0.0309023200314446	0.0318839917553837	0.0249004498277411	35.5286410383536	-0.0047364071273694	3.46216291613794	0.20734748441134	0.210415472944719	0.20449205438181	0.176476551628786	0.179466093651234	0.173694133114628	0.201024307285506	0.20403967095449	0.198224768537545	0.000359283367801055	0.000350843407607898	0.000359565709613076
128	0.705265052202183	0.26	0.0249020292767528	0.0239963616804813	0.0258076968730243	0.283741624249046	0.992579285372093	0.958993484647086	1.0261650860971	32.01	23.78	43.77	0.0294974347521466	0.0305304917867823	0.031563548821418	0.0287430856663097	0.0297497239416111	0.0307563622169126	0.0293594386894258	0.0303606544267489	0.0313464712570405	0.0249020292767528	35.6227990592336	0.0112552169374145	3.48307320414687	0.20734748441134	0.210415472944719	0.20449205438181	0.176476551628786	0.179466093651234	0.173694133114628	0.201024307285506	0.20403967095449	0.198224768537545	0.000359283367801055	0.000350843407607898	0.000359565709613076
128	0.705265052202183	0.26	0.0249039517914273	0.0240175405195896	0.025790363063265	0.301401795456054	1.00652979557854	0.973894720329724	1.03916487082737	31.96	23.63	43.6	0.0300092850753833	0.0310148920020405	0.0320204989286977	0.0292426536723314	0.0302225708883819	0.0312024881044323	0.0297855153084703	0.0308192183302303	0.0318707922395945	0.0249039517914273	35.5089917886536	0.00272531652316358	3.46888641546605	0.20734748441134	0.210415472944719	0.20449205438181	0.176476551628786	0.179466093651234	0.173694133114628	0.201024307285506	0.20403967095449	0.198224768537545	0.000359283367801055	0.000350843407607898	0.000359565709613076
128	0.705265052202183	0.26	0.0249067096705667	0.0240016713885187	0.0258117479526147	0.280328914993305	0.977975131603042	0.944603452542214	1.01134681066387	31.77	23.58	43.73	0.029277101148469	0.0303114251504919	0.0313457491525148	0.0285317608848125	0.0295397529313435	0.0305477449778744	0.0291281501278075	0.0301188424215644	0.0312070865669739	0.0249067096705667	35.4267130474994	0.0135101891455	3.47838618154667	0.20734748441134	0.210415472944719	0.20449205438181	0.176476551628786	0.179466093651234	0.173694133114628	0.201024307285506	0.20403967095449	0.198224768537545	0.000359283367801055	0.000350843407607898	0.000359565709613076
128	0.705265052202183	0.26	0.0249102392426692	0.0240112287489217	0.0258092497364168	0.281522417639745	0.981090169923449	0.947710947809153	1.01446939203775	31.76	23.5	43.3	0.0293791026445875	0.0304138607582923	0.0314486188719972	0.0286312519709133	0.0296396701190383	0.0306480882671633	0.0292391054914487	0.0302276533732998	0.031299326612043	0.0249102392426692	35.4592751534445	0.0033217837205253	3.46776556145533	0.20734748441134	0.210415472944719	0.20449205438181	0.176476551628786	0.179466093651234	0.173694133114628	0.201024307285506	0.20403967095449	0.198224768537545	0.000359283367801055	0.000350843407607898	0.000359565709613076
128	0.705265052202183	0.26	0.0249104933241252	0.0240171426771189	0.0258038439711315	0.290064848334814	0.997780950097623	0.96453688185432	1.03102501834093	32.45	23.81	43.68	0.0292712050629043	0.0302800767369497	0.0312889484109951	0.0285167461434146	0.0294996143703362	0.0304824825972578	0.0290768677223125	0.0301074561276207	0.0310766099768249	0.0249104933241252	35.7513356471879	-0.00420679553935431	3.46948778765777	0.20734748441134	0.210415472944719	0.20449205438181	0.176476551628786	0.179466093651234	0.173694133114628	0.201024307285506	0.20403967095449	0.198224768537545	0.000359283367801055	0.000350843407607898	0.000359565709613076
128	0.705265052202183	0.26	0.0249129249612272	0.0240197904453569	0.0258060594770976	0.286326423767324	0.979902217410953	0.946954980217716	1.01284945460419	31.87	23.63	43.53	0.0292530282914256	0.0302708237324681	0.0312886191735105	0.0285068339435774	0.0294986671766117	0.030490500409646	0.0290647986212212	0.0300794291608332	0.0311462408256092	0.0249129249612272	35.5135249775308	-0.000407417518203194	3.46560390252283	0.20734748441134	0.210415472944719	0.20449205438181	0.176476551628786	0.179466093651234	0.173694133114628	0.201024307285506	0.20403967095449	0.198224768537545	0.000359283367801055	0.000350843407607898	0.000359565709613076
128	0.705265052202183	0.26	0.0249151332767243	0.0240127715006769	0.0258174950527718	0.290227841549076	0.993529001573984	0.960439695416584	1.02661830773138	31.9	23.61	42.89	0.0296412766582141	0.0306624852597749	0.0316836938613358	0.0288847507574587	0.0298798953413976	0.0308750399253365	0.0295123165527546	0.030493903322394	0.0315137583978694	0.0249151332767243	35.3240155305489	-0.00412149767466762	3.45891396542628	0.20734748441134	0.210415472944719	0.20449205438181	0.176476551628786	0.179466093651234	0.173694133114628	0.201024307285506	0.20403967095449	0.198224768537545	0.000359283367801055	0.000350843407607898	0.000359565709613076
128	0.705265052202183	0.26	0.0249244638519199	0.0240207081422907	0.0258282195615491	0.288138069213934	1.00674249037641	0.973042239814069	1.04044274093875	32.19	23.74	43.36	0.0297688962507196	0.0307999093163038	0.031830922381888	0.0290051980874464	0.0300097613049118	0.0310143245223771	0.0296554183875562	0.0306164477683983	0.0316511334406608	0.0249244638519199	35.5803172908242	-0.00683818433542942	3.46383485036868	0.20734748441134	0.210415472944719	0.20449205438181	0.176476551628786	0.179466093651234	0.173694133114628	0.201024307285506	0.20403967095449	0.198224768537545	0.000359283367801055	0.000350843407607898	0.000359565709613076
128	0.705265052202183	0.26	0.0249247169057931	0.0240205246000822	0.0258289092115041	0.287141869155121	0.986705065055031	0.953595168975721	1.01981496113434	32.26	23.51	43.59	0.0291128106830334	0.0301236401918776	0.0311344697007217	0.0283650300928823	0.0293498958191534	0.0303347615454244	0.0289862537669251	0.0299669002905153	0.0309606935276734	0.0249247169057931	35.5465800611379	-0.00603430639940193	3.46120558446057	0.20734748441134	0.210415472944719	0.20449205438181	0.176476551628786	0.179466093651234	0.173694133114628	0.201024307285506	0.20403967095449	0.198224768537545	0.000359283367801055	0.000350843407607898	0.000359565709613076
128	0.705265052202183	0.26	0.0249267078573551	0.0240248768041836	0.0258285389105265	0.287922706243939	0.990338996886211	0.957170433655045	1.02350756011738	31.8	23.58	43.48	0.0296394330135949	0.0306665201168742	0.0316936072201534	0.0288844563853871	0.0298853814916486	0.0308863065979101	0.0294507909347985	0.0304560211657469	0.0314775730270433	0.0249267078573551	35.4444150266172	0.00707816583054967	3.47300000388635	0.20734748441134	0.210415472944719	0.20449205438181	0.176476551628786	0.179466093651234	0.173694133114628	0.201024307285506	0.20403967095449	0.198224768537545	0.000359283367801055	0.000350843407607898	0.000359565709613076
128	0.705265052202183	0.26	0.0249286420942231	0.0240278795844874	0.0258294046039587	0.2916403995154	1.00147557914886	0.968235612349777	1.03471554594795	31.99	23.34	43.07	0.0298039704252951	0.0308271542193857	0.0318503380134763	0.0290421177311373	0.0300391467774201	0.0310361758237029	0.0296346498039817	0.0306419771055966	0.0316490664758022	0.0249286420942231	35.3202986088406	-0.00855810923160377	3.45178640630692	0.20734748441134	0.210415472944719	0.20449205438181	0.176476551628786	0.179466093651234	0.173694133114628	0.201024307285506	0.20403967095449	0.198224768537545	0.000359283367801055	0.000350843407607898	0.000359565709613076
128	0.705265052202183	0.26	0.0249387671741915	0.0240376165804284	0.0258399177679546	0.281367229755035	0.976397705290435	0.943165384659505	1.00963002592136	32.09	23.77	43.16	0.0289438143872317	0.0299636462593968	0.0309834781315619	0.0282026198656512	0.0291963358366269	0.0301900518076025	0.0288391711625707	0.029799046718871	0.0308289452879017	0.0249387671741915	35.4978128193968	-0.00714899035047345	3.46219217852353	0.20734748441134	0.210415472944719	0.20449205438181	0.176476551628786	0.179466093651234	0.173694133114628	0.201024307285506	0.20403967095449	0.198224768537545	0.000359283367801055	0.000350843407607898	0.000359565709613076
128	0.705265052202183	0.26	0.0249408070202548	0.0240360786094752	0.0258455354310344	0.287528951470835	0.97880601662867	0.945992209696044	1.0116198235613	32.01	23.58	43.08	0.029097284141549	0.0301065870240657	0.0311158899065824	0.0283531645275762	0.0293366559952658	0.0303201474629554	0.0289251089461687	0.0300061547672163	0.0309614276448295	0.0249408070202548	35.2878140543403	-0.00773462869529767	3.45367908045677	0.20734748441134	0.210415472944719	0.20449205438181	0.176476551628786	0.179466093651234	0.173694133114628	0.201024307285506	0.20403967095449	0.198224768537545	0.000359283367801055	0.000350843407607898	0.000359565709613076
128	0.705265052202183	0.26	0.0249452967426425	0.0240397801913405	0.0258508132939446	0.280846125312877	0.979022238094095	0.945657599978709	1.01238687620948	32.21	23.65	43.79	0.0289116871630999	0.0299317476792146	0.0309518081953293	0.0281696894159949	0.0291635708094387	0.0301574522028824	0.0287134410214988	0.0297246354460589	0.0307163371596335	0.0249452967426425	35.6450193842453	-0.00404932088348843	3.46728105264766	0.20734748441134	0.210415472944719	0.20449205438181	0.176476551628786	0.179466093651234	0.173694133114628	0.201024307285506	0.20403967095449	0.198224768537545	0.000359283367801055	0.000350843407607898	0.000359565709613076
128	0.705265052202183	0.26	0.0249470450204245	0.024054716239026	0.0258393738018229	0.292536768977771	0.998242802239603	0.965181872570393	1.03130373190881	32.25	23.8	43.6	0.0294778443934419	0.03048756594747	0.0314972875014981	0.0287208566248289	0.029704648641544	0.0306884406582592	0.0293573359727817	0.0302859323743741	0.031315312423493	0.0249470450204245	35.7128272628841	-0.000742155443470855	3.47190512861512	0.20734748441134	0.210415472944719	0.20449205438181	0.176476551628786	0.179466093651234	0.173694133114628	0.201024307285506	0.20403967095449	0.198224768537545	0.000359283367801055	0.000350843407607898	0.000359565709613076
128	0.705265052202183	0.26	0.0249482199676646	0.0240441590381308	0.0258522808971983	0.28860167348422	0.992565204369972	0.959377041605253	1.02575336713469	32.3	23.7	44.05	0.0292473922372447	0.0302591604700858	0.0312709287029269	0.0284955288646425	0.0294812875486778	0.0304670462327132	0.0290825026015233	0.030131005053409	0.0310454011703477	0.0249482199676646	35.7707089397847	0.00666540795390611	3.48060927268842	0.20734748441134	0.210415472944719	0.20449205438181	0.176476551628786	0.179466093651234	0.173694133114628	0.201024307285506	0.20403967095449	0.198224768537545	0.000359283367801055	0.000350843407607898	0.000359565709613076
128	0.705265052202183	0.26	0.0249495440499375	0.0240441383427051	0.0258549497571699	0.287756660942089	0.990875821461419	0.957675835152568	1.02407580777027	31.97	23.62	43.33	0.0294961391160284	0.0305186891051487	0.0315412390942691	0.0287424149308456	0.0297388353762203	0.0307352558215951	0.0293444006849316	0.0302988016886951	0.031411738727481	0.0249495440499375	35.4239952459195	0.000211912729268187	3.46447662202516	0.20734748441134	0.210415472944719	0.20449205438181	0.176476551628786	0.179466093651234	0.173694133114628	0.201024307285506	0.20403967095449	0.198224768537545	0.000359283367801055	0.000350843407607898	0.000359565709613076
128	0.705265052202183	0.26	0.0249511211106867	0.0240498160249312	0.0258524261964421	0.287769594755629	0.990162156789609	0.956987129093278	1.02333718448594	32.03	23.39	43.51	0.0294211571641978	0.0304410744380122	0.0314609917118267	0.0286685394785143	0.02966236641965	0.0306561933607858	0.0292275310590609	0.0302902011382686	0.0312760177438555	0.0249511211106867	35.4488275042614	-0.000641192574077727	3.46391420003587	0.20734748441134	0.210415472944719	0.20449205438181	0.176476551628786	0.179466093651234	0.173694133114628	0.201024307285506	0.20403967095449	0.198224768537545	0.000359283367801055	0.000350843407607898	0.000359565709613076
128	0.705265052202183	0.26	0.0249535024914619	0.0240527524230571	0.0258542525598667	0.2904609236676	0.997387376900561	0.964188351289295	1.03058640251183	32.12	23.71	43.26	0.0295569878962426	0.0305746969329128	0.031592405969583	0.0287996111698711	0.0297912421385968	0.0307828731073226	0.029453689268641	0.030464659218705	0.0314818095224483	0.0249535024914619	35.4823142350783	0.000654462173268315	3.46660658742715	0.20734748441134	0.210415472944719	0.20449205438181	0.176476551628786	0.179466093651234	0.173694133114628	0.201024307285506	0.20403967095449	0.198224768537545	0.000359283367801055	0.000350843407607898	0.000359565709613076
128	0.705265052202183	0.26	0.024957328586183	0.0240557109443421	0.025858946228024	0.289186957256274	0.997030218355287	0.963740215507896	1.03032022120268	32.15	23.74	43.23	0.0295236911072237	0.0305435134049858	0.0315633357027479	0.0287668741804422	0.0297605541244433	0.0307542340684444	0.0293479517238638	0.0303414073241578	0.0313940348221485	0.024957328586183	35.46647712167	-0.00329810246825353	3.46519211721835	0.20734748441134	0.210415472944719	0.20449205438181	0.176476551628786	0.179466093651234	0.173694133114628	0.201024307285506	0.20403967095449	0.198224768537545	0.000359283367801055	0.000350843407607898	0.000359565709613076
128	0.705265052202183	0.26	0.0249586264015373	0.0240542329509498	0.0258630198521249	0.287156741629321	0.991575974964466	0.958303839276091	1.02484811065284	32.08	23.46	43.36	0.0294135848064997	0.0304348191422639	0.0314560534780281	0.0286604385733448	0.0296555238083378	0.0306506090433307	0.0293109376112782	0.0302361498409323	0.0312625281221956	0.0249586264015373	35.4652013800667	-0.0194213300693207	3.44755661736662	0.20734748441134	0.210415472944719	0.20449205438181	0.176476551628786	0.179466093651234	0.173694133114628	0.201024307285506	0.20403967095449	0.198224768537545	0.000359283367801055	0.000350843407607898	0.000359565709613076
128	0.705265052202183	0.26	0.0249616936237281	0.0240614615236732	0.025861925723783	0.285900633319517	0.995144518630875	0.961649896063259	1.02863914119849	32.22	23.81	43.51	0.0293900742836344	0.0304137414720721	0.0314374086605099	0.0286356412410494	0.0296330312467854	0.0306304212525215	0.0292497278891349	0.030275834940698	0.0312734617633805	0.0249616936237281	35.7428446768701	0.00644962026859968	3.48000463130502	0.20734748441134	0.210415472944719	0.20449205438181	0.176476551628786	0.179466093651234	0.173694133114628	0.201024307285506	0.20403967095449	0.198224768537545	0.000359283367801055	0.000350843407607898	0.000359565709613076
128	0.705265052202183	0.26	0.024962510995883	0.0240706069099076	0.0258544150818584	0.283889563150638	0.985609632585641	0.952271797371656	1.01894746779962	31.99	23.69	43.64	0.0293094638831199	0.0303355512668296	0.0313616386505394	0.0285602049087665	0.0295600616802829	0.0305599184517992	0.0291109222302292	0.0301187094293715	0.0312244731713796	0.024962510995883	35.5675467898918	0.00532763757486602	3.47516690288348	0.20734748441134	0.210415472944719	0.20449205438181	0.176476551628786	0.179466093651234	0.173694133114628	0.201024307285506	0.20403967095449	0.198224768537545	0.000359283367801055	0.000350843407607898	0.000359565709613076
128	0.705265052202183	0.26	0.0249628253578604	0.0240645146576437	0.0258611360580772	0.287957954255799	0.986408178319419	0.953374106239048	1.01944225039979	32.1	23.66	43.61	0.0292436540900447	0.0302569362536593	0.0312702184172738	0.0284945793076299	0.0294819062977255	0.0304692332878211	0.0290748678928864	0.030075589957051	0.0311128267264216	0.0249628253578604	35.6319064990434	-0.00544334115498038	3.46457005333983	0.20734748441134	0.210415472944719	0.20449205438181	0.176476551628786	0.179466093651234	0.173694133114628	0.201024307285506	0.20403967095449	0.198224768537545	0.000359283367801055	0.000350843407607898	0.000359565709613076
128	0.705265052202183	0.26	0.0249650879420666	0.0240571475230197	0.0258730283611134	0.281071429264698	0.984659880747105	0.951121821186807	1.0181979403074	32.11	23.7	43.61	0.0291648348529148	0.0301932330523619	0.0312216312518089	0.0284176328767413	0.0294196835528509	0.0304217342289605	0.0289947378066888	0.0300584060478292	0.0310319485131609	0.0249650879420666	35.6263011358614	0.00865145501376655	3.47973016157954	0.20734748441134	0.210415472944719	0.20449205438181	0.176476551628786	0.179466093651234	0.173694133114628	0.201024307285506	0.20403967095449	0.198224768537545	0.000359283367801055	0.000350843407607898	0.000359565709613076
128	0.705265052202183	0.26	0.0249682034459996	0.0240603740761011	0.0258760328158981	0.283151819708116	0.975683337081722	0.942621272413831	1.00874540174961	32.1	23.53	43.75	0.0289173253621071	0.0299315890002447	0.0309458526383824	0.0281766620835796	0.0291649472530274	0.0301532324224752	0.0287890883530286	0.0297665482477034	0.030803134880521	0.0249682034459996	35.5308026469551	-0.0090871124259164	3.45911552486499	0.20734748441134	0.210415472944719	0.20449205438181	0.176476551628786	0.179466093651234	0.173694133114628	0.201024307285506	0.20403967095449	0.198224768537545	0.000359283367801055	0.000350843407607898	0.000359565709613076
128	0.705265052202183	0.26	0.024968630020518	0.0240744840300117	0.0258627760110242	0.290659916535487	0.992767682493853	0.959738374282267	1.02579699070544	32.08	23.53	43.57	0.0294623279741137	0.0304762712917554	0.0314902146093972	0.0287080044937376	0.0296959878379197	0.0306839711821018	0.0293094436163988	0.0302619702865514	0.0313037763358464	0.024968630020518	35.5999248552234	0.00427979875747786	3.4743169644046	0.20734748441134	0.210415472944719	0.20449205438181	0.176476551628786	0.179466093651234	0.173694133114628	0.201024307285506	0.20403967095449	0.198224768537545	0.000359283367801055	0.000350843407607898	0.000359565709613076
128	0.705265052202183	0.26	0.0249699200128621	0.0240731253989929	0.0258667146267313	0.29007981864043	0.997440759763838	0.964209233903681	1.030672285624	32.22	23.83	43.73	0.0294718047897563	0.0304875522111444	0.0315032996325325	0.0287153263106682	0.0297050016584269	0.0306946770061857	0.0293278257007643	0.0303040143756784	0.0313130152219775	0.0249699200128621	35.7370203626401	-0.00504253791696213	3.46975138751466	0.20734748441134	0.210415472944719	0.20449205438181	0.176476551628786	0.179466093651234	0.173694133114628	0.201024307285506	0.20403967095449	0.198224768537545	0.000359283367801055	0.000350843407607898	0.000359565709613076
128	0.705265052202183	0.26	0.0249728204234973	0.0240667242808195	0.0258789165661751	0.284027504575644	0.982452221126627	0.949232454505484	1.01567198774777	31.77	23.4	42.62	0.029419089173018	0.030448652871452	0.031478216569886	0.0286701116395542	0.0296734637828016	0.030676815926049	0.0293026554864717	0.0303345645697847	0.0313754717768472	0.0249728204234973	35.1358710989686	0.000240689779796022	3.45675376666434	0.20734748441134	0.210415472944719	0.20449205438181	0.176476551628786	0.179466093651234	0.173694133114628	0.201024307285506	0.20403967095449	0.198224768537545	0.000359283367801055	0.000350843407607898	0.000359565709613076
128	0.705265052202183	0.26	0.0249733005766996	0.0240829490254346	0.0258636521279645	0.292541715094346	1.00070627764482	0.967564155854419	1.03384839943521	32.12	23.89	43.92	0.0296627199683766	0.0306787616146881	0.0316948032609997	0.0289026676728357	0.0298926751325836	0.0308826825923315	0.0295321105848246	0.0304439833820647	0.0314992070258991	0.0249733005766996	35.7767719388053	0.00742539566994331	3.48374531251523	0.20734748441134	0.210415472944719	0.20449205438181	0.176476551628786	0.179466093651234	0.173694133114628	0.201024307285506	0.20403967095449	0.198224768537545	0.000359283367801055	0.000350843407607898	0.000359565709613076
128	0.705265052202183	0.26	0.0249784169420349	0.0240835539408039	0.0258732799432659	0.287323733955024	0.981923321611869	0.9489885133056	1.01485812991814	31.91	23.78	43.41	0.0292802056483195	0.0302963801822308	0.0313125547161422	0.028532779477079	0.0295230144581635	0.0305132494392481	0.0291523399615647	0.030151923864924	0.0311308782886708	0.0249784169420349	35.5289806842191	0.000330942505047607	3.47050211830442	0.20734748441134	0.210415472944719	0.20449205438181	0.176476551628786	0.179466093651234	0.173694133114628	0.201024307285506	0.20403967095449	0.198224768537545	0.000359283367801055	0.000350843407607898	0.000359565709613076
128	0.705265052202183	0.26	0.0249808977145819	0.024074999871877	0.0258867955572867	0.290711325362383	0.997725123506675	0.964535019505329	1.03091522750802	32.15	23.75	43.07	0.029547641370765	0.030564389617597	0.0315811378644291	0.0287902045250259	0.0297808890134913	0.0307715735019567	0.0293983014016625	0.0304006154903044	0.0314311710830822	0.0249808977145819	35.4781056682353	-0.0108076294648591	3.45526336121236	0.20734748441134	0.210415472944719	0.20449205438181	0.176476551628786	0.179466093651234	0.173694133114628	0.201024307285506	0.20403967095449	0.198224768537545	0.000359283367801055	0.000350843407607898	0.000359565709613076
128	0.705265052202183	0.26	0.0249817920415775	0.0240751719815595	0.0258884121015955	0.281377155964633	0.977834498169744	0.944554092261259	1.01111490407823	31.86	23.39	43.28	0.0291936683879235	0.0302222776987803	0.0312508870096371	0.0284492123522754	0.029451591509401	0.0304539706665267	0.0289861188718533	0.0299966428366224	0.0309267822453154	0.0249817920415775	35.2970128801695	0.00187573559323515	3.46287112625716	0.20734748441134	0.210415472944719	0.20449205438181	0.176476551628786	0.179466093651234	0.173694133114628	0.201024307285506	0.20403967095449	0.198224768537545	0.000359283367801055	0.000350843407607898	0.000359565709613076
128	0.705265052202183	0.26	0.0249897803231667	0.0240819021962906	0.0258976584500427	0.286822866588812	0.99341241108581	0.960051448865689	1.02677337330593	32.21	23.84	43.79	0.0293496853273476	0.0303695616522413	0.0313894379771351	0.028596415738051	0.0295901165925158	0.0305838174469805	0.0292292116130919	0.030177543577429	0.0312416900777269	0.0249897803231667	35.6445856339102	-0.00537358699815846	3.46741729216272	0.20734748441134	0.210415472944719	0.20449205438181	0.176476551628786	0.179466093651234	0.173694133114628	0.201024307285506	0.20403967095449	0.198224768537545	0.000359283367801055	0.000350843407607898	0.000359565709613076
128	0.705265052202183	0.26	0.024995008366021	0.0240894227842309	0.025900593947811	0.285362830159675	0.985867841414798	0.952641695577716	1.01909398725188	32.28	23.74	43.67	0.0290617616519383	0.0300753749919929	0.0310889883320475	0.0283149645717674	0.0293025311947701	0.0302900978177729	0.0289392516491717	0.0298633623135635	0.0309424690259142	0.024995008366021	35.7076186562849	-0.00536812571726494	3.46778412883924	0.20734748441134	0.210415472944719	0.20449205438181	0.176476551628786	0.179466093651234	0.173694133114628	0.201024307285506	0.20403967095449	0.198224768537545	0.000359283367801055	0.000350843407607898	0.000359565709613076
128	0.705265052202183	0.26	0.0249982189603289	0.0241065649349918	0.0258898729856661	0.291111984512938	1.00253165033627	0.969214025402666	1.03584927526987	31.82	23.61	43.43	0.0299926510181208	0.0310236760251837	0.0320547010322466	0.0292283783276295	0.0302331307569321	0.0312378831862347	0.029823125907808	0.0308957352263141	0.0318912631637426	0.0249982189603289	35.5176768594389	-0.0081284874234178	3.45921352454952	0.20734748441134	0.210415472944719	0.20449205438181	0.176476551628786	0.179466093651234	0.173694133114628	0.201024307285506	0.20403967095449	0.198224768537545	0.000359283367801055	0.000350843407607898	0.000359565709613076
128	0.705265052202183	0.26	0.0249988738066126	0.0241010122715501	0.0258967353416752	0.283336394354369	0.966663874316294	0.933922330730018	0.999405417902569	32.3	23.97	43.82	0.0284759893902821	0.0294743035081761	0.0304726176260701	0.0277440252328153	0.0287166780772	0.0296893309215847	0.0283621211178017	0.0293464333296186	0.0305808846605936	0.0249988738066126	35.7451684887273	-0.0149256615769768	3.46148108580547	0.20734748441134	0.210415472944719	0.20449205438181	0.176476551628786	0.179466093651234	0.173694133114628	0.201024307285506	0.20403967095449	0.198224768537545	0.000359283367801055	0.000350843407607898	0.000359565709613076
128	0.705265052202183	0.26	0.0249996291155491	0.0241032644384954	0.0258959937926028	0.29186379398211	1.00299993992337	0.969727368731537	1.0362725111152	32.24	23.77	43.42	0.0296181258974988	0.0306343612171043	0.0316505965367098	0.0288575574965337	0.0298476967533865	0.0308378360102394	0.0294991300123655	0.030465787681174	0.0315286597274182	0.0249996291155491	35.6785391511617	0.00372833247575565	3.47608571914779	0.20734748441134	0.210415472944719	0.20449205438181	0.176476551628786	0.179466093651234	0.173694133114628	0.201024307285506	0.20403967095449	0.198224768537545	0.000359283367801055	0.000350843407607898	0.000359565709613076
128	0.705265052202183	0.26	0.0250001449733175	0.0241066967321708	0.0258935932144642	0.293558648537455	1.0033561890453	0.970207762524172	1.03650461556642	32.14	23.86	43.65	0.0297261157542025	0.0307417476651172	0.0317573795760319	0.0289641742609362	0.0299537734368239	0.0309433726127116	0.0296191623812196	0.0305916650898093	0.031624629131693	0.0250001449733175	35.6350598342787	0.00174887820746117	3.47305408865593	0.20734748441134	0.210415472944719	0.20449205438181	0.176476551628786	0.179466093651234	0.173694133114628	0.201024307285506	0.20403967095449	0.198224768537545	0.000359283367801055	0.000350843407607898	0.000359565709613076
128	0.705265052202183	0.26	0.0250010991098257	0.0241053356225799	0.0258968625970715	0.282860665396641	0.975865297498595	0.942773334128371	1.00895726086882	31.83	23.34	43.55	0.0291612344171363	0.0301848129022603	0.0312083913873842	0.0284179479043941	0.0294154365446287	0.0304129251848633	0.0289964956746872	0.0299772649581206	0.0310137224437797	0.0250010991098257	35.4787045834968	0.00476462285913251	3.46928745183718	0.20734748441134	0.210415472944719	0.20449205438181	0.176476551628786	0.179466093651234	0.173694133114628	0.201024307285506	0.20403967095449	0.198224768537545	0.000359283367801055	0.000350843407607898	0.000359565709613076
128	0.705265052202183	0.26	0.0250012657760813	0.0241056761296934	0.0258968554224692	0.289231429903853	0.985239272389201	0.952346517559609	1.01813202721879	32.07	23.74	43.63	0.0292396371246737	0.0302495344651004	0.0312594318055272	0.0284910787395238	0.0294751218903416	0.0304591650411595	0.0290860230452029	0.0300968148556427	0.0311129237390493	0.0250012657760813	35.5776798853064	-0.00791174852972569	3.4611771539138	0.20734748441134	0.210415472944719	0.20449205438181	0.176476551628786	0.179466093651234	0.173694133114628	0.201024307285506	0.20403967095449	0.198224768537545	0.000359283367801055	0.000350843407607898	0.000359565709613076
128	0.705265052202183	0.26	0.0250033242344882	0.0240933624267662	0.0259132860422102	0.281179778892607	0.992567070649665	0.958768749275479	1.02636539202385	32.29	23.99	43.22	0.029241145698613	0.0302719486324988	0.0313027515663845	0.028489626546483	0.0294939370797332	0.0304982476129835	0.0290929945188109	0.0301635655921531	0.0311930428849474	0.0250033242344882	35.5941002120795	-0.00138937290660826	3.47223980887775	0.20734748441134	0.210415472944719	0.20449205438181	0.176476551628786	0.179466093651234	0.173694133114628	0.201024307285506	0.20403967095449	0.198224768537545	0.000359283367801055	0.000350843407607898	0.000359565709613076
128	0.705265052202183	0.26	0.0250046685390884	0.0241176706122342	0.0258916664659425	0.293424149089424	0.978661354200018	0.946318296532704	1.01100441186733	31.81	23.22	43.38	0.0292875495475423	0.0302885329454341	0.0312895163433259	0.028541296008361	0.0295167741176616	0.0304922522269622	0.0291028655895211	0.0301216478494281	0.0310710371801549	0.0250046685390884	35.3330323683755	-0.0119989316838544	3.4476778688974	0.20734748441134	0.210415472944719	0.20449205438181	0.176476551628786	0.179466093651234	0.173694133114628	0.201024307285506	0.20403967095449	0.198224768537545	0.000359283367801055	0.000350843407607898	0.000359565709613076
128	0.705265052202183	0.26	0.025005062680646	0.0241053459418086	0.0259047794194833	0.285943935382834	0.983225501260976	0.950135558727129	1.01631544379482	32.17	24.01	43.81	0.0290826586369007	0.0300955072711691	0.0311083559054374	0.028336783611534	0.0293236559927297	0.0303105283739253	0.0289292593071141	0.0299606322359983	0.0311197854466872	0.025005062680646	35.6521265818774	0.00190192201553583	3.47598894410273	0.20734748441134	0.210415472944719	0.20449205438181	0.176476551628786	0.179466093651234	0.173694133114628	0.201024307285506	0.20403967095449	0.198224768537545	0.000359283367801055	0.000350843407607898	0.000359565709613076
128	0.705265052202183	0.26	0.0250086424450874	0.0241055936335501	0.0259116912566247	0.292037968274542	0.994587429431136	0.961607823801221	1.02756703506105	31.83	23.47	42.87	0.0297481465399836	0.0307683983690831	0.0317886501981826	0.0289899660091902	0.0299842150393493	0.0309784640695083	0.0296166275284722	0.0305557958181447	0.0316438724752518	0.0250086424450874	35.2541366305366	-0.00261400963355905	3.45854578130562	0.20734748441134	0.210415472944719	0.20449205438181	0.176476551628786	0.179466093651234	0.173694133114628	0.201024307285506	0.20403967095449	0.198224768537545	0.000359283367801055	0.000350843407607898	0.000359565709613076
128	0.705265052202183	0.26	0.0250115960350315	0.0241071803475822	0.0259160117224808	0.289026040487902	0.993940278091078	0.960740451253115	1.02714010492904	31.87	23.66	43.78	0.0296852184975617	0.0307110357330915	0.0317368529686214	0.028928095570215	0.0299277492877518	0.0309274030052887	0.0295348766601592	0.0305676900758039	0.0315488944953939	0.0250115960350315	35.5107960564532	0.00707608895705844	3.47513474498744	0.20734748441134	0.210415472944719	0.20449205438181	0.176476551628786	0.179466093651234	0.173694133114628	0.201024307285506	0.20403967095449	0.198224768537545	0.000359283367801055	0.000350843407607898	0.000359565709613076
128	0.705265052202183	0.26	0.025011685814227	0.0241132836610427	0.0259100879674114	0.290264585884494	0.986265851341762	0.953421372434195	1.01911033024933	32.38	23.55	43.93	0.0290024958600514	0.0300016048490918	0.0310007138381322	0.028255984784842	0.0292293771621377	0.0302027695394334	0.0288312060188674	0.0297775804005147	0.0308242004456942	0.025011685814227	35.7038881634625	0.0213675889640151	3.49285462645854	0.20734748441134	0.210415472944719	0.20449205438181	0.176476551628786	0.179466093651234	0.173694133114628	0.201024307285506	0.20403967095449	0.198224768537545	0.000359283367801055	0.000350843407607898	0.000359565709613076
128	0.705265052202183	0.26	0.0250136332590914	0.0241080926467372	0.0259191738714456	0.285803202630071	0.987488868367542	0.954243987561674	1.02073374917341	32.26	23.67	43.48	0.0291279357108872	0.0301427230854494	0.0311575104600115	0.0283796966317878	0.02936841612505	0.0303571356183122	0.028954323306848	0.0300091983486715	0.0310848539357295	0.0250136332590914	35.6304461829844	-0.0043523753505072	3.46822156386883	0.20734748441134	0.210415472944719	0.20449205438181	0.176476551628786	0.179466093651234	0.173694133114628	0.201024307285506	0.20403967095449	0.198224768537545	0.000359283367801055	0.000350843407607898	0.000359565709613076
128	0.705265052202183	0.26	0.0250142004605925	0.0241238864771258	0.0259045144440592	0.301054661248189	1.01042227477833	0.977633966619934	1.04321058293673	32.22	23.75	43.58	0.0298831241639528	0.0308853572258942	0.0318875902878355	0.0291161026895863	0.0300926110556554	0.0310691194217245	0.0297377963382848	0.0307000552358107	0.0317274679482401	0.0250142004605925	35.606223149184	-0.00657694475889769	3.46209033244753	0.20734748441134	0.210415472944719	0.20449205438181	0.176476551628786	0.179466093651234	0.173694133114628	0.201024307285506	0.20403967095449	0.198224768537545	0.000359283367801055	0.000350843407607898	0.000359565709613076
128	0.705265052202183	0.26	0.0250150659874507	0.0241079246370739	0.0259222073378274	0.287973092976425	0.986046147008954	0.953025418110594	1.01906687590731	31.92	23.68	43.52	0.0293980473126865	0.0304166402400166	0.0314352331673468	0.0286475116149775	0.0296400997418778	0.0306326878687781	0.0292624905697838	0.0302851396721615	0.0312898783850121	0.0250150659874507	35.4569936367091	-1.4905053950926e-05	3.46546549577025	0.20734748441134	0.210415472944719	0.20449205438181	0.176476551628786	0.179466093651234	0.173694133114628	0.201024307285506	0.20403967095449	0.198224768537545	0.000359283367801055	0.000350843407607898	0.000359565709613076
128	0.705265052202183	0.26	0.0250181739342554	0.0241130136808252	0.0259233341876856	0.289470040689106	0.984295637247883	0.951453446872434	1.01713782762333	31.95	23.46	43.19	0.0293209921958574	0.030333091748241	0.0313451913006246	0.0285719926252679	0.0295582382732179	0.0305444839211679	0.0291672995485325	0.0300719222752383	0.031159145525255	0.0250181739342554	35.4327637714348	-0.00448836252855724	3.45971598377943	0.20734748441134	0.210415472944719	0.20449205438181	0.176476551628786	0.179466093651234	0.173694133114628	0.201024307285506	0.20403967095449	0.198224768537545	0.000359283367801055	0.000350843407607898	0.000359565709613076
128	0.705265052202183	0.26	0.0250211325993579	0.0241216639073854	0.0259206012913303	0.288210573079619	0.993046618235669	0.959810705006106	1.02628253146523	32.37	23.84	44.08	0.0291994945995542	0.0302106021687823	0.0312217097380104	0.0284479521754783	0.0294330356561391	0.0304181191368	0.0290163033971942	0.0300718214959494	0.0310994933395052	0.0250211325993579	35.8051343843422	-0.00564967225463005	3.470861667739	0.20734748441134	0.210415472944719	0.20449205438181	0.176476551628786	0.179466093651234	0.173694133114628	0.201024307285506	0.20403967095449	0.198224768537545	0.000359283367801055	0.000350843407607898	0.000359565709613076
128	0.705265052202183	0.26	0.025023159565965	0.0241291417260871	0.0259171774058429	0.292350384535858	0.998598319344692	0.965510716709071	1.03168592198031	32.34	23.85	43.66	0.0294071320013033	0.0304149007204625	0.0314226694396217	0.0286507558229506	0.0296326038827124	0.0306144519424742	0.0292236351435806	0.0302721807405527	0.0312241769635489	0.025023159565965	35.7161254078432	-0.00832183561461014	3.4651038002081	0.20734748441134	0.210415472944719	0.20449205438181	0.176476551628786	0.179466093651234	0.173694133114628	0.201024307285506	0.20403967095449	0.198224768537545	0.000359283367801055	0.000350843407607898	0.000359565709613076
128	0.705265052202183	0.26	0.0250233067634677	0.024134387739176	0.0259122257877594	0.292601216818151	0.991539788706568	0.95870596934796	1.02437360806518	32.15	23.81	43.16	0.0293678655852772	0.0303736580017265	0.0313794504181758	0.0286150190656697	0.0295950279495033	0.0305750368333369	0.0292444653770718	0.030250765027654	0.0312713624084697	0.0250233067634677	35.4950442692646	-0.00817968408050151	3.45891389790598	0.20734748441134	0.210415472944719	0.20449205438181	0.176476551628786	0.179466093651234	0.173694133114628	0.201024307285506	0.20403967095449	0.198224768537545	0.000359283367801055	0.000350843407607898	0.000359565709613076
128	0.705265052202183	0.26	0.0250277186036498	0.0241322450993929	0.0259231921079068	0.286826760537002	0.982186882999599	0.949203212513769	1.01517055348543	31.66	23.34	43.07	0.0295178719640674	0.0305435825279069	0.0315692930917463	0.028767897965181	0.0297675478341913	0.0307671977032015	0.0293627480816901	0.0303243446265698	0.0314718100920157	0.0250277186036498	35.1718839179088	0.00442739978005522	3.46328738063013	0.20734748441134	0.210415472944719	0.20449205438181	0.176476551628786	0.179466093651234	0.173694133114628	0.201024307285506	0.20403967095449	0.198224768537545	0.000359283367801055	0.000350843407607898	0.000359565709613076
128	0.705265052202183	0.26	0.025028436637896	0.0241341588561965	0.0259227144195955	0.296683952000635	1.00834952197866	0.975285437610161	1.04141360634715	31.74	23.36	43.17	0.0302563244778362	0.0312820730706453	0.0323078216634544	0.0294864844845414	0.0304861339954746	0.0314857835064078	0.0301478990678225	0.0311017712693795	0.0320718864945825	0.025028436637896	35.2626628120433	-0.0103392170368549	3.44997940043381	0.20734748441134	0.210415472944719	0.20449205438181	0.176476551628786	0.179466093651234	0.173694133114628	0.201024307285506	0.20403967095449	0.198224768537545	0.000359283367801055	0.000350843407607898	0.000359565709613076
128	0.705265052202183	0.26	0.0250316908933319	0.0241375252542097	0.0259258565324541	0.296865000685132	1.01182704480105	0.978663319455054	1.04499077014705	32.24	23.79	43.42	0.0298898291476097	0.0309026985019471	0.0319155678562846	0.0291222653162773	0.0301091244221648	0.0310959835280523	0.0296866109114495	0.0307689585678475	0.031766680327168	0.0250316908933319	35.6392575653171	0.00946741112862165	3.48037110393763	0.20734748441134	0.210415472944719	0.20449205438181	0.176476551628786	0.179466093651234	0.173694133114628	0.201024307285506	0.20403967095449	0.198224768537545	0.000359283367801055	0.000350843407607898	0.000359565709613076
128	0.705265052202183	0.26	0.0250320613774211	0.0241344954088757	0.0259296273459665	0.287101610289365	0.986679251467574	0.953566965338331	1.01979153759682	31.92	23.49	43.26	0.0294153722859051	0.0304368110092815	0.0314582497326578	0.0286644036434575	0.0296597652380462	0.0306551268326349	0.029241274127893	0.0302430760053853	0.0312478126068595	0.0250320613774211	35.4999330497086	0.00840624950642174	3.47498260863496	0.20734748441134	0.210415472944719	0.20449205438181	0.176476551628786	0.179466093651234	0.173694133114628	0.201024307285506	0.20403967095449	0.198224768537545	0.000359283367801055	0.000350843407607898	0.000359565709613076
128	0.705265052202183	0.26	0.0250331476784913	0.0241236732790763	0.0259426220779064	0.285649381680853	0.989099158685219	0.955787514525163	1.02241080284527	32.01	23.68	43.58	0.0293989651277627	0.0304235943995694	0.0314482236713762	0.0286471363817463	0.0296455624951356	0.0306439886085248	0.0292699158207494	0.0302473590730302	0.0312496814331226	0.0250331476784913	35.5451468717551	0.00565501985103325	3.47388304202975	0.20734748441134	0.210415472944719	0.20449205438181	0.176476551628786	0.179466093651234	0.173694133114628	0.201024307285506	0.20403967095449	0.198224768537545	0.000359283367801055	0.000350843407607898	0.000359565709613076
128	0.705265052202183	0.26	0.0250333542913478	0.0241253790654598	0.0259413295172359	0.28295803954335	0.983841992276595	0.950487541832578	1.01719644272061	32.09	23.59	43.62	0.0291700860476395	0.0301937209157493	0.031217355783859	0.0284231207402592	0.0294205431476771	0.0304179655550949	0.029007814179992	0.0300353571412421	0.0310099217530678	0.0250333542913478	35.5179850557388	-0.0118884330732349	3.4570520614808	0.20734748441134	0.210415472944719	0.20449205438181	0.176476551628786	0.179466093651234	0.173694133114628	0.201024307285506	0.20403967095449	0.198224768537545	0.000359283367801055	0.000350843407607898	0.000359565709613076
128	0.705265052202183	0.26	0.0250333828965999	0.024122779379497	0.0259439864137027	0.282551668710267	0.986701165645008	0.95321625180664	1.02018607948338	32.08	23.54	43.2	0.0292609199138633	0.0302888077413002	0.0313166955687372	0.0285117351917687	0.0295133053962939	0.0305148756008191	0.0291134570750614	0.030114989549748	0.0311614826799982	0.0250333828965999	35.3946097387007	0.00434010792815795	3.46950583020229	0.20734748441134	0.210415472944719	0.20449205438181	0.176476551628786	0.179466093651234	0.173694133114628	0.201024307285506	0.20403967095449	0.198224768537545	0.000359283367801055	0.000350843407607898	0.000359565709613076
128	0.705265052202183	0.26	0.0250349444248802	0.0241295963705219	0.0259402924792385	0.286281067661154	0.989843197117404	0.956558020557178	1.02312837367763	31.57	23.38	42.82	0.029830692304531	0.0308687055132767	0.0319067187220225	0.0290740550898459	0.0300857397301812	0.0310974243705165	0.0296653143858149	0.0307490367693044	0.0317435174663731	0.0250349444248802	35.1544260877026	0.000175263344900033	3.45786093951082	0.20734748441134	0.210415472944719	0.20449205438181	0.176476551628786	0.179466093651234	0.173694133114628	0.201024307285506	0.20403967095449	0.198224768537545	0.000359283367801055	0.000350843407607898	0.000359565709613076
128	0.705265052202183	0.26	0.0250354996485529	0.0241334496576052	0.0259375496395006	0.287425491529147	0.985703674391726	0.95265028172776	1.01875706705569	32.05	23.61	43.21	0.0292704967865519	0.0302860732707162	0.0313016497548806	0.0285214723604648	0.0295110605056288	0.0305006486507927	0.0290992388911025	0.0301265798596438	0.0311680360069195	0.0250354996485529	35.5058223075802	-0.00847249810142521	3.45763394432981	0.20734748441134	0.210415472944719	0.20449205438181	0.176476551628786	0.179466093651234	0.173694133114628	0.201024307285506	0.20403967095449	0.198224768537545	0.000359283367801055	0.000350843407607898	0.000359565709613076
128	0.705265052202183	0.26	0.0250381572113127	0.0241276600109585	0.0259486544116668	0.285622024640251	0.982927153602658	0.949821155775874	1.01603315142944	32.42	24	43.51	0.0288562095524428	0.0298619921725952	0.0308677747927475	0.0281129168978963	0.029092792067097	0.0300726672362977	0.028598189679667	0.0297073631248855	0.0307474364340366	0.0250381572113127	35.6890540721621	0.00326374323088104	3.4765325295636	0.20734748441134	0.210415472944719	0.20449205438181	0.176476551628786	0.179466093651234	0.173694133114628	0.201024307285506	0.20403967095449	0.198224768537545	0.000359283367801055	0.000350843407607898	0.000359565709613076
128	0.705265052202183	0.26	0.0250388884256791	0.0241375342482147	0.0259402426031435	0.289927762365577	1.00979795541187	0.976142302551996	1.04345360827174	32.29	23.95	43.67	0.0297735666770949	0.0308001063751132	0.0318266460731314	0.0290084020104591	0.0300085601897853	0.0310087183691114	0.029635936928825	0.0306138373446058	0.0316897125703077	0.0250388884256791	35.8238257027913	-0.00875366673519831	3.46889923745241	0.20734748441134	0.210415472944719	0.20449205438181	0.176476551628786	0.179466093651234	0.173694133114628	0.201024307285506	0.20403967095449	0.198224768537545	0.000359283367801055	0.000350843407607898	0.000359565709613076
128	0.705265052202183	0.26	0.0250390214870358	0.0241346366348257	0.0259434063392459	0.284720063943603	0.990945675611252	0.957495685022391	1.02439566620011	32.19	23.66	43.5	0.0292949795933798	0.0303183959983075	0.0313418124032352	0.0285434649996414	0.0295406273373381	0.0305377896750349	0.029121190360995	0.0301482584382769	0.0311500148956136	0.0250390214870358	35.4813841034475	0.00421388128381924	3.47256566981727	0.20734748441134	0.210415472944719	0.20449205438181	0.176476551628786	0.179466093651234	0.173694133114628	0.201024307285506	0.20403967095449	0.198224768537545	0.000359283367801055	0.000350843407607898	0.000359565709613076
128	0.705265052202183	0.26	0.0250402866615461	0.024137362903048	0.0259432104200442	0.284909637254468	0.993739196486082	0.960210514567547	1.02726787840462	32.2	23.97	43.43	0.0293687222336962	0.0303942208417497	0.0314197194498033	0.0286151763323281	0.0296143625844402	0.0306135488365524	0.0292691662370259	0.0302947023364362	0.0313123003538703	0.0250402866615461	35.564128216059	-0.00456292020331306	3.46605349879369	0.20734748441134	0.210415472944719	0.20449205438181	0.176476551628786	0.179466093651234	0.173694133114628	0.201024307285506	0.20403967095449	0.198224768537545	0.000359283367801055	0.000350843407607898	0.000359565709613076
128	0.705265052202183	0.26	0.0250414476392663	0.024137329139096	0.0259455661394366	0.283997537823692	0.978811981275883	0.945712863741748	1.01191109881002	31.97	23.68	43.51	0.0291304968693396	0.0301500386104673	0.0311695803515949	0.0283861585022858	0.0293796490559539	0.0303731396096219	0.0290087823655995	0.0300186382692124	0.0310042324935081	0.0250414476392663	35.5098521285342	0.00194880208365533	3.46947935810413	0.20734748441134	0.210415472944719	0.20449205438181	0.176476551628786	0.179466093651234	0.173694133114628	0.201024307285506	0.20403967095449	0.198224768537545	0.000359283367801055	0.000350843407607898	0.000359565709613076
128	0.705265052202183	0.26	0.0250418619868065	0.0241415906634545	0.0259421333101585	0.281463310994284	0.975311633191179	0.942124162846147	1.00849910353621	32	23.49	43.69	0.0289943985939806	0.0300157615750582	0.0310371245561358	0.0282531526156241	0.0292484043049047	0.0302436559941853	0.0288045558356963	0.0298473390148962	0.0308284849179076	0.0250418619868065	35.5591112881972	0.00201158544012675	3.47011678275929	0.20734748441134	0.210415472944719	0.20449205438181	0.176476551628786	0.179466093651234	0.173694133114628	0.201024307285506	0.20403967095449	0.198224768537545	0.000359283367801055	0.000350843407607898	0.000359565709613076
128	0.705265052202183	0.26	0.025043389388138	0.0241408087380968	0.0259459700381792	0.288717458925374	0.986528890983205	0.953551861905928	1.01950592006048	32.29	23.68	43.67	0.0290840870984722	0.0300899126065	0.0310957381145278	0.0283366350744445	0.0293166111786643	0.0302965872828841	0.0289105657373512	0.0299343733550137	0.030925128905176	0.025043389388138	35.635432266185	0.00695109523981698	3.47803694684896	0.20734748441134	0.210415472944719	0.20449205438181	0.176476551628786	0.179466093651234	0.173694133114628	0.201024307285506	0.20403967095449	0.198224768537545	0.000359283367801055	0.000350843407607898	0.000359565709613076
128	0.705265052202183	0.26	0.0250459075890574	0.0241379545424628	0.0259538606356519	0.2893821169574	1.00341729000726	0.969929925488003	1.03690465452651	32.34	23.8	43.6	0.0295329687306349	0.0305526107307731	0.0315722527309113	0.0287732253063041	0.0297666367465606	0.030760048186817	0.0293567710542721	0.0304058658354345	0.0314294043206204	0.0250459075890574	35.6472690282333	0.0164908177919693	3.49004025625994	0.20734748441134	0.210415472944719	0.20449205438181	0.176476551628786	0.179466093651234	0.173694133114628	0.201024307285506	0.20403967095449	0.198224768537545	0.000359283367801055	0.000350843407607898	0.000359565709613076
128	0.705265052202183	0.26	0.0250461418325063	0.0241384242060649	0.0259538594589477	0.284511077928749	0.978780886240229	0.945724565471794	1.01183720700867	32.05	23.64	43.29	0.0290528543733492	0.0300683513885134	0.0310838484036776	0.0283093264364008	0.0292988345972184	0.0302883427580361	0.0288771141686084	0.0298743066417592	0.0309172214233528	0.0250461418325063	35.4056941572464	-0.00598212833082245	3.4584003265085	0.20734748441134	0.210415472944719	0.20449205438181	0.176476551628786	0.179466093651234	0.173694133114628	0.201024307285506	0.20403967095449	0.198224768537545	0.000359283367801055	0.000350843407607898	0.000359565709613076
128	0.705265052202183	0.26	0.0250462803361705	0.0241453839474338	0.0259471767249072	0.282175877243043	0.981620589249491	0.948277187177226	1.01496399132176	32.08	23.8	43.46	0.0291071013275531	0.0301305676682459	0.0311540340089387	0.0283618217873853	0.0293590825463136	0.0303563433052419	0.0289882888857165	0.0299343855311241	0.0310353495304328	0.0250462803361705	35.6276422144398	-0.00718971180526661	3.4629323295256	0.20734748441134	0.210415472944719	0.20449205438181	0.176476551628786	0.179466093651234	0.173694133114628	0.201024307285506	0.20403967095449	0.198224768537545	0.000359283367801055	0.000350843407607898	0.000359565709613076
128	0.705265052202183	0.26	0.0250472495350547	0.024139051707991	0.0259554473621184	0.28449966542084	0.988827668650489	0.955431102213154	1.02222423508782	32.07	23.73	43.31	0.0293343845583296	0.0303597517674683	0.0313851189766069	0.0285834011976394	0.0295825181982173	0.0305816351987951	0.0291850628523455	0.0301859482650458	0.0312418651888141	0.0250472495350547	35.5206657901779	-0.0110004607793558	3.45675244007133	0.20734748441134	0.210415472944719	0.20449205438181	0.176476551628786	0.179466093651234	0.173694133114628	0.201024307285506	0.20403967095449	0.198224768537545	0.000359283367801055	0.000350843407607898	0.000359565709613076
128	0.705265052202183	0.26	0.0250490614596585	0.02414141891668	0.025956704002637	0.286106600122517	0.986941090757427	0.953739327849815	1.02014285366504	31.9	23.65	43.09	0.0294432428082567	0.0304682268247541	0.0314932108412514	0.0286919036252502	0.0296907318728818	0.0306895601205135	0.0292766675667056	0.0302694366569996	0.0313084771531841	0.0250490614596585	35.3106275760551	0.00627767165879246	3.46842953539945	0.20734748441134	0.210415472944719	0.20449205438181	0.176476551628786	0.179466093651234	0.173694133114628	0.201024307285506	0.20403967095449	0.198224768537545	0.000359283367801055	0.000350843407607898	0.000359565709613076
128	0.705265052202183	0.26	0.0250532444476133	0.0241431319204196	0.0259633569748069	0.280503031419626	0.98181507239874	0.948326813581741	1.01530333121574	32.05	23.76	43.84	0.0291337092850443	0.030162507778205	0.0311913062713657	0.0283881258288686	0.0293905955381201	0.0303930652473716	0.0289671540158452	0.0300238012088817	0.0310590457151944	0.0250532444476133	35.5917837910744	-0.00168101143531583	3.46887832726034	0.20734748441134	0.210415472944719	0.20449205438181	0.176476551628786	0.179466093651234	0.173694133114628	0.201024307285506	0.20403967095449	0.198224768537545	0.000359283367801055	0.000350843407607898	0.000359565709613076
128	0.705265052202183	0.26	0.0250544696066683	0.0241631493759475	0.025945789837389	0.293283808247945	0.994041070413702	0.961178617746064	1.02690352308134	32.01	23.65	43.58	0.0295705984958661	0.0305816097433935	0.0315926209909209	0.0288144680353502	0.029799627374595	0.0307847867138397	0.0293753474622009	0.0303555325934207	0.0314254187755638	0.0250544696066683	35.5751814199441	-0.00302314702459529	3.46578111717937	0.20734748441134	0.210415472944719	0.20449205438181	0.176476551628786	0.179466093651234	0.173694133114628	0.201024307285506	0.20403967095449	0.198224768537545	0.000359283367801055	0.000350843407607898	0.000359565709613076
128	0.705265052202183	0.26	0.0250563369382724	0.0241638742179699	0.0259487996585749	0.298623413775038	1.01082698921432	0.977835060820475	1.04381891760815	31.96	23.55	43.44	0.0301295433005831	0.0311461071107187	0.0321626709208544	0.0293598222472342	0.0303504158473695	0.0313410094475047	0.0299521337437566	0.0309466812866064	0.0319358641102625	0.0250563369382724	35.4808418686953	0.0025449759068888	3.46820740464634	0.20734748441134	0.210415472944719	0.20449205438181	0.176476551628786	0.179466093651234	0.173694133114628	0.201024307285506	0.20403967095449	0.198224768537545	0.000359283367801055	0.000350843407607898	0.000359565709613076
128	0.705265052202183	0.26	0.0250588758317928	0.0241554808128211	0.0259622708507646	0.289558933954389	0.986272671451782	0.953371624993316	1.01917371791025	31.98	23.52	43.38	0.0293549589444793	0.0303680044796089	0.0313810500147385	0.0286047125253454	0.02959186690571	0.0305790212860746	0.0292088034763907	0.0301687104356689	0.03119167605959	0.0250588758317928	35.3793942273745	-0.0108984864010227	3.45357866684138	0.20734748441134	0.210415472944719	0.20449205438181	0.176476551628786	0.179466093651234	0.173694133114628	0.201024307285506	0.20403967095449	0.198224768537545	0.000359283367801055	0.000350843407607898	0.000359565709613076
128	0.705265052202183	0.26	0.0250592506980545	0.0241555615590918	0.0259629398370172	0.285015270397374	0.998803594723447	0.965112774577833	1.03249441486906	31.97	23.73	43.33	0.0297245569899353	0.030762202257758	0.0317998475255807	0.0289649863518309	0.029976116005696	0.0309872456595612	0.0295571083616606	0.0306310750583913	0.0316315831478279	0.0250592506980545	35.5949380100725	0.00675263994243487	3.47779650079546	0.20734748441134	0.210415472944719	0.20449205438181	0.176476551628786	0.179466093651234	0.173694133114628	0.201024307285506	0.20403967095449	0.198224768537545	0.000359283367801055	0.000350843407607898	0.000359565709613076
128	0.705265052202183	0.26	0.0250594616028398	0.0241656854638512	0.0259532377418284	0.29252512082105	1.00003777104616	0.966916461506205	1.03315908058611	32.31	23.89	43.9	0.0294689992044838	0.0304784471592366	0.0314878951139894	0.0287113160406477	0.0296948098829185	0.0306783037251893	0.0292729998140204	0.0302787002176041	0.0313527308702553	0.0250594616028398	35.8487259725618	-0.00404627315551502	3.47363542377951	0.20734748441134	0.210415472944719	0.20449205438181	0.176476551628786	0.179466093651234	0.173694133114628	0.201024307285506	0.20403967095449	0.198224768537545	0.000359283367801055	0.000350843407607898	0.000359565709613076
128	0.705265052202183	0.26	0.0250617549155929	0.0241673344694509	0.025956175361735	0.295776568997309	1.00905784585578	0.975898451977371	1.04221723973418	32.09	23.56	43.21	0.0299465529330744	0.0309640866139572	0.0319816202948399	0.0291796536058474	0.0301711293328467	0.031162605059846	0.0297714849510618	0.0308633736045046	0.0318501378333581	0.0250617549155929	35.4810848063153	-0.00482376283279536	3.46165336119997	0.20734748441134	0.210415472944719	0.20449205438181	0.176476551628786	0.179466093651234	0.173694133114628	0.201024307285506	0.20403967095449	0.198224768537545	0.000359283367801055	0.000350843407607898	0.000359565709613076
128	0.705265052202183	0.26	0.0250625933535226	0.0241672977106734	0.0259578889963717	0.29601066702056	1.00297967623455	0.970038533621205	1.03592081884789	31.97	23.47	43.66	0.0298738276024986	0.0308883007201661	0.0319027738378337	0.029110405786099	0.0300989541739166	0.0310875025617342	0.0297267958083016	0.0307237192055476	0.0316743618333471	0.0250625933535226	35.6123258430071	-0.0127959754685349	3.45526130010827	0.20734748441134	0.210415472944719	0.20449205438181	0.176476551628786	0.179466093651234	0.173694133114628	0.201024307285506	0.20403967095449	0.198224768537545	0.000359283367801055	0.000350843407607898	0.000359565709613076
128	0.705265052202183	0.26	0.0250636795207556	0.0241712504392861	0.0259561086022252	0.288346807292394	0.988482907756614	0.955410717358993	1.02155509815423	32.23	23.69	43.55	0.0291904972903775	0.0302009461650323	0.0312113950396872	0.0284410542600609	0.0294255606555909	0.0304100670511209	0.0290332369744708	0.0300779959819925	0.0310327882916255	0.0250636795207556	35.6676951868577	0.000107261776940131	3.47101542373218	0.20734748441134	0.210415472944719	0.20449205438181	0.176476551628786	0.179466093651234	0.173694133114628	0.201024307285506	0.20403967095449	0.198224768537545	0.000359283367801055	0.000350843407607898	0.000359565709613076
128	0.705265052202183	0.26	0.0250650518872172	0.024155641818274	0.0259744619561605	0.282763300118994	0.991421288826475	0.957793745636934	1.02504883201602	32.03	23.71	43.3	0.0294427416156044	0.0304764579765718	0.0315101743375393	0.0286895234025839	0.0296967947401788	0.0307040660777737	0.0293189381307459	0.0302861580278653	0.0313487990568834	0.0250650518872172	35.5284946647039	-0.00129337270107246	3.46777015407767	0.20734748441134	0.210415472944719	0.20449205438181	0.176476551628786	0.179466093651234	0.173694133114628	0.201024307285506	0.20403967095449	0.198224768537545	0.000359283367801055	0.000350843407607898	0.000359565709613076
128	0.705265052202183	0.26	0.0250657118968846	0.0241682698424785	0.0259631539512908	0.289256323189221	1.00014542121226	0.96675703791864	1.03353380450587	32.11	23.89	43.79	0.029650625535336	0.0306746537155712	0.0316986818958063	0.0288910731142652	0.0298888690289242	0.0308866649435831	0.0295195596775249	0.0305240493761852	0.0315195065471246	0.0250657118968846	35.7745043170746	-0.00994419868637354	3.46574758202674	0.20734748441134	0.210415472944719	0.20449205438181	0.176476551628786	0.179466093651234	0.173694133114628	0.201024307285506	0.20403967095449	0.198224768537545	0.000359283367801055	0.000350843407607898	0.000359565709613076
128	0.705265052202183	0.26	0.0250684257827264	0.0241655252128955	0.0259713263525572	0.291031281280413	0.995423556808612	0.962335688912546	1.02851142470468	31.74	23.61	42.95	0.0298535161375991	0.0308799658573535	0.0319064155771079	0.0290939089509745	0.0300942411916273	0.0310945734322801	0.029695608926777	0.0307183082080432	0.0317999762996953	0.0250684257827264	35.2310847725364	-0.00372984112428525	3.45598447738721	0.20734748441134	0.210415472944719	0.20449205438181	0.176476551628786	0.179466093651234	0.173694133114628	0.201024307285506	0.20403967095449	0.198224768537545	0.000359283367801055	0.000350843407607898	0.000359565709613076
128	0.705265052202183	0.26	0.0250695425597501	0.0241636780388352	0.025975407080665	0.291742443899847	1.00043211995475	0.967234985719057	1.03362925419044	32.2	23.53	43.11	0.0295819444196358	0.0305972465895851	0.0316125487595344	0.0288229032857054	0.0298121538851619	0.0308014044846184	0.0293812252202897	0.0304276109940924	0.0314127795533331	0.0250695425597501	35.4015753824323	-0.00506341660629785	3.45980560547247	0.20734748441134	0.210415472944719	0.20449205438181	0.176476551628786	0.179466093651234	0.173694133114628	0.201024307285506	0.20403967095449	0.198224768537545	0.000359283367801055	0.000350843407607898	0.000359565709613076
128	0.705265052202183	0.26	0.0250711823303414	0.0241724288661782	0.0259699357945046	0.292208121347895	1.00541441174092	0.972089506701286	1.03873931678056	31.74	23.4	43.19	0.0301578275498411	0.0311916898972607	0.0322255522446804	0.0293905035919234	0.0303980607505143	0.0314056179091051	0.0300199518516626	0.0310450499442085	0.0320346478282894	0.0250711823303414	35.3816856028087	-0.00358207270444595	3.4585713996121	0.20734748441134	0.210415472944719	0.20449205438181	0.176476551628786	0.179466093651234	0.173694133114628	0.201024307285506	0.20403967095449	0.198224768537545	0.000359283367801055	0.000350843407607898	0.000359565709613076
128	0.705265052202183	0.26	0.0250712934307547	0.0241727029467282	0.0259698839147812	0.290012653259899	0.993995222054465	0.960873089121461	1.02711735498747	32.07	23.72	43.29	0.0295074458300704	0.0305245932081811	0.0315417405862918	0.0287521218492958	0.0297432325514063	0.0307343432535169	0.0293524112961678	0.0304044349462851	0.0313486817039381	0.0250712934307547	35.4880950069584	0.00858504460666426	3.47578643816778	0.20734748441134	0.210415472944719	0.20449205438181	0.176476551628786	0.179466093651234	0.173694133114628	0.201024307285506	0.20403967095449	0.198224768537545	0.000359283367801055	0.000350843407607898	0.000359565709613076
128	0.705265052202183	0.26	0.0250714562516173	0.0241731695843631	0.0259697429188714	0.288913762441601	0.993922319405898	0.960714020250132	1.02713061856166	31.62	23.53	42.9	0.0299152488700883	0.0309493074066114	0.0319833659431345	0.029155779779818	0.0301635863035489	0.0311713928272798	0.0298197170989559	0.0308206888168347	0.0318068567618232	0.0250714562516173	35.1669627695486	-0.00264968012108005	3.45537853523601	0.20734748441134	0.210415472944719	0.20449205438181	0.176476551628786	0.179466093651234	0.173694133114628	0.201024307285506	0.20403967095449	0.198224768537545	0.000359283367801055	0.000350843407607898	0.000359565709613076
128	0.705265052202183	0.26	0.0250718587173698	0.0241615973611149	0.0259821200736247	0.282632696346933	0.984352430173565	0.950953898498292	1.01775096184884	31.87	23.46	43.6	0.0293840807695079	0.0304160815361896	0.0314480823028713	0.0286346572884149	0.0296403374901239	0.0306460176918328	0.0292086843368116	0.0302458327459141	0.0312659880526741	0.0250718587173698	35.3862757178281	0.00963866077069547	3.47386894562264	0.20734748441134	0.210415472944719	0.20449205438181	0.176476551628786	0.179466093651234	0.173694133114628	0.201024307285506	0.20403967095449	0.198224768537545	0.000359283367801055	0.000350843407607898	0.000359565709613076
128	0.705265052202183	0.26	0.0250721532647584	0.0241680423510896	0.0259762641784272	0.287116619909451	0.993011524190793	0.959687953167668	1.02633509521392	31.97	23.64	43.46	0.0295549253498397	0.0305811710693235	0.0316074167888074	0.0287996509246929	0.029799670993573	0.0307996910624532	0.0294441133429417	0.0304289302075462	0.0314271610948103	0.0250721532647584	35.4303740028376	0.00133984810327097	3.46749645294873	0.20734748441134	0.210415472944719	0.20449205438181	0.176476551628786	0.179466093651234	0.173694133114628	0.201024307285506	0.20403967095449	0.198224768537545	0.000359283367801055	0.000350843407607898	0.000359565709613076
128	0.705265052202183	0.26	0.0250726081825376	0.0241612298900605	0.0259839864750147	0.282518920723821	0.984488389757165	0.951075870367072	1.01790090914726	32.27	23.57	43.54	0.0290220691901295	0.0300416518330806	0.0310612344760316	0.0282764127376932	0.0292697995097872	0.0302631862818812	0.0288519835098669	0.0298905133970044	0.0308759087228475	0.0250726081825376	35.5551252323578	0.00129350493230728	3.47196653497591	0.20734748441134	0.210415472944719	0.20449205438181	0.176476551628786	0.179466093651234	0.173694133114628	0.201024307285506	0.20403967095449	0.198224768537545	0.000359283367801055	0.000350843407607898	0.000359565709613076
128	0.705265052202183	0.26	0.0250727146322738	0.0241636202987512	0.0259818089657965	0.286324661590845	0.988775107936419	0.955529394332695	1.02202082154014	31.91	23.64	42.94	0.0294827709682664	0.030508564382544	0.0315343577968216	0.0287301853451	0.0297297940640261	0.0307294027829521	0.0293471669916473	0.0303847215193849	0.0313642009466762	0.0250727146322738	35.2403388573197	0.00278116522599638	3.46482034850212	0.20734748441134	0.210415472944719	0.20449205438181	0.176476551628786	0.179466093651234	0.173694133114628	0.201024307285506	0.20403967095449	0.198224768537545	0.000359283367801055	0.000350843407607898	0.000359565709613076
128	0.705265052202183	0.26	0.0250733451171759	0.024175708883082	0.0259709813512699	0.290586864451085	0.984519864875444	0.951759157185685	1.0172805725652	31.85	23.44	43.75	0.0294216822123899	0.0304344122958611	0.0314471423793322	0.0286714922976008	0.0296583999318477	0.0306453075660945	0.0292209396617325	0.0302479019521121	0.0312739344924312	0.0250733451171759	35.3595145078307	-0.00600109354991362	3.45686566002057	0.20734748441134	0.210415472944719	0.20449205438181	0.176476551628786	0.179466093651234	0.173694133114628	0.201024307285506	0.20403967095449	0.198224768537545	0.000359283367801055	0.000350843407607898	0.000359565709613076
128	0.705265052202183	0.26	0.0250744724320078	0.0241846222609378	0.0259643226030778	0.294181947065021	0.999798558502578	0.966817237518756	1.0327798794864	32.03	23.61	43.44	0.0297256031525155	0.0307396414019026	0.0317536796512898	0.0289652311182836	0.0299533305726691	0.0309414300270545	0.0296017130837475	0.0305446005665738	0.0315564456720497	0.0250744724320078	35.4475856559746	0.00558258495378365	3.47063030023225	0.20734748441134	0.210415472944719	0.20449205438181	0.176476551628786	0.179466093651234	0.173694133114628	0.201024307285506	0.20403967095449	0.198224768537545	0.000359283367801055	0.000350843407607898	0.000359565709613076
128	0.705265052202183	0.26	0.0250755473161005	0.0241827815709168	0.0259683130612843	0.295515421915628	0.994993872611912	0.962276136572593	1.02771160865123	32.07	23.53	43.56	0.0295511141304544	0.030555862679277	0.0315606112280997	0.028794681093984	0.0297737106464832	0.0307527401989824	0.0293641471173687	0.0304069185836619	0.0313588060896656	0.0250755473161005	35.6277297320565	0.00897818755908927	3.47863423042993	0.20734748441134	0.210415472944719	0.20449205438181	0.176476551628786	0.179466093651234	0.173694133114628	0.201024307285506	0.20403967095449	0.198224768537545	0.000359283367801055	0.000350843407607898	0.000359565709613076
128	0.705265052202183	0.26	0.0250767539937148	0.0241670148809662	0.0259864931064634	0.283024890241766	0.984845308335346	0.951462342926044	1.01822827374465	31.95	23.7	43.24	0.0293233450919859	0.0303521826725468	0.0313810202531076	0.0285743167918379	0.029576873998803	0.030579431205768	0.0291875022721044	0.0301888787576901	0.0312580497343943	0.0250767539937148	35.3770980222943	-0.00269554665804059	3.46235215067176	0.20734748441134	0.210415472944719	0.20449205438181	0.176476551628786	0.179466093651234	0.173694133114628	0.201024307285506	0.20403967095449	0.198224768537545	0.000359283367801055	0.000350843407607898	0.000359565709613076
128	0.705265052202183	0.26	0.0250777896752019	0.0241758476703659	0.0259797316800379	0.289789441758981	0.991380822063307	0.958327892030132	1.02443375209648	31.66	23.24	43.45	0.0297980789263218	0.0308258209195015	0.0318535629126812	0.0290409315441827	0.0300425593653187	0.0310441871864548	0.0296631384884223	0.0306052483205628	0.0316481148935996	0.0250777896752019	35.2778605454528	0.00264493035272997	3.46168937138897	0.20734748441134	0.210415472944719	0.20449205438181	0.176476551628786	0.179466093651234	0.173694133114628	0.201024307285506	0.20403967095449	0.198224768537545	0.000359283367801055	0.000350843407607898	0.000359565709613076
128	0.705265052202183	0.26	0.0250785521728257	0.0241776158453329	0.0259794885003185	0.289879763857534	0.990788348148603	0.95776241834978	1.02381427794743	31.84	23.49	43.22	0.0296153733448032	0.030636581968479	0.0316577905921548	0.0288603675796897	0.0298555418059841	0.0308507160322784	0.02947749695212	0.0304489444517808	0.031479837750134	0.0250785521728257	35.2578835993092	0.00303782188415658	3.46389218717863	0.20734748441134	0.210415472944719	0.20449205438181	0.176476551628786	0.179466093651234	0.173694133114628	0.201024307285506	0.20403967095449	0.198224768537545	0.000359283367801055	0.000350843407607898	0.000359565709613076
128	0.705265052202183	0.26	0.0250785802845564	0.0241781182983846	0.0259790422707282	0.284422871842577	0.976902954979627	0.943902908013972	1.00990300194528	31.82	23.5	43.62	0.0292043831454714	0.0302254055485396	0.0312464279516079	0.0284601212234103	0.0294551232824641	0.0304501253415179	0.02907305744302	0.0300311116265169	0.0311293540591238	0.0250785802845564	35.5314710736443	-0.000953975417860257	3.4664624984988	0.20734748441134	0.210415472944719	0.20449205438181	0.176476551628786	0.179466093651234	0.173694133114628	0.201024307285506	0.20403967095449	0.198224768537545	0.000359283367801055	0.000350843407607898	0.000359565709613076
128	0.705265052202183	0.26	0.0250792310631599	0.0241827698956428	0.0259756922306769	0.292327614384635	1.00237108896315	0.969156651362644	1.03558552656366	32.37	23.82	43.96	0.0294853191627177	0.0304958248349268	0.0315063305071358	0.0287264424853302	0.0297109403269042	0.0306954381684781	0.029333018695752	0.0303406180538497	0.0312786929149174	0.0250792310631599	35.8687610079252	0.0106039340320336	3.48756375737093	0.20734748441134	0.210415472944719	0.20449205438181	0.176476551628786	0.179466093651234	0.173694133114628	0.201024307285506	0.20403967095449	0.198224768537545	0.000359283367801055	0.000350843407607898	0.000359565709613076
128	0.705265052202183	0.26	0.0250810825013855	0.024179537309161	0.0259826276936101	0.286041222930002	0.993470530416412	0.960043760477006	1.02689730035582	32.31	23.92	43.38	0.0292651336082811	0.0302840860025803	0.0313030383968794	0.0285127755897159	0.0295055324089444	0.030498289228173	0.0291703440925753	0.0301622370331132	0.0310829896272989	0.0250810825013855	35.6235091353198	-0.00313094976324355	3.4688644601295	0.20734748441134	0.210415472944719	0.20449205438181	0.176476551628786	0.179466093651234	0.173694133114628	0.201024307285506	0.20403967095449	0.198224768537545	0.000359283367801055	0.000350843407607898	0.000359565709613076
128	0.705265052202183	0.26	0.0250854926747099	0.0241936119284822	0.0259773734209376	0.2896802806304	0.988323253098497	0.955363522687658	1.02128298350934	31.86	23.4	42.78	0.0295249047974585	0.0305435043979459	0.0315621039984333	0.0287719588301969	0.0297645820400167	0.0307572052498366	0.0294881397392603	0.0303824216407514	0.0313835052387839	0.0250854926747099	35.3618641211186	0.00437502059147222	3.46602428296804	0.20734748441134	0.210415472944719	0.20449205438181	0.176476551628786	0.179466093651234	0.173694133114628	0.201024307285506	0.20403967095449	0.198224768537545	0.000359283367801055	0.000350843407607898	0.000359565709613076
128	0.705265052202183	0.26	0.025085706595387	0.0241807131634534	0.0259907000273206	0.288219366871943	0.996171877840464	0.962832081018866	1.02951167466206	32.39	23.98	43.36	0.0292778639554456	0.0302916627838062	0.0313054616121669	0.0285241027555296	0.0295118012432881	0.0304994997310467	0.0291325776492807	0.0302036145599119	0.0311418139865639	0.025085706595387	35.6546369607966	-0.00149745281601498	3.47235235237205	0.20734748441134	0.210415472944719	0.20449205438181	0.176476551628786	0.179466093651234	0.173694133114628	0.201024307285506	0.20403967095449	0.198224768537545	0.000359283367801055	0.000350843407607898	0.000359565709613076
128	0.705265052202183	0.26	0.0250864501003909	0.0241864570323614	0.0259864431684204	0.290828681564989	0.990204650728607	0.957274092425386	1.02313520903183	31.7	23.42	42.97	0.0297332037017564	0.0307560361441987	0.031778868586641	0.0289772162584196	0.0299740424725765	0.0309708686867335	0.0295720101775229	0.0306504265047346	0.0316448955817726	0.0250864501003909	35.1647387624442	-0.0049718032505064	3.45361709329105	0.20734748441134	0.210415472944719	0.20449205438181	0.176476551628786	0.179466093651234	0.173694133114628	0.201024307285506	0.20403967095449	0.198224768537545	0.000359283367801055	0.000350843407607898	0.000359565709613076
[truncated: 1,379 more rows]
