# Supplementary material for: Re-expressing coefficients from regression models for inclusion in a meta-analysis
Source: BMC Med Res Methodol. 2024 Jan 8;24:6. doi: 10.1186/s12874-023-02132-y (PMC10773134; doi:10.1186/s12874-023-02132-y)
Supplement: Supplementary file 2 — Additional file 2. [file 12874_2023_2132_MOESM2_ESM.zip › Supp_Files_R1/simdata/simdata_scenario_129.csv]

ex_no	errsd	rsquare	beta	b_low_ci	b_hi_ci	lrsquare	lbeta	lb_low_ci	lb_hi_ci	x_median	x_25	x_75	rbl	rb	rbu	altl	alt	altu	dzl	dz	dzu	observed_beta	xlog	error	ylog	RelBias_rb	RelBias_rbl	RelBias_rbu	RelBias_alt	RelBias_altl	RelBias_altu	RelBias_dz	RelBias_dzl	RelBias_dzu	MC_SE_RelBias_rb	MC_SE_RelBias_alt	MC_SE_RelBias_dz
129	8.10930216216329	0.07	19.6150949919754	8.26245197081085	30.96773801314	0.117278449288501	7.22082640858613	4.1278605693804	10.3137922477919	0.23	0.19	0.33	6.88996376114767	12.0525466993097	17.2151296374718	17.0612804174399	29.8451321530552	42.6289838886704	17.4789613960733	30.6136173091165	43.6858985492394	19.6150949919754	0.271589214364956	0.520072822037355	-13.4141518481974	-0.510297097952324	-0.495708097222195	-0.517529119085837	0.167777036922505	0.20255205014023	0.150539634859686	0.18973058037001	0.22624073751751	0.166699137831742	0.000974244864544367	0.00243014573195974	0.00270056163188022
129	8.10930216216329	0.07	22.85944319894	9.52685896212622	36.1920274357538	0.0906638171941443	7.35452365430306	3.71800979814799	10.9910375104581	0.24	0.19	0.31	6.12509947892068	12.1159414440275	18.1067834091343	14.9603948220178	29.5928691879858	44.2253435539538	15.3573548655089	30.3696747416254	45.406892550714	22.85944319894	0.259686613616974	0.423317004715283	-13.7007454361701	-0.510297097952324	-0.495708097222195	-0.517529119085837	0.167777036922505	0.20255205014023	0.150539634859686	0.18973058037001	0.22624073751751	0.166699137831742	0.000974244864544367	0.00243014573195974	0.00270056163188022
129	8.10930216216329	0.08	17.7294822315999	8.4453261478244	27.0136383153753	0.10410454994386	5.85095948872476	3.17113493098844	8.53078404646107	0.26	0.19	0.34	5.01283234074724	9.24901638932761	13.485200437908	11.7410686886613	21.6630697673528	31.5850708460443	12.0032582817524	22.171636452294	32.3288335162114	17.7294822315999	0.284141299837969	1.51379511768887	-12.1035886233541	-0.510297097952324	-0.495708097222195	-0.517529119085837	0.167777036922505	0.20255205014023	0.150539634859686	0.18973058037001	0.22624073751751	0.166699137831742	0.000974244864544367	0.00243014573195974	0.00270056163188022
129	8.10930216216329	0.08	19.3799367564284	9.17284170086036	29.5870318119965	0.116827094774397	7.24392010287374	4.13427953683295	10.3535606689145	0.27	0.19	0.34	6.38894351926784	11.1944526205895	15.9999617219112	14.6365286504785	25.6455431189128	36.6545575873472	14.9773514786727	26.2555560528921	37.5093412841071	19.3799367564284	0.287078851161295	-0.220117507161673	-13.5920241709176	-0.510297097952324	-0.495708097222195	-0.517529119085837	0.167777036922505	0.20255205014023	0.150539634859686	0.18973058037001	0.22624073751751	0.166699137831742	0.000974244864544367	0.00243014573195974	0.00270056163188022
129	8.10930216216329	0.08	21.988388308405	10.0809919629411	33.8957846538689	0.0821372364060267	6.08623983006013	2.9097069436474	9.26277271647286	0.25	0.19	0.31	4.72364561282613	9.88045897015085	15.0372723274756	11.3640623506457	23.7702319337655	36.1764015168852	11.7003427430031	24.4862911194872	37.2297625349031	21.988388308405	0.261752163239448	0.222665697118747	-13.9482857472225	-0.510297097952324	-0.495708097222195	-0.517529119085837	0.167777036922505	0.20255205014023	0.150539634859686	0.18973058037001	0.22624073751751	0.166699137831742	0.000974244864544367	0.00243014573195974	0.00270056163188022
129	8.10930216216329	0.08	22.2123774552588	10.2704661739693	34.1542887365483	0.100583583751779	6.93709842850771	3.69832796082728	10.1758688961881	0.25	0.19	0.34	5.92421713435342	11.1122858243401	16.3003545143267	14.0605569531861	26.3739367024853	38.6873164517845	14.4105018481012	27.0137971699169	39.6322293101752	22.2123774552588	0.277126533851928	1.64625376437179	-12.0459484083693	-0.510297097952324	-0.495708097222195	-0.517529119085837	0.167777036922505	0.20255205014023	0.150539634859686	0.18973058037001	0.22624073751751	0.166699137831742	0.000974244864544367	0.00243014573195974	0.00270056163188022
129	8.10930216216329	0.09	17.6704251995461	8.96827031177656	26.3725800873156	0.101792883652977	6.10775344147373	3.27508009821847	8.94042678472899	0.26	0.19	0.34	5.21067257701257	9.71747328621163	14.2242739954107	12.2830289931745	22.9068329185575	33.5306368439405	12.5265797586744	23.3615247709752	34.1915864752734	17.6704251995461	0.292513656430191	0.393650130892725	-12.9466215896082	-0.510297097952324	-0.495708097222195	-0.517529119085837	0.167777036922505	0.20255205014023	0.150539634859686	0.18973058037001	0.22624073751751	0.166699137831742	0.000974244864544367	0.00243014573195974	0.00270056163188022
129	8.10930216216329	0.09	18.7280114046587	9.65750661839521	27.7985161909222	0.13413157038099	6.39486450658688	3.85811691548357	8.93161209769018	0.25	0.19	0.35	6.21734351781561	10.3053044421163	14.3932653664171	14.8458716047781	24.6071696307943	34.3684676568106	15.1764616083062	25.1614483350369	35.1357035806568	18.7280114046587	0.279489530561304	0.108974767074277	-13.6806553316238	-0.510297097952324	-0.495708097222195	-0.517529119085837	0.167777036922505	0.20255205014023	0.150539634859686	0.18973058037001	0.22624073751751	0.166699137831742	0.000974244864544367	0.00243014573195974	0.00270056163188022
129	8.10930216216329	0.09	19.0091243509022	9.44411509560743	28.574133606197	0.10027036009148	6.38374496130598	3.39815118884996	9.369338733762	0.26	0.19	0.35	5.3721731605797	10.0921299374912	14.8120867144026	12.5838325347515	23.6399068414683	34.6959811481852	12.8634605928348	24.1795231715984	35.4591116843946	19.0091243509022	0.286038314467916	0.345901856681978	-13.0507716568925	-0.510297097952324	-0.495708097222195	-0.517529119085837	0.167777036922505	0.20255205014023	0.150539634859686	0.18973058037001	0.22624073751751	0.166699137831742	0.000974244864544367	0.00243014573195974	0.00270056163188022
129	8.10930216216329	0.09	21.4208401640453	11.0596455482993	31.7820347797914	0.114827244180463	6.46036330783034	3.65987378853232	9.26085282712836	0.25	0.18	0.34	5.90880290307679	10.4301447738029	14.951486644529	14.1356529356459	24.9520772666569	35.7685015976679	14.409532253962	25.4273572922449	36.4852437061878	21.4208401640453	0.267463827446686	-0.0630387181762471	-14.2359254202166	-0.510297097952324	-0.495708097222195	-0.517529119085837	0.167777036922505	0.20255205014023	0.150539634859686	0.18973058037001	0.22624073751751	0.166699137831742	0.000974244864544367	0.00243014573195974	0.00270056163188022
129	8.10930216216329	0.09	22.3271973260147	11.5587529166696	33.0956417353598	0.10993663119311	7.17632184409016	3.98826085696925	10.3643828312111	0.25	0.19	0.32	6.40893626127962	11.5319912459671	16.6550462306545	15.2596800292999	27.4576761790123	39.6556723287246	15.68699768553	28.2016732423841	40.7742182872661	22.3271973260147	0.270116109828075	-1.06728770858805	-14.9530750514244	-0.510297097952324	-0.495708097222195	-0.517529119085837	0.167777036922505	0.20255205014023	0.150539634859686	0.18973058037001	0.22624073751751	0.166699137831742	0.000974244864544367	0.00243014573195974	0.00270056163188022
129	8.10930216216329	0.09	22.5202360366803	11.0098365968455	34.030635476515	0.0990142798314657	6.58336459019238	3.48278127159084	9.68394790879392	0.26	0.2	0.32	5.49335134107042	10.3838661920247	15.2743810429789	12.8385193446858	24.2681486585857	35.6977779724855	13.2035865919782	24.9755101290062	36.7242513746365	22.5202360366803	0.273297627267234	1.84553293592218	-11.9145496208394	-0.510297097952324	-0.495708097222195	-0.517529119085837	0.167777036922505	0.20255205014023	0.150539634859686	0.18973058037001	0.22624073751751	0.166699137831742	0.000974244864544367	0.00243014573195974	0.00270056163188022
129	8.10930216216329	0.09	23.0664497453395	11.6923077351381	34.4405917555409	0.105791585476036	6.96095916203113	3.80124089718515	10.1206774268771	0.25	0.2	0.34	6.1460208642673	11.254798473003	16.3635760817387	14.7250267706671	26.9649603334351	39.2048938962032	15.1074570303432	27.6152436038793	40.1776371747793	23.0664497453395	0.273590951889641	-1.05993433706324	-14.9516557941788	-0.510297097952324	-0.495708097222195	-0.517529119085837	0.167777036922505	0.20255205014023	0.150539634859686	0.18973058037001	0.22624073751751	0.166699137831742	0.000974244864544367	0.00243014573195974	0.00270056163188022
129	8.10930216216329	0.09	23.1413679171847	11.9276641911518	34.3550716432176	0.120611410251935	7.62665982034198	4.41140015474265	10.8419194859413	0.26	0.18	0.34	7.00087449305544	12.1034787891641	17.2060830852728	16.4615883914606	28.4596568799559	40.4577253684513	16.7929620804399	29.0270012474429	41.2623119870489	23.1413679171847	0.277315936435867	-0.842554559023274	-14.473887819833	-0.510297097952324	-0.495708097222195	-0.517529119085837	0.167777036922505	0.20255205014023	0.150539634859686	0.18973058037001	0.22624073751751	0.166699137831742	0.000974244864544367	0.00243014573195974	0.00270056163188022
129	8.10930216216329	0.09	26.1477703256537	13.218766600869	39.0767740504384	0.0875465292937377	6.77073057458653	3.35796159258527	10.1834995565878	0.25	0.19	0.31	5.37933121786808	10.8464618618839	16.3135925058998	12.7681219706238	25.7446404382475	38.7211589058712	13.1344341550548	26.4650427042167	39.8430645363333	26.1477703256537	0.264341665515088	1.08933777434661	-12.9049317111682	-0.510297097952324	-0.495708097222195	-0.517529119085837	0.167777036922505	0.20255205014023	0.150539634859686	0.18973058037001	0.22624073751751	0.166699137831742	0.000974244864544367	0.00243014573195974	0.00270056163188022
129	8.10930216216329	0.1	15.886478020223	8.56828438052175	23.2046716599243	0.139687211496696	7.58060044600178	4.64336382916007	10.5178370628435	0.27	0.2	0.35	7.25061405240534	11.8371099361802	16.4236058199551	16.7788421188894	27.3925763152731	38.0063105116568	17.1662777867611	28.0452654216735	38.9410983646498	15.886478020223	0.300717056786772	-0.161852812257382	-13.3543650796293	-0.510297097952324	-0.495708097222195	-0.517529119085837	0.167777036922505	0.20255205014023	0.150539634859686	0.18973058037001	0.22624073751751	0.166699137831742	0.000974244864544367	0.00243014573195974	0.00270056163188022
129	8.10930216216329	0.1	19.157384933488	10.1257577862171	28.1890120807588	0.111327005501516	6.50904538055921	3.63777898179886	9.38031177931955	0.26	0.2	0.35	5.77779588188711	10.3381584705881	14.8985210592891	13.5965939580018	24.3282639040121	35.0599338500223	13.9349019673081	24.9105297029948	35.8827855330715	19.157384933488	0.293793773031238	-0.350612166163108	-13.666501273779	-0.510297097952324	-0.495708097222195	-0.517529119085837	0.167777036922505	0.20255205014023	0.150539634859686	0.18973058037001	0.22624073751751	0.166699137831742	0.000974244864544367	0.00243014573195974	0.00270056163188022
129	8.10930216216329	0.1	19.4382327108317	10.5625380261906	28.3139273954728	0.107849734921317	6.01433133050003	3.31359445207091	8.71506820892916	0.26	0.2	0.36	5.23467684158058	9.50118712134038	13.7676974011002	12.2529074288606	22.2396090122183	32.226310595576	12.5282400827855	22.7404305900769	32.9608550659229	19.4382327108317	0.292708571588015	0.736933236250624	-12.5125426719209	-0.510297097952324	-0.495708097222195	-0.517529119085837	0.167777036922505	0.20255205014023	0.150539634859686	0.18973058037001	0.22624073751751	0.166699137831742	0.000974244864544367	0.00243014573195974	0.00270056163188022
129	8.10930216216329	0.1	19.8335212901703	10.4347684215942	29.2322741587463	0.120388676010777	6.49764183853452	3.75547536408993	9.2398083129791	0.25	0.18	0.33	6.04331425120827	10.4560109480517	14.8687076448951	14.4095052581082	24.9310127641739	35.4525202702397	14.719960459555	25.46525825189	36.1980988710538	19.8335212901703	0.277019138519468	-0.227086755980183	-14.0484526465426	-0.510297097952324	-0.495708097222195	-0.517529119085837	0.167777036922505	0.20255205014023	0.150539634859686	0.18973058037001	0.22624073751751	0.166699137831742	0.000974244864544367	0.00243014573195974	0.00270056163188022
129	8.10930216216329	0.1	19.9916631393306	10.5637024804867	29.4196237981746	0.0939339703098508	5.73021007238308	2.95161929570542	8.50880084906073	0.25	0.18	0.36	4.75703868524344	9.23521235565823	13.713386026073	11.3601747268465	22.0543983224807	32.748621918115	11.5217779015469	22.3917408201361	33.2226242081172	19.9916631393306	0.283029112874625	0.241279027926281	-13.4908582739176	-0.510297097952324	-0.495708097222195	-0.517529119085837	0.167777036922505	0.20255205014023	0.150539634859686	0.18973058037001	0.22624073751751	0.166699137831742	0.000974244864544367	0.00243014573195974	0.00270056163188022
129	8.10930216216329	0.1	20.4268611678979	11.0118377031432	29.8418846326526	0.135292289755235	7.03655857680182	4.25912353144144	9.8139936221622	0.26	0.18	0.34	6.78108160695719	11.2031213908649	15.6251611747726	15.9962089990374	26.4275644501903	36.8589199013433	16.3078154825024	26.9362042022567	37.5947616880103	20.4268611678979	0.282572193388997	0.749948994694728	-12.9373975553931	-0.510297097952324	-0.495708097222195	-0.517529119085837	0.167777036922505	0.20255205014023	0.150539634859686	0.18973058037001	0.22624073751751	0.166699137831742	0.000974244864544367	0.00243014573195974	0.00270056163188022
129	8.10930216216329	0.1	20.4960523681218	10.715293801212	30.2768109350316	0.119363541439188	6.83299410045437	3.93525693988624	9.73073126102251	0.25	0.19	0.36	6.27654856635289	10.898302189728	15.5200558131032	14.8322832570607	25.7540754110693	36.6758675650778	15.1174675704556	26.2251624897071	37.3649832525708	20.4960523681218	0.285100079378732	-0.888177974908051	-14.3567055745129	-0.510297097952324	-0.495708097222195	-0.517529119085837	0.167777036922505	0.20255205014023	0.150539634859686	0.18973058037001	0.22624073751751	0.166699137831742	0.000974244864544367	0.00243014573195974	0.00270056163188022
129	8.10930216216329	0.1	21.0191093864591	11.0901741836281	30.9480445892901	0.0883051700645375	6.12552785464573	3.05254129360202	9.19851441568945	0.26	0.19	0.33	4.80447689374038	9.641133144142	14.4777893945436	11.2049384730017	22.4849252227387	33.7649119724757	11.4729633305969	23.0172496831954	34.5826143601444	21.0191093864591	0.284593788215779	-0.160310649165046	-13.6467770394292	-0.510297097952324	-0.495708097222195	-0.517529119085837	0.167777036922505	0.20255205014023	0.150539634859686	0.18973058037001	0.22624073751751	0.166699137831742	0.000974244864544367	0.00243014573195974	0.00270056163188022
129	8.10930216216329	0.1	21.0770008749027	11.3438676671236	30.8101340826819	0.116545871636348	6.67495616254825	3.80564640970456	9.54426591539195	0.25	0.18	0.33	6.07538576583552	10.6559909386511	15.2365961114666	14.3700808286088	25.2045642860145	36.0390477434202	14.694181101468	25.761771900384	36.8219716879312	21.0770008749027	0.277591546036147	-0.641640379216531	-14.4563197352594	-0.510297097952324	-0.495708097222195	-0.517529119085837	0.167777036922505	0.20255205014023	0.150539634859686	0.18973058037001	0.22624073751751	0.166699137831742	0.000974244864544367	0.00243014573195974	0.00270056163188022
129	8.10930216216329	0.1	21.2617018133369	11.4563571035614	31.0670465231124	0.144860332958895	7.24304022038265	4.49546149468866	9.99061894607665	0.26	0.19	0.36	7.11827853418323	11.4688954146067	15.8195122950301	16.7003428007122	26.9074164560525	37.1144901113929	17.0046083703454	27.4020837459795	37.7757611505556	21.2617018133369	0.286086120932454	0.197482406778938	-13.3858404122359	-0.510297097952324	-0.495708097222195	-0.517529119085837	0.167777036922505	0.20255205014023	0.150539634859686	0.18973058037001	0.22624073751751	0.166699137831742	0.000974244864544367	0.00243014573195974	0.00270056163188022
129	8.10930216216329	0.1	21.3523320086143	11.5689754353392	31.1356885818894	0.136602553701367	7.24778363917371	4.40288594947903	10.0926813288684	0.25	0.19	0.33	7.12677890310398	11.731703279763	16.3366276564219	17.0943006461528	28.1396779221508	39.1850551981487	17.5163142347053	28.8233367513576	40.1167153896762	21.3523320086143	0.27549657721431	-0.368099435277628	-14.2754455413453	-0.510297097952324	-0.495708097222195	-0.517529119085837	0.167777036922505	0.20255205014023	0.150539634859686	0.18973058037001	0.22624073751751	0.166699137831742	0.000974244864544367	0.00243014573195974	0.00270056163188022
129	8.10930216216329	0.1	21.3874528612101	11.2760876089765	31.4988181134437	0.127940175012674	7.26039258178019	4.30091376749316	10.2198713960672	0.25	0.19	0.33	6.87947345993613	11.6132712198474	16.3470689797587	16.3039315772801	27.5227429045924	38.7415542319047	16.7268028113727	28.2528155707209	39.7793435046685	21.3874528612101	0.279376791571167	0.778969243571401	-12.9847737909606	-0.510297097952324	-0.495708097222195	-0.517529119085837	0.167777036922505	0.20255205014023	0.150539634859686	0.18973058037001	0.22624073751751	0.166699137831742	0.000974244864544367	0.00243014573195974	0.00270056163188022
129	8.10930216216329	0.1	21.8650585769651	11.8133354663733	31.916781687557	0.122587759038206	6.84050345533279	3.98322991354005	9.69777699712553	0.25	0.18	0.33	6.44820788081502	11.0736736886518	15.6991394964886	15.4684139019775	26.564306113818	37.6601983256586	15.7948875319578	27.1378301297897	38.481264771006	21.8650585769651	0.274157314523394	-0.0701540877664948	-13.9369293183299	-0.510297097952324	-0.495708097222195	-0.517529119085837	0.167777036922505	0.20255205014023	0.150539634859686	0.18973058037001	0.22624073751751	0.166699137831742	0.000974244864544367	0.00243014573195974	0.00270056163188022
129	8.10930216216329	0.1	22.2196352725979	11.7991714135481	32.6400991316477	0.147033120809987	8.05262766396373	5.02444843292312	11.0808068950043	0.25	0.18	0.34	8.10464999093718	12.9892324690046	17.873814947072	19.3712339301643	31.0460613366078	42.7208887430512	19.7413363910426	31.667636348532	7.08744728416201	22.2196352725979	0.280874755265535	0.366694876138862	-13.3820860673996	-0.510297097952324	-0.495708097222195	-0.517529119085837	0.167777036922505	0.20255205014023	0.150539634859686	0.18973058037001	0.22624073751751	0.166699137831742	0.000974244864544367	0.00243014573195974	0.00270056163188022
129	8.10930216216329	0.1	22.6144410964542	12.3021555986831	32.9267265942254	0.120804067794108	7.16345810683553	4.14621542378027	10.1807007898908	0.25	0.19	0.32	6.72877773290808	11.6253769940269	16.5219762551458	16.1824985555927	27.9586655826057	39.7348326096188	16.5839898883207	28.6559370417582	40.7572687972098	22.6144410964542	0.270684810307261	-0.136805971648133	-14.1398038148528	-0.510297097952324	-0.495708097222195	-0.517529119085837	0.167777036922505	0.20255205014023	0.150539634859686	0.18973058037001	0.22624073751751	0.166699137831742	0.000974244864544367	0.00243014573195974	0.00270056163188022
129	8.10930216216329	0.1	24.4499830153577	12.7417376613004	36.158228369415	0.095068177954176	6.25148564798544	3.24015083402609	9.2628204619448	0.24	0.18	0.32	5.32716066748061	10.2781228909294	15.2290851143782	12.9843325470911	25.0517252821683	37.1191180172456	13.2798097450918	25.6038435594098	37.9539866574273	24.4499830153577	0.258958635462403	-0.516477633828742	-14.8651401307006	-0.510297097952324	-0.495708097222195	-0.517529119085837	0.167777036922505	0.20255205014023	0.150539634859686	0.18973058037001	0.22624073751751	0.166699137831742	0.000974244864544367	0.00243014573195974	0.00270056163188022
129	8.10930216216329	0.1	26.2645565807764	14.2860708693059	38.2430422922468	0.140733095526758	7.99558580057799	4.91096578868484	11.0802058124711	0.26	0.18	0.34	7.78478810694168	12.6744807287774	17.5641733506132	18.2840783527665	29.7684658261864	41.2528532996063	18.6360997285352	30.3219906696045	42.0321810696247	26.2645565807764	0.268826508831027	0.0296246134696056	-14.0074999553267	-0.510297097952324	-0.495708097222195	-0.517529119085837	0.167777036922505	0.20255205014023	0.150539634859686	0.18973058037001	0.22624073751751	0.166699137831742	0.000974244864544367	0.00243014573195974	0.00270056163188022
129	8.10930216216329	0.1	26.3008846424446	14.2514816498981	38.3502876349911	0.126239758517154	8.18095523650895	4.82058182352753	11.5413286494904	0.25	0.19	0.31	7.7639135406873	13.1760504150119	18.5881872893364	18.5280645175954	31.4437700648092	44.3594756120229	19.0438540911209	32.2633214297455	45.5748828851637	26.3008846424446	0.269313660940642	0.412048309238383	-13.5349216116796	-0.510297097952324	-0.495708097222195	-0.517529119085837	0.167777036922505	0.20255205014023	0.150539634859686	0.18973058037001	0.22624073751751	0.166699137831742	0.000974244864544367	0.00243014573195974	0.00270056163188022
129	8.10930216216329	0.1	27.0281046633735	14.5459005480198	39.5103087787272	0.135518616710844	7.80151481691634	4.72511524847813	10.8779143853546	0.25	0.18	0.31	7.53751012894741	12.4449868122433	17.3524634955393	17.814875928624	29.4136780184251	41.0124801082262	18.2670185571247	30.1369909484576	42.0541784902178	27.0281046633735	0.259113253177073	0.0644389209656286	-14.2038516833737	-0.510297097952324	-0.495708097222195	-0.517529119085837	0.167777036922505	0.20255205014023	0.150539634859686	0.18973058037001	0.22624073751751	0.166699137831742	0.000974244864544367	0.00243014573195974	0.00270056163188022
129	8.10930216216329	0.1	27.0952851070627	14.392199693271	39.7983705208545	0.109685625496686	7.84459757074331	4.35517982650811	11.3340153149785	0.24	0.19	0.31	7.09110903841841	12.7725832118518	18.4540573852851	17.111230882443	30.8209363470677	44.5306418116925	17.6036030226192	31.6974672166803	45.7732360379735	27.0952851070627	0.262977374718565	0.355008391280529	-13.681648116427	-0.510297097952324	-0.495708097222195	-0.517529119085837	0.167777036922505	0.20255205014023	0.150539634859686	0.18973058037001	0.22624073751751	0.166699137831742	0.000974244864544367	0.00243014573195974	0.00270056163188022
129	8.10930216216329	0.11	18.6927707802681	10.5873949683453	26.798146592191	0.132978021621536	6.82907158947025	4.1065442687754	9.55159891016511	0.26	0.2	0.34	6.47311000395679	10.7646061335945	15.0561022632322	15.1188686410391	25.1422679371826	35.1656672333262	15.5023739363223	25.7559172824546	36.0394335320133	18.6927707802681	0.292563009289801	0.907328846284461	-12.3401997000198	-0.510297097952324	-0.495708097222195	-0.517529119085837	0.167777036922505	0.20255205014023	0.150539634859686	0.18973058037001	0.22624073751751	0.166699137831742	0.000974244864544367	0.00243014573195974	0.00270056163188022
129	8.10930216216329	0.11	21.6774818819073	12.135113760348	31.2198500034666	0.155356803125167	7.35552529271163	4.67777138981295	10.0332791956103	0.25	0.18	0.35	7.57041796653547	11.9040449369795	16.2376719074235	18.1552206133477	28.5480356537002	38.9408506940527	18.4728609465416	29.0407344614923	39.6304536517947	21.6774818819073	0.27534603603635	0.351745573907737	-13.5115181649068	-0.510297097952324	-0.495708097222195	-0.517529119085837	0.167777036922505	0.20255205014023	0.150539634859686	0.18973058037001	0.22624073751751	0.166699137831742	0.000974244864544367	0.00243014573195974	0.00270056163188022
129	8.10930216216329	0.11	22.0689841827509	12.3743716182515	31.7635967472503	0.128395015768975	6.97531409708421	4.13781978144281	9.81280841272561	0.26	0.19	0.34	6.58154566123768	11.0948157861595	15.6080859110812	15.5104466319507	26.1466769357928	36.7829072396349	15.8583345390305	26.717854289332	37.6052308777874	22.0689841827509	0.27899241335649	-0.0394095344870087	-13.6917600916536	-0.510297097952324	-0.495708097222195	-0.517529119085837	0.167777036922505	0.20255205014023	0.150539634859686	0.18973058037001	0.22624073751751	0.166699137831742	0.000974244864544367	0.00243014573195974	0.00270056163188022
129	8.10930216216329	0.11	22.6003034103747	12.4407040527659	32.7599027679835	0.113706934933714	6.23696666745764	3.51831176143844	8.95562157347684	0.26	0.19	0.34	5.50419252609858	9.75736877351395	14.0105450209293	12.7608447294366	22.6213504153933	32.48185610135	13.0248615724149	23.0846655505099	33.1741205466664	22.6003034103747	0.275440314346353	-0.0246009693726863	-13.8210636443858	-0.510297097952324	-0.495708097222195	-0.517529119085837	0.167777036922505	0.20255205014023	0.150539634859686	0.18973058037001	0.22624073751751	0.166699137831742	0.000974244864544367	0.00243014573195974	0.00270056163188022
129	8.10930216216329	0.11	22.6746014629886	12.5949384103349	32.7542645156423	0.146751606450589	8.59816782763125	5.36120518709994	11.8351304681626	0.27	0.19	0.34	8.348978031741	13.3898837669645	18.4307895021881	19.2698843079256	30.9045622236681	42.5392401394106	19.7373584683345	31.6239467777191	43.56540864717	22.6746014629886	0.283051263295389	-0.772693063731632	-14.3104544724233	-0.510297097952324	-0.495708097222195	-0.517529119085837	0.167777036922505	0.20255205014023	0.150539634859686	0.18973058037001	0.22624073751751	0.166699137831742	0.000974244864544367	0.00243014573195974	0.00270056163188022
129	8.10930216216329	0.11	22.8843093518075	12.7389791519825	33.0296395516325	0.115713173401546	6.77669748782866	3.85181288523849	9.70158209041883	0.28	0.2	0.38	5.85513844937452	10.3012537739897	14.747369098605	13.2042003805368	23.2308458934993	33.2574914064617	13.4202190038662	23.6093900620404	33.7952934002205	22.8843093518075	0.298586482645861	-0.038113089773474	-13.0888533631156	-0.510297097952324	-0.495708097222195	-0.517529119085837	0.167777036922505	0.20255205014023	0.150539634859686	0.18973058037001	0.22624073751751	0.166699137831742	0.000974244864544367	0.00243014573195974	0.00270056163188022
129	8.10930216216329	0.11	22.9018505042544	12.9764513860312	32.8272496224776	0.168665954763084	8.53366587552067	5.57568634170436	11.491645409337	0.26	0.2	0.34	8.71789143175919	13.3428546834212	17.9678179350832	20.2002390536838	30.9167482037894	41.633257353895	20.7517423243034	31.744287884604	42.7967269005275	22.9018505042544	0.285776822254423	-0.442958812781591	-13.9090736775686	-0.510297097952324	-0.495708097222195	-0.517529119085837	0.167777036922505	0.20255205014023	0.150539634859686	0.18973058037001	0.22624073751751	0.166699137831742	0.000974244864544367	0.00243014573195974	0.00270056163188022
129	8.10930216216329	0.11	22.9148772531495	12.7201272964966	33.1096272098025	0.175540336589953	8.39580671299465	5.55498396936578	11.2366294566235	0.24	0.18	0.33	9.15105352157821	13.8309087859009	18.5107640502235	22.3504409746439	33.7804723484612	45.2105037222785	22.799646722592	34.436228135742	46.1042640621521	22.9148772531495	0.263181077788801	-0.0930404098633029	-14.4473491706674	-0.510297097952324	-0.495708097222195	-0.517529119085837	0.167777036922505	0.20255205014023	0.150539634859686	0.18973058037001	0.22624073751751	0.166699137831742	0.000974244864544367	0.00243014573195974	0.00270056163188022
129	8.10930216216329	0.11	23.5732940191281	13.2390083063917	33.9075797318646	0.103069273312233	6.42061380015584	3.46343997497734	9.37778762533434	0.25	0.2	0.32	5.53714580055106	10.2649028126222	14.9926598246934	13.1161400300399	24.3150365792616	35.5139331284832	13.5008577941167	25.0674579808215	36.5729530088166	23.5732940191281	0.274530100995457	-0.483107315194727	-14.1393037511039	-0.510297097952324	-0.495708097222195	-0.517529119085837	0.167777036922505	0.20255205014023	0.150539634859686	0.18973058037001	0.22624073751751	0.166699137831742	0.000974244864544367	0.00243014573195974	0.00270056163188022
129	8.10930216216329	0.11	24.5651710152375	13.613398979318	35.516943051157	0.140727437066021	8.44325169600795	5.18585028128977	11.7006531107261	0.25	0.18	0.34	8.27677610741075	13.4756886751064	18.6746012428021	19.5723136028692	31.8663210579857	44.1603285131022	19.9566674485503	32.4724521256762	45.035190441727	24.5651710152375	0.280067809879702	0.287754829693766	-13.4230598529349	-0.510297097952324	-0.495708097222195	-0.517529119085837	0.167777036922505	0.20255205014023	0.150539634859686	0.18973058037001	0.22624073751751	0.166699137831742	0.000974244864544367	0.00243014573195974	0.00270056163188022
129	8.10930216216329	0.11	24.8341815030603	13.6696751017905	35.9986879043302	0.107956641108333	6.94906377628709	3.83031739292056	10.0678101596536	0.24	0.19	0.31	6.34723556764084	11.5153237285704	16.6834118894999	15.5981679298103	28.2986114774265	40.9990550250426	16.0565195540093	29.1331023247946	42.235597099986	24.8341815030603	0.263357033085974	0.2362500926703	-13.9845664486504	-0.510297097952324	-0.495708097222195	-0.517529119085837	0.167777036922505	0.20255205014023	0.150539634859686	0.18973058037001	0.22624073751751	0.166699137831742	0.000974244864544367	0.00243014573195974	0.00270056163188022
129	8.10930216216329	0.11	26.222428327449	14.5246366690951	37.920219985803	0.148795448395133	8.73938651984833	5.47584941800797	12.0029236216887	0.24	0.19	0.32	8.99781474699256	14.3603987080722	19.7229826691518	21.9182912999113	34.9813161214059	48.0443409429006	22.4764900864137	35.8796132259075	49.3067419308335	26.222428327449	0.263883049551738	-0.345022657351293	-14.4821477411854	-0.510297097952324	-0.495708097222195	-0.517529119085837	0.167777036922505	0.20255205014023	0.150539634859686	0.18973058037001	0.22624073751751	0.166699137831742	0.000974244864544367	0.00243014573195974	0.00270056163188022
129	8.10930216216329	0.11	26.3203099205696	14.8764365784594	37.7641832626798	0.148926653464249	8.48512040866504	5.31817373433272	11.6520670829974	0.24	0.19	0.33	8.76732657214541	13.9882270386333	19.2091275051212	21.4294699665122	34.1906154336159	46.9517609007196	21.9618900625424	35.0467360445423	48.1208442384484	26.3203099205696	0.268593293435404	0.560939503217123	-13.4007826916855	-0.510297097952324	-0.495708097222195	-0.517529119085837	0.167777036922505	0.20255205014023	0.150539634859686	0.18973058037001	0.22624073751751	0.166699137831742	0.000974244864544367	0.00243014573195974	0.00270056163188022
129	8.10930216216329	0.11	26.4319129295786	14.8077123324414	38.0561135267159	0.114414675738793	7.67836797339947	4.34311545265753	11.0136204941414	0.23	0.17	0.3	7.21527483257815	12.7561737185327	18.2970726044873	17.7786031230095	31.4315054065546	45.0844076900996	18.1723370643513	32.133884327535	46.0777695741328	26.4319129295786	0.259053655647061	1.50742579430064	-12.9525485942636	-0.510297097952324	-0.495708097222195	-0.517529119085837	0.167777036922505	0.20255205014023	0.150539634859686	0.18973058037001	0.22624073751751	0.166699137831742	0.000974244864544367	0.00243014573195974	0.00270056163188022
129	8.10930216216329	0.11	26.4676675170539	14.9941346996876	37.9412003344203	0.131678044426039	8.00081378929782	4.79304297694783	11.2085846016478	0.24	0.19	0.33	7.90899095613738	13.2021273762062	18.4952637962749	19.3502825037557	32.3005672654001	45.2508520270445	19.8101053252661	33.0564752859734	46.3292434488209	26.4676675170539	0.264299875244328	-0.454407468608767	-14.5132430163849	-0.510297097952324	-0.495708097222195	-0.517529119085837	0.167777036922505	0.20255205014023	0.150539634859686	0.18973058037001	0.22624073751751	0.166699137831742	0.000974244864544367	0.00243014573195974	0.00270056163188022
129	8.10930216216329	0.12	18.1437931637945	10.3643333506211	25.923252976968	0.15194119870821	6.45214849278561	4.07221388633622	8.832083099235	0.26	0.2	0.35	6.47876657611015	10.2651690618265	14.0515715475429	15.2719305251344	24.1973448031056	33.1227590810769	15.6173085873652	24.7391363809764	33.8776576477158	18.1437931637945	0.285399303501719	-0.63842051730499	-14.2989189795104	-0.510297097952324	-0.495708097222195	-0.517529119085837	0.167777036922505	0.20255205014023	0.150539634859686	0.18973058037001	0.22624073751751	0.166699137831742	0.000974244864544367	0.00243014573195974	0.00270056163188022
129	8.10930216216329	0.12	20.6688003976437	11.8104979034921	29.5271028917952	0.17805383615427	8.06987863659956	5.3628148829483	10.7769423902508	0.23	0.18	0.34	8.94452739570939	13.4595827229882	17.9746380502669	22.1312720507758	33.3027865815764	44.4743011123769	22.5492588648106	33.8914124473702	45.2935664065121	20.6688003976437	0.268753495811386	-0.312453098351379	-14.5870804490361	-0.510297097952324	-0.495708097222195	-0.517529119085837	0.167777036922505	0.20255205014023	0.150539634859686	0.18973058037001	0.22624073751751	0.166699137831742	0.000974244864544367	0.00243014573195974	0.00270056163188022
129	8.10930216216329	0.12	21.2242720745841	12.0556526623299	30.3928914868383	0.14899470978612	7.02474297885139	4.40356442428941	9.64592153341338	0.27	0.21	0.37	6.84290374798785	10.9160751216647	14.9892464953416	15.760782905859	25.1422344245593	34.5236859432597	16.1269697885937	25.7229467843309	35.3364684451768	21.2242720745841	0.297793158972553	0.73814042309549	-12.4089217519573	-0.510297097952324	-0.495708097222195	-0.517529119085837	0.167777036922505	0.20255205014023	0.150539634859686	0.18973058037001	0.22624073751751	0.166699137831742	0.000974244864544367	0.00243014573195974	0.00270056163188022
129	8.10930216216329	0.12	21.229669214038	12.0633259272228	30.3960125008532	0.132775961462948	6.83436961037196	4.10734002201775	9.56139919872617	0.25	0.19	0.33	6.66878273854634	11.0964580098495	15.5241332811526	16.0458236770531	26.6992966552514	37.3527696334496	16.4344107326133	27.3290686278292	38.2476550268432	21.229669214038	0.280611758445803	0.29306323223908	-13.5127271908371	-0.510297097952324	-0.495708097222195	-0.517529119085837	0.167777036922505	0.20255205014023	0.150539634859686	0.18973058037001	0.22624073751751	0.166699137831742	0.000974244864544367	0.00243014573195974	0.00270056163188022
129	8.10930216216329	0.12	21.5315368824136	12.6207195153903	30.4423542494369	0.174863824920456	8.28841106165735	5.4773545912361	11.0994675320786	0.24	0.19	0.35	8.97459890106184	13.5804910137673	18.1863831264728	21.7971390514435	32.9837415886008	44.1703441257581	22.2623842024273	33.6915661560082	45.1608450147205	21.5315368824136	0.282861040341368	-1.11437359776474	-14.8319346720237	-0.510297097952324	-0.495708097222195	-0.517529119085837	0.167777036922505	0.20255205014023	0.150539634859686	0.18973058037001	0.22624073751751	0.166699137831742	0.000974244864544367	0.00243014573195974	0.00270056163188022
129	8.10930216216329	0.12	21.6817173296319	12.5476981805722	30.8157364786915	0.167368793668959	7.89232469224005	5.14392744779373	10.6407219366864	0.25	0.2	0.36	8.25468516419055	12.665158326825	17.0756314894595	19.6271767000882	30.1139650357051	40.6007533713221	20.0199338871008	30.7434551556887	41.4151536888705	21.6817173296319	0.29028067728771	0.240887532056824	-13.241985626602	-0.510297097952324	-0.495708097222195	-0.517529119085837	0.167777036922505	0.20255205014023	0.150539634859686	0.18973058037001	0.22624073751751	0.166699137831742	0.000974244864544367	0.00243014573195974	0.00270056163188022
129	8.10930216216329	0.12	21.7635563295704	12.7061533620531	30.8209592970878	0.165052587891042	7.55463545794451	4.90175691753652	10.2075139983525	0.25	0.19	0.34	7.86972805308038	12.1289014519432	16.3880748508061	18.7206555575333	28.8524565069588	38.9842574563843	19.1811156129204	29.5630586209061	39.9163970989274	21.7635563295704	0.282380658146385	0.24009670183437	-13.470941881505	-0.510297097952324	-0.495708097222195	-0.517529119085837	0.167777036922505	0.20255205014023	0.150539634859686	0.18973058037001	0.22624073751751	0.166699137831742	0.000974244864544367	0.00243014573195974	0.00270056163188022
129	8.10930216216329	0.12	21.833152516411	12.6308966050462	31.0354084277757	0.156900794963321	7.37282596558585	4.70445496600291	10.0411969651688	0.27	0.19	0.38	7.31537262413291	11.4646584186496	15.6139442131662	16.8599548470008	26.4229360835369	35.9859173200729	17.1044713302001	26.7895142610584	36.4761547464991	21.833152516411	0.296350777678514	0.109567798677571	-13.1474617195231	-0.510297097952324	-0.495708097222195	-0.517529119085837	0.167777036922505	0.20255205014023	0.150539634859686	0.18973058037001	0.22624073751751	0.166699137831742	0.000974244864544367	0.00243014573195974	0.00270056163188022
129	8.10930216216329	0.12	22.3582389924664	12.9214531094389	31.7950248754939	0.159603540389928	7.45887033402792	4.7866063058661	10.1311343621897	0.26	0.19	0.33	7.51305321842022	11.7074365819831	15.9018199455459	17.4744480292851	27.230073601293	36.9856991733009	17.9079009023123	27.8808285432984	37.882272652954	22.3582389924664	0.277767885375946	0.0818321292622454	-13.6735650438697	-0.510297097952324	-0.495708097222195	-0.517529119085837	0.167777036922505	0.20255205014023	0.150539634859686	0.18973058037001	0.22624073751751	0.166699137831742	0.000974244864544367	0.00243014573195974	0.00270056163188022
129	8.10930216216329	0.12	22.6092059632721	12.9727765761863	32.2456353503578	0.161156960875182	8.19699995940586	5.27717906157297	11.1168208572388	0.27	0.19	0.37	8.16041607910696	12.6755089203353	17.1906017615636	18.7065042006921	29.0566631119759	39.4068220232597	19.0601705088663	29.6070980103966	40.1526708002586	22.6092059632721	0.292661961256653	-1.20929145908365	-14.5262032334275	-0.510297097952324	-0.495708097222195	-0.517529119085837	0.167777036922505	0.20255205014023	0.150539634859686	0.18973058037001	0.22624073751751	0.166699137831742	0.000974244864544367	0.00243014573195974	0.00270056163188022
129	8.10930216216329	0.12	23.3895004501081	13.4766972719969	33.3023036282194	0.144581024905752	7.5565778444073	4.68682554559497	10.4263301432196	0.27	0.2	0.34	7.26736533531974	11.7171871122247	16.1670088891296	16.7034148173915	26.9309478467097	37.158480876028	17.1110099001637	27.5906659386592	38.0409378146219	23.3895004501081	0.285886460042696	-0.208699450956015	-13.6673409004202	-0.510297097952324	-0.495708097222195	-0.517529119085837	0.167777036922505	0.20255205014023	0.150539634859686	0.18973058037001	0.22624073751751	0.166699137831742	0.000974244864544367	0.00243014573195974	0.00270056163188022
129	8.10930216216329	0.12	23.5738520884295	13.5078560738481	33.6398481030109	0.155441759142011	8.48030825404045	5.39407994126406	11.5665365668168	0.25	0.18	0.32	8.76367751662474	13.7778245019049	18.791971487185	21.1004340410789	33.1730687922405	45.2457035434022	21.5915711821272	33.9107910968237	46.3217029487361	23.5738520884295	0.277846563294224	1.15384605329087	-12.7771526135693	-0.510297097952324	-0.495708097222195	-0.517529119085837	0.167777036922505	0.20255205014023	0.150539634859686	0.18973058037001	0.22624073751751	0.166699137831742	0.000974244864544367	0.00243014573195974	0.00270056163188022
129	8.10930216216329	0.12	24.2551326892803	13.9848860989651	34.5253792795956	0.160265800336019	7.8432438836467	5.04018853608454	10.6462992312089	0.26	0.19	0.34	7.90921440656045	12.3078525881686	16.7064907697767	18.3916205975542	28.6199543388863	38.8482880802183	18.8377928140152	29.3111394589112	39.7955510609079	24.2551326892803	0.280660782951416	-0.153745280479354	-13.7400712503387	-0.510297097952324	-0.495708097222195	-0.517529119085837	0.167777036922505	0.20255205014023	0.150539634859686	0.18973058037001	0.22624073751751	0.166699137831742	0.000974244864544367	0.00243014573195974	0.00270056163188022
129	8.10930216216329	0.12	24.3552631783664	13.9467274075645	34.7637989491682	0.14359926094625	7.84498851875808	4.85382477397171	10.8361522635444	0.26	0.18	0.36	7.65345081175316	12.369880773004	17.0863107342549	17.8812793002708	28.9005964046258	39.9199135089809	18.1468163736592	29.3561642287913	40.5331443926866	24.3552631783664	0.281710781419352	-1.47387366989561	-15.0609068955633	-0.510297097952324	-0.495708097222195	-0.517529119085837	0.167777036922505	0.20255205014023	0.150539634859686	0.18973058037001	0.22624073751751	0.166699137831742	0.000974244864544367	0.00243014573195974	0.00270056163188022
129	8.10930216216329	0.12	24.9098569473252	14.4809657237663	35.3387481708841	0.118062590581929	7.90639776692051	4.532539383284	11.280256150557	0.25	0.2	0.33	7.28867117760139	12.7140943849124	18.1395175922235	17.3666223817194	30.293707965157	43.2207935485947	17.8395009474304	31.129468858744	44.3475695167906	24.9098569473252	0.278102526951718	-0.81048554645301	-14.4542515225816	-0.510297097952324	-0.495708097222195	-0.517529119085837	0.167777036922505	0.20255205014023	0.150539634859686	0.18973058037001	0.22624073751751	0.166699137831742	0.000974244864544367	0.00243014573195974	0.00270056163188022
129	8.10930216216329	0.12	24.955675974906	14.5137477954927	35.3976041543192	0.153801821627608	8.78305806075351	5.56653611674708	11.9995800047599	0.24	0.18	0.32	9.05723104586386	14.2907877497017	19.5243444535396	21.8402352426686	34.460219097432	47.0802029521954	22.357562973142	35.2778192015551	48.1883234205523	24.955675974906	0.271344053537418	0.350375364049895	-13.664244110171	-0.510297097952324	-0.495708097222195	-0.517529119085837	0.167777036922505	0.20255205014023	0.150539634859686	0.18973058037001	0.22624073751751	0.166699137831742	0.000974244864544367	0.00243014573195974	0.00270056163188022
129	8.10930216216329	0.12	25.1044296459708	14.4898410564389	35.7190182355028	0.126393359801699	7.31683204354778	4.31349286492278	10.3201712221728	0.24	0.18	0.32	7.15096161467489	12.1299343068161	17.1089069989574	17.5811711296327	29.8223459068354	42.0635206840382	17.9810334924813	30.5053656868178	43.0226789936487	25.1044296459708	0.266260684424428	0.209728754800011	-13.9099085484061	-0.510297097952324	-0.495708097222195	-0.517529119085837	0.167777036922505	0.20255205014023	0.150539634859686	0.18973058037001	0.22624073751751	0.166699137831742	0.000974244864544367	0.00243014573195974	0.00270056163188022
129	8.10930216216329	0.12	25.1560387757982	14.7334841265606	35.5785934250359	0.161581685248629	8.54524498322998	5.50614987728005	11.5843400891799	0.25	0.19	0.33	8.83797629457055	13.7160582759857	18.5941402574008	21.0189061335849	32.6201985405678	44.2214909475508	21.5052317979157	33.3766422271609	45.2470375226604	25.1560387757982	0.281206998929783	0.361850768708447	-13.2852329875178	-0.510297097952324	-0.495708097222195	-0.517529119085837	0.167777036922505	0.20255205014023	0.150539634859686	0.18973058037001	0.22624073751751	0.166699137831742	0.000974244864544367	0.00243014573195974	0.00270056163188022
129	8.10930216216329	0.12	25.2078491316319	14.7536675136854	35.6620307495784	0.138865895955697	7.88808311331677	4.82121899913396	10.9549472274996	0.25	0.18	0.31	7.69713346783834	12.5934184984145	17.4897035289906	18.2071159796334	29.7889899062757	41.3708638329181	18.7136523429786	30.5983206992999	42.4921690286817	25.2078491316319	0.275795939857452	-0.715441014345051	-14.5760830866827	-0.510297097952324	-0.495708097222195	-0.517529119085837	0.167777036922505	0.20255205014023	0.150539634859686	0.18973058037001	0.22624073751751	0.166699137831742	0.000974244864544367	0.00243014573195974	0.00270056163188022
129	8.10930216216329	0.12	25.7481961615832	14.9238836216676	36.5725087014989	0.150802604449597	7.87845097264572	4.95950400940313	10.7973979358883	0.24	0.19	0.31	8.18141127140781	12.9966318137113	17.8118523560148	20.0110388632461	31.7886603775054	43.5662818917648	20.5703655630139	32.6781108145612	44.7211901739879	25.7481961615832	0.261062479962405	0.955504437783504	-13.3885660589144	-0.510297097952324	-0.495708097222195	-0.517529119085837	0.167777036922505	0.20255205014023	0.150539634859686	0.18973058037001	0.22624073751751	0.166699137831742	0.000974244864544367	0.00243014573195974	0.00270056163188022
129	8.10930216216329	0.12	26.2996551241497	15.1540425483071	37.4452676999922	0.141651291242142	8.24776889575384	5.07788354251736	11.4176542489903	0.24	0.17	0.33	8.29736109324893	13.4770158017074	18.656670510166	20.0955392382274	32.6402451109159	45.1849509836045	20.4495082650035	33.1896473372189	45.9797191509698	26.2996551241497	0.266503252129645	0.0711803730857455	-14.1137101491373	-0.510297097952324	-0.495708097222195	-0.517529119085837	0.167777036922505	0.20255205014023	0.150539634859686	0.18973058037001	0.22624073751751	0.166699137831742	0.000974244864544367	0.00243014573195974	0.00270056163188022
129	8.10930216216329	0.12	26.7907112181727	15.4923850239952	38.0890374123502	0.150441100320901	8.37679138810148	5.26882253415782	11.4847602420451	0.24	0.18	0.31	8.66287192353871	13.7729199370205	18.8829679505023	21.1156354014392	33.5713096499918	46.0269838985444	21.5960510772201	34.3417815969403	47.0753136925017	26.7907112181727	0.261668093460591	-1.27446966172709	-15.6547779326032	-0.510297097952324	-0.495708097222195	-0.517529119085837	0.167777036922505	0.20255205014023	0.150539634859686	0.18973058037001	0.22624073751751	0.166699137831742	0.000974244864544367	0.00243014573195974	0.00270056163188022
129	8.10930216216329	0.12	26.8082486624565	15.457538802271	38.1589585226419	0.148407043193763	8.38737762397307	5.25047937049902	11.5242758774471	0.23	0.19	0.33	8.77426300846439	14.0164453625983	19.2586277167321	21.7547916857941	34.7521893000568	47.7495869143195	22.2632310326284	35.5566441484645	48.8980364209303	26.8082486624565	0.267307331675331	0.174877189923353	-13.8029867719643	-0.510297097952324	-0.495708097222195	-0.517529119085837	0.167777036922505	0.20255205014023	0.150539634859686	0.18973058037001	0.22624073751751	0.166699137831742	0.000974244864544367	0.00243014573195974	0.00270056163188022
129	8.10930216216329	0.12	26.9497146349087	15.8145788023204	38.084850467497	0.135782833904707	8.30872345007429	5.03600401484048	11.5814428853081	0.26	0.19	0.35	7.99594973600937	13.1922323495806	18.3885149631518	18.810341631176	31.0345119174437	43.2586822037113	19.2100956242121	31.6814227945537	44.1925488674953	26.9497146349087	0.281070834740805	-1.36669679022745	-14.9232211504876	-0.510297097952324	-0.495708097222195	-0.517529119085837	0.167777036922505	0.20255205014023	0.150539634859686	0.18973058037001	0.22624073751751	0.166699137831742	0.000974244864544367	0.00243014573195974	0.00270056163188022
129	8.10930216216329	0.12	27.2760090596982	15.5439068397652	39.0081112796312	0.11014363415934	6.86835303819346	3.82032942938119	9.91637664700572	0.24	0.19	0.33	6.21196116523073	11.1681317360276	16.1243023068244	14.9692881793386	26.9124319896169	38.8555757998953	15.327911158177	27.5627634975722	39.7862215616259	27.2760090596982	0.265206496228485	0.807343475830001	-13.3202071210094	-0.510297097952324	-0.495708097222195	-0.517529119085837	0.167777036922505	0.20255205014023	0.150539634859686	0.18973058037001	0.22624073751751	0.166699137831742	0.000974244864544367	0.00243014573195974	0.00270056163188022
129	8.10930216216329	0.12	27.4622524845397	15.7792510779425	39.145253891137	0.142629836763654	8.01013453531688	4.94390782672482	11.0763612439089	0.26	0.18	0.36	7.82368062567412	12.6759512048828	17.5282217840914	18.3444053059586	29.7216614105957	41.0989175152328	18.5892164993251	30.1281203842117	41.6520470742369	27.4622524845397	0.275885007226478	-0.013844534980071	-13.8689052278992	-0.510297097952324	-0.495708097222195	-0.517529119085837	0.167777036922505	0.20255205014023	0.150539634859686	0.18973058037001	0.22624073751751	0.166699137831742	0.000974244864544367	0.00243014573195974	0.00270056163188022
129	8.10930216216329	0.12	27.6204591686064	15.8394858099758	39.4014325272371	0.130357571473654	7.50020101796311	4.4756522293648	10.5247498065614	0.24	0.17	0.33	7.40216297620633	12.4043843096251	17.4066056430439	18.1535180452573	30.4212721509808	42.6890262567043	18.4876835441268	30.9907668596137	43.5089723695195	27.6204591686064	0.262059848680935	0.345523926281734	-14.0562325825781	-0.510297097952324	-0.495708097222195	-0.517529119085837	0.167777036922505	0.20255205014023	0.150539634859686	0.18973058037001	0.22624073751751	0.166699137831742	0.000974244864544367	0.00243014573195974	0.00270056163188022
129	8.10930216216329	0.12	28.6063368539943	16.4596270892896	40.753046618699	0.135651354843971	7.75734793223429	4.70009660427153	10.8145992601971	0.24	0.19	0.32	7.68930903706606	12.6909403319041	17.6925716267421	18.6460333444003	30.7746372866252	42.9032412288501	19.142521672754	31.5712702723629	44.0191299262217	28.6063368539943	0.261408377527641	0.390620256406696	-13.8295086154396	-0.510297097952324	-0.495708097222195	-0.517529119085837	0.167777036922505	0.20255205014023	0.150539634859686	0.18973058037001	0.22624073751751	0.166699137831742	0.000974244864544367	0.00243014573195974	0.00270056163188022
129	8.10930216216329	0.12	29.2313651593491	17.0685598925153	41.3941704261829	0.135977178826704	8.67243395018522	5.25927859771567	12.0855893026548	0.25	0.2	0.33	8.50094425823517	14.0178688434137	19.5347934285922	20.361013665853	33.574860676258	46.7887076866629	20.9147147459765	34.4571251938625	48.0178114854765	29.2313651593491	0.275397283497952	-0.213983393479284	-13.9143542003934	-0.510297097952324	-0.495708097222195	-0.517529119085837	0.167777036922505	0.20255205014023	0.150539634859686	0.18973058037001	0.22624073751751	0.166699137831742	0.000974244864544367	0.00243014573195974	0.00270056163188022
129	8.10930216216329	0.13	19.5236286072384	11.6936611793149	27.3535960351618	0.160935097888399	7.37252015129575	4.74422688079315	10.0008134217984	0.27	0.18	0.38	7.39631991686688	11.4938680216353	15.5914161264038	17.0894544093198	26.5569818166656	36.0245092240115	17.2408877971888	26.8056091235069	36.3553301482084	19.5236286072384	0.297639755100177	0.0609980071067861	-13.2634264875841	-0.510297097952324	-0.495708097222195	-0.517529119085837	0.167777036922505	0.20255205014023	0.150539634859686	0.18973058037001	0.22624073751751	0.166699137831742	0.000974244864544367	0.00243014573195974	0.00270056163188022
129	8.10930216216329	0.13	21.312840497194	12.7725142429279	29.85316675146	0.1850546084765	8.85200506561732	5.95171512061631	11.7522950106183	0.25	0.19	0.33	9.67448291809353	14.3888895994948	19.1032962808961	23.30528786638	34.6620296953163	46.0187715242527	23.8591288556603	35.5410178576362	47.1005092464501	21.312840497194	0.284775672829172	-0.0262894131492761	-13.6787894331522	-0.510297097952324	-0.495708097222195	-0.517529119085837	0.167777036922505	0.20255205014023	0.150539634859686	0.18973058037001	0.22624073751751	0.166699137831742	0.000974244864544367	0.00243014573195974	0.00270056163188022
129	8.10930216216329	0.13	21.319417632143	12.8563158326728	29.7825194316131	0.191146094742263	7.93401444534823	5.38583048919342	10.482198401503	0.23	0.17	0.32	9.04458462983699	13.3238254061813	17.6030661825257	22.5417287994766	33.2068382540115	43.8719477085464	22.9556215607026	33.8238467343292	44.6703030605019	21.319417632143	0.263538615484852	0.0710607283413061	-14.3360955697601	-0.510297097952324	-0.495708097222195	-0.517529119085837	0.167777036922505	0.20255205014023	0.150539634859686	0.18973058037001	0.22624073751751	0.166699137831742	0.000974244864544367	0.00243014573195974	0.00270056163188022
129	8.10930216216329	0.13	21.3505369500222	12.6844758917542	30.0165980082902	0.177730536408944	7.45326431295532	4.9502805078923	9.95624811801834	0.25	0.18	0.32	7.96479054345688	11.9919849032932	16.0191792631296	18.9881119289295	28.5889692078376	38.1898264867456	19.4547315747144	29.2612303722312	39.0919784295864	21.3505369500222	0.273494132758943	-0.303084487885173	-14.3392190239008	-0.510297097952324	-0.495708097222195	-0.517529119085837	0.167777036922505	0.20255205014023	0.150539634859686	0.18973058037001	0.22624073751751	0.166699137831742	0.000974244864544367	0.00243014573195974	0.00270056163188022
129	8.10930216216329	0.13	21.7131466350364	12.904762298304	30.5215309717689	0.162677192872771	7.48834914552041	4.83585354453281	10.140844746508	0.26	0.2	0.37	7.56690747399357	11.7174030593158	15.867898644638	17.5464136944203	27.1707302104108	36.7950467264013	17.9171006527121	27.7566864354976	37.5851091024021	21.7131466350364	0.301333147650218	0.207147784545475	-12.6964304587598	-0.510297097952324	-0.495708097222195	-0.517529119085837	0.167777036922505	0.20255205014023	0.150539634859686	0.18973058037001	0.22624073751751	0.166699137831742	0.000974244864544367	0.00243014573195974	0.00270056163188022
129	8.10930216216329	0.13	22.2698080047843	13.2520083375064	31.2876076720623	0.17681458127005	8.21823032539851	5.44967270709601	10.986787943701	0.25	0.19	0.36	8.69720319349109	13.1155801224233	17.5339570513555	20.564989022195	31.012470933094	41.459952843993	20.9669651234108	31.6084628871103	42.2594448896186	22.2698080047843	0.284181136284511	-0.387572082391519	-14.0726068418099	-0.510297097952324	-0.495708097222195	-0.517529119085837	0.167777036922505	0.20255205014023	0.150539634859686	0.18973058037001	0.22624073751751	0.166699137831742	0.000974244864544367	0.00243014573195974	0.00270056163188022
129	8.10930216216329	0.13	22.3763288317306	13.3909905758502	31.361667087611	0.169427305190344	8.76827031240957	5.737196484257	11.7993441405621	0.27	0.2	0.35	8.95909521916234	13.6923615657561	18.4256279123499	20.733526353972	31.6874564257908	42.6413864976097	21.2484743983476	32.4953717841023	43.6924587721798	22.3763288317306	0.300269143825456	-0.395520747410825	-13.4763910075849	-0.510297097952324	-0.495708097222195	-0.517529119085837	0.167777036922505	0.20255205014023	0.150539634859686	0.18973058037001	0.22624073751751	0.166699137831742	0.000974244864544367	0.00243014573195974	0.00270056163188022
129	8.10930216216329	0.13	22.7179150068245	13.6945921616249	31.741237852024	0.177615201828728	7.47693673430802	4.9650119123744	9.98886155624164	0.24	0.18	0.35	8.13637742409012	12.2527760899733	16.3691747558566	19.7644336670775	29.7637594282215	39.7630851893656	20.0941158677696	30.2921351541809	40.4344274666045	22.7179150068245	0.275982809796134	-0.409224464996877	-14.4159421607791	-0.510297097952324	-0.495708097222195	-0.517529119085837	0.167777036922505	0.20255205014023	0.150539634859686	0.18973058037001	0.22624073751751	0.166699137831742	0.000974244864544367	0.00243014573195974	0.00270056163188022
129	8.10930216216329	0.13	23.1483106002422	13.8202260577706	32.4763951427139	0.149287264373269	7.36829189404255	4.62209057816095	10.1144932099242	0.25	0.19	0.34	7.38806212740065	11.7776571803291	16.1672522332576	17.4970204128029	27.8928228465936	38.2886252803843	17.8953053297759	28.5467915724426	39.1700770765467	23.1483106002422	0.279164278990622	-0.662529746129079	-14.4025935389478	-0.510297097952324	-0.495708097222195	-0.517529119085837	0.167777036922505	0.20255205014023	0.150539634859686	0.18973058037001	0.22624073751751	0.166699137831742	0.000974244864544367	0.00243014573195974	0.00270056163188022
129	8.10930216216329	0.13	23.7265380732732	14.139634194763	33.3134419517833	0.175246847048309	8.52472204639613	5.6373511496002	11.4120929431921	0.24	0.18	0.34	9.22393604974331	13.9483046046141	18.6726731594848	22.370619713191	33.8285322307993	45.2864447484075	22.8052235469624	34.4843550284885	46.1189128572424	23.7265380732732	0.273176651589747	-0.153329137281776	-14.1499860642455	-0.510297097952324	-0.495708097222195	-0.517529119085837	0.167777036922505	0.20255205014023	0.150539634859686	0.18973058037001	0.22624073751751	0.166699137831742	0.000974244864544367	0.00243014573195974	0.00270056163188022
129	8.10930216216329	0.13	23.9029125621966	14.3794847226345	33.4263404017586	0.180916267927407	8.68564452038198	5.8001991749066	11.5710898658573	0.24	0.19	0.33	9.43847225923904	14.1338620256186	18.8292517919982	22.7621438228062	34.0857070257224	45.4092702286386	23.3414722156508	34.9571879852627	46.576281171951	23.9029125621966	0.277116929879474	0.693662970265171	-13.0531443266547	-0.510297097952324	-0.495708097222195	-0.517529119085837	0.167777036922505	0.20255205014023	0.150539634859686	0.18973058037001	0.22624073751751	0.166699137831742	0.000974244864544367	0.00243014573195974	0.00270056163188022
129	8.10930216216329	0.13	24.1102609922909	14.4329313935861	33.7875905909956	0.175719669757207	8.9406686676766	5.91735824541318	11.96397908994	0.25	0.2	0.32	9.43234377003635	14.2515387627389	19.0707337554414	22.2766833450373	33.6583381540424	45.0399929630475	22.8901952614171	34.5787919333331	46.2696786527834	24.1102609922909	0.280974826444407	0.433578040282724	-13.1620223785402	-0.510297097952324	-0.495708097222195	-0.517529119085837	0.167777036922505	0.20255205014023	0.150539634859686	0.18973058037001	0.22624073751751	0.166699137831742	0.000974244864544367	0.00243014573195974	0.00270056163188022
129	8.10930216216329	0.13	24.1671491559622	14.1909746471343	34.1433236647901	0.129049706716066	6.97507875862809	4.14594975354128	9.80420776371489	0.26	0.2	0.35	6.57864492595058	11.0678057408583	15.556966555766	15.4665263419276	26.0206335750197	36.5747408081117	15.8186764334541	26.5992465882014	37.3844539898978	24.1671491559622	0.286401366503606	-0.598174208559496	-14.1091775050397	-0.510297097952324	-0.495708097222195	-0.517529119085837	0.167777036922505	0.20255205014023	0.150539634859686	0.18973058037001	0.22624073751751	0.166699137831742	0.000974244864544367	0.00243014573195974	0.00270056163188022
129	8.10930216216329	0.13	24.225665609685	14.4858950164926	33.9654362028773	0.174247568681394	8.04507586224462	5.31070654398442	10.7794451805048	0.25	0.18	0.34	8.46483903452296	12.8232037734349	17.1815685123469	19.9905273438086	30.2832227077933	40.575918071778	20.3571037073316	30.8226315327028	41.3007322331295	24.225665609685	0.276115248100072	0.149623650847155	-13.9302346126448	-0.510297097952324	-0.495708097222195	-0.517529119085837	0.167777036922505	0.20255205014023	0.150539634859686	0.18973058037001	0.22624073751751	0.166699137831742	0.000974244864544367	0.00243014573195974	0.00270056163188022
129	8.10930216216329	0.13	24.5907506654586	14.4574906695117	34.7240106614054	0.154023543578206	7.82409396724856	4.96120106279889	10.6869868716982	0.25	0.19	0.33	7.95271567620604	12.5418812819377	17.1310468876693	18.8882655998554	29.7878604517278	40.6874553036003	19.3016208060666	30.453111302176	41.5949394863194	24.5907506654586	0.277757689179913	0.388087191467537	-13.3901949680932	-0.510297097952324	-0.495708097222195	-0.517529119085837	0.167777036922505	0.20255205014023	0.150539634859686	0.18973058037001	0.22624073751751	0.166699137831742	0.000974244864544367	0.00243014573195974	0.00270056163188022
129	8.10930216216329	0.13	24.7854772205505	14.7604564129473	34.8104980281536	0.137785421956649	7.08504317408522	4.31788485084071	9.85220149732974	0.25	0.19	0.35	6.96926483468495	11.4355856978823	15.9019065610797	16.6680212479878	27.3498840863184	38.031746924649	17.011390876522	27.9374675146629	38.8260285710731	24.7854772205505	0.28065207684723	-0.451179387440618	-14.0824172172835	-0.510297097952324	-0.495708097222195	-0.517529119085837	0.167777036922505	0.20255205014023	0.150539634859686	0.18973058037001	0.22624073751751	0.166699137831742	0.000974244864544367	0.00243014573195974	0.00270056163188022
129	8.10930216216329	0.13	25.4817272883797	15.2794206715494	35.68403390521	0.133159625366177	7.12114881409209	4.28441355781394	9.95788407037024	0.26	0.19	0.34	6.78932070604457	11.284569624742	15.7798185434395	15.9407441820993	26.4952040684938	37.0496639548882	16.3352380126046	27.1358923691224	37.9338001098286	25.4817272883797	0.277893352543902	-0.189562388606929	-13.8909103333252	-0.510297097952324	-0.495708097222195	-0.517529119085837	0.167777036922505	0.20255205014023	0.150539634859686	0.18973058037001	0.22624073751751	0.166699137831742	0.000974244864544367	0.00243014573195974	0.00270056163188022
129	8.10930216216329	0.13	25.7145355567987	15.1699354363253	36.2591356772722	0.14454059737166	7.8074027201338	4.8419102705698	10.7728951696978	0.24	0.19	0.32	7.96747747738753	12.8472652018477	17.7270529263078	19.4371474101942	31.3416872849511	43.2462271597081	19.9360486748156	32.1043499681192	44.3396496726353	25.7145355567987	0.271167417889027	-1.45191804376312	-15.5513847963607	-0.510297097952324	-0.495708097222195	-0.517529119085837	0.167777036922505	0.20255205014023	0.150539634859686	0.18973058037001	0.22624073751751	0.166699137831742	0.000974244864544367	0.00243014573195974	0.00270056163188022
129	8.10930216216329	0.13	26.0357410898512	15.6590436746141	36.4124385050882	0.179084695774428	9.28787223242884	6.18315799405691	12.3925864708008	0.26	0.2	0.34	9.78961741775466	14.7052227790167	19.6208281402788	22.9652487868131	34.4966595909208	46.0280703950284	23.5166422712527	35.3194552680041	47.1347018623715	26.0357410898512	0.28553222326914	0.0596861299180087	-13.4100836058559	-0.510297097952324	-0.495708097222195	-0.517529119085837	0.167777036922505	0.20255205014023	0.150539634859686	0.18973058037001	0.22624073751751	0.166699137831742	0.000974244864544367	0.00243014573195974	0.00270056163188022
129	8.10930216216329	0.13	26.0424413064308	15.4017453977962	36.6831372150654	0.152524338866527	8.44978527477757	5.34003742636702	11.5595331231881	0.25	0.19	0.34	8.52451534493686	13.4887302251114	18.4529451052859	20.1620635250255	31.9033545798189	43.6446456346123	20.6161460480035	32.625526745767	44.6402505890561	26.0424413064308	0.27818189616518	1.0223299292558	-12.6786382073596	-0.510297097952324	-0.495708097222195	-0.517529119085837	0.167777036922505	0.20255205014023	0.150539634859686	0.18973058037001	0.22624073751751	0.166699137831742	0.000974244864544367	0.00243014573195974	0.00270056163188022
129	8.10930216216329	0.13	26.1204612423755	15.6473455673958	36.5935769173552	0.152176497771152	7.04178888178666	4.44672893176703	9.6368488318063	0.24	0.16	0.31	7.32565453941505	11.6008224200354	15.8759903006557	17.8928545783495	28.3349190757123	38.7769835730751	18.2340986467287	28.8709500478263	39.5176707119659	26.1204612423755	0.253360445963612	1.25982853050022	-13.5776616592643	-0.510297097952324	-0.495708097222195	-0.517529119085837	0.167777036922505	0.20255205014023	0.150539634859686	0.18973058037001	0.22624073751751	0.166699137831742	0.000974244864544367	0.00243014573195974	0.00270056163188022
129	8.10930216216329	0.13	26.210134613266	15.8125151666572	36.6077540598748	0.147619790903319	7.88532957763797	4.92697859939206	10.8436805558839	0.24	0.18	0.32	8.07410448783231	12.9221131463204	17.7701218048086	19.6132990302744	31.3898921699323	43.1664853095902	20.1067635369973	32.199673542437	44.2699058142222	26.210134613266	0.264647330717588	0.390586752680129	-13.7817957404766	-0.510297097952324	-0.495708097222195	-0.517529119085837	0.167777036922505	0.20255205014023	0.150539634859686	0.18973058037001	0.22624073751751	0.166699137831742	0.000974244864544367	0.00243014573195974	0.00270056163188022
129	8.10930216216329	0.13	26.6184809798928	15.9243997287545	37.312562231031	0.176889108685616	8.39085854034452	5.56486940176444	11.2168476789246	0.26	0.19	0.34	8.74219172428644	13.1817099010086	17.6212280777307	20.3506078396247	30.6851894023199	41.0197709650152	20.7780915445911	31.3233735537138	41.8648915727967	26.6184809798928	0.275899168887337	-0.168993848430173	-13.9199305243312	-0.510297097952324	-0.495708097222195	-0.517529119085837	0.167777036922505	0.20255205014023	0.150539634859686	0.18973058037001	0.22624073751751	0.166699137831742	0.000974244864544367	0.00243014573195974	0.00270056163188022
129	8.10930216216329	0.13	26.7032894547598	15.6748886172694	37.7316902922501	0.171776972973356	8.70016148876431	5.71750009306175	11.6828228844669	0.24	0.19	0.32	9.37699520615312	14.2687138163584	19.1604324265638	22.7968885083286	34.6893936572906	46.5818988062525	23.3874065805402	35.5456279777354	47.7839181396973	26.7032894547598	0.264143927502392	-1.12323466198951	-15.3054995523468	-0.510297097952324	-0.495708097222195	-0.517529119085837	0.167777036922505	0.20255205014023	0.150539634859686	0.18973058037001	0.22624073751751	0.166699137831742	0.000974244864544367	0.00243014573195974	0.00270056163188022
129	8.10930216216329	0.13	27.1696689706672	16.1130813736132	38.2262565677212	0.161050142780321	8.53288983493181	5.49222154291234	11.5735581269513	0.25	0.18	0.34	8.83376691878689	13.7244208662244	18.615074813662	21.052566628961	32.7079361937445	44.363305758528	21.4589403599136	33.3107706232377	45.1754501471252	27.1696689706672	0.271067524264136	-0.384633476619053	-14.4101247250474	-0.510297097952324	-0.495708097222195	-0.517529119085837	0.167777036922505	0.20255205014023	0.150539634859686	0.18973058037001	0.22624073751751	0.166699137831742	0.000974244864544367	0.00243014573195974	0.00270056163188022
129	8.10930216216329	0.13	27.4043701838358	16.1000880503003	38.7086523173713	0.163665358795631	8.20158899451116	5.30694523856007	11.0962327504622	0.25	0.18	0.36	8.61514791258187	13.3142324123715	18.0133169121612	20.7256849688245	32.0303945307221	43.3351040926198	21.0722838777899	32.5970710722902	44.0669631346794	27.4043701838358	0.272792934659655	0.0668796818082176	-13.9165897502474	-0.510297097952324	-0.495708097222195	-0.517529119085837	0.167777036922505	0.20255205014023	0.150539634859686	0.18973058037001	0.22624073751751	0.166699137831742	0.000974244864544367	0.00243014573195974	0.00270056163188022
129	8.10930216216329	0.13	27.4406543373694	16.4255304791135	38.4557781956253	0.158062426636942	8.11540614934535	5.19111005407393	11.0397022446168	0.27	0.19	0.37	8.03280366134338	12.5579044849164	17.0830053084895	18.426109550285	28.8060474918154	39.1859854333458	18.7333221271482	29.3311015042771	39.9138082378005	27.4406543373694	0.283719750568055	0.232173523517325	-13.2710840000997	-0.510297097952324	-0.495708097222195	-0.517529119085837	0.167777036922505	0.20255205014023	0.150539634859686	0.18973058037001	0.22624073751751	0.166699137831742	0.000974244864544367	0.00243014573195974	0.00270056163188022
129	8.10930216216329	0.13	27.5072921534523	16.419773365886	38.5948109410186	0.127111124970658	7.36970303881163	4.35445427592543	10.3849518016978	0.26	0.19	0.33	6.88991656188456	11.6608502020584	16.4317838422323	16.1527500340217	27.3377473887001	38.5227447433785	16.5704291164767	28.0487686980948	39.5188325052315	27.5072921534523	0.270629345521733	-0.602752833774734	-14.4520278451753	-0.510297097952324	-0.495708097222195	-0.517529119085837	0.167777036922505	0.20255205014023	0.150539634859686	0.18973058037001	0.22624073751751	0.166699137831742	0.000974244864544367	0.00243014573195974	0.00270056163188022
129	8.10930216216329	0.13	27.5384355336453	16.455083448139	38.6217876191515	0.165263530901865	8.44910019190045	5.48439098563466	11.4138093981662	0.25	0.18	0.34	8.79525598943973	13.5497267176675	18.3041974458953	20.8986360934548	32.1958574233988	43.4930787533427	21.294142387465	32.8361498754235	44.3242275702303	27.5384355336453	0.273555446763389	0.0894432951761339	-13.7081017566287	-0.510297097952324	-0.495708097222195	-0.517529119085837	0.167777036922505	0.20255205014023	0.150539634859686	0.18973058037001	0.22624073751751	0.166699137831742	0.000974244864544367	0.00243014573195974	0.00270056163188022
129	8.10930216216329	0.13	27.6498095974645	16.3340840784285	38.9655351165004	0.132068707735334	7.80285242394011	4.67978353668237	10.9259213111979	0.24	0.18	0.34	7.75511349614436	12.9305139152268	18.1059143343093	19.0585680901342	31.7773659942307	44.4961638983273	19.4210303605321	32.3701518858852	45.3680143356615	27.6498095974645	0.273996378230827	0.202479443256238	-13.8033231329129	-0.510297097952324	-0.495708097222195	-0.517529119085837	0.167777036922505	0.20255205014023	0.150539634859686	0.18973058037001	0.22624073751751	0.166699137831742	0.000974244864544367	0.00243014573195974	0.00270056163188022
129	8.10930216216329	0.13	27.7543992572376	16.4925560183024	39.0162424961729	0.136759398258244	7.8341396699639	4.76112870158395	10.9071506383439	0.24	0.19	0.32	7.78942804677231	12.8170169496252	17.8446058524781	18.8894932469039	31.0814803938935	43.2734675408831	19.3484442942888	31.8383707672432	44.3175771631319	27.7543992572376	0.262706666388545	-0.111625726608858	-14.3946957141624	-0.510297097952324	-0.495708097222195	-0.517529119085837	0.167777036922505	0.20255205014023	0.150539634859686	0.18973058037001	0.22624073751751	0.166699137831742	0.000974244864544367	0.00243014573195974	0.00270056163188022
129	8.10930216216329	0.13	27.9407349564408	16.6801452771836	39.201324635698	0.154286187333339	8.59423009733198	5.45270432449434	11.7357558701696	0.23	0.19	0.34	9.06113071833565	14.281618386231	19.5021060541263	22.3332614276407	35.2003659304986	48.0674704333565	22.8352948416351	35.9761206234591	49.1011370232023	27.9407349564408	0.270346623147634	0.152060263709702	-13.8266178468903	-0.510297097952324	-0.495708097222195	-0.517529119085837	0.167777036922505	0.20255205014023	0.150539634859686	0.18973058037001	0.22624073751751	0.166699137831742	0.000974244864544367	0.00243014573195974	0.00270056163188022
129	8.10930216216329	0.13	27.9972301923456	16.6824664364943	39.3119939481969	0.161219363230524	8.67533689982514	5.58584252946693	11.7648312701834	0.25	0.19	0.33	8.91845856553667	13.8512019046383	18.7839452437399	21.0974981031345	32.7663916092493	44.4352851153642	21.5883238917386	33.5097793803627	45.4627892492504	27.9972301923456	0.274413938130924	0.431368286652202	-13.3675804902877	-0.510297097952324	-0.495708097222195	-0.517529119085837	0.167777036922505	0.20255205014023	0.150539634859686	0.18973058037001	0.22624073751751	0.166699137831742	0.000974244864544367	0.00243014573195974	0.00270056163188022
129	8.10930216216329	0.13	28.1301813901802	16.762233025723	39.4981297546373	0.191931687416504	8.44803635299729	5.74163667456916	11.1544360314254	0.24	0.17	0.32	9.52350790365138	14.0125447739413	18.5015816442313	23.4270234537916	34.4696742405775	45.5123250273635	23.8175972353023	35.0530544036958	46.3188984737468	28.1301813901802	0.253296072936382	0.708505329929018	-14.1002428548674	-0.510297097952324	-0.495708097222195	-0.517529119085837	0.167777036922505	0.20255205014023	0.150539634859686	0.18973058037001	0.22624073751751	0.166699137831742	0.000974244864544367	0.00243014573195974	0.00270056163188022
129	8.10930216216329	0.13	28.3688116463549	16.8120721924654	39.9255511002444	0.124865391420514	7.890382370586	4.62901366677229	11.1517510743997	0.24	0.18	0.31	7.59801300953909	12.9511883562342	18.3043637029293	18.4875109279293	31.5128752694878	44.5382396110463	18.9767918354241	32.3447685876823	45.7980671389118	28.3688116463549	0.262688645690877	0.527654389615361	-13.6645539369033	-0.510297097952324	-0.495708097222195	-0.517529119085837	0.167777036922505	0.20255205014023	0.150539634859686	0.18973058037001	0.22624073751751	0.166699137831742	0.000974244864544367	0.00243014573195974	0.00270056163188022
129	8.10930216216329	0.13	28.5533958256703	16.9717838656404	40.1350077857003	0.159526257076026	8.61843905279408	5.52985045616367	11.7070276494245	0.24	0.19	0.32	9.01029906784481	14.0428233962661	19.0753477246873	21.7586723975794	33.9115484975242	46.0644245974691	22.3322302173561	34.8054176196269	47.3132187948156	28.5533958256703	0.266062972880087	0.436148598404737	-13.6748544500777	-0.510297097952324	-0.495708097222195	-0.517529119085837	0.167777036922505	0.20255205014023	0.150539634859686	0.18973058037001	0.22624073751751	0.166699137831742	0.000974244864544367	0.00243014573195974	0.00270056163188022
129	8.10930216216329	0.13	28.5950725317628	17.0347299194211	40.1554151441045	0.145411389748796	8.18901224962745	5.08947885464885	11.2885456446061	0.25	0.18	0.35	8.17937716876915	13.1606833906367	18.1419896125042	19.4771172785493	31.3388377349836	43.200558191418	19.8059557882733	31.8694994912648	43.9255787475816	28.5950725317628	0.27518830020377	-0.0754759052442755	-13.8711646110268	-0.510297097952324	-0.495708097222195	-0.517529119085837	0.167777036922505	0.20255205014023	0.150539634859686	0.18973058037001	0.22624073751751	0.166699137831742	0.000974244864544367	0.00243014573195974	0.00270056163188022
129	8.10930216216329	0.13	28.8271088070604	16.9941548160328	40.6600627980881	0.135865972110462	8.43330318454394	5.11268930580487	11.753917063283	0.25	0.19	0.33	8.15065191994332	13.4443762726838	18.7381006254243	19.2519383865003	31.7557793154336	44.259620244367	19.7671977865653	32.6019484633266	45.4225534152815	28.8271088070604	0.272358054169255	-0.343728956116074	-14.0869933961838	-0.510297097952324	-0.495708097222195	-0.517529119085837	0.167777036922505	0.20255205014023	0.150539634859686	0.18973058037001	0.22624073751751	0.166699137831742	0.000974244864544367	0.00243014573195974	0.00270056163188022
129	8.10930216216329	0.13	28.9539116048011	17.0784531041302	40.8293701054719	0.147517565085791	8.16259794385963	5.09897919290857	11.2262166948107	0.23	0.17	0.32	8.4718303041935	13.5619585814179	18.6520868586423	20.8769315826538	33.4204146288077	45.9638976749617	21.254375567348	34.0215284252856	46.8179377204558	28.9539116048011	0.255568710811987	0.495028428336918	-14.1810321955366	-0.510297097952324	-0.495708097222195	-0.517529119085837	0.167777036922505	0.20255205014023	0.150539634859686	0.18973058037001	0.22624073751751	0.166699137831742	0.000974244864544367	0.00243014573195974	0.00270056163188022
129	8.10930216216329	0.13	28.9697661728666	17.3696881943983	40.5698441513349	0.140172821154018	8.43477534011284	5.17316061926172	11.696390060964	0.25	0.18	0.31	8.40523615818173	13.7046351143402	19.0040340704987	20.2385991276077	32.9987892129931	45.7589792983786	20.7873898780698	33.8691691075058	47.019160432797	28.9697661728666	0.266662192784572	-1.06093223977412	-15.1679847962511	-0.510297097952324	-0.495708097222195	-0.517529119085837	0.167777036922505	0.20255205014023	0.150539634859686	0.18973058037001	0.22624073751751	0.166699137831742	0.000974244864544367	0.00243014573195974	0.00270056163188022
129	8.10930216216329	0.13	29.2676851941122	17.2048343500543	41.33053603817	0.137209459038183	8.15556612126812	4.96255643371361	11.3485758088226	0.26	0.19	0.33	7.79508342271695	12.8105985541802	17.8261136856434	18.1438159314164	29.8179159264598	41.4920159215032	18.5703316274571	30.4840608865276	42.4535992598065	29.2676851941122	0.271851242904465	0.834940050922283	-12.9676940088699	-0.510297097952324	-0.495708097222195	-0.517529119085837	0.167777036922505	0.20255205014023	0.150539634859686	0.18973058037001	0.22624073751751	0.166699137831742	0.000974244864544367	0.00243014573195974	0.00270056163188022
129	8.10930216216329	0.13	29.2895182570414	17.4240895028901	41.1549470111927	0.136456945365251	8.11572070822145	4.9281727354195	11.3032686810234	0.25	0.19	0.32	7.94861631147442	13.0897907731817	18.230965234889	18.9965053963711	31.2834676270831	43.5704298577951	19.4998626047956	32.1012814240986	44.7241871247923	29.2895182570414	0.268152892355037	0.568790567412653	-13.3934334111525	-0.510297097952324	-0.495708097222195	-0.517529119085837	0.167777036922505	0.20255205014023	0.150539634859686	0.18973058037001	0.22624073751751	0.166699137831742	0.000974244864544367	0.00243014573195974	0.00270056163188022
129	8.10930216216329	0.13	29.5031831178443	17.8101896830304	41.1961765526582	0.141475973505965	8.23148583967209	5.06557573996669	11.3973959393775	0.24	0.18	0.32	8.31918912169366	13.5185595809936	18.7179300402936	20.2539019096799	32.9122917760843	45.5706816424887	20.7003017435509	33.6387450274469	46.5701452339975	29.5031831178443	0.262626371711664	0.458464824692774	-13.766735590218	-0.510297097952324	-0.495708097222195	-0.517529119085837	0.167777036922505	0.20255205014023	0.150539634859686	0.18973058037001	0.22624073751751	0.166699137831742	0.000974244864544367	0.00243014573195974	0.00270056163188022
129	8.10930216216329	0.13	30.0501296443516	17.6875741377471	42.412685150956	0.116959557404904	7.06217406525434	4.03249714654485	10.0918509839638	0.24	0.18	0.32	6.56196450725688	11.4920690272468	16.4221735472366	15.8250967407498	27.7147344985533	39.6043722563568	16.1632517395309	28.2979964987906	40.4333001684853	30.0501296443516	0.258329614680409	1.07300430877954	-13.3032793935465	-0.510297097952324	-0.495708097222195	-0.517529119085837	0.167777036922505	0.20255205014023	0.150539634859686	0.18973058037001	0.22624073751751	0.166699137831742	0.000974244864544367	0.00243014573195974	0.00270056163188022
129	8.10930216216329	0.13	30.8971026219323	18.6578053746063	43.1363998692583	0.163371723539257	9.32062410693307	6.02749862747301	12.6137495863931	0.25	0.18	0.34	9.79198170786482	15.14183352029	20.4916853327151	23.5743233041503	36.4541611161539	49.3339989281575	24.0048960396352	37.0974770945575	50.1640740580992	30.8971026219323	0.266150634997507	0.368418577315408	-13.6620574504705	-0.510297097952324	-0.495708097222195	-0.517529119085837	0.167777036922505	0.20255205014023	0.150539634859686	0.18973058037001	0.22624073751751	0.166699137831742	0.000974244864544367	0.00243014573195974	0.00270056163188022
129	8.10930216216329	0.13	31.236678262956	18.6920173567722	43.7813391691397	0.158933748244761	9.59073176246055	6.14608853923159	13.0353749856895	0.25	0.19	0.33	9.85097185652844	15.372057866144	20.8931438757595	23.3941358396174	36.5056377271757	49.6171396147341	23.9497823579065	37.3611467871271	50.8174798345062	31.236678262956	0.269631320490402	-1.05243798389318	-14.9848516827656	-0.510297097952324	-0.495708097222195	-0.517529119085837	0.167777036922505	0.20255205014023	0.150539634859686	0.18973058037001	0.22624073751751	0.166699137831742	0.000974244864544367	0.00243014573195974	0.00270056163188022
129	8.10930216216329	0.14	19.0548127568984	11.8004162013649	26.3092093124319	0.184044947415261	8.36675202715248	5.61624013176424	11.1172639225407	0.23	0.19	0.31	9.34154144671503	13.91649199506	18.491442543405	23.0468466899124	34.3338686983321	45.6208907067518	23.6672405725279	35.2739832049458	46.8423117543415	19.0548127568984	0.275277686490843	-1.46356292719329	-15.6757284027921	-0.510297097952324	-0.495708097222195	-0.517529119085837	0.167777036922505	0.20255205014023	0.150539634859686	0.18973058037001	0.22624073751751	0.166699137831742	0.000974244864544367	0.00243014573195974	0.00270056163188022
129	8.10930216216329	0.14	21.8249308192349	13.2140032594508	30.4358583790191	0.176951356681942	8.6223052671785	5.71898691333179	11.5256236210252	0.25	0.19	0.33	9.12440929731302	13.7565347737928	18.3886602502725	21.5689941857942	32.5187756143281	43.4685570428621	22.0510325524823	33.2513277565162	44.4448971677061	21.8249308192349	0.285144573083202	-0.244405285432149	-13.8951807833156	-0.510297097952324	-0.495708097222195	-0.517529119085837	0.167777036922505	0.20255205014023	0.150539634859686	0.18973058037001	0.22624073751751	0.166699137831742	0.000974244864544367	0.00243014573195974	0.00270056163188022
129	8.10930216216329	0.14	22.0951417520299	13.4691615255218	30.721121978538	0.157881843794112	7.30657148028532	4.67194216686909	9.94120079370154	0.25	0.19	0.35	7.4837685783603	11.704059705077	15.9243508317937	17.7618923347469	27.7782839199679	37.794675505189	18.1216328658319	28.3452726222782	38.5933250145905	22.0951417520299	0.283625442437081	-1.29396022007012	-14.9815117554108	-0.510297097952324	-0.495708097222195	-0.517529119085837	0.167777036922505	0.20255205014023	0.150539634859686	0.18973058037001	0.22624073751751	0.166699137831742	0.000974244864544367	0.00243014573195974	0.00270056163188022
129	8.10930216216329	0.14	22.941029848641	14.1420747030436	31.7399849942385	0.18085327065109	8.64673950473669	5.77360800113345	11.5198710083399	0.24	0.18	0.31	9.42535877256358	14.1157179408513	18.806077109139	22.8054611528598	34.1541860541031	45.5029109553465	23.4002274383755	35.0256629695676	46.7046410763232	22.941029848641	0.275668494684047	-0.0444972300047297	-14.0356110183561	-0.510297097952324	-0.495708097222195	-0.517529119085837	0.167777036922505	0.20255205014023	0.150539634859686	0.18973058037001	0.22624073751751	0.166699137831742	0.000974244864544367	0.00243014573195974	0.00270056163188022
129	8.10930216216329	0.14	22.9510913044281	13.9800401988155	31.9221424100407	0.155254697771222	7.37454998267801	4.68882522511046	10.0602747402456	0.25	0.18	0.34	7.52508876007891	11.8354045034773	16.1457202468757	17.8941551309727	28.143796169763	38.3934372085534	18.2681668133471	28.7363937342361	39.2163784843636	22.9510913044281	0.280051495641612	0.0880451742087738	-13.8513479603385	-0.510297097952324	-0.495708097222195	-0.517529119085837	0.167777036922505	0.20255205014023	0.150539634859686	0.18973058037001	0.22624073751751	0.166699137831742	0.000974244864544367	0.00243014573195974	0.00270056163188022
129	8.10930216216329	0.14	23.1657845973958	14.1126913529371	32.2188778418545	0.122368208840745	6.99657120780831	4.0711218004134	9.92202061520322	0.24	0.19	0.34	6.65799579005637	11.4423355355487	16.2266752810411	16.1393779241594	27.7369021198639	39.3344263155685	16.5014404571095	28.341128007885	40.195827015384	23.1657845973958	0.287256100261484	-1.71152289748512	-15.214360147388	-0.510297097952324	-0.495708097222195	-0.517529119085837	0.167777036922505	0.20255205014023	0.150539634859686	0.18973058037001	0.22624073751751	0.166699137831742	0.000974244864544367	0.00243014573195974	0.00270056163188022
129	8.10930216216329	0.14	23.7074648382092	14.6273107014075	32.7876189750108	0.167712197921073	7.48175694217395	4.87954002208639	10.0839738622615	0.24	0.17	0.33	8.00187962956002	12.2692135319965	16.536547434433	19.4517183600717	29.8251532355404	40.1985881110091	19.7897768758074	30.3410566989511	40.8929579291914	23.7074648382092	0.264962204594928	0.152822484772864	-14.1363183318669	-0.510297097952324	-0.495708097222195	-0.517529119085837	0.167777036922505	0.20255205014023	0.150539634859686	0.18973058037001	0.22624073751751	0.166699137831742	0.000974244864544367	0.00243014573195974	0.00270056163188022
129	8.10930216216329	0.14	24.0218880780918	14.7303283538119	33.3134478023717	0.157125812363727	8.37271788895738	5.34504097845654	11.4003947994582	0.27	0.2	0.39	8.24677403049149	12.9181259282364	17.5894778259812	18.8635114687557	29.5486714806461	40.2338314925365	19.1942020091227	30.0606922411681	40.9524813508646	24.0218880780918	0.307101587267202	0.179265371731606	-12.7087169540266	-0.510297097952324	-0.495708097222195	-0.517529119085837	0.167777036922505	0.20255205014023	0.150539634859686	0.18973058037001	0.22624073751751	0.166699137831742	0.000974244864544367	0.00243014573195974	0.00270056163188022
129	8.10930216216329	0.14	24.1601607834452	14.6562678722214	33.6640536946689	0.17815138946918	8.52643410882446	5.66717043021007	11.3856977874388	0.25	0.18	0.34	9.10951994756361	13.7055559829077	18.3015920182517	21.6961697520052	32.64256194206	43.5889541321147	22.0691884546786	33.2225553443755	44.3398017309344	24.1601607834452	0.280376761244123	-0.299180584343941	-14.1377243155756	-0.510297097952324	-0.495708097222195	-0.517529119085837	0.167777036922505	0.20255205014023	0.150539634859686	0.18973058037001	0.22624073751751	0.166699137831742	0.000974244864544367	0.00243014573195974	0.00270056163188022
129	8.10930216216329	0.14	24.2270708638314	14.9342711410474	33.5198705866155	0.171032111011259	7.64590326562235	5.01778874017056	10.2740177910741	0.27	0.2	0.36	7.81817376152637	11.9130165476886	16.0078593338508	18.0537422888349	27.5095613368161	36.9653803847972	18.4457656280154	28.0971550795308	37.7624729729879	24.2270708638314	0.29310267284037	0.378899375300782	-12.8978129291058	-0.510297097952324	-0.495708097222195	-0.517529119085837	0.167777036922505	0.20255205014023	0.150539634859686	0.18973058037001	0.22624073751751	0.166699137831742	0.000974244864544367	0.00243014573195974	0.00270056163188022
129	8.10930216216329	0.14	24.3308786859103	15.0494663649302	33.6122910068904	0.162541228032362	7.33347396055945	4.73454047082942	9.93240745028947	0.26	0.19	0.36	7.48858233373126	11.5992932966318	15.7100042595324	17.5499159066583	27.1835993597369	36.8172828128155	17.8772122297018	27.7137080214153	37.5114248090941	24.3308786859103	0.288521525264622	-0.176399031176609	-13.6976828129043	-0.510297097952324	-0.495708097222195	-0.517529119085837	0.167777036922505	0.20255205014023	0.150539634859686	0.18973058037001	0.22624073751751	0.166699137831742	0.000974244864544367	0.00243014573195974	0.00270056163188022
129	8.10930216216329	0.14	24.6755343459383	15.1419432486519	34.2091254432247	0.171139204087871	7.43383499811065	4.87957898709532	9.98809100912597	0.25	0.18	0.34	7.86817615567064	11.9868380923867	16.1055000291028	18.799259669227	28.6398877520495	38.4805158348721	19.1139638436294	29.1119577334756	39.1148939201983	24.6755343459383	0.2734417026237	0.158497980133383	-13.9033712906963	-0.510297097952324	-0.495708097222195	-0.517529119085837	0.167777036922505	0.20255205014023	0.150539634859686	0.18973058037001	0.22624073751751	0.166699137831742	0.000974244864544367	0.00243014573195974	0.00270056163188022
129	8.10930216216329	0.14	24.683439634099	15.262581948482	34.1042973197161	0.17007875931937	8.45219339644665	5.53712809762994	11.3672586952634	0.26	0.18	0.38	8.6978483930668	13.2769001285414	17.8559518640161	20.2456371288308	30.9041144488608	41.5625917688909	20.4846636767371	31.249927120361	42.0343217283643	24.683439634099	0.29050561694603	0.925448397060248	-12.5259442389112	-0.510297097952324	-0.495708097222195	-0.517529119085837	0.167777036922505	0.20255205014023	0.150539634859686	0.18973058037001	0.22624073751751	0.166699137831742	0.000974244864544367	0.00243014573195974	0.00270056163188022
129	8.10930216216329	0.14	24.9214859915474	15.4673245213755	34.3756474617193	0.181096079854734	8.24787026806572	5.50951852258464	10.9862220135468	0.27	0.18	0.37	8.59638708839963	12.8689803271473	17.141573565895	19.8779532870573	29.7577327736084	39.6375122601594	20.1297462937648	30.1199488759534	40.1193556294775	24.9214859915474	0.295719432416969	-0.0664669901713541	-13.2975746277377	-0.510297097952324	-0.495708097222195	-0.517529119085837	0.167777036922505	0.20255205014023	0.150539634859686	0.18973058037001	0.22624073751751	0.166699137831742	0.000974244864544367	0.00243014573195974	0.00270056163188022
129	8.10930216216329	0.14	25.0695829471797	15.4223204046891	34.7168454896704	0.178550638474075	7.85056247077901	5.22153012242974	10.4795948191283	0.24	0.18	0.34	8.50422265366643	12.7860856190858	17.0679485845052	20.5273942245282	30.8629054977046	41.198416770881	20.8781363888914	31.3700012070754	41.861410010993	25.0695829471797	0.276086859604709	0.816674685218461	-13.2061558869197	-0.510297097952324	-0.495708097222195	-0.517529119085837	0.167777036922505	0.20255205014023	0.150539634859686	0.18973058037001	0.22624073751751	0.166699137831742	0.000974244864544367	0.00243014573195974	0.00270056163188022
129	8.10930216216329	0.14	25.1367663395857	15.5511098239298	34.7224228552417	0.169546365472276	8.57075942843759	5.60921522267804	11.5323036341971	0.25	0.2	0.34	8.98551567273308	13.7296734238488	18.4738311749645	21.3270119238497	32.5872125190921	43.8474131143345	21.8934194759837	33.4346901096571	44.98552566178	25.1367663395857	0.289316666678361	-0.369418820310964	-13.727325662771	-0.510297097952324	-0.495708097222195	-0.517529119085837	0.167777036922505	0.20255205014023	0.150539634859686	0.18973058037001	0.22624073751751	0.166699137831742	0.000974244864544367	0.00243014573195974	0.00270056163188022
129	8.10930216216329	0.14	25.1771741334418	15.6076200475418	34.7467282193419	0.16203969373612	7.46326553554933	4.81345164866394	10.1130794224347	0.24	0.18	0.31	7.95373464357543	12.3322800304389	16.7108254173023	19.488039323247	30.2162404138806	40.9444415045142	19.9575602414755	30.9441514873225	41.9205370658538	25.1771741334418	0.261419221847347	0.583330242692622	-13.8417011700833	-0.510297097952324	-0.495708097222195	-0.517529119085837	0.167777036922505	0.20255205014023	0.150539634859686	0.18973058037001	0.22624073751751	0.166699137831742	0.000974244864544367	0.00243014573195974	0.00270056163188022
129	8.10930216216329	0.14	25.3717073110308	15.7214383933031	35.0219762287584	0.174776097245458	8.42546832562346	5.56705918096553	11.2838774702814	0.24	0.17	0.32	9.09442063929363	13.7639551773141	18.4334897153347	22.0203090452548	33.3266470411505	44.6329850370461	22.4516999992732	34.0317297317534	45.5415593363917	25.3717073110308	0.260985220658303	-0.944718617594241	-15.3763963199038	-0.510297097952324	-0.495708097222195	-0.517529119085837	0.167777036922505	0.20255205014023	0.150539634859686	0.18973058037001	0.22624073751751	0.166699137831742	0.000974244864544367	0.00243014573195974	0.00270056163188022
129	8.10930216216329	0.14	25.622910919891	15.8054642184005	35.4403576213815	0.16810208019186	8.33743659485961	5.44165048211553	11.2332227076037	0.24	0.18	0.32	8.98432884356587	13.7653589341662	18.5463890247665	21.9941693751794	33.6984143367604	45.4026592983415	22.5055297443941	34.488106449777	46.4552437427279	25.622910919891	0.268035133724982	0.32333503919506	-13.8450951599183	-0.510297097952324	-0.495708097222195	-0.517529119085837	0.167777036922505	0.20255205014023	0.150539634859686	0.18973058037001	0.22624073751751	0.166699137831742	0.000974244864544367	0.00243014573195974	0.00270056163188022
129	8.10930216216329	0.14	25.9776696490657	15.7140736302539	36.2412656678775	0.1508611659811	7.81611404591167	4.92092470818788	10.7113033836355	0.27	0.19	0.34	7.63303129765287	12.1238683126363	16.6147053276197	17.549817614792	27.8751218716932	38.2004261285945	17.9459949693289	28.4917580382555	39.0564812694656	25.9776696490657	0.284367481498757	0.271992668034002	-13.1538051803066	-0.510297097952324	-0.495708097222195	-0.517529119085837	0.167777036922505	0.20255205014023	0.150539634859686	0.18973058037001	0.22624073751751	0.166699137831742	0.000974244864544367	0.00243014573195974	0.00270056163188022
129	8.10930216216329	0.14	26.2081142045576	15.964529058809	36.4516993503062	0.162873555951439	8.47358586785564	5.47426494060309	11.4729067951082	0.25	0.18	0.33	8.87137789419706	13.7319591156641	18.5925403371312	21.3043570953501	32.9769021349231	44.6494471744961	21.7176591407097	33.6687362241972	45.558921725345	26.2081142045576	0.274175527931503	0.357905044684275	-13.5934904403469	-0.510297097952324	-0.495708097222195	-0.517529119085837	0.167777036922505	0.20255205014023	0.150539634859686	0.18973058037001	0.22624073751751	0.166699137831742	0.000974244864544367	0.00243014573195974	0.00270056163188022
129	8.10930216216329	0.14	26.2156067805483	15.9173197859704	36.5138937751263	0.196933940777447	9.59185430379543	6.56770391290539	12.6160046946855	0.25	0.2	0.32	10.5504626164557	15.4085052549082	20.2665478933606	25.1122202621124	36.6753375598574	48.2384548576024	25.82609255941	37.6887936578285	49.6230895637561	26.2156067805483	0.282815835376106	0.158154878783883	-13.4319586166739	-0.510297097952324	-0.495708097222195	-0.517529119085837	0.167777036922505	0.20255205014023	0.150539634859686	0.18973058037001	0.22624073751751	0.166699137831742	0.000974244864544367	0.00243014573195974	0.00270056163188022
129	8.10930216216329	0.14	26.2545302689708	16.0875561459635	36.4215043919781	0.133963375897358	7.89334451188327	4.75990289309974	11.0267861306668	0.25	0.19	0.35	7.62766517760721	12.6489532287371	17.670241279867	18.1105745845899	30.032756489961	41.9549383953321	18.4636227248998	30.6247040207816	42.7541455925165	26.2545302689708	0.285803663120051	0.0190555392151951	-13.4773350256292	-0.510297097952324	-0.495708097222195	-0.517529119085837	0.167777036922505	0.20255205014023	0.150539634859686	0.18973058037001	0.22624073751751	0.166699137831742	0.000974244864544367	0.00243014573195974	0.00270056163188022
129	8.10930216216329	0.14	26.4837395383157	16.1885239815258	36.7789550951057	0.159242993684813	8.02386291886084	5.14531115993855	10.9024146777831	0.25	0.18	0.35	8.25898634523364	12.8794881831189	17.4999900210041	19.6423938863134	30.6313595121682	41.620325138023	19.9713075068739	31.1618789035776	42.3191625745637	26.4837395383157	0.281022347043251	0.163413264956046	-13.5245288171528	-0.510297097952324	-0.495708097222195	-0.517529119085837	0.167777036922505	0.20255205014023	0.150539634859686	0.18973058037001	0.22624073751751	0.166699137831742	0.000974244864544367	0.00243014573195974	0.00270056163188022
129	8.10930216216329	0.14	26.5463047940818	16.2273656786336	36.8652439095301	0.155437413027291	7.82066982034995	4.97445581066753	10.6668838300324	0.24	0.19	0.35	8.08815320717714	12.7159187049344	17.3436842026917	19.4893375242418	30.6404719622986	41.7916064003554	19.8679854519228	31.2424433219121	42.6002158296248	26.5463047940818	0.27581427163001	0.448975150497122	-13.4747420334416	-0.510297097952324	-0.495708097222195	-0.517529119085837	0.167777036922505	0.20255205014023	0.150539634859686	0.18973058037001	0.22624073751751	0.166699137831742	0.000974244864544367	0.00243014573195974	0.00270056163188022
129	8.10930216216329	0.14	26.5977433982562	16.1878943380141	37.0075924584982	0.15242648470488	7.97102873909776	5.03636525418	10.9056922240155	0.25	0.19	0.31	8.18566439086619	12.9554078815173	17.7251513721685	19.7165340076086	31.205254440116	42.6939748726234	20.2504350871187	32.0487161753606	43.8725228525178	26.5977433982562	0.26564833453684	-0.127194622734437	-14.184249466808	-0.510297097952324	-0.495708097222195	-0.517529119085837	0.167777036922505	0.20255205014023	0.150539634859686	0.18973058037001	0.22624073751751	0.166699137831742	0.000974244864544367	0.00243014573195974	0.00270056163188022
129	8.10930216216329	0.14	26.6520790024848	16.4988275600617	36.8053304449078	0.170114296990193	8.4896388044577	5.56202754387536	11.41725006504	0.24	0.18	0.36	9.0640570457742	13.8349855002709	18.6059139547676	21.8917863304814	33.4146778785381	44.9375694265947	22.2262770453035	33.9335425397278	45.603113935065	26.6520790024848	0.278828060934148	0.282142493957318	-13.518300558313	-0.510297097952324	-0.495708097222195	-0.517529119085837	0.167777036922505	0.20255205014023	0.150539634859686	0.18973058037001	0.22624073751751	0.166699137831742	0.000974244864544367	0.00243014573195974	0.00270056163188022
129	8.10930216216329	0.14	26.6992562192492	16.2230547786609	37.1754576598374	0.130905297718886	7.30272783225351	4.36490557644178	10.2405500880652	0.25	0.19	0.34	6.96014781292083	11.6447112680613	16.3292747232018	16.4437664942575	27.5113285136818	38.5788905331062	16.8016441473807	28.0976067251174	39.4365019418336	26.6992562192492	0.277696318089204	0.604031189523937	-13.0993700245459	-0.510297097952324	-0.495708097222195	-0.517529119085837	0.167777036922505	0.20255205014023	0.150539634859686	0.18973058037001	0.22624073751751	0.166699137831742	0.000974244864544367	0.00243014573195974	0.00270056163188022
129	8.10930216216329	0.14	26.7317329741303	16.2098676155869	37.2535983326738	0.130299178331109	7.54264175772227	4.50019459758998	10.5850889178546	0.22	0.17	0.32	7.65989388772614	12.8385193671904	18.0171448466547	19.3688535295054	32.4635569113148	45.5582602931241	19.6948633937166	33.0216886944776	46.3202703665312	26.7317329741303	0.256020255977667	-0.142792474000324	-14.886553005172	-0.510297097952324	-0.495708097222195	-0.517529119085837	0.167777036922505	0.20255205014023	0.150539634859686	0.18973058037001	0.22624073751751	0.166699137831742	0.000974244864544367	0.00243014573195974	0.00270056163188022
129	8.10930216216329	0.14	26.8633444267344	16.6169869643673	37.1097018891015	0.214344032555151	9.27183268949832	6.50035392087598	12.0433114581206	0.26	0.19	0.32	10.1779857236201	14.5174527255265	18.8569197274329	23.6159507838494	33.6848034947874	43.7536562057254	24.2100582438425	34.5296096695573	44.8903722693216	26.8633444267344	0.269051524682406	0.801480828134134	-13.2993012056463	-0.510297097952324	-0.495708097222195	-0.517529119085837	0.167777036922505	0.20255205014023	0.150539634859686	0.18973058037001	0.22624073751751	0.166699137831742	0.000974244864544367	0.00243014573195974	0.00270056163188022
129	8.10930216216329	0.14	26.8947872657764	16.2881780242991	37.5013965072538	0.145836612101177	7.7109359159757	4.79733712590006	10.6245347060513	0.25	0.17	0.34	7.71306021320827	12.3974845751438	17.0819089370794	18.3743751767117	29.5338071445492	40.6932391123868	18.6936536774211	30.0341110357284	41.3780886139619	26.8947872657764	0.272749878230301	0.212226626726885	-13.7364609529014	-0.510297097952324	-0.495708097222195	-0.517529119085837	0.167777036922505	0.20255205014023	0.150539634859686	0.18973058037001	0.22624073751751	0.166699137831742	0.000974244864544367	0.00243014573195974	0.00270056163188022
129	8.10930216216329	0.14	26.9028760073069	16.3683528703478	37.4373991442661	0.169798978923389	8.11873447341033	5.31589713851296	10.9215718083077	0.24	0.18	0.34	8.75705594397929	13.3742640471511	17.991472150323	21.3878004907913	32.6646412882969	43.9414820858025	21.8019926535807	33.2898725493964	44.7612497782254	26.9028760073069	0.266354692814867	-0.0189990162798358	-14.2490352642102	-0.510297097952324	-0.495708097222195	-0.517529119085837	0.167777036922505	0.20255205014023	0.150539634859686	0.18973058037001	0.22624073751751	0.166699137831742	0.000974244864544367	0.00243014573195974	0.00270056163188022
129	8.10930216216329	0.14	27.0451830528189	16.5079200419341	37.5824460637037	0.160468529682439	8.42378214431037	5.41551679196137	11.4320474966594	0.24	0.19	0.33	8.91077481737611	13.8606210048141	18.8104671922522	21.7368946053905	33.8115219070954	45.8861492088004	22.2376458319631	34.6197499721509	46.9169447732028	27.0451830528189	0.270373234142861	-0.124046492527685	-14.1198919064811	-0.510297097952324	-0.495708097222195	-0.517529119085837	0.167777036922505	0.20255205014023	0.150539634859686	0.18973058037001	0.22624073751751	0.166699137831742	0.000974244864544367	0.00243014573195974	0.00270056163188022
129	8.10930216216329	0.14	27.1349400646687	16.773859837303	37.4960202920345	0.183022953612966	8.77950014304815	5.8834411824941	11.6755591036022	0.24	0.18	0.33	9.65810117283808	14.4121948360432	19.1662884992483	23.5028577380684	35.0718799547749	46.6409021714813	23.9785857673533	35.8159434342723	47.6222707126749	27.1349400646687	0.272387421661361	0.364202667656319	-13.6460158310604	-0.510297097952324	-0.495708097222195	-0.517529119085837	0.167777036922505	0.20255205014023	0.150539634859686	0.18973058037001	0.22624073751751	0.166699137831742	0.000974244864544367	0.00243014573195974	0.00270056163188022
129	8.10930216216329	0.14	27.1871247426484	16.7058876414768	37.6683618438201	0.141268558221748	7.90462551559664	4.8618305620385	10.9474204691548	0.23	0.17	0.32	8.07683844066769	13.1317581739592	18.1866779072507	19.9010376855832	32.3561770137775	44.8113163419718	20.2999009818698	33.0062277357558	45.6756137132669	27.1871247426484	0.264644598046701	0.0957230488237118	-14.1534574824801	-0.510297097952324	-0.495708097222195	-0.517529119085837	0.167777036922505	0.20255205014023	0.150539634859686	0.18973058037001	0.22624073751751	0.166699137831742	0.000974244864544367	0.00243014573195974	0.00270056163188022
129	8.10930216216329	0.14	27.2255708222741	16.5524844407736	37.8986572037745	0.160223363808688	8.11391063289201	5.21366585941066	11.0141554063734	0.24	0.19	0.35	8.49638965296559	13.2227396625268	17.949089672088	20.520822832632	31.9360939245552	43.3513650164784	20.8986529764071	32.5534767354758	44.1823779801937	27.2255708222741	0.274094488568333	0.35187530140521	-13.4823048955333	-0.510297097952324	-0.495708097222195	-0.517529119085837	0.167777036922505	0.20255205014023	0.150539634859686	0.18973058037001	0.22624073751751	0.166699137831742	0.000974244864544367	0.00243014573195974	0.00270056163188022
129	8.10930216216329	0.14	27.4169447277421	16.9552411745439	37.8786482809404	0.14949995045094	8.0371341574755	5.04415752221871	11.0301107927323	0.25	0.19	0.35	8.08254987734502	12.8783721389684	17.6741944005917	19.1891175949703	30.5750785527636	41.9610395105568	19.5659236663355	31.1743992272876	42.8095353221899	27.4169447277421	0.279359037890792	0.0561124350262626	-13.75051528434	-0.510297097952324	-0.495708097222195	-0.517529119085837	0.167777036922505	0.20255205014023	0.150539634859686	0.18973058037001	0.22624073751751	0.166699137831742	0.000974244864544367	0.00243014573195974	0.00270056163188022
129	8.10930216216329	0.14	27.4680538050011	16.6472853179384	38.2888222920638	0.116219069278845	6.57426542506342	3.74374487502672	9.40478597510013	0.24	0.18	0.32	6.19867749605067	10.8852906658373	15.571903835624	15.219982829343	26.7273038695764	38.2346249098099	15.5489158764943	27.320318364135	39.053636943059	27.4680538050011	0.256414948351361	-0.017924022602465	-14.5418686779991	-0.510297097952324	-0.495708097222195	-0.517529119085837	0.167777036922505	0.20255205014023	0.150539634859686	0.18973058037001	0.22624073751751	0.166699137831742	0.000974244864544367	0.00243014573195974	0.00270056163188022
129	8.10930216216329	0.14	27.5374464387357	16.7244235845113	38.3504692929602	0.176422091107257	9.21780833953586	6.10831953774853	12.3272971413232	0.24	0.19	0.33	10.0594623056525	15.1803118614303	20.3011614172081	24.5611721246016	37.0642327795408	49.56729343448	25.1121095550679	37.9565190314581	50.6869268988096	27.5374464387357	0.268219473551636	0.118864014515545	-13.9980552613579	-0.510297097952324	-0.495708097222195	-0.517529119085837	0.167777036922505	0.20255205014023	0.150539634859686	0.18973058037001	0.22624073751751	0.166699137831742	0.000974244864544367	0.00243014573195974	0.00270056163188022
129	8.10930216216329	0.14	27.5715715466383	16.9553307886705	38.1878123046062	0.171816606150029	8.24628953858838	5.41962199769224	11.0729570794845	0.25	0.18	0.33	8.72332897775835	13.2730837172011	17.8228384566438	20.8046468310872	31.6555548690063	42.5064629069254	21.2381265971589	32.3138727684171	43.3800097845827	27.5715715466383	0.265627419155125	-0.646001935451992	-14.7525443406825	-0.510297097952324	-0.495708097222195	-0.517529119085837	0.167777036922505	0.20255205014023	0.150539634859686	0.18973058037001	0.22624073751751	0.166699137831742	0.000974244864544367	0.00243014573195974	0.00270056163188022
129	8.10930216216329	0.14	27.7620139266891	17.0257404832592	38.4982873701189	0.159738219294576	8.37592824803921	5.37661866212862	11.3752378339498	0.24	0.17	0.3	8.84052588995367	13.772152198696	18.7037785074384	21.549722464024	33.571086302848	45.5924501416721	22.0580675444594	34.3956020393011	46.6474716553079	27.7620139266891	0.257673601464046	-0.343971863234207	-14.8737435127136	-0.510297097952324	-0.495708097222195	-0.517529119085837	0.167777036922505	0.20255205014023	0.150539634859686	0.18973058037001	0.22624073751751	0.166699137831742	0.000974244864544367	0.00243014573195974	0.00270056163188022
129	8.10930216216329	0.14	27.7886753839684	17.1050751940624	38.4722755738744	0.125721436820274	7.63329756290356	4.49048919310972	10.7761059326974	0.27	0.2	0.36	6.98907981495431	11.8806044562561	16.7721290975579	16.1223342735011	27.4060507944363	38.6897673153715	16.495434925949	28.041342432471	39.6067219391649	27.7886753839684	0.293836585351449	0.342851925557627	-12.7629532160319	-0.510297097952324	-0.495708097222195	-0.517529119085837	0.167777036922505	0.20255205014023	0.150539634859686	0.18973058037001	0.22624073751751	0.166699137831742	0.000974244864544367	0.00243014573195974	0.00270056163188022
129	8.10930216216329	0.14	27.8627806420242	16.9488189350188	38.7767423490295	0.168944881501079	8.47693338094826	5.5415378634134	11.4123288984831	0.27	0.2	0.35	8.64277846907672	13.2209251501043	17.7990718311319	19.9771866308547	30.5592570839559	41.1413275370571	20.4704482443837	31.3241030147868	42.1790948173537	27.8627806420242	0.280933448706992	0.693260224740329	-12.8786154423855	-0.510297097952324	-0.495708097222195	-0.517529119085837	0.167777036922505	0.20255205014023	0.150539634859686	0.18973058037001	0.22624073751751	0.166699137831742	0.000974244864544367	0.00243014573195974	0.00270056163188022
129	8.10930216216329	0.14	27.9752520093515	17.3018718727067	38.6486321459962	0.175131659537484	8.72166260628673	5.76640917843768	11.6769160341358	0.25	0.18	0.34	9.32470362705506	14.1035636601887	18.8824236933224	22.3439065112765	33.7950374084563	45.2461683056361	22.7338908452853	34.4142626308052	46.0575846950914	27.9752520093515	0.272331751257609	0.939696512341316	-13.0280695477487	-0.510297097952324	-0.495708097222195	-0.517529119085837	0.167777036922505	0.20255205014023	0.150539634859686	0.18973058037001	0.22624073751751	0.166699137831742	0.000974244864544367	0.00243014573195974	0.00270056163188022
129	8.10930216216329	0.14	27.9863771666007	17.3489486672357	38.6238056659657	0.182350566884962	9.53354592210063	6.3816640274935	12.6854278167078	0.25	0.2	0.33	10.2470572989071	15.3080436238347	20.3690299487623	24.3791341602951	36.4199045980664	48.4606750358377	25.0160302344883	37.3391473464666	49.6856005973754	27.9863771666007	0.278688811874538	0.0652343176323176	-13.5964508207124	-0.510297097952324	-0.495708097222195	-0.517529119085837	0.167777036922505	0.20255205014023	0.150539634859686	0.18973058037001	0.22624073751751	0.166699137831742	0.000974244864544367	0.00243014573195974	0.00270056163188022
129	8.10930216216329	0.14	28.0305189901069	17.2364045191278	38.8246334610861	0.136461803411868	7.57628306083014	4.60066711972133	10.5518990019389	0.24	0.19	0.32	7.54694078083819	12.4281453343697	17.3093498879011	18.3518000793803	30.2213632195088	42.0909263596374	18.8178217086701	30.9937549712151	43.1576987469227	28.0305189901069	0.268192661181709	-0.125464525512578	-14.1855683295523	-0.510297097952324	-0.495708097222195	-0.517529119085837	0.167777036922505	0.20255205014023	0.150539634859686	0.18973058037001	0.22624073751751	0.166699137831742	0.000974244864544367	0.00243014573195974	0.00270056163188022
129	8.10930216216329	0.14	28.1259566775512	17.136586477788	39.1153268773143	0.14369130277593	8.41897956578399	5.21016327896958	11.6277958525984	0.25	0.18	0.32	8.45068931160283	13.6552689084331	18.8598485052634	20.3120040396476	32.821686729122	45.3313694185965	20.8136787391473	33.634020612331	46.4225729526693	28.1259566775512	0.269303477559978	-0.279721412023788	-14.2926846939925	-0.510297097952324	-0.495708097222195	-0.517529119085837	0.167777036922505	0.20255205014023	0.150539634859686	0.18973058037001	0.22624073751751	0.166699137831742	0.000974244864544367	0.00243014573195974	0.00270056163188022
129	8.10930216216329	0.14	28.3131123718804	17.311302952804	39.3149217909568	0.172932833267962	8.69899373732939	5.72879067531111	11.6691967993477	0.25	0.19	0.32	9.17972486566281	13.9391319464594	18.698539027256	21.7943177927637	33.0940061758011	44.3936945588386	22.3235188208733	33.8978359721339	45.4742167107422	28.3131123718804	0.269559510348213	0.407361518800684	-13.6947161128831	-0.510297097952324	-0.495708097222195	-0.517529119085837	0.167777036922505	0.20255205014023	0.150539634859686	0.18973058037001	0.22624073751751	0.166699137831742	0.000974244864544367	0.00243014573195974	0.00270056163188022
129	8.10930216216329	0.14	28.6432989531945	17.389147640054	39.897450266335	0.152810787188378	8.47965808741798	5.36236953338135	11.5969466414546	0.26	0.19	0.33	8.5313556157038	13.490860373012	18.4503651303203	20.1103304340256	31.801002344947	43.4916742558685	20.6276278236611	32.5981659708368	44.6211434827161	28.6432989531945	0.273482498851793	-0.637083160424128	-14.48949365643	-0.510297097952324	-0.495708097222195	-0.517529119085837	0.167777036922505	0.20255205014023	0.150539634859686	0.18973058037001	0.22624073751751	0.166699137831742	0.000974244864544367	0.00243014573195974	0.00270056163188022
129	8.10930216216329	0.14	28.9018146655423	17.8613379723786	39.9422913587061	0.149704404876721	8.41448355494157	5.28350132624135	11.5454657836418	0.26	0.19	0.36	8.33338224833508	13.2717119871609	18.2100417259866	19.4754416675856	31.0165122554636	42.5575828433417	19.8336663910827	31.5665872512471	43.3519850237214	28.9018146655423	0.284920917338047	0.00169266988242886	-13.4400690684872	-0.510297097952324	-0.495708097222195	-0.517529119085837	0.167777036922505	0.20255205014023	0.150539634859686	0.18973058037001	0.22624073751751	0.166699137831742	0.000974244864544367	0.00243014573195974	0.00270056163188022
129	8.10930216216329	0.14	28.9416522893362	17.8766543546485	40.0066502240239	0.1481145131454	8.42170872379165	5.2683202181042	11.5750972294791	0.25	0.18	0.34	8.502569141003	13.5918390957629	18.6811090505228	20.3333422082594	32.5040009661297	44.674659724	20.734678561809	33.167060237904	45.5573652691984	28.9416522893362	0.274822564177407	0.72468319875011	-13.0208660804477	-0.510297097952324	-0.495708097222195	-0.517529119085837	0.167777036922505	0.20255205014023	0.150539634859686	0.18973058037001	0.22624073751751	0.166699137831742	0.000974244864544367	0.00243014573195974	0.00270056163188022
129	8.10930216216329	0.14	29.3095437898499	17.7963084033722	40.8227791763276	0.145591618172354	8.25904246084817	5.1352676108921	11.3828173108042	0.25	0.19	0.35	8.21768273078012	13.216485633453	18.2152885361258	19.4840500022197	31.33616560436	43.1882812065003	19.9045011400738	32.0317384424096	44.1199505489917	29.3095437898499	0.279220849304262	0.282498531139307	-13.4186382004815	-0.510297097952324	-0.495708097222195	-0.517529119085837	0.167777036922505	0.20255205014023	0.150539634859686	0.18973058037001	0.22624073751751	0.166699137831742	0.000974244864544367	0.00243014573195974	0.00270056163188022
129	8.10930216216329	0.14	29.4861141126821	17.9864615529897	40.9857666723744	0.170446349400384	9.20570827145885	6.0348921547673	12.3765243881504	0.25	0.19	0.33	9.76040274267337	14.8886538411493	20.0169049396252	23.3916931631911	35.6820134831587	47.9723338031263	23.9795972043757	36.5929281406819	49.1855072618588	29.4861141126821	0.270063872043614	-0.365422288994214	-14.3511813773767	-0.510297097952324	-0.495708097222195	-0.517529119085837	0.167777036922505	0.20255205014023	0.150539634859686	0.18973058037001	0.22624073751751	0.166699137831742	0.000974244864544367	0.00243014573195974	0.00270056163188022
129	8.10930216216329	0.14	29.5900164909122	18.0437149299556	41.1363180518687	0.147571858334191	8.12619850985936	5.07689955387201	11.1754974658467	0.24	0.19	0.31	8.34777124271075	13.3616285911008	18.3754859394908	20.3487314918873	32.5706328778534	44.7925342638195	20.9512473043823	33.5261788201612	46.0624381656137	29.5900164909122	0.258158877405564	0.152445126662034	-14.1870680977247	-0.510297097952324	-0.495708097222195	-0.517529119085837	0.167777036922505	0.20255205014023	0.150539634859686	0.18973058037001	0.22624073751751	0.166699137831742	0.000974244864544367	0.00243014573195974	0.00270056163188022
129	8.10930216216329	0.14	29.6194711842325	18.3850164763202	40.8539258921449	0.143749129438162	8.05352474058295	4.98471926682451	11.1223302143414	0.24	0.19	0.32	8.14836975039103	13.1648531978405	18.18133664529	19.7427856689448	31.8972853478592	44.0517850267737	20.2618622692831	32.7428201093188	45.2686611796557	29.6194711842325	0.26566368362854	-0.111916829983084	-14.1744502248116	-0.510297097952324	-0.495708097222195	-0.517529119085837	0.167777036922505	0.20255205014023	0.150539634859686	0.18973058037001	0.22624073751751	0.166699137831742	0.000974244864544367	0.00243014573195974	0.00270056163188022
129	8.10930216216329	0.14	29.8470335157496	18.2694033038017	41.4246637276976	0.164489403827213	8.75865247444196	5.67667277274628	11.8406321761376	0.25	0.19	0.32	9.09248291040572	14.0289745648874	18.965466219369	21.5782842966967	33.2935683833756	45.0088524700546	22.1361714347105	34.1786067574542	46.2029858725083	29.8470335157496	0.268000346788832	0.448739012933687	-13.5341032892412	-0.510297097952324	-0.495708097222195	-0.517529119085837	0.167777036922505	0.20255205014023	0.150539634859686	0.18973058037001	0.22624073751751	0.166699137831742	0.000974244864544367	0.00243014573195974	0.00270056163188022
129	8.10930216216329	0.14	29.9866791415892	18.539433701168	41.4339245820103	0.150338100338778	9.02674950556195	5.67628211527245	12.3772168958514	0.25	0.19	0.32	9.17244653725712	14.5865507674833	20.0006549977095	21.9632005880874	34.9271417492892	47.891082910491	22.5550940616466	35.8263941207793	49.1920300077536	29.9866791415892	0.271870677335595	-0.884627511416738	-14.7909124029459	-0.510297097952324	-0.495708097222195	-0.517529119085837	0.167777036922505	0.20255205014023	0.150539634859686	0.18973058037001	0.22624073751751	0.166699137831742	0.000974244864544367	0.00243014573195974	0.00270056163188022
129	8.10930216216329	0.14	30.2387531121312	18.7545196971214	41.722986527141	0.175237395245807	9.37052188639061	6.1965700872143	12.5444736855669	0.25	0.19	0.31	10.0407438054044	15.1837239408165	20.3267040762286	24.1096816182168	36.4589274546514	48.8081732910861	24.7639592776425	37.4756852319481	50.1221836245227	30.2387531121312	0.2653589463174	-0.477731818329893	-14.5750938566414	-0.510297097952324	-0.495708097222195	-0.517529119085837	0.167777036922505	0.20255205014023	0.150539634859686	0.18973058037001	0.22624073751751	0.166699137831742	0.000974244864544367	0.00243014573195974	0.00270056163188022
129	8.10930216216329	0.14	30.2725075789055	18.7119287280672	41.8330864297438	0.162200001396387	8.623547404925	5.56358445920928	11.6835103506407	0.23	0.18	0.32	9.27970484986246	14.3835283284034	19.4873518069443	22.9614259923433	35.5901751795805	48.2189243668176	23.5452442683972	36.4854240835888	49.4741705890121	30.2725075789055	0.257338911530539	-0.303558070548675	-14.6898770997782	-0.510297097952324	-0.495708097222195	-0.517529119085837	0.167777036922505	0.20255205014023	0.150539634859686	0.18973058037001	0.22624073751751	0.166699137831742	0.000974244864544367	0.00243014573195974	0.00270056163188022
129	8.10930216216329	0.14	30.3505054248951	18.4831443448986	42.2178665048916	0.123986853157409	8.01849292865883	4.69078113970529	11.3462047176124	0.26	0.2	0.33	7.43336660269985	12.7067104102031	17.9800542177063	17.4531261228116	29.8346403787981	42.2161546347845	17.936836501944	30.6726622204435	43.3838714567315	30.3505054248951	0.27455110272705	-0.406244636707968	-14.0914851033051	-0.510297097952324	-0.495708097222195	-0.517529119085837	0.167777036922505	0.20255205014023	0.150539634859686	0.18973058037001	0.22624073751751	0.166699137831742	0.000974244864544367	0.00243014573195974	0.00270056163188022
129	8.10930216216329	0.14	30.4032518223158	18.7464558384485	42.060047806183	0.184054382113251	9.06475558667303	6.08487345222275	12.0446377211233	0.25	0.19	0.34	9.87538428486284	14.7115540807267	19.5477238765906	23.7510016174106	35.3823339615809	47.0136663057512	24.3294044951533	36.2403159531642	48.1487850999637	30.4032518223158	0.270574004017648	0.325142839022571	-13.6598293100812	-0.510297097952324	-0.495708097222195	-0.517529119085837	0.167777036922505	0.20255205014023	0.150539634859686	0.18973058037001	0.22624073751751	0.166699137831742	0.000974244864544367	0.00243014573195974	0.00270056163188022
129	8.10930216216329	0.14	30.866073510822	19.0855677743193	42.6465792473247	0.153547323068536	9.02658169618857	5.71764091079605	12.3355224815811	0.24	0.19	0.32	9.39776408354188	14.8364835401646	20.2752029967874	22.8992282539295	36.1515803175869	49.4039323812443	23.4921855234937	37.0652240294494	50.6340335169089	30.866073510822	0.262296025011317	0.347136179739441	-13.8430899693566	-0.510297097952324	-0.495708097222195	-0.517529119085837	0.167777036922505	0.20255205014023	0.150539634859686	0.18973058037001	0.22624073751751	0.166699137831742	0.000974244864544367	0.00243014573195974	0.00270056163188022
129	8.10930216216329	0.14	31.2344481717186	19.1759391469874	43.2929571964497	0.158558241379915	8.61903949726972	5.5190376482269	11.7190413463125	0.25	0.19	0.32	8.94996118389756	13.977086923447	19.0042126629965	21.5078518977902	33.5886502002822	45.6694485027741	22.0252585471597	34.4234425834031	46.8039986041761	31.2344481717186	0.263690149726522	-0.181525704281283	-14.4618006728206	-0.510297097952324	-0.495708097222195	-0.517529119085837	0.167777036922505	0.20255205014023	0.150539634859686	0.18973058037001	0.22624073751751	0.166699137831742	0.000974244864544367	0.00243014573195974	0.00270056163188022
129	8.10930216216329	0.15	19.3759644236229	12.153273979125	26.5986548681208	0.197650568450245	7.89165335947854	5.40917081789885	10.3741359010582	0.25	0.19	0.33	8.68817297590038	12.6755193653929	16.6628657548854	20.6767046281306	30.1660626064156	39.6554205847005	21.1848548784107	30.8915034868407	40.6712513028009	19.3759644236229	0.286408181306878	-0.905707814260741	-14.6088577886069	-0.510297097952324	-0.495708097222195	-0.517529119085837	0.167777036922505	0.20255205014023	0.150539634859686	0.18973058037001	0.22624073751751	0.166699137831742	0.000974244864544367	0.00243014573195974	0.00270056163188022
129	8.10930216216329	0.15	21.8510127593585	13.8491033136656	29.8529222050514	0.192303914095908	7.87291336696293	5.35378173471071	10.3920449992151	0.25	0.18	0.35	8.55670840934512	12.5829231282208	16.6091378470964	20.2625507032699	29.7967519382181	39.3309531731662	20.5736446015688	30.2703440698569	39.9617638601711	21.8510127593585	0.290836348236768	-0.284118201890888	-13.832713839586	-0.510297097952324	-0.495708097222195	-0.517529119085837	0.167777036922505	0.20255205014023	0.150539634859686	0.18973058037001	0.22624073751751	0.166699137831742	0.000974244864544367	0.00243014573195974	0.00270056163188022
129	8.10930216216329	0.15	21.8976099345194	13.6938095027777	30.1014103662611	0.187269924517112	7.80191266422694	5.26429789124907	10.3395274372048	0.25	0.19	0.36	8.46987904390047	12.552719838846	16.6355606337916	20.1918794262105	29.9252213807598	39.6585633353091	20.5788133246322	30.4736354926455	40.384269347675	21.8976099345194	0.28692654201479	0.959833194232008	-12.6227612719954	-0.510297097952324	-0.495708097222195	-0.517529119085837	0.167777036922505	0.20255205014023	0.150539634859686	0.18973058037001	0.22624073751751	0.166699137831742	0.000974244864544367	0.00243014573195974	0.00270056163188022
129	8.10930216216329	0.15	22.4478588331141	14.1461941777137	30.7495234885144	0.184488481222981	7.44675469867329	5.00229471773601	9.89121467961056	0.25	0.19	0.32	8.07283166342447	12.0177639490247	15.962696234625	19.304687890611	28.7382658095146	38.1718437284183	19.8145339356332	29.5185239224426	39.1844224476423	22.4478588331141	0.276950030271079	-0.657086259265067	-14.5223758321879	-0.510297097952324	-0.495708097222195	-0.517529119085837	0.167777036922505	0.20255205014023	0.150539634859686	0.18973058037001	0.22624073751751	0.166699137831742	0.000974244864544367	0.00243014573195974	0.00270056163188022
129	8.10930216216329	0.15	22.7992668533047	14.3840407463436	31.2144929602657	0.170234048435099	7.39967408352258	4.8490136541137	9.95033451293147	0.25	0.19	0.37	7.73790456465781	11.8081688261064	15.8784330875549	18.2950219748904	27.9185025289059	37.5419830829214	18.5768052371635	28.3417208668819	38.1416097907755	22.7992668533047	0.29263455543908	-0.30101785495298	-13.7621640632602	-0.510297097952324	-0.495708097222195	-0.517529119085837	0.167777036922505	0.20255205014023	0.150539634859686	0.18973058037001	0.22624073751751	0.166699137831742	0.000974244864544367	0.00243014573195974	0.00270056163188022
129	8.10930216216329	0.15	23.8991065941358	15.0103625586046	32.787850629667	0.163012328297168	7.32277501003101	4.73211478309589	9.91343523696614	0.25	0.19	0.35	7.66135167502576	11.8556622483772	16.0499728217287	18.380592318945	28.4432961312661	38.5059999435872	18.7340471542768	28.9849574931464	39.2532165018379	23.8991065941358	0.282288089710085	0.499241822979503	-13.26500300629	-0.510297097952324	-0.495708097222195	-0.517529119085837	0.167777036922505	0.20255205014023	0.150539634859686	0.18973058037001	0.22624073751751	0.166699137831742	0.000974244864544367	0.00243014573195974	0.00270056163188022
129	8.10930216216329	0.15	24.1551733021519	15.1145196451027	33.1958269592011	0.132631368720688	6.91436115447404	4.15367999270336	9.67504231624473	0.26	0.19	0.35	6.50619862513656	10.8304460420549	15.1546934589732	15.1020844018824	25.139458485824	35.1768325697657	15.4103947014878	25.6538688423906	35.8861664100406	24.1551733021519	0.29042930389868	-0.408160410266221	-13.8275601390554	-0.510297097952324	-0.495708097222195	-0.517529119085837	0.167777036922505	0.20255205014023	0.150539634859686	0.18973058037001	0.22624073751751	0.166699137831742	0.000974244864544367	0.00243014573195974	0.00270056163188022
129	8.10930216216329	0.15	24.4826394770055	15.3135258675028	33.6517530865082	0.169675653577457	8.06752079792893	5.28114508493171	10.8538965109261	0.26	0.19	0.35	8.34949754173619	12.7547613229573	17.1600251041785	19.5590596179193	29.8785808225028	40.1981020270863	19.9223324474142	30.4474973091755	40.9500901413033	24.4826394770055	0.290181202635836	0.688848269468582	-12.7655232732704	-0.510297097952324	-0.495708097222195	-0.517529119085837	0.167777036922505	0.20255205014023	0.150539634859686	0.18973058037001	0.22624073751751	0.166699137831742	0.000974244864544367	0.00243014573195974	0.00270056163188022
129	8.10930216216329	0.15	24.5012542669492	15.3440932952565	33.6584152386418	0.20999724606711	9.24164344844104	6.44303478975349	12.0402521071286	0.26	0.2	0.37	10.2371763124633	14.6838153891502	19.1304544658371	24.0996825230076	34.5676657609331	45.0356489988586	24.6270203213294	35.3153599464972	46.0161830672166	24.5012542669492	0.297184924702641	0.270215154022941	-12.8862660603668	-0.510297097952324	-0.495708097222195	-0.517529119085837	0.167777036922505	0.20255205014023	0.150539634859686	0.18973058037001	0.22624073751751	0.166699137831742	0.000974244864544367	0.00243014573195974	0.00270056163188022
129	8.10930216216329	0.15	24.5197910928803	15.3885944465377	33.650987739223	0.173295297933276	7.84775188242076	5.17158901972139	10.5239147451201	0.23	0.18	0.32	8.59981043020542	13.0499887432552	17.500167056305	21.2113455284292	32.1876653702801	43.1639852121311	4.9386103394751	32.9192342991235	44.1274591762633	24.5197910928803	0.265477539205419	0.204364923946111	-14.0857798706996	-0.510297097952324	-0.495708097222195	-0.517529119085837	0.167777036922505	0.20255205014023	0.150539634859686	0.18973058037001	0.22624073751751	0.166699137831742	0.000974244864544367	0.00243014573195974	0.00270056163188022
129	8.10930216216329	0.15	24.5432642632363	15.3200388609398	33.7664896655328	0.187738168166635	8.12165917202063	5.48410154652864	10.7592167975126	0.25	0.18	0.31	8.87668214234211	13.1458884061143	17.4150946698865	21.2910878980848	31.5309550420766	41.7708221860685	21.8382715425062	32.3332144607234	42.8047890825365	24.5432642632363	0.272946866488231	0.356673068345708	-13.6242285413407	-0.510297097952324	-0.495708097222195	-0.517529119085837	0.167777036922505	0.20255205014023	0.150539634859686	0.18973058037001	0.22624073751751	0.166699137831742	0.000974244864544367	0.00243014573195974	0.00270056163188022
129	8.10930216216329	0.15	24.6708918065394	15.493943027499	33.8478405855799	0.180646277328398	8.17501637036884	5.45672942120766	10.89330331953	0.24	0.19	0.35	8.91083654633197	13.3497978398611	17.7887591333903	21.5674534205901	32.3113482767248	43.0552431328595	21.9914932943914	32.9298298625875	43.9636474841126	24.6708918065394	0.281552100537523	-0.138625849268533	-13.8532159938762	-0.510297097952324	-0.495708097222195	-0.517529119085837	0.167777036922505	0.20255205014023	0.150539634859686	0.18973058037001	0.22624073751751	0.166699137831742	0.000974244864544367	0.00243014573195974	0.00270056163188022
129	8.10930216216329	0.15	24.8082849445039	15.7287868500023	33.8877830390056	0.178181990959468	7.82625350453037	5.20206338393556	10.4504436251252	0.26	0.19	0.34	8.19847410807675	12.3342089445275	16.4699437809783	19.1452602913678	28.8031208756837	38.4609814599995	19.5547863735133	29.4275595396484	39.2446398659459	24.8082849445039	0.282679250111054	-1.08135670267282	-14.822635910085	-0.510297097952324	-0.495708097222195	-0.517529119085837	0.167777036922505	0.20255205014023	0.150539634859686	0.18973058037001	0.22624073751751	0.166699137831742	0.000974244864544367	0.00243014573195974	0.00270056163188022
129	8.10930216216329	0.15	24.8819913089046	15.4713893751816	34.2925932426277	0.173502708009451	7.99063191199616	5.26771634010894	10.7135474838834	0.25	0.2	0.36	8.40735874027457	12.7531751347584	17.0989915292422	19.880920811272	30.1574933078369	40.4340658044018	20.3647161341653	30.8675409774954	41.3773608759903	24.8819913089046	0.289078271034514	-1.24017111236173	-14.6605064275782	-0.510297097952324	-0.495708097222195	-0.517529119085837	0.167777036922505	0.20255205014023	0.150539634859686	0.18973058037001	0.22624073751751	0.166699137831742	0.000974244864544367	0.00243014573195974	0.00270056163188022
129	8.10930216216329	0.15	24.9321437012106	15.7687420321815	34.0955453702396	0.184817210182785	8.36999999943475	5.62547484559754	11.114525153272	0.25	0.2	0.32	8.98411339752529	13.3672323130299	17.7503512285345	21.2584494277299	31.6299026449887	42.0013558622475	21.8788369182977	32.5746781353123	43.2625734121853	24.9321437012106	0.278454061232656	-0.839144747660938	-14.4734354697495	-0.510297097952324	-0.495708097222195	-0.517529119085837	0.167777036922505	0.20255205014023	0.150539634859686	0.18973058037001	0.22624073751751	0.166699137831742	0.000974244864544367	0.00243014573195974	0.00270056163188022
129	8.10930216216329	0.15	25.0293428520385	15.8490046363721	34.209681067705	0.196865237601141	8.25430467745585	5.65129578877263	10.8573135661391	0.26	0.19	0.36	8.97020587887748	13.1019177036991	17.2336295285207	21.0959949115928	30.8128924733143	40.5297900350358	21.4577889412929	31.3524700328571	41.2627330549485	25.0293428520385	0.284601280184023	1.12137866902147	-12.4701608532739	-0.510297097952324	-0.495708097222195	-0.517529119085837	0.167777036922505	0.20255205014023	0.150539634859686	0.18973058037001	0.22624073751751	0.166699137831742	0.000974244864544367	0.00243014573195974	0.00270056163188022
129	8.10930216216329	0.15	25.5230606389476	16.2016857232748	34.8444355546205	0.191344102541059	8.35441496301298	5.67292705541874	11.0359028706072	0.25	0.17	0.34	9.08379712729982	13.3775403596629	17.671283592026	21.5512609013085	31.7381441338484	41.9250273663884	21.8879738277972	32.2357323412273	42.5767485628562	25.5230606389476	0.274632802973026	-0.0618247406527252	-14.0746463877748	-0.510297097952324	-0.495708097222195	-0.517529119085837	0.167777036922505	0.20255205014023	0.150539634859686	0.18973058037001	0.22624073751751	0.166699137831742	0.000974244864544367	0.00243014573195974	0.00270056163188022
129	8.10930216216329	0.15	25.6013412491893	16.1231865695155	35.0794959288631	0.182949333608736	8.54018087024894	5.72237150346307	11.3579902370348	0.24	0.18	0.33	9.33741245588964	13.9353397774251	18.5332670989606	22.5819609218298	33.7017669266333	44.8215729314367	23.0332341596841	34.3846008224367	45.7246819599176	25.6013412491893	0.278402127386469	0.649793634514517	-13.151855026295	-0.510297097952324	-0.495708097222195	-0.517529119085837	0.167777036922505	0.20255205014023	0.150539634859686	0.18973058037001	0.22624073751751	0.166699137831742	0.000974244864544367	0.00243014573195974	0.00270056163188022
129	8.10930216216329	0.15	25.6998149472227	16.2527809015239	35.1468489929215	0.170898240431051	8.31443459499714	5.45517685350927	11.173692336485	0.27	0.19	0.38	8.49151447675151	12.9422278370323	17.392941197313	19.5903264588048	29.8583331778865	40.1263398969682	19.9266135726011	30.3659113668845	40.8160622542534	25.6998149472227	0.296579940535908	0.20522999653449	-12.9358590560267	-0.510297097952324	-0.495708097222195	-0.517529119085837	0.167777036922505	0.20255205014023	0.150539634859686	0.18973058037001	0.22624073751751	0.166699137831742	0.000974244864544367	0.00243014573195974	0.00270056163188022
129	8.10930216216329	0.15	25.7571927273754	16.1587916593345	35.3555937954163	0.200367378226099	9.08852661862246	6.25380321736953	11.9232500198754	0.26	0.19	0.34	9.81262819082607	14.2604954794979	18.7083627681698	22.8153631512442	33.1571090592837	43.4988549673232	23.3380903663246	33.9112052175744	44.4969049554712	25.7571927273754	0.28770615197812	0.500039902770001	-13.0937407095652	-0.510297097952324	-0.495708097222195	-0.517529119085837	0.167777036922505	0.20255205014023	0.150539634859686	0.18973058037001	0.22624073751751	0.166699137831742	0.000974244864544367	0.00243014573195974	0.00270056163188022
129	8.10930216216329	0.15	25.899907253937	16.2278143512163	35.5720001566576	0.172016158436574	8.29804434133188	5.45562911332506	11.1404595693387	0.25	0.19	0.33	8.74361591730374	13.2990918330849	17.8545677488661	20.7627434356529	31.5802563000364	42.3977691644198	21.2745121955949	32.3639781483411	43.4227196698726	25.899907253937	0.281719482936904	-0.356693359116922	-13.9412906009947	-0.510297097952324	-0.495708097222195	-0.517529119085837	0.167777036922505	0.20255205014023	0.150539634859686	0.18973058037001	0.22624073751751	0.166699137831742	0.000974244864544367	0.00243014573195974	0.00270056163188022
129	8.10930216216329	0.15	25.9216999879253	16.1512428156464	35.6921571602043	0.152132720697054	8.22797640365871	5.1952647457578	11.2606880615596	0.24	0.18	0.33	8.46595086985223	13.4079103569375	18.3498698440227	20.4461858161851	32.3815517924782	44.3169177687713	20.8616296151029	33.0157107092673	45.1853724665342	25.9216999879253	0.279741383203448	0.0424462840689553	-13.7864566044876	-0.510297097952324	-0.495708097222195	-0.517529119085837	0.167777036922505	0.20255205014023	0.150539634859686	0.18973058037001	0.22624073751751	0.166699137831742	0.000974244864544367	0.00243014573195974	0.00270056163188022
129	8.10930216216329	0.15	25.9877923723308	16.4876212294636	35.4879635151981	0.144520398368724	7.86251414487147	4.87584472320641	10.8491835665365	0.25	0.19	0.33	7.84233250100639	12.646106206885	17.4498799127636	18.6896786754882	30.1379291776326	41.5861796797771	19.1640655612232	30.8985702282854	42.6419771470983	25.9877923723308	0.282040683931079	0.256200126763811	-13.3679727066025	-0.510297097952324	-0.495708097222195	-0.517529119085837	0.167777036922505	0.20255205014023	0.150539634859686	0.18973058037001	0.22624073751751	0.166699137831742	0.000974244864544367	0.00243014573195974	0.00270056163188022
129	8.10930216216329	0.15	26.0781280494326	16.5479813449505	35.6082747539147	0.190254766823024	8.96616743137795	6.07815716555476	11.8541776972011	0.28	0.19	0.38	9.32038933152931	13.7489322825849	18.1774752336405	21.1939263955672	31.264129474614	41.3343325536607	21.5207256447711	31.7639046099704	41.9635442376032	26.0781280494326	0.301598781526555	-0.99458834369399	-14.1181121801072	-0.510297097952324	-0.495708097222195	-0.517529119085837	0.167777036922505	0.20255205014023	0.150539634859686	0.18973058037001	0.22624073751751	0.166699137831742	0.000974244864544367	0.00243014573195974	0.00270056163188022
129	8.10930216216329	0.15	26.2039433275379	16.395216026442	36.0126706286338	0.187547648254493	8.84741807478299	5.97236974170676	11.7224664078592	0.27	0.2	0.34	9.24096897405079	13.6894933611664	18.138017748282	21.1957680331864	31.3992316812136	41.6026953292408	21.6987775215312	32.1580916945796	42.5930325849692	26.2039433275379	0.288114841553925	0.724723308365623	-12.6510175492582	-0.510297097952324	-0.495708097222195	-0.517529119085837	0.167777036922505	0.20255205014023	0.150539634859686	0.18973058037001	0.22624073751751	0.166699137831742	0.000974244864544367	0.00243014573195974	0.00270056163188022
129	8.10930216216329	0.15	26.2103127416112	16.5011300562709	35.9194954269514	0.214221334248131	9.32706328834617	6.53805925770474	12.1160673189876	0.24	0.18	0.34	10.6608855777279	15.2086040480754	19.756322518423	25.7640266064383	36.7544400026202	47.7448533988022	26.2832544473639	37.5040824616503	48.7616195191155	26.2103127416112	0.282562371712016	0.800191153631252	-12.9292997276388	-0.510297097952324	-0.495708097222195	-0.517529119085837	0.167777036922505	0.20255205014023	0.150539634859686	0.18973058037001	0.22624073751751	0.166699137831742	0.000974244864544367	0.00243014573195974	0.00270056163188022
129	8.10930216216329	0.15	26.2261396848907	16.3185278318371	36.1337515379444	0.170049704838093	7.80419938286655	5.11234279567005	10.496055970063	0.25	0.18	0.34	8.2327368698799	12.5676079572826	16.9024790446853	19.6442711307424	29.987779529426	40.3312879281096	20.0117547935554	30.5381482722983	41.0591180387014	26.2261396848907	0.274906183671323	-0.473480326132719	-14.3064615740778	-0.510297097952324	-0.495708097222195	-0.517529119085837	0.167777036922505	0.20255205014023	0.150539634859686	0.18973058037001	0.22624073751751	0.166699137831742	0.000974244864544367	0.00243014573195974	0.00270056163188022
129	8.10930216216329	0.15	26.3497526306819	16.6223511800769	36.077154081287	0.184596135278786	9.06064657170765	6.08747663790446	12.0338165055108	0.25	0.2	0.35	9.71417745027185	14.4586556708436	19.2031338914154	22.9675335768924	34.1850518272685	45.4025700776446	23.5288029683913	34.9909268499613	46.489581702166	26.3497526306819	0.282857983790644	-1.07648265224542	-14.6508430034233	-0.510297097952324	-0.495708097222195	-0.517529119085837	0.167777036922505	0.20255205014023	0.150539634859686	0.18973058037001	0.22624073751751	0.166699137831742	0.000974244864544367	0.00243014573195974	0.00270056163188022
129	8.10930216216329	0.15	26.3975989624235	16.4015458837568	36.3936520410901	0.174981161842504	7.91084661322837	5.22893346103483	10.5927597654219	0.25	0.19	0.33	8.36183416754928	12.6506080059476	16.9393818443459	19.8121776474845	29.973817722336	40.1354577971875	20.2588965201315	30.636977102755	41.0424609463882	26.3975989624235	0.272243972047765	0.564861781807921	-13.3148058155688	-0.510297097952324	-0.495708097222195	-0.517529119085837	0.167777036922505	0.20255205014023	0.150539634859686	0.18973058037001	0.22624073751751	0.166699137831742	0.000974244864544367	0.00243014573195974	0.00270056163188022
129	8.10930216216329	0.15	26.6389983358064	16.7959735722301	36.4820230993826	0.157945635157749	8.12743208327855	5.19751680842599	11.0573473581311	0.26	0.19	0.35	8.25727371152068	12.9120181342424	17.566762556964	19.4365449486912	30.3932059917508	41.3498670348105	19.8670495583252	31.0625885190221	42.2672989461719	26.6389983358064	0.287805224055351	0.27209041636366	-13.1508522428843	-0.510297097952324	-0.495708097222195	-0.517529119085837	0.167777036922505	0.20255205014023	0.150539634859686	0.18973058037001	0.22624073751751	0.166699137831742	0.000974244864544367	0.00243014573195974	0.00270056163188022
129	8.10930216216329	0.15	26.7795595257179	16.862844036732	36.6962750147038	0.138736783614057	7.66938057781026	4.68593658361344	10.6528245720071	0.26	0.19	0.33	7.36160433269719	12.0485935486508	16.7355827646044	17.1372078599816	28.0481322728209	38.9590566856602	17.5459909697245	28.7381406732934	39.871239861007	26.7795595257179	0.281494020757259	-0.396064807366751	-14.0950893810734	-0.510297097952324	-0.495708097222195	-0.517529119085837	0.167777036922505	0.20255205014023	0.150539634859686	0.18973058037001	0.22624073751751	0.166699137831742	0.000974244864544367	0.00243014573195974	0.00270056163188022
129	8.10930216216329	0.15	26.8581493993071	16.9911670806861	36.7251317179281	0.149160577284782	7.86106995325368	4.92974545994789	10.7923944465595	0.23	0.18	0.3	8.32332427653757	13.2725380880351	18.2217518995326	20.8636391809666	33.2695731277688	45.675507074571	21.44902853938	34.1694683412078	46.8916585817394	26.8581493993071	0.263060906224362	-0.35426001771063	-14.6723394809698	-0.510297097952324	-0.495708097222195	-0.517529119085837	0.167777036922505	0.20255205014023	0.150539634859686	0.18973058037001	0.22624073751751	0.166699137831742	0.000974244864544367	0.00243014573195974	0.00270056163188022
129	8.10930216216329	0.15	26.9980957377532	16.8923294556494	37.1038620198571	0.14827944257657	7.94786684107374	4.97384511863422	10.9218885635133	0.24	0.18	0.34	8.15595816921662	13.0326674723842	17.9093767755518	19.8248312988037	31.6787345708321	43.5326378428605	20.2265682647299	32.297369146577	44.3976660765859	26.9980957377532	0.272755965516216	0.6336970032335	-13.3073183977941	-0.510297097952324	-0.495708097222195	-0.517529119085837	0.167777036922505	0.20255205014023	0.150539634859686	0.18973058037001	0.22624073751751	0.166699137831742	0.000974244864544367	0.00243014573195974	0.00270056163188022
129	8.10930216216329	0.15	27.0311047080498	16.7969663406861	37.2652430754134	0.150825855969346	7.87661792071989	4.9586149986423	10.7946208427975	0.25	0.18	0.35	7.91247515926064	12.5687401933298	17.2250052273989	18.7069896322555	29.7155173007965	40.7240449693376	19.0264683701937	30.2179304956229	41.3922322729068	27.0311047080498	0.280202756683224	0.00177764818816437	-13.709411005484	-0.510297097952324	-0.495708097222195	-0.517529119085837	0.167777036922505	0.20255205014023	0.150539634859686	0.18973058037001	0.22624073751751	0.166699137831742	0.000974244864544367	0.00243014573195974	0.00270056163188022
129	8.10930216216329	0.15	27.2483274008614	17.3008812348331	37.1957735668898	0.15663164140492	8.42984617341468	5.37581114909072	11.4838811977386	0.24	0.18	0.32	8.87023422432364	13.9094748605248	18.948715496726	21.7011054944772	34.0296517191512	46.3581979438251	22.2110002222134	34.8368285350705	47.4762707180941	27.2483274008614	0.265251556347807	1.15912375862252	-13.0508363190881	-0.510297097952324	-0.495708097222195	-0.517529119085837	0.167777036922505	0.20255205014023	0.150539634859686	0.18973058037001	0.22624073751751	0.166699137831742	0.000974244864544367	0.00243014573195974	0.00270056163188022
129	8.10930216216329	0.15	27.2995345184448	17.085273327667	37.5137957092226	0.18163123063136	9.24396847595308	6.18043113470203	12.3075058172041	0.24	0.18	0.32	10.1404884416194	15.1669605958025	20.1934327499856	24.6637853980888	36.8892152907383	49.1146451833877	25.2897311317004	37.8104195035063	50.3504514724047	27.2995345184448	0.267758182946229	0.160444207251673	-14.1318096886222	-0.510297097952324	-0.495708097222195	-0.517529119085837	0.167777036922505	0.20255205014023	0.150539634859686	0.18973058037001	0.22624073751751	0.166699137831742	0.000974244864544367	0.00243014573195974	0.00270056163188022
129	8.10930216216329	0.15	27.3815132545982	17.2472910607742	37.5157354484222	0.144070355835177	7.50232217351251	4.64727761071885	10.3573667363062	0.27	0.21	0.35	7.1908456620642	11.6085255445856	16.026205427107	16.4938399937155	26.6267935502304	36.7597471067454	16.9395223901919	27.3660617468342	37.7768665173198	27.3815132545982	0.289438919568606	0.117634461847714	-13.1389125556681	-0.510297097952324	-0.495708097222195	-0.517529119085837	0.167777036922505	0.20255205014023	0.150539634859686	0.18973058037001	0.22624073751751	0.166699137831742	0.000974244864544367	0.00243014573195974	0.00270056163188022
129	8.10930216216329	0.15	27.4173540304184	17.2591442455201	37.5755638153166	0.174250503268778	8.70217428712503	5.74449978780471	11.6598487864454	0.26	0.19	0.33	9.079890915115	13.7548605048534	18.4298300945919	21.2650016601123	32.2137274780924	43.1624532960725	21.7684794629198	32.9587847158876	44.1771993700249	27.4173540304184	0.281627023091781	0.835474669190516	-12.8582812190033	-0.510297097952324	-0.495708097222195	-0.517529119085837	0.167777036922505	0.20255205014023	0.150539634859686	0.18973058037001	0.22624073751751	0.166699137831742	0.000974244864544367	0.00243014573195974	0.00270056163188022
129	8.10930216216329	0.15	27.4442859681418	17.3598178819752	37.5287540543084	0.162711775878277	8.76409170884303	5.66010127582582	11.8680821418602	0.24	0.2	0.32	9.35752175926952	14.4891716365564	19.6208215138433	22.9398145390285	35.5199719239235	48.1001293088185	23.6128188741719	36.5588163427145	49.5650719902526	27.4442859681418	0.279806114200021	-0.49978333010122	-14.1805987600105	-0.510297097952324	-0.495708097222195	-0.517529119085837	0.167777036922505	0.20255205014023	0.150539634859686	0.18973058037001	0.22624073751751	0.166699137831742	0.000974244864544367	0.00243014573195974	0.00270056163188022
129	8.10930216216329	0.15	27.4999657576153	17.4430846046346	37.5568469105961	0.196745764335965	9.70460037065275	6.64308154625525	12.7661191950502	0.24	0.18	0.32	10.9132839299142	15.9427606802427	20.9722374305712	26.5779658950117	38.8266402993837	51.0753147037557	27.1578569918304	39.6641733510407	52.1652412465707	27.4999657576153	0.273616081526149	0.233323685424158	-13.8962641719749	-0.510297097952324	-0.495708097222195	-0.517529119085837	0.167777036922505	0.20255205014023	0.150539634859686	0.18973058037001	0.22624073751751	0.166699137831742	0.000974244864544367	0.00243014573195974	0.00270056163188022
129	8.10930216216329	0.15	27.5232578117628	17.3578459130072	37.6886697105185	0.138923332908786	7.32858384626697	4.47993553002937	10.1772321625046	0.26	0.19	0.34	7.11082139875456	11.6323662444001	16.1539110900456	16.722878581135	27.3564244421139	37.9899703030928	17.1298674739029	28.0229940492339	38.9297110512134	27.5232578117628	0.276626726738323	0.18374721671632	-13.530641774383	-0.510297097952324	-0.495708097222195	-0.517529119085837	0.167777036922505	0.20255205014023	0.150539634859686	0.18973058037001	0.22624073751751	0.166699137831742	0.000974244864544367	0.00243014573195974	0.00270056163188022
129	8.10930216216329	0.15	27.7195862382767	17.5438543624106	37.8953181141428	0.205070011729843	9.73445973128043	6.74212153181937	12.7267979307415	0.24	0.19	0.34	11.0764234518717	15.9924435580085	20.9084636641453	26.9763736647419	38.949227167749	50.922080670756	27.6261501658012	39.8626047745126	52.1565320511336	27.7195862382767	0.274960392076442	0.610335931465075	-13.3704792190825	-0.510297097952324	-0.495708097222195	-0.517529119085837	0.167777036922505	0.20255205014023	0.150539634859686	0.18973058037001	0.22624073751751	0.166699137831742	0.000974244864544367	0.00243014573195974	0.00270056163188022
129	8.10930216216329	0.15	27.8021016276328	17.6528450382048	37.9513582170609	0.215164687923225	10.0572816673817	7.05832739772344	13.05623593704	0.27	0.19	0.36	10.9369876980107	15.5839138188828	20.230839939755	25.1208014781656	35.7941707631439	46.4675400481222	25.5742266745112	36.4301583406502	47.3115211242453	27.8021016276328	0.287900338429968	-0.733726215303634	-14.233922266662	-0.510297097952324	-0.495708097222195	-0.517529119085837	0.167777036922505	0.20255205014023	0.150539634859686	0.18973058037001	0.22624073751751	0.166699137831742	0.000974244864544367	0.00243014573195974	0.00270056163188022
129	8.10930216216329	0.15	27.8814280324276	17.6748442179028	38.0880118469525	0.161176335070806	8.06491594126751	5.19235000786517	10.9374818746698	0.24	0.19	0.34	8.51620791204707	13.2276331227632	17.9390583334793	20.7054074198108	32.1602684945207	43.6151295692307	21.1551461853657	32.8473356765745	44.5976227685416	27.8814280324276	0.267646155549624	1.23592188270841	-12.8716087907651	-0.510297097952324	-0.495708097222195	-0.517529119085837	0.167777036922505	0.20255205014023	0.150539634859686	0.18973058037001	0.22624073751751	0.166699137831742	0.000974244864544367	0.00243014573195974	0.00270056163188022
129	8.10930216216329	0.15	27.9311626624417	17.5034660089921	38.3588593158914	0.149000749675754	7.72761919792722	4.84424149145819	10.6109969043963	0.24	0.19	0.34	7.91226839848586	12.621789661623	17.3313109247601	19.1546052331264	30.5557630413815	41.9569208496365	19.5538947323972	31.1816814456478	42.8230438970536	27.9311626624417	0.269484381852306	0.0605018052438446	-13.9600905727033	-0.510297097952324	-0.495708097222195	-0.517529119085837	0.167777036922505	0.20255205014023	0.150539634859686	0.18973058037001	0.22624073751751	0.166699137831742	0.000974244864544367	0.00243014573195974	0.00270056163188022
129	8.10930216216329	0.15	28.0170108979401	17.7834265699697	38.2505952259105	0.169626051671978	8.35789790535917	5.47072293281906	11.2450728778993	0.25	0.18	0.33	8.8280786399628	13.4870986667333	18.1461186935038	21.1089875874723	32.2492594320939	43.3895312767155	21.5655580530651	32.9364243318354	44.3372456576064	28.0170108979401	0.275680751508496	-1.13871347225592	-14.9654997153625	-0.510297097952324	-0.495708097222195	-0.517529119085837	0.167777036922505	0.20255205014023	0.150539634859686	0.18973058037001	0.22624073751751	0.166699137831742	0.000974244864544367	0.00243014573195974	0.00270056163188022
129	8.10930216216329	0.15	28.196541741613	17.8063210269876	38.5867624562383	0.169540816794539	8.46208721722394	5.53803604210363	11.3861383923443	0.25	0.18	0.36	8.84727333750446	13.518582769668	18.1898922018316	20.9413082775948	31.9981985925228	43.0550889074508	21.2789419745446	32.5324814922149	43.7738198581865	28.196541741613	0.281677153704752	-0.10425894343577	-13.7308122397602	-0.510297097952324	-0.495708097222195	-0.517529119085837	0.167777036922505	0.20255205014023	0.150539634859686	0.18973058037001	0.22624073751751	0.166699137831742	0.000974244864544367	0.00243014573195974	0.00270056163188022
129	8.10930216216329	0.15	28.2158710274298	17.8239974286435	38.6077446262161	0.137122672956407	7.91245235481765	4.81348884092217	11.0114158687131	0.28	0.2	0.36	7.27725153422478	11.9624056358144	16.6475597374041	16.3272715790338	26.8389026593283	37.3505337396228	16.6919530090098	27.4357822774963	38.1677503783515	28.2158710274298	0.29431522283459	-0.414087834901085	-13.5517822749988	-0.510297097952324	-0.495708097222195	-0.517529119085837	0.167777036922505	0.20255205014023	0.150539634859686	0.18973058037001	0.22624073751751	0.166699137831742	0.000974244864544367	0.00243014573195974	0.00270056163188022
129	8.10930216216329	0.15	28.2898650471113	17.8532308343156	38.726499259907	0.174198248214461	8.3105521156291	5.48546823529386	11.1356359959643	0.24	0.17	0.32	9.02265465782691	13.669433225909	18.3162117939911	22.001660742213	33.3327877193982	44.6639146965835	22.4591114094499	34.0220743286635	45.5597297855794	28.2898650471113	0.260885900324858	0.265528534482305	-14.1197392088164	-0.510297097952324	-0.495708097222195	-0.517529119085837	0.167777036922505	0.20255205014023	0.150539634859686	0.18973058037001	0.22624073751751	0.166699137831742	0.000974244864544367	0.00243014573195974	0.00270056163188022
129	8.10930216216329	0.15	28.4066339044441	17.7401343108222	39.073133498066	0.154346518673861	8.49888381705996	5.39292884574532	11.6048387883746	0.26	0.2	0.33	8.51965880376087	13.4263945260989	18.3331302484369	19.9424447411943	31.4279171358369	42.9133895304795	20.4779673744821	32.2777581245289	44.0653529856362	28.4066339044441	0.281600195737179	0.0917197899377498	-13.5028132208199	-0.510297097952324	-0.495708097222195	-0.517529119085837	0.167777036922505	0.20255205014023	0.150539634859686	0.18973058037001	0.22624073751751	0.166699137831742	0.000974244864544367	0.00243014573195974	0.00270056163188022
129	8.10930216216329	0.15	28.4742084055591	18.0305245229707	38.9178922881475	0.171129150962488	8.20807348220061	5.38769019514288	11.0284567692583	0.24	0.19	0.35	8.7720606006669	13.364116233985	17.9561718673031	21.1670050726277	32.2476472739416	43.3282894752556	21.63500250528	32.929424303706	44.2700246758426	28.4742084055591	0.273302159851513	0.495569610229728	-13.4473715303173	-0.510297097952324	-0.495708097222195	-0.517529119085837	0.167777036922505	0.20255205014023	0.150539634859686	0.18973058037001	0.22624073751751	0.166699137831742	0.000974244864544367	0.00243014573195974	0.00270056163188022
129	8.10930216216329	0.15	28.5043165648061	18.091139295934	38.9174938336782	0.188797207730263	8.88514132136563	6.00961904521976	11.7606635975115	0.23	0.18	0.33	9.99108966216179	14.7716923376957	19.5522950132296	24.6370164850532	36.4254991138972	48.2139817427413	25.1895289402763	37.2439801586356	49.2643303837037	28.5043165648061	0.262789507690546	0.0232738963753005	-14.2454852990146	-0.510297097952324	-0.495708097222195	-0.517529119085837	0.167777036922505	0.20255205014023	0.150539634859686	0.18973058037001	0.22624073751751	0.166699137831742	0.000974244864544367	0.00243014573195974	0.00270056163188022
129	8.10930216216329	0.15	28.6554651343914	18.0990554149014	39.2118748538815	0.173605332695272	9.05758398570775	5.97219408569415	12.1429738857213	0.25	0.18	0.3	9.70298338620381	14.7157955135768	19.7286076409498	23.3621446439912	35.4316326902506	47.5011207365101	24.004583657094	36.3774662920728	48.7608260059137	28.6554651343914	0.260390285757771	0.206925077127349	-14.1830209116732	-0.510297097952324	-0.495708097222195	-0.517529119085837	0.167777036922505	0.20255205014023	0.150539634859686	0.18973058037001	0.22624073751751	0.166699137831742	0.000974244864544367	0.00243014573195974	0.00270056163188022
129	8.10930216216329	0.15	28.7449949245497	18.0429126471151	39.4470772019843	0.157574083317881	7.90755132084322	5.05291395841701	10.7621886832694	0.24	0.17	0.33	8.28874632539259	12.971463098894	17.6541798723954	20.1554861797595	31.5423026543926	42.9291191290258	20.5077690341853	32.0937609479689	43.6742872274763	28.7449949245497	0.264357367282595	0.586077821277728	-13.7737874540824	-0.510297097952324	-0.495708097222195	-0.517529119085837	0.167777036922505	0.20255205014023	0.150539634859686	0.18973058037001	0.22624073751751	0.166699137831742	0.000974244864544367	0.00243014573195974	0.00270056163188022
129	8.10930216216329	0.15	28.8537135966122	18.2087658626139	39.4986613306104	0.193947195923199	9.52079993292224	6.49040734735125	12.5511925184932	0.24	0.19	0.32	10.6571617615308	15.6330257184446	20.6088896753584	25.9408190632547	38.0526729956596	50.1645269280645	26.6383330481326	7.39596035480504	51.5033460113207	28.8537135966122	0.264707212385038	-0.574236086083229	-14.874101349879	-0.510297097952324	-0.495708097222195	-0.517529119085837	0.167777036922505	0.20255205014023	0.150539634859686	0.18973058037001	0.22624073751751	0.166699137831742	0.000974244864544367	0.00243014573195974	0.00270056163188022
129	8.10930216216329	0.15	28.8564227113691	18.2952613018913	39.4175841208468	0.142863517758562	7.77530320862154	4.80180887093093	10.7487975463122	0.26	0.19	0.32	7.55255070047458	12.2294271332154	16.9063035659561	17.6021486969747	28.5021846810173	39.40222066506	18.0187472263226	29.2010876741486	40.3648872413985	28.8564227113691	0.275428250899314	-0.397768966533539	-14.1905154202036	-0.510297097952324	-0.495708097222195	-0.517529119085837	0.167777036922505	0.20255205014023	0.150539634859686	0.18973058037001	0.22624073751751	0.166699137831742	0.000974244864544367	0.00243014573195974	0.00270056163188022
129	8.10930216216329	0.15	28.880546274246	18.2462052595309	39.5148872889611	0.170397397193501	9.0328713350239	5.92104852198067	12.1446941480671	0.26	0.19	0.33	9.39789747473766	14.3369875105591	19.2760775463806	22.1007046482449	33.7157888100166	45.3308729717883	22.658326866226	34.5709933336138	46.4491547412755	28.880546274246	0.279044541623578	-0.808750575904366	-14.4348961017031	-0.510297097952324	-0.495708097222195	-0.517529119085837	0.167777036922505	0.20255205014023	0.150539634859686	0.18973058037001	0.22624073751751	0.166699137831742	0.000974244864544367	0.00243014573195974	0.00270056163188022
129	8.10930216216329	0.15	28.9096934066269	18.040300066647	39.7790867466068	0.17722665108155	9.1524502934516	6.07353009438608	12.2313704925171	0.25	0.19	0.33	9.83063853550805	14.8141902898107	19.7977420441133	23.5789349388271	35.5320590573213	47.4851831758155	24.1500145286734	36.3785126259652	48.6283701552635	28.9096934066269	0.271746355762381	-0.228306816967205	-14.1512124259581	-0.510297097952324	-0.495708097222195	-0.517529119085837	0.167777036922505	0.20255205014023	0.150539634859686	0.18973058037001	0.22624073751751	0.166699137831742	0.000974244864544367	0.00243014573195974	0.00270056163188022
129	8.10930216216329	0.15	28.9260347653402	18.1832018421539	39.6688676885265	0.203117239161886	9.81333691568804	6.77856543254852	12.8481083988276	0.24	0.18	0.35	11.028814878455	15.9664278909736	20.9040409034921	26.5932164206594	38.4990297732691	50.4048431258787	27.080868411079	39.2179509692604	51.3343912944546	28.9260347653402	0.279482292380125	-0.87059894257285	-14.7080718722612	-0.510297097952324	-0.495708097222195	-0.517529119085837	0.167777036922505	0.20255205014023	0.150539634859686	0.18973058037001	0.22624073751751	0.166699137831742	0.000974244864544367	0.00243014573195974	0.00270056163188022
129	8.10930216216329	0.15	28.9870840128795	18.4179017657032	39.5562662600559	0.187226843355734	8.7338652500073	5.89272569186586	11.5750048081487	0.23	0.17	0.32	9.86515862949548	14.6215810213081	19.3780034131206	24.5058914988528	36.3212484975708	48.1366054962888	25.024720879922	37.0970501377049	49.143689861203	28.9870840128795	0.26073352604715	-0.0455467280606896	-14.5011621777877	-0.510297097952324	-0.495708097222195	-0.517529119085837	0.167777036922505	0.20255205014023	0.150539634859686	0.18973058037001	0.22624073751751	0.166699137831742	0.000974244864544367	0.00243014573195974	0.00270056163188022
129	8.10930216216329	0.15	29.0708706318452	18.4370780974845	39.704663166206	0.171495018353293	8.96375801708662	5.88767966752077	12.0398363666525	0.26	0.19	0.34	9.37874931459955	14.2787726415808	19.1787959685621	22.1352722041661	33.7000711460307	45.2648700878953	22.5979963147493	34.3999350454089	46.2102472019511	29.0708706318452	0.273489150337715	0.89796203631868	-13.0943436046917	-0.510297097952324	-0.495708097222195	-0.517529119085837	0.167777036922505	0.20255205014023	0.150539634859686	0.18973058037001	0.22624073751751	0.166699137831742	0.000974244864544367	0.00243014573195974	0.00270056163188022
129	8.10930216216329	0.15	29.1124742250629	18.0885578655985	40.1363905845272	0.148919922044974	7.50085558837091	4.7011969704568	10.300514206285	0.26	0.18	0.33	7.39070468644789	11.7920199680455	16.1933352496431	17.2166968314857	27.4695907134452	37.7224845954048	17.5615345969165	28.0466677712162	38.5014018386382	29.1124742250629	0.272444778519567	-0.498544844914808	-14.5194859571895	-0.510297097952324	-0.495708097222195	-0.517529119085837	0.167777036922505	0.20255205014023	0.150539634859686	0.18973058037001	0.22624073751751	0.166699137831742	0.000974244864544367	0.00243014573195974	0.00270056163188022
129	8.10930216216329	0.15	29.2374727956393	18.4399802667892	40.0349653244895	0.187541430170221	9.33093993131134	6.29870493803741	12.3631749245853	0.25	0.18	0.33	10.1983783873801	15.107939975845	20.0175015643099	24.4689605199171	36.2484674292611	48.0279743386051	24.9819979634208	36.9935923916784	49.0435335772638	29.2374727956393	0.273349119903096	0.0810116035444631	-13.9139547333789	-0.510297097952324	-0.495708097222195	-0.517529119085837	0.167777036922505	0.20255205014023	0.150539634859686	0.18973058037001	0.22624073751751	0.166699137831742	0.000974244864544367	0.00243014573195974	0.00270056163188022
129	8.10930216216329	0.15	29.4577365477457	18.621493396833	40.2939796986583	0.178539143393597	9.36337836739867	6.22760441497903	12.4991523198183	0.26	0.19	0.33	9.89766862419106	14.8814231136008	19.8651776030105	23.3069701978136	35.0426851190014	46.7784000401893	23.846749047825	35.8529116428169	47.8935585835855	29.4577365477457	0.273833040221054	-0.263235291587579	-14.0856093747975	-0.510297097952324	-0.495708097222195	-0.517529119085837	0.167777036922505	0.20255205014023	0.150539634859686	0.18973058037001	0.22624073751751	0.166699137831742	0.000974244864544367	0.00243014573195974	0.00270056163188022
129	8.10930216216329	0.15	29.5430894870842	18.6722742132306	40.4139047609377	0.1709235653579	8.35568009637276	5.48249516722666	11.2288650255189	0.25	0.19	0.33	8.81754095444381	13.4385073228012	18.0594736911587	21.0124950440233	32.0244124726318	43.0363299012402	21.5018767368828	32.7376395614666	44.0161174890591	29.5430894870842	0.2709349409847	-0.629869085051715	-14.6203635856838	-0.510297097952324	-0.495708097222195	-0.517529119085837	0.167777036922505	0.20255205014023	0.150539634859686	0.18973058037001	0.22624073751751	0.166699137831742	0.000974244864544367	0.00243014573195974	0.00270056163188022
129	8.10930216216329	0.15	29.7965968592863	18.8806649758602	40.7125287427123	0.162277088473863	8.58648640186289	5.54053800673436	11.6324347969914	0.25	0.18	0.34	8.88047614665817	13.7625782158097	18.6446802849613	21.0895958150278	32.6837443342897	44.2778928535516	21.4633892961619	33.2553590341687	45.067183898113	29.7965968592863	0.269229130188936	1.240700398049	-12.8610553789308	-0.510297097952324	-0.495708097222195	-0.517529119085837	0.167777036922505	0.20255205014023	0.150539634859686	0.18973058037001	0.22624073751751	0.166699137831742	0.000974244864544367	0.00243014573195974	0.00270056163188022
129	8.10930216216329	0.15	29.8224961839503	18.9174137385009	40.7275786293996	0.186273270644928	8.82876989065457	5.94772728918338	11.7098124921258	0.25	0.19	0.33	9.62999042138275	14.2946986883908	18.9594069553989	23.1049540193108	34.2968519658971	45.4887499124835	23.6942075720874	35.1805005789164	46.6517761297369	29.8224961839503	0.270449552993291	-0.0379225183236967	-14.0878080587582	-0.510297097952324	-0.495708097222195	-0.517529119085837	0.167777036922505	0.20255205014023	0.150539634859686	0.18973058037001	0.22624073751751	0.166699137831742	0.000974244864544367	0.00243014573195974	0.00270056163188022
129	8.10930216216329	0.15	29.9192429263567	18.7317710521331	41.1067148005803	0.162044947459358	8.71912037497258	5.62347823560554	11.8147625143396	0.24	0.18	0.34	9.3253794797291	14.4588638596023	19.5923482394756	22.9341204142017	35.5590167166369	48.1839130190721	23.3703917448897	36.2462928853808	49.1423799229573	29.9192429263567	0.266544847477929	0.0943368112605333	-14.1385123199074	-0.510297097952324	-0.495708097222195	-0.517529119085837	0.167777036922505	0.20255205014023	0.150539634859686	0.18973058037001	0.22624073751751	0.166699137831742	0.000974244864544367	0.00243014573195974	0.00270056163188022
129	8.10930216216329	0.15	30.3211391467922	19.063896695107	41.5783815984774	0.15561196596641	9.22569399347248	5.87037320731192	12.581014779633	0.26	0.21	0.37	9.30916295379416	14.6299878583702	19.9508127629463	21.8726268164711	34.3743327239979	46.8760386315247	22.3706772220039	35.1520820476003	47.9596235653014	30.3211391467922	0.288616209437231	0.0230257217132546	-13.1985760195499	-0.510297097952324	-0.495708097222195	-0.517529119085837	0.167777036922505	0.20255205014023	0.150539634859686	0.18973058037001	0.22624073751751	0.166699137831742	0.000974244864544367	0.00243014573195974	0.00270056163188022
129	8.10930216216329	0.15	30.5746703479073	19.3466239058179	41.8027167899967	0.151816441655221	8.43330052326595	5.32109292161063	11.5455081249213	0.26	0.19	0.34	8.43663206057333	13.3710601598552	18.3054882591371	19.8190676754244	31.4108692067735	43.0026707381226	20.322236854317	32.1891228560087	44.0399719284869	30.5746703479073	0.274051646078406	-0.494674621157625	-14.2556609898295	-0.510297097952324	-0.495708097222195	-0.517529119085837	0.167777036922505	0.20255205014023	0.150539634859686	0.18973058037001	0.22624073751751	0.166699137831742	0.000974244864544367	0.00243014573195974	0.00270056163188022
129	8.10930216216329	0.15	30.7773822259416	19.5304999430618	42.0242645088214	0.170481015591735	9.1580885986294	6.00406124698113	12.3121159502777	0.25	0.18	0.33	9.68711797041137	14.7759126679477	19.864707365484	23.1591561359428	35.3250233530009	47.4908905700589	23.7058888901635	36.0756149661725	48.5255698014456	30.7773822259416	0.271567973461565	-1.15807565619396	-15.1423818137165	-0.510297097952324	-0.495708097222195	-0.517529119085837	0.167777036922505	0.20255205014023	0.150539634859686	0.18973058037001	0.22624073751751	0.166699137831742	0.000974244864544367	0.00243014573195974	0.00270056163188022
129	8.10930216216329	0.15	30.9326625687473	19.641107149947	42.2242179875477	0.181450278071633	9.03609135382244	6.03962236055693	12.0325603470879	0.27	0.19	0.34	9.36709214507795	14.0144358851589	18.6617796252398	21.5341032171765	32.217928916189	42.9017546152015	22.0565044159928	33.0003747576285	43.918805429143	30.9326625687473	0.277525482511161	-0.404200045756263	-14.1412934476831	-0.510297097952324	-0.495708097222195	-0.517529119085837	0.167777036922505	0.20255205014023	0.150539634859686	0.18973058037001	0.22624073751751	0.166699137831742	0.000974244864544367	0.00243014573195974	0.00270056163188022
129	8.10930216216329	0.15	31.3632947052751	19.58407767448	43.1425117360702	0.175293170253256	9.74567302803151	6.44528809449259	13.0460579615704	0.27	0.2	0.35	10.007003824146	15.1312068336745	20.2554098432031	23.0291701466871	34.821525285781	46.6138804248749	23.6020041646251	35.6854445002537	47.8252893312282	31.3632947052751	0.289354490076882	-0.865864415813272	-14.1375775920492	-0.510297097952324	-0.495708097222195	-0.517529119085837	0.167777036922505	0.20255205014023	0.150539634859686	0.18973058037001	0.22624073751751	0.166699137831742	0.000974244864544367	0.00243014573195974	0.00270056163188022
129	8.10930216216329	0.15	31.4488334985048	19.5930777494473	43.3045892475623	0.184390022074762	9.37387658285041	6.29581538830307	12.4519377773977	0.25	0.18	0.33	10.1662929372503	15.1366533834426	20.107013829635	24.3252571653923	36.2180185489754	48.1107799325584	24.824386343036	36.9516857663001	49.0799847267975	31.4488334985048	0.262477732964372	0.215420115741395	-14.1537058964326	-0.510297097952324	-0.495708097222195	-0.517529119085837	0.167777036922505	0.20255205014023	0.150539634859686	0.18973058037001	0.22624073751751	0.166699137831742	0.000974244864544367	0.00243014573195974	0.00270056163188022
129	8.10930216216329	0.15	31.4535453562976	19.8961184749803	43.0109722376149	0.173909445798237	9.17920516263854	6.0556960238985	12.3027143013786	0.25	0.18	0.31	9.84321746890213	14.9203183665341	19.9974192641661	23.7110549144745	35.9411431524322	48.1712313903898	24.305076637515	36.8923663461288	49.4428739555343	31.4535453562976	0.261182413510154	-0.694752696382562	-14.8937526132831	-0.510297097952324	-0.495708097222195	-0.517529119085837	0.167777036922505	0.20255205014023	0.150539634859686	0.18973058037001	0.22624073751751	0.166699137831742	0.000974244864544367	0.00243014573195974	0.00270056163188022
129	8.10930216216329	0.15	31.5079245222593	19.8851415854507	43.1307074590679	0.208373821224478	10.0472981586517	6.98975041169235	13.1048459056111	0.26	0.19	0.32	11.0640525165957	15.9038346049187	20.7436166932418	25.9488224403565	37.299694634025	48.6505668276934	26.6000299216178	38.2609913351849	49.8718604994736	31.5079245222593	0.267363308155655	0.211459808447042	-13.8933897524979	-0.510297097952324	-0.495708097222195	-0.517529119085837	0.167777036922505	0.20255205014023	0.150539634859686	0.18973058037001	0.22624073751751	0.166699137831742	0.000974244864544367	0.00243014573195974	0.00270056163188022
129	8.10930216216329	0.15	31.6842190725408	19.8052928391957	43.5631453058859	0.168308222749721	8.61889162448588	5.62755410520105	11.6102291437707	0.23	0.17	0.32	9.35629445851779	14.329651290285	19.3030081220521	23.0726974933795	35.33703549757	47.6013735017604	23.5959977009289	36.11833720316	48.6825172078041	31.6842190725408	0.257440300310794	-0.123879257195784	-14.6210463008583	-0.510297097952324	-0.495708097222195	-0.517529119085837	0.167777036922505	0.20255205014023	0.150539634859686	0.18973058037001	0.22624073751751	0.166699137831742	0.000974244864544367	0.00243014573195974	0.00270056163188022
129	8.10930216216329	0.15	31.6958994947596	19.9707384456326	43.4210605438866	0.162976437285527	9.72822747425108	6.28611061326498	13.1703443352372	0.25	0.19	0.33	10.1661718220311	15.7329131018381	21.2996543816451	24.3628541431343	37.7033433879252	51.0438326327162	24.9452120361457	38.6287586449201	52.2668346152392	31.6958994947596	0.276781204813957	0.294121725360908	-13.4373932446928	-0.510297097952324	-0.495708097222195	-0.517529119085837	0.167777036922505	0.20255205014023	0.150539634859686	0.18973058037001	0.22624073751751	0.166699137831742	0.000974244864544367	0.00243014573195974	0.00270056163188022
129	8.10930216216329	0.15	31.7857968819418	19.8385870036576	43.7330067602259	0.176022630456979	9.61718628771411	6.36850670708571	12.8658658683425	0.27	0.2	0.34	9.89476798253758	14.9422511961708	19.989734409804	22.7864625970318	34.4102103857195	46.0339581744072	23.3842283696784	35.2700044019011	47.2264411932177	31.7857968819418	0.285373119580774	-0.0458714841508984	-13.455623291042	-0.510297097952324	-0.495708097222195	-0.517529119085837	0.167777036922505	0.20255205014023	0.150539634859686	0.18973058037001	0.22624073751751	0.166699137831742	0.000974244864544367	0.00243014573195974	0.00270056163188022
129	8.10930216216329	0.15	31.8919858340687	20.0484676877892	43.7355039803483	0.1516994094987	8.62317620313792	5.43945036911961	11.8069020371562	0.25	0.19	0.31	8.83411430556306	14.0047466354328	19.1753789653026	21.2619602439379	33.7066462906738	46.1513323374098	21.8258234958858	34.5737738816968	47.375796126468	31.8919858340687	0.26356508962368	-0.248865118976736	-14.2865002262051	-0.510297097952324	-0.495708097222195	-0.517529119085837	0.167777036922505	0.20255205014023	0.150539634859686	0.18973058037001	0.22624073751751	0.166699137831742	0.000974244864544367	0.00243014573195974	0.00270056163188022
129	8.10930216216329	0.15	32.2142743230033	20.3756017475271	44.0529468984795	0.153657451504071	8.50833532839092	5.39069267954487	11.625977977237	0.25	0.19	0.33	8.607390373215	13.5853716676463	18.5633529620775	20.3628485869397	32.1394585664938	43.916068546048	20.874716856571	32.9739428398868	45.0517319317922	32.2142743230033	0.271091459514958	0.190941189010387	-13.76458339419	-0.510297097952324	-0.495708097222195	-0.517529119085837	0.167777036922505	0.20255205014023	0.150539634859686	0.18973058037001	0.22624073751751	0.166699137831742	0.000974244864544367	0.00243014573195974	0.00270056163188022
129	8.10930216216329	0.15	32.9549233311506	20.8019934826009	45.1078531797004	0.200374113449003	10.7876129245869	7.42301298981638	14.1522128593575	0.27	0.19	0.36	11.454366951383	16.6462428581521	21.8381187649212	26.2038546854156	38.0811729504167	49.9584912154179	26.7012418263885	38.8367446109754	50.9168187055607	32.9549233311506	0.286870374909499	0.264366661281679	-13.1171391641183	-0.510297097952324	-0.495708097222195	-0.517529119085837	0.167777036922505	0.20255205014023	0.150539634859686	0.18973058037001	0.22624073751751	0.166699137831742	0.000974244864544367	0.00243014573195974	0.00270056163188022
129	8.10930216216329	0.15	33.195279989382	20.7456177659818	45.6449422127822	0.173496705928325	9.34729908542006	6.16201421920634	12.5325839516338	0.23	0.18	0.33	10.3083235565793	15.6369297318885	20.9655359071978	25.5866040050958	38.8128997609878	52.0391955168798	26.1028979952792	39.5859509039908	53.0838101764495	33.195279989382	0.260858478252155	0.668242835570748	-13.6956849029676	-0.510297097952324	-0.495708097222195	-0.517529119085837	0.167777036922505	0.20255205014023	0.150539634859686	0.18973058037001	0.22624073751751	0.166699137831742	0.000974244864544367	0.00243014573195974	0.00270056163188022
129	8.10930216216329	0.15	33.1994986787299	20.9887016656114	45.4102956918484	0.173727242918276	8.97837571862739	5.92126624973736	12.0354851875174	0.23	0.17	0.32	9.98170235840733	15.1351873578164	20.2886723572256	24.9785768811283	37.8748461387523	50.7711153963763	25.4456730415048	38.4744917565025	51.7206209317734	33.1994986787299	0.251654544354321	-0.421358612841327	-15.1097017639128	-0.510297097952324	-0.495708097222195	-0.517529119085837	0.167777036922505	0.20255205014023	0.150539634859686	0.18973058037001	0.22624073751751	0.166699137831742	0.000974244864544367	0.00243014573195974	0.00270056163188022
129	8.10930216216329	0.15	36.41069200756	22.7823869530318	50.0389970620881	0.175461440184938	10.3306209151868	6.83417731528349	13.8270645150901	0.23	0.17	0.32	11.5444312965688	17.4506949270344	23.3569585575	28.953100074339	43.765838577025	58.578577079711	29.5270879130843	44.6346081661095	59.6978321624892	36.41069200756	0.250966358298981	0.532251388838562	-14.0857357383222	-0.510297097952324	-0.495708097222195	-0.517529119085837	0.167777036922505	0.20255205014023	0.150539634859686	0.18973058037001	0.22624073751751	0.166699137831742	0.000974244864544367	0.00243014573195974	0.00270056163188022
129	8.10930216216329	0.16	22.1275818390309	14.0965461293282	30.1586175487335	0.214558938132098	8.69883550020158	6.1002914993543	11.2973795010489	0.24	0.18	0.34	10.0473732769997	14.3272575343314	18.6071417916631	24.5345298584074	34.9855149275506	45.4364999966938	24.9652676073416	35.5970067739772	46.2330514630391	22.1275818390309	0.279876037957763	-0.277154976885366	-14.2457609163204	-0.510297097952324	-0.495708097222195	-0.517529119085837	0.167777036922505	0.20255205014023	0.150539634859686	0.18973058037001	0.22624073751751	0.166699137831742	0.000974244864544367	0.00243014573195974	0.00270056163188022
129	8.10930216216329	0.16	22.3011928622978	14.2107524076147	30.3916333169809	0.190705727066568	7.94811304392569	5.39175981753664	10.5044662703147	0.29	0.2	0.37	7.98397858199213	11.7693603679378	15.5547421538834	17.5709620444638	25.9017458763085	34.2325297081533	17.9426791043759	26.4557988061772	34.9695354378008	22.3011928622978	0.308992674428479	-0.999267294262378	-13.7510147252571	-0.510297097952324	-0.495708097222195	-0.517529119085837	0.167777036922505	0.20255205014023	0.150539634859686	0.18973058037001	0.22624073751751	0.166699137831742	0.000974244864544367	0.00243014573195974	0.00270056163188022
129	8.10930216216329	0.16	22.7139957852586	14.6012691812296	30.8267223892876	0.242681550339997	9.6753684514824	7.0068275588518	12.343909344113	0.27	0.19	0.32	10.9478304147872	15.1172969675266	19.2867635202659	25.349745160031	35.0041616572443	44.6585781544575	26.0257776465888	35.9275027910747	45.8267668801568	22.7139957852586	0.277639878058061	0.435402201608631	-13.4787444674963	-0.510297097952324	-0.495708097222195	-0.517529119085837	0.167777036922505	0.20255205014023	0.150539634859686	0.18973058037001	0.22624073751751	0.166699137831742	0.000974244864544367	0.00243014573195974	0.00270056163188022
129	8.10930216216329	0.16	23.6600307513881	15.275889727013	32.0441717757631	0.215345805610739	9.1200764744013	6.40204248552556	11.838110463277	0.25	0.19	0.32	10.3503630058959	14.7446853664289	19.1390077269619	24.7962205397021	35.3236374343802	45.8510543290583	25.3905974454279	36.2024213639708	47.0015920062718	23.6600307513881	0.281121404127684	0.427040246536767	-13.4421326674	-0.510297097952324	-0.495708097222195	-0.517529119085837	0.167777036922505	0.20255205014023	0.150539634859686	0.18973058037001	0.22624073751751	0.166699137831742	0.000974244864544367	0.00243014573195974	0.00270056163188022
129	8.10930216216329	0.16	24.0629427551245	15.4021708043289	32.7237147059201	0.19081445130491	8.18118367257763	5.55079435515651	10.8115729899988	0.24	0.18	0.35	9.06188437046433	13.3560956704437	17.6503069704231	21.9266678596505	32.3171938302419	42.7077198008334	22.331051811916	32.8852748653208	43.4557737933311	24.0629427551245	0.28633534670864	0.313532575587007	-13.3320082266198	-0.510297097952324	-0.495708097222195	-0.517529119085837	0.167777036922505	0.20255205014023	0.150539634859686	0.18973058037001	0.22624073751751	0.166699137831742	0.000974244864544367	0.00243014573195974	0.00270056163188022
129	8.10930216216329	0.16	24.0652910006847	15.3967030947104	32.733878906659	0.181142759268914	8.27539682592616	5.52833839346632	11.022455258386	0.26	0.19	0.35	8.80134100915648	13.1747704766313	17.5481999441061	20.7607228186666	31.0768276993631	41.3929325800596	21.1344299544752	31.6432496955516	42.1521101255124	24.0652910006847	0.290926736411957	-0.172229888252725	-13.5948833702764	-0.510297097952324	-0.495708097222195	-0.517529119085837	0.167777036922505	0.20255205014023	0.150539634859686	0.18973058037001	0.22624073751751	0.166699137831742	0.000974244864544367	0.00243014573195974	0.00270056163188022
129	8.10930216216329	0.16	24.8813196294898	16.0328781096458	33.7297611493338	0.163222597921635	8.49216787567943	5.49011138000971	11.4942243713491	0.25	0.2	0.34	8.76577896220821	13.5590084345501	18.352237906892	20.7367141353516	32.0757896221532	43.4148651089548	21.243137221835	32.8569971976918	44.5136658495431	24.8813196294898	0.290936878759901	-0.907260970317458	-14.2397268162726	-0.510297097952324	-0.495708097222195	-0.517529119085837	0.167777036922505	0.20255205014023	0.150539634859686	0.18973058037001	0.22624073751751	0.166699137831742	0.000974244864544367	0.00243014573195974	0.00270056163188022
129	8.10930216216329	0.16	24.9140476045231	15.8786647582129	33.9494304508332	0.167595794293501	7.84317602488926	5.1141165626821	10.5722354870964	0.24	0.17	0.32	8.36199660472056	12.8242308298022	17.2864650548838	20.2656437152991	31.080052433029	41.8944611507588	20.6540643899228	31.6862553512423	42.6943626041523	24.9140476045231	0.2710232098941	0.300704691506071	-13.9532268970861	-0.510297097952324	-0.495708097222195	-0.517529119085837	0.167777036922505	0.20255205014023	0.150539634859686	0.18973058037001	0.22624073751751	0.166699137831742	0.000974244864544367	0.00243014573195974	0.00270056163188022
129	8.10930216216329	0.16	25.1125974055573	16.2838656020384	33.9413292090763	0.204448735225691	8.68733952321481	6.01178301456067	11.3628960318689	0.26	0.19	0.36	9.44516645171826	13.6487573853912	17.8523483190642	21.9890747272589	31.7753580750286	41.5616414227983	22.4402311608149	32.4378971832761	42.4078166280562	25.1125974055573	0.293055606165814	0.617212068933488	-12.7625465479479	-0.510297097952324	-0.495708097222195	-0.517529119085837	0.167777036922505	0.20255205014023	0.150539634859686	0.18973058037001	0.22624073751751	0.166699137831742	0.000974244864544367	0.00243014573195974	0.00270056163188022
129	8.10930216216329	0.16	25.1619259262375	16.212395688321	34.1114561641539	0.219104605823589	9.51847612038812	6.71289026472083	12.3240619760554	0.26	0.2	0.35	10.5046212393864	14.8949234201401	19.2852256008939	24.3598919288191	34.5408669702637	44.7218420117082	24.9477360210458	35.3781309010905	45.8422923064554	25.1619259262375	0.296741640581079	0.184585861020589	-12.9325546639786	-0.510297097952324	-0.495708097222195	-0.517529119085837	0.167777036922505	0.20255205014023	0.150539634859686	0.18973058037001	0.22624073751751	0.166699137831742	0.000974244864544367	0.00243014573195974	0.00270056163188022
129	8.10930216216329	0.16	25.3278875166579	16.3749114742552	34.2808635590606	0.193106858146816	8.66695556370111	5.90089812272996	11.4330130046723	0.25	0.18	0.33	9.4366292149432	13.8600674636286	18.2835057123139	22.3592862644524	32.840245071106	43.3212038777596	22.8240127277529	33.5544586689766	44.2730941935669	25.3278875166579	0.281308554672981	0.0342457836662901	-13.6708774206164	-0.510297097952324	-0.495708097222195	-0.517529119085837	0.167777036922505	0.20255205014023	0.150539634859686	0.18973058037001	0.22624073751751	0.166699137831742	0.000974244864544367	0.00243014573195974	0.00270056163188022
129	8.10930216216329	0.16	25.4047830047103	16.3443118362654	34.4652541731552	0.191090451353593	8.43337534277228	5.72432310635863	11.1424275791859	0.25	0.18	0.33	9.15249686311584	13.4839421074017	17.8153873516876	21.6818818322597	31.9428942482244	42.2039066641892	22.1350639301214	32.6345847720516	43.0890233310324	25.4047830047103	0.282260804913845	0.827449193148635	-12.9432371102763	-0.510297097952324	-0.495708097222195	-0.517529119085837	0.167777036922505	0.20255205014023	0.150539634859686	0.18973058037001	0.22624073751751	0.166699137831742	0.000974244864544367	0.00243014573195974	0.00270056163188022
129	8.10930216216329	0.16	25.419789927279	16.2500326546716	34.5895471998863	0.163014681565597	8.22638412906927	5.31606906988229	11.1366991882563	0.26	0.19	0.34	8.41698431374628	13.0249146997559	17.6328450857655	19.7456938289083	30.5555966629284	41.3654994969485	20.1478941896785	31.1789009930285	42.2359019652325	25.419789927279	0.281712283833591	-0.0806749989892551	-13.7832807386431	-0.510297097952324	-0.495708097222195	-0.517529119085837	0.167777036922505	0.20255205014023	0.150539634859686	0.18973058037001	0.22624073751751	0.166699137831742	0.000974244864544367	0.00243014573195974	0.00270056163188022
129	8.10930216216329	0.16	25.4450063471997	16.4140693559048	34.4759433384945	0.207188084762866	8.82161098035305	6.12737234235497	11.5158496183511	0.25	0.19	0.33	9.88920818638073	14.2375463167046	18.5858844470284	23.6499102625287	34.0489032491378	44.4478962357469	24.2611700024666	34.8728911478611	45.5621657792015	25.4450063471997	0.269528500657207	-0.169091075013123	-14.2353252665004	-0.510297097952324	-0.495708097222195	-0.517529119085837	0.167777036922505	0.20255205014023	0.150539634859686	0.18973058037001	0.22624073751751	0.166699137831742	0.000974244864544367	0.00243014573195974	0.00270056163188022
129	8.10930216216329	0.16	25.5000535587576	16.2077083746587	34.7923987428564	0.206186596065726	8.61559310775431	5.97622696594843	11.2549592495602	0.25	0.18	0.34	9.69124248012352	13.9713237788781	18.2514050776327	23.288944941181	33.574373039272	43.8598011373629	23.7354289994407	34.2157822595329	44.6983049110537	25.5000535587576	0.277231409831842	-0.330270725111802	-14.3115277635441	-0.510297097952324	-0.495708097222195	-0.517529119085837	0.167777036922505	0.20255205014023	0.150539634859686	0.18973058037001	0.22624073751751	0.166699137831742	0.000974244864544367	0.00243014573195974	0.00270056163188022
129	8.10930216216329	0.16	25.5420854541919	16.4874645223565	34.5967063860273	0.171638770644608	8.18569143396964	5.3780411268601	10.9933417410792	0.26	0.19	0.35	8.46953404242154	12.8911234825832	17.3127129227448	19.763785539033	30.0816312433313	40.3994769476296	20.1838513728297	30.728807670422	41.239378282099	25.5420854541919	0.289735809618283	-0.0951744140012557	-13.519876961654	-0.510297097952324	-0.495708097222195	-0.517529119085837	0.167777036922505	0.20255205014023	0.150539634859686	0.18973058037001	0.22624073751751	0.166699137831742	0.000974244864544367	0.00243014573195974	0.00270056163188022
129	8.10930216216329	0.16	25.7326229384927	16.4522126900778	35.0130331869075	0.144622986796866	7.35887074218733	4.56467542463355	10.1530660597411	0.24	0.17	0.36	7.42517580721038	11.9703821017382	16.515588396266	17.8999660977694	28.8571529296839	39.8143397615985	18.120313910897	29.2062067247486	40.2889563291897	25.7326229384927	0.282470549800425	0.200995492155721	-13.572494361498	-0.510297097952324	-0.495708097222195	-0.517529119085837	0.167777036922505	0.20255205014023	0.150539634859686	0.18973058037001	0.22624073751751	0.166699137831742	0.000974244864544367	0.00243014573195974	0.00270056163188022
129	8.10930216216329	0.16	26.0030896024878	16.7026261141045	35.303553090871	0.162709714435865	7.79363176705449	5.03332958486895	10.55393394924	0.26	0.2	0.35	7.92248969741211	12.2672211979778	16.6119526985434	18.4776392840939	28.6108656459931	38.7440920078924	18.9160538394984	29.2898619994633	39.6586386991446	26.0030896024878	0.283945601273115	1.34706484927802	-12.2343748906208	-0.510297097952324	-0.495708097222195	-0.517529119085837	0.167777036922505	0.20255205014023	0.150539634859686	0.18973058037001	0.22624073751751	0.166699137831742	0.000974244864544367	0.00243014573195974	0.00270056163188022
129	8.10930216216329	0.16	26.2086496219229	16.9934595864771	35.4238396573686	0.164797782951766	7.79240532054788	5.05349928774244	10.5313113533533	0.24	0.18	0.36	8.31541370340024	12.822218881499	17.3290240595977	20.2853546839648	31.279653319026	42.2739519540872	20.5458076094713	31.7331731937673	42.8339017330349	26.2086496219229	0.274904766067494	0.698188218454459	-13.3308712674419	-0.510297097952324	-0.495708097222195	-0.517529119085837	0.167777036922505	0.20255205014023	0.150539634859686	0.18973058037001	0.22624073751751	0.166699137831742	0.000974244864544367	0.00243014573195974	0.00270056163188022
129	8.10930216216329	0.16	26.2995151157188	16.837789200286	35.7612410311515	0.209138038236716	8.96499659275084	6.24311380504986	11.6868793804518	0.27	0.21	0.35	9.618829704287	13.812462533589	18.0060953628911	21.9721287870601	31.5515727988404	41.1310168106208	22.5429638924879	32.3947551383496	42.1974450524214	26.2995151157188	0.291808829911306	0.1328572038086	-13.129467781195	-0.510297097952324	-0.495708097222195	-0.517529119085837	0.167777036922505	0.20255205014023	0.150539634859686	0.18973058037001	0.22624073751751	0.166699137831742	0.000974244864544367	0.00243014573195974	0.00270056163188022
129	8.10930216216329	0.16	26.3602323020035	16.827718153015	35.892746450992	0.173787053326195	8.3983102035682	5.5393068704065	11.2573135367299	0.24	0.19	0.31	9.09735784042334	13.7927785847928	18.4881993291623	22.148837192267	33.5805200435368	45.0122028948066	22.7511923825366	34.5055495564471	46.2103514383012	26.3602323020035	0.269083392481238	0.469114876066601	-13.6212823658252	-0.510297097952324	-0.495708097222195	-0.517529119085837	0.167777036922505	0.20255205014023	0.150539634859686	0.18973058037001	0.22624073751751	0.166699137831742	0.000974244864544367	0.00243014573195974	0.00270056163188022
129	8.10930216216329	0.16	26.4373114881537	17.087896762347	35.7867262139603	0.158269546695172	8.11051635168688	5.19025442375402	11.0307782796197	0.23	0.18	0.33	8.77229267360573	13.7079644584364	18.643636243267	22.0135959454237	34.3993984298078	46.7852009141919	22.4669390200264	35.1363721565584	47.7517648952509	26.4373114881537	0.273672172698945	0.88821396043921	-13.1375002529069	-0.510297097952324	-0.495708097222195	-0.517529119085837	0.167777036922505	0.20255205014023	0.150539634859686	0.18973058037001	0.22624073751751	0.166699137831742	0.000974244864544367	0.00243014573195974	0.00270056163188022
129	8.10930216216329	0.16	26.5753906796794	16.9563253579604	36.1944560013985	0.164065227276683	7.84680375909685	5.08141510721016	10.6121924109835	0.25	0.18	0.35	8.25672607926518	12.7501705469172	17.2436150145692	19.8823782657563	30.7026915187762	41.523004771796	20.2450658995675	31.265481866674	42.2525787588035	26.5753906796794	0.275087713295851	0.978739385422458	-12.941516566587	-0.510297097952324	-0.495708097222195	-0.517529119085837	0.167777036922505	0.20255205014023	0.150539634859686	0.18973058037001	0.22624073751751	0.166699137831742	0.000974244864544367	0.00243014573195974	0.00270056163188022
129	8.10930216216329	0.16	26.6637956170649	17.1735422935295	36.1540489406003	0.182013751646968	9.59833964586047	6.42144746395818	12.7752318277628	0.27	0.2	0.34	9.95018868187598	14.8728602149418	19.7955317480076	22.854380910049	34.1611625107501	45.4679441114513	23.4430167320228	35.0488819070792	46.6548544813321	26.6637956170649	0.29332142826319	-0.354991161347237	-13.540771978875	-0.510297097952324	-0.495708097222195	-0.517529119085837	0.167777036922505	0.20255205014023	0.150539634859686	0.18973058037001	0.22624073751751	0.166699137831742	0.000974244864544367	0.00243014573195974	0.00270056163188022
129	8.10930216216329	0.16	26.7276561726543	17.0766797388136	36.3786326064951	0.153730712408552	7.6396358874452	4.84109219466677	10.4381795802236	0.24	0.19	0.32	7.90850312018426	12.4802589629448	17.0520148057053	19.1489273710849	30.2185595455886	41.2881917200923	19.6632319356992	31.0354639193631	42.3732705868215	26.7276561726543	0.270405577662795	-0.187854443112142	-14.2245376739365	-0.510297097952324	-0.495708097222195	-0.517529119085837	0.167777036922505	0.20255205014023	0.150539634859686	0.18973058037001	0.22624073751751	0.166699137831742	0.000974244864544367	0.00243014573195974	0.00270056163188022
129	8.10930216216329	0.16	26.809309484914	17.0621268750903	36.5564920947376	0.185212359618536	8.38654442957737	5.64019529089745	11.1328935682573	0.24	0.17	0.32	9.34306263483396	13.8924285160508	18.4417943972677	22.9517696171779	34.1275480199302	45.3033264226824	23.4285577093722	34.8468649805779	46.220937633362	26.809309484914	0.265091138715604	-0.639946384471392	-14.9055523485887	-0.510297097952324	-0.495708097222195	-0.517529119085837	0.167777036922505	0.20255205014023	0.150539634859686	0.18973058037001	0.22624073751751	0.166699137831742	0.000974244864544367	0.00243014573195974	0.00270056163188022
129	8.10930216216329	0.16	27.0672570787438	17.3066786205326	36.827835536955	0.178859668414893	8.65595948189545	5.76026220574619	11.5516567580447	0.27	0.19	0.32	8.93711052491199	13.4298168773792	17.9225232298464	20.5529404409097	30.8849516455786	41.2169628502475	21.0834979260075	31.6735942819725	42.24237701438	27.0672570787438	0.283927895384163	-0.0036923757167742	-13.5450104221961	-0.510297097952324	-0.495708097222195	-0.517529119085837	0.167777036922505	0.20255205014023	0.150539634859686	0.18973058037001	0.22624073751751	0.166699137831742	0.000974244864544367	0.00243014573195974	0.00270056163188022
129	8.10930216216329	0.16	27.098884871237	17.4317794622037	36.7659902802702	0.178594614995504	8.1938944989914	5.45029684817768	10.9374921498051	0.26	0.19	0.37	8.54923410307175	12.8527902679597	17.1563464328476	19.8718200171208	29.8749960339637	39.8781720508067	20.1726848025842	30.3339612087555	40.4779053177718	27.098884871237	0.289926262197784	0.475547874599773	-12.971773150971	-0.510297097952324	-0.495708097222195	-0.517529119085837	0.167777036922505	0.20255205014023	0.150539634859686	0.18973058037001	0.22624073751751	0.166699137831742	0.000974244864544367	0.00243014573195974	0.00270056163188022
129	8.10930216216329	0.16	27.1221647469072	17.3374304925907	36.9068990012238	0.157316738863407	7.70708190207657	4.92211427088761	10.4920495332655	0.24	0.18	0.33	8.16190884791426	12.7799755361663	17.3980422244183	20.0717310867985	31.428460797298	42.7851905077975	20.53447431264	32.1511413101162	43.7459366087227	27.1221647469072	0.268112591019016	-0.391546236974421	-14.4785722667368	-0.510297097952324	-0.495708097222195	-0.517529119085837	0.167777036922505	0.20255205014023	0.150539634859686	0.18973058037001	0.22624073751751	0.166699137831742	0.000974244864544367	0.00243014573195974	0.00270056163188022
129	8.10930216216329	0.16	27.1606922245885	17.5436479903301	36.7777364588469	0.158217112295868	7.52434197779086	4.81460394515488	10.2340800104268	0.25	0.19	0.36	7.70662118713644	12.0440339363029	16.3814466854693	18.2772827316729	28.5640370972309	38.850791462789	18.6357439666868	29.1333012373273	39.5990086790454	27.1606922245885	0.283754730995382	-0.307713264287415	-14.0030449108916	-0.510297097952324	-0.495708097222195	-0.517529119085837	0.167777036922505	0.20255205014023	0.150539634859686	0.18973058037001	0.22624073751751	0.166699137831742	0.000974244864544367	0.00243014573195974	0.00270056163188022
129	8.10930216216329	0.16	27.2061656002714	17.5993727723039	36.8129584282389	0.194720173604136	8.48208409048799	5.78896244237851	11.1752057385975	0.24	0.17	0.34	9.49307640713007	13.9094135027107	18.3257505982913	23.07628062889	33.8117503331948	44.5472200374996	23.4804018355	34.3937827326175	45.3044218479689	27.2061656002714	0.270763385636403	0.796945049618038	-13.3422248912363	-0.510297097952324	-0.495708097222195	-0.517529119085837	0.167777036922505	0.20255205014023	0.150539634859686	0.18973058037001	0.22624073751751	0.166699137831742	0.000974244864544367	0.00243014573195974	0.00270056163188022
129	8.10930216216329	0.16	27.214809542114	17.3848895434867	37.0447295407414	0.196628635640258	9.36668817798946	6.41067534591367	12.3227010100653	0.27	0.19	0.36	9.8627822514495	14.4105887339347	18.9583952164199	22.4982671886739	32.8723951737359	43.2465231587979	22.9218640675507	33.490343823085	44.0914051646014	27.214809542114	0.291726010903645	-0.0177151535631655	-13.3853289292016	-0.510297097952324	-0.495708097222195	-0.517529119085837	0.167777036922505	0.20255205014023	0.150539634859686	0.18973058037001	0.22624073751751	0.166699137831742	0.000974244864544367	0.00243014573195974	0.00270056163188022
129	8.10930216216329	0.16	27.2204528563874	17.6221990425207	36.8187066702541	0.169468050275753	8.721710000135	5.7071678602168	11.7362521400532	0.27	0.19	0.35	8.88451114618507	13.5773349598043	18.2701587734236	20.4986670915425	31.3261207906635	42.1535744897846	20.9114495614594	31.9883909203017	43.0201208646803	27.2204528563874	0.288889748430503	-0.778691270716924	-14.3168622391754	-0.510297097952324	-0.495708097222195	-0.517529119085837	0.167777036922505	0.20255205014023	0.150539634859686	0.18973058037001	0.22624073751751	0.166699137831742	0.000974244864544367	0.00243014573195974	0.00270056163188022
129	8.10930216216329	0.16	27.3151628662303	17.6588967592373	36.9714289732232	0.164405429058941	8.97612959010789	5.81665910362292	12.1356000765929	0.26	0.21	0.35	9.20418002522278	14.2036710773756	19.2031621295284	21.5798596588352	33.3015247040002	45.0231897491652	22.1953598385749	34.2249076268839	46.2805618696269	27.3151628662303	0.286700871598321	0.624707917636704	-12.7280220584375	-0.510297097952324	-0.495708097222195	-0.517529119085837	0.167777036922505	0.20255205014023	0.150539634859686	0.18973058037001	0.22624073751751	0.166699137831742	0.000974244864544367	0.00243014573195974	0.00270056163188022
129	8.10930216216329	0.16	27.3373127953279	17.5466600155123	37.1279655751434	0.151353435880185	8.39926560834509	5.29403353626754	11.5044976804226	0.22	0.19	0.32	8.98670484359373	14.2578849204575	19.5290649973212	22.6573933418141	35.9471588849846	49.2369244281551	23.2255003039998	36.8297467292821	50.479283587525	27.3373127953279	0.265455606671711	-0.255307448388061	-14.5640831215908	-0.510297097952324	-0.495708097222195	-0.517529119085837	0.167777036922505	0.20255205014023	0.150539634859686	0.18973058037001	0.22624073751751	0.166699137831742	0.000974244864544367	0.00243014573195974	0.00270056163188022
129	8.10930216216329	0.16	27.3957727533444	17.5904665923838	37.201078914305	0.2056467076625	9.59808521959273	6.65287680486916	12.5432936343163	0.26	0.19	0.35	10.4776929275645	15.1161358571807	19.7545787867969	24.4510085234411	35.2753959522013	46.0997833809616	24.9467169435637	36.0158908490239	47.0860889172276	27.3957727533444	0.289384894081242	0.399760522449593	-13.0090503497864	-0.510297097952324	-0.495708097222195	-0.517529119085837	0.167777036922505	0.20255205014023	0.150539634859686	0.18973058037001	0.22624073751751	0.166699137831742	0.000974244864544367	0.00243014573195974	0.00270056163188022
129	8.10930216216329	0.16	27.4214011172951	17.5838967863413	37.2589054482489	0.15607840496379	7.82986224161001	4.9872395161731	10.6724849670469	0.26	0.19	0.36	7.9069108056287	12.4136853993081	16.9204599929875	18.5737429354803	29.1603898357545	39.7470367360288	18.8735451989805	29.6265710736252	40.4058736004468	27.4214011172951	0.286856422648408	-0.870545602022684	-14.296134798013	-0.510297097952324	-0.495708097222195	-0.517529119085837	0.167777036922505	0.20255205014023	0.150539634859686	0.18973058037001	0.22624073751751	0.166699137831742	0.000974244864544367	0.00243014573195974	0.00270056163188022
129	8.10930216216329	0.16	27.515470943967	17.6660283752025	37.3649135127316	0.204475345546531	9.48043650786173	6.56085810762721	12.4000149080963	0.26	0.18	0.35	10.2840630925947	14.8604657489612	19.4368684053276	23.8878995951178	34.518002325704	45.1481050562903	24.3445492213205	35.1286724399335	45.9754944501489	27.515470943967	0.287482866313567	0.711423497343272	-12.8970616557497	-0.510297097952324	-0.495708097222195	-0.517529119085837	0.167777036922505	0.20255205014023	0.150539634859686	0.18973058037001	0.22624073751751	0.166699137831742	0.000974244864544367	0.00243014573195974	0.00270056163188022
129	8.10930216216329	0.16	27.5635969482982	17.8753125571041	37.2518813394923	0.187099903378647	8.88105870403869	5.99083134159461	11.7712860664828	0.24	0.18	0.35	9.92324391095107	14.71063141033	19.4980189097089	24.3753406002375	36.1350234146344	47.8947062290313	24.8145833945135	36.7541803980458	48.7438216159031	27.5635969482982	0.27750488147635	-0.122722523170755	-14.0080915908532	-0.510297097952324	-0.495708097222195	-0.517529119085837	0.167777036922505	0.20255205014023	0.150539634859686	0.18973058037001	0.22624073751751	0.166699137831742	0.000974244864544367	0.00243014573195974	0.00270056163188022
129	8.10930216216329	0.16	27.7481978411691	17.9683762862009	37.5280193961374	0.206799393612432	9.6009920347059	6.6652461604694	12.5367379089424	0.27	0.19	0.33	10.254590432484	14.7712835641943	19.2879766959045	23.3923657095172	33.6956672631256	43.998968816734	23.9346201731246	34.5053430555209	45.0309073510553	27.7481978411691	0.28690201431572	-0.0216182549280735	-13.5200282739339	-0.510297097952324	-0.495708097222195	-0.517529119085837	0.167777036922505	0.20255205014023	0.150539634859686	0.18973058037001	0.22624073751751	0.166699137831742	0.000974244864544367	0.00243014573195974	0.00270056163188022
129	8.10930216216329	0.16	27.8571677107826	17.9330268025959	37.7813086189693	0.188611741558295	8.39770644309467	5.67828731905244	11.1171255671369	0.21	0.17	0.31	9.88371948035129	14.6171847422009	19.3506500040505	25.6122148528562	37.8782984387001	50.1443820245442	26.1953481454072	38.773275829814	51.3133356463014	27.8571677107826	0.253333770639616	-2.01990322314631	-16.7884900053065	-0.510297097952324	-0.495708097222195	-0.517529119085837	0.167777036922505	0.20255205014023	0.150539634859686	0.18973058037001	0.22624073751751	0.166699137831742	0.000974244864544367	0.00243014573195974	0.00270056163188022
129	8.10930216216329	0.16	27.9041626579797	17.7325581879994	38.0757671279599	0.173794408042156	9.15029894074768	6.03537884918447	12.2652190323109	0.23	0.18	0.32	10.047545438701	15.2331853032363	20.4188251677716	24.8116533420947	37.6171986825725	50.4227440230502	25.3604421682748	38.4579534143181	51.5440901031987	27.9041626579797	0.268736804106234	0.344210053156288	-13.833369128787	-0.510297097952324	-0.495708097222195	-0.517529119085837	0.167777036922505	0.20255205014023	0.150539634859686	0.18973058037001	0.22624073751751	0.166699137831742	0.000974244864544367	0.00243014573195974	0.00270056163188022
129	8.10930216216329	0.16	27.9614773008034	17.8863671915497	38.0365874100571	0.175898938456043	8.40152322983454	5.56228312031601	11.2407633393531	0.25	0.2	0.33	8.99122159292211	13.5807465106583	18.1702714283944	21.5365416928585	32.5297636616116	43.5229856303646	22.1129224579217	33.3921541420395	44.671082170749	27.9614773008034	0.279427738501622	-0.546396414380048	-14.2734902343014	-0.510297097952324	-0.495708097222195	-0.517529119085837	0.167777036922505	0.20255205014023	0.150539634859686	0.18973058037001	0.22624073751751	0.166699137831742	0.000974244864544367	0.00243014573195974	0.00270056163188022
129	8.10930216216329	0.16	27.9753347041192	18.1283578677358	37.8223115405027	0.164651919207778	8.20086933069333	5.31686641869517	11.0848722426915	0.26	0.19	0.37	8.44933696126994	13.0324711763922	17.6156053915144	19.8943923170434	30.6856142241884	41.4768361313335	20.2399539344108	31.219404561217	42.1984530438057	27.9753347041192	0.285995256366289	-0.0972232247777825	-13.5879306144172	-0.510297097952324	-0.495708097222195	-0.517529119085837	0.167777036922505	0.20255205014023	0.150539634859686	0.18973058037001	0.22624073751751	0.166699137831742	0.000974244864544367	0.00243014573195974	0.00270056163188022
129	8.10930216216329	0.16	28.108472675072	18.2356446552509	37.9813006948931	0.188437842642026	9.27518991889687	6.26990878683675	12.280471050957	0.23	0.18	0.31	10.4291980722149	15.4281020841436	20.4270060960723	25.7312911296573	38.064766203147	50.3982412766366	26.3533569828989	39.0266422055965	51.6260769499924	28.108472675072	0.268150978660661	-0.071502989387658	-14.3630706104425	-0.510297097952324	-0.495708097222195	-0.517529119085837	0.167777036922505	0.20255205014023	0.150539634859686	0.18973058037001	0.22624073751751	0.166699137831742	0.000974244864544367	0.00243014573195974	0.00270056163188022
129	8.10930216216329	0.16	28.1253789555659	18.1818142457519	38.0689436653799	0.191341271431198	8.24919786228344	5.60145690374968	10.8969388208172	0.23	0.16	0.3	9.45541388007124	13.9248737081731	18.394333536275	23.6959664359586	34.8967632933851	46.0975601508115	24.1705971646406	35.5702216491475	47.0263143560577	28.1253789555659	0.255780743953567	-0.476747845694217	-15.2059501623086	-0.510297097952324	-0.495708097222195	-0.517529119085837	0.167777036922505	0.20255205014023	0.150539634859686	0.18973058037001	0.22624073751751	0.166699137831742	0.000974244864544367	0.00243014573195974	0.00270056163188022
129	8.10930216216329	0.16	28.1772844678271	17.9384275396048	38.4161413960495	0.174174426146499	8.59589876518296	5.67357235213309	11.5182251782328	0.26	0.19	0.36	9.00737442461378	13.6468654823743	18.2863565401348	21.1876437660929	32.1009109573831	43.0141781486732	21.5453962187134	32.6632795726089	43.7576960653536	28.1772844678271	0.287144308744128	-0.808528192930418	-14.3205381825345	-0.510297097952324	-0.495708097222195	-0.517529119085837	0.167777036922505	0.20255205014023	0.150539634859686	0.18973058037001	0.22624073751751	0.166699137831742	0.000974244864544367	0.00243014573195974	0.00270056163188022
129	8.10930216216329	0.16	28.4458573805543	18.3701440810817	38.5215706800269	0.176680793237176	8.72848764261335	5.78668240944853	11.6702928757782	0.25	0.18	0.33	9.26134805514346	13.9695867741538	18.6778254931642	21.9615320054956	33.1262279764709	44.2909239474462	22.4634035333212	33.8757863076232	45.2754118467356	28.4458573805543	0.273740810970576	0.287001212072991	-13.6008288992926	-0.510297097952324	-0.495708097222195	-0.517529119085837	0.167777036922505	0.20255205014023	0.150539634859686	0.18973058037001	0.22624073751751	0.166699137831742	0.000974244864544367	0.00243014573195974	0.00270056163188022
129	8.10930216216329	0.16	28.5254183943445	18.3318492024048	38.7189875862841	0.16480305324402	8.59241063600843	5.57237332941757	11.6124479425993	0.25	0.2	0.37	8.89005527437685	13.7081636456405	18.5262720169041	21.0139729219237	32.4028333647206	43.7916938075175	21.4493096386443	33.0804202151882	44.71874496762	28.5254183943445	0.297447713555433	0.0721068745822389	-13.0780151483522	-0.510297097952324	-0.495708097222195	-0.517529119085837	0.167777036922505	0.20255205014023	0.150539634859686	0.18973058037001	0.22624073751751	0.166699137831742	0.000974244864544367	0.00243014573195974	0.00270056163188022
129	8.10930216216329	0.16	28.6140670286613	18.4622777109623	38.7658563463604	0.191739467978184	8.95833399964514	6.08667650961105	11.8299914896792	0.24	0.18	0.32	9.97351699443537	14.6789625251496	19.3844080558638	24.2246495367957	35.6536939711345	47.0827384054732	24.7912722119498	36.4869265061723	48.218508148386	28.6140670286613	0.269388425656191	-0.141285039427572	-14.182102656936	-0.510297097952324	-0.495708097222195	-0.517529119085837	0.167777036922505	0.20255205014023	0.150539634859686	0.18973058037001	0.22624073751751	0.166699137831742	0.000974244864544367	0.00243014573195974	0.00270056163188022
129	8.10930216216329	0.16	28.6732565078773	18.5714414178367	38.7750715979179	0.189996955682059	8.90938931977613	6.03726388518313	11.7815147543691	0.25	0.19	0.34	9.73128930643118	14.3607843988982	18.9902794913653	23.2419907681714	34.2989718949481	45.3559530217249	23.7452684071816	35.0503281078618	46.3612098666137	28.6732565078773	0.2821840983897	-1.03157798972173	-14.689144798112	-0.510297097952324	-0.495708097222195	-0.517529119085837	0.167777036922505	0.20255205014023	0.150539634859686	0.18973058037001	0.22624073751751	0.166699137831742	0.000974244864544367	0.00243014573195974	0.00270056163188022
129	8.10930216216329	0.16	28.6807004929652	18.4594010928732	38.9019998930572	0.19301688133874	8.39246076017601	5.71323470116619	11.0716868191858	0.25	0.19	0.36	9.14189067640763	13.4289877431272	17.7160848098468	21.6737170620123	31.8376243029131	42.001531543814	22.1006644139133	32.4661646137881	42.8369621392028	28.6807004929652	0.277269171363621	0.246212993214563	-13.6410135726334	-0.510297097952324	-0.495708097222195	-0.517529119085837	0.167777036922505	0.20255205014023	0.150539634859686	0.18973058037001	0.22624073751751	0.166699137831742	0.000974244864544367	0.00243014573195974	0.00270056163188022
129	8.10930216216329	0.16	28.7106419420781	18.5665977065554	38.8546861776008	0.191140354733739	8.50343117815872	5.77231576542756	11.2345465908899	0.25	0.19	0.33	9.3556664097136	13.7822095453086	18.2087526809035	22.4704961405429	33.1021942033406	43.7338922661383	23.0496916739221	33.9836115131958	44.8810814079035	28.7106419420781	0.273415464908633	0.439925780315615	-13.4847580623366	-0.510297097952324	-0.495708097222195	-0.517529119085837	0.167777036922505	0.20255205014023	0.150539634859686	0.18973058037001	0.22624073751751	0.166699137831742	0.000974244864544367	0.00243014573195974	0.00270056163188022
129	8.10930216216329	0.16	28.7381977940753	18.6268376747324	38.8495579134182	0.227839954662378	8.98401579426093	6.40178718556153	11.5662444029603	0.24	0.17	0.34	10.5753150261528	14.8409802560326	19.1066454859125	25.9037472524285	36.3522978350846	46.8008484177407	26.2893302115651	36.9135935185036	47.5271461789912	28.7381977940753	0.266107746606763	-0.445428721933928	-14.7879901289278	-0.510297097952324	-0.495708097222195	-0.517529119085837	0.167777036922505	0.20255205014023	0.150539634859686	0.18973058037001	0.22624073751751	0.166699137831742	0.000974244864544367	0.00243014573195974	0.00270056163188022
129	8.10930216216329	0.16	28.8127322697874	18.5127376349511	39.1127269046237	0.191491685355384	8.90760111203184	6.04992169409962	11.7652805299641	0.26	0.19	0.36	9.5726899521287	14.0943483195625	18.6160066869963	22.4424610543632	33.0431534741259	43.6438458938885	22.8228287566881	33.5935479465466	44.35916414825	28.8127322697874	0.282884968600315	-0.238675302635683	-13.8210140031778	-0.510297097952324	-0.495708097222195	-0.517529119085837	0.167777036922505	0.20255205014023	0.150539634859686	0.18973058037001	0.22624073751751	0.166699137831742	0.000974244864544367	0.00243014573195974	0.00270056163188022
129	8.10930216216329	0.16	28.9639509175299	18.5435794367393	39.3843223983205	0.153028312086116	8.10173288821988	5.12587673358173	11.077589042858	0.24	0.18	0.33	8.45528496335312	13.3640475234375	18.272810083522	20.6794278739111	32.6849843692141	44.690540864517	21.1141933482661	33.3735402156484	45.6320328641463	28.9639509175299	0.267405378235803	1.10959607848304	-12.9381417604468	-0.510297097952324	-0.495708097222195	-0.517529119085837	0.167777036922505	0.20255205014023	0.150539634859686	0.18973058037001	0.22624073751751	0.166699137831742	0.000974244864544367	0.00243014573195974	0.00270056163188022
129	8.10930216216329	0.16	29.0490177556964	18.5949711487231	39.5030643626696	0.195964690728924	8.93410590126223	6.10867165343632	11.7595401490881	0.26	0.18	0.34	9.70495954767587	14.1937791528913	18.6825987581066	22.844531835628	33.4107770499413	43.9770222642546	23.3047642302738	34.1037644326572	44.8748315997064	29.0490177556964	0.27635488480956	-0.152173882347668	-13.9220987628174	-0.510297097952324	-0.495708097222195	-0.517529119085837	0.167777036922505	0.20255205014023	0.150539634859686	0.18973058037001	0.22624073751751	0.166699137831742	0.000974244864544367	0.00243014573195974	0.00270056163188022
129	8.10930216216329	0.16	29.0542212096918	18.5564303062245	39.5520121131592	0.170365767769041	8.63048018360605	5.65694839545332	11.6040119717588	0.24	0.18	0.32	9.34454173252368	14.2564288393093	19.168315946095	22.8881287651035	34.9190991216777	46.9500694782518	23.4118966327478	35.7230934607739	48.0326857939217	29.0542212096918	0.261730007398261	-1.16682948999382	-15.4086626041908	-0.510297097952324	-0.495708097222195	-0.517529119085837	0.167777036922505	0.20255205014023	0.150539634859686	0.18973058037001	0.22624073751751	0.166699137831742	0.000974244864544367	0.00243014573195974	0.00270056163188022
129	8.10930216216329	0.16	29.2047255208698	18.7247620268083	39.6846890149312	0.165434422204728	8.16167156156419	5.29959089407764	11.0237522290507	0.26	0.19	0.33	8.32221178415765	12.8166797410681	17.3111476979786	19.3655473034363	29.8240448856554	40.2825424678745	19.8748894093855	30.601693079765	41.3231349251222	29.2047255208698	0.274054719828384	-0.360955048978293	-14.2061446092252	-0.510297097952324	-0.495708097222195	-0.517529119085837	0.167777036922505	0.20255205014023	0.150539634859686	0.18973058037001	0.22624073751751	0.166699137831742	0.000974244864544367	0.00243014573195974	0.00270056163188022
129	8.10930216216329	0.16	29.2246861404539	18.8711821125601	39.5781901683478	0.204400767845803	9.21249739490343	6.37478252597794	12.0502122638289	0.25	0.19	0.32	10.2978965470304	14.8819735772788	19.4660506075273	24.6500966088422	35.623011431004	46.5959262531659	25.3250034147365	36.5947585935943	47.8170341252373	29.2246861404539	0.269313404267648	0.133921494134357	-13.9083274190142	-0.510297097952324	-0.495708097222195	-0.517529119085837	0.167777036922505	0.20255205014023	0.150539634859686	0.18973058037001	0.22624073751751	0.166699137831742	0.000974244864544367	0.00243014573195974	0.00270056163188022
129	8.10930216216329	0.16	29.3050165481735	18.8061055916939	39.803927504653	0.196441919998444	9.28211968484907	6.35106327611042	12.2131760935877	0.24	0.19	0.32	10.5244731514876	15.381584966969	20.2386967824503	25.8638756556379	37.8002200438967	49.7365644321555	26.5778344000044	38.796837880064	11.3634633116424	29.3050165481735	0.266260507273234	-0.426844558701396	-14.5945326625332	-0.510297097952324	-0.495708097222195	-0.517529119085837	0.167777036922505	0.20255205014023	0.150539634859686	0.18973058037001	0.22624073751751	0.166699137831742	0.000974244864544367	0.00243014573195974	0.00270056163188022
129	8.10930216216329	0.16	29.3207353567932	18.7760078051589	39.8654629084276	0.161553299596693	8.43156909421013	5.43258834133399	11.4305498470863	0.25	0.19	0.33	8.74543472176556	13.5732237531114	18.4010127844573	20.8603497565581	32.3760000299637	43.8916503033692	21.3681151159757	33.1700739719527	44.9708203742916	29.3207353567932	0.279247749396276	-0.507116255191624	-14.2133698300678	-0.510297097952324	-0.495708097222195	-0.517529119085837	0.167777036922505	0.20255205014023	0.150539634859686	0.18973058037001	0.22624073751751	0.166699137831742	0.000974244864544367	0.00243014573195974	0.00270056163188022
129	8.10930216216329	0.16	29.3854767764527	18.7687887657902	40.0021647871152	0.157792973794201	8.31704373088427	5.31705207939556	11.317035382373	0.26	0.19	0.34	8.43037725679842	13.1869718907503	17.9435665247021	19.8047289718313	30.9789700152339	42.1532110586364	20.2204061655126	31.6179036948244	43.0462944169477	29.3854767764527	0.274449329849726	-0.311103990665706	-14.1928773661902	-0.510297097952324	-0.495708097222195	-0.517529119085837	0.167777036922505	0.20255205014023	0.150539634859686	0.18973058037001	0.22624073751751	0.166699137831742	0.000974244864544367	0.00243014573195974	0.00270056163188022
129	8.10930216216329	0.16	29.3874862141047	18.7754087402766	39.9995636879328	0.226476039117137	10.0339356880799	7.1387092914751	12.9291620846846	0.24	0.17	0.33	11.8107960694924	16.6008676565432	21.3909392435939	28.9764795577934	40.7283894718986	52.4802993860039	29.4217525492154	41.3635967715011	53.290316472539	29.3874862141047	0.266255362904968	0.671907192685936	-13.5886831096602	-0.510297097952324	-0.495708097222195	-0.517529119085837	0.167777036922505	0.20255205014023	0.150539634859686	0.18973058037001	0.22624073751751	0.166699137831742	0.000974244864544367	0.00243014573195974	0.00270056163188022
129	8.10930216216329	0.16	29.4570421532019	18.8520153377541	40.0620689686497	0.183805421962184	8.6933173513255	5.8331681491504	11.5534665535006	0.24	0.17	0.34	9.56617470410394	14.2567110041411	18.9472473041782	23.2554991522646	34.6582558782508	46.061012604237	23.5584458746891	35.1350559041783	46.6615399756244	29.4570421532019	0.267769764842479	-0.474180639770331	-14.7325982140786	-0.510297097952324	-0.495708097222195	-0.517529119085837	0.167777036922505	0.20255205014023	0.150539634859686	0.18973058037001	0.22624073751751	0.166699137831742	0.000974244864544367	0.00243014573195974	0.00270056163188022
129	8.10930216216329	0.16	29.5186612696321	19.1142000747646	39.9231224644996	0.201853801686272	9.11495800315382	6.28511141867806	11.9448045876296	0.23	0.17	0.32	10.4371173966971	15.136388268657	19.8356591406168	25.7058594563234	37.2798211155092	48.853782774695	26.2184088580416	38.0538559905966	49.8366399519803	29.5186612696321	0.262663332034085	0.633488651931447	-13.6643543863205	-0.510297097952324	-0.495708097222195	-0.517529119085837	0.167777036922505	0.20255205014023	0.150539634859686	0.18973058037001	0.22624073751751	0.166699137831742	0.000974244864544367	0.00243014573195974	0.00270056163188022
129	8.10930216216329	0.16	29.5526388779282	19.0008415604608	40.1044361953956	0.206066414006331	9.28544592127458	6.43982721585029	12.1310646266989	0.25	0.19	0.33	10.2922813819857	14.840215269091	19.3881491561963	24.3719550301873	35.1413885564413	45.9108220826953	24.9443488315914	35.9652542497012	47.0415949705314	29.5526388779282	0.271831895464854	0.211752170099439	-13.872568985224	-0.510297097952324	-0.495708097222195	-0.517529119085837	0.167777036922505	0.20255205014023	0.150539634859686	0.18973058037001	0.22624073751751	0.166699137831742	0.000974244864544367	0.00243014573195974	0.00270056163188022
129	8.10930216216329	0.16	29.5633359513558	19.0642453863328	40.0624265163789	0.190083303502641	9.17040366124257	6.21496394771107	12.1258433747741	0.24	0.18	0.35	10.1943997563616	15.0422048521037	19.8900099478458	24.7879924540342	36.5755776972845	48.3631629405348	25.1722177304542	37.1363419343639	49.1601140171091	29.5633359513558	0.277776296320157	-0.00505117361135295	-13.8328122807196	-0.510297097952324	-0.495708097222195	-0.517529119085837	0.167777036922505	0.20255205014023	0.150539634859686	0.18973058037001	0.22624073751751	0.166699137831742	0.000974244864544367	0.00243014573195974	0.00270056163188022
129	8.10930216216329	0.16	29.5740577646804	19.0164092725247	40.1317062568362	0.158017327277495	8.23369997205061	5.26627518255772	11.2011247615435	0.24	0.18	0.33	8.66442382951695	13.5466271263629	18.4288304232089	21.1339546129386	33.0424513481953	44.950948083452	21.5998796393459	33.792031295744	45.9708720555397	29.5740577646804	0.26702595338752	0.979072287024776	-13.1141143003532	-0.510297097952324	-0.495708097222195	-0.517529119085837	0.167777036922505	0.20255205014023	0.150539634859686	0.18973058037001	0.22624073751751	0.166699137831742	0.000974244864544367	0.00243014573195974	0.00270056163188022
129	8.10930216216329	0.16	29.5913464278834	18.8312577633203	40.3514350924465	0.158722047066383	8.35193461326175	5.34984485447457	11.3540243720489	0.26	0.17	0.34	8.51340519605539	13.2907412210631	18.0680772460708	20.0726674763152	31.3365360746327	42.6004046729502	20.3739158100821	31.8191978546296	43.2656029524087	29.5913464278834	0.272037669322188	-0.277042892581721	-14.3447036985685	-0.510297097952324	-0.495708097222195	-0.517529119085837	0.167777036922505	0.20255205014023	0.150539634859686	0.18973058037001	0.22624073751751	0.166699137831742	0.000974244864544367	0.00243014573195974	0.00270056163188022
129	8.10930216216329	0.16	29.6041734457708	18.8527763963757	40.3555704951658	0.168235274326133	9.16478500910864	5.98315655503759	12.3464134631797	0.24	0.19	0.32	9.77627012345258	14.9749405766388	20.173611029825	23.6765272805243	36.2668568492668	48.8571864180093	24.3054912755233	37.2363956510626	50.2215359059002	29.6041734457708	0.272576541116718	0.53045089117964	-13.2983458231562	-0.510297097952324	-0.495708097222195	-0.517529119085837	0.167777036922505	0.20255205014023	0.150539634859686	0.18973058037001	0.22624073751751	0.166699137831742	0.000974244864544367	0.00243014573195974	0.00270056163188022
129	8.10930216216329	0.16	29.6239205890715	18.9610589439801	40.2867822341629	0.204121981833618	9.41371912032572	6.51153431278632	12.3159039278651	0.26	0.18	0.34	10.3725727395539	14.995618795031	19.6186648505082	24.4809816451945	35.3921324725534	46.3032832999123	24.9490717467162	36.1103328162026	47.222762178588	29.6239205890715	0.275627668896937	-0.00577059723858918	-13.8947966774628	-0.510297097952324	-0.495708097222195	-0.517529119085837	0.167777036922505	0.20255205014023	0.150539634859686	0.18973058037001	0.22624073751751	0.166699137831742	0.000974244864544367	0.00243014573195974	0.00270056163188022
129	8.10930216216329	0.16	29.703356825091	19.0575978159983	40.3491158341837	0.204780056674439	9.13439213770654	6.32401298276222	11.9447712926509	0.26	0.19	0.33	10.0377962777325	14.4985735559276	18.9593508341228	23.6062646782411	34.0968431066317	44.5874215350223	24.1382357421846	34.8914008920377	45.6036266298298	29.703356825091	0.273245903601767	0.0374057755505282	-13.9736188979106	-0.510297097952324	-0.495708097222195	-0.517529119085837	0.167777036922505	0.20255205014023	0.150539634859686	0.18973058037001	0.22624073751751	0.166699137831742	0.000974244864544367	0.00243014573195974	0.00270056163188022
129	8.10930216216329	0.16	29.7523369520875	18.9655943559401	40.5390795482349	0.217450913991528	9.93179338102431	6.99016157193376	12.8734251901149	0.24	0.19	0.31	11.5356370378676	16.3901166517526	21.2445962656375	28.2263235534566	40.1046543136367	51.9829850738168	29.0184221619244	41.1969989186218	53.4365673579197	29.7523369520875	0.267540374757711	-0.43582247245935	-14.6005209477131	-0.510297097952324	-0.495708097222195	-0.517529119085837	0.167777036922505	0.20255205014023	0.150539634859686	0.18973058037001	0.22624073751751	0.166699137831742	0.000974244864544367	0.00243014573195974	0.00270056163188022
129	8.10930216216329	0.16	29.9809056107537	19.4178903455672	40.5439208759402	0.190560711088156	8.80453727265057	5.97140105641116	11.63767348889	0.24	0.18	0.33	9.76930030643129	14.4043529923923	19.0394056783534	23.6902421865494	34.9300973689668	46.1699525513842	24.1925196942381	35.7107091114257	47.1611011619684	29.9809056107537	0.268677040949928	0.514137020351622	-13.5324522773116	-0.510297097952324	-0.495708097222195	-0.517529119085837	0.167777036922505	0.20255205014023	0.150539634859686	0.18973058037001	0.22624073751751	0.166699137831742	0.000974244864544367	0.00243014573195974	0.00270056163188022
129	8.10930216216329	0.16	30.168412555036	19.4205988028235	40.9162263072485	0.192440878242802	9.19749043221598	6.25582481314154	12.1391560512904	0.25	0.18	0.34	10.0580506104299	14.7876302517042	19.5172098929784	23.9608631725021	35.227938179115	46.495013185728	24.3866344027222	35.8292293386721	47.290898962592	30.168412555036	0.271428051308948	0.255861727020679	-13.7813086943198	-0.510297097952324	-0.495708097222195	-0.517529119085837	0.167777036922505	0.20255205014023	0.150539634859686	0.18973058037001	0.22624073751751	0.166699137831742	0.000974244864544367	0.00243014573195974	0.00270056163188022
129	8.10930216216329	0.16	30.1927451582183	19.5165756727132	40.8689146437234	0.17174496564634	8.41469894164402	5.52957763190664	11.2998202513814	0.26	0.19	0.34	8.69556347800244	13.2325746496692	17.7695858213359	20.2622676389837	30.8343409582034	41.406414277423	20.7504143999404	31.5907831902971	42.4494535632587	30.1927451582183	0.278088887046277	-0.176262271414005	-13.8484184258305	-0.510297097952324	-0.495708097222195	-0.517529119085837	0.167777036922505	0.20255205014023	0.150539634859686	0.18973058037001	0.22624073751751	0.166699137831742	0.000974244864544367	0.00243014573195974	0.00270056163188022
129	8.10930216216329	0.16	30.3493845320221	19.6448608162329	41.0539082478114	0.161652948375149	8.43543933536583	5.43618514956442	11.4346935211672	0.26	0.19	0.34	8.64454543067574	13.4139173990647	18.1832893674536	20.3671574944818	31.6041335516891	42.8411096088965	20.8223307186951	32.336030217292	43.8364443670143	30.3493845320221	0.276699096317602	-0.0224063365382388	-13.747541897988	-0.510297097952324	-0.495708097222195	-0.517529119085837	0.167777036922505	0.20255205014023	0.150539634859686	0.18973058037001	0.22624073751751	0.166699137831742	0.000974244864544367	0.00243014573195974	0.00270056163188022
129	8.10930216216329	0.16	30.5882530197217	19.7248985918765	41.4516074475669	0.171359073960774	9.01272119867714	5.91835980161441	12.1070825957399	0.23	0.18	0.32	9.96726625570716	15.1785621163429	20.3898579769787	24.9169757459623	37.9445932724976	50.972210799033	25.4639556882357	38.8016732663994	52.115325759872	30.5882530197217	0.262772049391196	-0.838159097821859	-15.2400446780487	-0.510297097952324	-0.495708097222195	-0.517529119085837	0.167777036922505	0.20255205014023	0.150539634859686	0.18973058037001	0.22624073751751	0.166699137831742	0.000974244864544367	0.00243014573195974	0.00270056163188022
129	8.10930216216329	0.16	30.6823982574732	19.7009407092519	41.6638558056944	0.199172158449677	9.87012382026766	6.78008931395628	12.960158326579	0.25	0.19	0.33	10.8685562323246	15.8219148440671	20.7752734558096	25.8140620914729	37.5788543998165	49.3436467081602	26.4568410283641	38.4630753417189	50.4932656490221	30.6823982574732	0.272127138017654	-0.267852313722025	-14.2377952107347	-0.510297097952324	-0.495708097222195	-0.517529119085837	0.167777036922505	0.20255205014023	0.150539634859686	0.18973058037001	0.22624073751751	0.166699137831742	0.000974244864544367	0.00243014573195974	0.00270056163188022
129	8.10930216216329	0.16	30.7010102089871	19.5198456041379	41.8821748138363	0.176276096135043	8.0994009413442	5.3658165731573	10.8329853095311	0.25	0.17	0.31	8.6813942653894	13.1040806048093	17.5267669442293	20.8133322684428	31.4165645935123	42.0197969185818	21.2925337732762	32.0841498434209	42.9407009843139	30.7010102089871	0.258112988154059	1.27577361369873	-13.3109506722602	-0.510297097952324	-0.495708097222195	-0.517529119085837	0.167777036922505	0.20255205014023	0.150539634859686	0.18973058037001	0.22624073751751	0.166699137831742	0.000974244864544367	0.00243014573195974	0.00270056163188022
129	8.10930216216329	0.16	30.7967834681729	19.9222096388607	41.6713572974852	0.161023044684689	8.88595168284336	5.7191533482638	12.0527500174229	0.28	0.2	0.4	8.72261126344135	13.5524784028907	18.38234554234	19.732786098359	30.6591855752796	41.5855850522001	19.9982552867562	31.0689872888479	42.1460317546109	30.7967834681729	0.298380949672384	0.761159151206448	-12.2546781258534	-0.510297097952324	-0.495708097222195	-0.517529119085837	0.167777036922505	0.20255205014023	0.150539634859686	0.18973058037001	0.22624073751751	0.166699137831742	0.000974244864544367	0.00243014573195974	0.00270056163188022
129	8.10930216216329	0.16	30.9113677084435	19.9111016631968	41.9116337536902	0.159299191306343	9.06564256070122	5.81403593129209	12.3172491901104	0.25	0.19	0.36	9.31920852299803	14.5311474536011	19.7430863842042	22.1323818844672	34.5103239045391	46.8882659246109	22.5807021463345	35.1765852821875	47.8032013920962	30.9113677084435	0.284652722557998	0.409011001627615	-12.9869023559	-0.510297097952324	-0.495708097222195	-0.517529119085837	0.167777036922505	0.20255205014023	0.150539634859686	0.18973058037001	0.22624073751751	0.166699137831742	0.000974244864544367	0.00243014573195974	0.00270056163188022
129	8.10930216216329	0.16	31.0101691350534	20.0283602693674	41.9919780007393	0.19083305094531	9.15715483215023	6.21315154980392	12.1011581144965	0.24	0.18	0.35	10.1915328482189	15.0206289867549	19.8497251252908	24.7812881410071	36.5235083400616	48.2657285391161	25.224340574294	37.1649757777089	49.133840943989	31.0101691350534	0.272255173088157	0.162773281078204	-13.8848865971472	-0.510297097952324	-0.495708097222195	-0.517529119085837	0.167777036922505	0.20255205014023	0.150539634859686	0.18973058037001	0.22624073751751	0.166699137831742	0.000974244864544367	0.00243014573195974	0.00270056163188022
129	8.10930216216329	0.16	31.1106197066669	19.8525781873041	42.3686612260296	0.1679672665267	8.83757155543548	5.76659653666657	11.9085465742044	0.25	0.19	0.32	9.31577940021799	14.2768557710939	19.2379321419699	22.300060597752	34.1758574524972	46.0516543072424	22.8513573814272	34.9612399325827	47.16958384845	31.1106197066669	0.266325236767295	0.00564047120716589	-14.0772806679785	-0.510297097952324	-0.495708097222195	-0.517529119085837	0.167777036922505	0.20255205014023	0.150539634859686	0.18973058037001	0.22624073751751	0.166699137831742	0.000974244864544367	0.00243014573195974	0.00270056163188022
129	8.10930216216329	0.16	31.1979549817835	19.9667996746854	42.4291102888817	0.20026711502397	9.88322520949694	6.79966942390841	12.9667809950855	0.26	0.2	0.34	10.7960198893209	15.6918651893868	20.5877104894527	25.396988846076	36.9141710810664	48.4313533160567	26.0253422962891	37.8240952945925	49.6001623252931	31.1979549817835	0.275086941060109	-0.0694290578193374	-13.8672149390906	-0.510297097952324	-0.495708097222195	-0.517529119085837	0.167777036922505	0.20255205014023	0.150539634859686	0.18973058037001	0.22624073751751	0.166699137831742	0.000974244864544367	0.00243014573195974	0.00270056163188022
129	8.10930216216329	0.16	31.3086452074555	20.2710903472941	42.3462000676168	0.196643230135974	9.79572519800017	6.70445630295004	12.8869940930503	0.24	0.18	0.33	11.0723997866472	16.1776258493425	21.2828519120377	27.1139130159181	39.6155077973358	52.1171025787534	27.7078680959567	40.4707312796876	53.286335403172	31.3086452074555	0.267334514718918	-0.11651345444938	-14.2505265375882	-0.510297097952324	-0.495708097222195	-0.517529119085837	0.167777036922505	0.20255205014023	0.150539634859686	0.18973058037001	0.22624073751751	0.166699137831742	0.000974244864544367	0.00243014573195974	0.00270056163188022
129	8.10930216216329	0.16	31.332631972686	20.2848222962572	42.3804416491147	0.188883029745815	9.45934387226543	6.39884834743293	12.5198393970979	0.25	0.18	0.35	10.4003574217019	15.3747286862665	20.3490999508311	25.0515651196225	37.0334404158879	49.0153157121533	25.4713405528053	37.6508976737968	49.8506837972135	31.332631972686	0.276914570578409	0.118256135533004	-13.6630732485195	-0.510297097952324	-0.495708097222195	-0.517529119085837	0.167777036922505	0.20255205014023	0.150539634859686	0.18973058037001	0.22624073751751	0.166699137831742	0.000974244864544367	0.00243014573195974	0.00270056163188022
129	8.10930216216329	0.16	31.4275575647619	20.117698101107	42.7374170284168	0.202365111775608	9.60223558887004	6.62583029157486	12.5786408861652	0.24	0.17	0.32	10.942574180165	15.8581144706102	20.7736547610554	26.7960623975303	38.8331865852832	50.8703107730361	27.340754934886	39.6483355945319	51.9205166989345	31.4275575647619	0.264255068540426	0.49172505039714	-13.8468912663299	-0.510297097952324	-0.495708097222195	-0.517529119085837	0.167777036922505	0.20255205014023	0.150539634859686	0.18973058037001	0.22624073751751	0.166699137831742	0.000974244864544367	0.00243014573195974	0.00270056163188022
129	8.10930216216329	0.16	31.6386539194463	20.2802804276376	42.997027411255	0.191260458607168	9.33061565153821	6.33499025304279	12.3262410500336	0.25	0.18	0.34	10.244532027036	15.0888615540071	19.9331910809781	24.5489587495083	36.1574192836538	47.7658798177993	25.0109354365629	36.8390524303282	48.6752624541904	31.6386539194463	0.270513590957828	-1.16670341930203	-15.1430784878893	-0.510297097952324	-0.495708097222195	-0.517529119085837	0.167777036922505	0.20255205014023	0.150539634859686	0.18973058037001	0.22624073751751	0.166699137831742	0.000974244864544367	0.00243014573195974	0.00270056163188022
129	8.10930216216329	0.16	32.0005925094883	20.7118400369704	43.2893449820062	0.191754644888583	9.48939960981494	6.44765421231689	12.531145007313	0.25	0.2	0.31	10.3542779043979	15.2390121229224	20.1237463414469	24.6372516907298	36.2601217252488	47.8829917597678	25.3754638686193	37.3649140908427	49.3498552162965	32.0005925094883	0.265511385241903	-0.879024059210376	-15.0155184368593	-0.510297097952324	-0.495708097222195	-0.517529119085837	0.167777036922505	0.20255205014023	0.150539634859686	0.18973058037001	0.22624073751751	0.166699137831742	0.000974244864544367	0.00243014573195974	0.00270056163188022
129	8.10930216216329	0.16	32.5001291763467	21.0833960647956	43.9168622878978	0.192511914117518	9.39920212592699	6.39370922768206	12.4046950241719	0.25	0.19	0.34	10.18920619614	14.9788495425508	19.7684928889615	24.0584120255404	35.3675572980141	46.6767025704878	24.6141759463402	36.175353045546	47.7714885087164	32.5001291763467	0.27629421721597	-0.638302146895807	-14.396802999337	-0.510297097952324	-0.495708097222195	-0.517529119085837	0.167777036922505	0.20255205014023	0.150539634859686	0.18973058037001	0.22624073751751	0.166699137831742	0.000974244864544367	0.00243014573195974	0.00270056163188022
129	8.10930216216329	0.16	34.7132857497511	22.4907375106369	46.9358339888653	0.186712796704338	10.0364767747076	6.76607075977619	13.306882789639	0.24	0.17	0.34	11.0651051963493	16.4134658438792	21.7618264914091	26.8218104185794	39.786234415702	52.7506584128246	27.2986600321151	40.4646068330481	53.7005939456258	34.7132857497511	0.26478319894095	0.0823439597506323	-14.1721532982276	-0.510297097952324	-0.495708097222195	-0.517529119085837	0.167777036922505	0.20255205014023	0.150539634859686	0.18973058037001	0.22624073751751	0.166699137831742	0.000974244864544367	0.00243014573195974	0.00270056163188022
129	8.10930216216329	0.17	21.8557914207167	14.1923631349907	29.5192197064427	0.236003257458525	8.80523160578013	6.33172542414954	11.2787377874107	0.26	0.19	0.35	10.0381155934383	13.9595334233385	17.8809512532386	23.579163271115	32.7904291112812	42.0016949514473	24.124664724095	33.5247017323842	42.9516854735078	21.8557914207167	0.29007761020867	-1.03309860305186	-14.5349870503498	-0.510297097952324	-0.495708097222195	-0.517529119085837	0.167777036922505	0.20255205014023	0.150539634859686	0.18973058037001	0.22624073751751	0.166699137831742	0.000974244864544367	0.00243014573195974	0.00270056163188022
129	8.10930216216329	0.17	22.865106959333	14.8576830207155	30.8725308979506	0.192761566984219	7.69443142566705	5.23603063838191	10.1528322129522	0.28	0.19	0.38	8.01110164793375	11.7724430071562	15.5337843663786	18.1778342523727	26.7126204527419	35.247406653111	18.4201864311618	27.0546622684895	35.6939390985435	22.865106959333	0.298932511315146	1.05959674782385	-12.1382304245854	-0.510297097952324	-0.495708097222195	-0.517529119085837	0.167777036922505	0.20255205014023	0.150539634859686	0.18973058037001	0.22624073751751	0.166699137831742	0.000974244864544367	0.00243014573195974	0.00270056163188022
129	8.10930216216329	0.17	22.9432100123368	14.9456418379041	30.9407781867696	0.220564420821503	8.62133404261736	6.0909740148822	11.1516940703525	0.26	0.19	0.36	9.52768319229064	13.4857478052395	17.4438124181884	22.0859283646038	31.261037332836	40.4361463010683	22.5203341614923	31.8460034446887	41.176005886608	22.9432100123368	0.296296289521786	0.170037877461107	-13.1535627212848	-0.510297097952324	-0.495708097222195	-0.517529119085837	0.167777036922505	0.20255205014023	0.150539634859686	0.18973058037001	0.22624073751751	0.166699137831742	0.000974244864544367	0.00243014573195974	0.00270056163188022
129	8.10930216216329	0.17	23.1688595263339	15.2450378405234	31.0926812121444	0.204119303099118	7.53246682797974	5.21024000741346	9.85469364854602	0.26	0.19	0.33	8.24883760594011	11.9253807017964	15.6019237976526	19.3498674593129	27.9741882438608	36.5985090284087	19.8288909521339	28.6810746901466	37.5009331901187	23.1688595263339	0.276383489785845	-0.851680135660034	-14.8108685234649	-0.510297097952324	-0.495708097222195	-0.517529119085837	0.167777036922505	0.20255205014023	0.150539634859686	0.18973058037001	0.22624073751751	0.166699137831742	0.000974244864544367	0.00243014573195974	0.00270056163188022
129	8.10930216216329	0.17	23.4956398282575	15.4100100286653	31.5812696278497	0.286032023212103	11.0714932785453	8.34048070416925	13.8025058529214	0.26	0.19	0.34	13.1887664239747	17.5073049137741	21.8258434035735	30.900955451645	41.0191849508743	51.1374144501036	31.6194904985107	41.9448157309647	52.3261136414234	23.4956398282575	0.285582535149994	-0.549970117201987	-14.2508572563442	-0.510297097952324	-0.495708097222195	-0.517529119085837	0.167777036922505	0.20255205014023	0.150539634859686	0.18973058037001	0.22624073751751	0.166699137831742	0.000974244864544367	0.00243014573195974	0.00270056163188022
129	8.10930216216329	0.17	24.3991613814582	16.1002692317198	32.6980535311965	0.212598256075523	8.41526339300447	5.88671358708115	10.9438131989278	0.25	0.18	0.34	9.39734396700726	13.433832563313	17.4703211596187	22.2268152937885	31.7740114782166	41.3212076626447	22.6510167341411	32.3717086221089	42.1202312863178	24.3991613814582	0.28080057871345	-0.766470124578304	-14.5667865458668	-0.510297097952324	-0.495708097222195	-0.517529119085837	0.167777036922505	0.20255205014023	0.150539634859686	0.18973058037001	0.22624073751751	0.166699137831742	0.000974244864544367	0.00243014573195974	0.00270056163188022
129	8.10930216216329	0.17	24.4276930122954	15.9692370939065	32.8861489306843	0.203229426727563	8.8503266059624	6.11431392185159	11.5863392900732	0.27	0.2	0.36	9.44235018897546	13.6675813784512	17.8928125679269	21.6173794310611	31.2906518662959	40.9639243015308	22.0566792868437	31.9621875805526	41.8037476608482	24.4276930122954	0.299023406031332	-0.429947454414619	-13.6391265891396	-0.510297097952324	-0.495708097222195	-0.517529119085837	0.167777036922505	0.20255205014023	0.150539634859686	0.18973058037001	0.22624073751751	0.166699137831742	0.000974244864544367	0.00243014573195974	0.00270056163188022
129	8.10930216216329	0.17	24.9456373590021	16.4660744748662	33.4252002431381	0.173866931738191	7.24385018282308	4.77854079598035	9.70915956966581	0.26	0.19	0.35	7.6061865991245	11.5303140726563	15.4544415461881	17.9381706908383	27.1926988983009	36.4472271057635	18.2959981867599	27.7366084641501	37.1804622087037	24.9456373590021	0.283537300685607	0.0871967090964832	-13.5945155126252	-0.510297097952324	-0.495708097222195	-0.517529119085837	0.167777036922505	0.20255205014023	0.150539634859686	0.18973058037001	0.22624073751751	0.166699137831742	0.000974244864544367	0.00243014573195974	0.00270056163188022
129	8.10930216216329	0.17	25.1357522229469	16.5899787709438	33.6815256749501	0.212614378806745	8.10947203078971	5.67292125755154	10.5460228040279	0.26	0.18	0.34	8.93772396172262	12.7765253906929	16.6153268196631	20.865067745286	29.8267287027281	38.7883896601702	21.2369959367801	30.3297833162927	39.4487206429125	25.1357522229469	0.283469579237736	0.177857884979419	-13.6375463870808	-0.510297097952324	-0.495708097222195	-0.517529119085837	0.167777036922505	0.20255205014023	0.150539634859686	0.18973058037001	0.22624073751751	0.166699137831742	0.000974244864544367	0.00243014573195974	0.00270056163188022
129	8.10930216216329	0.17	25.4037474986229	16.7039037040668	34.1035912931789	0.154672196057993	7.18624820977432	4.56327336250165	9.80922305704698	0.25	0.2	0.34	7.30407785859547	11.5024703246375	15.7008627906795	17.3220145482289	27.2787286994028	37.2354428505768	17.7356840258635	27.9445985526748	38.0951971558841	25.4037474986229	0.281502195685232	-0.214851429151828	-13.8979077077586	-0.510297097952324	-0.495708097222195	-0.517529119085837	0.167777036922505	0.20255205014023	0.150539634859686	0.18973058037001	0.22624073751751	0.166699137831742	0.000974244864544367	0.00243014573195974	0.00270056163188022
129	8.10930216216329	0.17	25.7023887506308	16.9771583264043	34.4276191748572	0.202747005217493	8.491665457272	5.86261335305532	11.1207175614887	0.25	0.18	0.35	9.44655247315404	13.6827995461758	17.9190466191976	22.554134107302	32.6683937663813	42.7826534254607	22.9241619407854	33.2207302350018	43.5120694146695	25.7023887506308	0.288616674174783	1.20948158388267	-12.3698632814414	-0.510297097952324	-0.495708097222195	-0.517529119085837	0.167777036922505	0.20255205014023	0.150539634859686	0.18973058037001	0.22624073751751	0.166699137831742	0.000974244864544367	0.00243014573195974	0.00270056163188022
129	8.10930216216329	0.17	25.7751902076358	16.9069631459421	34.6434172693294	0.201962731755438	8.13488812019085	5.61016931741835	10.6596069229634	0.24	0.18	0.35	9.15890470946218	13.2806446471477	17.4023845848331	22.1616441931948	32.134947426877	42.1082506605592	22.494260131574	32.6542281447722	42.7312533934091	25.7751902076358	0.28051876091686	1.08199097294042	-12.859595738392	-0.510297097952324	-0.495708097222195	-0.517529119085837	0.167777036922505	0.20255205014023	0.150539634859686	0.18973058037001	0.22624073751751	0.166699137831742	0.000974244864544367	0.00243014573195974	0.00270056163188022
129	8.10930216216329	0.17	25.8530298299381	16.9128433480518	34.7932163118243	0.204837000768104	8.4956475236306	5.88224789755507	11.1090471497061	0.24	0.19	0.31	9.58364520533954	13.8415233553721	18.0994015054047	23.1411253400473	33.4224003498583	43.7036753596694	23.7613005502902	34.3173535080542	44.8849396053979	25.8530298299381	0.272114866246814	0.515620081185043	-13.5658343792889	-0.510297097952324	-0.495708097222195	-0.517529119085837	0.167777036922505	0.20255205014023	0.150539634859686	0.18973058037001	0.22624073751751	0.166699137831742	0.000974244864544367	0.00243014573195974	0.00270056163188022
129	8.10930216216329	0.17	25.856669212869	16.9253603276616	34.7879780980764	0.198760170068605	8.62637785431312	5.92222943804042	11.3305262705858	0.24	0.18	0.34	9.63613349663642	14.0360871638391	18.4360408310418	23.2365697364147	33.8466168326527	44.4566639288907	23.6939572446042	34.5076996429913	45.3185010675705	25.856669212869	0.280813317951381	0.928516926497248	-12.8943124691541	-0.510297097952324	-0.495708097222195	-0.517529119085837	0.167777036922505	0.20255205014023	0.150539634859686	0.18973058037001	0.22624073751751	0.166699137831742	0.000974244864544367	0.00243014573195974	0.00270056163188022
129	8.10930216216329	0.17	25.8984734879527	17.0511070329749	34.7458399429305	0.175711735362379	7.62337525720092	5.04544042711041	10.2013100872914	0.25	0.19	0.36	8.19308592699812	12.3792896652572	16.5654934035162	19.7163662906269	29.7903148621571	39.8642634336873	20.047484997937	30.3445739861499	40.5431570994681	25.8984734879527	0.28362704913679	0.348638469195977	-13.3088110008029	-0.510297097952324	-0.495708097222195	-0.517529119085837	0.167777036922505	0.20255205014023	0.150539634859686	0.18973058037001	0.22624073751751	0.166699137831742	0.000974244864544367	0.00243014573195974	0.00270056163188022
129	8.10930216216329	0.17	26.172170094068	17.1522594735395	35.1920807145965	0.197305756275532	8.77252989783749	6.00994575280692	11.5351140428681	0.25	0.18	0.33	9.63062673179075	14.0575247122803	18.4844226927698	22.8657560691748	33.3764291732268	43.8871022772787	23.3210362292453	34.0320336150125	44.7313562990323	26.172170094068	0.276619625373864	-0.147276304408741	-14.0940398970239	-0.510297097952324	-0.495708097222195	-0.517529119085837	0.167777036922505	0.20255205014023	0.150539634859686	0.18973058037001	0.22624073751751	0.166699137831742	0.000974244864544367	0.00243014573195974	0.00270056163188022
129	8.10930216216329	0.17	26.2158563019434	17.1007440672525	35.3309685366342	0.175044402735356	7.8768239447583	5.207029820955	10.5466180685616	0.26	0.2	0.35	8.23539336440878	12.4579166776082	16.6804399908077	19.2988989218042	29.1940001040472	39.0891012862902	19.7551054149256	29.8959241624426	40.0571246700412	26.2158563019434	0.286901157488848	-1.00960399523378	-14.4512740816826	-0.510297097952324	-0.495708097222195	-0.517529119085837	0.167777036922505	0.20255205014023	0.150539634859686	0.18973058037001	0.22624073751751	0.166699137831742	0.000974244864544367	0.00243014573195974	0.00270056163188022
129	8.10930216216329	0.17	26.2727305834042	17.0990238661728	35.4464373006356	0.173873072783989	7.53122152481234	4.96816544831989	10.0942776013048	0.24	0.18	0.32	8.10926290145139	12.2927982067156	16.4763335119797	19.6180208787099	29.7388769864583	39.8597330942068	20.0595055629706	30.4092148870539	40.7131726136086	26.2727305834042	0.264648029905268	0.103989006338286	-14.1502579102003	-0.510297097952324	-0.495708097222195	-0.517529119085837	0.167777036922505	0.20255205014023	0.150539634859686	0.18973058037001	0.22624073751751	0.166699137831742	0.000974244864544367	0.00243014573195974	0.00270056163188022
129	8.10930216216329	0.17	26.3485281907029	17.2426329556895	35.4544234257163	0.235191176404954	9.92065488401727	7.1275211114018	12.7137886566327	0.25	0.19	0.34	11.4505776780058	15.9378313428504	20.425085007695	27.2566357402819	37.9379692115041	48.6193026827264	27.8528327205669	38.7799598932958	49.666668939637	26.3485281907029	0.28289139943481	1.24779535573731	-12.4823308079815	-0.510297097952324	-0.495708097222195	-0.517529119085837	0.167777036922505	0.20255205014023	0.150539634859686	0.18973058037001	0.22624073751751	0.166699137831742	0.000974244864544367	0.00243014573195974	0.00270056163188022
129	8.10930216216329	0.17	26.3687319882907	17.1474347844147	35.5900291921668	0.157498697972183	8.13293912317983	5.19610248523718	11.0697757611225	0.27	0.18	0.36	8.0605073427214	12.6163053378084	17.1721033328953	18.5340874346333	29.0095519166197	39.4850163986061	18.8221538306929	29.4355496422929	40.0995794358399	26.3687319882907	0.295249681041075	-0.179502783353106	-13.5073602627156	-0.510297097952324	-0.495708097222195	-0.517529119085837	0.167777036922505	0.20255205014023	0.150539634859686	0.18973058037001	0.22624073751751	0.166699137831742	0.000974244864544367	0.00243014573195974	0.00270056163188022
129	8.10930216216329	0.17	26.5060915648585	17.2299017843854	35.7822813453316	0.194784389915402	9.06147934656347	6.18498460426924	11.9379740888577	0.26	0.19	0.34	9.76689704081512	14.3092572541358	18.8516174674566	22.8525764984921	33.4807866480234	44.1089967975547	23.3769972932146	34.2685052076019	45.1425157257004	26.5060915648585	0.286943307223327	-0.210778623768041	-13.6610619587248	-0.510297097952324	-0.495708097222195	-0.517529119085837	0.167777036922505	0.20255205014023	0.150539634859686	0.18973058037001	0.22624073751751	0.166699137831742	0.000974244864544367	0.00243014573195974	0.00270056163188022
129	8.10930216216329	0.17	26.7089603093492	17.5705435256194	35.847377093079	0.234242431233023	9.38306779776867	6.73430430858254	12.0318312869548	0.24	0.19	0.34	10.9916264855633	15.3148969508772	19.6381674161912	26.590053035954	37.0485589824996	47.5070649290452	27.157914753336	37.8568646423243	48.5245902678741	26.7089603093492	0.275653634320776	-0.286084796907791	-14.2752625858543	-0.510297097952324	-0.495708097222195	-0.517529119085837	0.167777036922505	0.20255205014023	0.150539634859686	0.18973058037001	0.22624073751751	0.166699137831742	0.000974244864544367	0.00243014573195974	0.00270056163188022
129	8.10930216216329	0.17	26.7851604614686	17.4453388050906	36.1249821178466	0.176135323086478	8.35939699971586	5.53669439624391	11.1820996031878	0.25	0.18	0.34	8.89193777869237	13.425201513612	17.9584652485317	21.1590856703303	31.946353656305	42.7336216422796	21.574729046256	32.5627765004956	43.5685064962951	26.7851604614686	0.279826254088007	-0.255567337109284	-14.0339846330868	-0.510297097952324	-0.495708097222195	-0.517529119085837	0.167777036922505	0.20255205014023	0.150539634859686	0.18973058037001	0.22624073751751	0.166699137831742	0.000974244864544367	0.00243014573195974	0.00270056163188022
129	8.10930216216329	0.17	26.9282670236781	17.6320439333442	36.224490114012	0.22895638243218	9.48878475006453	6.7700981133781	12.207471386751	0.26	0.19	0.35	10.7053399889077	15.0043123644359	19.3032847399641	25.0819138799254	35.1541259728529	45.2263380657805	25.5363216986586	35.7910726358096	46.0507913458754	26.9282670236781	0.285046523199965	-0.600053902107481	-14.1985049522625	-0.510297097952324	-0.495708097222195	-0.517529119085837	0.167777036922505	0.20255205014023	0.150539634859686	0.18973058037001	0.22624073751751	0.166699137831742	0.000974244864544367	0.00243014573195974	0.00270056163188022
129	8.10930216216329	0.17	27.069936536221	17.5723436730219	36.5675293994201	0.182834615874057	8.05615155394119	5.39702591179571	10.7152771960867	0.25	0.18	0.35	8.63425713414749	12.8883731827862	17.1424892314249	20.4662594846285	30.5500271529352	40.6337948212418	20.8243126273861	31.0711000131381	41.3380453577454	27.069936536221	0.27576080008622	-0.719645737236792	-14.622153049231	-0.510297097952324	-0.495708097222195	-0.517529119085837	0.167777036922505	0.20255205014023	0.150539634859686	0.18973058037001	0.22624073751751	0.166699137831742	0.000974244864544367	0.00243014573195974	0.00270056163188022
129	8.10930216216329	0.17	27.0793255043832	17.6216005329332	36.5370504758332	0.158414077155898	7.66410812424657	4.90607530348192	10.4221409450112	0.25	0.18	0.34	7.87102653379754	12.2958566006977	16.7206866675978	18.7102374283979	29.2285123670637	39.7467873057294	19.0954374352247	29.8284174724412	40.5396399169702	27.0793255043832	0.277587587508743	-0.134937842141826	-13.9249985110666	-0.510297097952324	-0.495708097222195	-0.517529119085837	0.167777036922505	0.20255205014023	0.150539634859686	0.18973058037001	0.22624073751751	0.166699137831742	0.000974244864544367	0.00243014573195974	0.00270056163188022
129	8.10930216216329	0.17	27.2242752015406	17.8863496956321	36.5622007074492	0.19490435754619	8.38190562308611	5.72215333203321	11.041657914139	0.25	0.19	0.31	9.29505536887392	13.6155521081742	17.9360488474746	22.3758063653032	32.77645430165	43.1771022379968	22.983987372464	33.6364109595569	44.3546361646944	27.2242752015406	0.272213405474801	-0.588202596495634	-14.6925354502983	-0.510297097952324	-0.495708097222195	-0.517529119085837	0.167777036922505	0.20255205014023	0.150539634859686	0.18973058037001	0.22624073751751	0.166699137831742	0.000974244864544367	0.00243014573195974	0.00270056163188022
129	8.10930216216329	0.17	27.2293698161997	17.7594936632784	36.6992459691209	0.187199096288483	8.21860135583566	5.5448341519247	10.8923685597466	0.25	0.19	0.36	8.97838317461034	13.3078375493794	17.6372919241484	21.5433293096488	31.9317098802739	42.320090450899	21.923571828975	32.524829734783	43.0827298294657	27.2293698161997	0.278061864575119	0.451430994073072	-13.3347091773544	-0.510297097952324	-0.495708097222195	-0.517529119085837	0.167777036922505	0.20255205014023	0.150539634859686	0.18973058037001	0.22624073751751	0.166699137831742	0.000974244864544367	0.00243014573195974	0.00270056163188022
129	8.10930216216329	0.17	27.2414694785335	17.6771828051139	36.8057561519531	0.171458122590846	8.14203028867337	5.34758008382427	10.9364804935225	0.26	0.19	0.34	8.48152977362587	12.9136677204769	17.345805667328	19.9313200198678	30.3467005170967	40.7620810143255	20.3577394397221	31.0136027724785	41.6578878033095	27.2414694785335	0.285895868064676	-0.710859399403909	-14.2805367265533	-0.510297097952324	-0.495708097222195	-0.517529119085837	0.167777036922505	0.20255205014023	0.150539634859686	0.18973058037001	0.22624073751751	0.166699137831742	0.000974244864544367	0.00243014573195974	0.00270056163188022
129	8.10930216216329	0.17	27.3567042183674	18.0745362775452	36.6388721591897	0.206048332704466	9.49345199225514	6.58392694488855	12.4029770396217	0.25	0.19	0.33	10.5568122028887	15.2220081842166	19.8872041655444	25.0801099822261	36.16334477429	47.2465795663539	25.6864448511687	37.0200390014085	48.4357671721242	27.3567042183674	0.285664092795392	0.087082982321714	-13.4206636493781	-0.510297097952324	-0.495708097222195	-0.517529119085837	0.167777036922505	0.20255205014023	0.150539634859686	0.18973058037001	0.22624073751751	0.166699137831742	0.000974244864544367	0.00243014573195974	0.00270056163188022
129	8.10930216216329	0.17	27.4275091471206	18.0486233918798	36.8063949023615	0.169807708406248	7.84822192330035	5.13885774615007	10.5575861004506	0.24	0.17	0.32	8.35929642861303	12.7665751291826	17.1738538297523	20.1521617422703	30.7770024780447	41.4018432138191	20.5693124536436	31.4080784570153	42.2493315375869	27.4275091471206	0.270302748303821	-0.181002416627364	-14.3637571948806	-0.510297097952324	-0.495708097222195	-0.517529119085837	0.167777036922505	0.20255205014023	0.150539634859686	0.18973058037001	0.22624073751751	0.166699137831742	0.000974244864544367	0.00243014573195974	0.00270056163188022
129	8.10930216216329	0.17	27.45509004557	18.0447358066022	36.8654442845378	0.197989504240003	8.31427321417558	5.70163848779142	10.9269079405597	0.27	0.18	0.35	8.83926511277487	12.8896395864987	16.9400140602225	20.312591270885	29.6203335016133	38.9280757323415	20.6790418786491	30.1413270258149	39.6068012968951	27.45509004557	0.287552198164006	-0.479571828392455	-14.0693198584483	-0.510297097952324	-0.495708097222195	-0.517529119085837	0.167777036922505	0.20255205014023	0.150539634859686	0.18973058037001	0.22624073751751	0.166699137831742	0.000974244864544367	0.00243014573195974	0.00270056163188022
129	8.10930216216329	0.17	27.5019785256749	18.0359144876364	36.9680425637134	0.17543641050339	8.20055545318853	5.42480166239919	10.9763092439779	0.27	0.2	0.35	8.37022684064275	12.653091049987	16.9359552593313	19.1467566677536	28.9437383288921	38.7407199900305	19.5714700197996	29.5682823976828	39.6150867665047	27.5019785256749	0.291236474623364	-1.03042395886989	-14.3031691223559	-0.510297097952324	-0.495708097222195	-0.517529119085837	0.167777036922505	0.20255205014023	0.150539634859686	0.18973058037001	0.22624073751751	0.166699137831742	0.000974244864544367	0.00243014573195974	0.00270056163188022
129	8.10930216216329	0.17	27.5114284532641	18.0425041828759	36.9803527236523	0.201140062848912	8.88631933788689	6.12133033935665	11.6513083364171	0.26	0.19	0.36	9.61486952919461	13.9578810964025	18.3008926636105	22.3786472442533	32.4870240189092	42.5954007935652	22.8084899709068	33.101365935825	43.4125479235689	27.5114284532641	0.2915125480382	0.000187233942334453	-13.3895744486463	-0.510297097952324	-0.495708097222195	-0.517529119085837	0.167777036922505	0.20255205014023	0.150539634859686	0.18973058037001	0.22624073751751	0.166699137831742	0.000974244864544367	0.00243014573195974	0.00270056163188022
129	8.10930216216329	0.17	27.5214620078664	18.1739683408882	36.8689556748446	0.194257528316062	8.95794569176785	6.10953186243954	11.8063595210962	0.27	0.19	0.37	9.4353068797464	13.8342787167629	18.2332505537793	21.6020080056061	31.673394771377	41.7447815371479	21.9975196485692	32.2575091857792	42.520540752637	27.5214620078664	0.300717117803375	-0.201405130535669	-13.1641124974917	-0.510297097952324	-0.495708097222195	-0.517529119085837	0.167777036922505	0.20255205014023	0.150539634859686	0.18973058037001	0.22624073751751	0.166699137831742	0.000974244864544367	0.00243014573195974	0.00270056163188022
129	8.10930216216329	0.17	27.5303069253815	18.0672194657069	36.9933943850561	0.176635633638379	8.10816113432884	5.37500333839742	10.8413189302603	0.26	0.19	0.34	8.44775193856222	12.7433844461804	17.0390169537985	19.6739701004191	29.6780689579492	39.6821678154793	20.1242699301051	30.35178119234	40.6168363402657	27.5303069253815	0.282970900280253	-0.0690563146776201	-13.6828876930282	-0.510297097952324	-0.495708097222195	-0.517529119085837	0.167777036922505	0.20255205014023	0.150539634859686	0.18973058037001	0.22624073751751	0.166699137831742	0.000974244864544367	0.00243014573195974	0.00270056163188022
129	8.10930216216329	0.17	27.5800684267171	18.130628184317	37.0295086691172	0.191192322831404	8.98171574570658	6.09747056552038	11.8659609258928	0.26	0.2	0.35	9.5709797253518	14.0982754040887	18.6255710828255	22.2618373283309	32.7922033754277	43.3225694225244	22.8092631571049	33.5750105839939	44.3807782933371	27.5800684267171	0.291285882804953	-1.28209245692817	-14.6764688714056	-0.510297097952324	-0.495708097222195	-0.517529119085837	0.167777036922505	0.20255205014023	0.150539634859686	0.18973058037001	0.22624073751751	0.166699137831742	0.000974244864544367	0.00243014573195974	0.00270056163188022
129	8.10930216216329	0.17	27.6475075802036	18.183829087189	37.1111860732181	0.180617581838803	8.54682449762164	5.7046315573438	11.3890174378995	0.25	0.17	0.32	9.23420273516915	13.8349180590546	18.43563338294	22.1499990087916	33.1856934576127	44.2213879064338	22.5916163892561	33.8546404389421	45.1374766110793	27.6475075802036	0.267671889003325	0.436777389122966	-13.746025002374	-0.510297097952324	-0.495708097222195	-0.517529119085837	0.167777036922505	0.20255205014023	0.150539634859686	0.18973058037001	0.22624073751751	0.166699137831742	0.000974244864544367	0.00243014573195974	0.00270056163188022
129	8.10930216216329	0.17	27.7055086155623	18.2363488578782	37.1746683732463	0.163832103120163	8.74291119975746	5.65909297630139	11.8267294232135	0.27	0.19	0.35	8.8369334281104	13.6524571276142	18.467980827118	20.4503695193881	31.5944207771424	42.7384720348966	20.8487378691444	32.1908045086228	43.5528372787199	27.7055086155623	0.288177981357297	-0.912895413307453	-14.3643481995593	-0.510297097952324	-0.495708097222195	-0.517529119085837	0.167777036922505	0.20255205014023	0.150539634859686	0.18973058037001	0.22624073751751	0.166699137831742	0.000974244864544367	0.00243014573195974	0.00270056163188022
129	8.10930216216329	0.17	27.7339369193483	18.2587406214906	37.209133217206	0.179565933348537	8.19464762540904	5.45984735675738	10.9294478940607	0.24	0.18	0.32	8.95058866030983	13.4338774179178	17.9171661755257	21.7505698490237	32.6452818033454	43.5399937576672	22.2244153282587	33.3116830531935	44.4758259107981	27.7339369193483	0.268831366839393	0.263171757006092	-13.897197100307	-0.510297097952324	-0.495708097222195	-0.517529119085837	0.167777036922505	0.20255205014023	0.150539634859686	0.18973058037001	0.22624073751751	0.166699137831742	0.000974244864544367	0.00243014573195974	0.00270056163188022
129	8.10930216216329	0.17	27.7895797092463	18.1854141626074	37.3937452558851	0.208116843918638	8.67190640706039	6.03085423409724	11.3129585800236	0.24	0.19	0.33	9.81265734939634	14.1098495893685	18.4070418293407	23.6616932967383	34.0237024038433	44.3857115109483	24.264997095305	34.9067453692937	45.534319330889	27.7895797092463	0.273096253535805	0.659023373214859	-13.1687303572092	-0.510297097952324	-0.495708097222195	-0.517529119085837	0.167777036922505	0.20255205014023	0.150539634859686	0.18973058037001	0.22624073751751	0.166699137831742	0.000974244864544367	0.00243014573195974	0.00270056163188022
129	8.10930216216329	0.17	27.8799222073159	18.1083524759938	37.6514919386381	0.18990321839847	7.96273778472492	5.39500298538597	10.5304725840639	0.24	0.18	0.32	8.91096353254781	13.1521087589997	17.3932539854516	21.8238952272883	32.2109099118087	42.5979245963291	22.3250397097028	32.9632704236179	43.5827088348507	27.8799222073159	0.264551569396186	0.619760456124368	-13.6368601151298	-0.510297097952324	-0.495708097222195	-0.517529119085837	0.167777036922505	0.20255205014023	0.150539634859686	0.18973058037001	0.22624073751751	0.166699137831742	0.000974244864544367	0.00243014573195974	0.00270056163188022
129	8.10930216216329	0.17	27.8931802762181	18.1378892205509	37.6484713318854	0.189676064208173	7.8779072371116	5.33565057998637	10.4201638942368	0.26	0.18	0.37	8.45552206134233	12.484291735756	16.5130614101697	19.8536646631621	29.3132629636163	38.7728612640704	20.0787533621799	29.6766033279259	39.2459011473229	27.8931802762181	0.280686870297431	0.170032703061575	-13.7103290488633	-0.510297097952324	-0.495708097222195	-0.517529119085837	0.167777036922505	0.20255205014023	0.150539634859686	0.18973058037001	0.22624073751751	0.166699137831742	0.000974244864544367	0.00243014573195974	0.00270056163188022
129	8.10930216216329	0.17	27.9640181447316	18.2703989754926	37.6576373139706	0.213681881988475	9.25636795226545	6.48406068855056	12.0286752159803	0.25	0.18	0.34	10.4586520328411	14.930324707113	19.4019973813848	24.9966183004015	35.6841040922723	46.3715898841431	25.4812964396734	36.3808620974307	47.2736078206434	27.9640181447316	0.274935275451743	-0.356231588400081	-14.4606546487943	-0.510297097952324	-0.495708097222195	-0.517529119085837	0.167777036922505	0.20255205014023	0.150539634859686	0.18973058037001	0.22624073751751	0.166699137831742	0.000974244864544367	0.00243014573195974	0.00270056163188022
129	8.10930216216329	0.17	27.9940995221092	18.2096993853847	37.7784996588338	0.196737728965296	8.99387822364676	6.15649940746423	11.8312570398293	0.26	0.19	0.34	9.78118199056624	14.2890876591042	18.7969933276422	23.0245093405242	33.6359381301695	44.2473669198148	23.5264188123043	34.3929753775189	45.1755369592099	27.9940995221092	0.277526894810907	0.860259567368457	-12.8960816716352	-0.510297097952324	-0.495708097222195	-0.517529119085837	0.167777036922505	0.20255205014023	0.150539634859686	0.18973058037001	0.22624073751751	0.166699137831742	0.000974244864544367	0.00243014573195974	0.00270056163188022
129	8.10930216216329	0.17	28.0325410974416	18.4843766218788	37.5807055730043	0.189684344175926	8.69565469447	5.88958070394874	11.5017286849913	0.25	0.19	0.37	9.40338350175214	13.8835988504394	18.3638141991267	22.2445673695516	32.842928282451	43.4412891953504	22.6052788005177	33.3966556124238	44.1627428689089	28.0325410974416	0.289395237614871	1.29785121501593	-12.1992473687226	-0.510297097952324	-0.495708097222195	-0.517529119085837	0.167777036922505	0.20255205014023	0.150539634859686	0.18973058037001	0.22624073751751	0.166699137831742	0.000974244864544367	0.00243014573195974	0.00270056163188022
129	8.10930216216329	0.17	28.1466629923546	18.3173597498242	37.9759662348851	0.208274833626367	8.86686073053333	6.16772841043519	11.5659930506315	0.24	0.17	0.32	10.1261892400572	14.5576302566599	18.9890712732626	24.6454979802519	35.4309048134814	46.2163116467109	25.1697187492787	36.1590692277945	47.1575246514276	28.1466629923546	0.267340049528504	1.11740557651539	-13.1486751057819	-0.510297097952324	-0.495708097222195	-0.517529119085837	0.167777036922505	0.20255205014023	0.150539634859686	0.18973058037001	0.22624073751751	0.166699137831742	0.000974244864544367	0.00243014573195974	0.00270056163188022
129	8.10930216216329	0.17	28.4814580889775	18.8037812204816	38.1591349574734	0.173284304550906	8.47469393594423	5.58462659874486	11.3647612731436	0.26	0.19	0.35	8.809443707929	13.3683672221536	17.9272907363782	20.5905854291312	31.2462984567344	41.9020114843376	20.9995156238337	31.851178385969	42.7296260562666	28.4814580889775	0.278469696101812	0.411932219530308	-13.3441708136401	-0.510297097952324	-0.495708097222195	-0.517529119085837	0.167777036922505	0.20255205014023	0.150539634859686	0.18973058037001	0.22624073751751	0.166699137831742	0.000974244864544367	0.00243014573195974	0.00270056163188022
129	8.10930216216329	0.17	28.5449674191992	18.6969022145732	38.3930326238251	0.19174885364234	8.92018791595134	6.06084500738959	11.7795308245131	0.24	0.19	0.33	9.8568535823399	14.5070507672262	19.1572479521124	23.7569021806525	34.9647667105691	46.1726312404857	24.3239609250421	35.7867024829255	47.2726340378612	28.5449674191992	0.276407928087529	-0.465355550220366	-14.3333285756406	-0.510297097952324	-0.495708097222195	-0.517529119085837	0.167777036922505	0.20255205014023	0.150539634859686	0.18973058037001	0.22624073751751	0.166699137831742	0.000974244864544367	0.00243014573195974	0.00270056163188022
129	8.10930216216329	0.17	28.6939371440277	18.9346269474512	38.4532473406043	0.202228406028966	8.72973804337904	6.02263443187195	11.4368416548861	0.26	0.2	0.34	9.5958109927294	13.9090156023745	18.2222202120195	22.6524936186704	32.8345240869689	43.0165545552674	23.1777329533339	33.6061136171541	44.0570252613189	28.6939371440277	0.281920451393866	0.657906791997549	-13.0677679845595	-0.510297097952324	-0.495708097222195	-0.517529119085837	0.167777036922505	0.20255205014023	0.150539634859686	0.18973058037001	0.22624073751751	0.166699137831742	0.000974244864544367	0.00243014573195974	0.00270056163188022
129	8.10930216216329	0.17	28.7249142226147	18.8004536160172	38.6493748292122	0.170563064512595	8.05805331535145	5.28368070475243	10.8324259259505	0.24	0.18	0.32	8.60285856171562	13.120076103838	17.6372936459603	20.7590736035508	31.6593169084307	42.5595602133105	21.2506534653548	32.4075438813084	43.5980170389041	28.7249142226147	0.269789933155822	-0.316693406610938	-14.4482512006476	-0.510297097952324	-0.495708097222195	-0.517529119085837	0.167777036922505	0.20255205014023	0.150539634859686	0.18973058037001	0.22624073751751	0.166699137831742	0.000974244864544367	0.00243014573195974	0.00270056163188022
129	8.10930216216329	0.17	28.7314205175784	18.8136172952947	38.649223739862	0.188392751631471	9.37134096261231	6.33445793307329	12.4082239921513	0.25	0.18	0.35	10.1510720047763	15.0177265202286	19.8843810356809	24.1024671257002	35.6577373883521	47.213007651004	24.4833873331964	36.2218921763913	47.9395711246531	28.7314205175784	0.285144035918913	0.277052163754995	-13.3695871492309	-0.510297097952324	-0.495708097222195	-0.517529119085837	0.167777036922505	0.20255205014023	0.150539634859686	0.18973058037001	0.22624073751751	0.166699137831742	0.000974244864544367	0.00243014573195974	0.00270056163188022
129	8.10930216216329	0.17	28.7888783639105	18.9759402979334	38.6018164298875	0.160634590322583	8.22441317950527	5.28915450045721	11.1596718585533	0.25	0.19	0.33	8.42963271502579	13.1077249480714	17.7858171811169	19.9053671046551	30.9520101075256	41.9986531103961	20.4096260763239	31.712238412553	43.0784233716448	28.7888783639105	0.277147728274324	-0.103110264348271	-13.8999848518821	-0.510297097952324	-0.495708097222195	-0.517529119085837	0.167777036922505	0.20255205014023	0.150539634859686	0.18973058037001	0.22624073751751	0.166699137831742	0.000974244864544367	0.00243014573195974	0.00270056163188022
129	8.10930216216329	0.17	28.9370574380761	18.9690618850797	38.9050529910726	0.176815516159714	8.42455234786731	5.58649807650624	11.2626066192284	0.24	0.18	0.31	9.12324304502482	13.7580354566586	18.3928278682924	22.0827859398469	33.3012888556001	44.5197917713532	22.6186160561326	34.1079848692561	45.6023346939655	28.9370574380761	0.263568826906007	-0.81913163239092	-15.2438565876647	-0.510297097952324	-0.495708097222195	-0.517529119085837	0.167777036922505	0.20255205014023	0.150539634859686	0.18973058037001	0.22624073751751	0.166699137831742	0.000974244864544367	0.00243014573195974	0.00270056163188022
129	8.10930216216329	0.17	28.9593697617809	19.0429007033416	38.8758388202202	0.200782175843623	9.2541456190559	6.37149643093287	12.1367948071789	0.26	0.19	0.33	10.0655079237637	14.6194347067431	19.1733614897226	23.5607256524057	34.2202790885131	44.8798325246206	24.1104206670516	34.9960250748806	45.9243427262759	28.9593697617809	0.282016907026563	-0.546219166440307	-14.2532024943594	-0.510297097952324	-0.495708097222195	-0.517529119085837	0.167777036922505	0.20255205014023	0.150539634859686	0.18973058037001	0.22624073751751	0.166699137831742	0.000974244864544367	0.00243014573195974	0.00270056163188022
129	8.10930216216329	0.17	29.0851931293677	18.919129519651	39.2512567390843	0.206242160098656	9.59812126918975	6.65825900356263	12.5379835348169	0.24	0.18	0.32	10.9067742642003	15.7225097412791	20.5382452183579	26.4830862212963	38.1763270245874	49.8695678278784	27.0676769586017	38.9969434612014	50.9371765358976	29.0851931293677	0.268616550576446	0.374811974258857	-13.8029117482767	-0.510297097952324	-0.495708097222195	-0.517529119085837	0.167777036922505	0.20255205014023	0.150539634859686	0.18973058037001	0.22624073751751	0.166699137831742	0.000974244864544367	0.00243014573195974	0.00270056163188022
129	8.10930216216329	0.17	29.1799774254452	19.0416609172614	39.318293933629	0.21699504505962	9.8599107835617	6.93565206491443	12.784169502209	0.24	0.2	0.34	11.3151344790106	16.0859015739025	20.8566686687944	27.3599022049451	38.8955778437048	50.4312534824645	27.9937237496373	39.8270941065351	51.6500375263147	29.1799774254452	0.280004802430234	0.867448591830909	-12.7887542200863	-0.510297097952324	-0.495708097222195	-0.517529119085837	0.167777036922505	0.20255205014023	0.150539634859686	0.18973058037001	0.22624073751751	0.166699137831742	0.000974244864544367	0.00243014573195974	0.00270056163188022
129	8.10930216216329	0.17	29.2717967021971	19.3031995432664	39.2403938611278	0.166535362822319	8.02889955422566	5.22455196809284	10.8332471403585	0.25	0.2	0.32	8.47468019088192	13.0235772219938	17.5724742531057	20.3712711870374	31.3058212745312	42.240371362025	20.9373304408533	32.1761664428368	43.4154257000488	29.2717967021971	0.274974131045288	1.27651652614424	-12.5082299224339	-0.510297097952324	-0.495708097222195	-0.517529119085837	0.167777036922505	0.20255205014023	0.150539634859686	0.18973058037001	0.22624073751751	0.166699137831742	0.000974244864544367	0.00243014573195974	0.00270056163188022
129	8.10930216216329	0.17	29.2887309291834	19.1243021532863	39.4531597050804	0.192032603559452	8.585260336802	5.83579427238373	11.3347264012203	0.23	0.17	0.31	9.84232093368728	14.4794150701865	19.1165092066858	24.642373656244	36.2523391471767	47.8623046381093	25.1924597267217	37.1067254305429	48.9321231514453	29.2887309291834	0.256811940977708	-0.16099515005304	-14.8633959467081	-0.510297097952324	-0.495708097222195	-0.517529119085837	0.167777036922505	0.20255205014023	0.150539634859686	0.18973058037001	0.22624073751751	0.166699137831742	0.000974244864544367	0.00243014573195974	0.00270056163188022
129	8.10930216216329	0.17	29.3075602213846	19.3348551550447	39.2802652877245	0.205106786724166	8.70143812333801	6.02694874864026	11.3759274980358	0.25	0.17	0.34	9.68630904863498	13.9846582981549	18.2830075476748	23.0662401034982	33.3020022849754	43.5377644664526	23.4387829297073	33.8369312265445	44.2588228050473	29.3075602213846	0.269830856961558	0.88634049213765	-13.195273920664	-0.510297097952324	-0.495708097222195	-0.517529119085837	0.167777036922505	0.20255205014023	0.150539634859686	0.18973058037001	0.22624073751751	0.166699137831742	0.000974244864544367	0.00243014573195974	0.00270056163188022
129	8.10930216216329	0.17	29.3442572365864	19.1719048134951	39.5166096596778	0.202221201608985	9.12933484147263	6.29825250839605	11.9604171745492	0.26	0.19	0.36	9.90550436628555	14.3580566217279	18.8106088771702	23.0843087875833	33.4607709400121	43.837233092441	23.5198655017926	34.1543761191784	44.7253784965578	29.3442572365864	0.287335638836836	-1.08191958709818	-14.4832714881231	-0.510297097952324	-0.495708097222195	-0.517529119085837	0.167777036922505	0.20255205014023	0.150539634859686	0.18973058037001	0.22624073751751	0.166699137831742	0.000974244864544367	0.00243014573195974	0.00270056163188022
129	8.10930216216329	0.17	29.3714102235784	19.0578902767988	39.6849301703579	0.192747541636969	9.6543432175113	6.56960396321533	12.7390824718073	0.25	0.19	0.35	10.6520803740148	15.6537350633422	20.6553897526695	25.59448917952	37.6123103309609	49.6301314824018	26.1553816449529	38.4290913170559	50.7167968380611	29.3714102235784	0.284522930011345	1.68705361309903	-11.8999783204978	-0.510297097952324	-0.495708097222195	-0.517529119085837	0.167777036922505	0.20255205014023	0.150539634859686	0.18973058037001	0.22624073751751	0.166699137831742	0.000974244864544367	0.00243014573195974	0.00270056163188022
129	8.10930216216329	0.17	29.3839230645175	19.0889325420932	39.6789135869417	0.189713379582053	9.42802496099693	6.385903577862	12.4701463441319	0.25	0.19	0.34	10.2951775953714	15.1996017734353	20.1040259514992	24.5934331846378	36.3092707420747	48.0251082995117	25.1407232181359	37.1047525734658	49.0804137050171	29.3839230645175	0.280072756718734	0.87396232838572	-12.8085034721244	-0.510297097952324	-0.495708097222195	-0.517529119085837	0.167777036922505	0.20255205014023	0.150539634859686	0.18973058037001	0.22624073751751	0.166699137831742	0.000974244864544367	0.00243014573195974	0.00270056163188022
129	8.10930216216329	0.17	29.3849650138636	19.3154627565249	39.4544672712023	0.208382305500932	9.43631473305701	6.56477251063587	12.3078569554782	0.24	0.19	0.34	10.6827782171241	15.3556055928684	20.0284329686127	25.763303542566	37.0326070548617	48.3019105671573	26.324156755611	37.822267874024	49.3240197124723	29.3849650138636	0.277508512930546	1.15620494006381	-12.65587089806	-0.510297097952324	-0.495708097222195	-0.517529119085837	0.167777036922505	0.20255205014023	0.150539634859686	0.18973058037001	0.22624073751751	0.166699137831742	0.000974244864544367	0.00243014573195974	0.00270056163188022
129	8.10930216216329	0.17	29.4986114129216	19.4958478377208	39.5013749881224	0.217098112193047	9.4608130589974	6.65576976108553	12.2658563569093	0.24	0.19	0.36	10.8705293436848	15.4518635206177	20.0331976975506	26.3147584269187	37.4049913242717	48.4952242216247	26.8175862712003	38.1341421930103	49.4742272816111	29.4986114129216	0.279303394836741	-0.538199138015211	-14.2555424214251	-0.510297097952324	-0.495708097222195	-0.517529119085837	0.167777036922505	0.20255205014023	0.150539634859686	0.18973058037001	0.22624073751751	0.166699137831742	0.000974244864544367	0.00243014573195974	0.00270056163188022
129	8.10930216216329	0.17	29.5151884678574	19.3376029526893	39.6927739830254	0.206666058653595	9.31629663026784	6.46644527340051	12.1661479871352	0.25	0.19	0.35	10.3717432311342	14.9427131026203	19.5136829741064	24.6483465872741	35.5112118859608	46.3740771846475	25.1870943249818	36.2745246515793	47.4050351171156	29.5151884678574	0.277909042283356	-0.479996901353553	-14.2585113885997	-0.510297097952324	-0.495708097222195	-0.517529119085837	0.167777036922505	0.20255205014023	0.150539634859686	0.18973058037001	0.22624073751751	0.166699137831742	0.000974244864544367	0.00243014573195974	0.00270056163188022
129	8.10930216216329	0.17	29.5529529480087	19.4932318967465	39.6126739992709	0.205280409675774	8.93732403849034	6.19179417223849	11.6828539047422	0.27	0.2	0.36	9.5571822094491	13.794973141018	18.0327640725869	21.869651803365	31.5669673988801	41.2642829943951	22.3393463864334	32.2457854566962	42.1698807449256	29.5529529480087	0.287775785087504	0.592013358820701	-12.7933254317136	-0.510297097952324	-0.495708097222195	-0.517529119085837	0.167777036922505	0.20255205014023	0.150539634859686	0.18973058037001	0.22624073751751	0.166699137831742	0.000974244864544367	0.00243014573195974	0.00270056163188022
129	8.10930216216329	0.17	29.7114638459379	19.4170193874198	40.005908304456	0.179572997922465	9.01246135871639	6.00480417456368	12.0201185428691	0.25	0.18	0.32	9.64827080432069	14.4808498786207	19.3134289529208	22.9697721904919	34.4747602531715	45.9797483158511	23.5135784996179	35.3370975716409	47.0702989254067	29.7114638459379	0.270968442226519	0.618725743583705	-13.3751973641232	-0.510297097952324	-0.495708097222195	-0.517529119085837	0.167777036922505	0.20255205014023	0.150539634859686	0.18973058037001	0.22624073751751	0.166699137831742	0.000974244864544367	0.00243014573195974	0.00270056163188022
129	8.10930216216329	0.17	29.7133699145057	19.3787098467618	40.0480299822496	0.174705141986472	8.66193389311689	5.72257881680638	11.6012889694274	0.24	0.2	0.33	9.39016307459681	14.2133423411959	19.036521607795	22.8410833312792	34.5732160615532	46.3053487918272	23.4792256213333	35.5312319010751	47.6060053214574	29.7133699145057	0.268556732851551	0.525738084331013	-13.587915818409	-0.510297097952324	-0.495708097222195	-0.517529119085837	0.167777036922505	0.20255205014023	0.150539634859686	0.18973058037001	0.22624073751751	0.166699137831742	0.000974244864544367	0.00243014573195974	0.00270056163188022
129	8.10930216216329	0.17	29.9981770420816	19.651805587146	40.3445484970171	0.264762896992377	10.4582166877114	7.73721856085764	13.1792148145651	0.24	0.18	0.33	12.5857039662971	17.0118005859115	21.4378972055259	30.3402171476183	41.0101592434319	51.6801013392454	30.9725348113467	41.8904712902964	52.7925699320073	29.9981770420816	0.272475505966603	0.157623134155913	-14.0641275898598	-0.510297097952324	-0.495708097222195	-0.517529119085837	0.167777036922505	0.20255205014023	0.150539634859686	0.18973058037001	0.22624073751751	0.166699137831742	0.000974244864544367	0.00243014573195974	0.00270056163188022
129	8.10930216216329	0.17	30.2064831932316	19.7932230366172	40.6197433498461	0.203576469444377	9.7077189080349	6.70986195197616	12.7055758640936	0.24	0.18	0.32	10.9329739567057	15.8176485239472	20.7023230911887	26.4016081288612	38.1974163208514	49.9932245128416	26.9632166602831	38.9872338357837	51.0813509818855	30.2064831932316	0.273974863253873	0.950535917164534	-13.0990763997711	-0.510297097952324	-0.495708097222195	-0.517529119085837	0.167777036922505	0.20255205014023	0.150539634859686	0.18973058037001	0.22624073751751	0.166699137831742	0.000974244864544367	0.00243014573195974	0.00270056163188022
129	8.10930216216329	0.17	30.2272032806274	19.8018951669022	40.6525113943527	0.181190044696898	9.60117414020526	6.41452536400633	12.7878229164042	0.26	0.21	0.36	10.0606131271835	15.0585886109888	20.056564094794	23.3823756819383	34.998421238415	46.6144667948916	23.9886245144709	35.9238873915972	47.8620454117262	30.2272032806274	0.294952943716223	-1.24119390011125	-14.3811542207893	-0.510297097952324	-0.495708097222195	-0.517529119085837	0.167777036922505	0.20255205014023	0.150539634859686	0.18973058037001	0.22624073751751	0.166699137831742	0.000974244864544367	0.00243014573195974	0.00270056163188022
129	8.10930216216329	0.17	30.4204417477943	19.8820634060382	40.9588200895503	0.180363666193245	8.18664687651454	5.46189102930174	10.9114027237273	0.24	0.19	0.33	8.97144226004384	13.4469965369133	17.9225508137828	21.8453733071829	32.7433037737494	43.6412342403158	22.3396660239188	33.4572975822712	44.6187655777765	30.4204417477943	0.266334918585473	1.52058573085331	-12.6082992556022	-0.510297097952324	-0.495708097222195	-0.517529119085837	0.167777036922505	0.20255205014023	0.150539634859686	0.18973058037001	0.22624073751751	0.166699137831742	0.000974244864544367	0.00243014573195974	0.00270056163188022
129	8.10930216216329	0.17	30.4232496370658	20.0175726192464	40.8289266548853	0.195336568332216	9.39789517760591	6.41984909459392	12.3759412606179	0.25	0.18	0.32	10.3476202531076	15.1476847887697	19.9477493244317	24.7131816788747	36.1771573600962	47.6411330413176	25.304518868644	37.0217876172817	48.7778084187771	30.4232496370658	0.274626205840336	-0.213096549299068	-14.094178988826	-0.510297097952324	-0.495708097222195	-0.517529119085837	0.167777036922505	0.20255205014023	0.150539634859686	0.18973058037001	0.22624073751751	0.166699137831742	0.000974244864544367	0.00243014573195974	0.00270056163188022
129	8.10930216216329	0.17	30.4654969468221	20.0978547968834	40.8331390967608	0.191133700858635	8.7704243441765	5.95349597078817	11.5873527175648	0.25	0.18	0.36	9.64934254043141	14.2149804311858	18.7806183219403	23.1759043498319	34.1417071088003	45.1075098677686	23.5423828341169	34.7012322440729	45.8108507459511	30.4654969468221	0.276801965734943	0.387762691518418	-13.5641300355196	-0.510297097952324	-0.495708097222195	-0.517529119085837	0.167777036922505	0.20255205014023	0.150539634859686	0.18973058037001	0.22624073751751	0.166699137831742	0.000974244864544367	0.00243014573195974	0.00270056163188022
129	8.10930216216329	0.17	30.4961932343367	19.9185086172393	41.0738778514342	0.189110152495502	8.39788171234985	5.68282613688858	11.1129372878111	0.24	0.18	0.32	9.30636668932888	13.7526232100296	18.1988797307304	22.5906443051819	33.383664062712	44.176683820242	23.1495237647168	34.2062897411343	45.2565275196554	30.4961932343367	0.264070824576827	-0.20759194056721	-14.6377013016113	-0.510297097952324	-0.495708097222195	-0.517529119085837	0.167777036922505	0.20255205014023	0.150539634859686	0.18973058037001	0.22624073751751	0.166699137831742	0.000974244864544367	0.00243014573195974	0.00270056163188022
129	8.10930216216329	0.17	30.5114932161775	19.9083795746043	41.1146068577506	0.181519542952455	8.68044247306917	5.80258164913393	11.5583032970044	0.26	0.19	0.35	9.10750824988096	13.6244875499329	18.1414668499849	21.1824562374854	31.6881526062181	42.1938489749509	21.6206292188213	32.3600256636467	43.0830061551996	30.5114932161775	0.282763624777882	0.0514920517640593	-13.6132091013636	-0.510297097952324	-0.495708097222195	-0.517529119085837	0.167777036922505	0.20255205014023	0.150539634859686	0.18973058037001	0.22624073751751	0.166699137831742	0.000974244864544367	0.00243014573195974	0.00270056163188022
129	8.10930216216329	0.17	30.608925198006	20.0078256066033	41.2100247894088	0.194513570504313	8.5824441997282	5.85566099048693	11.3092274089695	0.25	0.18	0.33	9.48756637499614	13.9056050438895	18.3236437127828	22.7794948362143	33.3871348849293	43.9947749336443	23.2524045349759	34.0636465245511	44.8596374078425	30.608925198006	0.269042680287817	0.667739263597505	-13.4018649537043	-0.510297097952324	-0.495708097222195	-0.517529119085837	0.167777036922505	0.20255205014023	0.150539634859686	0.18973058037001	0.22624073751751	0.166699137831742	0.000974244864544367	0.00243014573195974	0.00270056163188022
129	8.10930216216329	0.17	30.632928621094	20.1577322605212	41.1081249816668	0.181249048954553	8.59027346548434	5.73971146425463	11.4408354667141	0.24	0.19	0.34	9.34269490123862	13.9826373862241	18.6225798712096	22.5377239967209	33.7308266499391	44.9239293031573	23.0555362187127	34.5240417163609	45.9568106519396	30.632928621094	0.274454461142664	0.557544881550195	-13.2747439222216	-0.510297097952324	-0.495708097222195	-0.517529119085837	0.167777036922505	0.20255205014023	0.150539634859686	0.18973058037001	0.22624073751751	0.166699137831742	0.000974244864544367	0.00243014573195974	0.00270056163188022
129	8.10930216216329	0.17	30.698047246691	20.0174436317989	41.378650861583	0.189612036400993	9.35906908013651	6.33820173815449	12.3799364221185	0.25	0.18	0.32	10.1049332742413	14.9210726434421	19.7372120126429	23.8693187957341	35.2457388915682	46.6221589874022	24.3956204759328	36.0366243668147	47.6506513852927	30.698047246691	0.271595166798008	-0.295372279838979	-14.2554663764577	-0.510297097952324	-0.495708097222195	-0.517529119085837	0.167777036922505	0.20255205014023	0.150539634859686	0.18973058037001	0.22624073751751	0.166699137831742	0.000974244864544367	0.00243014573195974	0.00270056163188022
129	8.10930216216329	0.17	30.8782874244919	20.2030388386692	41.5535360103146	0.171664383410473	9.6301600471878	6.32736187802018	12.9329582163554	0.26	0.2	0.36	10.0364076388436	15.2752780264757	20.5141484141078	23.5873239766709	35.89959122921	48.2118584817491	24.1497851463767	36.7369445452696	49.3493946041927	30.8782874244919	0.288451908362755	0.560075162926413	-12.7741854108792	-0.510297097952324	-0.495708097222195	-0.517529119085837	0.167777036922505	0.20255205014023	0.150539634859686	0.18973058037001	0.22624073751751	0.166699137831742	0.000974244864544367	0.00243014573195974	0.00270056163188022
129	8.10930216216329	0.17	30.9722010814346	20.2242536076872	41.7201485551819	0.216420886592804	10.4078532027131	7.31586050690032	13.4998458985259	0.25	0.19	0.34	11.7170136602901	16.6691201992522	21.6212267382144	27.8044314032394	39.555762463879	51.3070935245186	28.4378928740571	40.4761643941336	52.5147368339588	30.9722010814346	0.280785555019792	-0.7335360690888	-14.353081268518	-0.510297097952324	-0.495708097222195	-0.517529119085837	0.167777036922505	0.20255205014023	0.150539634859686	0.18973058037001	0.22624073751751	0.166699137831742	0.000974244864544367	0.00243014573195974	0.00270056163188022
129	8.10930216216329	0.17	31.0332747159327	20.2012638986444	41.865285533221	0.162734705823491	8.16269488409565	5.2719452598937	11.0534445082976	0.24	0.18	0.32	8.62716041867348	13.3576649115659	18.0881694044584	20.926045851996	32.4003605879404	43.8746753238848	21.3926909717908	33.0982437357481	44.8630513365916	31.0332747159327	0.259025168307676	1.04344978595747	-13.3598919658254	-0.510297097952324	-0.495708097222195	-0.517529119085837	0.167777036922505	0.20255205014023	0.150539634859686	0.18973058037001	0.22624073751751	0.166699137831742	0.000974244864544367	0.00243014573195974	0.00270056163188022
129	8.10930216216329	0.17	31.1142686280984	20.3834338364748	41.8451034197219	0.162528285627704	8.81262398473389	5.68934126550019	11.9359067039676	0.24	0.19	0.34	9.29613843550707	14.3994477952895	19.5027571550719	22.5136078462166	34.872923108264	47.2322383703114	23.0316195619326	35.7012878883022	48.3522862322581	31.1142686280984	0.276539733374624	0.0689894842679218	-13.664217202361	-0.510297097952324	-0.495708097222195	-0.517529119085837	0.167777036922505	0.20255205014023	0.150539634859686	0.18973058037001	0.22624073751751	0.166699137831742	0.000974244864544367	0.00243014573195974	0.00270056163188022
129	8.10930216216329	0.17	31.1451828509269	20.5219924172641	41.7683732845898	0.209375019961392	10.8988546449103	7.59219758916024	14.2055117006603	0.28	0.21	0.34	11.6119060692859	16.6692811815369	21.7266562937879	26.3394469781267	37.8111608227622	49.2828746673976	27.0716077408512	38.8738861944838	50.6571176306173	31.1451828509269	0.294375752217621	0.133332488996974	-12.9521011301875	-0.510297097952324	-0.495708097222195	-0.517529119085837	0.167777036922505	0.20255205014023	0.150539634859686	0.18973058037001	0.22624073751751	0.166699137831742	0.000974244864544367	0.00243014573195974	0.00270056163188022
129	8.10930216216329	0.17	31.1729843304377	20.2452654180912	42.1007032427843	0.217216558255284	9.9002775073919	6.96595948629543	12.8345955284884	0.25	0.2	0.33	11.3190928775901	16.0871105897977	20.8551283020053	27.2571051808343	38.7387991373375	50.2204930938407	28.0160958522747	39.7887849025827	51.5782056139225	31.1729843304377	0.272728613557495	-0.0516785796203351	-13.9649102928621	-0.510297097952324	-0.495708097222195	-0.517529119085837	0.167777036922505	0.20255205014023	0.150539634859686	0.18973058037001	0.22624073751751	0.166699137831742	0.000974244864544367	0.00243014573195974	0.00270056163188022
129	8.10930216216329	0.17	31.236964062567	20.2802325221373	42.1936956029967	0.171021746134236	9.40752123760146	6.17377028346606	12.6412721917369	0.26	0.19	0.33	9.72200493537354	14.8142810150438	19.9065570947141	22.6848987366579	34.5669917796384	46.449084822619	23.2605092996192	35.4078613447599	47.585289191555	31.236964062567	0.280155769829471	-0.11613390410249	-13.7167868200731	-0.510297097952324	-0.495708097222195	-0.517529119085837	0.167777036922505	0.20255205014023	0.150539634859686	0.18973058037001	0.22624073751751	0.166699137831742	0.000974244864544367	0.00243014573195974	0.00270056163188022
129	8.10930216216329	0.17	31.3722428275125	20.5991330537709	42.1453526012541	0.181196270016436	9.49901989251333	6.34634245843013	12.6516973265965	0.24	0.19	0.35	10.3694196373728	15.5206442221506	20.6718688069285	25.1123307614756	37.5874026674632	50.0624745734507	25.6178662218547	38.3471116250436	51.0541756295701	31.3722428275125	0.276900286976615	-0.479238415871674	-14.1879481078942	-0.510297097952324	-0.495708097222195	-0.517529119085837	0.167777036922505	0.20255205014023	0.150539634859686	0.18973058037001	0.22624073751751	0.166699137831742	0.000974244864544367	0.00243014573195974	0.00270056163188022
129	8.10930216216329	0.17	31.4765013798992	20.5181838391252	42.4348189206731	0.221563989673826	10.4830242753202	7.41517567156502	13.5508728790753	0.27	0.2	0.35	11.4986842972331	16.2559852876279	21.0132862780227	26.4304170651128	37.3653593620037	48.3003016588945	27.0513000509275	38.2673160276967	49.4092956099272	31.4765013798992	0.288247853000147	-0.457200526122348	-13.8334044452034	-0.510297097952324	-0.495708097222195	-0.517529119085837	0.167777036922505	0.20255205014023	0.150539634859686	0.18973058037001	0.22624073751751	0.166699137831742	0.000974244864544367	0.00243014573195974	0.00270056163188022
129	8.10930216216329	0.17	31.4850060601213	20.4473592126718	42.5226529075707	0.218541018624804	10.596917484873	7.46830606560243	13.7255289041436	0.25	0.19	0.33	11.9800763373814	16.9987516974466	22.0174270575118	28.4739256332014	40.4021792565763	52.3304328799512	29.1859590525425	41.3928253294619	53.6253590253255	31.4850060601213	0.278480336363278	0.470397984329381	-13.1660319915663	-0.510297097952324	-0.495708097222195	-0.517529119085837	0.167777036922505	0.20255205014023	0.150539634859686	0.18973058037001	0.22624073751751	0.166699137831742	0.000974244864544367	0.00243014573195974	0.00270056163188022
129	8.10930216216329	0.17	31.4866759517448	20.4967862001234	42.4765657033662	0.194703749162776	8.93925022252812	6.1008264403006	11.7776740047556	0.24	0.17	0.32	10.0179878650684	14.6788801695011	19.3397724739339	24.3862858859195	35.732062478014	47.0778390701084	24.8125955523862	36.3390162353534	47.9106712255768	31.4866759517448	0.256598336662729	0.568763397802892	-13.9985395290165	-0.510297097952324	-0.495708097222195	-0.517529119085837	0.167777036922505	0.20255205014023	0.150539634859686	0.18973058037001	0.22624073751751	0.166699137831742	0.000974244864544367	0.00243014573195974	0.00270056163188022
129	8.10930216216329	0.17	31.6878932345578	20.8857349962883	42.4900514728272	0.177420472746044	9.31917332393252	6.18624879669587	12.4520978511692	0.25	0.2	0.34	10.0291847914573	15.1083014021775	20.1874180128976	24.0945873315624	36.2968970196266	48.4992067076907	24.6770183275233	37.1831002064567	49.663728872966	31.6878932345578	0.275861900390128	0.101392194217285	-13.6260883850574	-0.510297097952324	-0.495708097222195	-0.517529119085837	0.167777036922505	0.20255205014023	0.150539634859686	0.18973058037001	0.22624073751751	0.166699137831742	0.000974244864544367	0.00243014573195974	0.00270056163188022
129	8.10930216216329	0.17	31.9470155962425	21.0459304108188	42.8481007816661	0.173357198111737	9.03957531048508	5.95765437138924	12.1214962495809	0.24	0.19	0.35	9.74091920411595	14.7799397631762	19.8189603222365	23.6066941584997	35.8185413880574	48.030388617615	24.1357976140708	36.60625323721	49.0834736484796	31.9470155962425	0.27269907636998	-0.226940971670058	-14.103863627392	-0.510297097952324	-0.495708097222195	-0.517529119085837	0.167777036922505	0.20255205014023	0.150539634859686	0.18973058037001	0.22624073751751	0.166699137831742	0.000974244864544367	0.00243014573195974	0.00270056163188022
129	8.10930216216329	0.17	32.0623665688306	21.1602916080658	42.9644415295955	0.179042325759639	9.31465048764172	6.20053615589804	12.4287648193854	0.26	0.19	0.34	9.79040133740052	14.7074646931751	19.6245280489496	22.9051335477393	34.4088491713742	45.9125647950091	23.4233760905115	35.1947477026877	46.9418474705396	32.0623665688306	0.280702660343207	-0.101014937725551	-13.7584169266932	-0.510297097952324	-0.495708097222195	-0.517529119085837	0.167777036922505	0.20255205014023	0.150539634859686	0.18973058037001	0.22624073751751	0.166699137831742	0.000974244864544367	0.00243014573195974	0.00270056163188022
129	8.10930216216329	0.17	32.301352067207	21.2855556262851	43.317148508129	0.176635521747443	9.50587951805385	6.30156743350014	12.7101916026076	0.24	0.17	0.32	10.2705133547205	15.4930124241024	20.7155114934842	24.808828100008	37.4239795719834	50.0391310439588	25.3097381405141	38.1717915592744	51.031442732291	32.301352067207	0.266851446509414	0.272115976834005	-13.8235409623015	-0.510297097952324	-0.495708097222195	-0.517529119085837	0.167777036922505	0.20255205014023	0.150539634859686	0.18973058037001	0.22624073751751	0.166699137831742	0.000974244864544367	0.00243014573195974	0.00270056163188022
129	8.10930216216329	0.17	32.3220547728704	21.3244161041297	43.3196934416111	0.202250684430482	8.97852545810946	6.19446475642384	11.7625861597951	0.23	0.19	0.32	10.3244516278138	14.9647072711513	19.6049629144887	25.5268918689358	36.9997824709499	48.4726730729639	26.1515423737788	37.9335891261107	49.6921244341953	32.3220547728704	0.258468224884584	0.74196397170337	-13.8051468426395	-0.510297097952324	-0.495708097222195	-0.517529119085837	0.167777036922505	0.20255205014023	0.150539634859686	0.18973058037001	0.22624073751751	0.166699137831742	0.000974244864544367	0.00243014573195974	0.00270056163188022
129	8.10930216216329	0.17	32.3415729613839	21.2082713486847	43.474874574083	0.216300955647885	11.0255388747538	7.74888380614076	14.3021939433669	0.24	0.19	0.33	12.6735351650963	18.0326041968258	23.3916732285552	30.7235339266123	43.7151370639005	56.7067402011887	31.4818521237394	44.8049672690121	8.00864430814974	32.3415729613839	0.273490341320443	-0.00908335705855806	-13.8570092325272	-0.510297097952324	-0.495708097222195	-0.517529119085837	0.167777036922505	0.20255205014023	0.150539634859686	0.18973058037001	0.22624073751751	0.166699137831742	0.000974244864544367	0.00243014573195974	0.00270056163188022
129	8.10930216216329	0.17	32.4445572899214	21.2012220001	43.6878925797428	0.167316322710007	8.52103181615558	5.55313690844413	11.488926723867	0.24	0.18	0.33	9.12615250833056	14.0036590425718	18.881165576813	22.234303574384	34.117510749518	46.0007179246521	22.6935715924751	34.8287815015583	46.9328347427689	32.4445572899214	0.266646583903161	0.309582592094002	-13.8875929556029	-0.510297097952324	-0.495708097222195	-0.517529119085837	0.167777036922505	0.20255205014023	0.150539634859686	0.18973058037001	0.22624073751751	0.166699137831742	0.000974244864544367	0.00243014573195974	0.00270056163188022
129	8.10930216216329	0.17	32.5047004271407	21.286266126608	43.7231347276734	0.18084895900152	8.56930358920744	5.72186099171462	11.4167461867003	0.24	0.18	0.32	9.43304051410625	14.1273246679219	18.8216088217375	23.0571741433613	34.5314095238931	46.005644904425	23.5816980252346	35.3269798483059	47.0683959790469	32.5047004271407	0.261415360256811	-0.106468284109568	-14.546311682681	-0.510297097952324	-0.495708097222195	-0.517529119085837	0.167777036922505	0.20255205014023	0.150539634859686	0.18973058037001	0.22624073751751	0.166699137831742	0.000974244864544367	0.00243014573195974	0.00270056163188022
129	8.10930216216329	0.17	32.9029429802085	21.4810959670746	44.3247899933424	0.192850617857048	9.991208528291	6.79989166657677	13.1825253900052	0.25	0.19	0.32	10.9268288083133	16.0549947749028	21.1831607414924	26.0161639661259	38.2260383013764	50.4359126366269	26.7788395175334	39.2623837526749	51.7472116786461	32.9029429802085	0.269894230284012	-0.392870143645668	-14.3087112866381	-0.510297097952324	-0.495708097222195	-0.517529119085837	0.167777036922505	0.20255205014023	0.150539634859686	0.18973058037001	0.22624073751751	0.166699137831742	0.000974244864544367	0.00243014573195974	0.00270056163188022
129	8.10930216216329	0.17	32.9719181974752	21.4862634198765	44.4575729750739	0.184070701576769	9.42016805823573	6.3236184461028	12.5167176703687	0.25	0.19	0.32	10.0872687975016	15.0268027919403	19.966336786379	23.8408047626191	35.5151705343432	47.1895363060672	24.5130215581714	36.5095076732066	48.4699377460198	32.9719181974752	0.26859208512923	-1.59364695917963	-15.5804734329064	-0.510297097952324	-0.495708097222195	-0.517529119085837	0.167777036922505	0.20255205014023	0.150539634859686	0.18973058037001	0.22624073751751	0.166699137831742	0.000974244864544367	0.00243014573195974	0.00270056163188022
129	8.10930216216329	0.17	33.1100167683472	21.5897212873748	44.6303122493195	0.175623170602123	8.90533506163665	5.89296926719592	11.9177008560774	0.23	0.18	0.3	9.92236142408431	14.9944703726878	20.0665793212913	24.7989971994217	37.4757391800422	50.1524811606628	25.4221639044473	38.4371071241262	51.4258375310694	33.1100167683472	0.252009011961404	1.36262051096028	-13.2537953959415	-0.510297097952324	-0.495708097222195	-0.517529119085837	0.167777036922505	0.20255205014023	0.150539634859686	0.18973058037001	0.22624073751751	0.166699137831742	0.000974244864544367	0.00243014573195974	0.00270056163188022
129	8.10930216216329	0.17	33.2215346606907	21.9179060439116	44.5251632774698	0.190026466617115	9.4923955559158	6.43261939688425	12.5521717149474	0.25	0.2	0.33	10.3258382297596	15.2374848993477	20.1491315689359	24.5592745236718	36.2412780799587	47.9232816362456	25.2487214744201	37.2724217453208	49.2753082293834	33.2215346606907	0.275265088653747	-1.11060764180084	-14.9068806577321	-0.510297097952324	-0.495708097222195	-0.517529119085837	0.167777036922505	0.20255205014023	0.150539634859686	0.18973058037001	0.22624073751751	0.166699137831742	0.000974244864544367	0.00243014573195974	0.00270056163188022
129	8.10930216216329	0.17	33.2331002635723	21.8156284676088	44.6505720595357	0.190249400991176	9.74853233698462	6.60846697572007	12.8885976982492	0.26	0.19	0.33	10.5201986272948	15.5189542274304	20.5177098275659	24.8134176570299	36.6037093488393	48.3940010406488	25.4117127060665	37.4661344784116	49.5695675574773	33.2331002635723	0.276326324736113	-0.441183382051403	-14.1779183481345	-0.510297097952324	-0.495708097222195	-0.517529119085837	0.167777036922505	0.20255205014023	0.150539634859686	0.18973058037001	0.22624073751751	0.166699137831742	0.000974244864544367	0.00243014573195974	0.00270056163188022
129	8.10930216216329	0.17	33.8356776599663	22.0278768143672	45.6434785055655	0.176283087565454	8.87163336871479	5.87748915428576	11.8657775831438	0.26	0.19	0.34	9.31964089698695	14.0673057824121	18.8149706678372	21.8953621175983	33.0494229905872	44.2034838635762	22.3759787526614	33.800497047471	45.187802281256	33.8356776599663	0.271401994212527	-0.0123074785340696	-13.9333472620176	-0.510297097952324	-0.495708097222195	-0.517529119085837	0.167777036922505	0.20255205014023	0.150539634859686	0.18973058037001	0.22624073751751	0.166699137831742	0.000974244864544367	0.00243014573195974	0.00270056163188022
129	8.10930216216329	0.17	33.8913027720027	22.1961247528651	45.5864807911403	0.17393190680444	9.07883067877333	5.98971854769321	12.1679428098534	0.25	0.18	0.32	9.60545047638817	14.5593249121958	19.5131993480033	22.8232967277912	34.5940873303335	46.3648779328759	23.3469045269425	35.3495137234669	47.4494067828578	33.8913027720027	0.261313791142124	-0.444251403253934	-14.7062379384565	-0.510297097952324	-0.495708097222195	-0.517529119085837	0.167777036922505	0.20255205014023	0.150539634859686	0.18973058037001	0.22624073751751	0.166699137831742	0.000974244864544367	0.00243014573195974	0.00270056163188022
129	8.10930216216329	0.17	33.8999958416797	22.0594441752832	45.7405475080762	0.169806910313556	10.1594981274773	6.65222495532237	13.6667712996323	0.28	0.2	0.34	10.1823912679696	15.5508849617917	20.9193786556139	23.1144428327633	35.3011421373017	47.4878414418401	23.6897893850769	36.1835983889319	48.6894091385684	33.8999958416797	0.286169048744074	0.103827777394723	-13.1931340048908	-0.510297097952324	-0.495708097222195	-0.517529119085837	0.167777036922505	0.20255205014023	0.150539634859686	0.18973058037001	0.22624073751751	0.166699137831742	0.000974244864544367	0.00243014573195974	0.00270056163188022
129	8.10930216216329	0.17	34.0078413258168	22.2392743599126	45.776408291721	0.172109911077036	8.96992161767389	5.89837217028227	12.0414710650655	0.24	0.18	0.32	9.6797367014266	14.720413867571	19.7610910337154	23.548264277496	35.8109116724829	48.0735590674697	24.1556305110258	36.7044324367954	49.2751460209698	34.0078413258168	0.260131654791392	0.183490078823521	-14.1064226187477	-0.510297097952324	-0.495708097222195	-0.517529119085837	0.167777036922505	0.20255205014023	0.150539634859686	0.18973058037001	0.22624073751751	0.166699137831742	0.000974244864544367	0.00243014573195974	0.00270056163188022
129	8.10930216216329	0.17	34.0841413949863	22.1247857190826	46.04349707089	0.179152097448509	9.67372547992943	6.44077078803381	12.906680171825	0.24	0.18	0.32	10.6429664814327	15.985219692145	21.3274729028573	26.0777769710973	39.1675567796804	52.2573365882635	26.6752087264408	40.0700300060763	53.4505773544548	34.0841413949863	0.262379531818243	-0.0954227890927746	-14.4118948984299	-0.510297097952324	-0.495708097222195	-0.517529119085837	0.167777036922505	0.20255205014023	0.150539634859686	0.18973058037001	0.22624073751751	0.166699137831742	0.000974244864544367	0.00243014573195974	0.00270056163188022
129	8.10930216216329	0.17	34.2204949757062	22.4613099812987	45.9796799701137	0.176952447929226	9.64259519238863	6.39573511826767	12.8894552665096	0.25	0.19	0.31	10.362358253236	15.6229149623579	20.8834716714799	24.879227013937	37.5094200054854	50.1396129970337	25.5582988970371	38.5289752013021	51.4812519789246	34.2204949757062	0.266627643980667	0.573663376619372	-13.4057131981628	-0.510297097952324	-0.495708097222195	-0.517529119085837	0.167777036922505	0.20255205014023	0.150539634859686	0.18973058037001	0.22624073751751	0.166699137831742	0.000974244864544367	0.00243014573195974	0.00270056163188022
129	8.10930216216329	0.17	34.2566118969367	22.5106802841755	46.0025435096979	0.187292409830236	9.22565186917031	6.22517976739907	12.2261239709416	0.23	0.18	0.33	10.3683665533191	15.3658117270462	20.3632569007733	25.6165097948474	37.9634019097884	50.3102940247293	26.1171961632904	38.7211050157482	51.3096720571817	34.2566118969367	0.257126372675847	0.172414252515596	-14.3579936322973	-0.510297097952324	-0.495708097222195	-0.517529119085837	0.167777036922505	0.20255205014023	0.150539634859686	0.18973058037001	0.22624073751751	0.166699137831742	0.000974244864544367	0.00243014573195974	0.00270056163188022
129	8.10930216216329	0.17	35.1126290301399	22.914776479579	47.3104815807008	0.171525308512901	9.59021270364843	6.29950566934122	12.8809197379556	0.25	0.2	0.33	10.2077995706049	15.540103344101	20.872407117597	24.5114548695147	37.3156368472811	50.1198188250475	25.171376465306	38.291105644516	51.4792046140014	35.1126290301399	0.270347180368717	-0.777567360568072	-14.7176156964499	-0.510297097952324	-0.495708097222195	-0.517529119085837	0.167777036922505	0.20255205014023	0.150539634859686	0.18973058037001	0.22624073751751	0.166699137831742	0.000974244864544367	0.00243014573195974	0.00270056163188022
129	8.10930216216329	0.17	35.2332340716373	22.8949417498989	47.5715263933756	0.190273804372485	9.7859510867296	6.63408254125416	12.937819632205	0.24	0.17	0.32	10.8552571147789	16.0126158362535	21.1699745577282	26.3281576562891	38.8367285794191	51.3452995025491	26.885331732999	39.6283560908388	52.4258056156438	35.2332340716373	0.257777770140797	0.656689611767443	-13.7952156113505	-0.510297097952324	-0.495708097222195	-0.517529119085837	0.167777036922505	0.20255205014023	0.150539634859686	0.18973058037001	0.22624073751751	0.166699137831742	0.000974244864544367	0.00243014573195974	0.00270056163188022
129	8.10930216216329	0.17	36.1577152761381	23.6279556242024	48.6874749280738	0.202804512041846	10.1991751286799	7.0420330974362	13.3563171599235	0.23	0.17	0.32	11.7902338284879	17.076128152339	22.3620224761902	29.2905526992087	42.4223335024964	55.554114305784	29.8758967903083	43.246149601009	56.446230824149	36.1577152761381	0.251936206997748	-0.656153321844677	-15.2919577476112	-0.510297097952324	-0.495708097222195	-0.517529119085837	0.167777036922505	0.20255205014023	0.150539634859686	0.18973058037001	0.22624073751751	0.166699137831742	0.000974244864544367	0.00243014573195974	0.00270056163188022
129	8.10930216216329	0.17	36.7401740575212	24.1976367696855	49.2827113453568	0.21648575503256	11.0150168079229	7.74327207625026	14.2867615395955	0.26	0.19	0.33	12.2777792542366	17.4654775807483	22.65317590726	28.8443532403935	41.0318832436608	53.2194132469281	29.5941471433228	42.0980239617068	54.5869650030699	36.7401740575212	0.271804956457298	0.559522429128422	-13.2265719384007	-0.510297097952324	-0.495708097222195	-0.517529119085837	0.167777036922505	0.20255205014023	0.150539634859686	0.18973058037001	0.22624073751751	0.166699137831742	0.000974244864544367	0.00243014573195974	0.00270056163188022
129	8.10930216216329	0.17	37.9917214316723	24.965418716373	51.0180241469716	0.190751932993612	10.7304815108519	7.27975108077551	14.1812119409283	0.25	0.2	0.32	11.6749138925905	17.2090290279383	22.743144163286	27.7421652769853	40.8924410014273	54.0427167258692	28.509264302085	42.0034739010484	55.5329951497646	37.9917214316723	0.267929917097453	0.4605698458139	-13.4301456549837	-0.510297097952324	-0.495708097222195	-0.517529119085837	0.167777036922505	0.20255205014023	0.150539634859686	0.18973058037001	0.22624073751751	0.166699137831742	0.000974244864544367	0.00243014573195974	0.00270056163188022
129	8.10930216216329	0.17	38.6773029901781	25.4788108381462	51.8757951422101	0.176740092186296	10.4929655390985	6.95719028039168	14.0287407978054	0.24	0.18	0.31	11.3775515604683	17.1598377551619	22.9421239498556	27.578913027328	41.5950365504819	55.6111600736357	28.2708443706276	42.6036481166722	57.0489499028121	38.6773029901781	0.258902439767628	0.623708225383441	-13.6395863087285	-0.510297097952324	-0.495708097222195	-0.517529119085837	0.167777036922505	0.20255205014023	0.150539634859686	0.18973058037001	0.22624073751751	0.166699137831742	0.000974244864544367	0.00243014573195974	0.00270056163188022
129	8.10930216216329	0.18	24.5701545602303	16.4687482072039	32.6715609132568	0.223944763807558	9.4148021823248	6.67844666751175	12.1511576971379	0.25	0.19	0.33	10.7655582774458	15.1765233160429	19.5874883546401	25.714067946918	36.2498759181212	46.7856838893245	26.2965382069368	37.0931427405279	47.8296620219011	24.5701545602303	0.287230893512648	0.582449045528801	-12.9853898142392	-0.510297097952324	-0.495708097222195	-0.517529119085837	0.167777036922505	0.20255205014023	0.150539634859686	0.18973058037001	0.22624073751751	0.166699137831742	0.000974244864544367	0.00243014573195974	0.00270056163188022
129	8.10930216216329	0.18	25.2118393461802	16.8295574504484	33.5941212419121	0.252171305629906	10.4064858672532	7.60851757004492	13.2044541644615	0.27	0.2	0.36	11.7641183063232	16.090273797544	20.4164292887649	26.964376101128	36.8802984592479	46.7962208173679	27.5760099258198	37.7304326211333	47.8680338147526	25.2118393461802	0.302280610689307	-0.274064913900757	-13.2554049900361	-0.510297097952324	-0.495708097222195	-0.517529119085837	0.167777036922505	0.20255205014023	0.150539634859686	0.18973058037001	0.22624073751751	0.166699137831742	0.000974244864544367	0.00243014573195974	0.00270056163188022
129	8.10930216216329	0.18	25.3581178738833	16.8053828303556	33.910852917411	0.189168828629512	8.63918279185173	5.84664823910865	11.4317173445948	0.26	0.2	0.34	9.20934247618795	13.6080006511015	18.0066588260151	21.4943493090127	31.7606952014583	42.0270410939039	22.0359910793474	32.5695474682991	43.0736975514943	25.3581178738833	0.292966981762309	0.321368896731384	-12.9707773621495	-0.510297097952324	-0.495708097222195	-0.517529119085837	0.167777036922505	0.20255205014023	0.150539634859686	0.18973058037001	0.22624073751751	0.166699137831742	0.000974244864544367	0.00243014573195974	0.00270056163188022
129	8.10930216216329	0.18	25.4332624215511	17.0460924771899	33.8204323659124	0.228161806503174	9.27323405697751	6.61031269036638	11.9361554235886	0.26	0.19	0.37	10.3969304029746	14.5852660255238	18.7736016480729	24.2310153975541	33.992321958871	43.753628520188	24.6253600453079	34.5457989571438	44.4647470391857	25.4332624215511	0.300792412826702	1.94361824159806	-11.1929991806946	-0.510297097952324	-0.495708097222195	-0.517529119085837	0.167777036922505	0.20255205014023	0.150539634859686	0.18973058037001	0.22624073751751	0.166699137831742	0.000974244864544367	0.00243014573195974	0.00270056163188022
129	8.10930216216329	0.18	25.4865606210575	16.9846582400949	33.9884630020202	0.214233129119208	8.59140708639382	6.02247099180985	11.1603431809778	0.27	0.2	0.38	9.37572539363152	13.3750206014229	17.3743158092142	21.6328512201449	30.8605274354013	40.0882036506577	22.0484722767544	31.4922921364116	40.854045619188	25.4865606210575	0.298617243506268	-0.175890620444694	-13.2712461721971	-0.510297097952324	-0.495708097222195	-0.517529119085837	0.167777036922505	0.20255205014023	0.150539634859686	0.18973058037001	0.22624073751751	0.166699137831742	0.000974244864544367	0.00243014573195974	0.00270056163188022
129	8.10930216216329	0.18	25.6172688547216	17.002237075802	34.2323006336411	0.185533913411551	8.0415241620337	5.41096130957801	10.6720870144894	0.24	0.17	0.33	8.84503458846896	13.1450874045788	17.4451402206886	21.4304934561381	31.8490229502824	42.2675524444266	21.8074118831472	32.4131657820251	43.0357723889515	25.6172688547216	0.278877826889392	1.03147198072821	-12.9177508002416	-0.510297097952324	-0.495708097222195	-0.517529119085837	0.167777036922505	0.20255205014023	0.150539634859686	0.18973058037001	0.22624073751751	0.166699137831742	0.000974244864544367	0.00243014573195974	0.00270056163188022
129	8.10930216216329	0.18	25.9356770903789	17.4009234845083	34.4704306962496	0.251674298700033	9.54406413016435	6.97458729015931	12.1135409701694	0.25	0.18	0.35	11.1299250922607	15.2302515439641	19.3305779956675	26.3151335985225	36.0097755192629	45.7044174400033	26.8070057180012	36.6977662303544	46.5794398177904	25.9356770903789	0.287695024812745	-0.487279211205715	-14.1742059676755	-0.510297097952324	-0.495708097222195	-0.517529119085837	0.167777036922505	0.20255205014023	0.150539634859686	0.18973058037001	0.22624073751751	0.166699137831742	0.000974244864544367	0.00243014573195974	0.00270056163188022
129	8.10930216216329	0.18	25.987705754214	17.2005695612401	34.7748419471878	0.204039331321594	8.26151208332374	5.71389670230751	10.80912746434	0.25	0.17	0.34	9.28431660883553	13.4238502803739	17.5633839519122	22.3565415074393	32.3244971737851	42.2924528401308	22.7127052519299	32.8430216360972	42.9586678386658	25.987705754214	0.27786420322253	-0.850438630756261	-14.8673153862673	-0.510297097952324	-0.495708097222195	-0.517529119085837	0.167777036922505	0.20255205014023	0.150539634859686	0.18973058037001	0.22624073751751	0.166699137831742	0.000974244864544367	0.00243014573195974	0.00270056163188022
129	8.10930216216329	0.18	26.1667156719879	17.4359792105927	34.8974521333832	0.219574964342711	8.84958301340838	6.24473459989732	11.4544314269195	0.24	0.18	0.34	10.2964991620069	14.5914486234801	18.8863980849532	25.1714189619504	35.6711014864786	46.1707840110069	25.6974554385543	36.4417727307709	47.1545916284413	26.1667156719879	0.276689609089528	-0.882323886345614	-14.9195970026018	-0.510297097952324	-0.495708097222195	-0.517529119085837	0.167777036922505	0.20255205014023	0.150539634859686	0.18973058037001	0.22624073751751	0.166699137831742	0.000974244864544367	0.00243014573195974	0.00270056163188022
129	8.10930216216329	0.18	26.2433389551286	17.4405267702089	35.0461511400482	0.23894017778656	9.82771789275503	7.08927966116348	12.5661561243466	0.26	0.2	0.35	11.2256261258939	15.5618471844459	19.8980682429978	26.3371448505585	36.5106247832005	46.6841047158425	26.9745038626094	37.4188537885523	47.8122023713232	26.2433389551286	0.291380903035172	0.0232887333304843	-13.3531138151371	-0.510297097952324	-0.495708097222195	-0.517529119085837	0.167777036922505	0.20255205014023	0.150539634859686	0.18973058037001	0.22624073751751	0.166699137831742	0.000974244864544367	0.00243014573195974	0.00270056163188022
129	8.10930216216329	0.18	26.2651486450757	17.620903057744	34.9093942324074	0.222337925639959	8.64459122503388	6.12042118185107	11.1687612682167	0.25	0.17	0.34	9.93059450265057	14.0261474735664	18.1217004444823	23.8776894235277	33.7252712406117	43.5728530576956	24.230141834452	34.2358418006368	44.2678676239702	26.2651486450757	0.281780352382178	0.234740770112903	-13.6716429778466	-0.510297097952324	-0.495708097222195	-0.517529119085837	0.167777036922505	0.20255205014023	0.150539634859686	0.18973058037001	0.22624073751751	0.166699137831742	0.000974244864544367	0.00243014573195974	0.00270056163188022
129	8.10930216216329	0.18	26.3795638065708	17.6309338167986	35.1281937963429	0.215629852048341	9.74957610047933	6.84637392293662	12.652778278022	0.26	0.19	0.34	10.9039213992178	15.5277249931041	20.1515285869904	25.7302521684379	36.6411555115745	47.552058854711	26.2784367755532	37.4271563395017	48.5690165240015	26.3795638065708	0.293254872358383	-0.187655585954078	-13.6144003501164	-0.510297097952324	-0.495708097222195	-0.517529119085837	0.167777036922505	0.20255205014023	0.150539634859686	0.18973058037001	0.22624073751751	0.166699137831742	0.000974244864544367	0.00243014573195974	0.00270056163188022
129	8.10930216216329	0.18	26.5778435153865	17.8536595867613	35.3020274440118	0.206087240822812	9.02477533846203	6.25921779447996	11.7903328824441	0.24	0.2	0.34	10.3336843447652	14.8994942646563	19.4653041845473	25.2962646103274	36.4731045485948	47.6499444868622	25.9421777565717	37.3728114884349	48.8632156201974	26.5778435153865	0.286179836691988	-1.13483267420861	-14.7484045016903	-0.510297097952324	-0.495708097222195	-0.517529119085837	0.167777036922505	0.20255205014023	0.150539634859686	0.18973058037001	0.22624073751751	0.166699137831742	0.000974244864544367	0.00243014573195974	0.00270056163188022
129	8.10930216216329	0.18	26.6227607348884	17.7436985067478	35.501822963029	0.23456485820024	9.8181800504768	7.04907661591907	12.5872834850345	0.26	0.2	0.35	11.0448941283944	15.3836828707659	19.7224716131374	25.645044982913	35.7192413650604	45.7934377472078	26.2700708756131	36.5863999839276	46.9334158057237	26.6227607348884	0.289526915179591	-0.330691496706569	-13.7819520295119	-0.510297097952324	-0.495708097222195	-0.517529119085837	0.167777036922505	0.20255205014023	0.150539634859686	0.18973058037001	0.22624073751751	0.166699137831742	0.000974244864544367	0.00243014573195974	0.00270056163188022
129	8.10930216216329	0.18	26.8459080621896	17.7687446144173	35.9230715099619	0.234079784789717	9.59040125671476	6.88188123028637	12.2989212831432	0.27	0.19	0.36	10.7306843644676	14.9539879243334	19.1772914841993	24.7975141815776	34.5571368078533	44.3167594341291	25.3103086629561	35.2648303177381	45.2110932622583	26.8459080621896	0.296201617127619	-0.339948567241233	-13.6420288219773	-0.510297097952324	-0.495708097222195	-0.517529119085837	0.167777036922505	0.20255205014023	0.150539634859686	0.18973058037001	0.22624073751751	0.166699137831742	0.000974244864544367	0.00243014573195974	0.00270056163188022
129	8.10930216216329	0.18	26.9089800406278	17.9630267448995	35.854933336356	0.192082695941785	7.65010212680542	5.20051986689356	10.0996843867173	0.24	0.17	0.31	8.49899184359934	12.5022415532582	16.505491262917	20.5869687417742	30.2839749461431	39.9809811505119	21.0491808847159	30.9558519229669	40.8648096984963	26.9089800406278	0.267442666129419	1.03300852860738	-13.1613635660061	-0.510297097952324	-0.495708097222195	-0.517529119085837	0.167777036922505	0.20255205014023	0.150539634859686	0.18973058037001	0.22624073751751	0.166699137831742	0.000974244864544367	0.00243014573195974	0.00270056163188022
129	8.10930216216329	0.18	26.9746728904286	18.0521932778637	35.8971525029934	0.194814185320911	9.03103067535733	6.16447389796686	11.8975874527478	0.27	0.2	0.33	9.57412352948118	14.0262096515523	18.4782957736234	22.03993206597	32.2887736837063	42.5376153014426	22.6191278495152	33.1488732260342	43.6817355932278	26.9746728904286	0.286859798086572	-0.0468760564341498	-13.3990955319323	-0.510297097952324	-0.495708097222195	-0.517529119085837	0.167777036922505	0.20255205014023	0.150539634859686	0.18973058037001	0.22624073751751	0.166699137831742	0.000974244864544367	0.00243014573195974	0.00270056163188022
129	8.10930216216329	0.18	27.0556201643892	18.0965535074615	36.014686821317	0.172808791341495	7.52414675718113	4.95397138341457	10.0943221309477	0.24	0.18	0.33	8.19577762535104	12.447838081749	16.699898538147	20.1063286032662	30.5377151885788	40.9691017738913	20.512570557776	31.1526917638987	41.7849557191874	27.0556201643892	0.273482495581921	-0.504159929470518	-14.4778553628635	-0.510297097952324	-0.495708097222195	-0.517529119085837	0.167777036922505	0.20255205014023	0.150539634859686	0.18973058037001	0.22624073751751	0.166699137831742	0.000974244864544367	0.00243014573195974	0.00270056163188022
129	8.10930216216329	0.18	27.1959550817477	18.1121280619113	36.2797821015842	0.185556039897539	8.65439225589608	5.82355376005791	11.4852307517343	0.26	0.18	0.36	9.22004563778616	13.7019240921151	18.1838025464441	21.6285891862795	32.1422798641484	42.6559705420173	21.9874471062625	32.6878470670464	43.3566426961337	27.1959550817477	0.286069104744686	-1.28993075173994	-14.8232220480154	-0.510297097952324	-0.495708097222195	-0.517529119085837	0.167777036922505	0.20255205014023	0.150539634859686	0.18973058037001	0.22624073751751	0.166699137831742	0.000974244864544367	0.00243014573195974	0.00270056163188022
129	8.10930216216329	0.18	27.332244562749	18.3149034304258	36.3495856950723	0.176780851115736	7.62996167012535	5.05928213897204	10.2006412012787	0.25	0.19	0.3	8.22070222300015	12.3977357142904	16.5747692055807	19.7954834808001	29.853796655585	39.9121098303699	20.394875729925	30.7237810666956	41.0991287144905	27.332244562749	0.262642323377265	-1.07219132524753	-15.3613898681309	-0.510297097952324	-0.495708097222195	-0.517529119085837	0.167777036922505	0.20255205014023	0.150539634859686	0.18973058037001	0.22624073751751	0.166699137831742	0.000974244864544367	0.00243014573195974	0.00270056163188022
129	8.10930216216329	0.18	27.3856446408346	18.2583006720558	36.5129886096133	0.202471871094539	9.03178547702186	6.23312811134745	11.8304428426963	0.24	0.18	0.32	10.3092225599076	14.938035113774	19.5668476676403	25.2840371009638	36.6365001664632	47.9889632319625	25.9183529803879	37.5234772049476	49.1604194446794	27.3856446408346	0.273878353745592	-0.864421532252571	-14.9137340531588	-0.510297097952324	-0.495708097222195	-0.517529119085837	0.167777036922505	0.20255205014023	0.150539634859686	0.18973058037001	0.22624073751751	0.166699137831742	0.000974244864544367	0.00243014573195974	0.00270056163188022
129	8.10930216216329	0.18	27.3924537595542	18.2703049194847	36.5146025996237	0.240773968415062	10.1171133896295	7.31217802052826	12.9220487587308	0.27	0.19	0.35	11.2934190951722	15.625549763928	19.9576804326837	25.857885846583	35.776913854058	45.6959418615331	26.4173041486136	36.5395137473956	46.664739041291	27.3924537595542	0.292121953515588	-0.616533485359567	-14.0851921363858	-0.510297097952324	-0.495708097222195	-0.517529119085837	0.167777036922505	0.20255205014023	0.150539634859686	0.18973058037001	0.22624073751751	0.166699137831742	0.000974244864544367	0.00243014573195974	0.00270056163188022
129	8.10930216216329	0.18	27.3990037098985	18.3229354436545	36.4750719761426	0.235664164424463	9.28504316116206	6.67429653529445	11.8957897870297	0.24	0.18	0.34	11.0614870638207	15.3883460633024	19.7152050627841	27.1871338086422	37.8217703553674	48.4564069020926	27.6457919147855	38.5066243134133	49.2933097684836	27.3990037098985	0.273498837116023	-0.185231958842023	-14.2966162935745	-0.510297097952324	-0.495708097222195	-0.517529119085837	0.167777036922505	0.20255205014023	0.150539634859686	0.18973058037001	0.22624073751751	0.166699137831742	0.000974244864544367	0.00243014573195974	0.00270056163188022
129	8.10930216216329	0.18	27.4796964129396	18.4071339786455	36.5522588472336	0.199285096346363	8.06915532162399	5.54384308993491	10.5944675533131	0.26	0.19	0.33	8.80657054328061	12.8181091008123	16.8296476583439	20.7273834706408	30.1690495063103	39.6107155419798	21.2106350877112	30.8614021967961	40.5325413840525	27.4796964129396	0.277589323233269	-0.397895846975498	-14.1876313637653	-0.510297097952324	-0.495708097222195	-0.517529119085837	0.167777036922505	0.20255205014023	0.150539634859686	0.18973058037001	0.22624073751751	0.166699137831742	0.000974244864544367	0.00243014573195974	0.00270056163188022
129	8.10930216216329	0.18	27.594760218154	18.4850071467353	36.7045132895727	0.212818019606035	9.16396314670824	6.41225627260464	11.9156700208118	0.26	0.19	0.34	10.0985637810171	14.4321846148443	18.7658054486715	23.5658649200629	33.6787409090935	43.791616898124	24.0717017208831	34.419068119968	44.7019861064237	27.594760218154	0.287460680454805	-0.161769707019372	-13.7032762791521	-0.510297097952324	-0.495708097222195	-0.517529119085837	0.167777036922505	0.20255205014023	0.150539634859686	0.18973058037001	0.22624073751751	0.166699137831742	0.000974244864544367	0.00243014573195974	0.00270056163188022
129	8.10930216216329	0.18	27.6470189569747	18.565994100093	36.7280438138564	0.217102078901412	8.76788853875473	6.16832126694009	11.3674558105694	0.24	0.18	0.34	10.1279453787032	14.3962501893351	18.664554999967	24.6517462225819	35.0409380139968	45.4301298054117	25.1341855470222	35.7186635945377	46.3179566580107	27.6470189569747	0.275721966354371	-0.182425249731737	-14.1546154456179	-0.510297097952324	-0.495708097222195	-0.517529119085837	0.167777036922505	0.20255205014023	0.150539634859686	0.18973058037001	0.22624073751751	0.166699137831742	0.000974244864544367	0.00243014573195974	0.00270056163188022
129	8.10930216216329	0.18	27.8477052777734	18.7025986969651	36.9928118585817	0.182969777511224	8.19076026200606	5.48842606563616	10.893094458376	0.25	0.18	0.34	8.83125888134325	13.1795023643832	17.5277458474232	21.0552612469121	31.4222319960092	41.7892027451063	21.4377107660204	32.0122713057216	42.5402575219121	27.8477052777734	0.276508584204357	0.536631814381333	-13.4192038374182	-0.510297097952324	-0.495708097222195	-0.517529119085837	0.167777036922505	0.20255205014023	0.150539634859686	0.18973058037001	0.22624073751751	0.166699137831742	0.000974244864544367	0.00243014573195974	0.00270056163188022
129	8.10930216216329	0.18	27.9299063023606	18.7729909271592	37.086821677562	0.211925916916066	8.95061291469023	6.25579314667277	11.6454326827077	0.26	0.18	0.36	9.89825657616049	14.1621471596484	18.4260377431363	23.2053086410675	33.2015030456338	43.1976974502002	23.5584805398981	33.7155557313099	43.8578058860751	27.9299063023606	0.290117405504935	0.159528000002283	-13.3452490217728	-0.510297097952324	-0.495708097222195	-0.517529119085837	0.167777036922505	0.20255205014023	0.150539634859686	0.18973058037001	0.22624073751751	0.166699137831742	0.000974244864544367	0.00243014573195974	0.00270056163188022
129	8.10930216216329	0.18	28.0594573150632	18.6357130226218	37.4832016075045	0.207573270500753	8.96024032031203	6.22686692109204	11.693613719532	0.25	0.18	0.34	10.0889414249003	14.5176283498932	18.9463152748861	24.2232225682551	34.8563568636387	45.4894911590223	24.6400493993619	35.4895937591357	46.2991879744254	28.0594573150632	0.277001625916346	0.249869825805474	-13.7424933178834	-0.510297097952324	-0.495708097222195	-0.517529119085837	0.167777036922505	0.20255205014023	0.150539634859686	0.18973058037001	0.22624073751751	0.166699137831742	0.000974244864544367	0.00243014573195974	0.00270056163188022
129	8.10930216216329	0.18	28.0740404256316	18.7165170749269	37.4315637763363	0.224765526029704	9.29514985648551	6.59993404683976	11.9903656661313	0.26	0.19	0.35	10.4309019387228	14.6905705376192	18.9502391365155	24.4264838536544	34.4015298145984	44.3765757755424	24.9530346597602	35.1402826193011	45.3770271973346	28.0740404256316	0.283418880540613	0.628136735298628	-12.9710502494168	-0.510297097952324	-0.495708097222195	-0.517529119085837	0.167777036922505	0.20255205014023	0.150539634859686	0.18973058037001	0.22624073751751	0.166699137831742	0.000974244864544367	0.00243014573195974	0.00270056163188022
129	8.10930216216329	0.18	28.1264488923068	18.6245268099225	37.628370974691	0.158858783388953	7.23191340110012	4.63374366582308	9.83008313637716	0.24	0.17	0.34	7.65975254806339	11.9546248339162	16.249497119769	18.7753259232116	29.3027713543101	39.8302167854087	19.0477429408564	29.7468146513782	40.3887472128871	28.1264488923068	0.269782687451656	0.525986510201789	-13.6449248273313	-0.510297097952324	-0.495708097222195	-0.517529119085837	0.167777036922505	0.20255205014023	0.150539634859686	0.18973058037001	0.22624073751751	0.166699137831742	0.000974244864544367	0.00243014573195974	0.00270056163188022
129	8.10930216216329	0.18	28.182659523938	18.6982990480469	37.667019999829	0.259300529189967	10.8373775090021	7.97762151451263	13.6971335034915	0.26	0.17	0.33	12.6818719069026	17.227971159811	21.7740704127194	29.8699169619568	40.5774535292737	51.2849900965905	30.3809271399697	41.2569039092822	52.1557369412437	28.182659523938	0.283270606748497	0.500287658825404	-13.2922276100489	-0.510297097952324	-0.495708097222195	-0.517529119085837	0.167777036922505	0.20255205014023	0.150539634859686	0.18973058037001	0.22624073751751	0.166699137831742	0.000974244864544367	0.00243014573195974	0.00270056163188022
129	8.10930216216329	0.18	28.2286512881745	18.8190490591497	37.6382535171992	0.168688420230502	7.78074997545539	5.08396573817402	10.4775342127368	0.25	0.2	0.33	8.18818688944492	12.5316019462309	16.8750170030169	19.5407424068596	29.9061085052003	40.271474603541	20.0677166045169	30.6872290012394	41.3192889559651	28.2286512881745	0.276961138824107	-0.0529628111304467	-13.6950602357753	-0.510297097952324	-0.495708097222195	-0.517529119085837	0.167777036922505	0.20255205014023	0.150539634859686	0.18973058037001	0.22624073751751	0.166699137831742	0.000974244864544367	0.00243014573195974	0.00270056163188022
129	8.10930216216329	0.18	28.3612111363374	18.7755929541716	37.9468293185033	0.219807722402911	8.80017320127	6.21162633783869	11.3887200647013	0.26	0.19	0.35	9.75295408387836	13.8172646733974	17.8815752629163	22.6914772588453	32.1476082445744	41.6037392303034	23.1524647624539	32.7778505068361	42.4375171703501	28.3612111363374	0.279223356330036	-0.101140822894816	-13.8340275682222	-0.510297097952324	-0.495708097222195	-0.517529119085837	0.167777036922505	0.20255205014023	0.150539634859686	0.18973058037001	0.22624073751751	0.166699137831742	0.000974244864544367	0.00243014573195974	0.00270056163188022
129	8.10930216216329	0.18	28.3756444462489	18.9781548367104	37.7731340557875	0.171819843531966	8.09170000722592	5.3180543002971	10.8653457141547	0.26	0.19	0.36	8.47392081461919	12.8935172988089	17.3131137829987	20.0057656571439	30.4398272321942	40.8738888072446	20.3804404732223	30.9891863051822	41.6348343772442	28.3756444462489	0.283079930566977	0.78534164485226	-12.9363340744023	-0.510297097952324	-0.495708097222195	-0.517529119085837	0.167777036922505	0.20255205014023	0.150539634859686	0.18973058037001	0.22624073751751	0.166699137831742	0.000974244864544367	0.00243014573195974	0.00270056163188022
129	8.10930216216329	0.18	28.3865865089114	18.7647778436413	38.0083951741816	0.188478307088927	8.07384395541093	5.45816045059597	10.6895274602259	0.25	0.19	0.35	8.73488244705523	12.9208509872006	17.1068195273459	20.7114988413212	30.6369538310739	40.5624088208265	21.1385796958459	31.2702786024544	41.3605710151276	28.3865865089114	0.273095195695591	-0.882351512226877	-14.8127730151425	-0.510297097952324	-0.495708097222195	-0.517529119085837	0.167777036922505	0.20255205014023	0.150539634859686	0.18973058037001	0.22624073751751	0.166699137831742	0.000974244864544367	0.00243014573195974	0.00270056163188022
129	8.10930216216329	0.18	28.5539877291311	19.0383768797814	38.0695985784808	0.18570446949056	8.35146470884585	5.62105412249755	11.0818752951942	0.24	0.19	0.33	9.22158089012515	13.7009368145754	18.1802927390257	22.4260044046098	33.3193703999248	44.2127363952399	22.9371585349599	34.069675747924	5.74426317828476	28.5539877291311	0.27517484075234	0.861309130389372	-13.0998867653128	-0.510297097952324	-0.495708097222195	-0.517529119085837	0.167777036922505	0.20255205014023	0.150539634859686	0.18973058037001	0.22624073751751	0.166699137831742	0.000974244864544367	0.00243014573195974	0.00270056163188022
129	8.10930216216329	0.18	28.5891366390202	19.1594824066273	38.0187908714131	0.228945249231251	9.32864409643603	6.65575600231657	12.0015321905555	0.25	0.19	0.33	10.6958251833081	14.991166505811	19.2865078283139	25.4676236023175	35.6951782014431	45.9227328005686	26.0923022713003	36.5738788451181	47.054527054544	28.5891366390202	0.276991477183282	-0.12860022325826	-13.9826319916642	-0.510297097952324	-0.495708097222195	-0.517529119085837	0.167777036922505	0.20255205014023	0.150539634859686	0.18973058037001	0.22624073751751	0.166699137831742	0.000974244864544367	0.00243014573195974	0.00270056163188022
129	8.10930216216329	0.18	28.7487683628792	19.2018029003953	38.2957338253631	0.19376513457822	9.40153167375746	6.407357600255	12.3957057472599	0.27	0.21	0.34	9.93219458819474	14.5735337149153	19.214872841636	22.8215838571835	33.4861665080288	44.1507491588741	23.4996584570677	34.4697623165825	45.4731203395168	28.7487683628792	0.293807445216566	0.363637819851456	-12.7709901378701	-0.510297097952324	-0.495708097222195	-0.517529119085837	0.167777036922505	0.20255205014023	0.150539634859686	0.18973058037001	0.22624073751751	0.166699137831742	0.000974244864544367	0.00243014573195974	0.00270056163188022
129	8.10930216216329	0.18	28.782253654823	19.0372773627581	38.527229946888	0.1852179724393	7.87058214686113	5.29324356425741	10.4479207294649	0.24	0.18	0.33	8.63166446617336	12.8345169498525	17.0373694335317	20.8614278535649	31.0190868092679	41.176745764971	21.3280658671657	31.6964760879289	42.1168481558191	28.782253654823	0.26875141764176	-0.0743229006538551	-14.310346101276	-0.510297097952324	-0.495708097222195	-0.517529119085837	0.167777036922505	0.20255205014023	0.150539634859686	0.18973058037001	0.22624073751751	0.166699137831742	0.000974244864544367	0.00243014573195974	0.00270056163188022
129	8.10930216216329	0.18	28.806375253074	19.1549488886725	38.4578016174755	0.208521463242171	8.96120066218241	6.23538895145157	11.6870123729132	0.25	0.2	0.35	10.1184745878098	14.5417843028779	18.9650940179461	24.3327335323454	34.9698326023432	45.606931672341	24.8549216863151	35.7663613404136	46.6096399556233	28.806375253074	0.282659573676979	0.288030170858056	-13.2963641238906	-0.510297097952324	-0.495708097222195	-0.517529119085837	0.167777036922505	0.20255205014023	0.150539634859686	0.18973058037001	0.22624073751751	0.166699137831742	0.000974244864544367	0.00243014573195974	0.00270056163188022
129	8.10930216216329	0.18	28.8194443273275	19.2209797541279	38.4179089005271	0.190754479308012	8.88871156898125	6.03028490010893	11.7471382378536	0.25	0.19	0.33	9.68203486065702	14.2714343854048	18.8608339101525	23.0329206438769	33.9507986083638	44.8686765728507	23.6440884097219	34.7404363472391	45.9172244388289	28.8194443273275	0.281368054130752	-0.277010365332671	-13.9638886812228	-0.510297097952324	-0.495708097222195	-0.517529119085837	0.167777036922505	0.20255205014023	0.150539634859686	0.18973058037001	0.22624073751751	0.166699137831742	0.000974244864544367	0.00243014573195974	0.00270056163188022
129	8.10930216216329	0.18	28.85989930675	19.2403084692576	38.4794901442423	0.227924856271576	9.34997575190594	6.66320948611224	12.0367420176996	0.23	0.18	0.31	11.0699105404163	15.5335646199308	19.9972186994454	27.2771173387228	38.2759068629792	49.2746963872356	27.9374809775293	39.1827787965179	50.4381680445932	28.85989930675	0.262507853807696	-0.623069461200061	-15.0994828122874	-0.510297097952324	-0.495708097222195	-0.517529119085837	0.167777036922505	0.20255205014023	0.150539634859686	0.18973058037001	0.22624073751751	0.166699137831742	0.000974244864544367	0.00243014573195974	0.00270056163188022
129	8.10930216216329	0.18	28.8606741960653	19.1777322637444	38.5436161283862	0.215706761589728	9.79957813168665	6.88214979133529	12.717006472038	0.26	0.19	0.35	10.7849667904611	15.3568474844637	19.9287281784662	25.0452164993865	35.6621932611446	46.2791700229027	25.5651291166175	36.3981076736773	47.2635637888107	28.8606741960653	0.285603939324693	0.138507937849544	-13.4286240326803	-0.510297097952324	-0.495708097222195	-0.517529119085837	0.167777036922505	0.20255205014023	0.150539634859686	0.18973058037001	0.22624073751751	0.166699137831742	0.000974244864544367	0.00243014573195974	0.00270056163188022
129	8.10930216216329	0.18	29.0149335370578	19.3100906977081	38.7197763764075	0.17651948933588	8.51272644042881	5.64204851099842	11.3834043698592	0.24	0.18	0.34	9.29976143820662	14.0314860693554	18.7632107005042	22.727073920611	34.2906238222557	45.8541737239005	23.1749994564929	34.9810670042254	46.7235883051027	29.0149335370578	0.273340181276246	0.0574914558514806	-13.9529177459453	-0.510297097952324	-0.495708097222195	-0.517529119085837	0.167777036922505	0.20255205014023	0.150539634859686	0.18973058037001	0.22624073751751	0.166699137831742	0.000974244864544367	0.00243014573195974	0.00270056163188022
129	8.10930216216329	0.18	29.0300021764727	19.332854496869	38.7271498560764	0.197472236058084	8.96383887134246	6.14249180501974	11.7851859376652	0.24	0.18	0.35	9.9915101253523	14.5807743319825	19.1700385386127	24.0860761222204	35.1492052827866	46.2123344433527	24.532346876515	35.8065645868345	47.0723230082704	29.0300021764727	0.280963364352991	-0.582786848107682	-14.3958753496923	-0.510297097952324	-0.495708097222195	-0.517529119085837	0.167777036922505	0.20255205014023	0.150539634859686	0.18973058037001	0.22624073751751	0.166699137831742	0.000974244864544367	0.00243014573195974	0.00270056163188022
129	8.10930216216329	0.18	29.0862781835509	19.3571104966927	38.8154458704091	0.207310719729769	9.66393830186337	6.71354289675528	12.6143337069715	0.25	0.19	0.36	10.7157385900593	15.4249757819049	20.1342129737504	25.3414949519369	36.4783017638663	47.6151085757957	25.8313788753335	37.2322581654905	48.5588001011044	29.0862781835509	0.285130167876823	-1.11191184830231	-14.6338215705571	-0.510297097952324	-0.495708097222195	-0.517529119085837	0.167777036922505	0.20255205014023	0.150539634859686	0.18973058037001	0.22624073751751	0.166699137831742	0.000974244864544367	0.00243014573195974	0.00270056163188022
129	8.10930216216329	0.18	29.153815713911	19.4855101426939	38.8221212851282	0.229873959072751	9.5418876674381	6.81507201915087	12.2687033157253	0.26	0.19	0.36	10.6798600954725	14.9530371870745	19.2262142786764	24.801157818485	34.7244843871619	44.6478109558387	25.2282751010397	35.3405819490754	45.4502061045454	29.153815713911	0.288604436410973	-0.384963059702718	-13.9081067774618	-0.510297097952324	-0.495708097222195	-0.517529119085837	0.167777036922505	0.20255205014023	0.150539634859686	0.18973058037001	0.22624073751751	0.166699137831742	0.000974244864544367	0.00243014573195974	0.00270056163188022
129	8.10930216216329	0.18	29.209359181882	19.5816576759375	38.8370606878264	0.215775793810806	9.42384009886347	6.61884484858622	12.2288353491407	0.24	0.18	0.33	10.8931322290504	15.5095244941833	20.1259167593162	26.5786864662432	37.8424478931853	49.1062093201274	27.11624965386	38.6126764857926	50.0971181318362	29.209359181882	0.273759658989086	0.0170622189218917	-14.1620473739874	-0.510297097952324	-0.495708097222195	-0.517529119085837	0.167777036922505	0.20255205014023	0.150539634859686	0.18973058037001	0.22624073751751	0.166699137831742	0.000974244864544367	0.00243014573195974	0.00270056163188022
129	8.10930216216329	0.18	29.2867318097947	19.4441054830695	39.1293581365199	0.149484330128984	8.06367733477387	5.06063172832628	11.0667229412215	0.25	0.19	0.33	8.17866475478942	13.0319922792962	17.8853198038029	19.5862027328549	31.2089137344603	42.8316247360658	20.0675543067449	31.9337403858506	43.858244785541	29.2867318097947	0.276241732297407	-0.293828335989888	-14.1715913278533	-0.510297097952324	-0.495708097222195	-0.517529119085837	0.167777036922505	0.20255205014023	0.150539634859686	0.18973058037001	0.22624073751751	0.166699137831742	0.000974244864544367	0.00243014573195974	0.00270056163188022
129	8.10930216216329	0.18	29.3089991204321	19.4782424607413	39.139755780123	0.211392304198693	9.35686575365316	6.53522461087254	12.1785068964338	0.27	0.19	0.32	10.1428670383641	14.522139771177	18.9014125039899	23.3334195474753	33.4078302245596	43.4822409016438	23.9218596199192	34.279808213712	44.6016045430599	29.3089991204321	0.278280771384711	-0.664256496883732	-14.3879639968773	-0.510297097952324	-0.495708097222195	-0.517529119085837	0.167777036922505	0.20255205014023	0.150539634859686	0.18973058037001	0.22624073751751	0.166699137831742	0.000974244864544367	0.00243014573195974	0.00270056163188022
129	8.10930216216329	0.18	29.5027883949702	19.6157047391537	39.3898720507868	0.183894887753356	8.50175118928437	5.70546206543457	11.2980403131342	0.24	0.18	0.34	9.3463857003188	13.9271184054649	18.5078511106111	22.6951877524704	33.8182669962071	44.9413462399438	23.1348116615934	34.4854297419258	45.834191258614	29.5027883949702	0.274343011656674	0.0534448809194363	-13.8968596410658	-0.510297097952324	-0.495708097222195	-0.517529119085837	0.167777036922505	0.20255205014023	0.150539634859686	0.18973058037001	0.22624073751751	0.166699137831742	0.000974244864544367	0.00243014573195974	0.00270056163188022
129	8.10930216216329	0.18	29.5694295035625	19.5938278463772	39.5450311607477	0.225819124163987	9.91078929737386	7.04572373287975	12.775854861868	0.27	0.19	0.36	10.9007099163822	15.3333629402613	19.7660159641404	25.0003569512222	35.1664753680923	45.3325937849625	25.5133759755382	35.9052119454876	46.3057503521782	29.5694295035625	0.292670819393773	-0.797730391792595	-14.1461873853532	-0.510297097952324	-0.495708097222195	-0.517529119085837	0.167777036922505	0.20255205014023	0.150539634859686	0.18973058037001	0.22624073751751	0.166699137831742	0.000974244864544367	0.00243014573195974	0.00270056163188022
129	8.10930216216329	0.18	29.6086227958751	19.827488947537	39.3897566442131	0.199225161664919	8.89960892240755	6.11387585406472	11.6853419907504	0.24	0.19	0.36	9.98307447597354	14.5317734282036	19.0804723804336	24.1604607617735	35.1689594779725	46.1774581941716	24.6260296593679	35.8684362516809	47.0729049010451	29.6086227958751	0.28110464945963	-0.357176581734551	-14.0784255756085	-0.510297097952324	-0.495708097222195	-0.517529119085837	0.167777036922505	0.20255205014023	0.150539634859686	0.18973058037001	0.22624073751751	0.166699137831742	0.000974244864544367	0.00243014573195974	0.00270056163188022
129	8.10930216216329	0.18	29.7413134020481	19.7189533263277	39.7636734777686	0.206768764339979	8.53271394423259	5.92337746793772	11.1420504205275	0.25	0.17	0.34	9.47808953001279	13.6533299009192	17.8285702718256	22.4706486978323	32.3693059437423	42.2679631896523	22.818220861938	32.854465439575	42.9340028786474	29.7413134020481	0.274341508252451	0.17376890259324	-13.8608113916836	-0.510297097952324	-0.495708097222195	-0.517529119085837	0.167777036922505	0.20255205014023	0.150539634859686	0.18973058037001	0.22624073751751	0.166699137831742	0.000974244864544367	0.00243014573195974	0.00270056163188022
129	8.10930216216329	0.18	29.7528527754431	19.7025045755222	39.8032009753641	0.22522835762714	10.268742819894	7.29517353597564	13.2423121038123	0.26	0.2	0.34	11.5871896543137	16.3102179788752	21.0332463034366	27.2685839216741	38.3834701084899	49.4983562953057	27.9851024658069	39.3763385117276	50.8371046007466	29.7528527754431	0.281668412579749	-0.573667696887581	-14.1446135393207	-0.510297097952324	-0.495708097222195	-0.517529119085837	0.167777036922505	0.20255205014023	0.150539634859686	0.18973058037001	0.22624073751751	0.166699137831742	0.000974244864544367	0.00243014573195974	0.00270056163188022
129	8.10930216216329	0.18	29.7663207890362	19.8234723421724	39.7091692359001	0.209092689528203	9.41881551532588	6.5587556575242	12.2788753731276	0.24	0.18	0.33	10.8194905553258	15.5375182171205	20.2555458789152	26.4632640595551	38.0030321489963	49.5428002384374	26.9594505163741	38.724972227993	50.4802423516185	29.7663207890362	0.268484636938395	0.0772428642793449	-14.2290911420481	-0.510297097952324	-0.495708097222195	-0.517529119085837	0.167777036922505	0.20255205014023	0.150539634859686	0.18973058037001	0.22624073751751	0.166699137831742	0.000974244864544367	0.00243014573195974	0.00270056163188022
129	8.10930216216329	0.18	29.7790210227798	19.9039869846818	39.6540550608777	0.205128394570402	9.70262903719922	6.72060946288455	12.6846486115139	0.25	0.19	0.35	10.8046984421167	15.598880045273	20.3930616484293	25.7380582743566	37.1583608529921	48.5786634316277	26.2576056203382	37.9523503035642	49.6055507578403	29.7790210227798	0.276292576870987	-0.395604047907748	-14.2400778217312	-0.510297097952324	-0.495708097222195	-0.517529119085837	0.167777036922505	0.20255205014023	0.150539634859686	0.18973058037001	0.22624073751751	0.166699137831742	0.000974244864544367	0.00243014573195974	0.00270056163188022
129	8.10930216216329	0.18	29.9088295481403	19.9334380004822	39.8842210957984	0.200709983724666	8.94821828401875	6.16023774681497	11.7361988212225	0.24	0.18	0.33	10.0309855458761	14.5707766416555	19.1105677374349	24.2074886693064	35.1632358398602	46.118983010414	24.7054021578521	35.8801762179276	47.0861163140905	29.9088295481403	0.271647554458254	0.347636186596581	-13.6917340071506	-0.510297097952324	-0.495708097222195	-0.517529119085837	0.167777036922505	0.20255205014023	0.150539634859686	0.18973058037001	0.22624073751751	0.166699137831742	0.000974244864544367	0.00243014573195974	0.00270056163188022
129	8.10930216216329	0.18	30.0054161074823	19.9185164423188	40.0923157726459	0.210642307919719	8.9028166989765	6.21204399310153	11.5935894048515	0.23	0.18	0.34	10.3834254354094	14.8810493714462	19.3786733074831	25.7504525601578	36.9043682422982	48.0582839244386	26.2188563195404	37.5682709390776	48.9563055355656	30.0054161074823	0.264673990959289	-0.0432646192394703	-14.3859379748302	-0.510297097952324	-0.495708097222195	-0.517529119085837	0.167777036922505	0.20255205014023	0.150539634859686	0.18973058037001	0.22624073751751	0.166699137831742	0.000974244864544367	0.00243014573195974	0.00270056163188022
129	8.10930216216329	0.18	30.1273960259775	20.2359795629944	40.0188124889606	0.234815820070718	10.2905215022754	7.39022658992301	13.1908164146279	0.24	0.17	0.32	12.1349034090235	16.897247051784	21.6595906945445	29.5384526353403	41.1308203191482	52.723188002956	30.168855405976	41.954882027379	53.8334477567951	30.1273960259775	0.268306349969342	-0.647734250694272	-14.8460933729225	-0.510297097952324	-0.495708097222195	-0.517529119085837	0.167777036922505	0.20255205014023	0.150539634859686	0.18973058037001	0.22624073751751	0.166699137831742	0.000974244864544367	0.00243014573195974	0.00270056163188022
129	8.10930216216329	0.18	30.161177091272	20.2052577445476	40.1170964379964	0.203729742605999	9.29824513952288	6.42819501180511	12.1682952672407	0.24	0.18	0.33	10.4556316059253	15.1238451201151	19.7920586343049	25.2034070573346	36.4561835382886	47.7089600192426	25.7319749184108	37.2202093927857	48.6803277970807	30.161177091272	0.273057670281115	-0.0408797789277974	-14.090357519407	-0.510297097952324	-0.495708097222195	-0.517529119085837	0.167777036922505	0.20255205014023	0.150539634859686	0.18973058037001	0.22624073751751	0.166699137831742	0.000974244864544367	0.00243014573195974	0.00270056163188022
129	8.10930216216329	0.18	30.2440653469449	20.130347741897	40.3577829519927	0.18350259088703	8.69062216975734	5.82847055305871	11.552773786456	0.25	0.19	0.33	9.29041925375032	13.8526089817185	18.4147987096867	21.9409369627519	32.7153395488415	43.4897421349311	22.4997133858908	33.5529513099018	44.5984843898502	30.2440653469449	0.273123725018599	0.458976051521575	-13.3411234587826	-0.510297097952324	-0.495708097222195	-0.517529119085837	0.167777036922505	0.20255205014023	0.150539634859686	0.18973058037001	0.22624073751751	0.166699137831742	0.000974244864544367	0.00243014573195974	0.00270056163188022
129	8.10930216216329	0.18	30.2977796353952	20.3549426753847	40.2406165954058	0.179345947787754	8.60758241366058	5.7328268311973	11.4823379961239	0.24	0.19	0.32	9.41741820200606	14.1398311312231	18.8622440604401	22.9337178447833	34.4339489423202	45.934180039857	23.4860796475505	35.2704544976581	47.0607380215896	30.2977796353952	0.266038660699432	-0.239299685733136	-14.3996305197729	-0.510297097952324	-0.495708097222195	-0.517529119085837	0.167777036922505	0.20255205014023	0.150539634859686	0.18973058037001	0.22624073751751	0.166699137831742	0.000974244864544367	0.00243014573195974	0.00270056163188022
129	8.10930216216329	0.18	30.416125418683	20.3591780511365	40.4730727862295	0.190022815042279	8.83279565311659	5.98560097034236	11.6799903358908	0.26	0.19	0.34	9.5317175993837	14.0657077201983	18.599697841013	22.4891920103823	33.1867156557292	43.8842393010762	22.977639541298	33.8928434963246	44.813808182784	30.416125418683	0.27924000218282	-0.335479955051771	-14.0630893711206	-0.510297097952324	-0.495708097222195	-0.517529119085837	0.167777036922505	0.20255205014023	0.150539634859686	0.18973058037001	0.22624073751751	0.166699137831742	0.000974244864544367	0.00243014573195974	0.00270056163188022
129	8.10930216216329	0.18	30.4205529511622	20.3263097657182	40.5147961366062	0.168242749467799	8.27092104635821	5.39968130992907	11.1421607827873	0.24	0.18	0.31	8.85510834848628	13.563745303376	18.2723822582657	21.5264738779732	32.9730137080159	44.4195535380586	22.1109217659665	33.8458224644706	45.6265964460247	30.4205529511622	0.259344774002864	-0.182345053652911	-14.6399510230932	-0.510297097952324	-0.495708097222195	-0.517529119085837	0.167777036922505	0.20255205014023	0.150539634859686	0.18973058037001	0.22624073751751	0.166699137831742	0.000974244864544367	0.00243014573195974	0.00270056163188022
129	8.10930216216329	0.18	30.5071196085139	20.2520415218706	40.7621976951573	0.165200430568189	8.69984243928242	5.64645180195391	11.7532330766109	0.26	0.18	0.33	8.93392555450237	13.7650594416752	18.596193328848	20.9440868180812	32.2698681832202	43.5956495483591	21.4039745108694	32.9740686038171	44.5443994190272	30.5071196085139	0.279342984509915	-0.754106505248282	-14.5034215984173	-0.510297097952324	-0.495708097222195	-0.517529119085837	0.167777036922505	0.20255205014023	0.150539634859686	0.18973058037001	0.22624073751751	0.166699137831742	0.000974244864544367	0.00243014573195974	0.00270056163188022
129	8.10930216216329	0.18	30.6167677564776	20.3313934650355	40.9021420479197	0.195389360278202	9.09686621288266	6.21469551033508	11.9790369154302	0.24	0.17	0.34	10.2417829084694	14.9915838587418	19.7413848090141	25.0244629507016	36.6299830994451	48.2355032481886	25.4079849328539	37.171225667387	49.0096086839707	30.6167677564776	0.272593689408076	-0.203545003969945	-14.2595407349761	-0.510297097952324	-0.495708097222195	-0.517529119085837	0.167777036922505	0.20255205014023	0.150539634859686	0.18973058037001	0.22624073751751	0.166699137831742	0.000974244864544367	0.00243014573195974	0.00270056163188022
129	8.10930216216329	0.18	30.6822782102993	20.3493685060783	41.0151879145204	0.18691334533781	8.56726823028005	5.77744884864592	11.3570876119142	0.25	0.18	0.33	9.37353653200053	13.8998377726527	18.4261390133049	22.5368587139626	33.4194760920635	44.3020934701643	23.0500732854088	34.1907775045712	45.3254321283695	30.6822782102993	0.26835505351873	-0.231055343628393	-14.31975096208	-0.510297097952324	-0.495708097222195	-0.517529119085837	0.167777036922505	0.20255205014023	0.150539634859686	0.18973058037001	0.22624073751751	0.166699137831742	0.000974244864544367	0.00243014573195974	0.00270056163188022
129	8.10930216216329	0.18	30.7349520654197	20.4028865217789	41.0670176090605	0.20370355345465	9.35890519659975	6.46989818490515	12.2479122082944	0.25	0.19	0.34	10.3297676599348	14.9423242019146	19.5548807438945	24.4356383851212	35.3468967407091	46.258155096297	25.0064395888383	36.2227184624497	47.3675630584001	30.7349520654197	0.277751992337432	-0.380436910312144	-14.1730913117546	-0.510297097952324	-0.495708097222195	-0.517529119085837	0.167777036922505	0.20255205014023	0.150539634859686	0.18973058037001	0.22624073751751	0.166699137831742	0.000974244864544367	0.00243014573195974	0.00270056163188022
129	8.10930216216329	0.18	30.7590935603543	20.4847499823895	41.0334371383191	0.201972887777277	9.16004132617495	6.31724870020942	12.0028339521405	0.25	0.18	0.32	10.1957835329652	14.7839356889019	19.3720878448387	24.3833879992958	35.3560311371474	46.328674274999	24.9520557228854	36.2051232941865	47.4709652458449	30.7590935603543	0.271496808939671	-0.272968155611285	-14.3597707719442	-0.510297097952324	-0.495708097222195	-0.517529119085837	0.167777036922505	0.20255205014023	0.150539634859686	0.18973058037001	0.22624073751751	0.166699137831742	0.000974244864544367	0.00243014573195974	0.00270056163188022
129	8.10930216216329	0.18	30.7819209561744	20.3631858388524	41.2006560734964	0.203916919014974	8.99434848824125	6.21970148805166	11.7689954884308	0.25	0.17	0.34	10.0246048181747	14.4966425422146	18.9686802662546	23.9407226307803	34.620825905427	45.3009291800738	24.3406807247826	35.1908912104933	46.0663309171908	30.7819209561744	0.27127614353468	-0.859547335091883	-14.9459978657414	-0.510297097952324	-0.495708097222195	-0.517529119085837	0.167777036922505	0.20255205014023	0.150539634859686	0.18973058037001	0.22624073751751	0.166699137831742	0.000974244864544367	0.00243014573195974	0.00270056163188022
129	8.10930216216329	0.18	30.8213379232219	20.6560967704566	40.9865790759871	0.192205821117545	8.65473180731186	5.88456342929524	11.4249001853285	0.25	0.18	0.34	9.42485914472059	13.8616278334545	18.2983965221884	22.3656283676264	32.8942864750452	43.4229445824641	22.8284267962593	33.5679676449165	44.3146080042636	30.8213379232219	0.274474592677939	-0.555026840873882	-14.5067949815964	-0.510297097952324	-0.495708097222195	-0.517529119085837	0.167777036922505	0.20255205014023	0.150539634859686	0.18973058037001	0.22624073751751	0.166699137831742	0.000974244864544367	0.00243014573195974	0.00270056163188022
129	8.10930216216329	0.18	30.9685708649927	20.7344325181158	41.2027092118696	0.154201234399052	8.05467767967965	5.10942048189337	10.9999348774659	0.24	0.18	0.33	8.37184394424823	13.1976815755256	18.0235192068031	20.3334483739225	32.0543931251595	43.7753378763966	20.7389820082481	32.6860427868942	44.637481156802	30.9685708649927	0.271538656161064	0.192385498469374	-13.8791927749313	-0.510297097952324	-0.495708097222195	-0.517529119085837	0.167777036922505	0.20255205014023	0.150539634859686	0.18973058037001	0.22624073751751	0.166699137831742	0.000974244864544367	0.00243014573195974	0.00270056163188022
129	8.10930216216329	0.18	30.9849822516688	20.551514717676	41.4184497856617	0.221489176873805	9.59531279489944	6.78664308244158	12.4039825073573	0.24	0.18	0.33	11.2029262541437	15.8392861273068	20.4756460004699	27.4202561706828	38.7681997826998	50.1161433947168	28.018121698385	39.6461146133772	51.2245021311702	30.9849822516688	0.264549630104401	-0.219075943500151	-14.5273140214629	-0.510297097952324	-0.495708097222195	-0.517529119085837	0.167777036922505	0.20255205014023	0.150539634859686	0.18973058037001	0.22624073751751	0.166699137831742	0.000974244864544367	0.00243014573195974	0.00270056163188022
129	8.10930216216329	0.18	30.99817259505	20.7474652016681	41.2488799884319	0.19416876022217	9.21697291308903	6.28536325510515	12.1485825710729	0.27	0.19	0.34	9.8147274628307	14.3924978561558	18.970268249481	22.7128217955729	33.306501911338	43.9001820271032	23.2549169644937	34.1058494035329	44.9731986605851	30.99817259505	0.281644902498745	0.234047257201119	-13.3037551246565	-0.510297097952324	-0.495708097222195	-0.517529119085837	0.167777036922505	0.20255205014023	0.150539634859686	0.18973058037001	0.22624073751751	0.166699137831742	0.000974244864544367	0.00243014573195974	0.00270056163188022
129	8.10930216216329	0.18	31.0934487989559	20.8078806988979	41.3790168990139	0.205414623785263	10.0662283151844	6.97517253122058	13.1572840991482	0.25	0.19	0.32	11.1222188720049	16.0510430438719	20.9798672157388	26.2764774072736	37.9209287965978	49.5653801859219	26.9713084901895	38.9058616852752	50.8577469228857	31.0934487989559	0.278812310888358	0.1260550968084	-13.6622643428947	-0.510297097952324	-0.495708097222195	-0.517529119085837	0.167777036922505	0.20255205014023	0.150539634859686	0.18973058037001	0.22624073751751	0.166699137831742	0.000974244864544367	0.00243014573195974	0.00270056163188022
129	8.10930216216329	0.18	31.1005725872932	20.9068614784113	41.294283696175	0.228042415874398	10.0499535649263	7.16300916914659	12.9368979607061	0.27	0.2	0.35	11.180389744072	15.6864796780777	20.1925696120834	25.8623424695444	36.2857752603032	46.7092080510619	26.4761171269341	37.1414678206692	47.8127618716195	31.1005725872932	0.290464284302915	1.32871680815271	-11.9536010602223	-0.510297097952324	-0.495708097222195	-0.517529119085837	0.167777036922505	0.20255205014023	0.150539634859686	0.18973058037001	0.22624073751751	0.166699137831742	0.000974244864544367	0.00243014573195974	0.00270056163188022
129	8.10930216216329	0.18	31.1485963479297	20.6724791335494	41.6247135623101	0.177486752337439	8.5517966723205	5.6775018835955	11.4260914610455	0.24	0.18	0.32	9.35702736273859	14.0941204607412	18.8312135587437	22.86404232266	34.4392032023234	46.0143640819868	23.4298385539386	35.2709128255496	47.170100401402	31.1485963479297	0.26586547349689	0.236905427825012	-13.8621077332401	-0.510297097952324	-0.495708097222195	-0.517529119085837	0.167777036922505	0.20255205014023	0.150539634859686	0.18973058037001	0.22624073751751	0.166699137831742	0.000974244864544367	0.00243014573195974	0.00270056163188022
129	8.10930216216329	0.18	31.2549968232478	20.8969407682281	41.6130528782675	0.171522120054729	9.31806654146128	6.12070564175816	12.5154274411644	0.25	0.2	0.33	9.7646418284149	14.8655380010352	19.9664341736554	23.0807852555038	35.1378264905719	47.19486772564	23.6880865059535	36.0876550684722	48.4526105638472	31.2549968232478	0.286154127343548	-0.17174662712684	-13.6392080313694	-0.510297097952324	-0.495708097222195	-0.517529119085837	0.167777036922505	0.20255205014023	0.150539634859686	0.18973058037001	0.22624073751751	0.166699137831742	0.000974244864544367	0.00243014573195974	0.00270056163188022
129	8.10930216216329	0.18	31.3002526030192	20.8501458293156	41.7503593767227	0.183454653432368	9.00145660893674	6.03646108714233	11.9664521307312	0.24	0.19	0.31	9.92753547822163	14.8037531512021	19.6799708241826	24.204640344614	36.0935019130731	47.9823634815321	24.9120611801127	37.1488794741063	49.3910272739902	31.3002526030192	0.265462713867485	0.855724697141464	-13.2581292787739	-0.510297097952324	-0.495708097222195	-0.517529119085837	0.167777036922505	0.20255205014023	0.150539634859686	0.18973058037001	0.22624073751751	0.166699137831742	0.000974244864544367	0.00243014573195974	0.00270056163188022
129	8.10930216216329	0.18	31.3031915461403	20.9553740649599	41.6510090273208	0.192217860507234	8.74163320213418	5.94375828499017	11.5395081192782	0.24	0.17	0.36	9.69661406515058	14.2610515764508	18.825489087751	23.4455864701983	34.4820073940359	45.5184283178735	23.6704559614858	34.8020538934755	45.9278300665556	31.3031915461403	0.274212659300898	0.137361250201949	-14.0365473634501	-0.510297097952324	-0.495708097222195	-0.517529119085837	0.167777036922505	0.20255205014023	0.150539634859686	0.18973058037001	0.22624073751751	0.166699137831742	0.000974244864544367	0.00243014573195974	0.00270056163188022
129	8.10930216216329	0.18	31.3746070701193	20.7995391670876	41.9496749731509	0.208201837935617	9.46431239149377	6.58267392091123	12.3459508620763	0.24	0.18	0.32	10.8472609779742	15.5957697010452	20.3442784241162	26.5014588686822	38.1027662279847	49.7040735872871	27.1247726300348	39.0003523747921	50.8442299120563	31.3746070701193	0.265295721582982	-0.124236916428379	-14.2838660216123	-0.510297097952324	-0.495708097222195	-0.517529119085837	0.167777036922505	0.20255205014023	0.150539634859686	0.18973058037001	0.22624073751751	0.166699137831742	0.000974244864544367	0.00243014573195974	0.00270056163188022
129	8.10930216216329	0.18	31.4876857929025	21.0114927494639	41.9638788363411	0.178989393093503	8.96454262406084	5.96693810852276	11.9621471395989	0.25	0.18	0.34	9.69188665593304	14.5607897140043	19.4296927720755	23.3291290222445	35.0489593990278	46.7687897758111	23.8250797722244	35.7796615605999	47.7882482387315	31.4876857929025	0.272893458507683	-1.11342030766314	-14.9354579390018	-0.510297097952324	-0.495708097222195	-0.517529119085837	0.167777036922505	0.20255205014023	0.150539634859686	0.18973058037001	0.22624073751751	0.166699137831742	0.000974244864544367	0.00243014573195974	0.00270056163188022
129	8.10930216216329	0.18	31.519907875964	20.9966959778777	42.0431197740502	0.196490143754968	9.66220506614416	6.61159336977332	12.712816762515	0.24	0.18	0.32	10.8357889610052	15.8354588885255	20.8351288160458	26.3244261170021	38.4706059743289	50.6167858316558	26.9914441670522	39.4423634692401	51.8744524101946	31.519907875964	0.266683788862429	0.276455003822575	-13.8282631037013	-0.510297097952324	-0.495708097222195	-0.517529119085837	0.167777036922505	0.20255205014023	0.150539634859686	0.18973058037001	0.22624073751751	0.166699137831742	0.000974244864544367	0.00243014573195974	0.00270056163188022
129	8.10930216216329	0.18	31.5299650417693	20.9661150040005	42.093815079538	0.188354642748748	9.36499396306834	6.32978949488461	12.4001984312521	0.26	0.19	0.35	10.0600569413824	14.8839661414186	19.7078753414548	23.6893220796034	35.0486155098767	46.40790894015	24.2048517084354	35.8089994819452	47.4759873023867	31.5299650417693	0.280772442210083	1.11698526357006	-12.4192786579307	-0.510297097952324	-0.495708097222195	-0.517529119085837	0.167777036922505	0.20255205014023	0.150539634859686	0.18973058037001	0.22624073751751	0.166699137831742	0.000974244864544367	0.00243014573195974	0.00270056163188022
129	8.10930216216329	0.18	31.604717412954	20.9749185260246	42.2345162998834	0.204068379032982	9.82981649956006	6.79885168959871	12.8607813095214	0.25	0.2	0.32	10.9364165118254	15.8119300702598	20.6874436286942	26.0661087647725	37.6865208587027	49.3069329526329	26.8568287265949	38.7640256991693	50.8061357060484	31.604717412954	0.270389427662815	-0.549864729556814	-14.3961357230742	-0.510297097952324	-0.495708097222195	-0.517529119085837	0.167777036922505	0.20255205014023	0.150539634859686	0.18973058037001	0.22624073751751	0.166699137831742	0.000974244864544367	0.00243014573195974	0.00270056163188022
129	8.10930216216329	0.18	31.6855977247152	20.9619978390121	42.4091976104183	0.223704995458282	9.86609138649062	6.99659190876418	12.7355908642171	0.26	0.18	0.36	11.0732064410191	15.6146404010961	20.1560743611731	25.9663942020965	36.6159440933829	47.2654939846693	26.3972832691298	37.2412818237346	48.051809254201	31.6855977247152	0.279888469820376	-0.280797685872001	-14.0082044328521	-0.510297097952324	-0.495708097222195	-0.517529119085837	0.167777036922505	0.20255205014023	0.150539634859686	0.18973058037001	0.22624073751751	0.166699137831742	0.000974244864544367	0.00243014573195974	0.00270056163188022
129	8.10930216216329	0.18	31.7200317182127	21.2887670480635	42.1512963883619	0.201398879125607	9.00368356423828	6.20443078604622	11.8029363424303	0.26	0.19	0.33	9.83051694661873	14.2657508661871	18.7009847857555	23.0780179510891	33.4901263446649	43.9022347382408	23.6341496946654	34.2843474813615	44.9592885994472	31.7200317182127	0.274253026210026	0.300556711787641	-13.5937312814981	-0.510297097952324	-0.495708097222195	-0.517529119085837	0.167777036922505	0.20255205014023	0.150539634859686	0.18973058037001	0.22624073751751	0.166699137831742	0.000974244864544367	0.00243014573195974	0.00270056163188022
129	8.10930216216329	0.18	31.7611356338575	21.3458655845874	42.1764056831276	0.226220121609037	10.1164036139743	7.19524788708027	13.0375593408683	0.24	0.18	0.34	11.9079624538675	16.7424050281412	21.576847602415	29.2241695361327	41.0887156287673	52.953261721402	29.8118640057005	41.8924746115747	53.9469329705922	31.7611356338575	0.2688961298611	0.344968617307003	-13.7156260479053	-0.510297097952324	-0.495708097222195	-0.517529119085837	0.167777036922505	0.20255205014023	0.150539634859686	0.18973058037001	0.22624073751751	0.166699137831742	0.000974244864544367	0.00243014573195974	0.00270056163188022
129	8.10930216216329	0.18	31.9563631187062	21.2090295615003	42.7036966759122	0.206698011283815	9.07188594348196	6.29707010105643	11.8467017859075	0.23	0.18	0.32	10.4673748152644	15.0798433124992	19.692311809734	25.807321456162	37.1793664354791	48.5514114147962	26.3863581765533	37.997740056747	49.5941800633764	31.9563631187062	0.261016376132881	-0.458119452815488	-14.8625733373276	-0.510297097952324	-0.495708097222195	-0.517529119085837	0.167777036922505	0.20255205014023	0.150539634859686	0.18973058037001	0.22624073751751	0.166699137831742	0.000974244864544367	0.00243014573195974	0.00270056163188022
129	8.10930216216329	0.18	32.0157236726467	21.3043461111048	42.7271012341885	0.186990272856064	8.93022478109409	6.02294910141886	11.8375004607693	0.25	0.19	0.35	9.76342045988647	14.4762205143954	19.1890205689044	23.4535974450705	34.7746417216831	46.0956859982956	23.9930066735541	35.5638837696232	47.1241374121809	32.0157236726467	0.275411933589536	-0.302490663134534	-14.1063677919345	-0.510297097952324	-0.495708097222195	-0.517529119085837	0.167777036922505	0.20255205014023	0.150539634859686	0.18973058037001	0.22624073751751	0.166699137831742	0.000974244864544367	0.00243014573195974	0.00270056163188022
129	8.10930216216329	0.18	32.015869140263	21.3202112240528	42.7115270564733	0.179609143607086	8.42987256821293	5.61698317308992	11.2427619633359	0.24	0.18	0.33	9.14682164285262	13.7273939546098	18.307966266367	22.0748542311457	33.1295648208372	44.1842754105287	22.5510757757893	33.8360897618866	45.1622849437616	32.015869140263	0.266785705009254	-0.314708031754405	-14.5340519076411	-0.510297097952324	-0.495708097222195	-0.517529119085837	0.167777036922505	0.20255205014023	0.150539634859686	0.18973058037001	0.22624073751751	0.166699137831742	0.000974244864544367	0.00243014573195974	0.00270056163188022
129	8.10930216216329	0.18	32.0805402252666	21.2560462525924	42.9050341979409	0.240383916429931	10.5708627479807	7.63699678966469	13.5047287062966	0.24	0.18	0.34	12.4220251600952	17.1941309700477	21.9662367800003	29.9440240663865	41.4474664905417	52.9509089146969	30.5663743260689	42.2802931107773	54.0278093543812	32.0805402252666	0.268855504931714	0.415705498080925	-13.8206959999729	-0.510297097952324	-0.495708097222195	-0.517529119085837	0.167777036922505	0.20255205014023	0.150539634859686	0.18973058037001	0.22624073751751	0.166699137831742	0.000974244864544367	0.00243014573195974	0.00270056163188022
129	8.10930216216329	0.18	32.1391784065008	21.4391978937633	42.8391589192383	0.218956063412477	9.77336100895381	6.89139637514582	12.6553256427618	0.26	0.18	0.32	10.9672265486173	15.5536931111949	20.1401596737726	25.8598512877656	36.6743760647267	47.4889008416878	26.4264373517248	37.489463848467	48.5289106060563	32.1391784065008	0.26871772939009	0.083993755358461	-13.9870494950543	-0.510297097952324	-0.495708097222195	-0.517529119085837	0.167777036922505	0.20255205014023	0.150539634859686	0.18973058037001	0.22624073751751	0.166699137831742	0.000974244864544367	0.00243014573195974	0.00270056163188022
129	8.10930216216329	0.18	32.1489303049961	21.2688526021467	43.0290080078454	0.189058931187638	9.34741594648375	6.32486883692633	12.3699630560412	0.25	0.19	0.32	10.0875929269552	14.9082818028651	19.7289706787751	23.8376192547138	35.229211560378	46.6208038660421	24.508458705065	36.2045278748024	47.914963641676	32.1489303049961	0.26977896003305	-0.703751494065463	-14.6276729619679	-0.510297097952324	-0.495708097222195	-0.517529119085837	0.167777036922505	0.20255205014023	0.150539634859686	0.18973058037001	0.22624073751751	0.166699137831742	0.000974244864544367	0.00243014573195974	0.00270056163188022
129	8.10930216216329	0.18	32.1494369858272	21.4021414721427	42.8967324995118	0.211940498601495	9.9651396492502	6.96500062790396	12.9652786705964	0.27	0.2	0.35	10.7597919422978	15.3945182534954	20.029244564693	24.641758014037	35.2560714537662	45.8703848934955	25.2256161610796	36.0874780911538	46.93782289925	32.1494369858272	0.290326168124751	0.3661606759966	-12.9460045046343	-0.510297097952324	-0.495708097222195	-0.517529119085837	0.167777036922505	0.20255205014023	0.150539634859686	0.18973058037001	0.22624073751751	0.166699137831742	0.000974244864544367	0.00243014573195974	0.00270056163188022
129	8.10930216216329	0.18	32.1620561943939	21.5606548239527	42.763457564835	0.205472225882016	8.95693389916088	6.20699648666107	11.7068713116607	0.26	0.2	0.35	9.73887988031457	14.0535770444377	18.3682742085608	22.6431935367267	32.6749963867737	42.7067992368208	23.1672867041435	33.4622193784284	43.6748486971857	32.1620561943939	0.280036994398266	0.088294221045258	-13.5337351974222	-0.510297097952324	-0.495708097222195	-0.517529119085837	0.167777036922505	0.20255205014023	0.150539634859686	0.18973058037001	0.22624073751751	0.166699137831742	0.000974244864544367	0.00243014573195974	0.00270056163188022
129	8.10930216216329	0.18	32.2380346089429	21.5048835266231	42.9711856912626	0.191355752845202	9.5563013675319	6.48916357172935	12.6234391633345	0.25	0.18	0.33	10.5166699577073	15.4874301422389	20.4581903267706	25.2569173736501	37.1947341702052	49.1325509667604	25.8033277970929	38.0159063005022	50.1987547545403	32.2380346089429	0.270004480729127	0.536020568272877	-13.3502873379418	-0.510297097952324	-0.495708097222195	-0.517529119085837	0.167777036922505	0.20255205014023	0.150539634859686	0.18973058037001	0.22624073751751	0.166699137831742	0.000974244864544367	0.00243014573195974	0.00270056163188022
129	8.10930216216329	0.18	32.2529529103372	21.6730400345096	42.8328657861648	0.210658859386763	10.1569264078637	7.08726642529626	13.2265863904312	0.26	0.19	0.35	11.2394745982294	16.1075525466079	20.9756304949864	26.4093992354744	37.8479244907734	49.2864497460724	26.9381599877045	38.6119126697368	50.3060724669115	32.2529529103372	0.279662510116942	-0.294137423889328	-13.9607289775748	-0.510297097952324	-0.495708097222195	-0.517529119085837	0.167777036922505	0.20255205014023	0.150539634859686	0.18973058037001	0.22624073751751	0.166699137831742	0.000974244864544367	0.00243014573195974	0.00270056163188022
129	8.10930216216329	0.18	32.3071789846202	21.4197373730407	43.1946205961996	0.165765500240146	8.61199509393519	5.59561383325335	11.628376354617	0.23	0.18	0.33	9.42227940551213	14.5014696210333	19.5806598365544	23.550725313799	36.2460199908275	48.9413146678561	24.044053571919	36.9827473209703	49.9830208394091	32.3071789846202	0.262717291028423	-0.254805307050568	-14.5110680401281	-0.510297097952324	-0.495708097222195	-0.517529119085837	0.167777036922505	0.20255205014023	0.150539634859686	0.18973058037001	0.22624073751751	0.166699137831742	0.000974244864544367	0.00243014573195974	0.00270056163188022
129	8.10930216216329	0.18	32.5031372019358	21.5729840703672	43.4332903335043	0.192766052796767	10.1118690043552	6.88113407019484	13.3426039385156	0.24	0.19	0.31	11.4085028430082	16.7648653706651	22.121227898322	28.0509053937368	41.220978679027	54.3910519643172	28.879283485929	42.3996121251689	55.9119475710482	32.5031372019358	0.264757019732422	-0.473531797837117	-14.612173193391	-0.510297097952324	-0.495708097222195	-0.517529119085837	0.167777036922505	0.20255205014023	0.150539634859686	0.18973058037001	0.22624073751751	0.166699137831742	0.000974244864544367	0.00243014573195974	0.00270056163188022
129	8.10930216216329	0.18	32.6385172952138	21.797565036418	43.4794695540097	0.186511380361515	9.1774244456367	6.18495756817012	12.1698913231033	0.24	0.19	0.33	10.0707412626681	14.943266147101	19.8157910315338	24.3022004385303	36.0603295865969	47.8184587346634	24.9119843653253	36.9464443452934	48.9812420000804	32.6385172952138	0.271607655700951	0.645816967518868	-13.3523970061752	-0.510297097952324	-0.495708097222195	-0.517529119085837	0.167777036922505	0.20255205014023	0.150539634859686	0.18973058037001	0.22624073751751	0.166699137831742	0.000974244864544367	0.00243014573195974	0.00270056163188022
129	8.10930216216329	0.18	32.7861646199308	21.9157187314466	43.6566105084151	0.232267105598192	10.3252617417626	7.39438366977368	13.2561398137516	0.24	0.17	0.34	12.2144990589135	17.0559042457227	21.8973094325319	29.9175301254765	41.7758048551555	53.6340795848345	30.4224431128318	42.4838839117423	54.5403809174635	32.7861646199308	0.270488969101744	-0.815363904982872	-15.0188347592592	-0.510297097952324	-0.495708097222195	-0.517529119085837	0.167777036922505	0.20255205014023	0.150539634859686	0.18973058037001	0.22624073751751	0.166699137831742	0.000974244864544367	0.00243014573195974	0.00270056163188022
129	8.10930216216329	0.18	32.7887856146225	21.7751696656719	43.8024015635731	0.182099254597169	9.74726811416103	6.52200914461173	12.9725270837103	0.26	0.2	0.33	10.3883333794285	15.5255640498808	20.6627947203332	24.5159969352825	36.6396289725494	48.7632610098164	25.1539353376273	37.5862274079497	50.0109912074349	32.7887856146225	0.278234225902933	0.0426336567480589	-13.6058067941785	-0.510297097952324	-0.495708097222195	-0.517529119085837	0.167777036922505	0.20255205014023	0.150539634859686	0.18973058037001	0.22624073751751	0.166699137831742	0.000974244864544367	0.00243014573195974	0.00270056163188022
129	8.10930216216329	0.18	32.8302186854257	21.7112381851934	43.9491991856579	0.214155212917762	9.8009435990306	6.86966285783445	12.7322243402268	0.25	0.18	0.34	11.133032098636	15.883489764056	20.633947429476	26.7364561777422	38.1448849032177	49.5533136286932	27.2691969721138	38.905068563914	50.54316016899	32.8302186854257	0.27137967432169	0.364039665506778	-13.6267705721032	-0.510297097952324	-0.495708097222195	-0.517529119085837	0.167777036922505	0.20255205014023	0.150539634859686	0.18973058037001	0.22624073751751	0.166699137831742	0.000974244864544367	0.00243014573195974	0.00270056163188022
129	8.10930216216329	0.18	32.8369021592719	21.9550001283127	43.7188041902312	0.198782586436847	9.79298006598571	6.72334778542872	12.8626123465427	0.26	0.2	0.33	10.625539080532	15.4767677839779	20.3279964874237	24.8813167857179	36.2412070703961	47.6010973550742	25.5578414455831	37.2697089569211	48.8032697682056	32.8369021592719	0.27395026724729	0.0136517840801925	-13.6498722440672	-0.510297097952324	-0.495708097222195	-0.517529119085837	0.167777036922505	0.20255205014023	0.150539634859686	0.18973058037001	0.22624073751751	0.166699137831742	0.000974244864544367	0.00243014573195974	0.00270056163188022
129	8.10930216216329	0.18	33.0750512184201	21.9912262278791	44.1588762089611	0.189336130843886	9.15495285030635	6.19731338153504	12.1125923190777	0.24	0.2	0.35	10.1345873410317	14.9712728003881	19.8079582597445	24.5652789318532	36.2889459561322	48.0126129804112	25.1185604252925	37.1120346290737	49.1016648829461	33.0750512184201	0.273052181142336	-0.107707430138552	-13.9719493992188	-0.510297097952324	-0.495708097222195	-0.517529119085837	0.167777036922505	0.20255205014023	0.150539634859686	0.18973058037001	0.22624073751751	0.166699137831742	0.000974244864544367	0.00243014573195974	0.00270056163188022
129	8.10930216216329	0.18	33.1498904667642	22.1658982685903	44.133882664938	0.187512301781235	9.82367765129337	6.6310146496756	13.0163406529111	0.25	0.19	0.32	10.6765029906185	15.8169645769123	20.9574261632062	25.4709151646811	37.7345056949177	49.9980962251543	26.1528776793106	38.7297239301065	51.360604957681	33.1498904667642	0.276717080816278	1.02899379664171	-12.7066479065123	-0.510297097952324	-0.495708097222195	-0.517529119085837	0.167777036922505	0.20255205014023	0.150539634859686	0.18973058037001	0.22624073751751	0.166699137831742	0.000974244864544367	0.00243014573195974	0.00270056163188022
129	8.10930216216329	0.18	33.1985217614217	22.312593097969	44.0844504248745	0.18102822997131	9.3364024361961	6.23594096937924	12.436863903013	0.26	0.2	0.35	9.88955359915895	14.8065629180051	19.7235722368513	23.2378850807963	34.7915812458354	46.3452774108745	23.784941479875	35.5790898655703	47.3958407582526	33.1985217614217	0.278204370581765	0.663539647907417	-12.9889434049163	-0.510297097952324	-0.495708097222195	-0.517529119085837	0.167777036922505	0.20255205014023	0.150539634859686	0.18973058037001	0.22624073751751	0.166699137831742	0.000974244864544367	0.00243014573195974	0.00270056163188022
129	8.10930216216329	0.18	33.3342145046959	22.37562438711	44.2928046222818	0.193191616031221	9.15677212281333	6.23518439545379	12.0783598501729	0.24	0.18	0.31	10.2785485469722	15.0947142584143	19.9108799698563	25.121927205359	36.8931771886492	48.6644271719394	25.7324022195893	37.7846830432575	49.8516635842436	33.3342145046959	0.25860694146583	-0.110437860310891	-14.4408233388141	-0.510297097952324	-0.495708097222195	-0.517529119085837	0.167777036922505	0.20255205014023	0.150539634859686	0.18973058037001	0.22624073751751	0.166699137831742	0.000974244864544367	0.00243014573195974	0.00270056163188022
129	8.10930216216329	0.18	33.497306563852	22.4232876677729	44.571325459931	0.193898654138802	8.76414507152741	5.97415636634367	11.5541337767111	0.25	0.19	0.33	9.60381534841321	14.0888898435661	18.5739643387189	22.8754565955011	33.5585156943425	44.2415747931839	23.4490004141041	34.4237361682433	45.358637294212	33.497306563852	0.265319243897209	0.582208512012733	-13.4703434124743	-0.510297097952324	-0.495708097222195	-0.517529119085837	0.167777036922505	0.20255205014023	0.150539634859686	0.18973058037001	0.22624073751751	0.166699137831742	0.000974244864544367	0.00243014573195974	0.00270056163188022
129	8.10930216216329	0.18	33.7309348973335	22.538451492206	44.9234183024611	0.170121705317494	8.50538845282324	5.57242295635853	11.4383539492879	0.24	0.18	0.32	9.14846842096907	13.9636345406876	18.7788006604061	22.265009326903	33.9838800310294	45.7027507351558	22.8363807911804	34.8523221166654	46.8330844060588	33.7309348973335	0.261325059404766	-0.656573107696495	-14.9603926593262	-0.510297097952324	-0.495708097222195	-0.517529119085837	0.167777036922505	0.20255205014023	0.150539634859686	0.18973058037001	0.22624073751751	0.166699137831742	0.000974244864544367	0.00243014573195974	0.00270056163188022
129	8.10930216216329	0.18	33.7360630986035	22.5259082971901	44.9462179000169	0.204448511575812	9.67443749989057	6.69486913521602	12.6540058645651	0.23	0.17	0.32	11.1571061864699	16.122604385629	21.088102584788	27.5820052911023	39.8574461906656	52.132887090229	28.1876328813701	40.7516393816342	53.2453194388582	33.7360630986035	0.257828753042815	0.96803453919697	-13.5771465576523	-0.510297097952324	-0.495708097222195	-0.517529119085837	0.167777036922505	0.20255205014023	0.150539634859686	0.18973058037001	0.22624073751751	0.166699137831742	0.000974244864544367	0.00243014573195974	0.00270056163188022
129	8.10930216216329	0.18	33.8134905000093	22.7105403350792	44.9164406649395	0.175764761012595	9.21217757010939	6.09754050656725	12.3268146336515	0.24	0.18	0.32	10.1006570556497	15.2600948318763	20.4195326081028	24.8128326162605	37.4872819347744	50.1617312532883	25.3806508138098	38.3238709531145	51.3279536874017	33.8134905000093	0.265039278464403	0.886719913800778	-13.2611789281377	-0.510297097952324	-0.495708097222195	-0.517529119085837	0.167777036922505	0.20255205014023	0.150539634859686	0.18973058037001	0.22624073751751	0.166699137831742	0.000974244864544367	0.00243014573195974	0.00270056163188022
129	8.10930216216329	0.18	33.8740772726543	22.4475506527709	45.3006038925377	0.21051263560811	10.003509992189	6.97888609392423	13.0281338904537	0.24	0.18	0.35	11.4596258839414	16.4261861411604	21.3927463983794	27.8950937874636	39.9847261698222	52.0743585521808	28.3735811206333	40.6941128398721	53.0255561762959	33.8740772726543	0.267589119998681	-0.0420468750253851	-14.2040567752561	-0.510297097952324	-0.495708097222195	-0.517529119085837	0.167777036922505	0.20255205014023	0.150539634859686	0.18973058037001	0.22624073751751	0.166699137831742	0.000974244864544367	0.00243014573195974	0.00270056163188022
129	8.10930216216329	0.18	34.1466287074372	22.8761602193966	45.4170971954778	0.186487801182391	8.4377804651236	5.68627421360272	11.1892867166445	0.23	0.17	0.31	9.56678498508546	14.1960145481707	18.8252441112559	23.8901799582478	35.4502941975204	47.010408436793	24.3875519442607	36.1993785098477	48.0268576904081	34.1466287074372	0.248644878997622	-0.45331829885742	-15.2910757524537	-0.510297097952324	-0.495708097222195	-0.517529119085837	0.167777036922505	0.20255205014023	0.150539634859686	0.18973058037001	0.22624073751751	0.166699137831742	0.000974244864544367	0.00243014573195974	0.00270056163188022
129	8.10930216216329	0.18	34.2657243338666	22.9426240037576	45.5888246639756	0.166547946793791	9.11783117962444	5.93328407486417	12.3023782843847	0.26	0.2	0.34	9.39426257078389	14.4364063976548	19.4785502245256	22.038407672028	33.8669913804678	45.6955750889076	22.648508341991	34.7601312411829	46.8776680956426	34.2657243338666	0.277722421296075	0.675784093898496	-12.8971269847015	-0.510297097952324	-0.495708097222195	-0.517529119085837	0.167777036922505	0.20255205014023	0.150539634859686	0.18973058037001	0.22624073751751	0.166699137831742	0.000974244864544367	0.00243014573195974	0.00270056163188022
129	8.10930216216329	0.18	34.4622655224967	22.9467614750115	45.9777695699819	0.177290996113368	9.7041935047469	6.44038481357935	12.9680021959144	0.25	0.19	0.33	10.2931693704102	15.5094625925124	20.7257558146147	24.3740502229713	36.726143965717	49.0782377084627	25.0056361886439	37.683344038147	50.3303336393877	34.4622655224967	0.272289876634286	-1.64656602315328	-15.5271702115779	-0.510297097952324	-0.495708097222195	-0.517529119085837	0.167777036922505	0.20255205014023	0.150539634859686	0.18973058037001	0.22624073751751	0.166699137831742	0.000974244864544367	0.00243014573195974	0.00270056163188022
129	8.10930216216329	0.18	34.5271032318149	22.8481405558376	46.2060659077923	0.209734381003911	10.8637052493646	7.57128574932653	14.1561247494027	0.26	0.19	0.33	11.9945758918257	17.2104899212819	22.4264039507381	28.1545314353193	40.3977000834351	52.640868731551	28.7932665567844	41.34460938576	53.8290095687196	34.5271032318149	0.27486413475563	0.030771774506411	-13.7609044299523	-0.510297097952324	-0.495708097222195	-0.517529119085837	0.167777036922505	0.20255205014023	0.150539634859686	0.18973058037001	0.22624073751751	0.166699137831742	0.000974244864544367	0.00243014573195974	0.00270056163188022
129	8.10930216216329	0.18	34.8162620354709	23.0590947035336	46.5734293674082	0.19307557635673	10.1072734999425	6.8812149908305	13.3333320090545	0.23	0.18	0.29	11.4855204900144	16.8701743858403	22.2548282816661	28.4405924989771	41.7741412338695	55.107689968762	29.271099155794	42.9668168107263	56.647193693718	34.8162620354709	0.251529001201195	0.250241368704861	-14.3755148487402	-0.510297097952324	-0.495708097222195	-0.517529119085837	0.167777036922505	0.20255205014023	0.150539634859686	0.18973058037001	0.22624073751751	0.166699137831742	0.000974244864544367	0.00243014573195974	0.00270056163188022
129	8.10930216216329	0.18	34.9315983997526	23.1839540445795	46.6792427549256	0.1846422669629	10.3399289733369	6.94749383811684	13.732364108557	0.24	0.18	0.33	11.3906021931171	16.9525904426409	22.5145786921648	27.6831029084493	41.2006580365001	54.7182131645508	28.3052628341545	42.1478380616288	55.9348115100996	34.9315983997526	0.266194775914342	0.571262600795997	-13.4766767221557	-0.510297097952324	-0.495708097222195	-0.517529119085837	0.167777036922505	0.20255205014023	0.150539634859686	0.18973058037001	0.22624073751751	0.166699137831742	0.000974244864544367	0.00243014573195974	0.00270056163188022
129	8.10930216216329	0.18	34.9942547286273	23.440842543358	46.5476669138967	0.216786377849632	9.92000228441189	6.97611379579411	12.8638907730297	0.24	0.18	0.34	11.3833905811435	16.1871299515467	20.9908693219498	27.5305285575079	39.1482871661581	50.7660457748083	28.0689974985822	39.917123897844	51.7921965160104	34.9942547286273	0.269895987699409	-0.0596160627344012	-14.1156013827055	-0.510297097952324	-0.495708097222195	-0.517529119085837	0.167777036922505	0.20255205014023	0.150539634859686	0.18973058037001	0.22624073751751	0.166699137831742	0.000974244864544367	0.00243014573195974	0.00270056163188022
129	8.10930216216329	0.18	35.1885073634968	23.5133224121915	46.8636923148022	0.193109193195833	10.4407727177273	7.10862679169233	13.7729186437623	0.25	0.19	0.33	11.3510953625196	16.6718847746825	21.9926741868454	26.8552991613406	39.4436341963845	52.0319692314283	27.4993714260618	40.3966008139815	53.2395762513938	35.1885073634968	0.279061014816372	0.999809727457791	-12.6075758402011	-0.510297097952324	-0.495708097222195	-0.517529119085837	0.167777036922505	0.20255205014023	0.150539634859686	0.18973058037001	0.22624073751751	0.166699137831742	0.000974244864544367	0.00243014573195974	0.00270056163188022
129	8.10930216216329	0.18	35.7810756981179	23.7715537831114	47.7905976131244	0.178810667122788	9.21265657690215	6.13021196474652	12.2951011890578	0.24	0.19	0.33	10.1149387899014	15.2010171758557	20.28709556181	24.7460891270732	37.1891252798734	49.6321614326737	25.2971899936502	38.0199171299156	50.7771914952854	35.7810756981179	0.260897864217167	-0.128942678842883	-14.4567646517112	-0.510297097952324	-0.495708097222195	-0.517529119085837	0.167777036922505	0.20255205014023	0.150539634859686	0.18973058037001	0.22624073751751	0.166699137831742	0.000974244864544367	0.00243014573195974	0.00270056163188022
129	8.10930216216329	0.18	35.805497511038	24.0529692545719	47.5580257675041	0.186028156056827	9.88371025318167	6.65580471151656	13.1116157948468	0.25	0.18	0.35	10.6748538382679	15.8519017467482	21.0289496552285	25.3672272493104	37.6697236361178	49.9722200229251	25.8316869646498	38.3169047275556	50.8314393835039	35.805497511038	0.27833409298741	0.584237524796995	-13.0550408619027	-0.510297097952324	-0.495708097222195	-0.517529119085837	0.167777036922505	0.20255205014023	0.150539634859686	0.18973058037001	0.22624073751751	0.166699137831742	0.000974244864544367	0.00243014573195974	0.00270056163188022
129	8.10930216216329	0.18	35.858373631395	23.9040577491226	47.8126895136674	0.171520417727857	9.52986651926029	6.25980990769616	12.7999231308244	0.25	0.18	0.33	10.1516688186464	15.4547901958643	20.7579115730822	24.3967634493909	37.1413673263174	49.8859712032438	24.8881746487207	37.8994571230414	50.8851371733496	35.858373631395	0.267392596295135	0.401396817727339	-13.7006957431456	-0.510297097952324	-0.495708097222195	-0.517529119085837	0.167777036922505	0.20255205014023	0.150539634859686	0.18973058037001	0.22624073751751	0.166699137831742	0.000974244864544367	0.00243014573195974	0.00270056163188022
129	8.10930216216329	0.18	35.8950145856945	23.979602173782	47.810426997607	0.189552665771248	10.2900491514931	6.96804354127601	13.6120547617102	0.24	0.19	0.3	11.5056658547347	16.990976945617	22.4762880364992	28.1696573441554	41.5995045000818	55.0293516560082	28.9900382880898	42.8622506580303	56.626709186343	35.8950145856945	0.264627091474524	-0.485545358780415	-14.6467498287977	-0.510297097952324	-0.495708097222195	-0.517529119085837	0.167777036922505	0.20255205014023	0.150539634859686	0.18973058037001	0.22624073751751	0.166699137831742	0.000974244864544367	0.00243014573195974	0.00270056163188022
129	8.10930216216329	0.18	35.9543718345463	23.9926542999983	47.9160893690943	0.187899003602312	10.5390352141303	7.11822405482887	13.9598463734318	0.28	0.21	0.36	10.8962197096725	16.1326255448839	21.3690313800953	24.7360214491731	36.6234329099924	48.5108443708116	25.4078705494602	37.5810428752885	49.8191610622262	35.9543718345463	0.289616009095524	-0.465327580513363	-13.5699903995651	-0.510297097952324	-0.495708097222195	-0.517529119085837	0.167777036922505	0.20255205014023	0.150539634859686	0.18973058037001	0.22624073751751	0.166699137831742	0.000974244864544367	0.00243014573195974	0.00270056163188022
129	8.10930216216329	0.18	36.1324826141233	24.1170860636123	48.1478791646344	0.240400710843289	11.711347360477	8.46109767433954	14.9615970466145	0.27	0.19	0.32	13.0651542201451	18.084008160592	23.1028621010389	29.9084961329539	41.3975586530324	52.8866211731109	30.7034693451563	42.482949247491	54.3096546702666	36.1324826141233	0.272393177003454	0.0688548357522107	-13.7442041904214	-0.510297097952324	-0.495708097222195	-0.517529119085837	0.167777036922505	0.20255205014023	0.150539634859686	0.18973058037001	0.22624073751751	0.166699137831742	0.000974244864544367	0.00243014573195974	0.00270056163188022
129	8.10930216216329	0.18	36.1972034971588	24.1862081562771	48.2081988380405	0.201117895192207	10.124657718088	6.97414091358205	13.275174522594	0.27	0.2	0.34	10.8805128860333	15.7957044650182	20.710896044003	25.1572107525296	36.5217954680446	47.8863801835597	25.7919770951256	37.4405752628103	49.0985232877188	36.1972034971588	0.273628313052975	-0.241975799084164	-13.978754988158	-0.510297097952324	-0.495708097222195	-0.517529119085837	0.167777036922505	0.20255205014023	0.150539634859686	0.18973058037001	0.22624073751751	0.166699137831742	0.000974244864544367	0.00243014573195974	0.00270056163188022
129	8.10930216216329	0.18	36.4576744220169	24.1944247963908	48.720924047643	0.203250607872151	10.3600177218539	7.15750470466485	13.5625307390429	0.25	0.18	0.32	11.4792753319359	16.6154967101017	21.7517180882674	27.2782769167094	39.4835133107998	51.6887497048901	27.9378725429703	40.45238168339	52.9439132183632	36.4576744220169	0.266747797647173	-0.191183899062686	-14.2832912271717	-0.510297097952324	-0.495708097222195	-0.517529119085837	0.167777036922505	0.20255205014023	0.150539634859686	0.18973058037001	0.22624073751751	0.166699137831742	0.000974244864544367	0.00243014573195974	0.00270056163188022
129	8.10930216216329	0.18	36.8259891073675	24.52380248031	49.128175734425	0.179572243976945	10.5553026058775	7.03275624675568	14.0778489649993	0.23	0.19	0.31	11.6863519456278	17.5397776940998	23.3932034425718	28.8025403722341	43.2290724688749	57.6556045655157	29.5617750954222	44.3826129183606	59.2124233258318	36.8259891073675	0.260922503658297	-1.08042695463029	-15.4110201149493	-0.510297097952324	-0.495708097222195	-0.517529119085837	0.167777036922505	0.20255205014023	0.150539634859686	0.18973058037001	0.22624073751751	0.166699137831742	0.000974244864544367	0.00243014573195974	0.00270056163188022
129	8.10930216216329	0.18	37.0509831760591	24.8995580859665	49.2024082661517	0.207197703743468	10.1855268028688	7.07482100872193	13.2962325970157	0.25	0.19	0.34	11.4941481021401	16.5479739241687	21.6017997461973	27.6741272616683	39.842077223187	52.0100271847057	28.2439999909078	40.6513959286415	53.0987826358643	37.0509831760591	0.271651807181604	0.120297106176658	-13.9020139223703	-0.510297097952324	-0.495708097222195	-0.517529119085837	0.167777036922505	0.20255205014023	0.150539634859686	0.18973058037001	0.22624073751751	0.166699137831742	0.000974244864544367	0.00243014573195974	0.00270056163188022
129	8.10930216216329	0.18	39.2270020669499	25.9582554797376	52.4957486541623	0.184663661296728	10.0134257502556	6.72834672134113	13.2985047791701	0.24	0.19	0.32	11.0838956598308	16.4955479867383	21.9072003136458	27.0709215396569	40.2881531013488	53.5053846630408	27.7425109123842	41.3209300680743	54.8755117349323	39.2270020669499	0.26322434385806	0.501534886237933	-13.7516912106782	-0.510297097952324	-0.495708097222195	-0.517529119085837	0.167777036922505	0.20255205014023	0.150539634859686	0.18973058037001	0.22624073751751	0.166699137831742	0.000974244864544367	0.00243014573195974	0.00270056163188022
129	8.10930216216329	0.19	24.1624150422255	16.4837259754013	31.8411041090497	0.208625248366503	8.49703440562139	5.91322484980917	11.0808439614336	0.26	0.19	0.36	9.30943246397956	13.3772298453687	17.4450272267578	21.7169668044636	31.2062907821305	40.6956147597974	22.1088076779616	31.7803910287549	41.4386910551403	24.1624150422255	0.297449587564099	0.552912796158247	-12.7895633298728	-0.510297097952324	-0.495708097222195	-0.517529119085837	0.167777036922505	0.20255205014023	0.150539634859686	0.18973058037001	0.22624073751751	0.166699137831742	0.000974244864544367	0.00243014573195974	0.00270056163188022
129	8.10930216216329	0.19	24.7455699521697	16.6692829548568	32.8218569494827	0.22813957677091	9.04631878859342	6.44839491766078	11.6442426595261	0.25	0.18	0.34	10.4147223911058	14.6105969078616	18.8064714246173	24.9246640738617	34.9662915795096	45.0079190851575	25.3442116391555	35.5442413197188	45.7657732202251	24.7455699521697	0.286425502987242	0.883698097228573	-12.9213626823091	-0.510297097952324	-0.495708097222195	-0.517529119085837	0.167777036922505	0.20255205014023	0.150539634859686	0.18973058037001	0.22624073751751	0.166699137831742	0.000974244864544367	0.00243014573195974	0.00270056163188022
129	8.10930216216329	0.19	24.7633757922391	16.6884304587034	32.8383211257749	0.248854800146161	9.36025443620442	6.8212582255628	11.899250646846	0.24	0.18	0.34	11.1309898511409	15.2741464533681	19.4173030555953	26.9208168828207	36.9412339074553	46.96165093209	27.3713287120071	37.5613392339217	47.7387042489445	24.7633757922391	0.275654962137346	-0.279959198153149	-14.3838474542729	-0.510297097952324	-0.495708097222195	-0.517529119085837	0.167777036922505	0.20255205014023	0.150539634859686	0.18973058037001	0.22624073751751	0.166699137831742	0.000974244864544367	0.00243014573195974	0.00270056163188022
129	8.10930216216329	0.19	25.1321271598415	17.0309947483086	33.2332595713743	0.202347702394287	7.81515742840524	5.39256216410161	10.2377526927089	0.26	0.19	0.38	8.55970037599541	12.4051246777845	16.2505489795735	20.1309908867697	29.1747889374785	38.2185869881872	20.4229583105767	29.5807820464591	38.7776518465021	25.1321271598415	0.294151631372969	-1.22904498823056	-14.5538489835733	-0.510297097952324	-0.495708097222195	-0.517529119085837	0.167777036922505	0.20255205014023	0.150539634859686	0.18973058037001	0.22624073751751	0.166699137831742	0.000974244864544367	0.00243014573195974	0.00270056163188022
129	8.10930216216329	0.19	25.7464167887706	17.4077126091677	34.0851209683735	0.199990499378349	8.46993823443816	5.82504226542414	11.1148342034522	0.23	0.17	0.33	9.85463577530338	14.3291932549826	18.8037507346618	24.7551739080652	35.9954116090556	47.2356493100459	25.1454329142732	36.5527986303233	47.9668821618119	25.7464167887706	0.271429703645902	1.46695798109397	-12.8542349926927	-0.510297097952324	-0.495708097222195	-0.517529119085837	0.167777036922505	0.20255205014023	0.150539634859686	0.18973058037001	0.22624073751751	0.166699137831742	0.000974244864544367	0.00243014573195974	0.00270056163188022
129	8.10930216216329	0.19	25.8147596859728	17.4878188818887	34.1417004900568	0.218270664508087	9.17239623510779	6.46221216343585	11.8825803067797	0.27	0.19	0.36	9.99726451787023	14.1900125074716	18.3827604970729	22.9268514455994	32.5421327192515	42.1574139929037	23.3667755089471	33.1539630780662	42.9766361305516	25.8147596859728	0.292858972465181	-0.058915040165308	-13.4539216626835	-0.510297097952324	-0.495708097222195	-0.517529119085837	0.167777036922505	0.20255205014023	0.150539634859686	0.18973058037001	0.22624073751751	0.166699137831742	0.000974244864544367	0.00243014573195974	0.00270056163188022
129	8.10930216216329	0.19	25.9612839358142	17.6446051925268	34.2779626791016	0.210766800447823	9.07585064114592	6.33380693228543	11.8178943500064	0.25	0.19	0.33	10.1710914333451	14.5743796256148	18.9776678178846	24.200510090597	34.6774408140272	45.1543715374573	24.7679119114486	35.453342857696	46.1751097640086	25.9612839358142	0.281208460914677	0.297620446683532	-13.4349268549763	-0.510297097952324	-0.495708097222195	-0.517529119085837	0.167777036922505	0.20255205014023	0.150539634859686	0.18973058037001	0.22624073751751	0.166699137831742	0.000974244864544367	0.00243014573195974	0.00270056163188022
129	8.10930216216329	0.19	26.3912596619113	17.9862593632416	34.7962599605809	0.223412146620431	8.55411785829676	6.06409922392928	11.0441364926642	0.27	0.19	0.37	9.47234398258224	13.3618438335569	17.2513436845315	21.9275555132545	30.9313695700359	39.9351836268172	22.2541348210005	31.3919017871352	40.53837897597	26.3912596619113	0.294031479249678	1.31341930092592	-12.0918598145514	-0.510297097952324	-0.495708097222195	-0.517529119085837	0.167777036922505	0.20255205014023	0.150539634859686	0.18973058037001	0.22624073751751	0.166699137831742	0.000974244864544367	0.00243014573195974	0.00270056163188022
129	8.10930216216329	0.19	27.2131129538949	18.3352479445551	36.0909779632348	0.226026953227126	9.32489536913291	6.63080454963182	12.018986188634	0.25	0.19	0.34	10.6667654051606	15.0006640349144	19.3345626646683	25.4250168819813	35.7551818046088	46.0853467272363	26.059552745358	36.6329767036016	47.2336112651853	27.2131129538949	0.284199475492145	-0.499030485924564	-14.0505811247345	-0.510297097952324	-0.495708097222195	-0.517529119085837	0.167777036922505	0.20255205014023	0.150539634859686	0.18973058037001	0.22624073751751	0.166699137831742	0.000974244864544367	0.00243014573195974	0.00270056163188022
129	8.10930216216329	0.19	27.4084863885264	18.5394947856578	36.277477991395	0.220987192539333	9.01702111906552	6.37377687596955	11.6602653621615	0.28	0.2	0.34	9.77373241937432	13.8269590154405	17.8801856115067	22.2248688925511	31.4416579168551	40.658446941159	22.7917399902257	32.2365005322681	41.685749217023	27.4084863885264	0.291753211142765	-0.773797265534076	-14.0631811308737	-0.510297097952324	-0.495708097222195	-0.517529119085837	0.167777036922505	0.20255205014023	0.150539634859686	0.18973058037001	0.22624073751751	0.166699137831742	0.000974244864544367	0.00243014573195974	0.00270056163188022
129	8.10930216216329	0.19	27.4161179686555	18.5981239288979	36.2341120084131	0.189089469317631	8.32093196520519	5.6305729937089	11.0112909367015	0.23	0.17	0.33	9.37402285387126	13.8530495021541	18.3320761504369	23.149449378105	34.2105490013885	45.2716486246721	23.499901076407	34.740634400965	45.948591417671	27.4161179686555	0.269732850381449	-0.994016005628873	-15.3147114289796	-0.510297097952324	-0.495708097222195	-0.517529119085837	0.167777036922505	0.20255205014023	0.150539634859686	0.18973058037001	0.22624073751751	0.166699137831742	0.000974244864544367	0.00243014573195974	0.00270056163188022
129	8.10930216216329	0.19	27.4207654794585	18.6401193116707	36.2014116472463	0.196307930493908	8.38749011324432	5.73781027038862	11.0371699561	0.25	0.19	0.33	9.22737538704544	13.4885115022801	17.7496476175147	21.9872390919071	32.1407892227882	42.2943393536693	22.528260749297	32.9262852465939	43.3354668231583	27.4207654794585	0.280034384580118	-1.38271517863448	-15.132198640291	-0.510297097952324	-0.495708097222195	-0.517529119085837	0.167777036922505	0.20255205014023	0.150539634859686	0.18973058037001	0.22624073751751	0.166699137831742	0.000974244864544367	0.00243014573195974	0.00270056163188022
129	8.10930216216329	0.19	27.5814936546624	18.638212877547	36.5247744317779	0.18457339755806	8.19726521903918	5.50720295156399	10.8873274865144	0.24	0.18	0.32	9.08211672745158	13.5183904097906	17.9546640921295	22.206950052826	33.0542129807064	43.9014759085869	22.705955985445	33.8145132630614	44.9407931392749	27.5814936546624	0.270162819876036	0.695812922837985	-13.4037196764081	-0.510297097952324	-0.495708097222195	-0.517529119085837	0.167777036922505	0.20255205014023	0.150539634859686	0.18973058037001	0.22624073751751	0.166699137831742	0.000974244864544367	0.00243014573195974	0.00270056163188022
129	8.10930216216329	0.19	27.7502098427628	18.9152896672067	36.5851300183189	0.20826549069939	8.89618338484483	6.18804832985133	11.6043184398383	0.26	0.2	0.34	9.82358042396347	14.1227683251547	18.4219562263459	23.1062174407896	33.2184134199066	43.3306093990236	23.6845231836128	34.0375653401533	44.4449248058216	27.7502098427628	0.284318081692422	0.807793599951366	-12.7657307891637	-0.510297097952324	-0.495708097222195	-0.517529119085837	0.167777036922505	0.20255205014023	0.150539634859686	0.18973058037001	0.22624073751751	0.166699137831742	0.000974244864544367	0.00243014573195974	0.00270056163188022
129	8.10930216216329	0.19	27.8099131456796	18.7161879106658	36.9036383806934	0.249434785675979	10.1554333866413	7.40500950614774	12.9058572671349	0.25	0.19	0.32	11.9160593466311	16.3420110163951	20.7679626861591	28.4120969690505	38.9651300115736	49.5181630540968	29.143897102541	39.94302216902	50.7405114623974	27.8099131456796	0.272097467194694	0.0962724664061427	-13.8922447295647	-0.510297097952324	-0.495708097222195	-0.517529119085837	0.167777036922505	0.20255205014023	0.150539634859686	0.18973058037001	0.22624073751751	0.166699137831742	0.000974244864544367	0.00243014573195974	0.00270056163188022
129	8.10930216216329	0.19	27.8767955797489	18.7550143575076	36.9985768019902	0.226409421027354	10.4768205356322	7.45322771684956	13.5004133544149	0.28	0.2	0.36	11.355733857441	15.9624782972685	20.5692227370961	25.6646826327279	36.0762188225081	46.4877550122883	26.2558110153077	36.895403117103	47.5777893003433	27.8767955797489	0.298272611024805	0.643463297365275	-12.4721352633841	-0.510297097952324	-0.495708097222195	-0.517529119085837	0.167777036922505	0.20255205014023	0.150539634859686	0.18973058037001	0.22624073751751	0.166699137831742	0.000974244864544367	0.00243014573195974	0.00270056163188022
129	8.10930216216329	0.19	28.0914218964341	18.9870888794017	37.1957549134664	0.233984132363782	9.41977327954857	6.75873212506843	12.0808144340287	0.25	0.19	0.36	10.9166052529296	15.2146799964919	19.5127547400542	26.1273850445654	36.4142325739508	46.7010801033361	26.607658094738	37.0777568574078	47.5801613601689	28.0914218964341	0.284194110236328	-0.850359463188375	-14.554566796833	-0.510297097952324	-0.495708097222195	-0.517529119085837	0.167777036922505	0.20255205014023	0.150539634859686	0.18973058037001	0.22624073751751	0.166699137831742	0.000974244864544367	0.00243014573195974	0.00270056163188022
129	8.10930216216329	0.19	28.2836604379422	19.1527765980077	37.4145442778766	0.185438713934535	7.87186942696021	5.29599301242357	10.4477458414969	0.26	0.19	0.34	8.31738386486216	12.3628108278297	16.4082377907973	19.3561928712686	28.7706993812585	38.1852058912485	19.8101748563552	29.4620864746714	39.1215170202008	28.2836604379422	0.282044176829247	1.22858823532936	-12.3840257963495	-0.510297097952324	-0.495708097222195	-0.517529119085837	0.167777036922505	0.20255205014023	0.150539634859686	0.18973058037001	0.22624073751751	0.166699137831742	0.000974244864544367	0.00243014573195974	0.00270056163188022
129	8.10930216216329	0.19	28.2904428862009	19.3044321543946	37.2764536180072	0.229572346487726	9.21569372905988	6.57985011676208	11.8515373413577	0.26	0.19	0.33	10.4647120845387	14.6568052193502	18.8488983541618	24.6591867704096	34.5374908016308	44.4157948328521	25.2245764680002	35.3320988102149	45.4386868321617	28.2904428862009	0.279099949291356	-0.380898916636434	-14.1011316358915	-0.510297097952324	-0.495708097222195	-0.517529119085837	0.167777036922505	0.20255205014023	0.150539634859686	0.18973058037001	0.22624073751751	0.166699137831742	0.000974244864544367	0.00243014573195974	0.00270056163188022
129	8.10930216216329	0.19	28.3255898359245	19.0628568233019	37.5883228485471	0.15411495744468	7.95282741264207	5.04385035066016	10.861804474624	0.23	0.17	0.32	8.45570510331066	13.332426353614	18.2091476039173	21.0354978511192	33.1674558756602	45.2994139002013	21.4291177584628	33.8037907252749	46.1854122181082	28.3255898359245	0.267312392429941	0.743193865629784	-13.6057603401743	-0.510297097952324	-0.495708097222195	-0.517529119085837	0.167777036922505	0.20255205014023	0.150539634859686	0.18973058037001	0.22624073751751	0.166699137831742	0.000974244864544367	0.00243014573195974	0.00270056163188022
129	8.10930216216329	0.19	28.3618212906597	19.1180482505258	37.6055943307936	0.206344558471812	8.8576964429908	6.14547126585197	11.5699216201296	0.26	0.2	0.36	9.63899849655209	13.8930472543779	18.1470960122037	22.4033302645651	32.2907536641254	42.1781770636856	22.9024050490256	32.9590616163589	43.0511009985232	28.3618212906597	0.294968402126608	0.189418957664315	-13.0600581203312	-0.510297097952324	-0.495708097222195	-0.517529119085837	0.167777036922505	0.20255205014023	0.150539634859686	0.18973058037001	0.22624073751751	0.166699137831742	0.000974244864544367	0.00243014573195974	0.00270056163188022
129	8.10930216216329	0.19	28.5012083489275	19.2586309677711	37.7437857300838	0.236001482887126	10.1957374326283	7.33160565284457	13.059869212412	0.27	0.21	0.34	11.4214123127825	15.8832493951358	20.3450864774892	26.3700777155538	36.6716925591154	46.973307402677	27.1395589520718	37.728933097668	48.3098585026579	28.5012083489275	0.286804677387592	-0.14714305558574	-13.5197075394491	-0.510297097952324	-0.495708097222195	-0.517529119085837	0.167777036922505	0.20255205014023	0.150539634859686	0.18973058037001	0.22624073751751	0.166699137831742	0.000974244864544367	0.00243014573195974	0.00270056163188022
129	8.10930216216329	0.19	28.5596782861302	19.3006105393672	37.8187460328932	0.267855644155269	10.7339217437696	7.96320681598125	13.5046366715579	0.28	0.19	0.33	12.2021596801802	16.4477741365675	20.6933885929548	27.7277584590049	37.3753434146403	47.0229283702757	28.3638163969646	38.2617380521132	48.0983659418187	28.5596782861302	0.283411265485938	0.471724976883598	-13.0694413245403	-0.510297097952324	-0.495708097222195	-0.517529119085837	0.167777036922505	0.20255205014023	0.150539634859686	0.18973058037001	0.22624073751751	0.166699137831742	0.000974244864544367	0.00243014573195974	0.00270056163188022
129	8.10930216216329	0.19	28.563316566685	19.3769939582612	37.7496391751088	0.201909171284167	9.25577992824475	6.38270720861242	12.1288526478771	0.25	0.19	0.32	10.1833488756875	14.7672191509459	19.3510894262044	24.0722010635975	34.9079141735463	45.7436272834951	24.6735921037422	35.8103283669555	46.9103772400251	28.563316566685	0.28054880805949	-0.0258753199875418	-13.8535871945667	-0.510297097952324	-0.495708097222195	-0.517529119085837	0.167777036922505	0.20255205014023	0.150539634859686	0.18973058037001	0.22624073751751	0.166699137831742	0.000974244864544367	0.00243014573195974	0.00270056163188022
129	8.10930216216329	0.19	28.6109663445231	19.400770678178	37.8211620108683	0.262107052161063	10.5854836837876	7.81246053225219	13.3585068353229	0.26	0.19	0.35	12.3119162248535	16.682015579639	21.0521149344245	28.7497835938977	38.954483531694	49.1591834694904	29.3446628409936	39.7921442231012	50.2037404262065	28.6109663445231	0.287266427974299	0.324745725874981	-13.2292426408543	-0.510297097952324	-0.495708097222195	-0.517529119085837	0.167777036922505	0.20255205014023	0.150539634859686	0.18973058037001	0.22624073751751	0.166699137831742	0.000974244864544367	0.00243014573195974	0.00270056163188022
129	8.10930216216329	0.19	28.6841976854653	19.523289378077	37.8451059928535	0.224506847924478	9.2771642867293	6.58516527338677	11.9691633000718	0.23	0.17	0.33	10.9296986825404	15.3977320344805	19.8657653864206	26.9043434193617	37.9027713908287	48.9011993622957	27.3518482696186	38.5459373636501	49.7046544713457	28.6841976854653	0.267589616695842	-0.508896481934529	-14.8418493778959	-0.510297097952324	-0.495708097222195	-0.517529119085837	0.167777036922505	0.20255205014023	0.150539634859686	0.18973058037001	0.22624073751751	0.166699137831742	0.000974244864544367	0.00243014573195974	0.00270056163188022
129	8.10930216216329	0.19	28.7414840490695	19.4405672576297	38.0424008405093	0.216561153554855	9.89408449240304	6.95593865021483	12.8322303345913	0.25	0.18	0.34	11.1568884473443	15.8694897297478	20.5820910121513	26.514310212994	37.7137922999142	48.9132743868343	27.0299100184512	38.4486334004424	49.8372585020925	28.7414840490695	0.286943856243871	0.629473220311786	-12.968812036589	-0.510297097952324	-0.495708097222195	-0.517529119085837	0.167777036922505	0.20255205014023	0.150539634859686	0.18973058037001	0.22624073751751	0.166699137831742	0.000974244864544367	0.00243014573195974	0.00270056163188022
129	8.10930216216329	0.19	28.8599785885108	19.5641995343492	38.1557576426723	0.197396584537716	8.44963764203782	5.78949924962536	11.1097760344503	0.24	0.17	0.36	9.55569793728094	13.9463158220492	18.3369337068174	23.3854126389453	34.1304583330597	44.8755040271742	23.6341713509288	34.4871046262624	45.3438689336467	28.8599785885108	0.27448643429325	0.436283614627879	-13.5634508508299	-0.510297097952324	-0.495708097222195	-0.517529119085837	0.167777036922505	0.20255205014023	0.150539634859686	0.18973058037001	0.22624073751751	0.166699137831742	0.000974244864544367	0.00243014573195974	0.00270056163188022
129	8.10930216216329	0.19	28.9034372710888	19.7207956749659	38.0860788672117	0.219971285097668	9.26658071742236	6.54214055490674	11.991020879938	0.24	0.19	0.33	10.7793482506803	15.2683513611179	19.7573544715555	26.3326916308088	37.2988031143517	48.2649145978947	27.0034339735503	38.2374618261507	49.4698136069948	28.9034372710888	0.275877222288689	0.874540268290617	-12.9728262302853	-0.510297097952324	-0.495708097222195	-0.517529119085837	0.167777036922505	0.20255205014023	0.150539634859686	0.18973058037001	0.22624073751751	0.166699137831742	0.000974244864544367	0.00243014573195974	0.00270056163188022
129	8.10930216216329	0.19	28.9473797436283	19.7349895246377	38.1597699626189	0.21336603225769	9.21634730949355	6.45342927486739	11.9792653441197	0.27	0.21	0.35	10.0084939275911	14.2934480495306	18.57840217147	23.0077647764368	32.858119607909	42.7084744393812	23.6249412567366	33.7708150015259	43.87770640023	28.9473797436283	0.288452922877809	-0.08159879801629	-13.4740824844092	-0.510297097952324	-0.495708097222195	-0.517529119085837	0.167777036922505	0.20255205014023	0.150539634859686	0.18973058037001	0.22624073751751	0.166699137831742	0.000974244864544367	0.00243014573195974	0.00270056163188022
129	8.10930216216329	0.19	29.0807802230577	19.8044870890145	38.3570733571008	0.187567517391508	8.41294580673086	5.67926138881767	11.1466302246441	0.25	0.19	0.35	9.11688038511414	13.505245727452	17.8936110697898	21.6847070272974	32.1225336475433	42.5603602677892	22.1137380818387	32.7730016664734	43.388319445823	29.0807802230577	0.28398952205992	-1.03601398476656	-14.5963167315767	-0.510297097952324	-0.495708097222195	-0.517529119085837	0.167777036922505	0.20255205014023	0.150539634859686	0.18973058037001	0.22624073751751	0.166699137831742	0.000974244864544367	0.00243014573195974	0.00270056163188022
129	8.10930216216329	0.19	29.257231144804	19.8545013865962	38.6599609030118	0.21970946045944	9.65708358278937	6.81566482118481	12.4985023443939	0.25	0.18	0.36	10.8733931678079	15.4064598839527	19.9395266000976	25.7016733783154	36.416580706913	47.1314880355106	26.0653487096415	36.9599193367239	47.8239109297568	29.257231144804	0.286802763017214	-0.154282822916979	-13.7428188925525	-0.510297097952324	-0.495708097222195	-0.517529119085837	0.167777036922505	0.20255205014023	0.150539634859686	0.18973058037001	0.22624073751751	0.166699137831742	0.000974244864544367	0.00243014573195974	0.00270056163188022
129	8.10930216216329	0.19	29.302142453876	19.7645006240499	38.839784283702	0.156150087055026	7.92628217312832	5.04943706200224	10.8031272842544	0.25	0.19	0.33	8.11476057462685	12.7380302580432	17.3612999414595	19.3226122615268	30.3313963965083	41.3401805314898	19.7701578882284	31.0598215337337	42.3254859621789	29.302142453876	0.275050393732789	-0.94843105826167	-14.8724930731918	-0.510297097952324	-0.495708097222195	-0.517529119085837	0.167777036922505	0.20255205014023	0.150539634859686	0.18973058037001	0.22624073751751	0.166699137831742	0.000974244864544367	0.00243014573195974	0.00270056163188022
129	8.10930216216329	0.19	29.3636452852333	20.0197090967726	38.707581473694	0.193865935883877	8.71147048376964	5.93795998252017	11.4849809850191	0.24	0.19	0.33	9.74155175316655	14.2916491208496	18.8417464885327	23.6907081169272	34.7561965907055	45.8216850644838	24.2237763097043	35.5437823610251	46.8585961210632	29.3636452852333	0.276663226149862	0.352272887068812	-13.7073668330529	-0.510297097952324	-0.495708097222195	-0.517529119085837	0.167777036922505	0.20255205014023	0.150539634859686	0.18973058037001	0.22624073751751	0.166699137831742	0.000974244864544367	0.00243014573195974	0.00270056163188022
[truncated: 1,348 more rows]
