# Supplementary material for: Re-expressing coefficients from regression models for inclusion in a meta-analysis
Source: BMC Med Res Methodol. 2024 Jan 8;24:6. doi: 10.1186/s12874-023-02132-y (PMC10773134; doi:10.1186/s12874-023-02132-y)
Supplement: Supplementary file 2 — Additional file 2. [file 12874_2023_2132_MOESM2_ESM.zip › Supp_Files_R1/simdata/simdata_scenario_13.csv]

ex_no	errsd	rsquare	beta	b_low_ci	b_hi_ci	lrsquare	lbeta	lb_low_ci	lb_hi_ci	x_median	x_25	x_75	rbl	rb	rbu	altl	alt	altu	dzl	dz	dzu	observed_beta	xlog	error	ylog	RelBias_rb	RelBias_rbl	RelBias_rbu	RelBias_alt	RelBias_altl	RelBias_altu	RelBias_dz	RelBias_dzl	RelBias_dzu	MC_SE_RelBias_rb	MC_SE_RelBias_alt	MC_SE_RelBias_dz
13	13.6259639633796	0	-0.2348323061418	-0.80107118847664	0.331406576193041	0.00409242400002301	-4.01714482363065	-13.8012735306625	5.76698388340121	16.24	13.76	18.77	-0.824459573312277	-0.239975934095204	0.344507705121869	-0.815189751243237	-0.237277761520196	0.340634228202846	-0.846045080100245	-0.245532906005594	0.352595374308909	-0.2348323061418	16.7419292980798	1.11074108851552	-40.7811841812067	-0.0320644107992357	-0.0243022624328647	-0.152121900645055	-0.0209342880375547	-0.0132454176218988	-0.141293181282623	-0.0700445963588275	-0.0885398996681488	-0.191867393645549	0.00173790898451313	0.00172275692139325	0.00371072267750706
13	13.6259639633796	0	-0.225725006374906	-0.835035095537524	0.383585082787713	0.00271269525570923	-3.39712845241964	-13.566803396188	6.77254649134874	15.87	14.29	18.36	-0.829102316426117	-0.207607273935258	0.413887768555601	-0.8203496177486	-0.205415597617371	0.409518422513858	-0.854062156930347	-0.212049002050778	0.425496462413349	-0.225725006374906	16.518340360991	1.19154943077505	-40.5361288714687	-0.0320644107992357	-0.0243022624328647	-0.152121900645055	-0.0209342880375547	-0.0132454176218988	-0.141293181282623	-0.0700445963588275	-0.0885398996681488	-0.191867393645549	0.00173790898451313	0.00172275692139325	0.00371072267750706
13	13.6259639633796	0	-0.20784342170594	-0.70999663113799	0.294309787726111	0.00360760033679487	-3.35881814094828	-12.0740299290512	5.35639364715466	16.96	14.13	20.05	-0.691834600940723	-0.192458244830441	0.306918111279841	-0.683214284640782	-0.19006019919538	0.303093886250021	-0.70718333028672	-0.196888291706337	0.314209658846168	-0.20784342170594	17.4000236775259	1.51848341482508	-40.8856245823607	-0.0320644107992357	-0.0243022624328647	-0.152121900645055	-0.0209342880375547	-0.0132454176218988	-0.141293181282623	-0.0700445963588275	-0.0885398996681488	-0.191867393645549	0.00173790898451313	0.00172275692139325	0.00371072267750706
13	13.6259639633796	0	-0.201188354886638	-0.734511577144584	0.332134867371308	0.00199829054834905	-2.59541094809186	-11.6512338193994	6.46041192321569	16.2	13.72	18.75	-0.69785360723651	-0.155452797571648	0.386948012093214	-0.690062100027226	-0.153717173394281	0.382627753238665	-0.716056452205085	-0.15966151890722	0.396896416821448	-0.201188354886638	16.7907060262528	-0.0636409948362447	-41.9035790538298	-0.0320644107992357	-0.0243022624328647	-0.152121900645055	-0.0209342880375547	-0.0132454176218988	-0.141293181282623	-0.0700445963588275	-0.0885398996681488	-0.191867393645549	0.00173790898451313	0.00172275692139325	0.00371072267750706
13	13.6259639633796	0	-0.200358805276481	-0.665257570623753	0.264539960070791	0.00642094750053568	-3.98331086261006	-11.7195754754289	3.75295375020877	15.92	13.18	18.56	-0.714119640253169	-0.242718733813141	0.228682172626888	-0.70651703718883	-0.240134721155533	0.226247594877764	-0.730355857462146	-0.248369552161792	0.233867185941995	-0.200358805276481	16.1022719537352	0.676408758429053	-40.5068291233382	-0.0320644107992357	-0.0243022624328647	-0.152121900645055	-0.0209342880375547	-0.0132454176218988	-0.141293181282623	-0.0700445963588275	-0.0885398996681488	-0.191867393645549	0.00173790898451313	0.00172275692139325	0.00371072267750706
13	13.6259639633796	0	-0.190437334398969	-0.62960367713394	0.248729008336001	0.00756726344697384	-4.06213202482979	-11.325208380936	3.20094433127645	16.22	13.54	19.44	-0.677598245117779	-0.243041314462233	0.191515616193312	-0.670011138816584	-0.240319966965109	0.189371204886366	-0.692264617666854	-0.248754617541755	0.195739685708469	-0.190437334398969	16.6512291749698	-0.554230322768488	-42.2025710037171	-0.0320644107992357	-0.0243022624328647	-0.152121900645055	-0.0209342880375547	-0.0132454176218988	-0.141293181282623	-0.0700445963588275	-0.0885398996681488	-0.191867393645549	0.00173790898451313	0.00172275692139325	0.00371072267750706
13	13.6259639633796	0	-0.182138017111415	-0.668675832534229	0.304399798311398	0.00412491964304677	-3.49263159955165	-11.9655481064169	4.98028490731356	16.71	13.9	19.21	-0.69526427474521	-0.202941140215068	0.289381994315075	-0.68688068258792	-0.200494048061336	0.285892586465247	-0.710158715382031	-0.20799710001811	0.296633877249821	-0.182138017111415	16.9930488240084	0.0772490911471246	-41.9758418563608	-0.0320644107992357	-0.0243022624328647	-0.152121900645055	-0.0209342880375547	-0.0132454176218988	-0.141293181282623	-0.0700445963588275	-0.0885398996681488	-0.191867393645549	0.00173790898451313	0.00172275692139325	0.00371072267750706
13	13.6259639633796	0	-0.170731712634078	-0.629748875868286	0.288285450600131	0.00230721845792828	-2.31143291965273	-9.81591650648938	5.19305066718391	15.88	13.69	18.69	-0.599280453452511	-0.14111739513053	0.317045663191452	-0.592935777807547	-0.139623363254791	0.313689051297966	-0.614507480734083	-0.144977250782033	0.324547377984905	-0.170731712634078	16.4023491430163	-0.238551423027585	-41.687209467748	-0.0320644107992357	-0.0243022624328647	-0.152121900645055	-0.0209342880375547	-0.0132454176218988	-0.141293181282623	-0.0700445963588275	-0.0885398996681488	-0.191867393645549	0.00173790898451313	0.00172275692139325	0.00371072267750706
13	13.6259639633796	0	-0.134729565948498	-0.647616611669518	0.378157479772521	0.00242575531399979	-2.66040825717079	-11.0837198622688	5.76290334792718	15.06	13.16	18.86	-0.71272567527647	-0.171074449297298	0.370576776681875	-0.706339462017594	-0.169541576336136	0.367256309345323	-0.73148334523545	-0.175263477408954	0.379707639935626	-0.134729565948498	16.0777966246151	0.321176767122003	-40.8978295682162	-0.0320644107992357	-0.0243022624328647	-0.152121900645055	-0.0209342880375547	-0.0132454176218988	-0.141293181282623	-0.0700445963588275	-0.0885398996681488	-0.191867393645549	0.00173790898451313	0.00172275692139325	0.00371072267750706
13	13.6259639633796	0	-0.126048582313894	-0.646087978451875	0.393990813824088	0.00260730535025939	-2.93186246241956	-11.8848132690561	6.02108834421693	16.32	14.04	18.56	-0.706723169921137	-0.174341412549472	0.358040344822193	-0.698680602658632	-0.172357393068088	0.353965816522456	-0.726096470451614	-0.178619095223396	0.366814801782158	-0.126048582313894	16.5658896944158	-0.608399163306269	-42.3190829383801	-0.0320644107992357	-0.0243022624328647	-0.152121900645055	-0.0209342880375547	-0.0132454176218988	-0.141293181282623	-0.0700445963588275	-0.0885398996681488	-0.191867393645549	0.00173790898451313	0.00172275692139325	0.00371072267750706
13	13.6259639633796	0	-0.103593115072952	-0.634750242590701	0.427564012444796	0.000904070858486583	-1.59674596797865	-9.88424802370057	6.69075608774327	15.58	13.01	18.95	-0.614858132585445	-0.0993269535255073	0.416204225534431	-0.608703243391701	-0.0983326649888476	0.412037913414006	-0.62976334625257	-0.101550877199488	0.426386376742494	-0.103593115072952	16.0100299801165	-1.93544715142315	-43.0534107193602	-0.0320644107992357	-0.0243022624328647	-0.152121900645055	-0.0209342880375547	-0.0132454176218988	-0.141293181282623	-0.0700445963588275	-0.0885398996681488	-0.191867393645549	0.00173790898451313	0.00172275692139325	0.00371072267750706
13	13.6259639633796	0	-0.102526359331601	-0.613922236315962	0.408869517652761	0.0022566955019059	-2.57302928922581	-11.0200414774833	5.8739828990317	15.93	12.96	18.8	-0.671133535772327	-0.156700521323105	0.357732493126117	-0.663977589328611	-0.155029705489114	0.353918178350382	-0.685673600494598	-0.160084497418524	0.36569941939623	-0.102526359331601	16.2031748858195	1.24490695827365	-40.0699355768313	-0.0320644107992357	-0.0243022624328647	-0.152121900645055	-0.0209342880375547	-0.0132454176218988	-0.141293181282623	-0.0700445963588275	-0.0885398996681488	-0.191867393645549	0.00173790898451313	0.00172275692139325	0.00371072267750706
13	13.6259639633796	0	-0.0931839890917923	-0.752095533403987	0.565727555220403	0.000527794220139345	-1.61564949010269	-12.5926998116753	9.36140083146994	15.92	13.94	18.49	-0.767333410228308	-0.0984492484943296	0.570434913239648	-0.759164618417568	-0.09740118854522	0.564362241327128	-0.787378232907926	-0.101183395506102	0.585661964685512	-0.0931839890917923	16.3641831148239	-1.45794135501229	-43.0471567746324	-0.0320644107992357	-0.0243022624328647	-0.152121900645055	-0.0209342880375547	-0.0132454176218988	-0.141293181282623	-0.0700445963588275	-0.0885398996681488	-0.191867393645549	0.00173790898451313	0.00172275692139325	0.00371072267750706
13	13.6259639633796	0	-0.0901295479984186	-0.577761841985354	0.397502745988517	0.00109463208481987	-1.75782783297663	-10.0485027193822	6.53284705342895	15.69	13.56	18.81	-0.620756339923883	-0.108591578495586	0.403573182932711	-0.614408976076178	-0.10748120681643	0.399446562443318	-0.638282127108302	-0.111205904456637	0.413492243228715	-0.0901295479984186	16.5345614725448	0.380210036993399	-41.2127979665556	-0.0320644107992357	-0.0243022624328647	-0.152121900645055	-0.0209342880375547	-0.0132454176218988	-0.141293181282623	-0.0700445963588275	-0.0885398996681488	-0.191867393645549	0.00173790898451313	0.00172275692139325	0.00371072267750706
13	13.6259639633796	0	-0.0185814874374455	-0.550151638797531	0.51298866392264	1.06154706814046e-06	-0.0578231595891566	-8.82010911633954	8.70446279716123	16.49	13.74	18.77	-0.519287664993466	-0.00340436304466709	0.512478938904132	-0.513225479870392	-0.00336462037332291	0.506496239123746	-0.532543799951649	-0.00348860895961404	0.528168198887398	-0.0185814874374455	16.5611031418553	1.31711134395525	-40.3485725100185	-0.0320644107992357	-0.0243022624328647	-0.152121900645055	-0.0209342880375547	-0.0132454176218988	-0.141293181282623	-0.0700445963588275	-0.0885398996681488	-0.191867393645549	0.00173790898451313	0.00172275692139325	0.00371072267750706
13	13.6259639633796	0	0.207903852565209	-0.33774919132832	0.753556896458737	0.0026861228017069	2.94653683050907	-5.9178833715318	11.8109570325499	15.84	14.03	19.02	-0.362260225477656	0.180370755823487	0.723001737124629	-0.358454354733373	0.178475798181345	0.715405951096063	-0.37167380760368	0.185380894942261	0.7404357217283	0.207903852565209	16.4271565441601	-0.0927507120209083	-41.6711742499951	-0.0320644107992357	-0.0243022624328647	-0.152121900645055	-0.0209342880375547	-0.0132454176218988	-0.141293181282623	-0.0700445963588275	-0.0885398996681488	-0.191867393645549	0.00173790898451313	0.00172275692139325	0.00371072267750706
13	13.6259639633796	0.01	-0.472660071347692	-1.08636580530981	0.141045662614431	0.0144388097310203	-7.59148903338162	-17.3838751721013	2.2008971053381	16.27	13.9	19.3	-1.03711569791799	-0.452905486788572	0.131304724340843	-1.02541433051764	-0.44779553279869	0.129823264920262	-1.06322185241694	-0.463771336600589	0.134150843801164	-0.472660071347692	16.5781020865827	-2.54712742733074	-44.294836930255	-0.0320644107992357	-0.0243022624328647	-0.152121900645055	-0.0209342880375547	-0.0132454176218988	-0.141293181282623	-0.0700445963588275	-0.0885398996681488	-0.191867393645549	0.00173790898451313	0.00172275692139325	0.00371072267750706
13	13.6259639633796	0.01	-0.458703957895193	-1.04808570061823	0.130677784827847	0.0199084983637469	-8.85100350981742	-18.5469907286583	0.844983709023442	16.48	14.24	18.94	-1.09263522940183	-0.521427890479426	0.0497794484429781	-1.07989955491776	-0.515350166000694	0.0491992229163737	-1.12005203690019	-0.535506435577898	0.0510870820447141	-0.458703957895193	16.8250880446515	-0.443206951887124	-42.4262554061638	-0.0320644107992357	-0.0243022624328647	-0.152121900645055	-0.0209342880375547	-0.0132454176218988	-0.141293181282623	-0.0700445963588275	-0.0885398996681488	-0.191867393645549	0.00173790898451313	0.00172275692139325	0.00371072267750706
13	13.6259639633796	0.01	-0.440150542358039	-1.05095373298345	0.170652648267374	0.00997468448724751	-6.4755981238826	-16.548136168676	3.59693992091076	16.71	13.84	18.68	-0.961807615947855	-0.376373479761271	0.209060656425312	-0.950217826522724	-0.371838176335401	0.206541473851923	-0.987270703062377	-0.385468525957263	0.215851524076875	-0.440150542358039	16.5981037545083	-0.67454087085444	-42.4385514086435	-0.0320644107992357	-0.0243022624328647	-0.152121900645055	-0.0209342880375547	-0.0132454176218988	-0.141293181282623	-0.0700445963588275	-0.0885398996681488	-0.191867393645549	0.00173790898451313	0.00172275692139325	0.00371072267750706
13	13.6259639633796	0.01	-0.415516481385929	-0.951354629367912	0.120321666596054	0.0202754136258459	-8.05569312679477	-16.7985932568216	0.687207003232048	15.81	13.22	18.84	-1.02997471040392	-0.493919941302466	0.0421348277989914	-1.01920468572967	-0.488755222303832	0.0416942411220013	-1.05295864525239	-0.50470629819928	0.04315747823166	-0.415516481385929	16.2310595022023	-2.1543534047232	-43.504370755312	-0.0320644107992357	-0.0243022624328647	-0.152121900645055	-0.0209342880375547	-0.0132454176218988	-0.141293181282623	-0.0700445963588275	-0.0885398996681488	-0.191867393645549	0.00173790898451313	0.00172275692139325	0.00371072267750706
13	13.6259639633796	0.01	-0.41467479089194	-0.958848516205189	0.129498934421309	0.0165478624576259	-7.20783216461139	-15.8833576534007	1.46769332417791	15.63	13.62	18.67	-0.985236258867532	-0.447098009839648	0.0910402391882357	-0.975286879787314	-0.442583003874461	0.0901208720383922	-1.01076027013071	-0.459278660589522	0.093508510007475	-0.41467479089194	16.158349205166	0.758407119702614	-40.5722172304497	-0.0320644107992357	-0.0243022624328647	-0.152121900645055	-0.0209342880375547	-0.0132454176218988	-0.141293181282623	-0.0700445963588275	-0.0885398996681488	-0.191867393645549	0.00173790898451313	0.00172275692139325	0.00371072267750706
13	13.6259639633796	0.01	-0.410607899946138	-0.972816356795904	0.151600556903628	0.0108927626967134	-6.19559564902126	-15.413266503207	3.02207520516445	16.14	13.8	18.95	-0.926339092398952	-0.372356012217859	0.181627067963234	-0.916091323235139	-0.368236766370116	0.179617790494907	-0.945819922728438	-0.380764629607882	0.185966161650153	-0.410607899946138	16.4734748915066	-1.46892653064797	-43.0479491933145	-0.0320644107992357	-0.0243022624328647	-0.152121900645055	-0.0209342880375547	-0.0132454176218988	-0.141293181282623	-0.0700445963588275	-0.0885398996681488	-0.191867393645549	0.00173790898451313	0.00172275692139325	0.00371072267750706
13	13.6259639633796	0.01	-0.404523457286974	-0.940274265675742	0.131227351101795	0.0158757391532552	-7.44572764911252	-16.5984565685395	1.70700127031448	15.85	13.49	18.92	-1.01533612048767	-0.455458987661938	0.10441814516379	-1.00464678102339	-0.450663968915991	0.103318843191405	-1.04227101248267	-0.467534382956429	0.106793039919864	-0.404523457286974	16.594188770044	-0.189979953605099	-41.8903507052189	-0.0320644107992357	-0.0243022624328647	-0.152121900645055	-0.0209342880375547	-0.0132454176218988	-0.141293181282623	-0.0700445963588275	-0.0885398996681488	-0.191867393645549	0.00173790898451313	0.00172275692139325	0.00371072267750706
13	13.6259639633796	0.01	-0.404252742247129	-0.962583385474937	0.15407790098068	0.0120424302337666	-6.64747720240703	-16.0480516948324	2.75309729001832	16.19	13.64	19.19	-0.961944521600266	-0.398459850386524	0.165024820827219	-0.95122667162851	-0.39402026702146	0.163186137585591	-0.985412730838558	-0.407477712226097	0.16911600708614	-0.404252742247129	16.5930952524135	0.0712769975102653	-41.6297446436159	-0.0320644107992357	-0.0243022624328647	-0.152121900645055	-0.0209342880375547	-0.0132454176218988	-0.141293181282623	-0.0700445963588275	-0.0885398996681488	-0.191867393645549	0.00173790898451313	0.00172275692139325	0.00371072267750706
13	13.6259639633796	0.01	-0.403355535053442	-0.973730151637683	0.1670190815308	0.012573780024958	-6.84758950789155	-16.3217901501251	2.62661113434199	15.69	13.73	18.54	-1.00846488192955	-0.423087999604319	0.162288882720915	-0.998158365936211	-0.418764038192624	0.160630289550963	-1.0366801904822	-0.434818728081677	0.166687257215913	-0.403355535053442	16.4111796185101	0.181042205033927	-41.3589688170643	-0.0320644107992357	-0.0243022624328647	-0.152121900645055	-0.0209342880375547	-0.0132454176218988	-0.141293181282623	-0.0700445963588275	-0.0885398996681488	-0.191867393645549	0.00173790898451313	0.00172275692139325	0.00371072267750706
13	13.6259639633796	0.01	-0.403173059636002	-0.956823694285649	0.150477575013645	0.0195799067691522	-8.06687661540827	-16.9792150063759	0.845461775559381	15.85	13.65	18.45	-1.03911801412377	-0.493688124311802	0.051741765500167	-1.02819331060969	-0.488497764493935	0.0511977816218189	-1.06520673596599	-0.505746517087685	0.0530998975162214	-0.403173059636002	16.1526128820651	-0.541053607766703	-41.8517519358743	-0.0320644107992357	-0.0243022624328647	-0.152121900645055	-0.0209342880375547	-0.0132454176218988	-0.141293181282623	-0.0700445963588275	-0.0885398996681488	-0.191867393645549	0.00173790898451313	0.00172275692139325	0.00371072267750706
13	13.6259639633796	0.01	-0.397331870094331	-0.915051524763191	0.120387784574529	0.0210402059018681	-8.27681411544834	-17.0914849338354	0.537856702938759	16.32	13.67	19.14	-1.01643380796766	-0.492223684587585	0.031986438792495	-1.00486965002668	-0.486623563471735	0.0316225230832117	-1.03882942602612	-0.503500140663428	0.0326256615067943	-0.397331870094331	16.7604907862757	0.746921822454465	-41.0973612198243	-0.0320644107992357	-0.0243022624328647	-0.152121900645055	-0.0209342880375547	-0.0132454176218988	-0.141293181282623	-0.0700445963588275	-0.0885398996681488	-0.191867393645549	0.00173790898451313	0.00172275692139325	0.00371072267750706
13	13.6259639633796	0.01	-0.390587307600532	-1.02488689277288	0.243712277571817	0.00799254564604062	-5.63701732437055	-15.4420656001446	4.1680309514035	15.72	13.42	18.07	-0.952536803088441	-0.34771685344089	0.257103096206662	-0.942753358804009	-0.344145475987161	0.254462406829688	-0.97509965474835	-0.356592793455179	0.26402436206392	-0.390587307600532	15.8960621436379	0.374822944096909	-40.7469212413947	-0.0320644107992357	-0.0243022624328647	-0.152121900645055	-0.0209342880375547	-0.0132454176218988	-0.141293181282623	-0.0700445963588275	-0.0885398996681488	-0.191867393645549	0.00173790898451313	0.00172275692139325	0.00371072267750706
13	13.6259639633796	0.01	-0.383574375760213	-0.953866176842757	0.18671742532233	0.0145391865451564	-7.51370080356505	-17.1717404585243	2.14433885139416	16.42	14.2	19.19	-1.01518892692501	-0.444208079805926	0.126772767313158	-1.00346135170896	-0.439076538740678	0.125308274227605	-1.04052052900691	-0.455882901264182	0.130062483167384	-0.383574375760213	17.0572251062711	-1.21609292018254	-43.35498154534	-0.0320644107992357	-0.0243022624328647	-0.152121900645055	-0.0209342880375547	-0.0132454176218988	-0.141293181282623	-0.0700445963588275	-0.0885398996681488	-0.191867393645549	0.00173790898451313	0.00172275692139325	0.00371072267750706
13	13.6259639633796	0.01	-0.370446062316797	-0.96249901830227	0.221606893668675	0.0116850986203404	-6.76449846523416	-16.4774795910382	2.94848266056989	16.32	13.98	18.59	-0.980145601542166	-0.402379100560017	0.175387400422132	-0.969001036373344	-0.397803923054035	0.173393190265274	-1.00510416807967	-0.411885862962994	0.179885492349892	-0.370446062316797	16.4844953003459	0.996619478854981	-40.656761334035	-0.0320644107992357	-0.0243022624328647	-0.152121900645055	-0.0209342880375547	-0.0132454176218988	-0.141293181282623	-0.0700445963588275	-0.0885398996681488	-0.191867393645549	0.00173790898451313	0.00172275692139325	0.00371072267750706
13	13.6259639633796	0.01	-0.365824541243796	-0.864935608145819	0.133286525658228	0.0192648328775079	-7.50965744230061	-15.8752910492597	0.855976164658496	16.3	13.51	19.24	-0.945458741732475	-0.447240384709075	0.0509779723143249	-0.934742283727445	-0.442171064823042	0.050400154081361	-0.965901945085682	-0.456870392770243	0.0521182078831197	-0.365824541243796	16.5407099278337	-2.56923099662674	-44.2030788932862	-0.0320644107992357	-0.0243022624328647	-0.152121900645055	-0.0209342880375547	-0.0132454176218988	-0.141293181282623	-0.0700445963588275	-0.0885398996681488	-0.191867393645549	0.00173790898451313	0.00172275692139325	0.00371072267750706
13	13.6259639633796	0.01	-0.358655154505179	-0.902913627882938	0.185603318872579	0.0164848533380912	-7.38164648929055	-16.283627977301	1.52033499871986	16.01	13.9	19.12	-0.986422691852759	-0.447162242371394	0.0920982071099721	-0.97574549217059	-0.442322085518191	0.0911013211342086	-1.01055215265427	-0.458339934241868	0.094542604386243	-0.358655154505179	16.4175637256709	-1.95943886446952	-43.5063890186107	-0.0320644107992357	-0.0243022624328647	-0.152121900645055	-0.0209342880375547	-0.0132454176218988	-0.141293181282623	-0.0700445963588275	-0.0885398996681488	-0.191867393645549	0.00173790898451313	0.00172275692139325	0.00371072267750706
13	13.6259639633796	0.01	-0.358380165360422	-0.899541380923376	0.182781050202533	0.0136870074750345	-6.99250577803254	-16.260194110141	2.27518255407593	16.33	13.69	18.86	-0.966463440560316	-0.415616267960814	0.135230904638688	-0.955451979692156	-0.410880918356521	0.133690142979114	-0.988907447944681	-0.425863330031873	0.138310058526236	-0.358380165360422	16.738168232396	-0.401635903789982	-42.2296589259602	-0.0320644107992357	-0.0243022624328647	-0.152121900645055	-0.0209342880375547	-0.0132454176218988	-0.141293181282623	-0.0700445963588275	-0.0885398996681488	-0.191867393645549	0.00173790898451313	0.00172275692139325	0.00371072267750706
13	13.6259639633796	0.01	-0.350262509834505	-0.859575758821859	0.15905073915285	0.0167223106906226	-6.7774456135895	-14.8915660812903	1.33667485411134	16.58	13.74	18.78	-0.871945927173732	-0.396839799598752	0.0782663279762269	-0.861626521792304	-0.392143234552778	0.0773400526867484	-0.891958295482342	-0.405663656217077	0.0801663116204694	-0.350262509834505	16.5972734254364	-0.0231791355926652	-41.7091969064913	-0.0320644107992357	-0.0243022624328647	-0.152121900645055	-0.0209342880375547	-0.0132454176218988	-0.141293181282623	-0.0700445963588275	-0.0885398996681488	-0.191867393645549	0.00173790898451313	0.00172275692139325	0.00371072267750706
13	13.6259639633796	0.01	-0.349069738536757	-0.86590936976416	0.167769892690646	0.0107836666735837	-5.86270666427569	-14.6296063731123	2.90419304456089	15.9	13.6	18.72	-0.892404733765111	-0.357624603590949	0.177155526583214	-0.882933517363445	-0.353829083595353	0.17527535017274	-0.913697683624479	-0.366982699575433	0.18656976521017	-0.349069738536757	16.5029459624419	0.957806487521527	-40.6329788525464	-0.0320644107992357	-0.0243022624328647	-0.152121900645055	-0.0209342880375547	-0.0132454176218988	-0.141293181282623	-0.0700445963588275	-0.0885398996681488	-0.191867393645549	0.00173790898451313	0.00172275692139325	0.00371072267750706
13	13.6259639633796	0.01	-0.347057085385346	-0.874253553875743	0.180139383105051	0.00916086301623948	-5.24282383157199	-13.7558527375317	3.2702050743877	15.85	12.89	18.55	-0.841771614634632	-0.32082782261154	0.200115969411552	-0.832919299048632	-0.31745390374192	0.198011491564792	-0.861319789098898	-0.328486630336565	0.205075273693736	-0.347057085385346	16.0696660630907	1.54715162213382	-39.6404251387364	-0.0320644107992357	-0.0243022624328647	-0.152121900645055	-0.0209342880375547	-0.0132454176218988	-0.141293181282623	-0.0700445963588275	-0.0885398996681488	-0.191867393645549	0.00173790898451313	0.00172275692139325	0.00371072267750706
13	13.6259639633796	0.01	-0.343967606049779	-0.817806775697108	0.129871563597551	0.0133733366224941	-6.26275080312534	-14.661355270897	2.13585366464635	16.2	14.16	19.24	-0.877983246147568	-0.375039699832937	0.127903846481693	-0.868175744054697	-0.370850323034279	0.126475097986139	-0.901181057812098	-0.38312831132404	0.131109713048694	-0.343967606049779	16.9592338598206	1.14149029987356	-40.8911392507056	-0.0320644107992357	-0.0243022624328647	-0.152121900645055	-0.0209342880375547	-0.0132454176218988	-0.141293181282623	-0.0700445963588275	-0.0885398996681488	-0.191867393645549	0.00173790898451313	0.00172275692139325	0.00371072267750706
13	13.6259639633796	0.01	-0.343609175821195	-0.818458843199843	0.131240491557454	0.0138532928169535	-6.42329890151923	-14.8846136588963	2.03801585585788	16.81	14.42	19.49	-0.86024012156248	-0.371227601501936	0.117784918558607	-0.849733553279253	-0.36669360216148	0.116346348956294	-0.880304226798098	-0.380344439389983	0.12036856924541	-0.343609175821195	17.2238969957468	1.17857775394801	-41.0505111822754	-0.0320644107992357	-0.0243022624328647	-0.152121900645055	-0.0209342880375547	-0.0132454176218988	-0.141293181282623	-0.0700445963588275	-0.0885398996681488	-0.191867393645549	0.00173790898451313	0.00172275692139325	0.00371072267750706
13	13.6259639633796	0.01	-0.34090937934597	-0.879248233983191	0.197429475291252	0.0102202891311075	-6.10342621205919	-15.4811371668475	3.27428474272913	16.13	13.77	19.07	-0.931464682132494	-0.367229221940453	0.197006238251587	-0.921191659027677	-0.363179090621334	0.194833477785009	-0.9547163777333	-0.376724993715557	0.202021608544579	-0.34090937934597	16.6587755503869	-0.0245109957233382	-41.7511339630806	-0.0320644107992357	-0.0243022624328647	-0.152121900645055	-0.0209342880375547	-0.0132454176218988	-0.141293181282623	-0.0700445963588275	-0.0885398996681488	-0.191867393645549	0.00173790898451313	0.00172275692139325	0.00371072267750706
13	13.6259639633796	0.01	-0.340456764254729	-0.798427974761904	0.117514446252445	0.0157901305944209	-6.22907915812508	-13.9072948570028	1.44913654075268	16.16	13.28	19.49	-0.835120280696792	-0.374050481312442	0.0870193180719089	-0.825860349055633	-0.369902956737412	0.0860544355808098	-0.854464560350172	-0.38303427955917	0.0887108952534628	-0.340456764254729	16.6763231427743	1.47490375803529	-40.2310754125087	-0.0320644107992357	-0.0243022624328647	-0.152121900645055	-0.0209342880375547	-0.0132454176218988	-0.141293181282623	-0.0700445963588275	-0.0885398996681488	-0.191867393645549	0.00173790898451313	0.00172275692139325	0.00371072267750706
13	13.6259639633796	0.01	-0.338704329412989	-0.853963364016308	0.176554705190329	0.0154767005164389	-6.75394349821335	-15.1643443327597	1.65645733633295	15.87	13.53	17.86	-0.926404832656668	-0.412605105696402	0.101194621263864	-0.916614933593594	-0.408244849580193	0.100125234433208	-0.951262085490193	-0.42386309166768	0.104017350158095	-0.338704329412989	16.041347618328	-0.869582858663807	-42.1442912925796	-0.0320644107992357	-0.0243022624328647	-0.152121900645055	-0.0209342880375547	-0.0132454176218988	-0.141293181282623	-0.0700445963588275	-0.0885398996681488	-0.191867393645549	0.00173790898451313	0.00172275692139325	0.00371072267750706
13	13.6259639633796	0.01	-0.335287373955693	-0.819097646805596	0.148522898894209	0.0102766326577819	-5.5949005138547	-14.167436673407	2.9776356456976	15.71	13.47	18.69	-0.874219196535154	-0.34524025373603	0.183738689063093	-0.865249627668493	-0.341698057175143	0.181853513318208	-0.894762528704486	-0.354087899918446	0.188717754746247	-0.335287373955693	16.4777393228315	-0.0547014243532087	-41.606170696169	-0.0320644107992357	-0.0243022624328647	-0.152121900645055	-0.0209342880375547	-0.0132454176218988	-0.141293181282623	-0.0700445963588275	-0.0885398996681488	-0.191867393645549	0.00173790898451313	0.00172275692139325	0.00371072267750706
13	13.6259639633796	0.01	-0.334660918661182	-0.853824528416193	0.184502691093829	0.0105384451511898	-5.64109289947523	-14.1752357072275	2.893049908277	15.71	13.19	19.09	-0.874959349139056	-0.348193643738936	0.178572061661185	-0.865990175980746	-0.344624324676981	0.176741526626784	-0.896222814457349	-0.355775954501638	0.182516202822635	-0.334660918661182	16.2963067829459	-1.51794612928238	-42.873978554401	-0.0320644107992357	-0.0243022624328647	-0.152121900645055	-0.0209342880375547	-0.0132454176218988	-0.141293181282623	-0.0700445963588275	-0.0885398996681488	-0.191867393645549	0.00173790898451313	0.00172275692139325	0.00371072267750706
13	13.6259639633796	0.01	-0.33096803903073	-0.894200779735533	0.232264701674073	0.00786527837846307	-5.14331458532989	-14.1622821503838	3.87565297972399	15.33	12.82	18.36	-0.894723768725272	-0.324936741173549	0.244850286378175	-0.886201842285137	-0.321841834004688	0.242518174275761	-0.911815248560658	-0.332213517421058	0.250576847909214	-0.33096803903073	15.8124975192364	0.895594725831754	-40.0587939923721	-0.0320644107992357	-0.0243022624328647	-0.152121900645055	-0.0209342880375547	-0.0132454176218988	-0.141293181282623	-0.0700445963588275	-0.0885398996681488	-0.191867393645549	0.00173790898451313	0.00172275692139325	0.00371072267750706
13	13.6259639633796	0.01	-0.326764689925341	-0.774574590170058	0.121045210319375	0.012847557915897	-5.402279558278	-12.7956818194324	1.99112270287644	15.58	13.19	19.51	-0.795761382908832	-0.335966892020303	0.123827598868226	-0.787789229650612	-0.332601084618236	0.12258706041414	-0.813254614942604	-0.343363361560323	0.126752679408506	-0.326764689925341	16.3208099649735	0.0267696819749447	-41.3168310282656	-0.0320644107992357	-0.0243022624328647	-0.152121900645055	-0.0209342880375547	-0.0132454176218988	-0.141293181282623	-0.0700445963588275	-0.0885398996681488	-0.191867393645549	0.00173790898451313	0.00172275692139325	0.00371072267750706
13	13.6259639633796	0.01	-0.326106768818368	-0.857893627295568	0.205680089658833	0.0129347702307185	-6.69209829676051	-15.8193776024879	2.43518100896684	16.27	13.63	19.47	-0.943676043603239	-0.399204886739524	0.145266270124191	-0.933025872273486	-0.394699526591547	0.143626819090391	-0.964556407398486	-0.408985871614138	0.148587006892755	-0.326106768818368	16.7780603101682	-1.16219515374891	-43.0267959375777	-0.0320644107992357	-0.0243022624328647	-0.152121900645055	-0.0209342880375547	-0.0132454176218988	-0.141293181282623	-0.0700445963588275	-0.0885398996681488	-0.191867393645549	0.00173790898451313	0.00172275692139325	0.00371072267750706
13	13.6259639633796	0.01	-0.325748916552063	-0.789479300968376	0.13798146786425	0.0196308888686616	-7.18816121906659	-15.1191639245432	0.742841486410046	16.6	14.11	19.19	-0.884212855065818	-0.420384657902059	0.0434435392616994	-0.873717355761655	-0.415394743019898	0.0429278697218604	-2.54809688344695	-0.431134679428193	0.0446086800333891	-0.325748916552063	17.0509272785372	-0.407236812636318	-42.4744506034254	-0.0320644107992357	-0.0243022624328647	-0.152121900645055	-0.0209342880375547	-0.0132454176218988	-0.141293181282623	-0.0700445963588275	-0.0885398996681488	-0.191867393645549	0.00173790898451313	0.00172275692139325	0.00371072267750706
13	13.6259639633796	0.01	-0.302726409196765	-0.838963174867269	0.233510356473738	0.00930611955506642	-5.50045541353032	-14.3611860957127	3.36027526865206	15.91	13.91	18.8	-0.875503532326635	-0.335325237891639	0.204853056543357	-0.866195618159396	-0.331760228251861	0.202675161655675	-0.899009960401916	-0.344407906376901	0.210196471617181	-0.302726409196765	16.4105527319852	0.281611012875747	-41.2812144473307	-0.0320644107992357	-0.0243022624328647	-0.152121900645055	-0.0209342880375547	-0.0132454176218988	-0.141293181282623	-0.0700445963588275	-0.0885398996681488	-0.191867393645549	0.00173790898451313	0.00172275692139325	0.00371072267750706
13	13.6259639633796	0.01	-0.294040374612469	-0.808926191773247	0.22084544254831	0.0102936568260805	-5.56764898608149	-14.0912996652972	2.95600169313419	16.13	13.46	18.89	-0.847519529572842	-0.33486558100324	0.177788367566362	-0.83816266190305	-0.331168565395594	0.175825531111862	-0.868901689081268	-0.343293504291173	0.182074862253892	-0.294040374612469	16.5294640502609	-0.317411828762977	-41.9428656147403	-0.0320644107992357	-0.0243022624328647	-0.152121900645055	-0.0209342880375547	-0.0132454176218988	-0.141293181282623	-0.0700445963588275	-0.0885398996681488	-0.191867393645549	0.00173790898451313	0.00172275692139325	0.00371072267750706
13	13.6259639633796	0.01	-0.293384475945048	-0.872818300379547	0.286049348489451	0.00611031587991071	-4.73512154592078	-14.1638657404189	4.6936226485773	15.47	13.65	18.49	-0.887331369479315	-0.296643724460258	0.294043920558799	-0.878644990909088	-0.293739781491741	0.291165427925606	-0.910002484483946	-0.304984458369163	0.301789458821175	-0.293384475945048	16.1786351966321	-1.26203576075564	-42.6559831655029	-0.0320644107992357	-0.0243022624328647	-0.152121900645055	-0.0209342880375547	-0.0132454176218988	-0.141293181282623	-0.0700445963588275	-0.0885398996681488	-0.191867393645549	0.00173790898451313	0.00172275692139325	0.00371072267750706
13	13.6259639633796	0.01	-0.291725777028854	-0.787451738015126	0.204000183957418	0.00807177753176585	-4.72994585519317	-12.9164250512033	3.45653334081698	16.1	13.46	18.82	-0.778261004667551	-0.284996227570168	0.208268549527216	-0.769711028638239	-0.281865258782633	0.205980511072972	-0.796687791838996	-0.292308707192484	0.213132488588835	-0.291725777028854	16.4087170853774	-0.912971779053512	-42.4279808444326	-0.0320644107992357	-0.0243022624328647	-0.152121900645055	-0.0209342880375547	-0.0132454176218988	-0.141293181282623	-0.0700445963588275	-0.0885398996681488	-0.191867393645549	0.00173790898451313	0.00172275692139325	0.00371072267750706
13	13.6259639633796	0.01	-0.279294166098141	-0.759538610267834	0.200950278071551	0.00927640414968661	-4.89857993104763	-12.8024916892227	3.00533182712749	15.59	13.3	18.95	-0.795843204712445	-0.304511156538911	0.186820891634623	-0.787859609221503	-0.30145641675865	0.184946775704203	-0.814994253323378	-0.31182811257798	0.19154107820387	-0.279294166098141	16.3103716529309	2.33062405666018	-39.0872629436645	-0.0320644107992357	-0.0243022624328647	-0.152121900645055	-0.0209342880375547	-0.0132454176218988	-0.141293181282623	-0.0700445963588275	-0.0885398996681488	-0.191867393645549	0.00173790898451313	0.00172275692139325	0.00371072267750706
13	13.6259639633796	0.01	-0.267621995441678	-0.716704092073574	0.181460101190217	0.00920013408029295	-4.58200324712702	-12.0059824293092	2.84197593505513	15.48	13.2	19.4	-0.751451987852425	-0.2867866472963	0.177878693259825	-0.744074069083294	-0.28397091372712	0.176132241629055	-0.769304752949858	-0.29380281087823	0.182224679213088	-0.267621995441678	16.321733234459	0.0791051124004385	-41.293041942248	-0.0320644107992357	-0.0243022624328647	-0.152121900645055	-0.0209342880375547	-0.0132454176218988	-0.141293181282623	-0.0700445963588275	-0.0885398996681488	-0.191867393645549	0.00173790898451313	0.00172275692139325	0.00371072267750706
13	13.6259639633796	0.01	-0.258206367091276	-0.743311317460928	0.226898583278377	0.00496733833084077	-3.77728480302016	-12.1241229184884	4.56955331244807	15.96	13.06	19.42	-0.736894526000548	-0.229580359190028	0.277733807620492	-0.728992491847181	-0.227118471124299	0.274755549598584	-0.754358906727998	-0.234295279540052	0.283921168888569	-0.258206367091276	16.6614749284196	0.162992066235053	-41.4756252855366	-0.0320644107992357	-0.0243022624328647	-0.152121900645055	-0.0209342880375547	-0.0132454176218988	-0.141293181282623	-0.0700445963588275	-0.0885398996681488	-0.191867393645549	0.00173790898451313	0.00172275692139325	0.00371072267750706
13	13.6259639633796	0.01	-0.258129206127497	-0.74514012252257	0.228881710267575	0.0123400302556779	-5.83449997519006	-13.9840704100034	2.31507045962325	16.05	13.82	19.31	-0.8451434106052	-0.352614729734251	0.139913951136697	-0.835935732640365	-0.348773058798516	0.138389615043333	-0.863943326527253	-0.36050830038028	0.143351594848278	-0.258129206127497	16.7932140181558	0.633902821829524	-41.1342587081665	-0.0320644107992357	-0.0243022624328647	-0.152121900645055	-0.0209342880375547	-0.0132454176218988	-0.141293181282623	-0.0700445963588275	-0.0885398996681488	-0.191867393645549	0.00173790898451313	0.00172275692139325	0.00371072267750706
13	13.6259639633796	0.01	-0.230705635032023	-0.670144144899813	0.208732874835768	0.0118443630410941	-5.40568717188126	-13.114601015054	2.30322667129148	16.81	13.71	20.13	-0.757997347348716	-0.312437757898966	0.133121831550783	-0.748741057188258	-0.308622421929373	0.131496213329512	-0.77297249765189	-0.319507995752694	0.136053139865008	-0.230705635032023	17.3480531541014	-0.923849649443509	-43.1759365802243	-0.0320644107992357	-0.0243022624328647	-0.152121900645055	-0.0209342880375547	-0.0132454176218988	-0.141293181282623	-0.0700445963588275	-0.0885398996681488	-0.191867393645549	0.00173790898451313	0.00172275692139325	0.00371072267750706
13	13.6259639633796	0.01	-0.228692998385801	-0.726764363156096	0.269378366384494	0.00549497508854815	-4.04265205435686	-12.5339181787684	4.44861407005471	16.19	13.66	19.66	-0.75123552878319	-0.242301234971013	0.266633058841163	-0.742863378044209	-0.239600906797365	0.263661564449478	-0.768109442154902	-0.2476126618142	0.273028168157077	-0.228692998385801	16.9410751453968	0.097398368146149	-41.8907766220637	-0.0320644107992357	-0.0243022624328647	-0.152121900645055	-0.0209342880375547	-0.0132454176218988	-0.141293181282623	-0.0700445963588275	-0.0885398996681488	-0.191867393645549	0.00173790898451313	0.00172275692139325	0.00371072267750706
13	13.6259639633796	0.02	-0.6448402032247	-1.29136064139654	0.00168023494714087	0.0210741825410169	-10.0700643656245	-20.785682547578	0.645553816328892	15.95	13.42	18.45	-1.26360834894644	-0.612181840923666	0.0392446670991074	-1.25006637357124	-0.605621143994237	0.038824085582764	-1.29735698213721	-0.626296650478493	0.0401644819430453	-0.6448402032247	16.3012784918451	0.980097077533501	-40.5342107670919	-0.0320644107992357	-0.0243022624328647	-0.152121900645055	-0.0209342880375547	-0.0132454176218988	-0.141293181282623	-0.0700445963588275	-0.0885398996681488	-0.191867393645549	0.00173790898451313	0.00172275692139325	0.00371072267750706
13	13.6259639633796	0.02	-0.596064791483797	-1.1944979534495	0.00236837048190419	0.0214038469886979	-9.52248420339455	-19.5753886756947	0.530420268905635	15.93	13.81	18.43	-1.19196713912827	-0.579834630175564	0.0322978787771458	-1.1792518176158	-0.573649238393591	0.0319533408286226	-1.22161846330955	-0.594523023469124	0.0331827680571265	-0.596064791483797	16.4521180934734	0.565421745018993	-41.0155748677346	-0.0320644107992357	-0.0243022624328647	-0.152121900645055	-0.0209342880375547	-0.0132454176218988	-0.141293181282623	-0.0700445963588275	-0.0885398996681488	-0.191867393645549	0.00173790898451313	0.00172275692139325	0.00371072267750706
13	13.6259639633796	0.02	-0.574407266046907	-1.14988739995658	0.00107286786277017	0.0215228546882825	-9.27488041546139	-19.0386874253378	0.488926594415011	15.77	13.67	18.86	-1.17079832794326	-0.570365710602721	0.0300669067378173	-1.15866262924056	-0.564453687798258	0.0297552536440403	-1.20294335617531	-0.583617241941816	0.0308240821332436	-0.574407266046907	16.5163567266348	-0.470705623458537	-42.1601889650166	-0.0320644107992357	-0.0243022624328647	-0.152121900645055	-0.0209342880375547	-0.0132454176218988	-0.141293181282623	-0.0700445963588275	-0.0885398996681488	-0.191867393645549	0.00173790898451313	0.00172275692139325	0.00371072267750706
13	13.6259639633796	0.02	-0.572082526244182	-1.14801655601095	0.00385150352258212	0.0210354097638229	-8.49687953170882	-17.5469701111268	0.553211047709119	16.33	13.76	18.49	-1.0430521247551	-0.505083680727139	0.0328847633008215	-1.03117119387797	-0.499330502956377	0.0325101879652124	-1.07040008614051	-0.518449157904076	0.0335894361676769	-0.572082526244182	16.2494401763039	-0.418355712382656	-41.8082771710348	-0.0320644107992357	-0.0243022624328647	-0.152121900645055	-0.0209342880375547	-0.0132454176218988	-0.141293181282623	-0.0700445963588275	-0.0885398996681488	-0.191867393645549	0.00173790898451313	0.00172275692139325	0.00371072267750706
13	13.6259639633796	0.02	-0.57099958607795	-1.15775315164041	0.0157539794845138	0.0212567963714104	-8.7159623511961	-17.9498860313558	0.517961328963596	15.84	13.3	18.98	-1.09860772290626	-0.533453167048381	0.0317013888094985	-1.0870601845127	-0.527846005548224	0.0313681734162567	-1.12521488445685	-0.54639817092721	0.0325256149210081	-0.57099958607795	16.1693315883852	-0.0700099597328708	-41.4047002928262	-0.0320644107992357	-0.0243022624328647	-0.152121900645055	-0.0209342880375547	-0.0132454176218988	-0.141293181282623	-0.0700445963588275	-0.0885398996681488	-0.191867393645549	0.00173790898451313	0.00172275692139325	0.00371072267750706
13	13.6259639633796	0.02	-0.565522819169766	-1.14029466371438	0.00924902537485017	0.0217631784315091	-8.79570279168277	-18.0026753599353	0.411269776569776	15.92	13.54	18.65	-1.09659408067869	-0.53577123532616	0.0250516100263713	-1.08490805940671	-0.530061707832577	0.0247846437415595	-1.12672041303937	-0.548357227683263	0.0257131616826593	-0.565522819169766	16.2538841145966	-1.23992222913749	-42.6886188557703	-0.0320644107992357	-0.0243022624328647	-0.152121900645055	-0.0209342880375547	-0.0132454176218988	-0.141293181282623	-0.0700445963588275	-0.0885398996681488	-0.191867393645549	0.00173790898451313	0.00172275692139325	0.00371072267750706
13	13.6259639633796	0.02	-0.560282918489921	-1.12883560892829	0.00826977194845058	0.0249572961643947	-9.32434025779633	-18.4238213460511	-0.224859169541563	15.53	12.8	18.34	-1.14935242440574	-0.5816900240177	-0.0140276236296577	-1.13794953816501	-0.575918995888818	-0.0138884536126287	-1.17661374527084	-0.595580285666099	-0.0143641120823752	-0.560282918489921	15.8951790508898	0.581540813824449	-40.4683324646955	-0.0320644107992357	-0.0243022624328647	-0.152121900645055	-0.0209342880375547	-0.0132454176218988	-0.141293181282623	-0.0700445963588275	-0.0885398996681488	-0.191867393645549	0.00173790898451313	0.00172275692139325	0.00371072267750706
13	13.6259639633796	0.02	-0.553646247530806	-1.14096102764671	0.0336685325850959	0.0245911766084461	-10.2673949961698	-20.363396744225	-0.171393248114622	15.76	13.79	18.34	-1.25292138829565	-0.631733445768527	-0.0105455032414066	-1.2399547291928	-0.625195547771359	-0.0104363663499171	-1.28740591076955	-0.647911585760724	-0.0108410771389458	-0.553646247530806	16.4219554734693	1.3157566206587	-40.2740542034507	-0.0320644107992357	-0.0243022624328647	-0.152121900645055	-0.0209342880375547	-0.0132454176218988	-0.141293181282623	-0.0700445963588275	-0.0885398996681488	-0.191867393645549	0.00173790898451313	0.00172275692139325	0.00371072267750706
13	13.6259639633796	0.02	-0.55249837200767	-1.11057073976767	0.00557399575232953	0.0248834395898906	-9.61499845206581	-19.0123990439187	-0.217597860212862	16.44	13.58	19.77	-1.12243834118281	-0.567642352134619	-0.0128463630864289	-1.1094255542836	-0.561061492685796	-0.0126974310879929	-1.14977470010824	-0.58063137141002	-0.0131185567366746	-0.55249837200767	16.8424819655382	-0.366540422752509	-42.3355738588859	-0.0320644107992357	-0.0243022624328647	-0.152121900645055	-0.0209342880375547	-0.0132454176218988	-0.141293181282623	-0.0700445963588275	-0.0885398996681488	-0.191867393645549	0.00173790898451313	0.00172275692139325	0.00371072267750706
13	13.6259639633796	0.02	-0.550462593079066	-1.1355496975112	0.0346245113530659	0.0237843419595514	-9.44978933976641	-18.9020328850581	0.00245420552523612	16.35	13.42	19.37	-1.12212131322377	-0.560987809518042	0.0001456941876911	-1.10929587074857	-0.554575920896486	0.000144028955597936	-1.14979229740645	-0.573436995277506	0.000148917899209849	-0.550462593079066	16.397664612735	1.98346938031703	-39.5348159263159	-0.0320644107992357	-0.0243022624328647	-0.152121900645055	-0.0209342880375547	-0.0132454176218988	-0.141293181282623	-0.0700445963588275	-0.0885398996681488	-0.191867393645549	0.00173790898451313	0.00172275692139325	0.00371072267750706
13	13.6259639633796	0.02	-0.544571306128032	-1.08828485676539	-0.000857755490676682	0.0290354205911279	-9.7452249879064	-18.5438531535316	-0.946596822281158	15.45	13.51	18.15	-1.16286597029505	-0.611113042013444	-0.0593601137318405	-1.15151803092961	-0.60514943664245	-0.0587808423552917	-1.19423531189471	-0.627046220976231	-0.0608940807354467	-0.544571306128032	16.1015852316078	-0.531285227431818	-41.7793105209285	-0.0320644107992357	-0.0243022624328647	-0.152121900645055	-0.0209342880375547	-0.0132454176218988	-0.141293181282623	-0.0700445963588275	-0.0885398996681488	-0.191867393645549	0.00173790898451313	0.00172275692139325	0.00371072267750706
13	13.6259639633796	0.02	-0.541215893896206	-1.11187362711967	0.0294418393272632	0.0205162199020024	-8.86436336817329	-18.4271169221222	0.69839018577561	17.15	13.74	19.54	-1.04427912426978	-0.502350403182824	0.0395783179041319	-1.03094016001443	-0.495933695316139	0.0390727693821511	-1.06875590091814	-0.513003315662432	0.0403540010520374	-0.541215893896206	17.0025863063705	-0.00841936822388876	-42.0798132350529	-0.0320644107992357	-0.0243022624328647	-0.152121900645055	-0.0209342880375547	-0.0132454176218988	-0.141293181282623	-0.0700445963588275	-0.0885398996681488	-0.191867393645549	0.00173790898451313	0.00172275692139325	0.00371072267750706
13	13.6259639633796	0.02	-0.541011881144105	-1.06904131121963	-0.0129824510685814	0.0183122701025045	-7.18240717429331	-15.3929349014703	1.02812055288367	15.64	13.42	18.2	-0.954255749366485	-0.445259684669089	0.0637363800283062	-0.9446018706179	-0.44075514486382	0.0630915808902601	-0.979863196629796	-0.458175444877925	0.0654199265589095	-0.541011881144105	15.9172324821649	1.33674967968856	-39.7365407495712	-0.0320644107992357	-0.0243022624328647	-0.152121900645055	-0.0209342880375547	-0.0132454176218988	-0.141293181282623	-0.0700445963588275	-0.0885398996681488	-0.191867393645549	0.00173790898451313	0.00172275692139325	0.00371072267750706
13	13.6259639633796	0.02	-0.540862912172528	-1.07970954249561	-0.00201628184944236	0.0189149006102176	-7.77810639248074	-16.5241300739277	0.96791728896623	15.91	13.38	18.72	-1.00705098525075	-0.4740309880695	0.0589890091117509	-0.996335008108114	-0.468986848986721	0.0583613101346718	-1.03047909166987	-0.485831428309876	0.0603843580435685	-0.540862912172528	16.2730733131703	0.905260692627897	-40.4992932608633	-0.0320644107992357	-0.0243022624328647	-0.152121900645055	-0.0209342880375547	-0.0132454176218988	-0.141293181282623	-0.0700445963588275	-0.0885398996681488	-0.191867393645549	0.00173790898451313	0.00172275692139325	0.00371072267750706
13	13.6259639633796	0.02	-0.535946076095563	-1.09817717704264	0.0262850248515112	0.0217799533416672	-8.74313101845108	-17.8914701313968	0.405208094494672	15.58	13.67	18.69	-1.11320389261641	-0.543995960752005	0.0252119711124001	-1.1020682014065	-0.538554216361287	0.0249597686839295	-1.14390802251467	-0.556933803700757	0.0259254495232222	-0.535946076095563	16.374511839276	0.961253351154722	-40.5299459683434	-0.0320644107992357	-0.0243022624328647	-0.152121900645055	-0.0209342880375547	-0.0132454176218988	-0.141293181282623	-0.0700445963588275	-0.0885398996681488	-0.191867393645549	0.00173790898451313	0.00172275692139325	0.00371072267750706
13	13.6259639633796	0.02	-0.535636971306474	-1.06484202076179	-0.0064319218511586	0.0262592653224054	-9.06949362543671	-17.6923049800255	-0.446682270847916	15.64	13	18.15	-1.09646462448294	-0.562073677425978	-0.0276827303690161	-1.08536164818595	-0.556382029398058	-0.0274024106101656	-1.1242877590904	-0.577039578289159	-0.0283163215166862	-0.535636971306474	16.0092716217972	0.928879370021952	-40.2061740030838	-0.0320644107992357	-0.0243022624328647	-0.152121900645055	-0.0209342880375547	-0.0132454176218988	-0.141293181282623	-0.0700445963588275	-0.0885398996681488	-0.191867393645549	0.00173790898451313	0.00172275692139325	0.00371072267750706
13	13.6259639633796	0.02	-0.530343724796069	-1.07751538078326	0.0168279311911217	0.0200970100413781	-8.59191519312452	-17.9589311455536	0.775100759304609	16.6	13.98	18.93	-1.05027553929923	-0.502473019687826	0.0453294999235764	-1.03780845275617	-0.496508513815224	0.0447914251257212	-1.07530602454445	-0.515025963101737	0.0463543946519618	-0.530343724796069	16.7093877922358	0.510523326633941	-41.3030375615609	-0.0320644107992357	-0.0243022624328647	-0.152121900645055	-0.0209342880375547	-0.0132454176218988	-0.141293181282623	-0.0700445963588275	-0.0885398996681488	-0.191867393645549	0.00173790898451313	0.00172275692139325	0.00371072267750706
13	13.6259639633796	0.02	-0.522299686933874	-1.04281338590408	-0.00178598796366514	0.0226472486218511	-8.8596550692776	-17.9466486555558	0.227338517000613	16.64	14.17	19.72	-1.04740801918729	-0.517070008161215	0.013268002864862	-1.03491239736268	-0.510901341165669	0.0131097150313435	-1.07481961741934	-0.528740602546446	0.0135841001840794	-0.522299686933874	17.0950192317198	-0.517216048315098	-42.6636218429759	-0.0320644107992357	-0.0243022624328647	-0.152121900645055	-0.0209342880375547	-0.0132454176218988	-0.141293181282623	-0.0700445963588275	-0.0885398996681488	-0.191867393645549	0.00173790898451313	0.00172275692139325	0.00371072267750706
13	13.6259639633796	0.02	-0.521137171186087	-1.10623580119128	0.0639614588191033	0.0204742835724705	-8.9661492137094	-18.6488160279096	0.716517600490825	16.11	13.67	18.29	-1.12306620992708	-0.539958097072288	0.0431500157825019	-1.11071039871016	-0.53401755656497	0.0426752855802191	-1.15172005664104	-0.55030765793087	0.0442889088812965	-0.521137171186087	16.4954698648322	0.654563084626213	-40.9935881767251	-0.0320644107992357	-0.0243022624328647	-0.152121900645055	-0.0209342880375547	-0.0132454176218988	-0.141293181282623	-0.0700445963588275	-0.0885398996681488	-0.191867393645549	0.00173790898451313	0.00172275692139325	0.00371072267750706
13	13.6259639633796	0.02	-0.514192551232593	-1.05757555947395	0.0291904570087629	0.0204967380387096	-8.23968185368549	-17.1328493666575	0.653485659286472	15.36	13.22	18.83	-1.08064793869114	-0.51971478999778	0.0412183586955751	-1.07030004026349	-0.514738186919484	0.040823666424517	-1.10788539222285	-0.534211765561049	0.0422270972357672	-0.514192551232593	16.1383125557097	-0.56875736833482	-41.831187007411	-0.0320644107992357	-0.0243022624328647	-0.152121900645055	-0.0209342880375547	-0.0132454176218988	-0.141293181282623	-0.0700445963588275	-0.0885398996681488	-0.191867393645549	0.00173790898451313	0.00172275692139325	0.00371072267750706
13	13.6259639633796	0.02	-0.512250110413275	-1.11071432435768	0.0862141035311342	0.0223173466927774	-9.47577350059389	-19.2679178644817	0.3163708632939	15.07	12.66	18.25	-1.23784351619053	-0.608759330982116	0.0203248542263022	-1.22671486530687	-0.603286369353235	0.020142126600405	-1.27036774106809	-0.623398854293644	0.0207993698898199	-0.512250110413275	15.8215232445776	0.885390399411727	-40.1094726447881	-0.0320644107992357	-0.0243022624328647	-0.152121900645055	-0.0209342880375547	-0.0132454176218988	-0.141293181282623	-0.0700445963588275	-0.0885398996681488	-0.191867393645549	0.00173790898451313	0.00172275692139325	0.00371072267750706
13	13.6259639633796	0.02	-0.510032191401457	-1.07540122041145	0.0553368376085407	0.0121010636090154	-6.70524444103825	-16.1642300196345	2.75374113755796	16.61	14.25	18.98	-0.945234573882425	-0.392102120812657	0.161030332257111	-0.93401193029527	-0.387446744810514	0.159118440674242	-0.969671900180862	-1.13254412127454	0.165262345511633	-0.510032191401457	16.8423622017174	-1.14961106172218	-43.1154481900309	-0.0320644107992357	-0.0243022624328647	-0.152121900645055	-0.0209342880375547	-0.0132454176218988	-0.141293181282623	-0.0700445963588275	-0.0885398996681488	-0.191867393645549	0.00173790898451313	0.00172275692139325	0.00371072267750706
13	13.6259639633796	0.02	-0.509714855211521	-1.0379075105541	0.0184778001310575	0.0215989740155303	-8.49084412716572	-17.4131728245583	0.431484570226832	15.82	13.65	18.61	-1.06760443053948	-0.520575021020743	0.0264543884979948	-1.05643933096845	-0.515130802377936	0.0261777262125811	-1.0964983372691	-0.535346885334215	0.027088998976824	-0.509714855211521	16.5254569457569	-0.666851678893502	-42.3004646792859	-0.0320644107992357	-0.0243022624328647	-0.152121900645055	-0.0209342880375547	-0.0132454176218988	-0.141293181282623	-0.0700445963588275	-0.0885398996681488	-0.191867393645549	0.00173790898451313	0.00172275692139325	0.00371072267750706
13	13.6259639633796	0.02	-0.508152753282037	-1.00590841182213	-0.0103970947419428	0.0275280469739696	-8.97060233574669	-17.2950975603768	-0.646107111116573	16.18	13.61	19.21	-1.03714576466495	-0.537945633815233	-0.0387455029655154	-1.02560355153379	-0.531958931299528	-0.0383143110652656	-1.06027545652648	-0.550189557141444	-0.0396238354642262	-0.508152753282037	16.7065443525195	-1.22005706989588	-43.0319931769168	-0.0320644107992357	-0.0243022624328647	-0.152121900645055	-0.0209342880375547	-0.0132454176218988	-0.141293181282623	-0.0700445963588275	-0.0885398996681488	-0.191867393645549	0.00173790898451313	0.00172275692139325	0.00371072267750706
13	13.6259639633796	0.02	-0.506967585560344	-1.02374498589089	0.00980981477020448	0.0205257764424745	-7.96214927535104	-16.549564950619	0.625266399916916	16.01	13.53	19.57	-1.00281821106134	-0.482465147351938	0.0378879163574625	-0.991972192452931	-0.477247027149924	0.037478138153084	-1.02496389923613	-0.493040750979342	0.0387791484552524	-0.506967585560344	16.5733519502917	-0.533182406044346	-42.1096936021707	-0.0320644107992357	-0.0243022624328647	-0.152121900645055	-0.0209342880375547	-0.0132454176218988	-0.141293181282623	-0.0700445963588275	-0.0885398996681488	-0.191867393645549	0.00173790898451313	0.00172275692139325	0.00371072267750706
13	13.6259639633796	0.02	-0.506757039388282	-1.09812113264739	0.0846070538708283	0.0211751470019992	-9.13727474148233	-18.8365977392074	0.562048256242758	14.95	13.27	18.15	-1.21995164942908	-0.591775306055192	0.0364010373186925	-1.20930234686887	-0.586609532243756	0.0360832823813608	-1.25249993174867	-0.607179813713746	0.0374892155639829	-0.506757039388282	15.9297532381693	-0.195764045975073	-41.2753067795507	-0.0320644107992357	-0.0243022624328647	-0.152121900645055	-0.0209342880375547	-0.0132454176218988	-0.141293181282623	-0.0700445963588275	-0.0885398996681488	-0.191867393645549	0.00173790898451313	0.00172275692139325	0.00371072267750706
13	13.6259639633796	0.02	-0.504711212979002	-1.00899517700837	-0.000427248949634751	0.0317857423784952	-9.50887179905541	-17.7026463622846	-1.31509723582618	15.87	13.53	18.6	-1.08189863076046	-0.581135451103657	-0.0803722714468545	-1.07047855522739	-0.575001225070037	-0.0795238949126848	-1.11092094230061	-0.594827846903661	-0.0822650026782567	-0.504711212979002	16.2262013867171	-0.0451467781610142	-41.3579399656307	-0.0320644107992357	-0.0243022624328647	-0.152121900645055	-0.0209342880375547	-0.0132454176218988	-0.141293181282623	-0.0700445963588275	-0.0885398996681488	-0.191867393645549	0.00173790898451313	0.00172275692139325	0.00371072267750706
13	13.6259639633796	0.02	-0.503432176081412	-1.01961881967196	0.0127544675091316	0.0285894484794156	-9.68235412226498	-18.4941604539851	-0.870547790544835	16.21	13.8	18.71	-1.10730428272435	-0.579713375641638	-0.0521224685589231	-1.09492907255333	-0.573234510731202	-0.0515399489090738	-1.13739520055879	-0.595063234178887	-0.0533361901475052	-0.503432176081412	16.5378096153296	-0.778326975393404	-42.4232522986532	-0.0320644107992357	-0.0243022624328647	-0.152121900645055	-0.0209342880375547	-0.0132454176218988	-0.141293181282623	-0.0700445963588275	-0.0885398996681488	-0.191867393645549	0.00173790898451313	0.00172275692139325	0.00371072267750706
13	13.6259639633796	0.02	-0.502577072925202	-1.01487582953094	0.00972168368053372	0.0270121947662944	-8.97335157362251	-17.3817621055768	-0.564941041668233	15.8	13.4	18.8	-1.06694949226707	-0.550813711938833	-0.0346779316105909	-1.05583023422133	-0.545073384170205	-0.0343165341190831	-1.09119329809566	-0.56351423485256	-0.0355312847141933	-0.502577072925202	16.3224052731903	0.0219669028552409	-41.3882095487728	-0.0320644107992357	-0.0243022624328647	-0.152121900645055	-0.0209342880375547	-0.0132454176218988	-0.141293181282623	-0.0700445963588275	-0.0885398996681488	-0.191867393645549	0.00173790898451313	0.00172275692139325	0.00371072267750706
13	13.6259639633796	0.02	-0.502219292465545	-1.06418485177687	0.0597462668457802	0.0185418974099581	-8.70878672454889	-18.6011922633373	1.18361881423953	16.6	14.84	19.15	-1.08819404064946	-0.509475397102365	0.069243246444728	-1.07528729082731	-0.503432659093054	0.0684219726412051	-1.11492059502734	-0.52440097634215	0.0709952000292274	-0.502219292465545	17.1697721149265	0.895558902419623	-41.3218270330578	-0.0320644107992357	-0.0243022624328647	-0.152121900645055	-0.0209342880375547	-0.0132454176218988	-0.141293181282623	-0.0700445963588275	-0.0885398996681488	-0.191867393645549	0.00173790898451313	0.00172275692139325	0.00371072267750706
13	13.6259639633796	0.02	-0.501007354655651	-0.990499376345505	-0.0115153329657965	0.0277071082450992	-8.51093582578274	-16.3825850354802	-0.63928661608527	16.31	13.77	19.14	-0.975021990078288	-0.506534809269192	-0.0380476284600957	-0.963951164400277	-0.50078339173161	-0.0376156190629439	-0.999511326944618	-0.518141040689888	-0.039025564923485	-0.501007354655651	16.5542599175574	-0.130017443795641	-41.7731219062627	-0.0320644107992357	-0.0243022624328647	-0.152121900645055	-0.0209342880375547	-0.0132454176218988	-0.141293181282623	-0.0700445963588275	-0.0885398996681488	-0.191867393645549	0.00173790898451313	0.00172275692139325	0.00371072267750706
13	13.6259639633796	0.02	-0.499402288464828	-1.05648718520225	0.0576826082725946	0.0170658625790771	-7.927525335496	-17.3208901012953	1.46583943030333	15.33	13.01	17.97	-1.09466423516386	-0.501012269425687	0.0926396963124909	-1.08425030053054	-0.496245959486355	0.0917583815578302	-1.12201939554395	-0.513677058981625	0.0953527316112465	-0.499402288464828	15.9631111465131	-0.590308575637046	-41.7101113018709	-0.0320644107992357	-0.0243022624328647	-0.152121900645055	-0.0209342880375547	-0.0132454176218988	-0.141293181282623	-0.0700445963588275	-0.0885398996681488	-0.191867393645549	0.00173790898451313	0.00172275692139325	0.00371072267750706
13	13.6259639633796	0.02	-0.497531897033273	-1.01362202448275	0.0185582304162084	0.0191679386330517	-7.50647753516796	-15.8900914998367	0.8771364295008	15.57	13.56	19.1	-0.989215741190433	-0.4673054109699	0.0546049192506336	-0.979337065709827	-0.462638725723113	0.0540596142636016	-1.0143130505459	-0.480035572123582	0.055913456340753	-0.497531897033273	16.2351072278052	-0.21490776538577	-41.5461242403613	-0.0320644107992357	-0.0243022624328647	-0.152121900645055	-0.0209342880375547	-0.0132454176218988	-0.141293181282623	-0.0700445963588275	-0.0885398996681488	-0.191867393645549	0.00173790898451313	0.00172275692139325	0.00371072267750706
13	13.6259639633796	0.02	-0.496495847144822	-1.01443583405433	0.0214441397646833	0.0270615728856251	-9.54943598608817	-18.4892677088554	-0.609604263320961	16.11	13.24	18.5	-1.1135859037537	-0.575150810208285	-0.036715716662875	-1.10133824365478	-0.56882507314094	-0.0363119026271017	-1.14055127167529	-0.588593833358018	-0.0375991963239737	-0.496495847144822	16.4244172941991	0.213310066127908	-41.2637819789633	-0.0320644107992357	-0.0243022624328647	-0.152121900645055	-0.0209342880375547	-0.0132454176218988	-0.141293181282623	-0.0700445963588275	-0.0885398996681488	-0.191867393645549	0.00173790898451313	0.00172275692139325	0.00371072267750706
13	13.6259639633796	0.02	-0.494151174745554	-0.978895865506275	-0.00940648398483379	0.0209769837022434	-7.53897673601125	-15.5802124950454	0.502259023022936	16.38	13.29	19.53	-0.923449585783063	-0.446840179253758	0.0297692272755478	-0.912851354929128	-0.441711891313134	0.0294275723028597	-0.944580936206271	-0.456220336735665	0.0303816754342592	-0.494151174745554	16.7168298877929	0.335645298560082	-41.3722003292642	-0.0320644107992357	-0.0243022624328647	-0.152121900645055	-0.0209342880375547	-0.0132454176218988	-0.141293181282623	-0.0700445963588275	-0.0885398996681488	-0.191867393645549	0.00173790898451313	0.00172275692139325	0.00371072267750706
13	13.6259639633796	0.02	-0.492900797446736	-1.04448081409203	0.058679219198556	0.0195882018373887	-8.05755750227851	-16.9576773392388	0.842562334681764	15.79	13.3	19.18	-1.04112616819154	-0.494698289129424	0.051729589932693	-1.03028242414762	-0.489545809256978	0.0511908056336667	-1.0664946655546	-0.505649888938136	0.0529473251292706	-0.492900797446736	16.3304782050148	-1.01235630649735	-42.4984697499022	-0.0320644107992357	-0.0243022624328647	-0.152121900645055	-0.0209342880375547	-0.0132454176218988	-0.141293181282623	-0.0700445963588275	-0.0885398996681488	-0.191867393645549	0.00173790898451313	0.00172275692139325	0.00371072267750706
13	13.6259639633796	0.02	-0.491333764039975	-1.0410461707366	0.0583786426566485	0.0222781370957088	-9.10632499089327	-18.525152299131	0.312502317344416	16.3	13.9	18.45	-1.10327498624447	-0.542331874892967	0.0186112364585364	-1.09076981701984	-0.536184765644591	0.0184002857306623	-1.13449564941427	-0.555758547840762	0.0190452691344602	-0.491333764039975	16.5640424588008	1.32915867620822	-40.4005221428349	-0.0320644107992357	-0.0243022624328647	-0.152121900645055	-0.0209342880375547	-0.0132454176218988	-0.141293181282623	-0.0700445963588275	-0.0885398996681488	-0.191867393645549	0.00173790898451313	0.00172275692139325	0.00371072267750706
13	13.6259639633796	0.02	-0.4912832482976	-1.01056338242272	0.0279968858275216	0.0196754364605402	-7.60414857135394	-15.984433984375	0.776136841667111	16.46	13.69	18.73	-0.942810382733771	-0.448515739245489	0.045778904242793	-0.931854604858329	-0.44330383354016	0.0452469377780084	-0.963910581649286	-0.459569954737932	0.0469041786748675	-0.4912832482976	16.4966870212105	0.201099683632661	-41.415031018082	-0.0320644107992357	-0.0243022624328647	-0.152121900645055	-0.0209342880375547	-0.0132454176218988	-0.141293181282623	-0.0700445963588275	-0.0885398996681488	-0.191867393645549	0.00173790898451313	0.00172275692139325	0.00371072267750706
13	13.6259639633796	0.02	-0.491024784637934	-1.04740476723843	0.0653551979625673	0.0159992804143071	-7.96558544420084	-17.718864382351	1.78769349394929	16.18	14.04	19.16	-1.06278547456072	-0.477779406387989	0.107226661784738	-1.05096473362577	-0.472465345627704	0.106034042370364	-1.09052238702464	-0.490355446880199	0.10986156561829	-0.491024784637934	16.8470912101781	-1.37454284536542	-43.3502431361923	-0.0320644107992357	-0.0243022624328647	-0.152121900645055	-0.0209342880375547	-0.0132454176218988	-0.141293181282623	-0.0700445963588275	-0.0885398996681488	-0.191867393645549	0.00173790898451313	0.00172275692139325	0.00371072267750706
13	13.6259639633796	0.02	-0.48666201389671	-1.06990306363914	0.0965790358457211	0.0147367382117031	-7.57000492496098	-17.2340085434512	2.09399869352928	16.11	14.52	18.58	-1.03766212761736	-0.455791082887318	0.126079961842728	-1.02623985233436	-0.450773870558069	0.124692111218223	-1.06410556692112	-0.468374440988342	0.219185858964902	-0.48666201389671	16.6636836034392	0.608383463534046	-41.2242726472926	-0.0320644107992357	-0.0243022624328647	-0.152121900645055	-0.0209342880375547	-0.0132454176218988	-0.141293181282623	-0.0700445963588275	-0.0885398996681488	-0.191867393645549	0.00173790898451313	0.00172275692139325	0.00371072267750706
13	13.6259639633796	0.02	-0.48619409346853	-1.08450037124534	0.112112184308276	0.0237869133138165	-9.61393104964743	-19.229826490168	0.00196439087316946	16.05	13.44	18.54	-1.16225348383556	-0.581067377884069	0.000118728067417733	-1.14959326897787	-0.574737917096798	0.000117434784270767	-1.18851050087589	-0.597278066166267	0.00012161236547658	-0.48619409346853	16.252695352684	0.934512819759115	-40.4833034663092	-0.0320644107992357	-0.0243022624328647	-0.152121900645055	-0.0209342880375547	-0.0132454176218988	-0.141293181282623	-0.0700445963588275	-0.0885398996681488	-0.191867393645549	0.00173790898451313	0.00172275692139325	0.00371072267750706
13	13.6259639633796	0.02	-0.485197040902528	-1.07535630594139	0.104962224136329	0.0185076453672824	-8.50382469376708	-18.1725146953367	1.16486530780259	15.7	13.3	17.9	-1.12208578785951	-0.525079824740674	0.0719261383781568	-1.11059556849308	-0.519702978837776	0.0711896108175314	-1.15092053400186	-0.540154496419206	0.0739196759221974	-0.485197040902528	16.041302136231	0.558692466640903	-40.6137403446474	-0.0320644107992357	-0.0243022624328647	-0.152121900645055	-0.0209342880375547	-0.0132454176218988	-0.141293181282623	-0.0700445963588275	-0.0885398996681488	-0.191867393645549	0.00173790898451313	0.00172275692139325	0.00371072267750706
13	13.6259639633796	0.02	-0.484917298719059	-1.03980554137592	0.0699709439378017	0.0284349325029009	-9.55311040561623	-18.2715769092567	-0.834643901975797	15.82	13.1	18.28	-1.11959040273243	-0.585366593123811	-0.0511427835151897	-1.10786193896618	-0.579234483683903	-0.0506070284016239	-1.14549495468506	-0.601101348362934	-0.0523855812674536	-0.484917298719059	15.9690867637231	-0.202134780099304	-41.3328094474734	-0.0320644107992357	-0.0243022624328647	-0.152121900645055	-0.0209342880375547	-0.0132454176218988	-0.141293181282623	-0.0700445963588275	-0.0885398996681488	-0.191867393645549	0.00173790898451313	0.00172275692139325	0.00371072267750706
13	13.6259639633796	0.02	-0.483162590010277	-0.980337484958626	0.0140123049380718	0.0209546323902855	-8.06400799733713	-16.6699377469288	0.541921752254501	16	13.36	19.21	-1.01048898642927	-0.488819537990655	0.0328499104479568	-0.999571415392827	-0.483538211720222	0.032494991952384	-1.03606065478668	-0.500609058510963	0.033573833126842	-0.483162590010277	16.5758150002915	0.879573251203447	-40.7838351814086	-0.0320644107992357	-0.0243022624328647	-0.152121900645055	-0.0209342880375547	-0.0132454176218988	-0.141293181282623	-0.0700445963588275	-0.0885398996681488	-0.191867393645549	0.00173790898451313	0.00172275692139325	0.00371072267750706
13	13.6259639633796	0.02	-0.482305794307909	-1.03835714247902	0.0737455538632062	0.0126831392641043	-6.86139928504759	-16.3131672349392	2.59036866484404	15.87	13.96	19.07	-0.997067935456837	-0.419371733334217	0.158324468788403	-0.986545968388731	-0.414946141646309	0.156653685096113	-1.0243654134111	-0.430448963992922	0.162290935808123	-0.482305794307909	16.5653826322316	-2.94387526090484	-44.6115961665769	-0.0320644107992357	-0.0243022624328647	-0.152121900645055	-0.0209342880375547	-0.0132454176218988	-0.141293181282623	-0.0700445963588275	-0.0885398996681488	-0.191867393645549	0.00173790898451313	0.00172275692139325	0.00371072267750706
13	13.6259639633796	0.02	-0.482057647617612	-0.959679276716858	-0.00443601851836528	0.0316543509534012	-9.48054977039721	-17.6674119662908	-1.29368757450362	15.88	14.04	18.6	-1.07899149589767	-0.579000059443386	-0.0790086229891056	-1.06757910056714	-0.572876028253252	-0.0781729559393648	-1.10783634907909	-0.593454006851643	-0.0810201495610938	-0.482057647617612	16.6392114565552	0.817151267541934	-40.914008920401	-0.0320644107992357	-0.0243022624328647	-0.152121900645055	-0.0209342880375547	-0.0132454176218988	-0.141293181282623	-0.0700445963588275	-0.0885398996681488	-0.191867393645549	0.00173790898451313	0.00172275692139325	0.00371072267750706
13	13.6259639633796	0.02	-0.477795897339976	-1.00721147997782	0.0516196852978674	0.0210707738148521	-8.19032854077956	-16.9064282416287	0.525771160069587	16.17	13.53	18.77	-1.01466069488084	-0.491552936534935	0.031554821810968	-1.00339336555759	-0.486094472593547	0.0312044203704919	-1.03823895344199	-0.503913574624223	0.0322286618273212	-0.477795897339976	16.3870026169413	1.71597847236073	-39.8016911069287	-0.0320644107992357	-0.0243022624328647	-0.152121900645055	-0.0209342880375547	-0.0132454176218988	-0.141293181282623	-0.0700445963588275	-0.0885398996681488	-0.191867393645549	0.00173790898451313	0.00172275692139325	0.00371072267750706
13	13.6259639633796	0.02	-0.477664725430095	-0.997287288027987	0.0419578371677973	0.0206877145087465	-8.6448315877968	-17.9312092737538	0.641546098160179	16.32	13.82	19.39	-1.06634403611821	-0.514096091688946	0.0381518527403141	-1.05421119895094	-0.508246718543395	0.0377177618641532	-1.09033808447402	-0.526765779802408	0.0390517460946757	-0.477664725430095	16.9526072471002	-1.95732882004442	-43.9491833088388	-0.0320644107992357	-0.0243022624328647	-0.152121900645055	-0.0209342880375547	-0.0132454176218988	-0.141293181282623	-0.0700445963588275	-0.0885398996681488	-0.191867393645549	0.00173790898451313	0.00172275692139325	0.00371072267750706
13	13.6259639633796	0.02	-0.477446686565625	-0.999979797031538	0.0450864239002873	0.0228359299059161	-8.6259976986113	-17.4358614870153	0.183866089792687	16.35	13.89	19.68	-1.03533754110633	-0.512209806984301	0.0109179271377306	-1.02351158387462	-0.506359182399989	0.0107932190746465	-1.06081611464663	-0.523250025761355	0.0111829071280227	-0.477446686565625	16.8625568992314	0.436471857150819	-41.4869206874488	-0.0320644107992357	-0.0243022624328647	-0.152121900645055	-0.0209342880375547	-0.0132454176218988	-0.141293181282623	-0.0700445963588275	-0.0885398996681488	-0.191867393645549	0.00173790898451313	0.00172275692139325	0.00371072267750706
13	13.6259639633796	0.02	-0.476667679537538	-0.973852984605185	0.0205176255301089	0.023218111770452	-8.16042986021792	-16.4243069307092	0.103447210273345	16.19	13.55	19.35	-0.984643201326983	-0.489220751637666	0.00620169805165066	-0.973676797904359	-0.483772085442695	0.00613262701896791	-1.00616888758064	-0.500558167088381	0.00633445724209783	-0.476667679537538	16.6293077669463	-0.940614079592238	-42.6121934145174	-0.0320644107992357	-0.0243022624328647	-0.152121900645055	-0.0209342880375547	-0.0132454176218988	-0.141293181282623	-0.0700445963588275	-0.0885398996681488	-0.191867393645549	0.00173790898451313	0.00172275692139325	0.00371072267750706
13	13.6259639633796	0.02	-0.474304783337454	-1.00527865774818	0.0566690910732693	0.0224020210313626	-8.66963823881411	-17.6113977360005	0.272121258372231	15.4	13.53	18.71	-1.10819339312878	-0.545535110903258	0.0171231713222598	-1.09749864108092	-0.540270359479286	0.0169579221223458	-1.13528926742568	-0.560127941851216	0.0175949626800941	-0.474304783337454	16.392638274679	0.927654044068776	-40.6011263814122	-0.0320644107992357	-0.0243022624328647	-0.152121900645055	-0.0209342880375547	-0.0132454176218988	-0.141293181282623	-0.0700445963588275	-0.0885398996681488	-0.191867393645549	0.00173790898451313	0.00172275692139325	0.00371072267750706
13	13.6259639633796	0.02	-0.473246508813379	-1.01023380179663	0.0637407841698773	0.0216411895126136	-8.77421418999253	-17.985117205695	0.436688825709954	16.02	13.66	18.66	-1.08928086451747	-0.53141625428552	0.0264483559464285	-1.07748383864002	-0.52566096057963	0.0261619174807585	-1.11795256364641	-0.543950539448261	0.0271770245301625	-0.473246508813379	16.4790709663077	-0.684542352771931	-42.2950045754483	-0.0320644107992357	-0.0243022624328647	-0.152121900645055	-0.0209342880375547	-0.0132454176218988	-0.141293181282623	-0.0700445963588275	-0.0885398996681488	-0.191867393645549	0.00173790898451313	0.00172275692139325	0.00371072267750706
13	13.6259639633796	0.02	-0.470345715043938	-0.942172471038551	0.00148104095067447	0.0253443717696918	-8.15796976342318	-16.0566109433352	-0.259328583511127	16.14	13.59	19.34	-0.965427626782222	-0.490510071886116	-0.0155925169900104	-0.954760150616785	-0.485090189177568	-0.0154202277383506	-0.985802563534993	-0.502758676920402	-0.0159529620605796	-0.470345715043938	16.7075772999065	-1.28479608591396	-42.9706217434758	-0.0320644107992357	-0.0243022624328647	-0.152121900645055	-0.0209342880375547	-0.0132454176218988	-0.141293181282623	-0.0700445963588275	-0.0885398996681488	-0.191867393645549	0.00173790898451313	0.00172275692139325	0.00371072267750706
13	13.6259639633796	0.02	-0.469323426252079	-0.945931355696451	0.00728450319229262	0.0199375894391516	-7.00624215262271	-14.6756378766614	0.663153571416006	15.23	12.89	18.79	-0.933249847987514	-0.445539367954636	0.0421711120782408	-0.924554942102245	-0.441388365004139	0.0417782120939674	-0.955497875536423	-0.454764327641807	0.0431637704059607	-0.469323426252079	15.9091642501956	-0.0753679454930072	-41.0627616964439	-0.0320644107992357	-0.0243022624328647	-0.152121900645055	-0.0209342880375547	-0.0132454176218988	-0.141293181282623	-0.0700445963588275	-0.0885398996681488	-0.191867393645549	0.00173790898451313	0.00172275692139325	0.00371072267750706
13	13.6259639633796	0.02	-0.469050797940251	-0.941323359605403	0.00322176372490141	0.0205054410794829	-7.71839166419363	-16.0471206485154	0.610337320128175	16.05	13.29	18.98	-0.969731141824285	-0.466424159542788	0.0368828227387088	-0.95916323364719	-0.461341175737241	0.0364808821727067	-0.991473358589867	-0.477774907294997	0.0376010267157148	-0.469050797940251	16.6688047882755	1.8261392822027	-39.9029545332497	-0.0320644107992357	-0.0243022624328647	-0.152121900645055	-0.0209342880375547	-0.0132454176218988	-0.141293181282623	-0.0700445963588275	-0.0885398996681488	-0.191867393645549	0.00173790898451313	0.00172275692139325	0.00371072267750706
13	13.6259639633796	0.02	-0.465608938097734	-0.936085632341346	0.00486775614587703	0.020163976747554	-7.24358214252923	-15.1272343709706	0.64007008591213	16.22	13.05	19.03	-0.905033239744919	-0.433369540858845	0.038294158027228	-0.894898218661649	-0.428516449015844	0.0378653206299613	-0.92629896062887	-0.442585804797803	0.0391181063845417	-0.465608938097734	16.5696667698494	0.39938097698336	-41.1568789110786	-0.0320644107992357	-0.0243022624328647	-0.152121900645055	-0.0209342880375547	-0.0132454176218988	-0.141293181282623	-0.0700445963588275	-0.0885398996681488	-0.191867393645549	0.00173790898451313	0.00172275692139325	0.00371072267750706
13	13.6259639633796	0.02	-0.464243887961369	-0.930653426890784	0.00216565096804527	0.0168133151474951	-6.81277434286295	-14.9467109468097	1.32116226108383	16.26	13.74	19.35	-0.89191524412389	-0.406538757108469	0.0788377299069512	-0.881858071307558	-0.401954655016131	0.0779487612752957	-0.914047179395403	-0.415664416937664	0.0805779787766161	-0.464243887961369	16.8654994228036	-0.772833923926259	-42.6514006188578	-0.0320644107992357	-0.0243022624328647	-0.152121900645055	-0.0209342880375547	-0.0132454176218988	-0.141293181282623	-0.0700445963588275	-0.0885398996681488	-0.191867393645549	0.00173790898451313	0.00172275692139325	0.00371072267750706
13	13.6259639633796	0.02	-0.460814509749426	-1.02039897684598	0.098769957347124	0.0186713673120909	-8.04301131666363	-17.1468240423919	1.06080140906468	15.53	13.23	17.75	-1.07011412699129	-0.501955348246049	0.066203430499193	-1.05951067172341	-0.496981616054917	0.0655474396135737	-1.10013698639884	-0.515659219755342	0.0678400726673654	-0.460814509749426	15.9937723770399	0.220951990996588	-40.9746676133271	-0.0320644107992357	-0.0243022624328647	-0.152121900645055	-0.0209342880375547	-0.0132454176218988	-0.141293181282623	-0.0700445963588275	-0.0885398996681488	-0.191867393645549	0.00173790898451313	0.00172275692139325	0.00371072267750706
13	13.6259639633796	0.02	-0.459905075716182	-0.983574663282468	0.0637645118501036	0.0153276384856976	-6.70908747694171	-15.1047923865963	1.68661743271292	15.91	13.8	19.09	-0.920865012920184	-0.409020115471361	0.102824781977461	-0.911075718038458	-0.404672009650499	0.10173169873746	-0.944977820911538	-0.419335414348018	0.105401500746376	-0.459905075716182	16.3349975978029	0.434472472259574	-41.0409184852553	-0.0320644107992357	-0.0243022624328647	-0.152121900645055	-0.0209342880375547	-0.0132454176218988	-0.141293181282623	-0.0700445963588275	-0.0885398996681488	-0.191867393645549	0.00173790898451313	0.00172275692139325	0.00371072267750706
13	13.6259639633796	0.02	-0.4598265781171	-0.989327485815828	0.0696743295816272	0.0223185130340911	-8.21119617282999	-16.6963155552414	0.273923209581415	16.22	13.4	18.49	-0.998993862994833	-0.491302081430098	0.016389700134637	-0.987809178378055	-0.485801488247384	0.0162062018832864	-1.02593254781231	-0.502841011223545	0.0168022433840192	-0.4598265781171	16.291612562887	0.736692707270726	-40.6666273957575	-0.0320644107992357	-0.0243022624328647	-0.152121900645055	-0.0209342880375547	-0.0132454176218988	-0.141293181282623	-0.0700445963588275	-0.0885398996681488	-0.191867393645549	0.00173790898451313	0.00172275692139325	0.00371072267750706
13	13.6259639633796	0.02	-0.458466273781135	-0.930835731885852	0.0139031843235828	0.0188966619285942	-7.06344437140684	-15.0097784696417	0.882889726828006	15.64	13.61	18.51	-0.930474002554576	-0.437871309651741	0.0547313832510936	-0.921059826177317	-0.43344109695554	0.054177632266238	-0.955748933559436	-0.449392935683674	0.0562190627352087	-0.458466273781135	16.3926130864484	-0.963222907363648	-42.417711169439	-0.0320644107992357	-0.0243022624328647	-0.152121900645055	-0.0209342880375547	-0.0132454176218988	-0.141293181282623	-0.0700445963588275	-0.0885398996681488	-0.191867393645549	0.00173790898451313	0.00172275692139325	0.00371072267750706
13	13.6259639633796	0.02	-0.454021004815766	-0.977664784196217	0.0696227745646853	0.0213935315536235	-8.06255872679081	-16.5763138098701	0.451196356288465	15.5	13.52	18.72	-1.03654244356903	-0.504164220100032	0.0282140033689644	-1.02633523814141	-0.499199534094414	0.0279361699525817	-1.06155815699293	-0.516712790957931	0.0290050070950554	-0.454021004815766	16.2325306208608	1.25896777722902	-40.0740513777913	-0.0320644107992357	-0.0243022624328647	-0.152121900645055	-0.0209342880375547	-0.0132454176218988	-0.141293181282623	-0.0700445963588275	-0.0885398996681488	-0.191867393645549	0.00173790898451313	0.00172275692139325	0.00371072267750706
13	13.6259639633796	0.02	-0.453967911544263	-1.00602760513872	0.0980917820501944	0.0201544297514165	-8.40243149718767	-17.5495435954947	0.744680601119315	15.66	13.29	17.86	-1.08662508161348	-0.520258134446708	0.0461088127200632	-1.07559102748921	-0.51497521165097	0.0456406041872698	-1.11879370009596	-0.534145106985614	0.0473548222248738	-0.453967911544263	16.0321700034766	1.53635430341947	-39.6365434930138	-0.0320644107992357	-0.0243022624328647	-0.152121900645055	-0.0209342880375547	-0.0132454176218988	-0.141293181282623	-0.0700445963588275	-0.0885398996681488	-0.191867393645549	0.00173790898451313	0.00172275692139325	0.00371072267750706
13	13.6259639633796	0.02	-0.453572994589332	-0.958653111932516	0.0515071227538521	0.0140049512859387	-6.30684691783382	-14.5690205405943	1.9553267049267	15.8	12.99	18.63	-0.894312830301074	-0.387142986149807	0.12002685800146	-0.884993283913054	-0.38310860701985	0.118776069873354	-0.916456985244146	-0.395726368346457	0.122600264902891	-0.453572994589332	16.1847945091801	-1.0715680585192	-42.3919257825688	-0.0320644107992357	-0.0243022624328647	-0.152121900645055	-0.0209342880375547	-0.0132454176218988	-0.141293181282623	-0.0700445963588275	-0.0885398996681488	-0.191867393645549	0.00173790898451313	0.00172275692139325	0.00371072267750706
13	13.6259639633796	0.02	-0.451772537691849	-1.01320180347406	0.109656728090356	0.0105669494447445	-5.76135353911181	-14.4655438778232	2.94283679959958	15.9	13.03	18.56	-0.882401469922201	-0.351443877575017	0.179513714772167	-0.873036557780237	-0.347714009540446	0.177608538699345	-0.90406308599464	-0.360498728464847	0.183685235592524	-0.451772537691849	16.0172169647613	0.225597474545419	-40.9800349719427	-0.0320644107992357	-0.0243022624328647	-0.152121900645055	-0.0209342880375547	-0.0132454176218988	-0.141293181282623	-0.0700445963588275	-0.0885398996681488	-0.191867393645549	0.00173790898451313	0.00172275692139325	0.00371072267750706
13	13.6259639633796	0.02	-0.450563799346941	-0.989615824346724	0.088488225652841	0.0172356839283009	-7.75092033327147	-16.8888784560584	1.38703778951542	15.91	13.62	18.58	-1.0295568414154	-0.472501064955133	0.0845547115051343	-1.01860980451467	-0.467477071732391	0.0836556610498872	-1.05754736178994	-0.48450734669543	0.0865880691153837	-0.450563799346941	16.4568441114638	-1.00535793554918	-42.6156037821087	-0.0320644107992357	-0.0243022624328647	-0.152121900645055	-0.0209342880375547	-0.0132454176218988	-0.141293181282623	-0.0700445963588275	-0.0885398996681488	-0.191867393645549	0.00173790898451313	0.00172275692139325	0.00371072267750706
13	13.6259639633796	0.02	-0.447925904881205	-0.914588063410363	0.0187362536479521	0.0174941441704286	-7.04076967381028	-15.2788651707574	1.19732582313682	16.17	13.26	19.36	-0.916915195967813	-0.422530641711656	0.0718539125445008	-0.906731329158904	-0.417837736853282	0.0710558554523399	-0.935862183991956	-0.43271128079746	0.0734721978928322	-0.447925904881205	16.7085921899484	1.05138895217996	-40.7016250391007	-0.0320644107992357	-0.0243022624328647	-0.152121900645055	-0.0209342880375547	-0.0132454176218988	-0.141293181282623	-0.0700445963588275	-0.0885398996681488	-0.191867393645549	0.00173790898451313	0.00172275692139325	0.00371072267750706
13	13.6259639633796	0.02	-0.44633030133673	-0.933342299741113	0.0406816970676539	0.029245566423977	-8.99622330499717	-17.0884932428544	-0.903953367139975	16.59	13.65	19.42	-0.999933993624185	-0.526414433915193	-0.0528948742062014	-0.988080925312753	-0.520174395787571	-0.0522678662623887	-1.0236170082094	-0.539535807288542	-0.0541499568405859	-0.44633030133673	16.7540353015742	-0.583291076422339	-42.3889571816925	-0.0320644107992357	-0.0243022624328647	-0.152121900645055	-0.0209342880375547	-0.0132454176218988	-0.141293181282623	-0.0700445963588275	-0.0885398996681488	-0.191867393645549	0.00173790898451313	0.00172275692139325	0.00371072267750706
13	13.6259639633796	0.02	-0.445773992297821	-0.88773155337622	-0.0038164312194211	0.0321914092489051	-9.38208980890042	-17.4138325445524	-1.3503470732484	16.41	13.67	19.33	-1.02991170416087	-0.554887850158966	-0.0798639961570644	-1.01802616274765	-0.548484250223056	-0.0789423376984654	-1.05241386868472	-0.568305687914098	-0.0816349166815679	-0.445773992297821	17.0299517302941	-0.525311945336551	-42.504505220348	-0.0320644107992357	-0.0243022624328647	-0.152121900645055	-0.0209342880375547	-0.0132454176218988	-0.141293181282623	-0.0700445963588275	-0.0885398996681488	-0.191867393645549	0.00173790898451313	0.00172275692139325	0.00371072267750706
13	13.6259639633796	0.02	-0.444970563098761	-0.952029782915599	0.0620886567180774	0.0296212526662054	-9.90444615580564	-18.755288087915	-1.05360422369628	16.19	13.69	19.11	-1.12377699904734	-0.593453362380989	-0.0631297257146339	-1.11124276841416	-0.58683418320182	-0.0624255979894823	-1.15246764075563	-0.608951293458311	-0.0645903654671734	-0.444970563098761	16.8072773066441	-0.0513198744478429	-41.8676757267614	-0.0320644107992357	-0.0243022624328647	-0.152121900645055	-0.0209342880375547	-0.0132454176218988	-0.141293181282623	-0.0700445963588275	-0.0885398996681488	-0.191867393645549	0.00173790898451313	0.00172275692139325	0.00371072267750706
13	13.6259639633796	0.02	-0.443529802562628	-0.904795683370017	0.0177360782447619	0.0248042019523142	-7.9148984229072	-15.6633351059333	-0.166461739881088	15.98	13.36	19.22	-0.950732770382486	-0.480418330707619	-0.0101038910327524	-0.940499074225666	-0.475247103441885	-0.00999513265810502	-0.972188499555078	-0.491896701271908	-0.0103419736917545	-0.443529802562628	16.5837496468782	-0.492901763701473	-42.1631211411704	-0.0320644107992357	-0.0243022624328647	-0.152121900645055	-0.0209342880375547	-0.0132454176218988	-0.141293181282623	-0.0700445963588275	-0.0885398996681488	-0.191867393645549	0.00173790898451313	0.00172275692139325	0.00371072267750706
13	13.6259639633796	0.02	-0.442179868372951	-0.912493166675178	0.0281334299292766	0.0251122612791179	-8.10035639527123	-15.9803158369524	-0.220396953590043	15.82	13.32	18.88	-0.979440815505365	-0.496474522444833	-0.013508229384301	-0.969188091201933	-0.491277458649122	-0.0133668260963102	-1.00243834779247	-0.508237278577082	-0.0138250087242104	-0.442179868372951	16.5333538106946	-0.411666840189574	-41.9879358183804	-0.0320644107992357	-0.0243022624328647	-0.152121900645055	-0.0209342880375547	-0.0132454176218988	-0.141293181282623	-0.0700445963588275	-0.0885398996681488	-0.191867393645549	0.00173790898451313	0.00172275692139325	0.00371072267750706
13	13.6259639633796	0.02	-0.440343964491651	-0.937205334907828	0.0565174059245251	0.0171556098675647	-6.80703797693035	-14.8512393880138	1.23716343415309	15.74	12.66	19.12	-0.91461657488196	-0.419212807557074	0.0761909597678121	-0.905177181878113	-0.414886279314036	0.0754046232500406	-0.928165070636872	-0.431774870640427	0.0779347904757001	-0.440343964491651	16.2429314920957	0.0746185869772363	-41.2339194215322	-0.0320644107992357	-0.0243022624328647	-0.152121900645055	-0.0209342880375547	-0.0132454176218988	-0.141293181282623	-0.0700445963588275	-0.0885398996681488	-0.191867393645549	0.00173790898451313	0.00172275692139325	0.00371072267750706
13	13.6259639633796	0.02	-0.438253446271009	-0.981847884256649	0.10534099171463	0.019377306204159	-8.33771224298982	-17.5982590804706	0.922834594490951	15.95	13.53	18.59	-1.06996748948947	-0.506929747762237	0.0561079939649982	-1.05850468795723	-0.501498895753675	0.0555068964498763	-1.09546913208372	-0.521236694211348	0.0575055414554718	-0.438253446271009	16.5796344937817	0.352383937564257	-41.3545122382528	-0.0320644107992357	-0.0243022624328647	-0.152121900645055	-0.0209342880375547	-0.0132454176218988	-0.141293181282623	-0.0700445963588275	-0.0885398996681488	-0.191867393645549	0.00173790898451313	0.00172275692139325	0.00371072267750706
13	13.6259639633796	0.02	-0.437862544216862	-0.97515364349778	0.0994285550640559	0.0192845228007323	-7.79147112945493	-16.466521269149	0.883579010239116	16	13.58	18.5	-0.998425853547475	-0.472425601355847	0.0535746508357814	-0.98764671737815	-0.467325232741796	0.0529962518945569	-1.02460545611093	-0.484187893816059	0.0548894985000263	-0.437862544216862	16.3045511876065	-0.888133835703815	-42.3406130090188	-0.0320644107992357	-0.0243022624328647	-0.152121900645055	-0.0209342880375547	-0.0132454176218988	-0.141293181282623	-0.0700445963588275	-0.0885398996681488	-0.191867393645549	0.00173790898451313	0.00172275692139325	0.00371072267750706
13	13.6259639633796	0.02	-0.435172170949765	-0.97167109040351	0.10132674850398	0.013003467823061	-6.59824568541563	-15.5734049459774	2.37691357514617	16.14	13.34	18.99	-0.936152548285057	-0.396635452172469	0.142881643940119	-0.925801893821372	-0.392250016784823	0.141301860251727	-0.959935034993562	-0.405143988134698	0.146572486697909	-0.435172170949765	16.5523276637604	1.52839842226555	-40.1138154027496	-0.0320644107992357	-0.0243022624328647	-0.152121900645055	-0.0209342880375547	-0.0132454176218988	-0.141293181282623	-0.0700445963588275	-0.0885398996681488	-0.191867393645549	0.00173790898451313	0.00172275692139325	0.00371072267750706
13	13.6259639633796	0.02	-0.434952044145881	-0.983027166780787	0.113123078489025	0.017082892515246	-7.90165529913447	-17.2596174538063	1.45630685553737	15.52	13.67	18.46	-1.077960399411	-0.493502913668844	0.0909545720733135	-1.06730440752111	-0.488624475603248	0.0900554563146167	-1.1074367433417	-0.506293465644184	0.093440613320761	-0.434952044145881	16.3424472849589	-1.03978463940168	-42.538675161419	-0.0320644107992357	-0.0243022624328647	-0.152121900645055	-0.0209342880375547	-0.0132454176218988	-0.141293181282623	-0.0700445963588275	-0.0885398996681488	-0.191867393645549	0.00173790898451313	0.00172275692139325	0.00371072267750706
13	13.6259639633796	0.02	-0.434642843828093	-0.948325214059476	0.0790395264032902	0.0145714807482057	-6.75083518014315	-15.4185314904684	1.91686113018205	16.69	13.58	19.02	-0.897460399075094	-0.392943208541414	0.111573981992267	-0.886683951965224	-0.38822485917648	0.110234233612264	-0.919214761809504	-0.402562098643604	0.114103310628799	-0.434642843828093	16.767320077453	0.789336926169582	-41.0424160363471	-0.0320644107992357	-0.0243022624328647	-0.152121900645055	-0.0209342880375547	-0.0132454176218988	-0.141293181282623	-0.0700445963588275	-0.0885398996681488	-0.191867393645549	0.00173790898451313	0.00172275692139325	0.00371072267750706
13	13.6259639633796	0.02	-0.43175234235809	-0.897554950314214	0.0340502655980346	0.0191435906574727	-7.71638007294433	-16.3400095801531	0.907249434264434	16.28	14.07	18.48	-0.974263609241632	-0.460084693541319	0.0540942221589944	-0.963254246982483	-0.454885649860493	0.0534829472614962	-1.00188896186278	-0.472764553744074	0.0554124313752524	-0.43175234235809	16.9502694689281	0.925583017312648	-41.0524652355808	-0.0320644107992357	-0.0243022624328647	-0.152121900645055	-0.0209342880375547	-0.0132454176218988	-0.141293181282623	-0.0700445963588275	-0.0885398996681488	-0.191867393645549	0.00173790898451313	0.00172275692139325	0.00371072267750706
13	13.6259639633796	0.02	-0.430914492056816	-0.918675960802361	0.0568469766887282	0.0247804672404098	-8.3126165973831	-16.4544021965664	-0.170830998199788	16.49	13.37	19.13	-0.968635675002922	-0.489346066338824	-0.0100564576747252	-0.957324133679545	-0.48363157698677	-0.00993902029399468	-0.98950897681676	-0.499776173405296	-0.0103001995375963	-0.430914492056816	16.657325123757	-1.19508078902576	-42.8703040250278	-0.0320644107992357	-0.0243022624328647	-0.152121900645055	-0.0209342880375547	-0.0132454176218988	-0.141293181282623	-0.0700445963588275	-0.0885398996681488	-0.191867393645549	0.00173790898451313	0.00172275692139325	0.00371072267750706
13	13.6259639633796	0.02	-0.430544322948104	-0.924625731895982	0.0635370859997746	0.0175664195523394	-6.96948959037999	-15.1070909123801	1.1681117316201	15.73	13.63	18.72	-0.931227772360625	-0.429611650805748	0.0720044707491289	-0.921643275378006	-0.425189948948202	0.0712633774816024	-0.95652598865069	-0.441774462789168	0.0738861201285894	-0.430544322948104	16.2392954672863	0.673666862444099	-40.6764543960512	-0.0320644107992357	-0.0243022624328647	-0.152121900645055	-0.0209342880375547	-0.0132454176218988	-0.141293181282623	-0.0700445963588275	-0.0885398996681488	-0.191867393645549	0.00173790898451313	0.00172275692139325	0.00371072267750706
13	13.6259639633796	0.02	-0.423215994985773	-0.864271058774483	0.0178390688029375	0.0279369107866205	-8.10055094837175	-15.5608812362155	-0.640220660528021	15.92	13.14	19.13	-0.947717762230511	-0.493354836470189	-0.0389919107098668	-0.937614012406414	-0.488095112488156	-0.0385762125698965	-0.96955414403653	-0.50522027405498	-0.0399478115092845	-0.423215994985773	16.5362957909527	-0.456388894333279	-41.9917191381704	-0.0320644107992357	-0.0243022624328647	-0.152121900645055	-0.0209342880375547	-0.0132454176218988	-0.141293181282623	-0.0700445963588275	-0.0885398996681488	-0.191867393645549	0.00173790898451313	0.00172275692139325	0.00371072267750706
13	13.6259639633796	0.02	-0.41814483482798	-0.920325247730108	0.0840355780741476	0.0159936879757636	-7.1552051861307	-15.9177890296422	1.6073786573808	15.37	13.36	18.12	-1.00315629552984	-0.450928776283458	0.101298742962929	-0.993523554906306	-0.446598763142949	0.100326028620408	-1.03017955976044	-0.462641416737899	0.104208742102428	-0.41814483482798	16.3526250386634	-1.55932691760022	-42.9966270636997	-0.0320644107992357	-0.0243022624328647	-0.152121900645055	-0.0209342880375547	-0.0132454176218988	-0.141293181282623	-0.0700445963588275	-0.0885398996681488	-0.191867393645549	0.00173790898451313	0.00172275692139325	0.00371072267750706
13	13.6259639633796	0.02	-0.417652713058387	-0.859261592752954	0.0239561666361797	0.0211655343942868	-7.08264189260447	-14.6026923180417	0.437408532832779	15.56	13.18	18.45	-0.909589706388854	-0.441171944134712	0.0272458181194289	-0.90052238193797	-0.436774083068345	0.0269742158012811	-0.930643752486055	-0.453523280887867	0.0279399162042277	-0.417652713058387	16.30643040953	-0.295702866211276	-41.6448559163258	-0.0320644107992357	-0.0243022624328647	-0.152121900645055	-0.0209342880375547	-0.0132454176218988	-0.141293181282623	-0.0700445963588275	-0.0885398996681488	-0.191867393645549	0.00173790898451313	0.00172275692139325	0.00371072267750706
13	13.6259639633796	0.02	-0.417083374474904	-0.940877822313086	0.106711073363278	0.0229327901042091	-8.30970037647262	-16.7781634378344	0.158762684889114	16.37	13.97	18.79	-0.994905713669973	-0.492745729535297	0.0094142545993789	-0.98350079774336	-0.487097230847097	0.00930633604916625	-1.0211400281622	-0.50439187688065	0.00968232242021259	-0.417083374474904	16.652055231589	1.41958723813549	-40.2929861389119	-0.0320644107992357	-0.0243022624328647	-0.152121900645055	-0.0209342880375547	-0.0132454176218988	-0.141293181282623	-0.0700445963588275	-0.0885398996681488	-0.191867393645549	0.00173790898451313	0.00172275692139325	0.00371072267750706
13	13.6259639633796	0.02	-0.416769214511494	-0.888982701577489	0.0554442725545011	0.0171902559569229	-6.51975637753258	-14.2165596196564	1.1770468645912	16.43	13.75	19.48	-0.839959466417844	-0.385207900825374	0.0695436647670962	-0.830240830128268	-0.380750905418252	0.0687390192917639	-0.857628128362479	-0.393227431002967	0.0711101559891179	-0.416769214511494	16.726555972659	1.04853601528816	-40.6966635171386	-0.0320644107992357	-0.0243022624328647	-0.152121900645055	-0.0209342880375547	-0.0132454176218988	-0.141293181282623	-0.0700445963588275	-0.0885398996681488	-0.191867393645549	0.00173790898451313	0.00172275692139325	0.00371072267750706
13	13.6259639633796	0.02	-0.415807246094731	-0.922857509619754	0.0912430174302918	0.021364685069113	-7.93069484107602	-16.3109818949753	0.449592212823226	16.21	13.38	19.48	-0.976609566199284	-0.474845260590236	0.026919045018812	-0.965695569663392	-0.469538677787309	0.0266182140887729	-0.999134454345991	-0.485774829252838	0.0275379166417034	-0.415807246094731	16.7163845093243	-1.42695007663779	-43.2001556172458	-0.0320644107992357	-0.0243022624328647	-0.152121900645055	-0.0209342880375547	-0.0132454176218988	-0.141293181282623	-0.0700445963588275	-0.0885398996681488	-0.191867393645549	0.00173790898451313	0.00172275692139325	0.00371072267750706
13	13.6259639633796	0.02	-0.412084897704499	-0.906153218859404	0.081983423450405	0.021254915619844	-8.04530402919634	-16.5690996222562	0.478491563863562	15.97	13.47	19.28	-1.00655067266363	-0.488741474611778	0.0290677234400716	-0.995741642419551	-0.483493034047297	0.0287555743249568	-1.02726155748643	-0.500813792310778	0.0297129409480759	-0.412084897704499	16.6822389131141	1.14629215418396	-40.5553126620848	-0.0320644107992357	-0.0243022624328647	-0.152121900645055	-0.0209342880375547	-0.0132454176218988	-0.141293181282623	-0.0700445963588275	-0.0885398996681488	-0.191867393645549	0.00173790898451313	0.00172275692139325	0.00371072267750706
13	13.6259639633796	0.02	-0.407901754804898	-0.918948229318099	0.103144719708303	0.019688903882643	-7.77382701251551	-16.3381201446236	0.790466119592621	15.78	13.45	18.7	-1.00383696185101	-0.477634808724726	0.0485673444015609	-0.993404598853006	-0.472670994983587	0.0480626088858333	-1.02897092665503	-0.488927044914847	0.0496953443843801	-0.407901754804898	16.5183542977821	0.756607450894176	-40.8360827989519	-0.0320644107992357	-0.0243022624328647	-0.152121900645055	-0.0209342880375547	-0.0132454176218988	-0.141293181282623	-0.0700445963588275	-0.0885398996681488	-0.191867393645549	0.00173790898451313	0.00172275692139325	0.00371072267750706
13	13.6259639633796	0.02	-0.406810245096021	-0.915962061510019	0.102341571317978	0.0174556170908293	-7.4055881379852	-16.0802689136377	1.26909263766728	16.59	14.13	20.34	-0.941119299538156	-0.433421975622425	0.0742753482933058	-0.929968714271609	-0.42828669819485	0.073395317881908	-0.963227760025527	-0.443367905195881	0.0759892554367635	-0.406810245096021	17.1173914503688	0.485164500881807	-41.676375332445	-0.0320644107992357	-0.0243022624328647	-0.152121900645055	-0.0209342880375547	-0.0132454176218988	-0.141293181282623	-0.0700445963588275	-0.0885398996681488	-0.191867393645549	0.00173790898451313	0.00172275692139325	0.00371072267750706
13	13.6259639633796	0.02	-0.402252839863644	-0.896364414859172	0.0918587351318843	0.0211744980117271	-7.66384672518313	-15.7992361806316	0.47154273026537	16.11	13.62	19.46	-0.951363954953233	-0.461484811497648	0.0283943319579373	-0.940894321294042	-0.456406232589433	0.0280818561151757	-0.973007829914194	-0.471425778237154	0.0290920484205575	-0.402252839863644	16.6602197760378	0.279371793972537	-41.4210692748271	-0.0320644107992357	-0.0243022624328647	-0.152121900645055	-0.0209342880375547	-0.0132454176218988	-0.141293181282623	-0.0700445963588275	-0.0885398996681488	-0.191867393645549	0.00173790898451313	0.00172275692139325	0.00371072267750706
13	13.6259639633796	0.02	-0.396164278459533	-0.875383619725748	0.0830550628066815	0.0195939112280519	-7.49703741442251	-15.7767940443538	0.782719215508833	15.92	13.82	19.41	-0.961061229800005	-0.456690502335618	0.0476802251287691	-0.950821114767365	-0.45182446140792	0.0471721919515256	-0.983963085911646	-0.467220385709541	0.0487823692480263	-0.396164278459533	16.8797240635282	-0.75090928171115	-42.6539193555251	-0.0320644107992357	-0.0243022624328647	-0.152121900645055	-0.0209342880375547	-0.0132454176218988	-0.141293181282623	-0.0700445963588275	-0.0885398996681488	-0.191867393645549	0.00173790898451313	0.00172275692139325	0.00371072267750706
13	13.6259639633796	0.02	-0.395432662346189	-0.856691013110821	0.0658256884184428	0.0178322356102221	-6.53498300315547	-14.1071444515287	1.03717844521775	16.19	13.74	19.77	-0.845676349979939	-0.391750477375355	0.0621753952292286	-0.836256121295834	-0.387386657713057	0.0614828058697203	-0.864692575476166	-0.400814808415755	0.0635518863186911	-0.395432662346189	16.75932066061	0.95932065344607	-40.7843020712145	-0.0320644107992357	-0.0243022624328647	-0.152121900645055	-0.0209342880375547	-0.0132454176218988	-0.141293181282623	-0.0700445963588275	-0.0885398996681488	-0.191867393645549	0.00173790898451313	0.00172275692139325	0.00371072267750706
13	13.6259639633796	0.02	-0.386852378476462	-0.849646201524169	0.0759414445712454	0.0213436736729713	-7.1407695501733	-14.6901445203717	0.40860542002508	15.9	13.42	18.7	-0.896167459056944	-0.435620309563033	0.0249268399308781	-0.886658439364997	-0.430998046101016	0.0246623471629638	-0.919140319744654	-0.44668508474523	0.0255757383563502	-0.386852378476462	16.3236311874652	-0.847617838727827	-42.2580826287003	-0.0320644107992357	-0.0243022624328647	-0.152121900645055	-0.0209342880375547	-0.0132454176218988	-0.141293181282623	-0.0700445963588275	-0.0885398996681488	-0.191867393645549	0.00173790898451313	0.00172275692139325	0.00371072267750706
13	13.6259639633796	0.02	-0.378712410543115	-0.836587286157376	0.0791624650711466	0.0188738756384333	-7.00241140948566	-14.8849292064028	0.880106387431462	16.49	13.27	19.52	-0.876558194787793	-0.412364816731538	0.0518285613247175	-0.866331145605785	-0.407553641287945	0.0512238630298955	-0.895709761227941	-0.420750175120405	0.0528825661793421	-0.378712410543115	16.9082130499622	0.602769563486097	-41.2606139542408	-0.0320644107992357	-0.0243022624328647	-0.152121900645055	-0.0209342880375547	-0.0132454176218988	-0.141293181282623	-0.0700445963588275	-0.0885398996681488	-0.191867393645549	0.00173790898451313	0.00172275692139325	0.00371072267750706
13	13.6259639633796	0.02	-0.3765310381645	-0.836809164176059	0.0837470878470593	0.0167298696195088	-6.83652440080601	-15.0194946981757	1.34644589656372	16.76	13.75	19.61	-0.870197262331404	-0.396093539562673	0.0780101832060579	-0.859631542275361	-0.391284269715266	0.0770630028448285	-0.891514160271995	-0.405208698817214	0.0798017534550036	-0.3765310381645	17.1701817939019	1.92284248671931	-40.2064711246552	-0.0320644107992357	-0.0243022624328647	-0.152121900645055	-0.0209342880375547	-0.0132454176218988	-0.141293181282623	-0.0700445963588275	-0.0885398996681488	-0.191867393645549	0.00173790898451313	0.00172275692139325	0.00371072267750706
13	13.6259639633796	0.02	-0.376193280544394	-0.819273678890542	0.0668871178017542	0.0166353026252451	-6.1494839860818	-13.5313488424507	1.2323808702871	15.39	13.06	19.18	-0.851709637931988	-0.387069673558552	0.0775702908148835	-0.843498063421423	-0.383337824905385	0.0768224136106531	-0.871576691190204	-0.39660253865623	0.0794047877305601	-0.376193280544394	16.3988190723011	1.4286555931156	-39.9401897007519	-0.0320644107992357	-0.0243022624328647	-0.152121900645055	-0.0209342880375547	-0.0132454176218988	-0.141293181282623	-0.0700445963588275	-0.0885398996681488	-0.191867393645549	0.00173790898451313	0.00172275692139325	0.00371072267750706
13	13.6259639633796	0.02	-0.373674221348317	-0.810046406230886	0.0626979635342519	0.0170050072511735	-6.48622352444652	-14.1857606004931	1.21331355160008	16.06	13.79	19.32	-0.856698520510524	-0.391712383536257	0.0732737534380093	-0.847345817734321	-0.387436002278135	0.0724738131780516	-0.876050900639083	-0.401803311437342	0.0750458578261942	-0.373674221348317	16.9765210296993	0.563771871796173	-41.4349354198586	-0.0320644107992357	-0.0243022624328647	-0.152121900645055	-0.0209342880375547	-0.0132454176218988	-0.141293181282623	-0.0700445963588275	-0.0885398996681488	-0.191867393645549	0.00173790898451313	0.00172275692139325	0.00371072267750706
13	13.6259639633796	0.03	-0.71781212519686	-1.35207641595227	-0.0835478344414469	0.0330421993252839	-11.9868392431395	-22.1110092622248	-1.8626692240542	16.06	13.95	18.81	-1.33551302551475	-0.724009463073846	-0.112505900632938	-1.3209389882968	-0.716108573558432	-0.111278158820063	-1.37090055659313	-0.74348808972614	-0.115529334670303	-0.71781212519686	16.3927536173637	-0.134491224286344	-41.7408569961753	-0.0320644107992357	-0.0243022624328647	-0.152121900645055	-0.0209342880375547	-0.0132454176218988	-0.141293181282623	-0.0700445963588275	-0.0885398996681488	-0.191867393645549	0.00173790898451313	0.00172275692139325	0.00371072267750706
13	13.6259639633796	0.03	-0.708785610187535	-1.29084254203565	-0.126728678339417	0.0323552821861427	-11.5753621018691	-21.4587403419381	-1.69198386180019	15.7	13.73	18.23	-1.32478211606885	-0.714619425708211	-0.104456735347568	-1.31120960846827	-0.707298087754367	-0.103386567040463	-1.36079533946258	-0.734762615688519	-0.107497312087456	-0.708785610187535	16.3030548453242	0.131337649769166	-41.3429092832973	-0.0320644107992357	-0.0243022624328647	-0.152121900645055	-0.0209342880375547	-0.0132454176218988	-0.141293181282623	-0.0700445963588275	-0.0885398996681488	-0.191867393645549	0.00173790898451313	0.00172275692139325	0.00371072267750706
13	13.6259639633796	0.03	-0.707542846434743	-1.29488123150507	-0.120204461364414	0.0366164412484763	-12.507431566495	-22.5239119671317	-2.49095116585825	16.35	14.08	19.2	-1.33676993136674	-0.742302600947644	-0.147835270528553	-1.32148032984343	-0.733812350896463	-0.146144371949498	-1.3699088988204	-0.76142322157729	-0.151259892184606	-0.707542846434743	16.8582915175097	-0.458317757132116	-42.4752856011599	-0.0320644107992357	-0.0243022624328647	-0.152121900645055	-0.0209342880375547	-0.0132454176218988	-0.141293181282623	-0.0700445963588275	-0.0885398996681488	-0.191867393645549	0.00173790898451313	0.00172275692139325	0.00371072267750706
13	13.6259639633796	0.03	-0.681696906662106	-1.25414790841048	-0.109245904913735	0.031410583033939	-11.0883664256415	-20.7019408243991	-1.474792026884	15.81	13.67	18.71	-1.26980092418054	-0.680130334366405	-0.0904597445522723	-1.25653845379348	-0.673026694538219	-0.0895149352829611	-1.30332035316238	-0.696499559762766	-0.0927601484206795	-0.681696906662106	16.278384539367	-0.553387862732139	-42.01762295375	-0.0320644107992357	-0.0243022624328647	-0.152121900645055	-0.0209342880375547	-0.0132454176218988	-0.141293181282623	-0.0700445963588275	-0.0885398996681488	-0.191867393645549	0.00173790898451313	0.00172275692139325	0.00371072267750706
13	13.6259639633796	0.03	-0.67759114167991	-1.23748629587818	-0.117695987481635	0.0352927494409875	-11.3588517637497	-20.6308836890847	-2.08681983841464	15.76	13.7	19	-1.26910683923322	-0.698738681118052	-0.128370523002889	-1.25596429444936	-0.69150272262747	-0.127041150805579	-1.30463812346347	-0.715457703428404	-0.131584845647086	-0.67759114167991	16.3005488901909	0.187100689485611	-41.3103628833333	-0.0320644107992357	-0.0243022624328647	-0.152121900645055	-0.0209342880375547	-0.0132454176218988	-0.141293181282623	-0.0700445963588275	-0.0885398996681488	-0.191867393645549	0.00173790898451313	0.00172275692139325	0.00371072267750706
13	13.6259639633796	0.03	-0.675992458114556	-1.27464801216163	-0.0773369040674862	0.0311574414330526	-11.0331034833951	-20.6388000452253	-1.42740692156502	16.14	13.39	18.62	-1.24093335004228	-0.663378977315113	-0.0858246045879492	-1.22722152145921	-0.656048898852601	-0.0848762762459963	-1.27227494910619	-0.680420791661341	-0.0876459022032146	-0.675992458114556	16.1932064169063	-1.25602392365003	-42.6070834445183	-0.0320644107992357	-0.0243022624328647	-0.152121900645055	-0.0209342880375547	-0.0132454176218988	-0.141293181282623	-0.0700445963588275	-0.0885398996681488	-0.191867393645549	0.00173790898451313	0.00172275692139325	0.00371072267750706
13	13.6259639633796	0.03	-0.674555667543512	-1.28791974968567	-0.0611915854013577	0.0310557173307884	-11.1278190268194	-20.8323407221577	-1.42329733148106	16.33	13.86	18.47	-1.2380248789861	-0.661304314661302	-0.0845837503365087	-1.22391358097387	-0.653766612940318	-0.0836196449067636	-1.26967528302106	-0.674032142016337	-0.086547120921851	-0.674555667543512	16.3320161485906	1.33753790787267	-40.2276247107139	-0.0320644107992357	-0.0243022624328647	-0.152121900645055	-0.0209342880375547	-0.0132454176218988	-0.141293181282623	-0.0700445963588275	-0.0885398996681488	-0.191867393645549	0.00173790898451313	0.00172275692139325	0.00371072267750706
13	13.6259639633796	0.03	-0.673826070023556	-1.24687835379346	-0.100773786253655	0.038633919150302	-12.0942872774086	-21.5137418519692	-2.67483270284801	15.81	13.47	18.93	-1.3195067913252	-0.741781430147534	-0.164056068969872	-1.30572247480101	-0.734032360501106	-0.162342246201198	-1.34287516011625	-0.759112475528631	-0.168053696676004	-0.673826070023556	16.4778754167281	-0.525129866765898	-42.0507785412155	-0.0320644107992357	-0.0243022624328647	-0.152121900645055	-0.0209342880375547	-0.0132454176218988	-0.141293181282623	-0.0700445963588275	-0.0885398996681488	-0.191867393645549	0.00173790898451313	0.00172275692139325	0.00371072267750706
13	13.6259639633796	0.03	-0.671651164072878	-1.22449755240873	-0.118804775737026	0.0412409078856411	-12.1461840566002	-21.289757518856	-3.00261059434426	16.04	13.88	18.72	-1.28720911474218	-0.734375617624786	-0.181542120507394	-1.27320146600637	-0.726384005714944	-0.179566545423519	-1.31909793762615	-0.753562019518739	-0.186037511981848	-0.671651164072878	16.4102901711223	-0.407561030688832	-42.0059307971789	-0.0320644107992357	-0.0243022624328647	-0.152121900645055	-0.0209342880375547	-0.0132454176218988	-0.141293181282623	-0.0700445963588275	-0.0885398996681488	-0.191867393645549	0.00173790898451313	0.00172275692139325	0.00371072267750706
13	13.6259639633796	0.03	-0.668580994912906	-1.25510688785881	-0.0820551019669996	0.0411853882377786	-12.2217949106236	-21.4287535681869	-3.01483625306039	16.22	13.68	18.39	-1.28215360397234	-0.731270642587953	-0.180387681203565	-1.26779876289302	-0.723083422407937	-0.178368081922853	-1.3164642473696	-0.748961370764718	-0.184669750594545	-0.668580994912906	16.2724072362441	-0.346666027565011	-41.7869787640138	-0.0320644107992357	-0.0243022624328647	-0.152121900645055	-0.0209342880375547	-0.0132454176218988	-0.141293181282623	-0.0700445963588275	-0.0885398996681488	-0.191867393645549	0.00173790898451313	0.00172275692139325	0.00371072267750706
13	13.6259639633796	0.03	-0.668555226122821	-1.2168612275879	-0.120249224657737	0.0382077679895474	-11.4163879494136	-20.359300389538	-2.47347550928923	15.89	13.49	18.97	-1.24244220310194	-0.696693988690532	-0.150945774279121	-1.22927205012068	-0.689308883460465	-0.149345716800255	-1.27365984626166	-0.712977072208797	-0.154729683797427	-0.668555226122821	16.4456408300553	-0.177478489139099	-41.7450837014156	-0.0320644107992357	-0.0243022624328647	-0.152121900645055	-0.0209342880375547	-0.0132454176218988	-0.141293181282623	-0.0700445963588275	-0.0885398996681488	-0.191867393645549	0.00173790898451313	0.00172275692139325	0.00371072267750706
13	13.6259639633796	0.03	-0.666641753738981	-1.25259425437411	-0.0806892531038479	0.0374380311305874	-12.3843465649315	-22.188642398767	-2.58005073109604	16.01	13.87	19.02	-1.34416692994635	-0.750231979154376	-0.156297028362399	-1.32961844065401	-0.742111899964554	-0.154605359275102	-1.37613957420166	-0.769398668465543	-0.160315275927202	-0.666641753738981	16.643430014333	-1.61874625727433	-43.3649539284113	-0.0320644107992357	-0.0243022624328647	-0.152121900645055	-0.0209342880375547	-0.0132454176218988	-0.141293181282623	-0.0700445963588275	-0.0885398996681488	-0.191867393645549	0.00173790898451313	0.00172275692139325	0.00371072267750706
13	13.6259639633796	0.03	-0.665063985245812	-1.25078968399175	-0.0793382864998705	0.0330259601317015	-11.7221177131821	-21.6252190024214	-1.81901642394276	16.07	13.93	19.44	-1.3055753567215	-0.707697249826951	-0.109819142932398	-1.29131005346329	-0.699964631535859	-0.108619209608426	-1.33690764334755	-0.724847866907929	-0.112671986917989	-0.665063985245812	16.8650558142809	-0.94895636747865	-42.9084615215954	-0.0320644107992357	-0.0243022624328647	-0.152121900645055	-0.0209342880375547	-0.0132454176218988	-0.141293181282623	-0.0700445963588275	-0.0885398996681488	-0.191867393645549	0.00173790898451313	0.00172275692139325	0.00371072267750706
13	13.6259639633796	0.03	-0.664404574424593	-1.21651564515534	-0.112293503693842	0.0308948825363082	-10.7034852705158	-20.0629895364537	-1.34398100457779	15.3	13.44	18.61	-1.27062982076752	-0.677873431880736	-0.0851170429939561	-1.25862641071475	-0.671469684200846	-0.0843129576869404	-1.30502897919652	-0.696970951740796	-0.0872384688097092	-0.664404574424593	16.1996108428741	-1.72506383365209	-43.0428468905203	-0.0320644107992357	-0.0243022624328647	-0.152121900645055	-0.0209342880375547	-0.0132454176218988	-0.141293181282623	-0.0700445963588275	-0.0885398996681488	-0.191867393645549	0.00173790898451313	0.00172275692139325	0.00371072267750706
13	13.6259639633796	0.03	-0.663261154401325	-1.24262398666951	-0.0838983221331436	0.0351194063061321	-10.9131733722663	-19.8441657618329	-1.98218098269966	15.9	13.99	18.72	-1.21041738841714	-0.665661382349889	-0.120905376282638	-1.19756877246626	-0.658595367323177	-0.119621962180099	-1.24540019792183	-0.683444763686283	-0.124012931113591	-0.663261154401325	16.2346191637999	1.68174984008545	-39.7165132573123	-0.0320644107992357	-0.0243022624328647	-0.152121900645055	-0.0209342880375547	-0.0132454176218988	-0.141293181282623	-0.0700445963588275	-0.0885398996681488	-0.191867393645549	0.00173790898451313	0.00172275692139325	0.00371072267750706
13	13.6259639633796	0.03	-0.662996312310153	-1.22168075561879	-0.10431186900152	0.0361577857153505	-11.0543435438052	-19.9652211256252	-2.14346596198532	15.53	13	18.43	-1.24601603111845	-0.689894150553305	-0.13377226998816	-1.23366989168956	-0.683058340129374	-0.132446788569185	-1.27582849902323	-0.706756822454553	-0.137133977152096	-0.662996312310153	15.884344992672	1.48818522372972	-39.4983930009426	-0.0320644107992357	-0.0243022624328647	-0.152121900645055	-0.0209342880375547	-0.0132454176218988	-0.141293181282623	-0.0700445963588275	-0.0885398996681488	-0.191867393645549	0.00173790898451313	0.00172275692139325	0.00371072267750706
13	13.6259639633796	0.03	-0.661379976939355	-1.21335173559224	-0.109408218286465	0.0389736742159504	-11.8911280122533	-21.1102695603782	-2.67198646412836	16.29	14.03	18.82	-1.25756456805054	-0.708369034303088	-0.159173500555636	-1.24332045142024	-0.700345516944015	-0.157370582467793	-1.29049092537419	-0.726407443723929	-0.162999997199311	-0.661379976939355	16.6513208698826	0.512059517629113	-41.2838789508527	-0.0320644107992357	-0.0243022624328647	-0.152121900645055	-0.0209342880375547	-0.0132454176218988	-0.141293181282623	-0.0700445963588275	-0.0885398996681488	-0.191867393645549	0.00173790898451313	0.00172275692139325	0.00371072267750706
13	13.6259639633796	0.03	-0.661189688081708	-1.21746323417133	-0.104916141992087	0.03944545365795	-11.9552795767487	-21.1662998147676	-2.74425933872978	15.99	13.58	19.02	-1.28430830240526	-0.725410910379424	-0.166513518353586	-1.27047055744012	-0.717594990203588	-0.164719422967058	-1.31620374431445	-0.74288231783861	-0.170376369481697	-0.661189688081708	16.4624801125118	-1.12112320255867	-42.6703059084951	-0.0320644107992357	-0.0243022624328647	-0.152121900645055	-0.0209342880375547	-0.0132454176218988	-0.141293181282623	-0.0700445963588275	-0.0885398996681488	-0.191867393645549	0.00173790898451313	0.00172275692139325	0.00371072267750706
13	13.6259639633796	0.03	-0.652951630755283	-1.1955016656514	-0.110401595859164	0.0375852410696924	-10.8220112924535	-19.3720072905992	-2.27201529430792	15.93	13.36	18.62	-1.1797566514224	-0.659061273956682	-0.138365896490962	-1.16717686916305	-0.652033682875123	-0.136890496587195	-1.20839837612452	-0.675367992333166	-0.14147004924421	-0.652951630755283	16.0722195794059	-0.206768242498027	-41.4515773434068	-0.0320644107992357	-0.0243022624328647	-0.152121900645055	-0.0209342880375547	-0.0132454176218988	-0.141293181282623	-0.0700445963588275	-0.0885398996681488	-0.191867393645549	0.00173790898451313	0.00172275692139325	0.00371072267750706
13	13.6259639633796	0.03	-0.652499656852681	-1.18996276484729	-0.115036548858077	0.0391170399690048	-11.2837573985269	-20.0153096201705	-2.55220517688324	15.89	13.25	19.02	-1.22157208233121	-0.688668988060416	-0.155765893789616	-1.20862688367076	-0.681371050435051	-0.154115217199347	-1.25033560181769	-0.704637690395516	-0.159654999823384	-0.652499656852681	16.4109369221322	0.0123788630846584	-41.4635991704868	-0.0320644107992357	-0.0243022624328647	-0.152121900645055	-0.0209342880375547	-0.0132454176218988	-0.141293181282623	-0.0700445963588275	-0.0885398996681488	-0.191867393645549	0.00173790898451313	0.00172275692139325	0.00371072267750706
13	13.6259639633796	0.03	-0.650451970265002	-1.20067264861811	-0.100231291911891	0.0368169558521538	-10.5592614264224	-18.9916280343158	-2.12689481852905	16.25	13.48	18.96	-1.13383492560773	-0.630407217973486	-0.126979510339237	-1.12106619767562	-0.623307861558417	-0.125549525441211	-1.16288839988912	-0.645822495967299	-0.130045251332407	-0.650451970265002	16.1519679764418	-0.350515297388625	-41.6817780230858	-0.0320644107992357	-0.0243022624328647	-0.152121900645055	-0.0209342880375547	-0.0132454176218988	-0.141293181282623	-0.0700445963588275	-0.0885398996681488	-0.191867393645549	0.00173790898451313	0.00172275692139325	0.00371072267750706
13	13.6259639633796	0.03	-0.649036426475034	-1.19606280003322	-0.102010052916845	0.0451922899693035	-12.9939487873633	-22.3190251469051	-3.66887242782152	16.04	13.32	19.09	-1.34991796301196	-0.785910888269755	-0.221903813527552	-1.33524234294469	-0.777366865655785	-0.219491388366883	-1.38410613010771	-0.805197471863828	-0.227271078691169	-0.649036426475034	16.6268474151541	-0.00586063699207197	-41.6679996470247	-0.0320644107992357	-0.0243022624328647	-0.152121900645055	-0.0209342880375547	-0.0132454176218988	-0.141293181282623	-0.0700445963588275	-0.0885398996681488	-0.191867393645549	0.00173790898451313	0.00172275692139325	0.00371072267750706
13	13.6259639633796	0.03	-0.647415492736353	-1.19146546351544	-0.10336552195727	0.0295464348742821	-10.3105058558258	-19.5362259028003	-1.08478580885126	16.36	13.72	19.09	-1.15930665926531	-0.611839674588298	-0.0643726899112848	-1.14604246931708	-0.604839320025729	-0.0636361707343803	-1.19021844822585	-0.62415384419165	-0.066119093270873	-0.647415492736353	16.644503819908	0.55451885754008	-41.2267204911176	-0.0320644107992357	-0.0243022624328647	-0.152121900645055	-0.0209342880375547	-0.0132454176218988	-0.141293181282623	-0.0700445963588275	-0.0885398996681488	-0.191867393645549	0.00173790898451313	0.00172275692139325	0.00371072267750706
13	13.6259639633796	0.03	-0.645453288659688	-1.22198370744033	-0.0689228698790436	0.0351679946299968	-11.3428304262735	-20.6187921848484	-2.06686866769848	16.09	13.64	19.24	-1.24320829309405	-0.683914980406323	-0.124621667718597	-1.22957606473546	-0.676415605408146	-0.123255146080828	-1.27164095665343	-0.701183464026172	-0.127731333500362	-0.645453288659688	16.4181291300863	1.49549248330755	-40.0242944982796	-0.0320644107992357	-0.0243022624328647	-0.152121900645055	-0.0209342880375547	-0.0132454176218988	-0.141293181282623	-0.0700445963588275	-0.0885398996681488	-0.191867393645549	0.00173790898451313	0.00172275692139325	0.00371072267750706
13	13.6259639633796	0.03	-0.638564019462079	-1.18850844047015	-0.0886195984540068	0.0263505553855751	-10.1659323576418	-19.813972479401	-0.517892235882718	16.03	13.73	18.27	-1.19917545752091	-0.615259590108722	-0.0313437226965383	-1.18616191895877	-0.608582748657882	-0.0310035783569971	-1.23918369400351	-0.632985442284756	-0.032147109270773	-0.638564019462079	16.5992785182157	0.345571611276875	-41.3667424815957	-0.0320644107992357	-0.0243022624328647	-0.152121900645055	-0.0209342880375547	-0.0132454176218988	-0.141293181282623	-0.0700445963588275	-0.0885398996681488	-0.191867393645549	0.00173790898451313	0.00172275692139325	0.00371072267750706
13	13.6259639633796	0.03	-0.636689198533598	-1.17592511604469	-0.0974532810225047	0.0347961968435987	-11.0348403988582	-20.108764461605	-1.96091633611136	15.83	13.72	18.83	-1.23155278206601	-0.675824137222179	-0.120095492378346	-1.21863272649392	-0.668734156559538	-0.118835586625153	-1.26235189261384	-0.69387413970462	-0.123340530118546	-0.636689198533598	16.5111363029083	0.676298492163742	-40.9321754924316	-0.0320644107992357	-0.0243022624328647	-0.152121900645055	-0.0209342880375547	-0.0132454176218988	-0.141293181282623	-0.0700445963588275	-0.0885398996681488	-0.191867393645549	0.00173790898451313	0.00172275692139325	0.00371072267750706
13	13.6259639633796	0.03	-0.636229498855042	-1.25276944470966	-0.0196895530004223	0.0283259014181504	-11.3339769415416	-21.6981875520331	-0.969766331050147	15.32	13.56	17.96	-1.3719787374038	-0.716648583515589	-0.0613184296273739	-1.35894791799107	-0.709841977830248	-0.0607360376694209	-1.41717443199599	-0.736564897992902	-0.0631347724778752	-0.636229498855042	16.0457807141855	0.431687352214332	-40.8271285478721	-0.0320644107992357	-0.0243022624328647	-0.152121900645055	-0.0209342880375547	-0.0132454176218988	-0.141293181282623	-0.0700445963588275	-0.0885398996681488	-0.191867393645549	0.00173790898451313	0.00172275692139325	0.00371072267750706
13	13.6259639633796	0.03	-0.635141059242584	-1.20150757896831	-0.0687745395168603	0.0256335838924757	-9.22813100179108	-18.1110499785289	-0.345212025053264	16.3	13.59	18.73	-1.07849398087633	-0.549525496973884	-0.0205570130714374	-1.06626615854445	-0.543295049458198	-0.0203239403719427	-1.10537233667422	-0.562728115686786	-0.0209884445514891	-0.635141059242584	16.368428598063	0.584953730006868	-40.9089333762867	-0.0320644107992357	-0.0243022624328647	-0.152121900645055	-0.0209342880375547	-0.0132454176218988	-0.141293181282623	-0.0700445963588275	-0.0885398996681488	-0.191867393645549	0.00173790898451313	0.00172275692139325	0.00371072267750706
13	13.6259639633796	0.03	-0.630394352446845	-1.16477323926064	-0.0960154656330451	0.028360989443437	-10.2333460560259	-19.5851394742733	-0.881552637778473	16.27	13.75	18.99	-1.16852946074891	-0.610563246905274	-0.0525970330616338	-1.15534799923456	-0.603675858772156	-0.0520037183097518	-1.19557577971502	-0.62937471953926	-0.0539445814179881	-0.630394352446845	16.8413499353705	-2.64592983572069	-44.5813450500309	-0.0320644107992357	-0.0243022624328647	-0.152121900645055	-0.0209342880375547	-0.0132454176218988	-0.141293181282623	-0.0700445963588275	-0.0885398996681488	-0.191867393645549	0.00173790898451313	0.00172275692139325	0.00371072267750706
13	13.6259639633796	0.03	-0.630311058882669	-1.18068989265846	-0.0799322251068741	0.0231180051313431	-9.17691334528887	-18.4907360594217	0.136909368843956	15.49	13.35	18.06	-1.1570305750623	-0.574231836476095	0.00856690211010955	-1.14566118129635	-0.568589230305997	0.00848272068436035	-1.18865344470866	-0.589068327502254	0.0088009642657653	-0.630311058882669	16.1448571727207	1.57008168166225	-39.7721311108489	-0.0320644107992357	-0.0243022624328647	-0.152121900645055	-0.0209342880375547	-0.0132454176218988	-0.141293181282623	-0.0700445963588275	-0.0885398996681488	-0.191867393645549	0.00173790898451313	0.00172275692139325	0.00371072267750706
13	13.6259639633796	0.03	-0.629088025364283	-1.16920379359928	-0.0889722571292869	0.0379871359188041	-10.4554569685444	-18.6703260179524	-2.24058791913645	15.59	13.15	18.14	-1.16102250006511	-0.65017722653961	-0.139331953014111	-1.14938850997469	-0.643662145729245	-0.137935781483798	-1.19281370869122	-0.666326232687355	-0.142931415275757	-0.629088025364283	15.7640255363137	-1.26167588246883	-42.1669366494269	-0.0320644107992357	-0.0243022624328647	-0.152121900645055	-0.0209342880375547	-0.0132454176218988	-0.141293181282623	-0.0700445963588275	-0.0885398996681488	-0.191867393645549	0.00173790898451313	0.00172275692139325	0.00371072267750706
13	13.6259639633796	0.03	-0.628670161787966	-1.14971022842004	-0.107630095155891	0.0389048509162705	-10.699896804758	-19.0031133741502	-2.39668023536592	15.99	13.21	18.89	-1.15307813115828	-0.649252402398438	-0.145426673638594	-1.14065509719357	-0.642257486417712	-0.143859875641851	-1.17949461424974	-0.664991983162874	-0.1485358994757	-0.628670161787966	16.2898932751613	1.53348357792576	-39.8730021384806	-0.0320644107992357	-0.0243022624328647	-0.152121900645055	-0.0209342880375547	-0.0132454176218988	-0.141293181282623	-0.0700445963588275	-0.0885398996681488	-0.191867393645549	0.00173790898451313	0.00172275692139325	0.00371072267750706
13	13.6259639633796	0.03	-0.62691336890626	-1.17215906331297	-0.0816676744995486	0.0318608651059736	-10.2890630462139	-19.1443246539444	-1.43380143848341	15.84	13.42	18.42	-1.17184972257829	-0.629807313354985	-0.0877649041316776	-1.15953653570721	-0.623189625956425	-0.0868427162056369	-1.20192773215051	-0.645984013701814	-0.0900912115864133	-0.62691336890626	16.2776857107153	0.479082243627344	-40.9607288703794	-0.0320644107992357	-0.0243022624328647	-0.152121900645055	-0.0209342880375547	-0.0132454176218988	-0.141293181282623	-0.0700445963588275	-0.0885398996681488	-0.191867393645549	0.00173790898451313	0.00172275692139325	0.00371072267750706
13	13.6259639633796	0.03	-0.624233247888303	-1.1452997454901	-0.103166750286509	0.0300521471936853	-9.40213496201445	-17.7417956642761	-1.06247425975284	16.23	13.38	19.46	-1.0609302610739	-0.562232238982841	-0.0635342168917864	-1.04903368645958	-0.55592773620161	-0.0628217859436389	-1.08469670450739	-0.575667304913278	-0.0648647670145188	-0.624233247888303	16.5112670208983	1.0206435799074	-40.5333206948036	-0.0320644107992357	-0.0243022624328647	-0.152121900645055	-0.0209342880375547	-0.0132454176218988	-0.141293181282623	-0.0700445963588275	-0.0885398996681488	-0.191867393645549	0.00173790898451313	0.00172275692139325	0.00371072267750706
13	13.6259639633796	0.03	-0.624073211639432	-1.15428958145136	-0.0938568418275081	0.0338027825021414	-11.1135309666112	-20.3902454716363	-1.8368164615862	16.66	14.11	19.08	-1.18845870472312	-0.647759372777144	-0.107060040831164	-1.17423489044992	-0.640006803019781	-0.105778715589646	-1.21157585287066	-0.662363297418213	-0.109675584930982	-0.624073211639432	17.0543757366324	-0.886759523629321	-43.011760545383	-0.0320644107992357	-0.0243022624328647	-0.152121900645055	-0.0209342880375547	-0.0132454176218988	-0.141293181282623	-0.0700445963588275	-0.0885398996681488	-0.191867393645549	0.00173790898451313	0.00172275692139325	0.00371072267750706
13	13.6259639633796	0.03	-0.622519404399834	-1.19086697362747	-0.0541718351722027	0.0272389586480569	-10.0226343606691	-19.3740031124165	-0.671265608921733	16.55	13.91	18.82	-1.13647123997054	-0.587923705470088	-0.0393761709696405	-1.1230816402634	-0.580996945867459	-0.0389122514715133	-1.16236963041388	-0.604219247301511	-0.0404873671634335	-0.622519404399834	16.6801694286018	-1.15270729474279	-42.9945465815238	-0.0320644107992357	-0.0243022624328647	-0.152121900645055	-0.0209342880375547	-0.0132454176218988	-0.141293181282623	-0.0700445963588275	-0.0885398996681488	-0.191867393645549	0.00173790898451313	0.00172275692139325	0.00371072267750706
13	13.6259639633796	0.03	-0.622511296698635	-1.1457416316138	-0.0992809617834668	0.0345050104626196	-10.7185795234891	-19.5708897740353	-1.86626927294301	16.13	13.86	18.92	-1.17722059385223	-0.644739850746835	-0.112259107641438	-1.16422768712251	-0.637623899166107	-0.111020111209704	-1.20434483812753	-0.660936457172847	-0.114856731967473	-0.622511296698635	16.6476021434468	-2.2625162929352	-43.9723318263836	-0.0320644107992357	-0.0243022624328647	-0.152121900645055	-0.0209342880375547	-0.0132454176218988	-0.141293181282623	-0.0700445963588275	-0.0885398996681488	-0.191867393645549	0.00173790898451313	0.00172275692139325	0.00371072267750706
13	13.6259639633796	0.03	-0.619884833707381	-1.21101866122784	-0.0287510061869243	0.0277770773744851	-10.3597970561476	-19.9290131791802	-0.790580933114994	15.78	13.44	18.84	-1.22424311218163	-0.636404325470465	-0.0485655387593039	-1.21151332287072	-0.629786936408458	-0.0480605499461955	-1.25239147217355	-0.651321715232433	-0.0498072605230476	-0.619884833707381	16.1910847229724	0.398544203948202	-40.9725013507549	-0.0320644107992357	-0.0243022624328647	-0.152121900645055	-0.0209342880375547	-0.0132454176218988	-0.141293181282623	-0.0700445963588275	-0.0885398996681488	-0.191867393645549	0.00173790898451313	0.00172275692139325	0.00371072267750706
13	13.6259639633796	0.03	-0.619774302243076	-1.15320362206415	-0.0863449824219996	0.0284270092091636	-9.56907134528614	-18.3033568836737	-0.834785806898589	15.8	13.26	19.28	-1.12322182480184	-0.587225056388346	-0.0512282879748511	-1.1115069760965	-0.581100484607712	-0.050693993118922	-1.14877120485715	-0.602367095710483	-0.0524099721596743	-0.619774302243076	16.4268462098675	2.55051694148895	-38.9287374178557	-0.0320644107992357	-0.0243022624328647	-0.152121900645055	-0.0209342880375547	-0.0132454176218988	-0.141293181282623	-0.0700445963588275	-0.0885398996681488	-0.191867393645549	0.00173790898451313	0.00172275692139325	0.00371072267750706
13	13.6259639633796	0.03	-0.618464501025379	-1.19235990262541	-0.04456909942535	0.0262016851167077	-9.82105311387508	-19.1689393654487	-0.473166862301493	15.92	12.97	19.33	-1.16745035864668	-0.598133874884486	-0.0288173911222904	-1.15500364173702	-0.591756898801839	-0.0285101558666603	-1.19203900259932	-0.611944041900128	-0.0294249194430627	-0.618464501025379	16.4660118731433	-0.80534883574944	-42.3571464943708	-0.0320644107992357	-0.0243022624328647	-0.152121900645055	-0.0209342880375547	-0.0132454176218988	-0.141293181282623	-0.0700445963588275	-0.0885398996681488	-0.191867393645549	0.00173790898451313	0.00172275692139325	0.00371072267750706
13	13.6259639633796	0.03	-0.618067814047473	-1.12638068713107	-0.109754940963881	0.0324759253475715	-10.2363506595114	-18.9596492705128	-1.51305204850997	16.13	13.68	19.56	-1.14063447688356	-0.615830720975815	-0.0910269650680669	-1.12805080678589	-0.609036773584411	-0.0900227403829267	-1.16404821351204	-0.631214164804214	-0.0931555535391713	-0.618067814047473	16.859999232897	-1.24450415727646	-43.1600998856324	-0.0320644107992357	-0.0243022624328647	-0.152121900645055	-0.0209342880375547	-0.0132454176218988	-0.141293181282623	-0.0700445963588275	-0.0885398996681488	-0.191867393645549	0.00173790898451313	0.00172275692139325	0.00371072267750706
13	13.6259639633796	0.03	-0.616081315622468	-1.19580469468856	-0.0363579365563754	0.024079576901123	-9.81245160704016	-19.565620994892	-0.059282219188276	16.4	13.92	18.8	-1.15810265378124	-0.580805804690787	-0.00350895560033118	-1.14476513165806	-0.574116837832759	-0.0034685440074591	-1.18815886325957	-0.595173422573904	-0.00359213905014357	-0.616081315622468	16.6860776070434	3.42812913396036	-38.4143538922158	-0.0320644107992357	-0.0243022624328647	-0.152121900645055	-0.0209342880375547	-0.0132454176218988	-0.141293181282623	-0.0700445963588275	-0.0885398996681488	-0.191867393645549	0.00173790898451313	0.00172275692139325	0.00371072267750706
13	13.6259639633796	0.03	-0.615424822824546	-1.13946005361011	-0.0913895920389803	0.0353330221012301	-10.4381004612859	-18.9535042708236	-1.92269665174821	16.16	13.64	19.14	-1.13834151369553	-0.626909035364882	-0.115476557034236	-1.12572545081464	-0.619961099516454	-0.114196748218265	-1.1655775711068	-0.641066161152069	-0.118143978905973	-0.615424822824546	16.4516574968688	0.247681649454968	-41.3275509038765	-0.0320644107992357	-0.0243022624328647	-0.152121900645055	-0.0209342880375547	-0.0132454176218988	-0.141293181282623	-0.0700445963588275	-0.0885398996681488	-0.191867393645549	0.00173790898451313	0.00172275692139325	0.00371072267750706
13	13.6259639633796	0.03	-0.614445852033501	-1.13041575309801	-0.0984759509689896	0.0348817854808246	-10.1494711906121	-18.4847432445693	-1.81419913665493	16.32	13.2	18.74	-1.09903221369703	-0.603448781672951	-0.107865349648873	-1.08652063300322	-0.596579012040738	-0.106637391078252	-1.12540200445447	-0.617062893323504	-0.110494055960596	-0.614445852033501	16.2986003088574	0.275443496087026	-41.0892290879103	-0.0320644107992357	-0.0243022624328647	-0.152121900645055	-0.0209342880375547	-0.0132454176218988	-0.141293181282623	-0.0700445963588275	-0.0885398996681488	-0.191867393645549	0.00173790898451313	0.00172275692139325	0.00371072267750706
13	13.6259639633796	0.03	-0.613829033814037	-1.20370601651974	-0.0239520511083373	0.0245474977795737	-9.92866183137082	-19.700485674456	-0.156837988285602	15.62	13.37	17.51	-1.22232559057836	-0.616028337434287	-0.00973108429021579	-1.20999174245262	-0.60981231773084	-0.00963289300905522	-1.25619683270278	-0.63456737187792	-0.00995736925844277	-0.613829033814037	15.9335129123651	0.301268347491182	-40.8523535392064	-0.0320644107992357	-0.0243022624328647	-0.152121900645055	-0.0209342880375547	-0.0132454176218988	-0.141293181282623	-0.0700445963588275	-0.0885398996681488	-0.191867393645549	0.00173790898451313	0.00172275692139325	0.00371072267750706
13	13.6259639633796	0.03	-0.613448860654347	-1.1527660418989	-0.074131679409797	0.0308745871285892	-9.53784041176969	-17.8808919171728	-1.19478890636661	15.59	13.46	17.9	-1.11136181320018	-0.592811122797408	-0.0742604323946387	-1.10020774801736	-0.58686143672196	-0.0735151254265605	-1.14354788753901	-0.607825308737745	-0.0764541664269028	-0.613448860654347	15.7941361355808	-0.82945162913141	-41.7981677922135	-0.0320644107992357	-0.0243022624328647	-0.152121900645055	-0.0209342880375547	-0.0132454176218988	-0.141293181282623	-0.0700445963588275	-0.0885398996681488	-0.191867393645549	0.00173790898451313	0.00172275692139325	0.00371072267750706
13	13.6259639633796	0.03	-0.611659216046224	-1.11961437619842	-0.103704055894024	0.0319240834535993	-9.69169175332298	-18.0242919321382	-1.3590915745078	16.07	13.24	18.78	-1.08816963662414	-0.585110623662404	-0.0820516107006724	-1.07627957636806	-0.578717318484913	-0.0811550606017688	-1.11361325638982	-0.599200619935027	-0.0839152039568405	-0.611659216046224	16.437428586069	0.623780638772505	-40.8918571961815	-0.0320644107992357	-0.0243022624328647	-0.152121900645055	-0.0209342880375547	-0.0132454176218988	-0.141293181282623	-0.0700445963588275	-0.0885398996681488	-0.191867393645549	0.00173790898451313	0.00172275692139325	0.00371072267750706
13	13.6259639633796	0.03	-0.610351185260299	-1.11189037312869	-0.108811997391909	0.0304353457314959	-9.34537303133246	-17.5807099342834	-1.11003612838156	16.28	13.19	19.22	-1.04799484036813	-0.557082322315849	-0.0661698042635679	-1.03614501551925	-0.550783314256294	-0.0654216129933393	-1.07385707951986	-0.569900408314573	-0.0676626279459183	-0.610351185260299	16.6072536477024	-1.29624004605834	-42.933300642293	-0.0320644107992357	-0.0243022624328647	-0.152121900645055	-0.0209342880375547	-0.0132454176218988	-0.141293181282623	-0.0700445963588275	-0.0885398996681488	-0.191867393645549	0.00173790898451313	0.00172275692139325	0.00371072267750706
13	13.6259639633796	0.03	-0.610179719236555	-1.11523281434452	-0.105126624128592	0.0337152760150446	-10.1270453629571	-18.5916643469859	-1.66242637892829	16.3	14.07	19.06	-1.10694718980397	-0.602964005606097	-0.0989808214082241	-1.09439180858667	-0.59612497749308	-0.0978581463994897	-1.13449815159828	-0.616867826909786	-0.101489890716745	-0.610179719236555	16.7933817175364	-0.459000157827015	-42.3684778542969	-0.0320644107992357	-0.0243022624328647	-0.152121900645055	-0.0209342880375547	-0.0132454176218988	-0.141293181282623	-0.0700445963588275	-0.0885398996681488	-0.191867393645549	0.00173790898451313	0.00172275692139325	0.00371072267750706
13	13.6259639633796	0.03	-0.609638059765905	-1.1919541664218	-0.0273219531100082	0.0249012507994609	-10.1372801428654	-20.0415081177523	-0.233052167978476	16.69	14.4	19.59	-1.16590406714716	-0.589730876485679	-0.0135576858241966	-1.15188553555302	-0.582640103619365	-0.0133946716857048	-1.19335952516362	-0.60355604818165	-0.0138650932006413	-0.609638059765905	16.9684571074544	-0.998444577773	-43.1027909890741	-0.0320644107992357	-0.0243022624328647	-0.152121900645055	-0.0209342880375547	-0.0132454176218988	-0.141293181282623	-0.0700445963588275	-0.0885398996681488	-0.191867393645549	0.00173790898451313	0.00172275692139325	0.00371072267750706
13	13.6259639633796	0.03	-0.608606462944336	-1.12997173763159	-0.0872411882570783	0.0320547790543418	-10.1184339350109	-18.7995938834109	-1.43727398661088	15.66	13.26	18.41	-1.16359277201375	-0.626276113404061	-0.0889594547943696	-1.15176377332742	-0.619909436417992	-0.0880550995085613	-1.19714322082307	-0.643118641134132	-0.0911761269902232	-0.608606462944336	16.0767685973017	0.370799905718586	-40.8153378599857	-0.0320644107992357	-0.0243022624328647	-0.152121900645055	-0.0209342880375547	-0.0132454176218988	-0.141293181282623	-0.0700445963588275	-0.0885398996681488	-0.191867393645549	0.00173790898451313	0.00172275692139325	0.00371072267750706
13	13.6259639633796	0.03	-0.60711997080318	-1.105495023315	-0.108744918291361	0.0500928294181462	-11.9007386712371	-19.9919246136637	-3.80955272881056	16.08	13.16	19.16	-1.20627803974013	-0.718069920391155	-0.229861801042181	-1.19307688524938	-0.710211572943923	-0.227346260638467	-1.23126307587602	-0.734947965382465	-0.235345622404608	-0.60711997080318	16.4074862242693	0.251351069515375	-41.2057697155717	-0.0320644107992357	-0.0243022624328647	-0.152121900645055	-0.0209342880375547	-0.0132454176218988	-0.141293181282623	-0.0700445963588275	-0.0885398996681488	-0.191867393645549	0.00173790898451313	0.00172275692139325	0.00371072267750706
13	13.6259639633796	0.03	-0.603331166893192	-1.10811752403183	-0.0985448097545557	0.0368808341906114	-10.4623591824115	-18.8098265903498	-2.11489177447318	16.49	13.67	19.95	-1.10732332572202	-0.615912874534947	-0.124502423347872	-1.09439306341211	-0.608720833292072	-0.123048603172036	-1.13299430833624	-0.628531473442264	-0.127139568701343	-0.603331166893192	16.954121956645	0.138906987668468	-41.7383297917773	-0.0320644107992357	-0.0243022624328647	-0.152121900645055	-0.0209342880375547	-0.0132454176218988	-0.141293181282623	-0.0700445963588275	-0.0885398996681488	-0.191867393645549	0.00173790898451313	0.00172275692139325	0.00371072267750706
13	13.6259639633796	0.03	-0.601057036617149	-1.10437355406964	-0.0977405191646625	0.0327688318966957	-10.2206794128332	-18.8902959526828	-1.55106287298364	15.59	13.58	18.89	-1.17429438478488	-0.635357247617496	-0.0964201104501125	-1.16251474955303	-0.628983823103321	-0.095452896653612	-1.2025025885569	-0.651735321072938	-0.0988419329164624	-0.601057036617149	16.502874927312	-1.09517455862689	-42.6688076756534	-0.0320644107992357	-0.0243022624328647	-0.152121900645055	-0.0209342880375547	-0.0132454176218988	-0.141293181282623	-0.0700445963588275	-0.0885398996681488	-0.191867393645549	0.00173790898451313	0.00172275692139325	0.00371072267750706
13	13.6259639633796	0.03	-0.600866552813996	-1.10460738041755	-0.0971257252104458	0.0376338829331823	-10.2618382256528	-18.3638201995835	-2.15985625172209	16.33	13.66	19.15	-1.09142235901108	-0.609894867315574	-0.128367375620069	-1.07898494230417	-0.602944747089816	-0.12690455187546	-1.11635797601442	-0.624312343998728	-0.131600020642513	-0.600866552813996	16.5809280293013	-2.23880174895403	-43.900578181683	-0.0320644107992357	-0.0243022624328647	-0.152121900645055	-0.0209342880375547	-0.0132454176218988	-0.141293181282623	-0.0700445963588275	-0.0885398996681488	-0.191867393645549	0.00173790898451313	0.00172275692139325	0.00371072267750706
13	13.6259639633796	0.03	-0.599607751365586	-1.11306969611011	-0.0861458066210641	0.0419098512366123	-11.5160282825817	-20.1127587799183	-2.9192977852452	15.81	13.89	17.94	-1.23380589143957	-0.706444287256143	-0.179082683072712	-1.22092378127105	-0.699068335172026	-0.177212889073005	-1.27015053142658	-0.726903538674063	-0.184555634919705	-0.599607751365586	16.3010994027732	0.599240580592187	-40.7797343539833	-0.0320644107992357	-0.0243022624328647	-0.152121900645055	-0.0209342880375547	-0.0132454176218988	-0.141293181282623	-0.0700445963588275	-0.0885398996681488	-0.191867393645549	0.00173790898451313	0.00172275692139325	0.00371072267750706
13	13.6259639633796	0.03	-0.595915420412023	-1.10535932397874	-0.086471516845306	0.030083341600273	-10.0111262005609	-18.8862121845007	-1.13604021662108	16.04	13.59	18.68	-1.14203241187661	-0.605363875441918	-0.0686953390072221	-1.12960898533668	-0.598778516253971	-0.0679480471712662	-1.17214346802729	-0.621380746525802	-0.0702899578111564	-0.595915420412023	16.5162856674297	0.868929938974036	-40.7890413043625	-0.0320644107992357	-0.0243022624328647	-0.152121900645055	-0.0209342880375547	-0.0132454176218988	-0.141293181282623	-0.0700445963588275	-0.0885398996681488	-0.191867393645549	0.00173790898451313	0.00172275692139325	0.00371072267750706
13	13.6259639633796	0.03	-0.593735856144498	-1.17193198024099	-0.0155397320480075	0.0237670332478079	-9.42238459991958	-18.8507311367811	0.00596193694196678	16.36	14.27	18.66	-1.11821260075897	-0.558929471349218	0.000353658060531547	-1.10540627449271	-0.552528333349996	0.000349607792714255	-1.14514596188029	-0.573810985167604	0.000363352072979867	-0.593735856144498	16.5052977152686	0.370632775557759	-41.3004809904014	-0.0320644107992357	-0.0243022624328647	-0.152121900645055	-0.0209342880375547	-0.0132454176218988	-0.141293181282623	-0.0700445963588275	-0.0885398996681488	-0.191867393645549	0.00173790898451313	0.00172275692139325	0.00371072267750706
13	13.6259639633796	0.03	-0.593309000785665	-1.09603291708736	-0.0905850844839712	0.0320517307978235	-9.84687712340981	-18.2954685977981	-1.39828564902149	16.01	13.09	19.14	-1.10816228843127	-0.596428445035436	-0.0846946016395966	-1.09616334018165	-0.589970443241572	-0.0837775463014889	-1.13140291069514	-0.609101663102028	-0.0865061882240516	-0.593309000785665	16.5010090394533	0.495857712954744	-41.0614921362463	-0.0320644107992357	-0.0243022624328647	-0.152121900645055	-0.0209342880375547	-0.0132454176218988	-0.141293181282623	-0.0700445963588275	-0.0885398996681488	-0.191867393645549	0.00173790898451313	0.00172275692139325	0.00371072267750706
13	13.6259639633796	0.03	-0.590498676599511	-1.12335419002156	-0.0576431631774639	0.0297300185368071	-9.83265139209534	-18.6027567574304	-1.06254602676029	15.6	13.49	18.37	-1.15600261813238	-0.611015394151469	-0.0660281701705551	-1.14439350625956	-0.604879295534164	-0.0653650848087708	-1.18359948923489	-0.628007110791602	-0.0676747278991008	-0.590498676599511	16.208760674319	-0.609391331908677	-41.9384371979768	-0.0320644107992357	-0.0243022624328647	-0.152121900645055	-0.0209342880375547	-0.0132454176218988	-0.141293181282623	-0.0700445963588275	-0.0885398996681488	-0.191867393645549	0.00173790898451313	0.00172275692139325	0.00371072267750706
13	13.6259639633796	0.03	-0.590383031914257	-1.08889605249952	-0.0918700113289954	0.0397856803295854	-10.4519464901793	-18.4687886662373	-2.43510431412127	15.55	13.28	19.13	-1.1513394346727	-0.65157159902052	-0.151803763368343	-1.13989132169529	-0.645092827379577	-0.150294333063864	-1.17933193341134	-1.60800781249999	-0.155155119822609	-0.590383031914257	16.1932550376515	-1.76145842836368	-43.0178601790423	-0.0320644107992357	-0.0243022624328647	-0.152121900645055	-0.0209342880375547	-0.0132454176218988	-0.141293181282623	-0.0700445963588275	-0.0885398996681488	-0.191867393645549	0.00173790898451313	0.00172275692139325	0.00371072267750706
13	13.6259639633796	0.03	-0.588016750988906	-1.09075321326824	-0.0852802887095767	0.0309828747696415	-9.43247067715349	-17.6684603930849	-1.19648096122206	15.21	13.07	17.91	-1.12495212524003	-0.600566076412695	-0.0761800275853567	-1.11451526012488	-0.59499425962901	-0.0754732591331373	-1.15342708470816	-0.615429200079854	-0.0782789817982303	-0.588016750988906	15.8378040939447	0.414803270693188	-40.5255588196824	-0.0320644107992357	-0.0243022624328647	-0.152121900645055	-0.0209342880375547	-0.0132454176218988	-0.141293181282623	-0.0700445963588275	-0.0885398996681488	-0.191867393645549	0.00173790898451313	0.00172275692139325	0.00371072267750706
13	13.6259639633796	0.03	-0.585750522752667	-1.10475989282398	-0.0667411526813577	0.0366693762507488	-10.6085110819069	-19.0978880331504	-2.11913413066333	15.38	13.25	17.98	-1.20292935944203	-0.668204223327767	-0.133479087213502	-1.19135813268507	-0.661776628450816	-0.13219512421656	-1.23756013815932	-0.687186885309086	-0.137115608718527	-0.585750522752667	15.8635087543744	-0.015927659078395	-41.0204240099352	-0.0320644107992357	-0.0243022624328647	-0.152121900645055	-0.0209342880375547	-0.0132454176218988	-0.141293181282623	-0.0700445963588275	-0.0885398996681488	-0.191867393645549	0.00173790898451313	0.00172275692139325	0.00371072267750706
13	13.6259639633796	0.03	-0.584306645829962	-1.09591136841557	-0.0727019232443566	0.0338508096898121	-10.2644192707309	-18.8260681175919	-1.70277042386997	15.35	13.18	18.38	-1.18793440840875	-0.647690041163777	-0.1074456739188	-1.17657456186158	-0.641496383142196	-0.106418204422812	-1.21888685930229	-0.664528810159362	-0.110098310958774	-0.584306645829962	16.0704628365926	-0.258133503503777	-41.444741343961	-0.0320644107992357	-0.0243022624328647	-0.152121900645055	-0.0209342880375547	-0.0132454176218988	-0.141293181282623	-0.0700445963588275	-0.0885398996681488	-0.191867393645549	0.00173790898451313	0.00172275692139325	0.00371072267750706
13	13.6259639633796	0.03	-0.583089654513803	-1.11168074352909	-0.0544985654985143	0.0271813445000699	-9.56799059805016	-18.504886086538	-0.631095109562347	16.23	13.96	19.14	-1.10673972325472	-0.572242121192702	-0.0377445191306828	-1.09433478436707	-0.565828121231214	-0.037321458095354	-1.136602419524	-0.58685451285431	-0.0386163248336741	-0.583089654513803	16.7195477765861	-0.0378274014928795	-41.8228659609779	-0.0320644107992357	-0.0243022624328647	-0.152121900645055	-0.0209342880375547	-0.0132454176218988	-0.141293181282623	-0.0700445963588275	-0.0885398996681488	-0.191867393645549	0.00173790898451313	0.00172275692139325	0.00371072267750706
13	13.6259639633796	0.03	-0.581104750078817	-1.06996564748405	-0.0922438526735897	0.0307756085891625	-9.26894358798321	-17.3902246920183	-1.1476624839481	15.76	13.6	18.46	-1.07014579223572	-0.57038486591281	-0.0706239395898979	-1.05907556608357	-0.56448446476632	-0.0698933634490688	-1.09737278544742	-0.581970709527342	-0.0725807889243059	-0.581104750078817	16.3306538148613	-1.16693282167999	-42.5615176910877	-0.0320644107992357	-0.0243022624328647	-0.152121900645055	-0.0209342880375547	-0.0132454176218988	-0.141293181282623	-0.0700445963588275	-0.0885398996681488	-0.191867393645549	0.00173790898451313	0.00172275692139325	0.00371072267750706
13	13.6259639633796	0.03	-0.579877392864098	-1.09522674213184	-0.0645280435963569	0.0433017107113311	-11.5719780259279	-20.0643309337197	-3.07962511813609	16.76	14.44	18.97	-1.16249270932601	-0.670460437084114	-0.178428164842214	-1.14837825497358	-0.662320013356362	-0.176261771739143	-1.19312958530945	-0.688070015787203	-0.183148613304949	-0.579877392864098	16.9836901355123	0.19531618147283	-41.897096761107	-0.0320644107992357	-0.0243022624328647	-0.152121900645055	-0.0209342880375547	-0.0132454176218988	-0.141293181282623	-0.0700445963588275	-0.0885398996681488	-0.191867393645549	0.00173790898451313	0.00172275692139325	0.00371072267750706
13	13.6259639633796	0.03	-0.579153230597769	-1.06644035193086	-0.0918661092646731	0.0292096861047163	-9.04833605612053	-17.1926302987794	-0.904041813461639	15.71	13.32	18.9	-1.06078746883237	-0.558283481661221	-0.0557794944900712	-1.04990045219785	-0.55255373679695	-0.0552070213960525	-1.08649125395848	-0.572020149578795	-0.0571951230208564	-0.579153230597769	16.3372894218601	1.0703768284073	-40.3969189428568	-0.0320644107992357	-0.0243022624328647	-0.152121900645055	-0.0209342880375547	-0.0132454176218988	-0.141293181282623	-0.0700445963588275	-0.0885398996681488	-0.191867393645549	0.00173790898451313	0.00172275692139325	0.00371072267750706
13	13.6259639633796	0.03	-0.577158983175171	-1.09471234282175	-0.0596056235285896	0.0378808041216374	-11.2410337497423	-20.0860077030369	-2.3960597964477	16.01	13.73	19.23	-1.21703785185856	-0.681109146711494	-0.145180441564427	-1.20387279739674	-0.673741389827674	-0.143609982258607	-1.2436880844092	-0.697746611990233	-0.148927581286689	-0.577158983175171	16.6138399762973	1.46111341623319	-40.2344044153532	-0.0320644107992357	-0.0243022624328647	-0.152121900645055	-0.0209342880375547	-0.0132454176218988	-0.141293181282623	-0.0700445963588275	-0.0885398996681488	-0.191867393645549	0.00173790898451313	0.00172275692139325	0.00371072267750706
13	13.6259639633796	0.03	-0.576467356463646	-1.12991196497692	-0.0230227479503752	0.0263304746096204	-9.50536520825395	-18.5300224062754	-0.48070801023251	15.77	13.06	18.51	-1.13914867067223	-0.584350299412997	-0.0295519281537624	-1.1273296935071	-0.578287506185908	-0.0292453188647143	-1.16898058550131	-0.59767825059807	-0.0302928367517457	-0.576467356463646	16.1763338767714	-0.985123967399984	-42.2821643374596	-0.0320644107992357	-0.0243022624328647	-0.152121900645055	-0.0209342880375547	-0.0132454176218988	-0.141293181282623	-0.0700445963588275	-0.0885398996681488	-0.191867393645549	0.00173790898451313	0.00172275692139325	0.00371072267750706
13	13.6259639633796	0.03	-0.575699777272089	-1.06081516110581	-0.0905843934383651	0.0351475613805565	-9.82176043707048	-17.8562381237882	-1.78728275035279	16.72	13.97	19.68	-1.03699297038764	-0.570394304750273	-0.103795639112911	-1.02447275350991	-0.563507603870688	-0.102542454231465	-1.06098506700026	-0.583279974742935	-0.106174163780103	-0.575699777272089	16.9201022405796	-0.758991332394555	-42.6819399626998	-0.0320644107992357	-0.0243022624328647	-0.152121900645055	-0.0209342880375547	-0.0132454176218988	-0.141293181282623	-0.0700445963588275	-0.0885398996681488	-0.191867393645549	0.00173790898451313	0.00172275692139325	0.00371072267750706
13	13.6259639633796	0.03	-0.57516740612849	-1.10850252654976	-0.0418322857072171	0.0188027628594831	-7.89559488125545	-16.8006711276635	1.00948136515258	16.26	13.86	19.08	-1.00297118270381	-0.471353440349394	0.06026430200502	-0.991674405377775	-0.466044439503396	0.0595855263709843	-1.02753065546624	-0.481675308143493	0.0613732827284639	-0.57516740612849	16.8267042721288	-1.14704552497864	-43.0616935989074	-0.0320644107992357	-0.0243022624328647	-0.152121900645055	-0.0209342880375547	-0.0132454176218988	-0.141293181282623	-0.0700445963588275	-0.0885398996681488	-0.191867393645549	0.00173790898451313	0.00172275692139325	0.00371072267750706
13	13.6259639633796	0.03	-0.57491036955348	-1.06487926952845	-0.0849414695785082	0.0230388282715001	-8.1459935925278	-16.428046177617	0.136058992561438	16.06	13.78	18.91	-0.99249658388689	-0.49213830576906	0.00821997234876938	-0.981672918460438	-0.486771294484926	0.00813032949058509	-1.01804152586438	-0.504586911477384	0.00843252105696592	-0.57491036955348	16.5495913251516	-1.26879053475547	-42.951027109983	-0.0320644107992357	-0.0243022624328647	-0.152121900645055	-0.0209342880375547	-0.0132454176218988	-0.141293181282623	-0.0700445963588275	-0.0885398996681488	-0.191867393645549	0.00173790898451313	0.00172275692139325	0.00371072267750706
13	13.6259639633796	0.03	-0.574677238812283	-1.06471275546911	-0.0846417221554517	0.038594105779373	-10.4638592174251	-18.6178506023271	-2.30986783252315	16.08	13.63	18.67	-1.12303179046402	-0.631181697775549	-0.139331605087081	-1.11073150462933	-0.624268522777131	-0.137805540924935	-1.15308767625096	-0.646920307114201	-0.142806619731841	-0.574677238812283	16.4778613845158	-0.00307898066810473	-41.5761390416966	-0.0320644107992357	-0.0243022624328647	-0.152121900645055	-0.0209342880375547	-0.0132454176218988	-0.141293181282623	-0.0700445963588275	-0.0885398996681488	-0.191867393645549	0.00173790898451313	0.00172275692139325	0.00371072267750706
13	13.6259639633796	0.03	-0.574021425361632	-1.09381599096723	-0.0542268597560329	0.0341026706759204	-10.5465431824599	-19.309827127625	-1.78325923729479	16.55	13.38	19.17	-1.13270046399528	-0.618652579195197	-0.104604694395113	-1.11935510797608	-0.61136368051104	-0.103372253046004	-1.16245397180617	-0.633053940795758	-0.106630666360673	-0.574021425361632	16.8107667116355	-0.808587387908841	-42.6713081939069	-0.0320644107992357	-0.0243022624328647	-0.152121900645055	-0.0209342880375547	-0.0132454176218988	-0.141293181282623	-0.0700445963588275	-0.0885398996681488	-0.191867393645549	0.00173790898451313	0.00172275692139325	0.00371072267750706
13	13.6259639633796	0.03	-0.570638990143511	-1.12079205275347	-0.0204859275335522	0.024609436211679	-9.11716625126306	-18.0787295860706	-0.15560291645555	15.96	13.23	18.75	-1.0989502525038	-0.554204437111797	-0.00945862171979753	-1.0871699767581	-0.548263603053304	-0.00935722934850542	-1.12685551879527	-0.56687917153769	-0.00966854532863415	-0.570638990143511	16.3396010976815	1.01459872504281	-40.4653680183852	-0.0320644107992357	-0.0243022624328647	-0.152121900645055	-0.0209342880375547	-0.0132454176218988	-0.141293181282623	-0.0700445963588275	-0.0885398996681488	-0.191867393645549	0.00173790898451313	0.00172275692139325	0.00371072267750706
13	13.6259639633796	0.03	-0.570370755170842	-1.04938073173748	-0.0913607786042053	0.0400996428173732	-10.4931409788798	-18.5086995857072	-2.47758237205233	16.47	13.48	19.23	-1.09077103512439	-0.618391054122318	-0.146011073120251	-1.07806860625084	-0.611189663428871	-0.144310720606903	-1.11288621543866	-0.633483356876628	-0.149406064013649	-0.570370755170842	16.6176055664381	-1.91950323948969	-43.5835808589337	-0.0320644107992357	-0.0243022624328647	-0.152121900645055	-0.0209342880375547	-0.0132454176218988	-0.141293181282623	-0.0700445963588275	-0.0885398996681488	-0.191867393645549	0.00173790898451313	0.00172275692139325	0.00371072267750706
13	13.6259639633796	0.03	-0.568212974950748	-1.04325430837077	-0.0931716415307287	0.0389725534128787	-10.1750573623415	-18.0638545850712	-2.28626013961185	16.27	13.61	19.53	-1.07742311759971	-0.606893837273808	-0.136364556947902	-1.065259237697	-0.600042133769673	-0.134825029842343	-1.10334274055954	-0.620131131632121	-0.139624935114489	-0.568212974950748	16.8374684953515	2.05076800618921	-39.7740588908191	-0.0320644107992357	-0.0243022624328647	-0.152121900645055	-0.0209342880375547	-0.0132454176218988	-0.141293181282623	-0.0700445963588275	-0.0885398996681488	-0.191867393645549	0.00173790898451313	0.00172275692139325	0.00371072267750706
13	13.6259639633796	0.03	-0.568022737311379	-1.08925512560819	-0.0467903490145658	0.0288591426406135	-9.51310026441638	-18.1291249820978	-0.897075546734913	16.55	14.08	19.35	-1.06329358697737	-0.557954038786497	-0.0526144905956225	-1.05076165187749	-0.551378015110227	-0.0519943783429641	-1.08618860555558	-0.571785006050263	-0.0538651324007568	-0.568022737311379	16.8697908464979	1.53072113824267	-40.4315921166852	-0.0320644107992357	-0.0243022624328647	-0.152121900645055	-0.0209342880375547	-0.0132454176218988	-0.141293181282623	-0.0700445963588275	-0.0885398996681488	-0.191867393645549	0.00173790898451313	0.00172275692139325	0.00371072267750706
13	13.6259639633796	0.03	-0.567752688948632	-1.0688944971777	-0.0666108807195664	0.0368345594176598	-10.6423271319621	-19.1389192802756	-2.14573498364861	15.93	13.41	19.17	-1.16547576285801	-0.648070779288508	-0.130665795719003	-1.15304564701098	-0.641158928248483	-0.129272209485988	-1.19234173608141	-0.663523685972904	-0.133569132068404	-0.567752688948632	16.6114150011411	0.237996408931427	-41.4456574981266	-0.0320644107992357	-0.0243022624328647	-0.152121900645055	-0.0209342880375547	-0.0132454176218988	-0.141293181282623	-0.0700445963588275	-0.0885398996681488	-0.191867393645549	0.00173790898451313	0.00172275692139325	0.00371072267750706
13	13.6259639633796	0.03	-0.565129562204754	-1.0307162782633	-0.099542846146205	0.0262763605326083	-8.17515681715634	-15.9450814180357	-0.405232216277011	15.93	12.74	18.71	-0.970780404843696	-0.497726028268687	-0.0246716516936774	-0.960420539876334	-0.492414451708347	-0.0244083635403598	-0.993667264873732	-0.50853321433028	-0.0252671899352565	-0.565129562204754	16.3251326870027	0.40170640390361	-40.9864614080998	-0.0320644107992357	-0.0243022624328647	-0.152121900645055	-0.0209342880375547	-0.0132454176218988	-0.141293181282623	-0.0700445963588275	-0.0885398996681488	-0.191867393645549	0.00173790898451313	0.00172275692139325	0.00371072267750706
13	13.6259639633796	0.03	-0.565046643757833	-1.04652188279855	-0.0835714047171118	0.0365238528507223	-9.79695462630791	-17.6530862229428	-1.94082302967299	16.48	13.65	18.72	-1.04015419385173	-0.577255631838775	-0.114357069825824	-1.02803553942367	-0.570530127523885	-0.113024715624096	-1.06501806532249	-0.592483742364859	-0.117145836786987	-0.565046643757833	16.531464542156	0.328984667125533	-41.3463336208155	-0.0320644107992357	-0.0243022624328647	-0.152121900645055	-0.0209342880375547	-0.0132454176218988	-0.141293181282623	-0.0700445963588275	-0.0885398996681488	-0.191867393645549	0.00173790898451313	0.00172275692139325	0.00371072267750706
13	13.6259639633796	0.03	-0.564242745953613	-1.06341844118297	-0.0650670507242531	0.0333449444936304	-9.68555522273152	-17.8275486424295	-1.54356180303357	16.49	13.93	18.83	-1.04952654657615	-0.570198827021722	-0.090871107467297	-1.03727204169785	-0.563541058973711	-0.0898100762495668	-1.07339774317577	-0.584846772277555	-0.0932307146416885	-0.564242745953613	16.5960974857165	-0.0490584120903439	-41.7911951980552	-0.0320644107992357	-0.0243022624328647	-0.152121900645055	-0.0209342880375547	-0.0132454176218988	-0.141293181282623	-0.0700445963588275	-0.0885398996681488	-0.191867393645549	0.00173790898451313	0.00172275692139325	0.00371072267750706
13	13.6259639633796	0.03	-0.563424698463072	-1.09505199644794	-0.0317974004782073	0.0254740084542399	-9.07558944839637	-17.8397105928347	-0.311468303958002	15.92	13.65	17.85	-1.08685494405421	-0.552915318377282	-0.0189756927003568	-1.07527841775961	-0.547025996387352	-0.0187735750150984	-1.11861189437553	-0.567009035041497	-0.0194669426520242	-0.563424698463072	16.1993748899526	-0.0376920582415347	-41.3732279322067	-0.0320644107992357	-0.0243022624328647	-0.152121900645055	-0.0209342880375547	-0.0132454176218988	-0.141293181282623	-0.0700445963588275	-0.0885398996681488	-0.191867393645549	0.00173790898451313	0.00172275692139325	0.00371072267750706
13	13.6259639633796	0.03	-0.562702091690875	-1.09139164898497	-0.0340125343967788	0.0221645342707387	-9.06010356760702	-18.4556536334536	0.335446498239579	15.98	13.71	18.56	-1.12024230204521	-0.549940494057962	0.0203613139292855	-1.10818465404611	-0.544021248832445	0.0201421563812174	-1.14946928843808	-0.564138696317318	0.0209134428441764	-0.562702091690875	16.6772014411012	1.75420654122705	-40.0189883693649	-0.0320644107992357	-0.0243022624328647	-0.152121900645055	-0.0209342880375547	-0.0132454176218988	-0.141293181282623	-0.0700445963588275	-0.0885398996681488	-0.191867393645549	0.00173790898451313	0.00172275692139325	0.00371072267750706
13	13.6259639633796	0.03	-0.562638490840667	-1.04846708586067	-0.0768098958206651	0.0321335353219804	-9.81113484058462	-18.2179824044719	-1.40428727669737	15.67	13.42	19.02	-1.12716915226822	-0.607027073334772	-0.0868849944013272	-1.11569728445431	-0.600848999413262	-0.0860007143722131	-1.15383223112997	-0.622962933977519	-0.0890748040071709	-0.562638490840667	16.5978661173055	0.157965302976071	-41.447766896897	-0.0320644107992357	-0.0243022624328647	-0.152121900645055	-0.0209342880375547	-0.0132454176218988	-0.141293181282623	-0.0700445963588275	-0.0885398996681488	-0.191867393645549	0.00173790898451313	0.00172275692139325	0.00371072267750706
13	13.6259639633796	0.03	-0.562146941487052	-1.10853293111209	-0.0157609518620124	0.0272759955530634	-9.48603586940941	-18.3305653778678	-0.641506360951061	16.05	13.34	18.29	-1.10802986033431	-0.573403535725018	-0.038777211115725	-1.09596415392963	-0.567159553535426	-0.038354953141221	-1.13786267783705	-0.587594860370969	-0.0398194060804596	-0.562146941487052	16.1367235617954	-0.505079605774156	-41.8168061345279	-0.0320644107992357	-0.0243022624328647	-0.152121900645055	-0.0209342880375547	-0.0132454176218988	-0.141293181282623	-0.0700445963588275	-0.0885398996681488	-0.191867393645549	0.00173790898451313	0.00172275692139325	0.00371072267750706
13	13.6259639633796	0.03	-0.561460165750172	-1.08330549355102	-0.0396148379493193	0.0355114493394728	-10.6772161534615	-19.3649765699486	-1.98945573697443	15.58	13.45	17.97	-1.20483008978053	-0.664303994911329	-0.12377790004213	-1.1927761216101	-0.65765783021303	-0.122539538815958	-1.23563962292453	-0.683293968565213	-0.127234949731367	-0.561460165750172	16.1802513294951	1.181103972066	-40.1201391713691	-0.0320644107992357	-0.0243022624328647	-0.152121900645055	-0.0209342880375547	-0.0132454176218988	-0.141293181282623	-0.0700445963588275	-0.0885398996681488	-0.191867393645549	0.00173790898451313	0.00172275692139325	0.00371072267750706
13	13.6259639633796	0.03	-0.559114186331581	-1.06975363134067	-0.0484747413224951	0.0355888703544997	-10.6648228305481	-19.3327072561576	-1.99693840493864	16.21	13.95	19.22	-1.15726801854479	-0.638403003868412	-0.119537989192035	-1.14432715918449	-0.631264222396992	-0.118201285609495	-1.1896048565365	-0.653724762052109	-0.122542248805276	-0.559114186331581	16.7851374645426	1.09398667780438	-40.812317610571	-0.0320644107992357	-0.0243022624328647	-0.152121900645055	-0.0209342880375547	-0.0132454176218988	-0.141293181282623	-0.0700445963588275	-0.0885398996681488	-0.191867393645549	0.00173790898451313	0.00172275692139325	0.00371072267750706
13	13.6259639633796	0.03	-0.558370730511137	-1.04457019280972	-0.072171268212552	0.0444155036938742	-11.4927258456861	-19.8156466112461	-3.16980508012604	16.14	13.62	19.14	-1.19107637073312	-0.690803306026946	-0.190530241320775	-1.17790451933039	-0.683163864326076	-0.188423209321762	-1.2184898408339	-0.706379564219797	-0.194862163486104	-0.558370730511137	16.7985742463303	-0.500073555039362	-42.3458023900377	-0.0320644107992357	-0.0243022624328647	-0.152121900645055	-0.0209342880375547	-0.0132454176218988	-0.141293181282623	-0.0700445963588275	-0.0885398996681488	-0.191867393645549	0.00173790898451313	0.00172275692139325	0.00371072267750706
13	13.6259639633796	0.03	-0.558325748433109	-1.09879128778335	-0.0178602090828689	0.027631778017432	-10.0267200150169	-19.3132894959301	-0.74015053410375	16.35	14.11	19.08	-1.14668928803596	-0.595317148732149	-0.0439450094283378	-1.13358759716445	-0.58851525275686	-0.0434429083492722	-1.1771542892587	-0.610958892523298	-0.0450682848788967	-0.558325748433109	16.8091344737319	0.984943597881763	-40.9032871561041	-0.0320644107992357	-0.0243022624328647	-0.152121900645055	-0.0209342880375547	-0.0132454176218988	-0.141293181282623	-0.0700445963588275	-0.0885398996681488	-0.191867393645549	0.00173790898451313	0.00172275692139325	0.00371072267750706
13	13.6259639633796	0.03	-0.556935112754516	-1.02350751645397	-0.0903627090550643	0.0404481437174701	-10.3153746367952	-18.1596963047797	-2.47105296881073	16.08	13.74	19.12	-1.09566486082631	-0.622377892565346	-0.149090924304381	-1.08367242538827	-0.61556574866851	-0.147459071948752	-1.12008949590889	-0.639018818813723	-0.152613799995929	-0.556935112754516	16.6918085159604	-1.76122038879491	-43.55434832014	-0.0320644107992357	-0.0243022624328647	-0.152121900645055	-0.0209342880375547	-0.0132454176218988	-0.141293181282623	-0.0700445963588275	-0.0885398996681488	-0.191867393645549	0.00173790898451313	0.00172275692139325	0.00371072267750706
13	13.6259639633796	0.03	-0.556045736712108	-1.06893062997931	-0.0431608434449046	0.0261679882996401	-8.84125564528065	-17.2621121091034	-0.420399181457872	15.66	13.05	18.57	-1.06866556088081	-0.547345849878458	-0.0260261388761103	-1.05780884624463	-0.541785291068525	-0.025761735892424	-1.09590253163288	-0.559971083706823	-0.026664436664624	-0.556045736712108	16.1256420274644	0.777728583091976	-40.4497991000406	-0.0320644107992357	-0.0243022624328647	-0.152121900645055	-0.0209342880375547	-0.0132454176218988	-0.141293181282623	-0.0700445963588275	-0.0885398996681488	-0.191867393645549	0.00173790898451313	0.00172275692139325	0.00371072267750706
13	13.6259639633796	0.03	-0.555749338825347	-1.06988724789725	-0.0416114297534436	0.0311972544542392	-9.94071690965128	-18.5896524546578	-1.29178136464476	16.08	13.69	19.26	-1.12134001658508	-0.599630557457948	-0.0779210983308146	-1.10905853580308	-0.593063101504539	-0.0770676672059928	-1.14767687570992	-0.612575142261234	-0.0800655999683319	-0.555749338825347	16.6370419413959	-0.284040804686561	-42.0247169093515	-0.0320644107992357	-0.0243022624328647	-0.152121900645055	-0.0209342880375547	-0.0132454176218988	-0.141293181282623	-0.0700445963588275	-0.0885398996681488	-0.191867393645549	0.00173790898451313	0.00172275692139325	0.00371072267750706
13	13.6259639633796	0.03	-0.55564767902779	-1.05703614485046	-0.0542592132051224	0.0325102228346298	-9.5889758324508	-17.7561328436886	-1.42181882121301	16.02	13.64	18.85	-1.07535810699484	-0.580733597229694	-0.0861090874645453	-1.06371022727807	-0.57444330654046	-0.0851763858028529	-1.1028685641303	-0.594608914466604	-0.0882323298514304	-0.55564767902779	16.3567748119781	1.61927222624351	-39.8447570718607	-0.0320644107992357	-0.0243022624328647	-0.152121900645055	-0.0209342880375547	-0.0132454176218988	-0.141293181282623	-0.0700445963588275	-0.0885398996681488	-0.191867393645549	0.00173790898451313	0.00172275692139325	0.00371072267750706
13	13.6259639633796	0.03	-0.554868111922955	-1.03889145307721	-0.0708447707687025	0.0377837214813083	-10.3227073365926	-18.4559374606022	-2.18947721258299	15.7	13.16	19.13	-1.13987571917896	-0.637551111900466	-0.135226504621973	-1.12821227327443	-0.631027556060205	-0.133842838845977	-1.16549950751741	-0.650678519782215	-0.138461099310828	-0.554868111922955	16.3898539242009	0.0870721025878645	-41.3482308193538	-0.0320644107992357	-0.0243022624328647	-0.152121900645055	-0.0209342880375547	-0.0132454176218988	-0.141293181282623	-0.0700445963588275	-0.0885398996681488	-0.191867393645549	0.00173790898451313	0.00172275692139325	0.00371072267750706
13	13.6259639633796	0.03	-0.554745748761135	-1.03659509121962	-0.07289640630265	0.0335078640690734	-9.59819991217028	-17.6464422090654	-1.54995761527517	16.3	13.7	20	-1.05065288216048	-0.571467964012238	-0.0922830458639909	-1.03873554076704	-0.564985919430067	-0.0912362980930938	-1.07333036584319	-0.581810630101848	-0.0944679044393533	-0.554745748761135	16.9190827374016	1.60888790527132	-40.3838835787023	-0.0320644107992357	-0.0243022624328647	-0.152121900645055	-0.0209342880375547	-0.0132454176218988	-0.141293181282623	-0.0700445963588275	-0.0885398996681488	-0.191867393645549	0.00173790898451313	0.00172275692139325	0.00371072267750706
13	13.6259639633796	0.03	-0.55450550130791	-1.01410614897397	-0.0949048536418494	0.0375605580306046	-9.73800646628042	-17.4342040452662	-2.04180888729465	15.77	13.66	18.92	-1.07174237126809	-0.59862980348846	-0.125517235708825	-1.06062152525072	-0.592418170875551	-0.12421481650038	-1.09966904047463	-0.61435565747795	-0.128791838451567	-0.55450550130791	16.4580641008768	-0.254292213223668	-41.8106089302258	-0.0320644107992357	-0.0243022624328647	-0.152121900645055	-0.0209342880375547	-0.0132454176218988	-0.141293181282623	-0.0700445963588275	-0.0885398996681488	-0.191867393645549	0.00173790898451313	0.00172275692139325	0.00371072267750706
13	13.6259639633796	0.03	-0.552638391578589	-1.06601413829551	-0.0392626448616653	0.027695276229442	-9.50577744073942	-18.2994734987784	-0.712081382700459	16.35	14.16	19.53	-1.0864129276534	-0.564344077970594	-0.0422752282877829	-1.07399747494005	-0.557894792403606	-0.0417921098671592	-1.11088576612572	-0.577896549084322	-0.0432633803642333	-0.552638391578589	16.8995642102464	1.80981024590981	-40.1920419788431	-0.0320644107992357	-0.0243022624328647	-0.152121900645055	-0.0209342880375547	-0.0132454176218988	-0.141293181282623	-0.0700445963588275	-0.0885398996681488	-0.191867393645549	0.00173790898451313	0.00172275692139325	0.00371072267750706
13	13.6259639633796	0.03	-0.550858754620862	-1.04500906930054	-0.0567084399411811	0.0312248170237948	-9.51865084997629	-17.7965934360103	-1.24070826394224	15.57	13.37	19.2	-1.10803738743026	-0.592642690725704	-0.077247994021146	-1.09697631862406	-0.586726589289078	-0.0764768599540991	-1.13476247015497	-0.608192753419142	-0.0790131017999983	-0.550858754620862	16.3248267580232	0.800113922945443	-40.6129086291551	-0.0320644107992357	-0.0243022624328647	-0.152121900645055	-0.0209342880375547	-0.0132454176218988	-0.141293181282623	-0.0700445963588275	-0.0885398996681488	-0.191867393645549	0.00173790898451313	0.00172275692139325	0.00371072267750706
13	13.6259639633796	0.03	-0.547914570253012	-1.04859331515832	-0.0472358253477005	0.0314260879206332	-9.81739593429256	-18.3268753298184	-1.30791653876674	16.12	13.62	18.92	-1.10305199141324	-0.590886222606335	-0.0787204537994341	-1.09089754482206	-0.584375291943013	-0.0778530390639667	-1.12908766241214	-0.604563756227326	-0.0807848083143387	-0.547914570253012	16.5172202858209	-0.0340961699513068	-41.6739020053153	-0.0320644107992357	-0.0243022624328647	-0.152121900645055	-0.0209342880375547	-0.0132454176218988	-0.141293181282623	-0.0700445963588275	-0.0885398996681488	-0.191867393645549	0.00173790898451313	0.00172275692139325	0.00371072267750706
13	13.6259639633796	0.03	-0.54748088883358	-1.02339700403041	-0.0715647736367492	0.039977696774798	-10.6634488561705	-18.8220354686016	-2.50486224373944	15.99	13.62	19.46	-1.14157242826568	-0.646747224801074	-0.151922021336468	-1.12925765240019	-0.639770403254015	-0.15028315410784	-1.17018792619715	-0.662918682692626	-0.155277148467498	-0.54748088883358	16.729493485903	0.461960655583391	-41.325215792468	-0.0320644107992357	-0.0243022624328647	-0.152121900645055	-0.0209342880375547	-0.0132454176218988	-0.141293181282623	-0.0700445963588275	-0.0885398996681488	-0.191867393645549	0.00173790898451313	0.00172275692139325	0.00371072267750706
13	13.6259639633796	0.03	-0.547420472790436	-1.03378880676761	-0.0610521388132607	0.0300375582951804	-9.33257260168163	-17.6126040144546	-1.05254118890864	15.29	13.34	18.49	-1.11600123983749	-0.591347116292535	-0.0666929927475829	-1.10547631588481	-0.585770166011082	-0.0660640161373535	-1.14137158161626	-0.605903972090909	-0.06858401036443	-0.547420472790436	16.2976208623173	-1.13403399775941	-42.5219615429614	-0.0320644107992357	-0.0243022624328647	-0.152121900645055	-0.0209342880375547	-0.0132454176218988	-0.141293181282623	-0.0700445963588275	-0.0885398996681488	-0.191867393645549	0.00173790898451313	0.00172275692139325	0.00371072267750706
13	13.6259639633796	0.03	-0.545682451557882	-1.03971973822656	-0.051645164889207	0.0327539356190122	-9.2950803132289	-17.1814176184258	-1.40874300803196	16.17	13.42	18.9	-1.03069468964782	-0.557601830737224	-0.0845089718266259	-1.01923523496964	-0.551402310188625	-0.0835693854076079	-1.0555809510173	-0.570336590571892	-0.0865007308782673	-0.545682451557882	16.3982726774283	2.08040852225627	-39.3993430246093	-0.0320644107992357	-0.0243022624328647	-0.152121900645055	-0.0209342880375547	-0.0132454176218988	-0.141293181282623	-0.0700445963588275	-0.0885398996681488	-0.191867393645549	0.00173790898451313	0.00172275692139325	0.00371072267750706
13	13.6259639633796	0.03	-0.543389329694144	-1.04146052369982	-0.0453181356884638	0.0198632434779771	-7.70422023329405	-16.1537473807253	0.745306914137196	15.7	13.32	18.31	-0.997218154326249	-0.475604087428999	0.0460099794682511	-0.986999913549967	-0.470730693319145	0.0455385269116779	-1.02171426328456	-0.487315281029985	0.047085630056788	-0.543389329694144	16.2388944344395	1.55825763062617	-39.761881022176	-0.0320644107992357	-0.0243022624328647	-0.152121900645055	-0.0209342880375547	-0.0132454176218988	-0.141293181282623	-0.0700445963588275	-0.0885398996681488	-0.191867393645549	0.00173790898451313	0.00172275692139325	0.00371072267750706
13	13.6259639633796	0.03	-0.541194370766704	-1.05861257171164	-0.0237761698217663	0.018384027029997	-7.65390139768311	-16.3860035570378	1.07820076167155	15.85	13.83	18.79	-1.00268849412173	-0.468355742746246	0.065977008629234	-0.992142957275728	-0.463429923041402	0.0652831111929244	-1.03053298338405	-0.479372276817773	0.067548974341913	-0.541194370766704	16.5502377249215	-0.140364165490541	-41.8308669380959	-0.0320644107992357	-0.0243022624328647	-0.152121900645055	-0.0209342880375547	-0.0132454176218988	-0.141293181282623	-0.0700445963588275	-0.0885398996681488	-0.191867393645549	0.00173790898451313	0.00172275692139325	0.00371072267750706
13	13.6259639633796	0.03	-0.540077800989087	-0.990742347575893	-0.0894132544022817	0.0401685243841278	-9.76588929447293	-17.2192444012694	-2.31253418767647	16.64	12.8	19.73	-1.00507059723888	-0.570025487589987	-0.134980377941089	-0.993083427873177	-0.563226968081723	-0.133370508290269	-1.02582637995536	-0.580231967760409	-0.13749316239331	-0.540077800989087	16.8334138762054	-0.0480231354774709	-41.7239941659496	-0.0320644107992357	-0.0243022624328647	-0.152121900645055	-0.0209342880375547	-0.0132454176218988	-0.141293181282623	-0.0700445963588275	-0.0885398996681488	-0.191867393645549	0.00173790898451313	0.00172275692139325	0.00371072267750706
13	13.6259639633796	0.03	-0.539914060245329	-1.03356156224773	-0.0462665582429296	0.0293395435497274	-9.69216175408594	-18.3960460117528	-0.988277496419034	16.16	13.69	18.9	-1.104274088498	-0.58179910398847	-0.0593241194789354	-1.09201800279267	-0.575341848714585	-0.0586656946364978	-1.12938753499172	-0.595399205838978	-0.0607781635954854	-0.539914060245329	16.6789283150755	0.701017861121092	-41.0877562966206	-0.0320644107992357	-0.0243022624328647	-0.152121900645055	-0.0209342880375547	-0.0132454176218988	-0.141293181282623	-0.0700445963588275	-0.0885398996681488	-0.191867393645549	0.00173790898451313	0.00172275692139325	0.00371072267750706
13	13.6259639633796	0.03	-0.539761165470436	-1.05604246118666	-0.0234798697542085	0.0261414869297738	-8.80371877517973	-17.1931865807238	-0.41425096963569	15.98	13.55	18.89	-1.04390692809422	-0.534529360177306	-0.0251517922603874	-1.03267986818062	-0.52878057837427	-0.02488128856792	-1.06945262933293	-0.548385306010014	-0.0257765669402162	-0.539761165470436	16.4377813358877	-1.30313726663453	-42.8438334706141	-0.0320644107992357	-0.0243022624328647	-0.152121900645055	-0.0209342880375547	-0.0132454176218988	-0.141293181282623	-0.0700445963588275	-0.0885398996681488	-0.191867393645549	0.00173790898451313	0.00172275692139325	0.00371072267750706
13	13.6259639633796	0.03	-0.539258499649469	-1.02563235054243	-0.0528846487565113	0.0279044980630765	-8.78411515317217	-16.8788167073011	-0.689413599043222	16.85	13.7	20.22	-0.972911063160072	-0.506324759655485	-0.0397384561508992	-0.960954179121669	-0.500102128763296	-0.0392500784049231	-0.992314405077778	-0.516521539434126	-0.0404903490197744	-0.539258499649469	17.0127838702271	1.24489698700282	-40.7173740046964	-0.0320644107992357	-0.0243022624328647	-0.152121900645055	-0.0209342880375547	-0.0132454176218988	-0.141293181282623	-0.0700445963588275	-0.0885398996681488	-0.191867393645549	0.00173790898451313	0.00172275692139325	0.00371072267750706
13	13.6259639633796	0.03	-0.538737931185719	-0.991304464052307	-0.0861713983191321	0.0589247778260461	-13.119724309697	-21.3057549007491	-4.93369371864483	16.37	13.86	19.15	-1.26303220787696	-0.777753918544841	-0.292475629212724	-1.24854334535919	-0.768831921521983	-0.289120497684776	-1.29393659508358	-0.799951240058621	-0.299090369673352	-0.538737931185719	16.8082359971979	-1.27550027566253	-43.0653465489616	-0.0320644107992357	-0.0243022624328647	-0.152121900645055	-0.0209342880375547	-0.0132454176218988	-0.141293181282623	-0.0700445963588275	-0.0885398996681488	-0.191867393645549	0.00173790898451313	0.00172275692139325	0.00371072267750706
13	13.6259639633796	0.03	-0.538699511679279	-1.03426678111576	-0.0431322422427974	0.0359315279859746	-9.89140495708082	-17.8908441428384	-1.8919657713232	16.51	13.34	19.16	-1.05222648875753	-0.581749984728038	-0.111273480698547	-1.03991033793701	-0.574940689744211	-0.109971041551414	-1.07403071348117	-0.595727080570014	-0.113913858757377	-0.538699511679279	16.5413151344286	0.449375546531385	-41.2011295161698	-0.0320644107992357	-0.0243022624328647	-0.152121900645055	-0.0209342880375547	-0.0132454176218988	-0.141293181282623	-0.0700445963588275	-0.0885398996681488	-0.191867393645549	0.00173790898451313	0.00172275692139325	0.00371072267750706
13	13.6259639633796	0.03	-0.530500520487494	-1.00696737503765	-0.0540336659373373	0.0264374448230644	-8.07851702597142	-15.7325318308552	-0.424502221087674	15.55	12.94	18.75	-0.980793992249606	-0.503629107542586	-0.0264642228355672	-0.971042664325139	-0.49862188623132	-0.0262011081375011	-1.00524614207361	-0.515567976891352	-0.0271314699270072	-0.530500520487494	16.1379253218943	-0.287552206983013	-41.5091349410897	-0.0320644107992357	-0.0243022624328647	-0.152121900645055	-0.0209342880375547	-0.0132454176218988	-0.141293181282623	-0.0700445963588275	-0.0885398996681488	-0.191867393645549	0.00173790898451313	0.00172275692139325	0.00371072267750706
13	13.6259639633796	0.03	-0.530495313714583	-0.992636158573264	-0.0683544688559014	0.0409719593858528	-10.2305528616982	-17.9583702552006	-2.50273546819588	16.58	13.97	19.46	-1.05146777659872	-0.599001831346604	-0.146535886094486	-1.03902232154465	-0.591911884764082	-0.144801447983509	-1.07439462154991	-0.615945830052975	-0.150311490528899	-0.530495313714583	16.9598970678337	0.62665906728664	-41.2852892122656	-0.0320644107992357	-0.0243022624328647	-0.152121900645055	-0.0209342880375547	-0.0132454176218988	-0.141293181282623	-0.0700445963588275	-0.0885398996681488	-0.191867393645549	0.00173790898451313	0.00172275692139325	0.00371072267750706
13	13.6259639633796	0.03	-0.529506967617729	-1.00346495396643	-0.0555489812690272	0.0332252752356139	-10.1927888307269	-18.7771274108197	-1.60845025063408	16.23	14.14	18.65	-1.12290898306195	-0.609548728624038	-0.0961884741861276	-1.11031943784551	-0.602714745285771	-0.0951100527260334	-1.1575375088372	-0.626713104927067	-0.098864663215915	-0.529506967617729	16.8142875421953	1.36065042792939	-40.504863284076	-0.0320644107992357	-0.0243022624328647	-0.152121900645055	-0.0209342880375547	-0.0132454176218988	-0.141293181282623	-0.0700445963588275	-0.0885398996681488	-0.191867393645549	0.00173790898451313	0.00172275692139325	0.00371072267750706
13	13.6259639633796	0.03	-0.529288918182311	-1.02655519320993	-0.0320226431546959	0.0262608565718956	-8.93621964242192	-17.4320565484085	-0.440382736435382	16.77	13.66	19.59	-1.00965835567251	-0.517582581552599	-0.0255068074326838	-0.997390161060177	-0.511293519710275	-0.0251968783603739	-1.03048448557137	-0.52817386178138	-0.0260802418506095	-0.529288918182311	17.0901242030824	2.18119515973752	-39.9743407871949	-0.0320644107992357	-0.0243022624328647	-0.152121900645055	-0.0209342880375547	-0.0132454176218988	-0.141293181282623	-0.0700445963588275	-0.0885398996681488	-0.191867393645549	0.00173790898451313	0.00172275692139325	0.00371072267750706
13	13.6259639633796	0.03	-0.528713125028612	-0.972248463987758	-0.0851777860694672	0.0351999244709391	-9.86943768812502	-17.9366905456421	-1.80218483060796	16.35	13.75	19.33	-1.06463512218805	-0.58580204482466	-0.106968967461275	-1.05246143646434	-0.57910362783524	-0.105745819206138	-1.090037446697	-0.598224577041458	-0.109239136500676	-0.528713125028612	17.1123033876322	0.780813665542759	-41.316880941129	-0.0320644107992357	-0.0243022624328647	-0.152121900645055	-0.0209342880375547	-0.0132454176218988	-0.141293181282623	-0.0700445963588275	-0.0885398996681488	-0.191867393645549	0.00173790898451313	0.00172275692139325	0.00371072267750706
13	13.6259639633796	0.03	-0.527089771843425	-1.01382922289523	-0.0403503207916211	0.0324432337086152	-9.25390305354738	-17.1440767973591	-1.36372930973566	15.56	13.74	19.07	-1.06764514617975	-0.57628560552527	-0.0849260648707908	-1.0569945915818	-0.570536727887772	-0.0840788641937387	-1.09454708734455	-0.590496900777892	-0.0871334909535408	-0.527089771843425	16.4237448188251	2.07135113394496	-39.4611568743745	-0.0320644107992357	-0.0243022624328647	-0.152121900645055	-0.0209342880375547	-0.0132454176218988	-0.141293181282623	-0.0700445963588275	-0.0885398996681488	-0.191867393645549	0.00173790898451313	0.00172275692139325	0.00371072267750706
13	13.6259639633796	0.03	-0.521625628911918	-0.992661569219468	-0.0505896886043678	0.0288967579439866	-9.17731596918293	-17.4836480134339	-0.870983924931995	16.24	13.88	19.12	-1.04449333370694	-0.548263459877966	-0.0520335860489962	-1.03275123896352	-0.542099934192846	-0.0514486294221707	-1.07006256765028	-0.562135096753613	-0.0533476002395561	-0.521625628911918	16.9238694315741	0.560295186417288	-41.3047997677451	-0.0320644107992357	-0.0243022624328647	-0.152121900645055	-0.0209342880375547	-0.0132454176218988	-0.141293181282623	-0.0700445963588275	-0.0885398996681488	-0.191867393645549	0.00173790898451313	0.00172275692139325	0.00371072267750706
13	13.6259639633796	0.03	-0.519767732706353	-1.00898010292981	-0.0305553624828925	0.0326476475450722	-9.44024494399704	-17.4632141255579	-1.41727576243615	15.91	13.62	18.6	-1.0644857997691	-0.575438554264753	-0.0863913087604087	-1.05316484592495	-0.569318685578497	-0.0854725252320386	-1.09290319956914	-0.590695328664583	-0.0884966358127906	-0.519767732706353	16.4244993844043	0.33847151876148	-41.131608575679	-0.0320644107992357	-0.0243022624328647	-0.152121900645055	-0.0209342880375547	-0.0132454176218988	-0.141293181282623	-0.0700445963588275	-0.0885398996681488	-0.191867393645549	0.00173790898451313	0.00172275692139325	0.00371072267750706
13	13.6259639633796	0.03	-0.519722910468721	-0.992230212281858	-0.0472156086555844	0.0269634228443471	-8.82187125112045	-17.0960185601791	-0.54772394206182	15.99	13.86	19.29	-1.03688678435779	-0.535053333113419	-0.033219881869051	-1.02570127270408	-0.529281396019435	-0.0328615193347929	-1.060559347336	-0.548399389255584	-0.0340416641884077	-0.519722910468721	16.8872577892212	0.925098839332001	-41.0333174180554	-0.0320644107992357	-0.0243022624328647	-0.152121900645055	-0.0209342880375547	-0.0132454176218988	-0.141293181282623	-0.0700445963588275	-0.0885398996681488	-0.191867393645549	0.00173790898451313	0.00172275692139325	0.00371072267750706
13	13.6259639633796	0.03	-0.518813602829675	-0.985465191259186	-0.0521620144001634	0.0295744930085972	-8.90081487001419	-16.8612659374383	-0.940363802590054	16.67	13.35	19.27	-0.98203661863405	-0.518402720796205	-0.0547688229583605	-0.970262021765538	-0.512187083887059	-0.0541121460085798	-1.00251268323291	-0.530614185107006	-0.0559926060030674	-0.518813602829675	16.8636434407752	-0.376959779047511	-42.2104246715391	-0.0320644107992357	-0.0243022624328647	-0.152121900645055	-0.0209342880375547	-0.0132454176218988	-0.141293181282623	-0.0700445963588275	-0.0885398996681488	-0.191867393645549	0.00173790898451313	0.00172275692139325	0.00371072267750706
13	13.6259639633796	0.03	-0.518213025722008	-1.02056118630841	-0.0158648651356109	0.0303123187818883	-9.45598310194502	-17.8062144571311	-1.10575174675891	16.28	13.52	18.59	-1.06161987425307	-0.563772811778401	-0.0659257493037317	-1.04962142446537	-0.557401039793108	-0.06518065512085	-1.08964762330081	-0.578199707811135	-0.0676190947900579	-0.518213025722008	16.592041734588	-0.373162718100542	-42.0190003746728	-0.0320644107992357	-0.0243022624328647	-0.152121900645055	-0.0209342880375547	-0.0132454176218988	-0.141293181282623	-0.0700445963588275	-0.0885398996681488	-0.191867393645549	0.00173790898451313	0.00172275692139325	0.00371072267750706
13	13.6259639633796	0.03	-0.51746382192502	-0.980297747056414	-0.0546298967936264	0.0321222847109421	-10.004183792555	-18.5779997157122	-1.43036786939782	16.36	14.09	18.98	-1.10219771108309	-0.593529370553443	-0.0848610300237935	-1.08957963289129	-0.586734582348509	-0.0838895318057246	-1.13220016024353	-0.609174448002226	-0.0869080588213991	-0.51746382192502	16.8816001186296	-0.822658797966443	-42.7220592979682	-0.0320644107992357	-0.0243022624328647	-0.152121900645055	-0.0209342880375547	-0.0132454176218988	-0.141293181282623	-0.0700445963588275	-0.0885398996681488	-0.191867393645549	0.00173790898451313	0.00172275692139325	0.00371072267750706
13	13.6259639633796	0.03	-0.51586159249144	-1.00282296043991	-0.028900224542975	0.0329155132585411	-9.84758892322903	-18.181469355991	-1.51370849046708	15.95	13.65	19.05	-1.10545748671532	-0.598746486773433	-0.0920354868315416	-1.09361541567078	-0.5923324920977	-0.0910495685246183	-1.13139727837091	-1.46376037597653	-0.094158451379686	-0.51586159249144	16.5859304400745	0.439266710122357	-41.2758945673234	-0.0320644107992357	-0.0243022624328647	-0.152121900645055	-0.0209342880375547	-0.0132454176218988	-0.141293181282623	-0.0700445963588275	-0.0885398996681488	-0.191867393645549	0.00173790898451313	0.00172275692139325	0.00371072267750706
13	13.6259639633796	0.03	-0.501055343811781	-0.986204842057794	-0.0159058455657685	0.0261646070597015	-8.92781646432892	-17.4316819891367	-0.423950939521113	16.6	13.83	18.69	-1.01953905270253	-0.522167484836885	-0.0247959169712405	-1.00743968099832	-0.515970666309782	-0.024501651621241	-1.04573986133114	-0.532986580804802	-0.0253970586263921	-0.501055343811781	16.896189220118	-1.40623712378599	-43.3504880967123	-0.0320644107992357	-0.0243022624328647	-0.152121900645055	-0.0209342880375547	-0.0132454176218988	-0.141293181282623	-0.0700445963588275	-0.0885398996681488	-0.191867393645549	0.00173790898451313	0.00172275692139325	0.00371072267750706
13	13.6259639633796	0.03	-0.497789068375355	-0.925922401061909	-0.0696557356888013	0.0399001069236919	-9.53093952587119	-16.8304268106421	-2.23145224110033	15.24	12.78	18.36	-1.06971622373369	-0.605771960090899	-0.141827696448112	-1.0597320550403	-0.60011800317683	-0.140503951313361	-1.0971962415978	-0.620165803410819	-0.145082739822241	-0.497789068375355	15.9506463499934	-2.08118526266909	-43.1361524470855	-0.0320644107992357	-0.0243022624328647	-0.152121900645055	-0.0209342880375547	-0.0132454176218988	-0.141293181282623	-0.0700445963588275	-0.0885398996681488	-0.191867393645549	0.00173790898451313	0.00172275692139325	0.00371072267750706
13	13.6259639633796	0.03	-0.488106109110898	-0.958460955642048	-0.0177512625797487	0.0227187526066037	-8.03199490673667	-16.2568153848306	0.192825571357204	15.57	13.3	18.6	-1.01174814435677	-0.499873791391928	0.0120005615729159	-1.00163519226361	-0.494877291291416	0.0118806096807827	-1.03841801036771	-0.511934398412025	0.0122988177749987	-0.488106109110898	16.183519978401	1.61123275413448	-39.6401165975345	-0.0320644107992357	-0.0243022624328647	-0.152121900645055	-0.0209342880375547	-0.0132454176218988	-0.141293181282623	-0.0700445963588275	-0.0885398996681488	-0.191867393645549	0.00173790898451313	0.00172275692139325	0.00371072267750706
13	13.6259639633796	0.03	-0.48161955596434	-0.947492476555181	-0.015746635373499	0.0264187939723444	-8.04695508223701	-15.6738302030466	-0.420079961427375	15.99	13.01	19.4	-0.950782908523224	-0.488132591634039	-0.0254822747448552	-0.940530885758132	-0.482869196176513	-0.025207506594893	-0.969793665636889	-0.498279350384859	-0.0260235444655359	-0.48161955596434	16.4749968668858	0.910796588817667	-40.5568591688944	-0.0320644107992357	-0.0243022624328647	-0.152121900645055	-0.0209342880375547	-0.0132454176218988	-0.141293181282623	-0.0700445963588275	-0.0885398996681488	-0.191867393645549	0.00173790898451313	0.00172275692139325	0.00371072267750706
13	13.6259639633796	0.03	-0.471774341976885	-0.929683544982578	-0.0138651389711923	0.0372260216445053	-10.1442452259287	-18.1988467493077	-2.08964370254974	15.95	12.84	19.62	-1.10691487488741	-0.617007005430894	-0.127099135974377	-1.09506937305847	-0.610404187294545	-0.12573900153062	-1.13055678991793	-0.629167488620284	-0.12977199594549	-0.471774341976885	16.7352873754711	-0.457882006156648	-42.1716469536861	-0.0320644107992357	-0.0243022624328647	-0.152121900645055	-0.0209342880375547	-0.0132454176218988	-0.141293181282623	-0.0700445963588275	-0.0885398996681488	-0.191867393645549	0.00173790898451313	0.00172275692139325	0.00371072267750706
13	13.6259639633796	0.04	-0.871314902927447	-1.50018114933679	-0.242448656518102	0.0455756726888494	-14.9536016059675	-25.6376408369389	-4.26956237499608	16.03	13.65	18.6	-1.55105297043376	-0.904678723644536	-0.258304476855312	-1.53420327700108	-0.894850845784105	-0.255498414567134	-1.59046942001977	-0.928997404573541	-0.264343897237073	-0.871314902927447	16.3660823993367	-1.67543489463975	-43.2697111772577	-0.0320644107992357	-0.0243022624328647	-0.152121900645055	-0.0209342880375547	-0.0132454176218988	-0.141293181282623	-0.0700445963588275	-0.0885398996681488	-0.191867393645549	0.00173790898451313	0.00172275692139325	0.00371072267750706
13	13.6259639633796	0.04	-0.843229852911922	-1.47862056687774	-0.207839138946105	0.0404708762020569	-12.9140524596092	-22.7316626596832	-3.09644225953533	15.81	12.99	18.27	-1.39391987056418	-0.791897830020342	-0.189875789476506	-1.37934942964452	-0.783620237606045	-0.187891045567573	-1.42598838106355	-0.809077507137579	-0.194189709940247	-0.843229852911922	15.8565925524482	1.40627753965439	-39.646405668803	-0.0320644107992357	-0.0243022624328647	-0.152121900645055	-0.0209342880375547	-0.0132454176218988	-0.141293181282623	-0.0700445963588275	-0.0885398996681488	-0.191867393645549	0.00173790898451313	0.00172275692139325	0.00371072267750706
13	13.6259639633796	0.04	-0.82452769466143	-1.47693988569333	-0.172115503629535	0.0419492627089182	-14.0843850446228	-24.5932410105856	-3.57552907866005	16.6	13.65	19.72	-1.43887430686061	-0.824033715601645	-0.20919312434268	-1.42181225741911	-0.814262393721742	-0.206712530024373	-1.47050028406464	-0.844218336369127	-0.213987126699083	-0.82452769466143	16.7848543470436	-0.353336049924756	-42.2238754976332	-0.0320644107992357	-0.0243022624328647	-0.152121900645055	-0.0209342880375547	-0.0132454176218988	-0.141293181282623	-0.0700445963588275	-0.0885398996681488	-0.191867393645549	0.00173790898451313	0.00172275692139325	0.00371072267750706
13	13.6259639633796	0.04	-0.81884876400677	-1.42632220780138	-0.211375320212157	0.0451627394270096	-13.6814462191874	-23.5032671005066	-3.85962533786818	15.51	13.07	17.62	-1.4688108529428	-0.855006948811067	-0.241203044679334	-1.45431928997092	-0.846571290118003	-0.238823290265089	-1.51138567887659	-0.876934951689771	-0.247650596798017	-0.81884876400677	15.8256991311474	-0.0508642186530466	-41.0782756283959	-0.0320644107992357	-0.0243022624328647	-0.152121900645055	-0.0209342880375547	-0.0132454176218988	-0.141293181282623	-0.0700445963588275	-0.0885398996681488	-0.191867393645549	0.00173790898451313	0.00172275692139325	0.00371072267750706
13	13.6259639633796	0.04	-0.806842026373091	-1.40532422118129	-0.208359831564888	0.0339895036985196	-11.7106236654481	-21.4579161320205	-1.96333119887569	16.16	13.41	18.67	-1.2883885672782	-0.703136015325649	-0.117883463373098	-1.27409854733183	-0.695337259624764	-0.1165759719177	-1.32092055094102	-0.719272410920459	-0.120953921223852	-0.806842026373091	16.3480620998479	-1.44422862503622	-42.9649591338088	-0.0320644107992357	-0.0243022624328647	-0.152121900645055	-0.0209342880375547	-0.0132454176218988	-0.141293181282623	-0.0700445963588275	-0.0885398996681488	-0.191867393645549	0.00173790898451313	0.00172275692139325	0.00371072267750706
13	13.6259639633796	0.04	-0.799930287453745	-1.37761349570093	-0.222247079206556	0.0547339817344478	-14.903260733295	-24.5730110966826	-5.23351036990732	16.36	14.24	19.4	-1.45753233849715	-0.88397731895236	-0.310422299407575	-1.44083634094152	-0.873851380222469	-0.306866419503418	-1.49087202706089	-0.905379649563448	-0.318366247459562	-0.799930287453745	16.8735570872931	-0.348715539721058	-42.3637346656265	-0.0320644107992357	-0.0243022624328647	-0.152121900645055	-0.0209342880375547	-0.0132454176218988	-0.141293181282623	-0.0700445963588275	-0.0885398996681488	-0.191867393645549	0.00173790898451313	0.00172275692139325	0.00371072267750706
13	13.6259639633796	0.04	-0.78519304971729	-1.35406220629823	-0.216323893136348	0.0501917828851595	-12.9352895495678	-21.7207244709269	-4.14985462820863	16.69	13.9	18.68	-1.26364156192717	-0.752533347231328	-0.241425132535484	-1.24844930995697	-0.743485942831552	-0.238522575706136	-1.29165827488213	-0.770519524245218	-0.24637744226865	-0.78519304971729	16.5225053736692	-0.597890566633753	-42.2552054039137	-0.0320644107992357	-0.0243022624328647	-0.152121900645055	-0.0209342880375547	-0.0132454176218988	-0.141293181282623	-0.0700445963588275	-0.0885398996681488	-0.191867393645549	0.00173790898451313	0.00172275692139325	0.00371072267750706
13	13.6259639633796	0.04	-0.785032175256945	-1.35504172845059	-0.215022622063295	0.0534499582222135	-13.8288530657604	-22.9147902120967	-4.74291591942407	15.45	13.39	18.54	-1.43714212875928	-0.867301299696588	-0.2974604706339	-1.42312326152376	-0.858841049641756	-0.294558837759753	-1.47268216991495	-0.888784911451538	-0.305315996980607	-0.785032175256945	16.036635308329	-2.07557690236324	-43.2633642826913	-0.0320644107992357	-0.0243022624328647	-0.152121900645055	-0.0209342880375547	-0.0132454176218988	-0.141293181282623	-0.0700445963588275	-0.0885398996681488	-0.191867393645549	0.00173790898451313	0.00172275692139325	0.00371072267750706
13	13.6259639633796	0.04	-0.783704149329625	-1.34915820831102	-0.218250090348231	0.0477190986820767	-13.5540189289952	-23.0074610695518	-4.10057678843856	16.38	13.83	18.79	-1.36354640871497	-0.803284368423629	-0.243022328132284	-1.34789369800325	-0.794063136379145	-0.240232574755039	-1.40078901128499	-0.822131956364188	-0.248478237213194	-0.783704149329625	16.5754909029432	-0.202350457441879	-41.9211107898359	-0.0320644107992357	-0.0243022624328647	-0.152121900645055	-0.0209342880375547	-0.0132454176218988	-0.141293181282623	-0.0700445963588275	-0.0885398996681488	-0.191867393645549	0.00173790898451313	0.00172275692139325	0.00371072267750706
13	13.6259639633796	0.04	-0.779708823555234	-1.34461515732513	-0.214802489785337	0.0428628219676126	-13.0281512765017	-22.6401779433684	-3.41612460963506	15.49	13.77	18.84	-1.41619096234857	-0.814938386970414	-0.213685811592254	-1.40225979553801	-0.806921782634523	-0.211583769731031	-1.45646186057867	-0.834351083707636	-0.219133644480395	-0.779708823555234	16.3687225972545	-1.37717473665698	-42.8827398897265	-0.0320644107992357	-0.0243022624328647	-0.152121900645055	-0.0209342880375547	-0.0132454176218988	-0.141293181282623	-0.0700445963588275	-0.0885398996681488	-0.191867393645549	0.00173790898451313	0.00172275692139325	0.00371072267750706
13	13.6259639633796	0.04	-0.776740965825432	-1.35105796665915	-0.202423964991713	0.0411686266505858	-12.9461472923293	-22.7008476528184	-3.19144693184019	16.44	13.91	19.24	-1.34056320750283	-0.764514568109281	-0.188465928715731	-1.3250325124797	-0.755657512707798	-0.186282512935892	-1.37048825468122	-0.782521535926659	-0.192937845956584	-0.776740965825432	16.8494877008983	-0.796704536590131	-42.7460789891896	-0.0320644107992357	-0.0243022624328647	-0.152121900645055	-0.0209342880375547	-0.0132454176218988	-0.141293181282623	-0.0700445963588275	-0.0885398996681488	-0.191867393645549	0.00173790898451313	0.00172275692139325	0.00371072267750706
13	13.6259639633796	0.04	-0.775566309778647	-1.37091022945858	-0.180222390098714	0.0331699559508532	-11.6900731567413	-21.5439087483398	-1.83623756514278	16.33	13.82	18.98	-1.28069967825969	-0.694928348683456	-0.10915701910722	-1.26611346852106	-0.687013635484659	-0.107913802448256	-1.31415898999387	-0.71127087583902	-0.112041915366753	-0.775566309778647	16.4763302378861	-0.46331524842384	-42.1330971387013	-0.0320644107992357	-0.0243022624328647	-0.152121900645055	-0.0209342880375547	-0.0132454176218988	-0.141293181282623	-0.0700445963588275	-0.0885398996681488	-0.191867393645549	0.00173790898451313	0.00172275692139325	0.00371072267750706
13	13.6259639633796	0.04	-0.775343757673554	-1.40700243582282	-0.14368507952429	0.0363451226752735	-12.3182578001602	-22.2213869490018	-2.41512865131855	15.69	13.86	18.29	-1.37261816760429	-0.760900500429505	-0.149182833254717	-1.35857883423638	-0.753117902153115	-0.147656970069846	-1.40920581332257	-0.780373136344597	-0.152939672669928	-0.775343757673554	16.084742630622	0.106547724296818	-41.195175370273	-0.0320644107992357	-0.0243022624328647	-0.152121900645055	-0.0209342880375547	-0.0132454176218988	-0.141293181282623	-0.0700445963588275	-0.0885398996681488	-0.191867393645549	0.00173790898451313	0.00172275692139325	0.00371072267750706
13	13.6259639633796	0.04	-0.774089956285332	-1.34543269640278	-0.202747216167884	0.0374669954258291	-11.7148698891797	-20.9854372186848	-2.44430255967467	15.46	13.23	18.01	-1.31567631674005	-0.734460602667912	-0.153244888595778	-1.30282778831334	-0.727288065006781	-0.151748341700224	-1.35085172235438	-0.752067617619073	-0.157086566866756	-0.774089956285332	15.8979675320477	0.565226710731086	-40.5411738189223	-0.0320644107992357	-0.0243022624328647	-0.152121900645055	-0.0209342880375547	-0.0132454176218988	-0.141293181282623	-0.0700445963588275	-0.0885398996681488	-0.191867393645549	0.00173790898451313	0.00172275692139325	0.00371072267750706
13	13.6259639633796	0.04	-0.770488763403392	-1.37792425112506	-0.16305327568172	0.0375407855201287	-12.0762397566707	-21.6230145504283	-2.5294649629131	15.74	13.45	18.85	-1.33213944182854	-0.743986702285241	-0.155833962741941	-1.31840579846866	-0.736316598305993	-0.15422739814333	-1.36685400127132	-0.76149997978823	-0.159891281664339	-0.770488763403392	16.1070229931569	-0.727050393963041	-42.0180505736509	-0.0320644107992357	-0.0243022624328647	-0.152121900645055	-0.0209342880375547	-0.0132454176218988	-0.141293181282623	-0.0700445963588275	-0.0885398996681488	-0.191867393645549	0.00173790898451313	0.00172275692139325	0.00371072267750706
13	13.6259639633796	0.04	-0.761389328094503	-1.35487330093537	-0.16790535525364	0.0358157119367646	-12.3458874958016	-22.3470620551102	-2.344712936493	15.32	13.27	18.47	-1.41275297922043	-0.780491381721722	-0.148229784223009	-1.39932685158317	-0.773073965467849	-0.146821079352523	-1.4548385553824	-0.800521598649909	-0.152375544377329	-0.761389328094503	16.0513604051458	-1.97966970361046	-43.2113179719177	-0.0320644107992357	-0.0243022624328647	-0.152121900645055	-0.0209342880375547	-0.0132454176218988	-0.141293181282623	-0.0700445963588275	-0.0885398996681488	-0.191867393645549	0.00173790898451313	0.00172275692139325	0.00371072267750706
13	13.6259639633796	0.04	-0.761164295643544	-1.36663680794011	-0.155691783346974	0.0425639541175548	-12.8654878401539	-22.3922566026128	-3.33871907769505	16.15	13.63	18.31	-1.34492502595717	-0.772727683254206	-0.200530340551241	-1.33002102354809	-0.76416457748213	-0.198308131416169	-1.3807170843328	-0.792775131589341	-0.205600514227713	-0.761164295643544	16.1993400168113	0.940813112634505	-40.4184193219216	-0.0320644107992357	-0.0243022624328647	-0.152121900645055	-0.0209342880375547	-0.0132454176218988	-0.141293181282623	-0.0700445963588275	-0.0885398996681488	-0.191867393645549	0.00173790898451313	0.00172275692139325	0.00371072267750706
13	13.6259639633796	0.04	-0.76027054585681	-1.31064855226653	-0.209892539447094	0.0466308087836956	-12.9276119572844	-22.0539773305041	-3.80124658406465	16.11	13.82	19.04	-1.32811550910888	-0.778515443219529	-0.228915377330173	-1.31350329960134	-0.769950050613872	-0.2263968016264	-1.36215113457144	-0.793947087602141	-0.234689341796705	-0.76027054585681	16.544808181401	0.134093101970805	-41.5504650159136	-0.0320644107992357	-0.0243022624328647	-0.152121900645055	-0.0209342880375547	-0.0132454176218988	-0.141293181282623	-0.0700445963588275	-0.0885398996681488	-0.191867393645549	0.00173790898451313	0.00172275692139325	0.00371072267750706
13	13.6259639633796	0.04	-0.759235655181875	-1.32475484205754	-0.193716468306209	0.0350609804805425	-11.4773436325836	-20.8781423048831	-2.07654496028413	16.39	13.94	18.94	-1.23682396381421	-0.679919383555008	-0.123014803295806	-1.22261035416416	-0.672105734245087	-0.121601114326009	-1.26527146780448	-0.698412533782747	-0.125983161747362	-0.759235655181875	16.5880509569477	2.19512925482731	-39.5486479225679	-0.0320644107992357	-0.0243022624328647	-0.152121900645055	-0.0209342880375547	-0.0132454176218988	-0.141293181282623	-0.0700445963588275	-0.0885398996681488	-0.191867393645549	0.00173790898451313	0.00172275692139325	0.00371072267750706
13	13.6259639633796	0.04	-0.75861464398704	-1.31635647051591	-0.200872817458164	0.0428546217935618	-12.1092978944739	-21.0442976443036	-3.17429814464415	15.41	13.53	18.02	-1.32354124686662	-0.761591358610611	-0.199641470354604	-1.31074727634854	-0.754229459303014	-0.197711642257484	-1.35921888230691	-0.781567643602185	-0.204954427095326	-0.75861464398704	16.0192065256141	-0.303500065685558	-41.4740839725087	-0.0320644107992357	-0.0243022624328647	-0.152121900645055	-0.0209342880375547	-0.0132454176218988	-0.141293181282623	-0.0700445963588275	-0.0885398996681488	-0.191867393645549	0.00173790898451313	0.00172275692139325	0.00371072267750706
13	13.6259639633796	0.04	-0.757640719777781	-1.30849286274219	-0.206788576813376	0.0466625224164768	-12.3207220148675	-21.0155470640881	-3.62589696564693	16.27	13.51	18.92	-1.25369926016743	-0.735002521117489	-0.216305782067546	-1.23955186319778	-0.72670836894693	-0.213864874696082	-1.28305951749543	-0.753065196358417	-0.221244864030254	-0.757640719777781	16.3600991135195	0.561171355654679	-40.9554366892699	-0.0320644107992357	-0.0243022624328647	-0.152121900645055	-0.0209342880375547	-0.0132454176218988	-0.141293181282623	-0.0700445963588275	-0.0885398996681488	-0.191867393645549	0.00173790898451313	0.00172275692139325	0.00371072267750706
13	13.6259639633796	0.04	-0.756102901969975	-1.30344813498255	-0.208757668957405	0.0481438326693574	-12.1992635930108	-20.6683080079429	-3.73021917807863	15.63	13.37	18.56	-1.28138183217362	-0.756322904031315	-0.231263975889011	-1.26842130091742	-0.7486730791381	-0.228924857358778	-1.31602660426629	-0.777126661066707	-0.236981900290477	-0.756102901969975	15.8815447435636	0.0930922564988841	-40.969650385624	-0.0320644107992357	-0.0243022624328647	-0.152121900645055	-0.0209342880375547	-0.0132454176218988	-0.141293181282623	-0.0700445963588275	-0.0885398996681488	-0.191867393645549	0.00173790898451313	0.00172275692139325	0.00371072267750706
13	13.6259639633796	0.04	-0.752899419975549	-1.33814487906354	-0.167653960887557	0.0463295578293479	-13.5358310177221	-23.1241057436189	-3.9475562918252	14.98	13.49	18.24	-1.49401290877595	-0.874529224857361	-0.255045540938769	-1.48085411297935	-0.866826646505818	-0.252799180032291	-1.54087337722074	-0.899145844337668	-0.261838367735597	-0.752899419975549	16.0324236480567	-0.507678774516212	-41.7381106325323	-0.0320644107992357	-0.0243022624328647	-0.152121900645055	-0.0209342880375547	-0.0132454176218988	-0.141293181282623	-0.0700445963588275	-0.0885398996681488	-0.191867393645549	0.00173790898451313	0.00172275692139325	0.00371072267750706
13	13.6259639633796	0.04	-0.751271933977773	-1.3217895132254	-0.180754354730145	0.0448398806247904	-12.428738210025	-21.3848265506299	-3.47264986942006	15.18	13.27	18.56	-1.36446071350887	-0.793016719865148	-0.221572726221426	-1.35189401141023	-0.785713024874797	-0.219532038339363	-1.39767006257408	-0.811437643997833	-0.227318253028556	-0.751271933977773	15.9151093971187	1.816994965846	-39.215909181508	-0.0320644107992357	-0.0243022624328647	-0.152121900645055	-0.0209342880375547	-0.0132454176218988	-0.141293181282623	-0.0700445963588275	-0.0885398996681488	-0.191867393645549	0.00173790898451313	0.00172275692139325	0.00371072267750706
13	13.6259639633796	0.04	-0.75071792516272	-1.34337600861822	-0.158059841707219	0.0318676597552693	-11.9789595796387	-22.2874919529917	-1.67042720628576	16.07	13.91	19.15	-1.34538642351555	-0.723110954802796	-0.100835486090044	-1.33068093381288	-0.71520712842706	-0.0997333230412406	-1.37972927991301	-0.742197174910484	-0.103436879512966	-0.75071792516272	16.8199475528079	0.403606568022775	-41.572407708296	-0.0320644107992357	-0.0243022624328647	-0.152121900645055	-0.0209342880375547	-0.0132454176218988	-0.141293181282623	-0.0700445963588275	-0.0885398996681488	-0.191867393645549	0.00173790898451313	0.00172275692139325	0.00371072267750706
13	13.6259639633796	0.04	-0.749755810201308	-1.29013223323802	-0.209379387164592	0.0573295349472276	-14.764826856747	-24.1125224409458	-5.41713127254812	16.32	13.97	19.13	-1.43384210901601	-0.877984894835575	-0.322127680655143	-1.41752503739566	-0.867993458316496	-0.318461879237333	-1.46839571106622	-0.898679642847522	-0.330501560751328	-0.749755810201308	16.8464583442411	-0.349660035076552	-42.3322250941232	-0.0320644107992357	-0.0243022624328647	-0.152121900645055	-0.0209342880375547	-0.0132454176218988	-0.141293181282623	-0.0700445963588275	-0.0885398996681488	-0.191867393645549	0.00173790898451313	0.00172275692139325	0.00371072267750706
13	13.6259639633796	0.04	-0.746521943967238	-1.35704187392244	-0.136002014012036	0.0423423083365631	-13.4707731562708	-23.4729808824638	-3.46856543007774	15.64	13.44	18.63	-1.45467313855877	-0.834813949032144	-0.214954759505518	-1.43994153268438	-0.826359712991347	-0.212777893298312	-1.4866555650257	-0.856869754872692	-0.21991735930588	-0.746521943967238	16.2808254985092	-0.101959566402179	-41.5430130222876	-0.0320644107992357	-0.0243022624328647	-0.152121900645055	-0.0209342880375547	-0.0132454176218988	-0.141293181282623	-0.0700445963588275	-0.0885398996681488	-0.191867393645549	0.00173790898451313	0.00172275692139325	0.00371072267750706
13	13.6259639633796	0.04	-0.74582790127384	-1.30930195803645	-0.182353844511231	0.0422437963395381	-12.7068215247438	-22.1532666988657	-3.26037635062179	16.17	13.61	19.13	-1.3297018226727	-0.762699423588559	-0.195697024504415	-1.31494047057092	-0.754232506759953	-0.193524542948983	-1.3628647181293	-0.78155909863208	-0.200019724579131	-0.74582790127384	16.5575132846352	1.46189171862994	-40.2496925975229	-0.0320644107992357	-0.0243022624328647	-0.152121900645055	-0.0209342880375547	-0.0132454176218988	-0.141293181282623	-0.0700445963588275	-0.0885398996681488	-0.191867393645549	0.00173790898451313	0.00172275692139325	0.00371072267750706
13	13.6259639633796	0.04	-0.744811997247181	-1.31275180190987	-0.176872192584489	0.0424588355523005	-13.4242005436183	-23.3775345937209	-3.4708664935157	16.24	13.91	18.99	-1.39714387672501	-0.802289031559494	-0.207434186393974	-1.38145352005451	-0.793279078277151	-0.205104636499795	-1.43119304009968	-0.821396522322518	-0.213221538086341	-0.744811997247181	16.81578441065	-0.767834484600015	-42.702143135143	-0.0320644107992357	-0.0243022624328647	-0.152121900645055	-0.0209342880375547	-0.0132454176218988	-0.141293181282623	-0.0700445963588275	-0.0885398996681488	-0.191867393645549	0.00173790898451313	0.00172275692139325	0.00371072267750706
13	13.6259639633796	0.04	-0.744373033127261	-1.30346837145792	-0.185277694796601	0.0481760365959366	-13.2576300317984	-22.4581874538489	-4.05707260974784	15.38	13.46	17.99	-1.41505694915404	-0.83534352646943	-0.255630103784814	-1.40146005847568	-0.82731694166302	-0.25317382485036	-1.4507372024388	-0.85924232801093	-0.262811499648516	-0.744373033127261	16.1000616449544	1.04610170974268	-40.2050627445657	-0.0320644107992357	-0.0243022624328647	-0.152121900645055	-0.0209342880375547	-0.0132454176218988	-0.141293181282623	-0.0700445963588275	-0.0885398996681488	-0.191867393645549	0.00173790898451313	0.00172275692139325	0.00371072267750706
13	13.6259639633796	0.04	-0.738225096803329	-1.29466315793525	-0.181787035671407	0.0393464137240093	-11.7049802933426	-20.7349641826863	-2.674996403999	15.45	13.66	18.59	-1.30013427638243	-0.733931631117196	-0.167728985851967	-1.28744258706709	-0.726767115566729	-0.166091644066368	-1.33616831124866	-0.752346566738264	-0.172066716917082	-0.738225096803329	16.1416498184367	-0.207265627999422	-41.5040033257418	-0.0320644107992357	-0.0243022624328647	-0.152121900645055	-0.0209342880375547	-0.0132454176218988	-0.141293181282623	-0.0700445963588275	-0.0885398996681488	-0.191867393645549	0.00173790898451313	0.00172275692139325	0.00371072267750706
13	13.6259639633796	0.04	-0.737466062001717	-1.30541888699224	-0.169513237011196	0.0361951979979462	-11.8643816132656	-21.4230992598721	-2.30566396665922	16.17	13.78	18.91	-1.28542494295323	-0.7118844884864	-0.138344034019565	-1.27114163071958	-0.703974210660307	-0.136806790601038	-1.31982847815459	-0.728652672790275	-0.141561422858935	-0.737466062001717	16.5365829144624	0.706926200516202	-40.9878910523488	-0.0320644107992357	-0.0243022624328647	-0.152121900645055	-0.0209342880375547	-0.0132454176218988	-0.141293181282623	-0.0700445963588275	-0.0885398996681488	-0.191867393645549	0.00173790898451313	0.00172275692139325	0.00371072267750706
13	13.6259639633796	0.04	-0.736118938723443	-1.26901091331501	-0.203226964131878	0.0502636250297606	-12.8512262755513	-21.5729969713064	-4.12945557979625	16.61	14.13	18.97	-1.26097892089053	-0.751176364722001	-0.241373808553476	-1.24599163119509	-0.742248302877396	-0.238504974559703	-1.29143395826035	-0.769497395979889	-0.246682212950738	-0.736118938723443	16.766098066918	-2.28695705243894	-44.1495698447361	-0.0320644107992357	-0.0243022624328647	-0.152121900645055	-0.0209342880375547	-0.0132454176218988	-0.141293181282623	-0.0700445963588275	-0.0885398996681488	-0.191867393645549	0.00173790898451313	0.00172275692139325	0.00371072267750706
13	13.6259639633796	0.04	-0.733173346612458	-1.32354058537332	-0.142806107851591	0.0440432456472075	-13.2843280929433	-22.9471621185839	-3.62149406730268	15.74	13.44	18.34	-1.41368607047459	-0.818396169581215	-0.223106268687839	-1.39911077753612	-0.809958395339466	-0.220806013142813	-1.445927827321	-0.837595008516048	-0.229040638292312	-0.733173346612458	16.1875283048246	-0.586149801951095	-41.9731717929338	-0.0320644107992357	-0.0243022624328647	-0.152121900645055	-0.0209342880375547	-0.0132454176218988	-0.141293181282623	-0.0700445963588275	-0.0885398996681488	-0.191867393645549	0.00173790898451313	0.00172275692139325	0.00371072267750706
13	13.6259639633796	0.04	-0.732097080001695	-1.27600677918342	-0.188187380819965	0.0369594894998874	-11.5646202873251	-20.7813347988229	-2.34790577582724	16.29	14.15	19.26	-1.23790800607895	-0.688884336811399	-0.139860667543847	-1.22388470493601	-0.681080499643917	-0.138276294351826	-1.27029648597413	-0.706550331064657	-0.143152737188577	-0.732097080001695	16.8428589677274	-1.74398433634601	-43.6449896359325	-0.0320644107992357	-0.0243022624328647	-0.152121900645055	-0.0209342880375547	-0.0132454176218988	-0.141293181282623	-0.0700445963588275	-0.0885398996681488	-0.191867393645549	0.00173790898451313	0.00172275692139325	0.00371072267750706
13	13.6259639633796	0.04	-0.731708108925891	-1.28045225890866	-0.182963958943119	0.0466234143969942	-12.9050029659234	-22.0161650669113	-3.79384086493544	15.63	14.03	18.15	-1.36540251492517	-0.800344812606393	-0.235287110287616	-1.35160633025626	-0.792258036206885	-0.232909742157515	-1.40350550697193	-0.823356559343215	-0.241540365566735	-0.731708108925891	16.3418328286429	-0.372077482741786	-41.8773526824059	-0.0320644107992357	-0.0243022624328647	-0.152121900645055	-0.0209342880375547	-0.0132454176218988	-0.141293181282623	-0.0700445963588275	-0.0885398996681488	-0.191867393645549	0.00173790898451313	0.00172275692139325	0.00371072267750706
13	13.6259639633796	0.04	-0.731622612875845	-1.28901879391292	-0.174226431838774	0.0478159615021707	-13.3849015977702	-22.7104557050106	-4.05934749052977	15.92	13.36	19.24	-1.38325064769655	-0.815248889980897	-0.247247132265242	-1.36850654922857	-0.806559134490949	-0.244611719753333	-1.41518451304587	-0.834221480860982	-0.252797111888532	-0.731622612875845	16.4976417200351	1.10907202913129	-40.4889757597663	-0.0320644107992357	-0.0243022624328647	-0.152121900645055	-0.0209342880375547	-0.0132454176218988	-0.141293181282623	-0.0700445963588275	-0.0885398996681488	-0.191867393645549	0.00173790898451313	0.00172275692139325	0.00371072267750706
13	13.6259639633796	0.04	-0.730709295447615	-1.25881715026975	-0.202601440625483	0.0488182487704642	-12.925107186343	-21.8326982640113	-4.01751610867477	16.14	13.56	19.17	-1.31269181197943	-0.777122560267167	-0.241553308554904	-1.2981862953931	-0.768535194912486	-0.238884094431871	-1.34190942204649	-0.796505482373369	-0.247960085431792	-0.730709295447615	16.5814523799351	0.260441870971208	-41.4397666560851	-0.0320644107992357	-0.0243022624328647	-0.152121900645055	-0.0209342880375547	-0.0132454176218988	-0.141293181282623	-0.0700445963588275	-0.0885398996681488	-0.191867393645549	0.00173790898451313	0.00172275692139325	0.00371072267750706
13	13.6259639633796	0.04	-0.726070026347533	-1.28184809217936	-0.170291960515702	0.0580004170094134	-13.8249210098042	-22.5236923989393	-5.12614962066919	16.09	13.38	18.66	-1.35839901447866	-0.833777994404143	-0.309156974329623	-1.34351376760096	-0.824641510090168	-0.305769252579378	-1.39337372681067	-0.855090188831429	-0.316683596000829	-0.726070026347533	16.2533707479715	0.508931335141943	-40.9290122727925	-0.0320644107992357	-0.0243022624328647	-0.152121900645055	-0.0209342880375547	-0.0132454176218988	-0.141293181282623	-0.0700445963588275	-0.0885398996681488	-0.191867393645549	0.00173790898451313	0.00172275692139325	0.00371072267750706
13	13.6259639633796	0.04	-0.720598250911975	-1.26489345836879	-0.176303043455163	0.0364379807717964	-11.2752215984215	-20.3278195557545	-2.22262364108846	16.33	13.61	18.88	-1.20814075069012	-0.6701188314247	-0.132096912159281	-1.19437300338607	-0.662482281850929	-0.130591560315785	-1.23796594584056	-0.684570317016329	-0.135523915984908	-0.720598250911975	16.4222161267635	0.392178134808146	-41.1961110768883	-0.0320644107992357	-0.0243022624328647	-0.152121900645055	-0.0209342880375547	-0.0132454176218988	-0.141293181282623	-0.0700445963588275	-0.0885398996681488	-0.191867393645549	0.00173790898451313	0.00172275692139325	0.00371072267750706
13	13.6259639633796	0.04	-0.72029479094041	-1.26821667631107	-0.172372905569746	0.0465796427768414	-11.9905228074235	-20.4602167003096	-3.52082891453734	15.86	13.16	18.75	-1.25137017061108	-0.733354039745555	-0.215337908880034	-1.23819002956277	-0.725629938668838	-0.213069847774902	-1.28148327861932	-0.751240267184277	-0.22040252901417	-0.72029479094041	16.0082356468469	0.242867659126208	-40.902792010611	-0.0320644107992357	-0.0243022624328647	-0.152121900645055	-0.0209342880375547	-0.0132454176218988	-0.141293181282623	-0.0700445963588275	-0.0885398996681488	-0.191867393645549	0.00173790898451313	0.00172275692139325	0.00371072267750706
13	13.6259639633796	0.04	-0.718932277085258	-1.26389544920436	-0.173969104966159	0.0412934680936079	-12.6927688289517	-22.2414632559436	-3.14407440195978	16.15	13.67	19.33	-1.33609764668346	-0.76248484045795	-0.188872034232441	-1.32129835385566	-0.75403917298843	-0.186779992121202	-1.37075721024077	-0.778713757279571	-0.19329073838222	-0.718932277085258	16.7835987236771	-1.78088080312882	-43.6187717065686	-0.0320644107992357	-0.0243022624328647	-0.152121900645055	-0.0209342880375547	-0.0132454176218988	-0.141293181282623	-0.0700445963588275	-0.0885398996681488	-0.191867393645549	0.00173790898451313	0.00172275692139325	0.00371072267750706
13	13.6259639633796	0.04	-0.716735314429893	-1.26350904235439	-0.169961586505402	0.0357936443094664	-11.4768352950161	-20.7769787266208	-2.17669186341141	16.17	13.64	19.3	-1.24705137431551	-0.688849106299794	-0.130646838284079	-1.2332062942024	-0.681201329103927	-0.129196364005455	-1.2787378110756	-0.704168203827683	-0.133997713548588	-0.716735314429893	16.7564336166651	1.15226196729248	-40.6913041194413	-0.0320644107992357	-0.0243022624328647	-0.152121900645055	-0.0209342880375547	-0.0132454176218988	-0.141293181282623	-0.0700445963588275	-0.0885398996681488	-0.191867393645549	0.00173790898451313	0.00172275692139325	0.00371072267750706
13	13.6259639633796	0.04	-0.716296400258231	-1.25796680198672	-0.174625998529744	0.0422891762765487	-11.7583558502187	-20.4947988112481	-3.02191288918937	15.02	12.77	18.19	-1.32072959640863	-0.757734131450235	-0.194738666491845	-1.30898702272128	-0.750997136308938	-0.193007249896597	-1.35426265231629	-0.77619004862935	-0.199302361761888	-0.716296400258231	15.6783517078251	-0.890811489543497	-41.7193192035455	-0.0320644107992357	-0.0243022624328647	-0.152121900645055	-0.0209342880375547	-0.0132454176218988	-0.141293181282623	-0.0700445963588275	-0.0885398996681488	-0.191867393645549	0.00173790898451313	0.00172275692139325	0.00371072267750706
13	13.6259639633796	0.04	-0.715686161117864	-1.24188919279868	-0.189483129437044	0.0487892953623631	-12.5669029432981	-21.2303318143957	-3.90347407220049	15.71	13.3	18.88	-1.31031542520698	-0.775617023682926	-0.240918622158869	-1.2968798484668	-0.767664082091752	-0.238448315716706	-1.34034806748991	-0.795594408227478	-0.246649072205281	-0.715686161117864	16.2669746420856	0.865378791413591	-40.466914264296	-0.0320644107992357	-0.0243022624328647	-0.152121900645055	-0.0209342880375547	-0.0132454176218988	-0.141293181282623	-0.0700445963588275	-0.0885398996681488	-0.191867393645549	0.00173790898451313	0.00172275692139325	0.00371072267750706
13	13.6259639633796	0.04	-0.711532146914599	-1.24864577348482	-0.174418520344382	0.0446626143361284	-12.7826069742756	-22.0128091482437	-3.55240480030741	16.18	14.01	19.98	-1.3202614527423	-0.766661953049159	-0.213062453356017	-1.30557465795538	-0.758133485636903	-0.210692313318423	-1.35199763038053	-0.786079307607791	-0.218260803798622	-0.711532146914599	17.0660805086507	-1.65669409824253	-43.7696514248917	-0.0320644107992357	-0.0243022624328647	-0.152121900645055	-0.0209342880375547	-0.0132454176218988	-0.141293181282623	-0.0700445963588275	-0.0885398996681488	-0.191867393645549	0.00173790898451313	0.00172275692139325	0.00371072267750706
13	13.6259639633796	0.04	-0.711502051913402	-1.2766503433832	-0.146353760443601	0.0345393240800177	-11.3118471500963	-20.6493203244632	-1.97437397572952	16.36	13.78	19.13	-1.22523935128096	-0.671194985897618	-0.117150620514273	-1.21121724306141	-0.663513573511673	-0.115809903961935	-1.25343868968392	-0.686716116993899	-0.119957744115959	-0.711502051913402	16.6100023583105	-0.707539797648422	-42.4123188927963	-0.0320644107992357	-0.0243022624328647	-0.152121900645055	-0.0209342880375547	-0.0132454176218988	-0.141293181282623	-0.0700445963588275	-0.0885398996681488	-0.191867393645549	0.00173790898451313	0.00172275692139325	0.00371072267750706
13	13.6259639633796	0.04	-0.710273005954586	-1.27745228288884	-0.143093729020335	0.0420707412719363	-12.7257713538273	-22.2065981934833	-3.24494451417124	16.05	13.48	19.29	-1.34189324122221	-0.768988857287081	-0.196084473351948	-1.3272678893374	-0.760607614809787	-0.193947340282175	-1.37390182015389	-0.788088842696996	-0.200654707292625	-0.710273005954586	16.6445112387664	0.920411518011146	-40.828067905601	-0.0320644107992357	-0.0243022624328647	-0.152121900645055	-0.0209342880375547	-0.0132454176218988	-0.141293181282623	-0.0700445963588275	-0.0885398996681488	-0.191867393645549	0.00173790898451313	0.00172275692139325	0.00371072267750706
13	13.6259639633796	0.04	-0.709893711247137	-1.25460167095359	-0.165185751540687	0.0430316734082214	-12.1241077036575	-21.0507865729281	-3.19742883438691	15.64	12.98	18.59	-1.30439785621007	-0.751262193568053	-0.198126530926033	-1.29118294319379	-0.743651122687219	-0.196119302180647	-1.33792568886671	-0.768517296025041	-0.203091442161051	-0.709893711247137	16.055644788267	1.22088408670777	-39.9811789503882	-0.0320644107992357	-0.0243022624328647	-0.152121900645055	-0.0209342880375547	-0.0132454176218988	-0.141293181282623	-0.0700445963588275	-0.0885398996681488	-0.191867393645549	0.00173790898451313	0.00172275692139325	0.00371072267750706
13	13.6259639633796	0.04	-0.709855948868213	-1.25531807573358	-0.164393822002849	0.0430866046779232	-11.949712870248	-20.7421265373562	-3.15729920313984	16.05	13.6	18.6	-1.25366020570906	-0.722244147344246	-0.190828088979436	-1.24000440739667	-0.714376927531797	-0.188749447666922	-1.28516355364427	-0.741195710936724	-0.195525465733268	-0.709855948868213	16.263202191581	1.63572441017015	-39.7672102414327	-0.0320644107992357	-0.0243022624328647	-0.152121900645055	-0.0209342880375547	-0.0132454176218988	-0.141293181282623	-0.0700445963588275	-0.0885398996681488	-0.191867393645549	0.00173790898451313	0.00172275692139325	0.00371072267750706
13	13.6259639633796	0.04	-0.709231717690819	-1.22797480996872	-0.190488625412923	0.0503524734639829	-12.5828099831517	-21.1144773705619	-4.05114259574147	16.06	13.82	18.94	-1.27519722753387	-0.759931876290318	-0.244666525046763	-1.26127762954637	-0.751636731047332	-0.241995832548289	-1.31143775605784	-0.777716261963791	-0.250785191500966	-0.709231717690819	16.5051828620692	1.43822065974281	-40.1414038926349	-0.0320644107992357	-0.0243022624328647	-0.152121900645055	-0.0209342880375547	-0.0132454176218988	-0.141293181282623	-0.0700445963588275	-0.0885398996681488	-0.191867393645549	0.00173790898451313	0.00172275692139325	0.00371072267750706
13	13.6259639633796	0.04	-0.7088338363792	-1.23864942863995	-0.179018244118454	0.0490126821954855	-12.6458627986792	-21.3428144346186	-3.94891116273986	15.36	13.03	18.47	-1.3463881735734	-0.797750463929283	-0.249112754285162	-1.33350190146151	-0.790115199629319	-0.246728497797123	-1.38150967192876	-0.816616889820638	-0.255235320931461	-0.7088338363792	16.0620948028471	-1.18939557691849	-42.4076677330251	-0.0320644107992357	-0.0243022624328647	-0.152121900645055	-0.0209342880375547	-0.0132454176218988	-0.141293181282623	-0.0700445963588275	-0.0885398996681488	-0.191867393645549	0.00173790898451313	0.00172275692139325	0.00371072267750706
13	13.6259639633796	0.04	-0.708181362642288	-1.22054872919434	-0.195813996090236	0.0421754208982481	-12.0260972313327	-20.974045165066	-3.07814929759953	16.15	14.36	18.62	-1.25994814183397	-0.722429018383619	-0.184909894933272	-1.24599193891643	-0.714426811277377	-0.182861683638327	-1.29319307398059	-0.742587119364874	-0.189508044729814	-0.708181362642288	16.7643404754111	0.341544434527373	-41.5475929019763	-0.0320644107992357	-0.0243022624328647	-0.152121900645055	-0.0209342880375547	-0.0132454176218988	-0.141293181282623	-0.0700445963588275	-0.0885398996681488	-0.191867393645549	0.00173790898451313	0.00172275692139325	0.00371072267750706
13	13.6259639633796	0.04	-0.708064091251763	-1.2726502858918	-0.143477896611723	0.0458513895079659	-12.9664011055051	-22.201396304535	-3.73140590647534	15.55	13.58	18.88	-1.38392668150072	-0.808262156433987	-0.232597631367257	-1.37016268704443	-0.800223496590877	-0.230284306137329	-1.41968814713171	-0.82773363447592	-0.238836423037431	-0.708064091251763	16.2480142105355	1.73285980779575	-39.6343158840476	-0.0320644107992357	-0.0243022624328647	-0.152121900645055	-0.0209342880375547	-0.0132454176218988	-0.141293181282623	-0.0700445963588275	-0.0885398996681488	-0.191867393645549	0.00173790898451313	0.00172275692139325	0.00371072267750706
13	13.6259639633796	0.04	-0.707052629152075	-1.27067625502668	-0.143429003277468	0.0320388577867758	-10.5183377515714	-19.5449133358617	-1.49176216728105	15.64	13.85	18.63	-1.2113528077243	-0.651904551788421	-0.0924562958525454	-1.19908876275324	-0.645304503735541	-0.0915202447178447	-1.24241857029758	-0.669925303160779	-0.0948120568809167	-0.707052629152075	16.2021716444609	0.909706212268458	-40.4670709800132	-0.0320644107992357	-0.0243022624328647	-0.152121900645055	-0.0209342880375547	-0.0132454176218988	-0.141293181282623	-0.0700445963588275	-0.0885398996681488	-0.191867393645549	0.00173790898451313	0.00172275692139325	0.00371072267750706
13	13.6259639633796	0.04	-0.706844829637716	-1.22697942071709	-0.186710238558345	0.043162632031406	-12.102182924666	-20.998582455172	-3.20578339416001	15.59	13.27	18.5	-1.30562909948883	-0.752477564974345	-0.199326030459855	-1.29254057762776	-0.744934213602205	-0.197327849576649	-1.33374579461162	-0.772740835642976	-0.204325237614962	-0.706844829637716	16.387999988776	0.911177273129412	-40.5828606599453	-0.0320644107992357	-0.0243022624328647	-0.152121900645055	-0.0209342880375547	-0.0132454176218988	-0.141293181282623	-0.0700445963588275	-0.0885398996681488	-0.191867393645549	0.00173790898451313	0.00172275692139325	0.00371072267750706
13	13.6259639633796	0.04	-0.706572118545493	-1.22431317625071	-0.188831060840274	0.0366730046091595	-10.7778517034699	-19.4022992278519	-2.15340417908789	16.86	14.16	20.24	-1.11774939728772	-0.620902559234661	-0.124055721181599	-1.10399473915759	-0.613261935625182	-0.122529132092775	-1.14064216277779	-0.635506002552013	-0.126705415868163	-0.706572118545493	17.0036440613053	-0.993589797155056	-43.0979697931516	-0.0320644107992357	-0.0243022624328647	-0.152121900645055	-0.0209342880375547	-0.0132454176218988	-0.141293181282623	-0.0700445963588275	-0.0885398996681488	-0.191867393645549	0.00173790898451313	0.00172275692139325	0.00371072267750706
13	13.6259639633796	0.04	-0.706023401927936	-1.22654758601485	-0.185499217841024	0.0435645989843571	-11.5981175398324	-20.0827674663355	-3.11346761332928	15.59	13.27	19.1	-1.24864834380512	-0.721114272803525	-0.193580201801931	-1.23612985090022	-0.713884644099417	-0.191639437298611	-1.27883712059706	-0.736895132333516	-0.1980680803181	-0.706023401927936	16.2140497217488	-0.295429072642883	-41.6401709308946	-0.0320644107992357	-0.0243022624328647	-0.152121900645055	-0.0209342880375547	-0.0132454176218988	-0.141293181282623	-0.0700445963588275	-0.0885398996681488	-0.191867393645549	0.00173790898451313	0.00172275692139325	0.00371072267750706
13	13.6259639633796	0.04	-0.704413957318121	-1.26174174011095	-0.147086174525295	0.0354290460775767	-10.7926522241022	-19.5849219905883	-2.00038245761606	15.86	13.32	18.82	-1.19755526619987	-0.659936123996224	-0.122316981792583	-1.18493335062502	-0.652980571900239	-0.121027793175463	-1.22431364416084	-0.675996249233358	-0.125068563310259	-0.704413957318121	16.0812770638559	-0.487878044941622	-41.7321169222189	-0.0320644107992357	-0.0243022624328647	-0.152121900645055	-0.0209342880375547	-0.0132454176218988	-0.141293181282623	-0.0700445963588275	-0.0885398996681488	-0.191867393645549	0.00173790898451313	0.00172275692139325	0.00371072267750706
13	13.6259639633796	0.04	-0.702491648027794	-1.21215574482801	-0.192827551227574	0.044547703574958	-11.6008532322024	-19.9890235035563	-3.21268296084851	16.35	13.73	19.16	-1.18683159277349	-0.688790981543283	-0.190750370313073	-1.17327189840851	-0.680921461345175	-0.188571024281841	-1.21581927559513	-0.707328362076512	-0.195321237039006	-0.702491648027794	16.6535078073151	-0.143011465002058	-41.8477170638223	-0.0320644107992357	-0.0243022624328647	-0.152121900645055	-0.0209342880375547	-0.0132454176218988	-0.141293181282623	-0.0700445963588275	-0.0885398996681488	-0.191867393645549	0.00173790898451313	0.00172275692139325	0.00371072267750706
13	13.6259639633796	0.04	-0.702186995445877	-1.26797596350026	-0.13639802739149	0.0415085202869681	-11.8930687514548	-20.8159454863047	-2.97019201660495	15.04	12.92	17.27	-1.34034133355306	-0.765796184509179	-0.191251035465297	-1.32838944347564	-0.758967541991156	-0.189545640506674	-1.37508811409629	-0.788469090039354	-0.196743300053799	-0.702186995445877	15.4288891687258	0.714410115643397	-39.9003843586575	-0.0320644107992357	-0.0243022624328647	-0.152121900645055	-0.0209342880375547	-0.0132454176218988	-0.141293181282623	-0.0700445963588275	-0.0885398996681488	-0.191867393645549	0.00173790898451313	0.00172275692139325	0.00371072267750706
13	13.6259639633796	0.04	-0.70122165050885	-1.24812139973588	-0.15432190128182	0.0366532094302699	-11.2129227607216	-20.1880293570147	-2.23781616442857	15.98	13.41	18.72	-1.22536359920617	-0.680596761016919	-0.135829922827665	-1.21217350249402	-0.673270660334961	-0.134367818175901	-1.25518081088036	-0.698425545988261	-0.139478840846336	-0.70122165050885	16.2829364831567	-0.831763403319372	-42.2795742802993	-0.0320644107992357	-0.0243022624328647	-0.152121900645055	-0.0209342880375547	-0.0132454176218988	-0.141293181282623	-0.0700445963588275	-0.0885398996681488	-0.191867393645549	0.00173790898451313	0.00172275692139325	0.00371072267750706
13	13.6259639633796	0.04	-0.700050839267481	-1.25619744332278	-0.143904235212178	0.0336345472348612	-10.8929141388967	-20.008979846052	-1.77684843174142	15.6	13.25	18.31	-1.24319774212793	-0.676798435845383	-0.110399129562837	-1.23070708389479	-0.669998505578139	-0.109289927261484	-1.27743476141837	-0.695172253439152	-0.113120472068955	-0.700050839267481	16.1640239004894	-0.797370917914505	-42.0707812678455	-0.0320644107992357	-0.0243022624328647	-0.152121900645055	-0.0209342880375547	-0.0132454176218988	-0.141293181282623	-0.0700445963588275	-0.0885398996681488	-0.191867393645549	0.00173790898451313	0.00172275692139325	0.00371072267750706
13	13.6259639633796	0.04	-0.699636500463294	-1.2434793704479	-0.155793630478687	0.0446875938537821	-12.1010059378866	-20.8364735695645	-3.36553830620866	16.46	13.84	18.96	-1.22885684323479	-0.713671817217558	-0.198486791200329	-1.21457294205997	-0.705376288113004	-0.196179634166034	-1.25861375399749	-0.731097403436224	-0.203522528864487	-0.699636500463294	16.6722080624097	-1.93635085007332	-43.6948187680906	-0.0320644107992357	-0.0243022624328647	-0.152121900645055	-0.0209342880375547	-0.0132454176218988	-0.141293181282623	-0.0700445963588275	-0.0885398996681488	-0.191867393645549	0.00173790898451313	0.00172275692139325	0.00371072267750706
13	13.6259639633796	0.04	-0.699576255070028	-1.206306843622	-0.192845666518053	0.047362733072168	-11.5103588474775	-19.5700746968845	-3.4506429980706	15.21	12.67	18.1	-1.24602348225683	-0.732862681175299	-0.219701880093772	-1.23446321916022	-0.726063382824417	-0.217663546488612	-1.27616919190069	-0.750259708768984	-0.224967051915118	-0.699576255070028	15.7356627717875	0.936715249434204	-39.8974824443591	-0.0320644107992357	-0.0243022624328647	-0.152121900645055	-0.0209342880375547	-0.0132454176218988	-0.141293181282623	-0.0700445963588275	-0.0885398996681488	-0.191867393645549	0.00173790898451313	0.00172275692139325	0.00371072267750706
13	13.6259639633796	0.04	-0.699017562492916	-1.23102872502461	-0.167006399961219	0.0416283483701429	-12.4527269512331	-21.7814525005067	-3.12400140195938	16.16	13.97	19.51	-1.30769462267556	-0.74762525921518	-0.187555895754801	-1.29318687677864	-0.739331000679021	-0.185475124579407	-1.34123357517564	-0.766101662155603	-0.192085791593368	-0.699017562492916	17.0492847884648	1.34737340547942	-40.7317868476168	-0.0320644107992357	-0.0243022624328647	-0.152121900645055	-0.0209342880375547	-0.0132454176218988	-0.141293181282623	-0.0700445963588275	-0.0885398996681488	-0.191867393645549	0.00173790898451313	0.00172275692139325	0.00371072267750706
13	13.6259639633796	0.04	-0.698994975205404	-1.22092683124621	-0.177063119164597	0.0316450295179036	-9.85000262359515	-18.357196849528	-1.34280839766233	15.37	12.97	18.13	-1.15705664555767	-0.620847021896171	-0.0846373982346761	-1.14595133011945	-0.614888193481412	-0.0838250568433753	-1.18600731670692	-0.638139854655116	-0.0866499474602611	-0.698994975205404	15.974310136663	-0.619355664917631	-41.6726178920288	-0.0320644107992357	-0.0243022624328647	-0.152121900645055	-0.0209342880375547	-0.0132454176218988	-0.141293181282623	-0.0700445963588275	-0.0885398996681488	-0.191867393645549	0.00173790898451313	0.00172275692139325	0.00371072267750706
13	13.6259639633796	0.04	-0.698760416045869	-1.21633172931059	-0.181189102781149	0.0605722064832838	-15.0650900497933	-24.3281014570237	-5.80207864256283	15.79	13.34	18.83	-1.49379691320344	-0.925028410181014	-0.356259907158588	-1.47824331518181	-0.91539690008525	-0.352550484988687	-1.52992545335026	-0.946546440061281	-0.365498643848754	-0.698760416045869	16.4273807219323	0.603666225491431	-40.8911259873897	-0.0320644107992357	-0.0243022624328647	-0.152121900645055	-0.0209342880375547	-0.0132454176218988	-0.141293181282623	-0.0700445963588275	-0.0885398996681488	-0.191867393645549	0.00173790898451313	0.00172275692139325	0.00371072267750706
13	13.6259639633796	0.04	-0.698646879428109	-1.20247000080533	-0.194823758050886	0.0604824543314012	-14.266436382622	-23.0453082456548	-5.48756451958911	15.91	13.35	18.65	-1.40498444977311	-0.869770152674809	-0.334555855576506	-1.39004946965752	-0.860524498790577	-0.33099952792363	-1.44107540626217	-0.890729353321271	-0.342843996660982	-0.698646879428109	16.5523562428915	1.02877773472596	-40.6171034671183	-0.0320644107992357	-0.0243022624328647	-0.152121900645055	-0.0209342880375547	-0.0132454176218988	-0.141293181282623	-0.0700445963588275	-0.0885398996681488	-0.191867393645549	0.00173790898451313	0.00172275692139325	0.00371072267750706
13	13.6259639633796	0.04	-0.698435954846556	-1.25277036966656	-0.144101540026551	0.0405634064485706	-12.5618854817079	-22.1004104578308	-3.02336050558513	16.39	14.1	19.46	-1.30909600732244	-0.744090891882906	-0.179085776443372	-1.29404784584065	-0.735537508605019	-0.177027171369385	-1.3431465521939	-0.763582408308316	-0.18336438437149	-0.698435954846556	16.9918774260744	-1.70267561120454	-43.7927435780402	-0.0320644107992357	-0.0243022624328647	-0.152121900645055	-0.0209342880375547	-0.0132454176218988	-0.141293181282623	-0.0700445963588275	-0.0885398996681488	-0.191867393645549	0.00173790898451313	0.00172275692139325	0.00371072267750706
13	13.6259639633796	0.04	-0.69678689175648	-1.24782098259067	-0.145752800922286	0.0392972820885246	-12.0221996627077	-21.3029406101398	-2.74145871527554	15.82	13.38	18.81	-1.30558829515953	-0.736801714324407	-0.16801513348928	-1.29191907172768	-0.729087561788409	-0.166256051849139	-1.33816625780172	-0.7541878808363	-0.172232650811671	-0.69678689175648	16.4643199635778	0.661001800893182	-40.8908186347048	-0.0320644107992357	-0.0243022624328647	-0.152121900645055	-0.0209342880375547	-0.0132454176218988	-0.141293181282623	-0.0700445963588275	-0.0885398996681488	-0.191867393645549	0.00173790898451313	0.00172275692139325	0.00371072267750706
13	13.6259639633796	0.04	-0.696453215403374	-1.241389932428	-0.151516498378744	0.0490168014779706	-13.8643081667658	-23.3988011251369	-4.32981520839467	15.75	13.3	18.23	-1.43998001815115	-0.85322006964644	-0.266460121141732	-1.42508656697141	-0.844395369794584	-0.26370417261776	-1.4752424828787	-0.874919931028201	-0.27388451127508	-0.696453215403374	16.2925438526402	0.533656606470666	-40.8455509268735	-0.0320644107992357	-0.0243022624328647	-0.152121900645055	-0.0209342880375547	-0.0132454176218988	-0.141293181282623	-0.0700445963588275	-0.0885398996681488	-0.191867393645549	0.00173790898451313	0.00172275692139325	0.00371072267750706
13	13.6259639633796	0.04	-0.695800994642825	-1.20937318874977	-0.182228800535879	0.0449452602331084	-11.3725375978241	-19.5574686483365	-3.1876065473117	16.42	13.58	19.33	-1.15604066268193	-0.672229936162111	-0.188419209642293	-1.1426802910469	-0.664460969151482	-0.18624164725607	-1.18213405466894	-0.687073300287075	-0.192658315163439	-0.695800994642825	16.5709195233134	1.47071601065395	-40.1932375183493	-0.0320644107992357	-0.0243022624328647	-0.152121900645055	-0.0209342880375547	-0.0132454176218988	-0.141293181282623	-0.0700445963588275	-0.0885398996681488	-0.191867393645549	0.00173790898451313	0.00172275692139325	0.00371072267750706
13	13.6259639633796	0.04	-0.695667139551892	-1.20299610774308	-0.188338171360707	0.0475589583406561	-12.1745230179073	-20.6808152818203	-3.66823075399428	16.07	13.14	19.38	-1.24843817354121	-0.734939076293215	-0.221439979045218	-1.23479353206924	-0.726906655936091	-0.219019779802942	-1.272918407309	-0.750620168318592	-0.226280961891237	-0.695667139551892	16.6913700810336	0.834955632112001	-40.8715528223748	-0.0320644107992357	-0.0243022624328647	-0.152121900645055	-0.0209342880375547	-0.0132454176218988	-0.141293181282623	-0.0700445963588275	-0.0885398996681488	-0.191867393645549	0.00173790898451313	0.00172275692139325	0.00371072267750706
13	13.6259639633796	0.04	-0.69546422988255	-1.23977233545906	-0.151156124306042	0.0430738456184938	-12.8491077101996	-22.304745333718	-3.39347008668117	16.32	13.93	19.4	-1.32639073738532	-0.764094689066512	-0.201798640747707	-1.31129786612979	-0.755400129881149	-0.199502393632509	-1.35867404548572	-0.780570132023789	-0.206674455233523	-0.69546422988255	16.9649405093325	-1.55745824047193	-43.6443052559099	-0.0320644107992357	-0.0243022624328647	-0.152121900645055	-0.0209342880375547	-0.0132454176218988	-0.141293181282623	-0.0700445963588275	-0.0885398996681488	-0.191867393645549	0.00173790898451313	0.00172275692139325	0.00371072267750706
13	13.6259639633796	0.04	-0.695165406605596	-1.2026134061858	-0.187717407025396	0.0342255958314625	-10.1155197700741	-18.505018286658	-1.72602125349022	15.09	12.89	18.22	-1.18743212893844	-0.649093829026809	-0.11075552911518	-1.17671170980318	-0.643233655855059	-0.109755601906941	-1.21820284899397	-0.662956728586568	-0.113464470599425	-0.695165406605596	15.8476059158421	-1.08277702384036	-42.0235326107271	-0.0320644107992357	-0.0243022624328647	-0.152121900645055	-0.0209342880375547	-0.0132454176218988	-0.141293181282623	-0.0700445963588275	-0.0885398996681488	-0.191867393645549	0.00173790898451313	0.00172275692139325	0.00371072267750706
13	13.6259639633796	0.04	-0.693571919701434	-1.22091390599444	-0.166229933408424	0.0415842951592089	-11.7932569910333	-20.6328345860624	-2.95367939600414	16.79	13.97	19.2	-1.19376212918363	-0.682327167258716	-0.170892205333801	-1.17921986946516	-0.674015143751964	-0.168810418038768	-1.2240403603111	-0.698281589021483	-0.174320352408813	-0.693571919701434	16.906063110456	0.242692902444308	-41.784695822464	-0.0320644107992357	-0.0243022624328647	-0.152121900645055	-0.0209342880375547	-0.0132454176218988	-0.141293181282623	-0.0700445963588275	-0.0885398996681488	-0.191867393645549	0.00173790898451313	0.00172275692139325	0.00371072267750706
13	13.6259639633796	0.04	-0.69189455779922	-1.21477518384371	-0.169013931754729	0.0415992923941732	-11.5866869339116	-20.2697973862742	-2.90357648154906	15.68	13.83	18.38	-1.25299167744686	-0.716239142439801	-0.179486607432742	-1.24020444255478	-0.708929662003391	-0.177654881452005	-1.28397489835643	-0.734644815778054	-0.184192309966871	-0.69189455779922	16.3790806843545	-1.41395950116572	-42.904472945337	-0.0320644107992357	-0.0243022624328647	-0.152121900645055	-0.0209342880375547	-0.0132454176218988	-0.141293181282623	-0.0700445963588275	-0.0885398996681488	-0.191867393645549	0.00173790898451313	0.00172275692139325	0.00371072267750706
13	13.6259639633796	0.04	-0.691599041534391	-1.21641470252876	-0.166783380540027	0.0252671748642335	-8.85554309954949	-17.4430107779315	-0.268075421167518	16.29	13.84	19.9	-1.0392907927444	-0.527631641422651	-0.0159724901009043	-1.02752463946669	-0.521658149873905	-0.0157916602811215	-1.0652256397674	-0.540335670069301	-0.0163171910339315	-0.691599041534391	16.8535047671412	-0.35679001138116	-42.2598122876443	-0.0320644107992357	-0.0243022624328647	-0.152121900645055	-0.0209342880375547	-0.0132454176218988	-0.141293181282623	-0.0700445963588275	-0.0885398996681488	-0.191867393645549	0.00173790898451313	0.00172275692139325	0.00371072267750706
13	13.6259639633796	0.04	-0.691431317623877	-1.199558252553	-0.183304382694758	0.0429322290830569	-11.2488546614532	-19.5411238878011	-2.95658543510527	15.85	13.06	18.49	-1.19550998134372	-0.688195730382087	-0.180881479420453	-1.18292897187701	-0.6809534679719	-0.178977964066793	-1.22834365802519	-0.705152163023296	-0.185124993118424	-0.691431317623877	16.1793365067401	0.672182298350469	-40.6310592312013	-0.0320644107992357	-0.0243022624328647	-0.152121900645055	-0.0209342880375547	-0.0132454176218988	-0.141293181282623	-0.0700445963588275	-0.0885398996681488	-0.191867393645549	0.00173790898451313	0.00172275692139325	0.00371072267750706
13	13.6259639633796	0.04	-0.689873960821718	-1.23297648484971	-0.146771436793722	0.0441367315128653	-12.2135112727242	-21.0876007050823	-3.3394218403661	16.45	13.91	18.44	-1.24450837971781	-0.72079405036439	-0.197079721010967	-1.23006731860157	-0.712430080219091	-0.194792841836609	-1.27349874984481	-0.739103621506626	-0.201772998288397	-0.689873960821718	16.5917845967247	-0.675711470989328	-42.432972373222	-0.0320644107992357	-0.0243022624328647	-0.152121900645055	-0.0209342880375547	-0.0132454176218988	-0.141293181282623	-0.0700445963588275	-0.0885398996681488	-0.191867393645549	0.00173790898451313	0.00172275692139325	0.00371072267750706
13	13.6259639633796	0.04	-0.689167792401307	-1.19128501794734	-0.187050566855268	0.0519296013765941	-12.2444801461441	-20.4129105270694	-4.07604976521886	15.94	13.98	18.71	-1.24205502546626	-0.7450342801225	-0.248013534778741	-1.22877773118271	-0.737070027987371	-0.245362324792031	-1.27578921658913	-0.763972857460617	-0.254076463481014	-0.689167792401307	16.4411631697361	0.812152916147226	-40.7757631208873	-0.0320644107992357	-0.0243022624328647	-0.152121900645055	-0.0209342880375547	-0.0132454176218988	-0.141293181282623	-0.0700445963588275	-0.0885398996681488	-0.191867393645549	0.00173790898451313	0.00172275692139325	0.00371072267750706
13	13.6259639633796	0.04	-0.688676144677387	-1.23431703687109	-0.143035252483683	0.036160084211062	-11.6277760864115	-21.0005870703909	-2.25496510243201	16.16	14.43	18.38	-1.26127408477034	-0.698352507582071	-0.135430930393798	-1.24729514194411	-0.690612532667876	-0.133929923391641	-1.29574002271407	-0.71722437727092	-0.139010509951362	-0.688676144677387	16.689244077188	0.906107040567004	-40.8978019361502	-0.0320644107992357	-0.0243022624328647	-0.152121900645055	-0.0209342880375547	-0.0132454176218988	-0.141293181282623	-0.0700445963588275	-0.0885398996681488	-0.191867393645549	0.00173790898451313	0.00172275692139325	0.00371072267750706
13	13.6259639633796	0.04	-0.688253855934062	-1.19680941868992	-0.179698293178208	0.0584292227501526	-13.9533374356678	-22.6986430205967	-5.20803185073888	16.37	13.5	18.75	-1.34586596111878	-0.827332359984222	-0.308798758849666	-1.33043461356185	-0.817846383251893	-0.305258152941931	-1.38083436803437	-0.848456548286418	-0.316318327824008	-0.688253855934062	16.5238451787565	-2.01524570681204	-43.6546200366821	-0.0320644107992357	-0.0243022624328647	-0.152121900645055	-0.0209342880375547	-0.0132454176218988	-0.141293181282623	-0.0700445963588275	-0.0885398996681488	-0.191867393645549	0.00173790898451313	0.00172275692139325	0.00371072267750706
13	13.6259639633796	0.04	-0.687597357785782	-1.22291833810081	-0.152276377470754	0.0482431130746978	-12.4329962853274	-21.0549684645988	-3.81102410605602	16.08	13.62	18.64	-1.27031761190575	-0.750124806720346	-0.229932001534944	-1.25641253355486	-0.741913833249903	-0.22741513294495	-1.30245590253116	-0.768060217774143	-0.235019517515257	-0.687597357785782	16.3914035326088	-1.12901817396254	-42.6376443377567	-0.0320644107992357	-0.0243022624328647	-0.152121900645055	-0.0209342880375547	-0.0132454176218988	-0.141293181282623	-0.0700445963588275	-0.0885398996681488	-0.191867393645549	0.00173790898451313	0.00172275692139325	0.00371072267750706
13	13.6259639633796	0.04	-0.687279632280975	-1.20334252710013	-0.171216737461821	0.0363630482716729	-10.8630418661618	-19.5940319744207	-2.13205175790283	16.77	14.05	19.35	-1.13517228802081	-0.629345920542284	-0.123519553063754	-1.1213874622914	-0.621703535390936	-0.122019608490471	-1.1602689974736	-0.643588244488135	-0.126664434017641	-0.687279632280975	17.0111319228708	-1.32341198825508	-43.3464213033486	-0.0320644107992357	-0.0243022624328647	-0.152121900645055	-0.0209342880375547	-0.0132454176218988	-0.141293181282623	-0.0700445963588275	-0.0885398996681488	-0.191867393645549	0.00173790898451313	0.00172275692139325	0.00371072267750706
13	13.6259639633796	0.04	-0.686801264836171	-1.22440957484948	-0.149192954822866	0.0493712156262503	-12.7199519965061	-21.4343923905865	-4.00551160242572	15.72	12.69	19.33	-1.32201105025421	-0.784529684427602	-0.24704831860099	-1.30842783500733	-0.77646890795444	-0.244509980901549	-1.35027553783744	-0.801780444030067	-0.252068518204863	-0.686801264836171	16.2147869546776	0.00247334474864066	-41.2559564904069	-0.0320644107992357	-0.0243022624328647	-0.152121900645055	-0.0209342880375547	-0.0132454176218988	-0.141293181282623	-0.0700445963588275	-0.0885398996681488	-0.191867393645549	0.00173790898451313	0.00172275692139325	0.00371072267750706
13	13.6259639633796	0.04	-0.686670290342555	-1.20607325126684	-0.167267329418274	0.03818762832909	-10.7035859954823	-19.0904306757759	-2.31674131518861	15.94	12.99	18.85	-1.16166218918179	-0.651318524489082	-0.140974859796374	-1.14924657188266	-0.644357360034216	-0.139468148185777	-1.19039044186508	-0.665980988434296	-0.144304566962836	-0.686670290342555	16.3520331204931	0.148062910732253	-41.2946890814134	-0.0320644107992357	-0.0243022624328647	-0.152121900645055	-0.0209342880375547	-0.0132454176218988	-0.141293181282623	-0.0700445963588275	-0.0885398996681488	-0.191867393645549	0.00173790898451313	0.00172275692139325	0.00371072267750706
13	13.6259639633796	0.04	-0.684683072123752	-1.1970454471218	-0.172320697125705	0.0411261393523867	-11.6401897712672	-20.4155972304707	-2.86478231206363	16.47	13.56	18.63	-1.20364573713091	-0.686272590481428	-0.168899443831942	-1.18964342602	-0.678289010244838	-0.166934594469676	-1.2335950642196	-0.703958235609904	-0.17302641271801	-0.684683072123752	16.631836830288	1.10027355308149	-40.5531795893615	-0.0320644107992357	-0.0243022624328647	-0.152121900645055	-0.0209342880375547	-0.0132454176218988	-0.141293181282623	-0.0700445963588275	-0.0885398996681488	-0.191867393645549	0.00173790898451313	0.00172275692139325	0.00371072267750706
13	13.6259639633796	0.04	-0.684138624150492	-1.17973282283509	-0.188544425465898	0.049661787691637	-12.4481990347342	-20.9501756643927	-3.94622240507568	16.15	13.6	19.23	-1.25889189671272	-0.748009808821247	-0.237127720929777	-1.24495872644201	-0.739730981975445	-0.234503237508884	-1.28941725273083	-0.765493971219932	-0.242983455614589	-0.684138624150492	16.6624512720628	0.322755147621393	-41.4384310024286	-0.0320644107992357	-0.0243022624328647	-0.152121900645055	-0.0209342880375547	-0.0132454176218988	-0.141293181282623	-0.0700445963588275	-0.0885398996681488	-0.191867393645549	0.00173790898451313	0.00172275692139325	0.00371072267750706
13	13.6259639633796	0.04	-0.683853134572883	-1.18020214965973	-0.187504119486037	0.043739280670143	-11.9687802517201	-20.7062904351584	-3.23127006828185	16.33	13.9	19.54	-1.23072385939992	-0.711390747166148	-0.192057634932371	-1.21670141463459	-0.703285405433707	-0.18986939623282	-1.2581965329419	-0.72967829713102	-0.196857456266746	-0.683853134572883	16.9539632026545	-0.491733013344113	-42.5150070370277	-0.0320644107992357	-0.0243022624328647	-0.152121900645055	-0.0209342880375547	-0.0132454176218988	-0.141293181282623	-0.0700445963588275	-0.0885398996681488	-0.191867393645549	0.00173790898451313	0.00172275692139325	0.00371072267750706
13	13.6259639633796	0.04	-0.683791360346559	-1.22311944529471	-0.144463275398409	0.0413383614567662	-12.014511753607	-21.0478367128423	-2.98118679437162	16.35	14.19	19.05	-1.24950050577028	-0.713239023920933	-0.17697754207159	-1.2352189666456	-0.705086845527783	-0.174954724409963	-1.28313879396582	-0.731610350538294	-0.181739913693148	-0.683791360346559	16.7626427591448	1.513621334039	-40.4019701077574	-0.0320644107992357	-0.0243022624328647	-0.152121900645055	-0.0209342880375547	-0.0132454176218988	-0.141293181282623	-0.0700445963588275	-0.0885398996681488	-0.191867393645549	0.00173790898451313	0.00172275692139325	0.00371072267750706
13	13.6259639633796	0.04	-0.6833050073811	-1.21851008537778	-0.148099929384416	0.0410220027470012	-11.5107170107633	-20.1999957759081	-2.82143824561856	15.64	13.42	18.73	-1.25175685693838	-0.713298116808767	-0.17483937667915	-1.2390776593443	-0.706073033345972	-0.173068407347643	-1.28506562300941	-0.731403478711395	-0.179409806243896	-0.6833050073811	16.2025771674967	0.402771933671472	-40.9389947535351	-0.0320644107992357	-0.0243022624328647	-0.152121900645055	-0.0209342880375547	-0.0132454176218988	-0.141293181282623	-0.0700445963588275	-0.0885398996681488	-0.191867393645549	0.00173790898451313	0.00172275692139325	0.00371072267750706
13	13.6259639633796	0.04	-0.682912723845796	-1.19478616603035	-0.171039281661239	0.0386786072706404	-10.6901460375209	-19.0110017132024	-2.36929036183935	16.25	13.51	19.14	-1.13511311741002	-0.638289616574583	-0.141466115739146	-1.12233361860992	-0.63110352977493	-0.139873440939943	-1.16137509145214	-0.652148088136171	-0.144683283473709	-0.682912723845796	16.5370218585009	-0.323049068684592	-41.9282250546991	-0.0320644107992357	-0.0243022624328647	-0.152121900645055	-0.0209342880375547	-0.0132454176218988	-0.141293181282623	-0.0700445963588275	-0.0885398996681488	-0.191867393645549	0.00173790898451313	0.00172275692139325	0.00371072267750706
13	13.6259639633796	0.04	-0.680381831875625	-1.19833681827276	-0.162426845478486	0.0452264482654498	-12.1731729091912	-20.9057655363688	-3.44058028201364	15.89	13.37	19.05	-1.27570174505248	-0.742825604547467	-0.209949464042459	-1.26217632225148	-0.73494991541568	-0.207723508579883	-1.30506191512307	-0.761143680574545	-0.21466107329299	-0.680381831875625	16.4951857874551	0.813797017504303	-40.765532614259	-0.0320644107992357	-0.0243022624328647	-0.152121900645055	-0.0209342880375547	-0.0132454176218988	-0.141293181282623	-0.0700445963588275	-0.0885398996681488	-0.191867393645549	0.00173790898451313	0.00172275692139325	0.00371072267750706
13	13.6259639633796	0.04	-0.680307176796336	-1.21707899783055	-0.143535355762125	0.042364402491925	-12.3627354453614	-21.5397122758154	-3.18575861490751	16.04	13.72	19.06	-1.30230292377904	-0.747457826281087	-0.192612728783132	-1.28813045323211	-0.73932352524051	-0.190516597248909	-1.33587939071359	-0.767276632248695	-0.197422303338955	-0.680307176796336	16.6706041106421	-1.04928758754128	-42.7896692487106	-0.0320644107992357	-0.0243022624328647	-0.152121900645055	-0.0209342880375547	-0.0132454176218988	-0.141293181282623	-0.0700445963588275	-0.0885398996681488	-0.191867393645549	0.00173790898451313	0.00172275692139325	0.00371072267750706
13	13.6259639633796	0.04	-0.679181675125091	-1.18480384924055	-0.173559501009633	0.0437805920673923	-11.7885437308143	-20.3902296801899	-3.18685778143874	15.89	13.76	19.06	-1.24455960687387	-0.719538013124582	-0.194516419375292	-1.23137402202323	-0.711914810930879	-0.192455599838526	-1.27730791240802	-0.736793885463495	-0.199748588508921	-0.679181675125091	16.6175604038695	0.0248606530483339	-41.652366284634	-0.0320644107992357	-0.0243022624328647	-0.152121900645055	-0.0209342880375547	-0.0132454176218988	-0.141293181282623	-0.0700445963588275	-0.0885398996681488	-0.191867393645549	0.00173790898451313	0.00172275692139325	0.00371072267750706
13	13.6259639633796	0.04	-0.677754325738565	-1.21066855032084	-0.144840101156295	0.0380205003186369	-11.2718628600816	-20.1241430690116	-2.41958265115161	16.07	13.68	18.74	-1.2150377314701	-0.680562577595921	-0.146087423721742	-1.20176429343628	-0.673127907076738	-0.144491520717196	-1.24578442981137	-0.697497070140941	-0.150182426195034	-0.677754325738565	16.6099299540608	-0.80606642786056	-42.4934886695635	-0.0320644107992357	-0.0243022624328647	-0.152121900645055	-0.0209342880375547	-0.0132454176218988	-0.141293181282623	-0.0700445963588275	-0.0885398996681488	-0.191867393645549	0.00173790898451313	0.00172275692139325	0.00371072267750706
13	13.6259639633796	0.04	-0.677051072350354	-1.19961240758876	-0.154489737111946	0.0433106574284469	-11.9534434288284	-20.7247960780232	-3.18209077963364	16.19	14.03	18.74	-1.24176519288369	-0.71621307776164	-0.190660962639594	-1.22791434710008	-0.708224323571132	-0.188534300042181	-1.27749291946776	-0.735969797250251	-0.195879176100534	-0.677051072350354	16.5944009910694	1.31312478443129	-40.4457122390101	-0.0320644107992357	-0.0243022624328647	-0.152121900645055	-0.0209342880375547	-0.0132454176218988	-0.141293181282623	-0.0700445963588275	-0.0885398996681488	-0.191867393645549	0.00173790898451313	0.00172275692139325	0.00371072267750706
13	13.6259639633796	0.04	-0.676571685110568	-1.19620531554138	-0.156938054679757	0.0367340606116331	-10.4584560817103	-18.8201000454749	-2.09681211794581	16.3	13.65	18.33	-1.1206967251429	-0.622778702159011	-0.124860679175126	-1.10798980597223	-0.615717381775001	-0.123444957577769	-1.15182761379284	-0.639008029462744	-0.127724287906847	-0.676571685110568	16.2621125558148	0.561165877952302	-40.8141459299324	-0.0320644107992357	-0.0243022624328647	-0.152121900645055	-0.0209342880375547	-0.0132454176218988	-0.141293181282623	-0.0700445963588275	-0.0885398996681488	-0.191867393645549	0.00173790898451313	0.00172275692139325	0.00371072267750706
13	13.6259639633796	0.04	-0.676481527105795	-1.16955485986477	-0.183408194346821	0.0482959943420654	-12.5201372371655	-21.1975437513846	-3.84273072294638	16.67	13.45	19.22	-1.23490135462162	-0.729383300988085	-0.223865247354549	-1.22010393891281	-0.720643341415286	-0.221182743917765	-1.26299978977677	-0.745668929575703	-0.229062450064452	-0.676481527105795	16.8813898330215	-0.92674887636481	-42.8239185516684	-0.0320644107992357	-0.0243022624328647	-0.152121900645055	-0.0209342880375547	-0.0132454176218988	-0.141293181282623	-0.0700445963588275	-0.0885398996681488	-0.191867393645549	0.00173790898451313	0.00172275692139325	0.00371072267750706
13	13.6259639633796	0.04	-0.676030540316795	-1.18299409165162	-0.169066988981973	0.0468584083794064	-12.2068842454079	-20.8024651384835	-3.61130335233217	16.01	13.44	19.17	-1.26021292761675	-0.739492806721542	-0.218772685826333	-1.24657369231477	-0.731489304952942	-0.216404917591108	-1.28933847052577	-0.758228738513768	-0.223668495797255	-0.676030540316795	16.7850672974946	-0.043850833359838	-41.8847035104748	-0.0320644107992357	-0.0243022624328647	-0.152121900645055	-0.0209342880375547	-0.0132454176218988	-0.141293181282623	-0.0700445963588275	-0.0885398996681488	-0.191867393645549	0.00173790898451313	0.00172275692139325	0.00371072267750706
13	13.6259639633796	0.04	-0.675883620961756	-1.17785944914677	-0.173907792776743	0.0464734762369555	-11.8300459267721	-20.1963896211224	-3.46370223242182	16.12	13.05	18.05	-1.21526423118343	-0.711841667632891	-0.208419104082351	-1.20186402571724	-0.703992490177557	-0.206120954637877	-1.24839568751904	-0.72911643865153	-0.213865760410152	-0.675883620961756	16.2769174407602	-0.50349977382009	-41.8534744290612	-0.0320644107992357	-0.0243022624328647	-0.152121900645055	-0.0209342880375547	-0.0132454176218988	-0.141293181282623	-0.0700445963588275	-0.0885398996681488	-0.191867393645549	0.00173790898451313	0.00172275692139325	0.00371072267750706
13	13.6259639633796	0.04	-0.675204797628996	-1.21826475953831	-0.132144835719681	0.0366554417178946	-11.0778875852637	-19.9446283418319	-2.2111468286955	16.21	13.49	18.48	-1.19389322000938	-0.663126665154874	-0.132360110300372	-1.18054266565141	-0.65571133818845	-0.130880010725489	-1.22203940135012	-0.679777091079112	-0.135683839366509	-0.675204797628996	16.2553544158721	1.89791972808739	-39.4944374001863	-0.0320644107992357	-0.0243022624328647	-0.152121900645055	-0.0209342880375547	-0.0132454176218988	-0.141293181282623	-0.0700445963588275	-0.0885398996681488	-0.191867393645549	0.00173790898451313	0.00172275692139325	0.00371072267750706
13	13.6259639633796	0.04	-0.675196595099081	-1.22620002996095	-0.124193160237213	0.0349291904725347	-10.9683516019901	-19.969795000176	-1.96690820380414	15.63	13.4	18.35	-1.23858096461597	-0.680286978775709	-0.121992992935447	-1.22606900950507	-0.673414823959725	-0.12076063841438	-1.26853025153432	-0.698618503838025	-0.125152818497693	-0.675196595099081	16.1266182101074	-0.0273252263722612	-41.3490311053199	-0.0320644107992357	-0.0243022624328647	-0.152121900645055	-0.0209342880375547	-0.0132454176218988	-0.141293181282623	-0.0700445963588275	-0.0885398996681488	-0.191867393645549	0.00173790898451313	0.00172275692139325	0.00371072267750706
13	13.6259639633796	0.04	-0.67179365314393	-1.21671933209281	-0.126867974195048	0.0371548887847945	-11.1265917292123	-19.9699627521431	-2.28322070628144	15.3	13.21	18.03	-1.26422348924429	-0.704382817028132	-0.144542144811971	-1.25226428870656	-0.697719552632364	-0.143174816558172	-1.30000195200313	-0.723471805366282	-0.148208312322271	-0.67179365314393	15.8781866350085	-0.623903942720382	-41.6785543805014	-0.0320644107992357	-0.0243022624328647	-0.152121900645055	-0.0209342880375547	-0.0132454176218988	-0.141293181282623	-0.0700445963588275	-0.0885398996681488	-0.191867393645549	0.00173790898451313	0.00172275692139325	0.00371072267750706
13	13.6259639633796	0.04	-0.670302897613152	-1.1921418107294	-0.148463984496902	0.0378729831684252	-11.0519388040252	-19.7490571664099	-2.35482044164047	15.01	13.25	18.82	-1.27352605099772	-0.712688806476187	-0.151851561954654	-1.26223073629033	-0.706367738798558	-0.150504741306782	-1.30486447850035	-0.732559866568679	-0.155612072769891	-0.670302897613152	16.1967653320357	0.0513715260699737	-41.2500417355133	-0.0320644107992357	-0.0243022624328647	-0.152121900645055	-0.0209342880375547	-0.0132454176218988	-0.141293181282623	-0.0700445963588275	-0.0885398996681488	-0.191867393645549	0.00173790898451313	0.00172275692139325	0.00371072267750706
13	13.6259639633796	0.04	-0.669869597216199	-1.15875184192581	-0.180987352506587	0.0457864221801753	-11.5298954863784	-19.7478791563039	-3.31191181645297	16.5	13.55	18.97	-1.16167613411424	-0.67825027231249	-0.194824410510745	-1.14808565992293	-0.670315407722943	-0.192545155522951	-1.18887784275331	-0.694969418996915	-0.198969964692613	-0.669869597216199	16.6117901682954	-1.75434315364435	-43.4279213464634	-0.0320644107992357	-0.0243022624328647	-0.152121900645055	-0.0209342880375547	-0.0132454176218988	-0.141293181282623	-0.0700445963588275	-0.0885398996681488	-0.191867393645549	0.00173790898451313	0.00172275692139325	0.00371072267750706
13	13.6259639633796	0.04	-0.669002046764762	-1.17602680127492	-0.16197729225461	0.0430518545815286	-11.3089289011205	-19.6333723138645	-2.98448548837651	16.17	13.98	19.01	-1.17807353825916	-0.678576745323381	-0.179079952387598	-1.1649841501348	-0.671037186795625	-0.17709022345645	-1.20739272710666	-0.696384120655795	-0.18329820326276	-0.669002046764762	16.6495278554205	-0.132523344331787	-41.8727823703343	-0.0320644107992357	-0.0243022624328647	-0.152121900645055	-0.0209342880375547	-0.0132454176218988	-0.141293181282623	-0.0700445963588275	-0.0885398996681488	-0.191867393645549	0.00173790898451313	0.00172275692139325	0.00371072267750706
13	13.6259639633796	0.04	-0.668144944105355	-1.21300013732057	-0.123289750890136	0.0407894036764394	-11.5954001792717	-20.3745914066589	-2.8162089518845	15.63	13.21	18.72	-1.26326060853148	-0.718935265707735	-0.174609922883986	-1.25048610661928	-0.711665158601957	-0.172844210584634	-1.29693015562116	-0.73677500627332	-0.178540149355956	-0.668144944105355	16.1219961628692	-0.670360597313454	-41.860961045967	-0.0320644107992357	-0.0243022624328647	-0.152121900645055	-0.0209342880375547	-0.0132454176218988	-0.141293181282623	-0.0700445963588275	-0.0885398996681488	-0.191867393645549	0.00173790898451313	0.00172275692139325	0.00371072267750706
13	13.6259639633796	0.04	-0.667720826954792	-1.17271729114051	-0.16272436276907	0.0483702503731416	-12.0326667629082	-20.3654903664663	-3.69984315935015	16.12	13.69	18.79	-1.22576547289878	-0.724226483107702	-0.22268749331662	-1.2122592761259	-0.716246534573294	-0.220233793020689	-1.25527403134083	-0.741424408985112	-0.228331469775118	-0.667720826954792	16.5811424985376	1.6152099536665	-40.0756375761864	-0.0320644107992357	-0.0243022624328647	-0.152121900645055	-0.0209342880375547	-0.0132454176218988	-0.141293181282623	-0.0700445963588275	-0.0885398996681488	-0.191867393645549	0.00173790898451313	0.00172275692139325	0.00371072267750706
13	13.6259639633796	0.04	-0.66688708538475	-1.15577546846659	-0.177998702302913	0.0482201985411888	-12.06820490878	-20.4392924187997	-3.6971173987602	15.89	13.45	19.68	-1.24732320017611	-0.736471285735653	-0.225619371295199	-1.23410128992576	-0.728664522227545	-0.223227754529326	-1.27671858043081	-0.754301564822975	-0.230886310681525	-0.66688708538475	16.727147864469	-1.54098195181164	-43.3058930359539	-0.0320644107992357	-0.0243022624328647	-0.152121900645055	-0.0209342880375547	-0.0132454176218988	-0.141293181282623	-0.0700445963588275	-0.0885398996681488	-0.191867393645549	0.00173790898451313	0.00172275692139325	0.00371072267750706
13	13.6259639633796	0.04	-0.66641648013154	-1.18742405751203	-0.145408902751044	0.0416340950145308	-11.7317691774672	-20.5197699025029	-2.94376845243142	15.44	13.2	18.83	-1.28788670403133	-0.736323536287878	-0.184760368544428	-1.27535368759396	-0.729158034109288	-0.182962380624612	-1.31893992068257	-0.754030433435859	-0.189496807784093	-0.66641648013154	16.4258060400032	-0.978153252245172	-42.4728792019121	-0.0320644107992357	-0.0243022624328647	-0.152121900645055	-0.0209342880375547	-0.0132454176218988	-0.141293181282623	-0.0700445963588275	-0.0885398996681488	-0.191867393645549	0.00173790898451313	0.00172275692139325	0.00371072267750706
13	13.6259639633796	0.04	-0.665673069632975	-1.15287328141381	-0.178472857852136	0.0448350268717849	-11.4957643494986	-19.7800256913062	-3.21150300769103	15.33	13.29	18.87	-1.2497439172062	-0.726326739592471	-0.202909561978745	-1.23784404804776	-0.719410768209513	-0.200977488371265	-1.27804234612785	-0.744141976382007	-0.207820278560252	-0.665673069632975	16.3247094899766	-0.50462785693592	-41.9388041296089	-0.0320644107992357	-0.0243022624328647	-0.152121900645055	-0.0209342880375547	-0.0132454176218988	-0.141293181282623	-0.0700445963588275	-0.0885398996681488	-0.191867393645549	0.00173790898451313	0.00172275692139325	0.00371072267750706
13	13.6259639633796	0.04	-0.665400184585596	-1.17360628093437	-0.157194088236824	0.0384638463803416	-11.1189478734109	-19.798665749355	-2.43922999746688	15.94	13.42	18.1	-1.20467946073829	-0.676549031015091	-0.148418601291897	-1.19180167582308	-0.669316855826626	-0.146832035830175	-1.23388757682568	-0.692966840286581	-0.152381271917056	-0.665400184585596	16.28304322869	0.282585944915973	-41.0873466847245	-0.0320644107992357	-0.0243022624328647	-0.152121900645055	-0.0209342880375547	-0.0132454176218988	-0.141293181282623	-0.0700445963588275	-0.0885398996681488	-0.191867393645549	0.00173790898451313	0.00172275692139325	0.00371072267750706
13	13.6259639633796	0.04	-0.665254937029264	-1.1842102029647	-0.146299671093831	0.0460280831930639	-12.4817900835089	-21.3537319267897	-3.60984824022806	15.68	13.86	18.12	-1.32023060137711	-0.771707787880391	-0.223184974383674	-1.30676442584091	-0.763836471669866	-0.220908517498825	-1.35932082391806	-0.794497225178305	-0.229553111217434	-0.665254937029264	16.3056349102993	1.0148005998597	-40.4322600836917	-0.0320644107992357	-0.0243022624328647	-0.152121900645055	-0.0209342880375547	-0.0132454176218988	-0.141293181282623	-0.0700445963588275	-0.0885398996681488	-0.191867393645549	0.00173790898451313	0.00172275692139325	0.00371072267750706
13	13.6259639633796	0.04	-0.665229014816907	-1.20708402536971	-0.123374004264099	0.0362144777224289	-11.3258031293236	-20.4480864341579	-2.20351982448935	16.33	14.01	19.17	-1.21531166749633	-0.673137837672695	-0.130964007849063	-1.20146288743169	-0.665467263846706	-0.129471640261725	-1.2439628889799	-0.690622404273739	-0.133885541681658	-0.665229014816907	16.6976445666759	-1.9455993572004	-43.6960837581562	-0.0320644107992357	-0.0243022624328647	-0.152121900645055	-0.0209342880375547	-0.0132454176218988	-0.141293181282623	-0.0700445963588275	-0.0885398996681488	-0.191867393645549	0.00173790898451313	0.00172275692139325	0.00371072267750706
13	13.6259639633796	0.04	-0.665075211401948	-1.17866888804718	-0.151481534756718	0.0505244482173755	-12.6018011952673	-21.1310186913209	-4.07258369921361	16.26	13.86	18.67	-1.26146533696826	-0.752293849312817	-0.24312236165737	-1.247256458731	-0.743820170813477	-0.240383882895956	-1.29457828502529	-0.772724512589332	-0.2499977187396	-0.665075211401948	16.4558145454389	-0.203542743611458	-41.8343829393341	-0.0320644107992357	-0.0243022624328647	-0.152121900645055	-0.0209342880375547	-0.0132454176218988	-0.141293181282623	-0.0700445963588275	-0.0885398996681488	-0.191867393645549	0.00173790898451313	0.00172275692139325	0.00371072267750706
13	13.6259639633796	0.04	-0.664786916992889	-1.16177182571707	-0.167802008268705	0.0396634434498158	-10.729712475507	-18.9728029897919	-2.48662196122207	15.55	13.46	18.99	-1.18231802572029	-0.668637758870593	-0.1549574920209	-1.17054812144376	-0.661981510512388	-0.153414899581015	-1.21128697512724	-0.685483104760146	-0.158934315131053	-0.664786916992889	16.3038467331647	-0.201452068311328	-41.640374400422	-0.0320644107992357	-0.0243022624328647	-0.152121900645055	-0.0209342880375547	-0.0132454176218988	-0.141293181282623	-0.0700445963588275	-0.0885398996681488	-0.191867393645549	0.00173790898451313	0.00172275692139325	0.00371072267750706
13	13.6259639633796	0.04	-0.662234174130938	-1.14894836597678	-0.1755199822851	0.0389399711506405	-10.2677744542214	-18.2319207032213	-2.30362820522153	16.12	13.16	18.63	-1.09704899947859	-0.61783132316307	-0.138613646847554	-1.08495204740734	-0.611018613878462	-0.137085180349584	-1.12216033228318	-0.632529095685214	-0.141870146407541	-0.662234174130938	16.3566638674012	-0.29499889319161	-41.7167789964889	-0.0320644107992357	-0.0243022624328647	-0.152121900645055	-0.0209342880375547	-0.0132454176218988	-0.141293181282623	-0.0700445963588275	-0.0885398996681488	-0.191867393645549	0.00173790898451313	0.00172275692139325	0.00371072267750706
13	13.6259639633796	0.04	-0.66185408972072	-1.19743283853094	-0.126275340910499	0.0343939127665627	-11.1602371690639	-20.3927111052539	-1.92776323287387	16.16	14.18	19.27	-1.22471272687916	-0.670243619173373	-0.115774511467584	-1.21113741278364	-0.662814311507092	-0.11449121023054	-1.2582231250055	-0.688903333813799	-0.118580320259176	-0.66185408972072	16.8013538567552	0.407849110258723	-41.5193638470875	-0.0320644107992357	-0.0243022624328647	-0.152121900645055	-0.0209342880375547	-0.0132454176218988	-0.141293181282623	-0.0700445963588275	-0.0885398996681488	-0.191867393645549	0.00173790898451313	0.00172275692139325	0.00371072267750706
13	13.6259639633796	0.04	-0.661164827849767	-1.17001024942468	-0.152319406274852	0.0372543248666911	-10.9289783883172	-19.6032390422097	-2.25471773442468	15.81	13.59	18.84	-1.2025787760577	-0.670448257325439	-0.138317738593182	-1.19002359864299	-0.663448635358304	-0.136873672073621	-1.23361562221255	-0.686109837446041	-0.141811681617526	-0.661164827849767	16.5557158250394	-0.145428066587115	-41.7779922338842	-0.0320644107992357	-0.0243022624328647	-0.152121900645055	-0.0209342880375547	-0.0132454176218988	-0.141293181282623	-0.0700445963588275	-0.0885398996681488	-0.191867393645549	0.00173790898451313	0.00172275692139325	0.00371072267750706
13	13.6259639633796	0.04	-0.660223840129591	-1.18989751630961	-0.130550163949572	0.04766488944017	-12.9367838547647	-21.9651130616603	-3.90845464786909	15.5	13.27	18.15	-1.37367993981536	-0.809055724736352	-0.244431509657344	-1.36015806298438	-0.801091750347415	-0.242025437710452	-1.41063187929492	-0.827707632767569	-0.250740437227085	-0.660223840129591	16.1214772640901	-0.24204887542003	-41.5262913719289	-0.0320644107992357	-0.0243022624328647	-0.152121900645055	-0.0209342880375547	-0.0132454176218988	-0.141293181282623	-0.0700445963588275	-0.0885398996681488	-0.191867393645549	0.00173790898451313	0.00172275692139325	0.00371072267750706
13	13.6259639633796	0.04	-0.659832216420722	-1.14292798316521	-0.176736449676229	0.0452942633637417	-11.2395935620444	-19.2961459232891	-3.18304120079962	16.06	13.69	19.16	-1.16555117382423	-0.678908706517235	-0.192266239210243	-1.1528335947588	-0.671500987879701	-0.190168381000599	-1.19451182904814	-0.694856094010381	-0.196946260607786	-0.659832216420722	16.6361253414406	0.515879168780782	-41.1792920078744	-0.0320644107992357	-0.0243022624328647	-0.152121900645055	-0.0209342880375547	-0.0132454176218988	-0.141293181282623	-0.0700445963588275	-0.0885398996681488	-0.191867393645549	0.00173790898451313	0.00172275692139325	0.00371072267750706
13	13.6259639633796	0.04	-0.658191145003221	-1.16671111104104	-0.149671178965405	0.0455283808756498	-11.4184034867221	-19.5810549639059	-3.25575200953837	16.5	13.52	19.31	-1.1521921149897	-0.671883843205754	-0.191575571421803	-1.13872226860843	-0.664029100896463	-0.189335933184494	-1.18001290410814	-0.687627831650131	-0.195932496891737	-0.658191145003221	16.6462298332513	0.160549127195712	-41.5479017941843	-0.0320644107992357	-0.0243022624328647	-0.152121900645055	-0.0209342880375547	-0.0132454176218988	-0.141293181282623	-0.0700445963588275	-0.0885398996681488	-0.191867393645549	0.00173790898451313	0.00172275692139325	0.00371072267750706
13	13.6259639633796	0.04	-0.657948016547024	-1.1323556944413	-0.183540338652747	0.0465716617522357	-11.679416728265	-19.9300973634594	-3.42873609307065	16.05	14.1	19.96	-1.2044432976473	-0.705826717363653	-0.207210137080008	-1.19131945170845	-0.69813589363098	-0.204952335553512	-1.2327331440248	-0.723620185394301	-0.212334856057559	-0.657948016547024	17.0723899051017	0.376592018157563	-41.7015023695576	-0.0320644107992357	-0.0243022624328647	-0.152121900645055	-0.0209342880375547	-0.0132454176218988	-0.141293181282623	-0.0700445963588275	-0.0885398996681488	-0.191867393645549	0.00173790898451313	0.00172275692139325	0.00371072267750706
13	13.6259639633796	0.04	-0.656743497751846	-1.1883197376962	-0.125167257807494	0.0472420913493569	-12.3460319275926	-21.0024770664031	-3.68958678878221	16.37	13.78	18.65	-1.24529601419752	-0.732031002913482	-0.218765991629444	-1.23101778933146	-0.723637734847608	-0.216257680363753	-1.27738852695227	-0.749042380998174	-0.223981578529181	-0.656743497751846	16.4354729732494	-0.614663757290635	-42.1664003460942	-0.0320644107992357	-0.0243022624328647	-0.152121900645055	-0.0209342880375547	-0.0132454176218988	-0.141293181282623	-0.0700445963588275	-0.0885398996681488	-0.191867393645549	0.00173790898451313	0.00172275692139325	0.00371072267750706
13	13.6259639633796	0.04	-0.655856314915661	-1.17759446914116	-0.134118160690158	0.0386264581834498	-10.9624721472611	-19.5012871295194	-2.42365716500277	15.96	13.55	18.22	-1.18543497474423	-0.666381547367282	-0.147328119990332	-1.17272797925419	-0.659238424802614	-0.145748870351036	-1.21657063531775	-0.684831819613902	-0.151358094913512	-0.655856314915661	16.3483408022438	1.19832348317917	-40.253357350214	-0.0320644107992357	-0.0243022624328647	-0.152121900645055	-0.0209342880375547	-0.0132454176218988	-0.141293181282623	-0.0700445963588275	-0.0885398996681488	-0.191867393645549	0.00173790898451313	0.00172275692139325	0.00371072267750706
13	13.6259639633796	0.04	-0.654662622862724	-1.13044329325868	-0.178881952466772	0.0441778606341598	-10.931919218352	-18.8709608214361	-2.99287761526794	16.27	12.96	19.49	-1.1253342537625	-0.651904440488362	-0.178474627214225	-1.11262265172275	-0.644540628547398	-0.176458605372044	-1.14718030288922	-0.665625013036298	-0.18244838635856	-0.654662622862724	16.5884231626212	-1.51938725489265	-43.1100178202264	-0.0320644107992357	-0.0243022624328647	-0.152121900645055	-0.0209342880375547	-0.0132454176218988	-0.141293181282623	-0.0700445963588275	-0.0885398996681488	-0.191867393645549	0.00173790898451313	0.00172275692139325	0.00371072267750706
13	13.6259639633796	0.04	-0.653313825125796	-1.1439219180117	-0.162705732239893	0.0456932688033069	-11.2745278190435	-19.3190768641389	-3.2299787739481	16.13	12.89	19.34	-1.16198762856385	-0.678130841124505	-0.194274053685163	-1.14916026328059	-0.670644847474384	-0.192129431668181	-1.18393524052446	-0.69164956826465	-0.198120406491052	-0.653313825125796	16.4372960986646	1.60646252573674	-39.8072483443006	-0.0320644107992357	-0.0243022624328647	-0.152121900645055	-0.0209342880375547	-0.0132454176218988	-0.141293181282623	-0.0700445963588275	-0.0885398996681488	-0.191867393645549	0.00173790898451313	0.00172275692139325	0.00371072267750706
13	13.6259639633796	0.04	-0.652584185312523	-1.16100166439917	-0.144166706225874	0.0427624168079687	-11.1899603113177	-19.4559099957218	-2.92401062691359	16.03	13.82	18.94	-1.17709291517419	-0.676998557581156	-0.17690419998812	-1.16430656616563	-0.669644558823765	-0.174982551481899	-1.20874152525025	-0.692967303154742	-0.181401978864229	-0.652584185312523	16.4257441584554	0.209399959960163	-41.3126733749841	-0.0320644107992357	-0.0243022624328647	-0.152121900645055	-0.0209342880375547	-0.0132454176218988	-0.141293181282623	-0.0700445963588275	-0.0885398996681488	-0.191867393645549	0.00173790898451313	0.00172275692139325	0.00371072267750706
13	13.6259639633796	0.04	-0.652262961842007	-1.17201912611235	-0.132506797571666	0.031458654717257	-9.84676998165433	-18.3771477340622	-1.31639222924644	14.97	13.4	18	-1.18858192798681	-0.636861226704103	-0.0851405254213916	-1.17815418243769	-0.631273873686357	-0.084393564935027	-1.22018181774869	-0.65520071244469	-0.0876740209971452	-0.652262961842007	15.942208682412	-0.292548624361824	-41.403846808722	-0.0320644107992357	-0.0243022624328647	-0.152121900645055	-0.0209342880375547	-0.0132454176218988	-0.141293181282623	-0.0700445963588275	-0.0885398996681488	-0.191867393645549	0.00173790898451313	0.00172275692139325	0.00371072267750706
13	13.6259639633796	0.04	-0.652032280786096	-1.14674369781293	-0.15732086375926	0.0361327408827326	-10.1162215187531	-18.2738130054157	-1.95863003209053	15.97	12.89	18.64	-1.10968518995264	-0.614311922438609	-0.118938654924574	-1.09775574976796	-0.607707889691462	-0.117660029614967	-1.1362122204675	-0.628670684335827	-0.121559619413814	-0.652032280786096	16.2312264649013	2.68222522867736	-38.6101373501236	-0.0320644107992357	-0.0243022624328647	-0.152121900645055	-0.0209342880375547	-0.0132454176218988	-0.141293181282623	-0.0700445963588275	-0.0885398996681488	-0.191867393645549	0.00173790898451313	0.00172275692139325	0.00371072267750706
13	13.6259639633796	0.04	-0.651864256608294	-1.13063269229341	-0.173095820923178	0.0473103033187183	-11.3889584188975	-19.3683051447924	-3.40961169300256	16.11	13.41	19.15	-1.16629163388124	-0.685803265865669	-0.205314897850096	-1.15345714872199	-0.678256326847826	-0.203055504973666	-1.19216931689193	-0.703094698380267	-0.210422442008929	-0.651864256608294	16.4828985871639	-1.21883399091333	-42.7679026256523	-0.0320644107992357	-0.0243022624328647	-0.152121900645055	-0.0209342880375547	-0.0132454176218988	-0.141293181282623	-0.0700445963588275	-0.0885398996681488	-0.191867393645549	0.00173790898451313	0.00172275692139325	0.00371072267750706
13	13.6259639633796	0.04	-0.651735084225586	-1.17982787162336	-0.123642296827816	0.0441363207971108	-12.3864385428932	-21.386217227872	-3.38665985791436	16.07	13.75	19.19	-1.29140923568444	-0.747956544212174	-0.204503852739906	-1.27730665345204	-0.739788630912848	-0.202270608373661	-1.32405497713317	-0.766887224157487	-0.209597678443588	-0.651735084225586	16.7237269226933	1.8322323856843	-39.9577349694405	-0.0320644107992357	-0.0243022624328647	-0.152121900645055	-0.0209342880375547	-0.0132454176218988	-0.141293181282623	-0.0700445963588275	-0.0885398996681488	-0.191867393645549	0.00173790898451313	0.00172275692139325	0.00371072267750706
13	13.6259639633796	0.04	-0.649719245656915	-1.1484305808933	-0.151007910420532	0.0476313098098958	-11.6327253957542	-19.753981948224	-3.51146884328449	15.92	13.39	17.87	-1.20367223562114	-0.708818536949871	-0.213964838278604	-1.190857332384	-0.701272096403273	-0.211686860422551	-1.23364990407579	-0.725410779966705	-0.219985915665248	-0.649719245656915	16.1709573241437	-1.48770112381693	-42.7829340470181	-0.0320644107992357	-0.0243022624328647	-0.152121900645055	-0.0209342880375547	-0.0132454176218988	-0.141293181282623	-0.0700445963588275	-0.0885398996681488	-0.191867393645549	0.00173790898451313	0.00172275692139325	0.00371072267750706
13	13.6259639633796	0.04	-0.649455643866243	-1.1703654546219	-0.128545833110587	0.035974563809491	-10.1018708124336	-18.2664489534579	-1.93729267140932	15.43	12.89	18.84	-1.14684368453614	-0.634237490426202	-0.121631296316263	-1.13569524206462	-0.628072081599662	-0.120448921134708	-1.17371819460362	-0.649521049904938	-0.124615337178568	-0.649455643866243	15.8167234128353	-1.7472159480956	-42.6358985273709	-0.0320644107992357	-0.0243022624328647	-0.152121900645055	-0.0209342880375547	-0.0132454176218988	-0.141293181282623	-0.0700445963588275	-0.0885398996681488	-0.191867393645549	0.00173790898451313	0.00172275692139325	0.00371072267750706
13	13.6259639633796	0.04	-0.648548411176602	-1.12380659574687	-0.173290226606335	0.0417720947041128	-10.6576885265074	-18.6273480007819	-2.68802905223285	15.96	13.13	19.21	-1.13173621096331	-0.647525994044366	-0.163315777125419	-1.11958739701192	-0.640575016639802	-0.161562636267679	-1.15552946012328	-0.661549855203552	-0.166815784087262	-0.648548411176602	16.5129607475255	-2.07358396650301	-43.6404220842228	-0.0320644107992357	-0.0243022624328647	-0.152121900645055	-0.0209342880375547	-0.0132454176218988	-0.141293181282623	-0.0700445963588275	-0.0885398996681488	-0.191867393645549	0.00173790898451313	0.00172275692139325	0.00371072267750706
13	13.6259639633796	0.04	-0.648107536009287	-1.1533961087056	-0.142818963312973	0.0424282191108513	-10.3567320133275	-18.0385934353217	-2.67487059133337	15.64	13.34	18.2	-1.11832678312096	-0.642079485722604	-0.165832188324243	-1.10701486625297	-0.63558482792243	-0.164154789591892	-1.14940934278624	-0.659170394708813	-0.169968548805798	-0.648107536009287	15.8703568969498	-0.579486771274513	-41.5977768191045	-0.0320644107992357	-0.0243022624328647	-0.152121900645055	-0.0209342880375547	-0.0132454176218988	-0.141293181282623	-0.0700445963588275	-0.0885398996681488	-0.191867393645549	0.00173790898451313	0.00172275692139325	0.00371072267750706
13	13.6259639633796	0.04	-0.648066619996751	-1.15665721027823	-0.139476029715269	0.0349054839796514	-10.0753752415327	-18.3468849371812	-1.80386554588431	15.96	13.77	19.04	-1.11482896139811	-0.612219466938014	-0.109609972477922	-1.10286567183122	-0.605649706898522	-0.10843374196582	-1.1427497873836	-0.627658677147287	-0.112306032478285	-0.648066619996751	16.3512506494882	-0.610984270971081	-42.1201706929239	-0.0320644107992357	-0.0243022624328647	-0.152121900645055	-0.0209342880375547	-0.0132454176218988	-0.141293181282623	-0.0700445963588275	-0.0885398996681488	-0.191867393645549	0.00173790898451313	0.00172275692139325	0.00371072267750706
13	13.6259639633796	0.04	-0.648062964678872	-1.17067139379747	-0.125454535560278	0.0436185586578536	-11.9493810615298	-20.685344084591	-3.21341803846865	16.11	13.93	19.24	-1.24588416391302	-0.719714623660149	-0.193545083407283	-1.23218237584438	-0.711799459852048	-0.191416543859718	-1.27524853907793	-0.736476775733554	-0.197928036494244	-0.648062964678872	16.7157516726399	1.22492371100422	-40.601300537295	-0.0320644107992357	-0.0243022624328647	-0.152121900645055	-0.0209342880375547	-0.0132454176218988	-0.141293181282623	-0.0700445963588275	-0.0885398996681488	-0.191867393645549	0.00173790898451313	0.00172275692139325	0.00371072267750706
13	13.6259639633796	0.04	-0.648030903930631	-1.16653170196489	-0.129530105896374	0.0425118049785268	-11.7761027208759	-20.501776826855	-3.05042861489676	15.49	12.97	18.56	-1.28253568393719	-0.736681122069847	-0.190826560202506	-1.26992261751436	-0.729436249243706	-0.188949880973055	-1.31577478364886	-0.755915679218416	-0.195345507307927	-0.648030903930631	16.0881438207977	-1.90348806682307	-43.0745098478307	-0.0320644107992357	-0.0243022624328647	-0.152121900645055	-0.0209342880375547	-0.0132454176218988	-0.141293181282623	-0.0700445963588275	-0.0885398996681488	-0.191867393645549	0.00173790898451313	0.00172275692139325	0.00371072267750706
13	13.6259639633796	0.04	-0.648005461959703	-1.13574428884157	-0.160266635077835	0.0495486693580808	-12.2660628532955	-20.6536991590486	-3.87842654754248	15.46	13.54	18.37	-1.29416080968981	-0.768591510493287	-0.243022211296761	-1.28149991057193	-0.761072306153022	-0.240644701734119	-1.32668000929167	-0.790531400448123	-0.249713522471666	-0.648005461959703	16.1583356647695	1.50857762155149	-39.7991299780533	-0.0320644107992357	-0.0243022624328647	-0.152121900645055	-0.0209342880375547	-0.0132454176218988	-0.141293181282623	-0.0700445963588275	-0.0885398996681488	-0.191867393645549	0.00173790898451313	0.00172275692139325	0.00371072267750706
13	13.6259639633796	0.04	-0.647234622529129	-1.13416103690194	-0.160308208156316	0.0459879703120792	-11.7833397976183	-20.1626577027482	-3.40402189248852	16.28	13.52	18.86	-1.20178482962738	-0.702339900815363	-0.202894972003348	-1.18819247316818	-0.694396337165654	-0.200600201163127	-1.23059541566945	-0.718823530783542	-0.207616406520654	-0.647234622529129	16.6880240957034	0.704955178186886	-41.0375236288627	-0.0320644107992357	-0.0243022624328647	-0.152121900645055	-0.0209342880375547	-0.0132454176218988	-0.141293181282623	-0.0700445963588275	-0.0885398996681488	-0.191867393645549	0.00173790898451313	0.00172275692139325	0.00371072267750706
13	13.6259639633796	0.04	-0.646532871288192	-1.13084988986533	-0.162215852711055	0.0431930631467453	-11.1575448805189	-19.3565141662743	-2.95857559476346	16.08	13.7	19.37	-1.16771859365446	-0.673100151432059	-0.178481709209659	-1.15493279671267	-0.665730120754752	-0.17652744479683	-1.19331763076221	-0.688222280379994	-0.182476400400728	-0.646532871288192	16.7723516359231	-2.13400605144137	-43.970147907854	-0.0320644107992357	-0.0243022624328647	-0.152121900645055	-0.0209342880375547	-0.0132454176218988	-0.141293181282623	-0.0700445963588275	-0.0885398996681488	-0.191867393645549	0.00173790898451313	0.00172275692139325	0.00371072267750706
13	13.6259639633796	0.04	-0.645919834043292	-1.164448496978	-0.127391171108583	0.0304185893350883	-9.52284210760468	-17.9169519990723	-1.12873221613705	15.71	13.55	18.43	-1.10567480993463	-0.587665058091824	-0.0696553062490229	-1.09433317367968	-0.581636989740504	-0.0689408058013279	-1.13520663599488	-0.602219913865596	-0.0714313625869299	-0.645919834043292	16.1415051075791	-0.961401988089606	-42.3047889897388	-0.0320644107992357	-0.0243022624328647	-0.152121900645055	-0.0209342880375547	-0.0132454176218988	-0.141293181282623	-0.0700445963588275	-0.0885398996681488	-0.191867393645549	0.00173790898451313	0.00172275692139325	0.00371072267750706
13	13.6259639633796	0.04	-0.644995946063682	-1.13801188651048	-0.151980005616883	0.0499773703066547	-11.9838442186091	-20.1414345431273	-3.82625389409078	15.5	13.49	18.48	-1.25949019504573	-0.749377322651718	-0.239264450257704	-1.2470880204096	-0.741998219217293	-0.23690841802499	-1.29553648727974	-0.769927774158669	-0.245349880937879	-0.644995946063682	16.2449225246821	1.6471826276072	-39.6892059961915	-0.0320644107992357	-0.0243022624328647	-0.152121900645055	-0.0209342880375547	-0.0132454176218988	-0.141293181282623	-0.0700445963588275	-0.0885398996681488	-0.191867393645549	0.00173790898451313	0.00172275692139325	0.00371072267750706
13	13.6259639633796	0.04	-0.644840078978843	-1.14871141711562	-0.140968740842068	0.0478155020187609	-12.4114591260601	-21.0588381769877	-3.76408007513245	16.05	13.29	19.22	-1.27260071577507	-0.750033389064032	-0.227466062352992	-1.25873251658885	-0.741859880824628	-0.224987245060408	-1.29969732879689	-0.768168625486078	-0.232466564356019	-0.644840078978843	16.7338696507714	-0.634966854751624	-42.3586689261885	-0.0320644107992357	-0.0243022624328647	-0.152121900645055	-0.0209342880375547	-0.0132454176218988	-0.141293181282623	-0.0700445963588275	-0.0885398996681488	-0.191867393645549	0.00173790898451313	0.00172275692139325	0.00371072267750706
13	13.6259639633796	0.04	-0.644253213546316	-1.13627423585182	-0.15223219124081	0.0413740989004832	-11.4237362001252	-20.0090056998682	-2.83846670038226	15.84	13.97	18.9	-1.22490915831166	-0.699337053702873	-0.173764949094087	-1.21204246328942	-0.691991075001768	-0.171939686714116	-1.25858346128433	-0.718623136415464	-0.17795634469949	-0.644253213546316	16.6616459556549	-1.47209127321121	-43.2589225879367	-0.0320644107992357	-0.0243022624328647	-0.152121900645055	-0.0209342880375547	-0.0132454176218988	-0.141293181282623	-0.0700445963588275	-0.0885398996681488	-0.191867393645549	0.00173790898451313	0.00172275692139325	0.00371072267750706
13	13.6259639633796	0.04	-0.642974847281091	-1.12730282741771	-0.158646867144475	0.0495956722454412	-12.1763238583251	-20.49844367478	-3.85420404187021	16.19	14.25	19.22	-1.22850468288922	-0.729746663583652	-0.230988644278084	-1.2148107797004	-0.721612319203312	-0.228413858706227	-1.26167773310773	-0.748475727450596	-0.236619154236759	-0.642974847281091	16.9604450242017	0.0309987362425399	-41.9943131033329	-0.0320644107992357	-0.0243022624328647	-0.152121900645055	-0.0209342880375547	-0.0132454176218988	-0.141293181282623	-0.0700445963588275	-0.0885398996681488	-0.191867393645549	0.00173790898451313	0.00172275692139325	0.00371072267750706
13	13.6259639633796	0.04	-0.642190654468955	-1.12470648740248	-0.159674821535434	0.0506012653188114	-11.8873019733891	-19.9264938183153	-3.8481101284629	15.9	13.38	19.55	-1.21538518757412	-0.725047309898458	-0.234709432222792	-1.20248219561839	-0.71734993156705	-0.232217667515712	-1.241349570604	-0.741234309175187	-0.240408438744454	-0.642190654468955	16.6136582317175	1.72809449696976	-39.8926821675245	-0.0320644107992357	-0.0243022624328647	-0.152121900645055	-0.0209342880375547	-0.0132454176218988	-0.141293181282623	-0.0700445963588275	-0.0885398996681488	-0.191867393645549	0.00173790898451313	0.00172275692139325	0.00371072267750706
13	13.6259639633796	0.04	-0.6413037277689	-1.14125675921514	-0.141350696322657	0.0371041459703477	-10.5300250888954	-18.9051888172719	-2.15486136051885	15.71	13.45	19.4	-1.16640943124281	-0.649679867978348	-0.132950304713889	-1.15443707104626	-0.643011367892926	-0.131585664739588	-1.19297732533812	-1.61289062499999	-0.135896081429123	-0.6413037277689	16.4845711105412	1.3070516662415	-40.2960677796376	-0.0320644107992357	-0.0243022624328647	-0.152121900645055	-0.0209342880375547	-0.0132454176218988	-0.141293181282623	-0.0700445963588275	-0.0885398996681488	-0.191867393645549	0.00173790898451313	0.00172275692139325	0.00371072267750706
13	13.6259639633796	0.04	-0.640495443227667	-1.12894404722326	-0.15204683923207	0.0289643885851408	-9.68259196895751	-18.4357040260607	-0.929479911854347	16.03	13.61	18.88	-1.11579832765582	-0.586026978468747	-0.0562556292816753	-1.10369075360642	-0.579667975357796	-0.0556451971091746	-1.14424213123168	-0.600936628506553	-0.0577307445482891	-0.640495443227667	16.7042326340811	1.34909895887433	-40.4358287466384	-0.0320644107992357	-0.0243022624328647	-0.152121900645055	-0.0209342880375547	-0.0132454176218988	-0.141293181282623	-0.0700445963588275	-0.0885398996681488	-0.191867393645549	0.00173790898451313	0.00172275692139325	0.00371072267750706
13	13.6259639633796	0.04	-0.639759144454771	-1.15609345142868	-0.123424837480858	0.0382173805920832	-11.640550377718	-20.7578657995486	-2.52323495588747	16.19	14.65	19.31	-1.24406626639016	-0.697644747633407	-0.151223228876657	-1.23019932020005	-0.689868472014816	-0.149537623829579	-1.27613810035931	-0.71375374542885	-0.15550911162009	-0.639759144454771	16.9717095646977	-0.552568367824645	-42.6329089250196	-0.0320644107992357	-0.0243022624328647	-0.152121900645055	-0.0209342880375547	-0.0132454176218988	-0.141293181282623	-0.0700445963588275	-0.0885398996681488	-0.191867393645549	0.00173790898451313	0.00172275692139325	0.00371072267750706
13	13.6259639633796	0.04	-0.639216631181645	-1.15435504639584	-0.124078215967448	0.0251758483822256	-8.9668339809337	-17.6783887931499	-0.255279168717506	15.86	13.63	18.62	-1.08104239662631	-0.548326423313807	-0.0156104500013077	-1.06965049856026	-0.542548223734581	-0.0154459489089037	-1.11029975849845	-0.560150837762472	-0.0159942984131331	-0.639216631181645	16.2900622461414	-1.25678277482201	-42.6837944313274	-0.0320644107992357	-0.0243022624328647	-0.152121900645055	-0.0209342880375547	-0.0132454176218988	-0.141293181282623	-0.0700445963588275	-0.0885398996681488	-0.191867393645549	0.00173790898451313	0.00172275692139325	0.00371072267750706
13	13.6259639633796	0.04	-0.633490289656849	-1.11019511459292	-0.156785464720779	0.0501855670965215	-11.8961007843584	-19.9762626475318	-3.815938921185	16.25	13.66	19.23	-1.19263798698009	-0.710230033650588	-0.227822080321085	-1.17920759966892	-0.702232079085931	-0.225256558502938	-1.2208283690109	-0.726349004042578	-0.233050042716029	-0.633490289656849	16.7870435992545	0.0540782773543952	-41.7334581171788	-0.0320644107992357	-0.0243022624328647	-0.152121900645055	-0.0209342880375547	-0.0132454176218988	-0.141293181282623	-0.0700445963588275	-0.0885398996681488	-0.191867393645549	0.00173790898451313	0.00172275692139325	0.00371072267750706
13	13.6259639633796	0.04	-0.632343922146565	-1.14569914111607	-0.118988703177056	0.0310213373016897	-9.90384265983708	-18.5458780939713	-1.26180722570283	15.71	13.48	18.66	-1.14449948616329	-0.611183939514316	-0.0778683928653376	-1.13275999929739	-0.604914835930329	-0.077069672563264	-1.17564829387109	-0.627105374013933	-0.0797309720282934	-0.632343922146565	16.4646826791031	2.04508675098838	-39.4842352000484	-0.0320644107992357	-0.0243022624328647	-0.152121900645055	-0.0209342880375547	-0.0132454176218988	-0.141293181282623	-0.0700445963588275	-0.0885398996681488	-0.191867393645549	0.00173790898451313	0.00172275692139325	0.00371072267750706
13	13.6259639633796	0.04	-0.632039438972625	-1.10825701764874	-0.155821860296508	0.0367821737928022	-10.5196027531173	-18.9244216769693	-2.11478382926524	15.92	13.43	19.39	-1.15290142440977	-0.6408684611511	-0.128835497892431	-1.14062026136637	-0.634041676229053	-0.127463091091733	-1.17930688318027	-0.657028161840286	-0.131712946514781	-0.632039438972625	16.8691533938472	1.57321984191813	-40.2936991749092	-0.0320644107992357	-0.0243022624328647	-0.152121900645055	-0.0209342880375547	-0.0132454176218988	-0.141293181282623	-0.0700445963588275	-0.0885398996681488	-0.191867393645549	0.00173790898451313	0.00172275692139325	0.00371072267750706
13	13.6259639633796	0.04	-0.628158135333483	-1.12902551516942	-0.127290755497542	0.0379028224250276	-11.0978275982552	-19.8274835990405	-2.36817159746985	16.26	13.86	19.36	-1.18326993976962	-0.662299163086761	-0.141328386403905	-1.16993057976722	-0.654832864257754	-0.139735148748288	-1.21134101055831	-0.678510639004376	-0.144432268992862	-0.628158135333483	16.8094147432411	-1.49920849873615	-43.4102769373962	-0.0320644107992357	-0.0243022624328647	-0.152121900645055	-0.0209342880375547	-0.0132454176218988	-0.141293181282623	-0.0700445963588275	-0.0885398996681488	-0.191867393645549	0.00173790898451313	0.00172275692139325	0.00371072267750706
13	13.6259639633796	0.04	-0.624987729618446	-1.12342336499234	-0.12655209424455	0.0376526092199321	-10.9943018732728	-19.6723392625575	-2.31626448398815	16.12	14.27	19.11	-1.18381839783617	-0.661601889599222	-0.139385381362277	-1.1707675623663	-0.654308154830868	-0.137848747295439	-1.21552498410925	-0.677370483336186	-0.14286632096286	-0.624987729618446	16.8955525480671	-0.23749584916091	-42.2254892011058	-0.0320644107992357	-0.0243022624328647	-0.152121900645055	-0.0209342880375547	-0.0132454176218988	-0.141293181282623	-0.0700445963588275	-0.0885398996681488	-0.191867393645549	0.00173790898451313	0.00172275692139325	0.00371072267750706
13	13.6259639633796	0.04	-0.622566468266715	-1.0981509017386	-0.146982034794832	0.0431158689436178	-10.7686435592296	-18.6892341992189	-2.84805291924024	15.89	13.77	19.69	-1.14098159415414	-0.657427905505135	-0.173874216856134	-1.12890087217228	-0.650467053734856	-0.172033235297436	-1.16968044102535	-0.671727784177034	-0.177837036597294	-0.622566468266715	16.6246314219307	-0.742654118373735	-42.4535938031878	-0.0320644107992357	-0.0243022624328647	-0.152121900645055	-0.0209342880375547	-0.0132454176218988	-0.141293181282623	-0.0700445963588275	-0.0885398996681488	-0.191867393645549	0.00173790898451313	0.00172275692139325	0.00371072267750706
13	13.6259639633796	0.04	-0.619837316852958	-1.0747403712903	-0.164934262415613	0.0544384975956823	-13.0241554978767	-21.4989047980824	-4.54940619767106	16.2	13.54	19.07	-1.28748187517333	-0.779963644680681	-0.272445414188035	-1.27310119694733	-0.771251750231199	-0.269402303515071	-1.31802458372923	-0.799465273342542	-0.279265531907704	-0.619837316852958	16.7334723780285	-0.583961347701931	-42.3588591373719	-0.0320644107992357	-0.0243022624328647	-0.152121900645055	-0.0209342880375547	-0.0132454176218988	-0.141293181282623	-0.0700445963588275	-0.0885398996681488	-0.191867393645549	0.00173790898451313	0.00172275692139325	0.00371072267750706
13	13.6259639633796	0.04	-0.619453409102089	-1.06825121261804	-0.170655605586137	0.0472551553261957	-9.9003037250404	-16.8409144341982	-2.95969301588261	16.35	13.12	18.68	-1.00003058253752	-0.587890078067598	-0.175749573597678	-0.988608531146631	-0.581175372736445	-0.173742214326259	-1.02339849422173	-0.601904059659746	-0.17970422298151	-0.619453409102089	16.1317429312852	1.59008487757084	-39.6354827532205	-0.0320644107992357	-0.0243022624328647	-0.152121900645055	-0.0209342880375547	-0.0132454176218988	-0.141293181282623	-0.0700445963588275	-0.0885398996681488	-0.191867393645549	0.00173790898451313	0.00172275692139325	0.00371072267750706
13	13.6259639633796	0.04	-0.617544046635154	-1.09452704348052	-0.140561049789789	0.0386630127429099	-10.8640133242118	-19.3219753480059	-2.40605130041772	16.09	14.18	19.09	-1.1649951960562	-0.655032578431664	-0.145069960807124	-1.15221995093503	-0.647849543016457	-0.143479135097882	-1.19374384112252	-0.67207441629285	-0.14871944356934	-0.617544046635154	17.0209535660151	1.33071058352327	-40.6949553081469	-0.0320644107992357	-0.0243022624328647	-0.152121900645055	-0.0209342880375547	-0.0132454176218988	-0.141293181282623	-0.0700445963588275	-0.0885398996681488	-0.191867393645549	0.00173790898451313	0.00172275692139325	0.00371072267750706
13	13.6259639633796	0.04	-0.616494307668173	-1.06808303638177	-0.164905578954577	0.0463137372550358	-11.1111771849498	-18.9833276133305	-3.23902675656916	16.04	14.08	19.86	-1.14838145580286	-0.672161914456767	-0.195942373110671	-1.13590336372575	-0.664858332343924	-0.193813300962101	-1.1763678553326	-0.687181760733674	-0.20093830070579	-0.616494307668173	17.153656093356	-0.00917598231018345	-42.1001469521957	-0.0320644107992357	-0.0243022624328647	-0.152121900645055	-0.0209342880375547	-0.0132454176218988	-0.141293181282623	-0.0700445963588275	-0.0885398996681488	-0.191867393645549	0.00173790898451313	0.00172275692139325	0.00371072267750706
13	13.6259639633796	0.04	-0.613434324568843	-1.06882130933864	-0.15804733979905	0.0462198112782066	-11.1943185771332	-19.1338192256957	-3.25481792857072	15.99	13.77	19.03	-1.16102960062849	-0.6792650789479	-0.197500557267311	-1.14852151909117	-0.671947175090551	-0.195372831089935	-1.1882500797297	-0.696566025556526	-0.202509720354105	-0.613434324568843	16.5872845598621	-0.615049171693565	-42.2789917573952	-0.0320644107992357	-0.0243022624328647	-0.152121900645055	-0.0209342880375547	-0.0132454176218988	-0.141293181282623	-0.0700445963588275	-0.0885398996681488	-0.191867393645549	0.00173790898451313	0.00172275692139325	0.00371072267750706
13	13.6259639633796	0.04	-0.612406793160349	-1.08217857548626	-0.142635010834434	0.0465275819579839	-10.9494468497334	-18.6882975299649	-3.21059616950187	16.6	13.25	19.03	-1.09350443221461	-0.640682686118616	-0.187860940022617	-1.08054096243994	-0.633087407679887	-0.185633852919831	-1.11762167676393	-0.65389949302848	-0.192233159109687	-0.612406793160349	16.6044362091769	-0.221445179636362	-41.8895510766606	-0.0320644107992357	-0.0243022624328647	-0.152121900645055	-0.0209342880375547	-0.0132454176218988	-0.141293181282623	-0.0700445963588275	-0.0885398996681488	-0.191867393645549	0.00173790898451313	0.00172275692139325	0.00371072267750706
13	13.6259639633796	0.04	-0.61176533211122	-1.07239007308741	-0.151140591135028	0.0430534430183577	-10.7368156907452	-18.6399772066435	-2.83365417484691	16.09	13.49	19.27	-1.1240503223914	-0.647464372131195	-0.170878421870987	-1.11172935813217	-0.640367371908655	-0.169005385685144	-1.15618999506358	-0.661783560381783	-0.174972395194531	-0.61176533211122	16.7953975076045	0.799058805673783	-41.0297815496788	-0.0320644107992357	-0.0243022624328647	-0.152121900645055	-0.0209342880375547	-0.0132454176218988	-0.141293181282623	-0.0700445963588275	-0.0885398996681488	-0.191867393645549	0.00173790898451313	0.00172275692139325	0.00371072267750706
13	13.6259639633796	0.04	-0.610218844362899	-1.10785946692941	-0.112578221796385	0.0280502067107044	-9.67171968263905	-18.5605178525789	-0.782921512699156	16.33	14.09	18.73	-1.10287783385417	-0.574699765273606	-0.0465216966930424	-1.09030290691789	-0.56814708342909	-0.0459912599402947	-1.12981909472164	-0.587951275989143	-0.047780043764757	-0.610218844362899	16.915558420237	-1.01291805566738	-42.9525116083182	-0.0320644107992357	-0.0243022624328647	-0.152121900645055	-0.0209342880375547	-0.0132454176218988	-0.141293181282623	-0.0700445963588275	-0.0885398996681488	-0.191867393645549	0.00173790898451313	0.00172275692139325	0.00371072267750706
13	13.6259639633796	0.04	-0.609940826827009	-1.096909105075	-0.122972548579022	0.0456279063013231	-11.2824091494639	-19.3386214434518	-3.22619685547602	16.23	14.23	19.09	-1.15614935701255	-0.674512923366729	-0.19287648972091	-1.14317704397485	-0.666944703277502	-0.190712362580159	-1.184744938866	-0.693115852946753	-0.198036763700333	-0.609940826827009	16.9420692362521	1.33251293608432	-40.6777875078548	-0.0320644107992357	-0.0243022624328647	-0.152121900645055	-0.0209342880375547	-0.0132454176218988	-0.141293181282623	-0.0700445963588275	-0.0885398996681488	-0.191867393645549	0.00173790898451313	0.00172275692139325	0.00371072267750706
13	13.6259639633796	0.04	-0.609915607948976	-1.08751843649501	-0.132312779402941	0.0388097808845185	-9.94255801255489	-17.6678992399722	-2.2172167851376	15.37	12.59	18.81	-1.11384845492134	-0.626814921787354	-0.139781388653372	-1.10316536619333	-0.620803045220207	-0.138440724247087	-1.14299255342721	-0.641526358993539	-0.14312655260948	-0.609915607948976	15.912936231185	-0.262301580245668	-41.2979091127886	-0.0320644107992357	-0.0243022624328647	-0.152121900645055	-0.0209342880375547	-0.0132454176218988	-0.141293181282623	-0.0700445963588275	-0.0885398996681488	-0.191867393645549	0.00173790898451313	0.00172275692139325	0.00371072267750706
13	13.6259639633796	0.04	-0.609837388831471	-1.10884349903055	-0.110831278632391	0.0349512883771217	-10.6725179536483	-19.4283087943558	-1.91672711294086	15.56	13.22	18.67	-1.2102839699993	-0.66484311812991	-0.119402266260524	-1.19822259381012	-0.658217464024488	-0.11821233423886	-1.23850813971701	-0.681950022660747	-0.122341479324533	-0.609837388831471	16.3763379488914	-0.290347704973174	-41.7427221733724	-0.0320644107992357	-0.0243022624328647	-0.152121900645055	-0.0209342880375547	-0.0132454176218988	-0.141293181282623	-0.0700445963588275	-0.0885398996681488	-0.191867393645549	0.00173790898451313	0.00172275692139325	0.00371072267750706
13	13.6259639633796	0.04	-0.608996012552153	-1.1078549146499	-0.110137110454409	0.0389582126222757	-10.955313842769	-19.4506762278063	-2.45995145773169	15.92	13.99	18.29	-1.18525424108008	-0.667577416971367	-0.14990059286265	-1.17263735494477	-0.660471137183867	-0.148304919422966	-1.21697240593697	-0.684985796432165	-0.154115966037379	-0.608996012552153	16.5101242869232	1.780563703744	-39.8893425179701	-0.0320644107992357	-0.0243022624328647	-0.152121900645055	-0.0209342880375547	-0.0132454176218988	-0.141293181282623	-0.0700445963588275	-0.0885398996681488	-0.191867393645549	0.00173790898451313	0.00172275692139325	0.00371072267750706
13	13.6259639633796	0.04	-0.608545631810923	-1.07800233982627	-0.13908892379558	0.0412651067881492	-11.2184240355064	-19.6610022603924	-2.77584581062049	16.46	14.06	19.09	-1.15982019833813	-0.661784919078823	-0.163749639819515	-1.14634724588013	-0.654097350984261	-0.161847456088395	-1.19257672167521	-0.677821817917015	-0.168109863642091	-0.608545631810923	17.173546988648	1.03707652997364	-41.0867511029091	-0.0320644107992357	-0.0243022624328647	-0.152121900645055	-0.0209342880375547	-0.0132454176218988	-0.141293181282623	-0.0700445963588275	-0.0885398996681488	-0.191867393645549	0.00173790898451313	0.00172275692139325	0.00371072267750706
13	13.6259639633796	0.04	-0.603386402099302	-1.09563657845177	-0.111136225746837	0.035651486831534	-10.252948030044	-18.5784878410892	-1.92740821899874	15.86	13	18.24	-1.13576419301903	-0.626796504915453	-0.117828816811875	-1.12378587496606	-0.620186006066732	-0.116586137167409	-1.16265535568911	-0.643582817908678	-0.120727980917944	-0.603386402099302	16.2423464887607	-0.249578373048048	-41.5943012763121	-0.0320644107992357	-0.0243022624328647	-0.152121900645055	-0.0209342880375547	-0.0132454176218988	-0.141293181282623	-0.0700445963588275	-0.0885398996681488	-0.191867393645549	0.00173790898451313	0.00172275692139325	0.00371072267750706
13	13.6259639633796	0.04	-0.599247102672931	-1.08467995414797	-0.113814251197891	0.0390973819596239	-10.8982706355719	-19.3337331489758	-2.46280812216787	16.72	14.68	19.51	-1.12275652607397	-0.632888867593416	-0.143021209112862	-1.10919963989029	-0.625246959356296	-0.141294278822307	-3.05509501323102	-0.648347034213728	-0.146786317548726	-0.599247102672931	17.2750778921421	0.259270740537123	-42.0573293607914	-0.0320644107992357	-0.0243022624328647	-0.152121900645055	-0.0209342880375547	-0.0132454176218988	-0.141293181282623	-0.0700445963588275	-0.0885398996681488	-0.191867393645549	0.00173790898451313	0.00172275692139325	0.00371072267750706
13	13.6259639633796	0.04	-0.598919070392232	-1.07351763768507	-0.12432050309939	0.0499631267443162	-11.4581769420185	-19.2591075067953	-3.65724637724169	15.55	12.99	18.18	-1.20049859740496	-0.714234828527623	-0.227971059650291	-1.18855827846672	-0.707130953797698	-0.225703629128676	-1.22850251279985	-0.732831278296473	-0.233765124240919	-0.598919070392232	16.0781575372261	1.25401946781702	-39.9387660443058	-0.0320644107992357	-0.0243022624328647	-0.152121900645055	-0.0209342880375547	-0.0132454176218988	-0.141293181282623	-0.0700445963588275	-0.0885398996681488	-0.191867393645549	0.00173790898451313	0.00172275692139325	0.00371072267750706
13	13.6259639633796	0.04	-0.59776525911814	-1.07570346020079	-0.119827058035492	0.0505754303179085	-12.3380011846565	-20.6842381126198	-3.99176425669313	15.7	13.38	18.09	-1.2772010381701	-0.761841351670228	-0.24648166517036	-1.26412322020732	-0.754040526102521	-0.243957831997723	-1.30620524287475	-0.780868850380428	-0.253094010104039	-0.59776525911814	16.4563594903583	0.107209756165597	-41.4069938785867	-0.0320644107992357	-0.0243022624328647	-0.152121900645055	-0.0209342880375547	-0.0132454176218988	-0.141293181282623	-0.0700445963588275	-0.0885398996681488	-0.191867393645549	0.00173790898451313	0.00172275692139325	0.00371072267750706
13	13.6259639633796	0.04	-0.597377009813796	-1.05647407515243	-0.138279944475163	0.0439740069419995	-10.9701035076993	-18.9561717451641	-2.98403527023458	16.34	13.41	19.6	-1.12569123109899	-0.651447427723153	-0.177203624347312	-1.11283553748052	-0.644007724625195	-0.175179911769869	-1.15007691878559	-0.66729868871267	-0.181158371681351	-0.597377009813796	16.8442693100349	0.0559063951746759	-41.8020302726542	-0.0320644107992357	-0.0243022624328647	-0.152121900645055	-0.0209342880375547	-0.0132454176218988	-0.141293181282623	-0.0700445963588275	-0.0885398996681488	-0.191867393645549	0.00173790898451313	0.00172275692139325	0.00371072267750706
13	13.6259639633796	0.04	-0.59298267430412	-1.0625618204523	-0.123403528155938	0.0399903282927779	-10.269820877181	-18.1259506694463	-2.41369108491575	16.24	14.14	19.71	-1.08294580535575	-0.613576614188031	-0.144207423020309	-1.07077383503882	-0.606680205985401	-0.142586576931979	-1.10774876828078	-0.628418765104435	-0.147847329551006	-0.59298267430412	16.9652759665819	-0.545500906789054	-42.5137061831134	-0.0320644107992357	-0.0243022624328647	-0.152121900645055	-0.0209342880375547	-0.0132454176218988	-0.141293181282623	-0.0700445963588275	-0.0885398996681488	-0.191867393645549	0.00173790898451313	0.00172275692139325	0.00371072267750706
13	13.6259639633796	0.04	-0.590615993753366	-1.06066336908607	-0.120568618420666	0.0423035671337805	-11.0574525878802	-19.2716661042204	-2.84323907154005	16.22	13.86	19.09	-1.15314727364036	-0.661638243220144	-0.170129212799933	-1.14023854667725	-0.654231637294506	-0.168224727911762	-1.1830301794969	-0.677274506020184	-0.174041992669295	-0.590615993753366	16.973546383117	0.882717081424585	-41.0681377098321	-0.0320644107992357	-0.0243022624328647	-0.152121900645055	-0.0209342880375547	-0.0132454176218988	-0.141293181282623	-0.0700445963588275	-0.0885398996681488	-0.191867393645549	0.00173790898451313	0.00172275692139325	0.00371072267750706
13	13.6259639633796	0.04	-0.58906787958192	-1.05251002093733	-0.125625738226512	0.0424118028926403	-11.3991689747799	-19.8559420679118	-2.94239588164791	16.69	14.18	20.05	-1.15559957916105	-0.663422305775624	-0.171245032390202	-1.14171919098957	-0.655453663962455	-0.169188136935343	-1.18116497565431	-0.677421170665407	-0.174975647939764	-0.58906787958192	17.4486703179423	-0.332568070138176	-42.749722769095	-0.0320644107992357	-0.0243022624328647	-0.152121900645055	-0.0209342880375547	-0.0132454176218988	-0.141293181282623	-0.0700445963588275	-0.0885398996681488	-0.191867393645549	0.00173790898451313	0.00172275692139325	0.00371072267750706
13	13.6259639633796	0.04	-0.58717529584493	-1.03024649633198	-0.144104095357884	0.0466157372799613	-10.5894887841236	-18.0665023213466	-3.11247524690067	16.29	13.46	19.56	-1.07643340241765	-0.630940025855991	-0.185446649294332	-1.06424655770389	-0.623796836039017	-0.183347114374141	-1.09981612089181	-0.645798074538642	-0.18963704320972	-0.58717529584493	16.8932173926889	0.95897334786091	-40.926796898916	-0.0320644107992357	-0.0243022624328647	-0.152121900645055	-0.0209342880375547	-0.0132454176218988	-0.141293181282623	-0.0700445963588275	-0.0885398996681488	-0.191867393645549	0.00173790898451313	0.00172275692139325	0.00371072267750706
13	13.6259639633796	0.04	-0.585484656866231	-1.04373057316343	-0.127238740569032	0.0406038724082401	-10.4486485404671	-18.3784230159725	-2.51887406496174	16.34	13.81	19	-1.0918339707739	-0.620738211066553	-0.149642451359206	-1.07937833184829	-0.613656831267669	-0.147935330687047	-1.11993161534239	-0.634727436183429	-0.153454318410071	-0.585484656866231	16.8751350835158	0.457676970613923	-41.4532895464033	-0.0320644107992357	-0.0243022624328647	-0.152121900645055	-0.0209342880375547	-0.0132454176218988	-0.141293181282623	-0.0700445963588275	-0.0885398996681488	-0.191867393645549	0.00173790898451313	0.00172275692139325	0.00371072267750706
13	13.6259639633796	0.04	-0.582324007845725	-1.05956677812126	-0.105081237570195	0.0300140586047687	-9.52582334816731	-17.9807207482232	-1.07092594811141	15.53	13.31	18.8	-1.12188255014375	-0.594350757108381	-0.0668189640730099	-1.11075758082685	-0.588456972651658	-0.0661563644764621	-1.15112851552951	-0.608819245373851	-0.0684093980297298	-0.582324007845725	16.5988486052486	2.10885761104012	-39.5172774247011	-0.0320644107992357	-0.0243022624328647	-0.152121900645055	-0.0209342880375547	-0.0132454176218988	-0.141293181282623	-0.0700445963588275	-0.0885398996681488	-0.191867393645549	0.00173790898451313	0.00172275692139325	0.00371072267750706
13	13.6259639633796	0.04	-0.581870582164445	-1.01594269068933	-0.14779847363956	0.0353588807671107	-9.44399231168394	-17.1454816191164	-1.74250300425144	16.77	14.02	20.1	-0.992852885209373	-0.546878485122061	-0.100904085034749	-0.980782908926229	-0.540230158422791	-0.099677407919352	-1.0158310118738	-0.55834020089263	-0.102999451522006	-0.581870582164445	17.5558393154915	0.14891534463738	-42.3003842217645	-0.0320644107992357	-0.0243022624328647	-0.152121900645055	-0.0209342880375547	-0.0132454176218988	-0.141293181282623	-0.0700445963588275	-0.0885398996681488	-0.191867393645549	0.00173790898451313	0.00172275692139325	0.00371072267750706
13	13.6259639633796	0.04	-0.581807510144249	-1.05676341355213	-0.106851606736366	0.0323244651751845	-10.0108688356519	-18.5626472503564	-1.4590904209475	16.28	13.38	19.14	-1.10651084086412	-0.596743273937123	-0.0869757070101301	-1.09399883853447	-0.589995528720391	-0.0859922189063139	-1.13330760993468	-1.47297973632809	-0.0890145205093549	-0.581807510144249	16.9616897501786	-0.399102506614289	-42.3618091324137	-0.0320644107992357	-0.0243022624328647	-0.152121900645055	-0.0209342880375547	-0.0132454176218988	-0.141293181282623	-0.0700445963588275	-0.0885398996681488	-0.191867393645549	0.00173790898451313	0.00172275692139325	0.00371072267750706
13	13.6259639633796	0.04	-0.579961128009677	-1.04038486626296	-0.119537389756389	0.0363684318671647	-10.3489216770819	-18.6660572993082	-2.03178605485558	16.16	13.78	18.85	-1.1210438118495	-0.621534286506114	-0.122024761162732	-1.10861844513565	-0.61464535731937	-0.120672269503093	-1.1472843967915	-0.638105238072738	-0.125122713010976	-0.579961128009677	16.9031555466348	1.87325306288925	-40.0452737015149	-0.0320644107992357	-0.0243022624328647	-0.152121900645055	-0.0209342880375547	-0.0132454176218988	-0.141293181282623	-0.0700445963588275	-0.0885398996681488	-0.191867393645549	0.00173790898451313	0.00172275692139325	0.00371072267750706
13	13.6259639633796	0.04	-0.57892044772139	-1.04992260277791	-0.107918292664871	0.0336753769607286	-9.25408077884754	-16.9937791835866	-1.51438237410851	15.94	13.11	19.56	-1.03382745311089	-0.56297793793383	-0.092128422756768	-1.02277043441031	-0.556956761412528	-0.0911430884147448	-1.05700896349133	-0.574634132250498	-0.0940663918747731	-0.57892044772139	16.4835207895759	0.142648835676681	-41.3807335122129	-0.0320644107992357	-0.0243022624328647	-0.152121900645055	-0.0209342880375547	-0.0132454176218988	-0.141293181282623	-0.0700445963588275	-0.0885398996681488	-0.191867393645549	0.00173790898451313	0.00172275692139325	0.00371072267750706
13	13.6259639633796	0.04	-0.570047857335211	-1.03503549545967	-0.10506021921075	0.02952542988357	-8.93284101627385	-16.9287718971262	-0.936910135421448	16.14	13.95	19.3	-1.01795697789452	-0.537147520221591	-0.0563380625486639	-1.00671176366379	-0.531213734148539	-0.0557157046332888	-1.04461134135137	-0.54972643960824	-0.0576783816259	-0.570047857335211	16.835405868351	1.16491745933478	-40.6911746586127	-0.0320644107992357	-0.0243022624328647	-0.152121900645055	-0.0209342880375547	-0.0132454176218988	-0.141293181282623	-0.0700445963588275	-0.0885398996681488	-0.191867393645549	0.00173790898451313	0.00172275692139325	0.00371072267750706
13	13.6259639633796	0.04	-0.565905672203084	-0.990174603316768	-0.141636741089401	0.0433285181074508	-10.4109521425844	-18.0487895276266	-2.7731147575421	16.72	13.59	19.79	-1.0485926986519	-0.604852108559319	-0.161111518466738	-1.03594452593608	-0.597556354977951	-0.159168184019821	-1.07138174261675	-0.618426334777109	-0.164469093687219	-0.565905672203084	17.3015382831193	-2.41863334195696	-44.5983601286935	-0.0320644107992357	-0.0243022624328647	-0.152121900645055	-0.0209342880375547	-0.0132454176218988	-0.141293181282623	-0.0700445963588275	-0.0885398996681488	-0.191867393645549	0.00173790898451313	0.00172275692139325	0.00371072267750706
13	13.6259639633796	0.04	-0.56426280094089	-1.01335264808398	-0.115172953797803	0.0358022958131094	-9.92571038446696	-17.9679066728387	-1.88351409609526	16.47	13.92	19.96	-1.05927305626022	-0.585156510769381	-0.111039965278539	-1.04694839201277	-0.578348202482089	-0.109748012951404	-1.08167339385235	-0.598159273657857	-0.113529996964331	-0.56426280094089	17.1836683333391	-0.480664645127086	-42.7024440157854	-0.0320644107992357	-0.0243022624328647	-0.152121900645055	-0.0209342880375547	-0.0132454176218988	-0.141293181282623	-0.0700445963588275	-0.0885398996681488	-0.191867393645549	0.00173790898451313	0.00172275692139325	0.00371072267750706
13	13.6259639633796	0.04	-0.551627568485578	-0.961916411229662	-0.141338725741494	0.0433791367333057	-9.74618643888744	-16.8919665508682	-2.6004063269067	15.65	13.3	19.03	-1.04656208471186	-0.603836691646079	-0.161111298580301	-1.03595506434348	-0.597716741209288	-0.159478418075092	-1.07049346914985	-1.46068725585935	-0.164651084785568	-0.551627568485578	16.6173645702548	2.22279627607398	-39.3590482118246	-0.0320644107992357	-0.0243022624328647	-0.152121900645055	-0.0209342880375547	-0.0132454176218988	-0.141293181282623	-0.0700445963588275	-0.0885398996681488	-0.191867393645549	0.00173790898451313	0.00172275692139325	0.00371072267750706
13	13.6259639633796	0.04	-0.549190939926689	-0.968829945424973	-0.129551934428405	0.0399552339961803	-9.50303827892601	-16.7759253319809	-2.23015122587115	16.05	13.88	18.69	-1.01382917657946	-0.574302596290168	-0.134776016000879	-1.00278239477288	-0.568044939064743	-0.133307483356608	-1.03966938238763	-0.587930637106795	-0.138333308813642	-0.549190939926689	16.6220404362327	1.985326862809	-39.6679325806805	-0.0320644107992357	-0.0243022624328647	-0.152121900645055	-0.0209342880375547	-0.0132454176218988	-0.141293181282623	-0.0700445963588275	-0.0885398996681488	-0.191867393645549	0.00173790898451313	0.00172275692139325	0.00371072267750706
13	13.6259639633796	0.04	-0.525363925755755	-0.948132017831267	-0.102595833680243	0.0498977903076111	-10.4163696334978	-17.5129046755275	-3.3198345914681	15.51	13.54	19.53	-1.09410376695847	-0.650753799280785	-0.207403831603101	-1.08329832249336	-0.644326909756277	-0.205355497019199	-1.11939804300013	-0.665282331165413	-0.212789522360977	-0.525363925755755	16.4990045562454	0.194634792588816	-41.2863023544966	-0.0320644107992357	-0.0243022624328647	-0.152121900645055	-0.0209342880375547	-0.0132454176218988	-0.141293181282623	-0.0700445963588275	-0.0885398996681488	-0.191867393645549	0.00173790898451313	0.00172275692139325	0.00371072267750706
13	13.6259639633796	0.04	-0.515931120011314	-0.930931224368022	-0.100931015654606	0.0419944645878917	-9.2055405841072	-16.0702592512547	-2.34082191695972	15.8	13.23	18.69	-0.985956783266789	-0.564786481700946	-0.143616180135103	-0.975666617300243	-0.558891956980392	-0.14211729666054	-1.01166905894893	-0.57852447711031	-0.147464999319	-0.515931120011314	16.4431324748302	0.403489045097087	-41.1201046136845	-0.0320644107992357	-0.0243022624328647	-0.152121900645055	-0.0209342880375547	-0.0132454176218988	-0.141293181282623	-0.0700445963588275	-0.0885398996681488	-0.191867393645549	0.00173790898451313	0.00172275692139325	0.00371072267750706
13	13.6259639633796	0.04	-0.503818491392908	-0.899820954907674	-0.107816027878142	0.0377570377814547	-9.16699879730911	-16.3923015640998	-1.94169603051846	16.61	13.49	18.97	-0.958344375272572	-0.535930949121365	-0.113517522970157	-0.946959456543703	-0.529564208252982	-0.112168959962261	-0.982456489628823	-0.548209192462078	-0.116080675415036	-0.503818491392908	17.2131105337132	0.0150143897999987	-42.1426209482641	-0.0320644107992357	-0.0243022624328647	-0.152121900645055	-0.0209342880375547	-0.0132454176218988	-0.141293181282623	-0.0700445963588275	-0.0885398996681488	-0.191867393645549	0.00173790898451313	0.00172275692139325	0.00371072267750706
13	13.6259639633796	0.05	-0.985013623563557	-1.63467458209193	-0.335352665035188	0.0424955572743298	-13.6277696974196	-23.727479181716	-3.52806021312313	15.56	13.16	18.6	-1.47803255617213	-0.848901272930983	-0.219769989689837	-1.46330075857279	-0.840440132016044	-0.217579505459298	-1.51301556169301	-0.869372546696098	-0.225101663501692	-0.985013623563557	15.7419943636956	-0.463514012383451	-41.3945929210791	-0.0320644107992357	-0.0243022624328647	-0.152121900645055	-0.0209342880375547	-0.0132454176218988	-0.141293181282623	-0.0700445963588275	-0.0885398996681488	-0.191867393645549	0.00173790898451313	0.00172275692139325	0.00371072267750706
13	13.6259639633796	0.05	-0.935739534110191	-1.54628405475067	-0.325195013469712	0.0442441206638124	-13.7462863862662	-23.7213702188086	-3.77120255372371	15.72	13.2	18.6	-1.46305293733005	-0.847823902636974	-0.232594867943896	-1.44802018644749	-0.839112580445258	-0.230204974443021	-1.50110429635579	-0.868591758423254	-0.237588624995218	-0.935739534110191	16.1288509782846	0.0806277904263895	-41.2220583946958	-0.0320644107992357	-0.0243022624328647	-0.152121900645055	-0.0209342880375547	-0.0132454176218988	-0.141293181282623	-0.0700445963588275	-0.0885398996681488	-0.191867393645549	0.00173790898451313	0.00172275692139325	0.00371072267750706
13	13.6259639633796	0.05	-0.935343765662983	-1.54532793964027	-0.325359591685693	0.0615650048514896	-16.4996417442716	-26.5572592295729	-6.44202425897025	15.89	13.74	18.46	-1.6207615181373	-1.00695573180189	-0.393149945466486	-1.6035836625136	-0.996283378104706	-0.388983093695814	-1.66515230906205	-1.0334223108029	-0.402995094926173	-0.935343765662983	16.4420982360044	0.85636656160316	-40.7403240242287	-0.0320644107992357	-0.0243022624328647	-0.152121900645055	-0.0209342880375547	-0.0132454176218988	-0.141293181282623	-0.0700445963588275	-0.0885398996681488	-0.191867393645549	0.00173790898451313	0.00172275692139325	0.00371072267750706
13	13.6259639633796	0.05	-0.927896042731831	-1.56707691439125	-0.288715171072411	0.0480789418967076	-15.1108413833734	-25.6086131111608	-4.61306965558594	15.46	13.39	18.7	-1.60477864514644	-0.9469296699892	-0.289080694831965	-1.5890834226623	-0.937668410255805	-0.286253397849307	-1.64521345615164	-0.972235259297992	-0.296706010829307	-0.927896042731831	16.1393079804708	0.242226805044814	-41.0919018300641	-0.0320644107992357	-0.0243022624328647	-0.152121900645055	-0.0209342880375547	-0.0132454176218988	-0.141293181282623	-0.0700445963588275	-0.0885398996681488	-0.191867393645549	0.00173790898451313	0.00172275692139325	0.00371072267750706
13	13.6259639633796	0.05	-0.917158291053772	-1.54386628898783	-0.29045029311971	0.0502883656413387	-14.4467577371871	-24.248831582617	-4.64468389175732	15.92	13.39	18.24	-1.47735284102781	-0.880164411796806	-0.282975982565805	-1.46161796328998	-0.870790023347276	-0.279962083404575	-1.51492430724807	-0.902040110867515	-0.290773786473322	-0.917158291053772	15.9740443821605	0.916611771995427	-40.2611875094576	-0.0320644107992357	-0.0243022624328647	-0.152121900645055	-0.0209342880375547	-0.0132454176218988	-0.141293181282623	-0.0700445963588275	-0.0885398996681488	-0.191867393645549	0.00173790898451313	0.00172275692139325	0.00371072267750706
13	13.6259639633796	0.05	-0.905225870048775	-1.50872800030454	-0.301723739793006	0.0589353414195862	-16.2656930098445	-26.4136790937335	-6.11770692595558	15.27	13.26	18.59	-1.67519029614619	-1.03159166102873	-0.387993025911277	-1.65943994130308	-1.02189250341555	-0.384345065528022	-1.7220455895312	-1.05840509665414	-0.398624206895612	-0.905225870048775	16.191627359833	-1.88984421359597	-43.254999905979	-0.0320644107992357	-0.0243022624328647	-0.152121900645055	-0.0209342880375547	-0.0132454176218988	-0.141293181282623	-0.0700445963588275	-0.0885398996681488	-0.191867393645549	0.00173790898451313	0.00172275692139325	0.00371072267750706
13	13.6259639633796	0.05	-0.898056023247177	-1.5272743463888	-0.26883770010555	0.0517787523937277	-14.1759724234686	-23.6474420663038	-4.70450278063333	15.61	13.3	18.21	-1.46854601894512	-0.880351786412666	-0.292157553880211	-1.45376898512711	-0.87149337274926	-0.289217760371408	-1.50657824028377	-0.90344068540374	-0.300140314240376	-0.898056023247177	15.7864740872717	-0.538538341990782	-41.5012095228878	-0.0320644107992357	-0.0243022624328647	-0.152121900645055	-0.0209342880375547	-0.0132454176218988	-0.141293181282623	-0.0700445963588275	-0.0885398996681488	-0.191867393645549	0.00173790898451313	0.00172275692139325	0.00371072267750706
13	13.6259639633796	0.05	-0.89704323566758	-1.48466199364697	-0.309424477688192	0.0466750370742553	-13.0195328024248	-22.2062216793373	-3.83284392551221	15.86	13.18	18.53	-1.35799466279326	-0.796193801586974	-0.234392940380684	-1.34368650531238	-0.787804912727149	-0.231923320141916	-1.39078329515133	-0.816379377799567	-0.239844360336591	-0.89704323566758	16.0506591244375	-1.71927003194359	-42.915578445888	-0.0320644107992357	-0.0243022624328647	-0.152121900645055	-0.0209342880375547	-0.0132454176218988	-0.141293181282623	-0.0700445963588275	-0.0885398996681488	-0.191867393645549	0.00173790898451313	0.00172275692139325	0.00371072267750706
13	13.6259639633796	0.05	-0.890366753699407	-1.50623415378233	-0.274499353616487	0.0527217556547831	-15.0707055058047	-25.044556933066	-5.09685407854345	16.15	13.5	19.14	-1.50507472797637	-0.905687333586386	-0.306299939196405	-1.48842142427883	-0.89566611275205	-0.302910801225273	-1.53984939445251	-0.927790209817644	-0.313439948601316	-0.890366753699407	16.4714105344708	-0.567002752191293	-42.2075350871988	-0.0320644107992357	-0.0243022624328647	-0.152121900645055	-0.0209342880375547	-0.0132454176218988	-0.141293181282623	-0.0700445963588275	-0.0885398996681488	-0.191867393645549	0.00173790898451313	0.00172275692139325	0.00371072267750706
13	13.6259639633796	0.05	-0.890055078764066	-1.47930350696981	-0.30080665055832	0.0545231914544379	-14.4579646435896	-23.8579553832851	-5.05797390389401	15.71	13.67	18.19	-1.47210536920028	-0.892098549000025	-0.312091728799771	-1.45699898829221	-0.882944054511594	-0.308889120730983	-1.51026252220604	-0.918792505370126	-0.32119341452796	-0.890055078764066	16.0336975486369	-0.0229065539207828	-41.2821150035278	-0.0320644107992357	-0.0243022624328647	-0.152121900645055	-0.0209342880375547	-0.0132454176218988	-0.141293181282623	-0.0700445963588275	-0.0885398996681488	-0.191867393645549	0.00173790898451313	0.00172275692139325	0.00371072267750706
13	13.6259639633796	0.05	-0.883626616336541	-1.48824633540189	-0.279006897271196	0.041756392791335	-13.4487870378552	-23.5075611708085	-3.39001290490187	16.1	13.64	18.78	-1.41648685707217	-0.810378837016091	-0.204270816960013	-1.40092749399669	-0.801477251737793	-0.202027009478895	-1.45222244600957	-0.831251589769143	-0.209283174323007	-0.883626616336541	16.5114943729259	1.56224373376398	-40.1240471999194	-0.0320644107992357	-0.0243022624328647	-0.152121900645055	-0.0209342880375547	-0.0132454176218988	-0.141293181282623	-0.0700445963588275	-0.0885398996681488	-0.191867393645549	0.00173790898451313	0.00172275692139325	0.00371072267750706
13	13.6259639633796	0.05	-0.883556478373858	-1.45563598238066	-0.311476974367055	0.0600827717819628	-14.9639974207229	-24.2046557244174	-5.72333911702831	15.86	13.84	18.85	-1.48037016272556	-0.91520637801898	-0.350042593312396	-1.464777630752	-0.905566637181868	-0.346355643611733	-1.51588129758499	-0.942756654230042	-0.359407845424296	-0.883556478373858	16.3013000336737	0.734799042894622	-40.7141035420505	-0.0320644107992357	-0.0243022624328647	-0.152121900645055	-0.0209342880375547	-0.0132454176218988	-0.141293181282623	-0.0700445963588275	-0.0885398996681488	-0.191867393645549	0.00173790898451313	0.00172275692139325	0.00371072267750706
13	13.6259639633796	0.05	-0.882593875948745	-1.46221227404781	-0.302975477849682	0.0576111236317101	-15.0094942947053	-24.4874227132204	-5.53156587619009	16.33	13.79	18.39	-1.45545726227094	-0.892118281702583	-0.328779301134226	-1.4388740894603	-0.881953674320074	-0.325033259179848	-1.49530183887782	-0.913510987789899	-0.337551230293415	-0.882593875948745	16.4021511678558	-0.201863198223178	-41.7834172748697	-0.0320644107992357	-0.0243022624328647	-0.152121900645055	-0.0209342880375547	-0.0132454176218988	-0.141293181282623	-0.0700445963588275	-0.0885398996681488	-0.191867393645549	0.00173790898451313	0.00172275692139325	0.00371072267750706
13	13.6259639633796	0.05	-0.880187248898855	-1.4534922508195	-0.30688224697821	0.0547363613016944	-14.7603714267729	-24.3371900434243	-5.18355281012143	15.64	13.91	18.38	-1.50875475002648	-0.915051427981752	-0.321348105937024	-1.49349171858659	-0.905794483661178	-0.318097248735761	-1.55201541201915	-0.941365736583926	-0.33054183550645	-0.880187248898855	16.3643673962771	0.837383290110233	-40.7236588511617	-0.0320644107992357	-0.0243022624328647	-0.152121900645055	-0.0209342880375547	-0.0132454176218988	-0.141293181282623	-0.0700445963588275	-0.0885398996681488	-0.191867393645549	0.00173790898451313	0.00172275692139325	0.00371072267750706
13	13.6259639633796	0.05	-0.880091884038828	-1.46189140993953	-0.298292358138122	0.0457351305610728	-13.7432331508426	-23.5445376595095	-3.94192864217568	15.49	13.78	18.34	-1.47336477333692	-0.860020947917371	-0.246677122497825	-1.45889009794067	-0.851571903742872	-0.244253709545071	-1.51113792832872	-0.883495210432	-0.253211451295197	-0.880091884038828	16.1747865814014	1.68023078102948	-39.67449481481	-0.0320644107992357	-0.0243022624328647	-0.152121900645055	-0.0209342880375547	-0.0132454176218988	-0.141293181282623	-0.0700445963588275	-0.0885398996681488	-0.191867393645549	0.00173790898451313	0.00172275692139325	0.00371072267750706
13	13.6259639633796	0.05	-0.879054466749583	-1.50837662750747	-0.249732305991697	0.0435139244911995	-13.5495733158011	-23.4678513813597	-3.6312952502426	16.01	13.66	18.75	-1.42210462662366	-0.821076910197347	-0.22004919377103	-1.40672603911593	-0.812197814470031	-0.217669589824133	-1.46082593882194	-0.840953089331067	-0.225518766551776	-0.879054466749583	16.2654554601591	0.596068603403012	-40.8223368587157	-0.0320644107992357	-0.0243022624328647	-0.152121900645055	-0.0209342880375547	-0.0132454176218988	-0.141293181282623	-0.0700445963588275	-0.0885398996681488	-0.191867393645549	0.00173790898451313	0.00172275692139325	0.00371072267750706
13	13.6259639633796	0.05	-0.877039497285476	-1.45011659304367	-0.30396240152728	0.0552182292281659	-14.2658554547263	-23.4789981098472	-5.05271279960551	15.21	13.44	18.03	-1.49512191837569	-0.908437109409501	-0.321752300443315	-1.48125753546258	-0.900013100783496	-0.318768666104408	-1.53537116076448	-0.931930787276279	-0.331956446220673	-0.877039497285476	15.8482233798669	-0.0538885243047317	-41.1324203911014	-0.0320644107992357	-0.0243022624328647	-0.152121900645055	-0.0209342880375547	-0.0132454176218988	-0.141293181282623	-0.0700445963588275	-0.0885398996681488	-0.191867393645549	0.00173790898451313	0.00172275692139325	0.00371072267750706
13	13.6259639633796	0.05	-0.87094309312367	-1.466812525322	-0.27507366092534	0.0475574111220296	-13.6478369772579	-23.1836908803786	-4.11198307413707	15.8	12.99	18.23	-1.4231747708237	-0.837798319627651	-0.252421868431605	-1.40834567036375	-0.829068685220387	-0.249791700077024	-1.45993752556947	-0.858858070959895	-0.258762204978742	-0.87094309312367	15.8212432139964	0.171472940417936	-40.855462179846	-0.0320644107992357	-0.0243022624328647	-0.152121900645055	-0.0209342880375547	-0.0132454176218988	-0.141293181282623	-0.0700445963588275	-0.0885398996681488	-0.191867393645549	0.00173790898451313	0.00172275692139325	0.00371072267750706
13	13.6259639633796	0.05	-0.867469435933057	-1.42920086431312	-0.305738007552997	0.0537969045241754	-14.2352396704981	-23.5562670520373	-4.91421228895884	15.66	13.65	18.49	-1.45823082113501	-0.88122049168095	-0.304210162226889	-1.44341354331491	-0.872266292759385	-0.301119042203857	-1.4978671918708	-0.903091980081513	-0.312073754731178	-0.867469435933057	16.3350887971486	-0.12680819458295	-41.6011823735616	-0.0320644107992357	-0.0243022624328647	-0.152121900645055	-0.0209342880375547	-0.0132454176218988	-0.141293181282623	-0.0700445963588275	-0.0885398996681488	-0.191867393645549	0.00173790898451313	0.00172275692139325	0.00371072267750706
13	13.6259639633796	0.05	-0.863124367945342	-1.4539621400637	-0.272286595826983	0.0565411478789057	-15.0545239779372	-24.6558598094559	-5.45318814641849	16.15	13.66	18.91	-1.48087857535213	-0.90420379550106	-0.327529015649993	-1.464467888327	-0.894183658980836	-0.323899429634676	-1.51981184413527	-0.925409070687422	-0.335627656949633	-0.863124367945342	16.5607787276668	0.210040827744201	-41.4595028262097	-0.0320644107992357	-0.0243022624328647	-0.152121900645055	-0.0209342880375547	-0.0132454176218988	-0.141293181282623	-0.0700445963588275	-0.0885398996681488	-0.191867393645549	0.00173790898451313	0.00172275692139325	0.00371072267750706
13	13.6259639633796	0.05	-0.862543687469398	-1.47712628300871	-0.247961091930089	0.0438677253753153	-13.8454276252188	-23.9374514338531	-3.75340381658443	15.61	13.18	17.41	-1.48647221994392	-0.859775886961202	-0.233079553978489	-1.4715122017478	-0.851123008864356	-0.230733815980914	-1.52929613482438	-0.881206278482852	-0.239193691337214	-0.862543687469398	15.8933142862019	-0.843035811799155	-41.946949331135	-0.0320644107992357	-0.0243022624328647	-0.152121900645055	-0.0209342880375547	-0.0132454176218988	-0.141293181282623	-0.0700445963588275	-0.0885398996681488	-0.191867393645549	0.00173790898451313	0.00172275692139325	0.00371072267750706
13	13.6259639633796	0.05	-0.861826222121115	-1.43495535181833	-0.288697092423903	0.0590211633384243	-15.6013706641515	-25.3273705899595	-5.8753707383435	16.22	14.31	19.03	-1.5152630699376	-0.933384724001643	-0.351506378065682	-1.49829364987349	-0.922931755287988	-0.34756986070249	-1.54947618737207	-0.956675721452977	-0.359962898261514	-0.861826222121115	16.7181076401199	-1.11317558258716	-42.9587849321021	-0.0320644107992357	-0.0243022624328647	-0.152121900645055	-0.0209342880375547	-0.0132454176218988	-0.141293181282623	-0.0700445963588275	-0.0885398996681488	-0.191867393645549	0.00173790898451313	0.00172275692139325	0.00371072267750706
13	13.6259639633796	0.05	-0.86062605060404	-1.45614610349443	-0.265105997713654	0.0513782356088188	-14.7217119893237	-24.5981587703712	-4.84526520827613	16.16	14.42	18.74	-1.47721442363499	-0.88409565505463	-0.290976886474267	-1.46083838797253	-0.874294788136085	-0.287751188299638	-3.78873252868644	-0.905953742979124	-0.299118905937041	-0.86062605060404	16.6211819541937	-0.765560744107568	-42.6042203917497	-0.0320644107992357	-0.0243022624328647	-0.152121900645055	-0.0209342880375547	-0.0132454176218988	-0.141293181282623	-0.0700445963588275	-0.0885398996681488	-0.191867393645549	0.00173790898451313	0.00172275692139325	0.00371072267750706
13	13.6259639633796	0.05	-0.855049375919097	-1.42288599624858	-0.28721275558961	0.058084929429692	-14.0789904553899	-22.9307807340619	-5.22720017671787	15.47	13.39	18.22	-1.43614322566065	-0.881760067445707	-0.327376909230763	-1.42207138176426	-0.873120267597428	-0.324169153430599	-1.47381148590589	-0.903070113213549	-0.33608167164858	-0.855049375919097	16.0616741447538	-1.31301118941214	-42.5082904933033	-0.0320644107992357	-0.0243022624328647	-0.152121900645055	-0.0209342880375547	-0.0132454176218988	-0.141293181282623	-0.0700445963588275	-0.0885398996681488	-0.191867393645549	0.00173790898451313	0.00172275692139325	0.00371072267750706
13	13.6259639633796	0.05	-0.848777494518632	-1.41882904712108	-0.278725941916185	0.0484595571560979	-13.3985081870295	-22.6682110407892	-4.12880533326969	15.53	13.48	18.62	-1.41468234482344	-0.836176835704233	-0.257671326585026	-1.40066418155357	-0.827891114568121	-0.255118047582675	-1.45290639239596	-0.857354400351774	-0.264144674495008	-0.848777494518632	16.2002214801851	0.254409867367597	-41.1483758804147	-0.0320644107992357	-0.0243022624328647	-0.152121900645055	-0.0209342880375547	-0.0132454176218988	-0.141293181282623	-0.0700445963588275	-0.0885398996681488	-0.191867393645549	0.00173790898451313	0.00172275692139325	0.00371072267750706
13	13.6259639633796	0.05	-0.848663314423293	-1.39937990026983	-0.297946728576752	0.0710730578484546	-16.1017070007374	-25.1902791720991	-7.01313482937568	15.96	13.96	18.75	-1.53070548724296	-0.97843184236347	-0.426158197483982	-1.5142807690181	-0.967933109950877	-0.421585450883657	-1.57003435907072	-1.00501687576407	-0.437470007682546	-0.848663314423293	16.5835354422041	-0.174206862191216	-41.8748282911656	-0.0320644107992357	-0.0243022624328647	-0.152121900645055	-0.0209342880375547	-0.0132454176218988	-0.141293181282623	-0.0700445963588275	-0.0885398996681488	-0.191867393645549	0.00173790898451313	0.00172275692139325	0.00371072267750706
13	13.6259639633796	0.05	-0.848228493427141	-1.39988986291839	-0.296567123935891	0.0539163884559402	-14.2462807306318	-23.5636074057973	-4.92895405546638	16.3	13.78	19	-1.40317008672772	-0.848340180859999	-0.293510274992281	-1.38726059580271	-0.838721489201468	-0.290182382600222	-1.43680714580627	-0.865648448160213	-0.300344004015616	-0.848228493427141	16.7620508122819	0.64708710711512	-41.2148227932655	-0.0320644107992357	-0.0243022624328647	-0.152121900645055	-0.0209342880375547	-0.0132454176218988	-0.141293181282623	-0.0700445963588275	-0.0885398996681488	-0.191867393645549	0.00173790898451313	0.00172275692139325	0.00371072267750706
13	13.6259639633796	0.05	-0.84596290508458	-1.40377970365702	-0.288146106512137	0.0565872011279257	-13.6791666857928	-22.3995761627945	-4.95875720879099	16.21	13	18.64	-1.34105235720983	-0.818965439137127	-0.296878521064425	-1.32606234379568	-0.809811208243467	-0.293560072691249	-1.37066296521023	-0.836014199853296	-0.303636475307705	-0.84596290508458	16.1894919651596	0.569426833147238	-40.713157003224	-0.0320644107992357	-0.0243022624328647	-0.152121900645055	-0.0209342880375547	-0.0132454176218988	-0.141293181282623	-0.0700445963588275	-0.0885398996681488	-0.191867393645549	0.00173790898451313	0.00172275692139325	0.00371072267750706
13	13.6259639633796	0.05	-0.845961100409716	-1.43405516112032	-0.257867039699114	0.0395176647018074	-13.0522073214427	-23.0987927154335	-3.005621927452	16.13	13.88	19.31	-1.38947306089741	-0.785135858908993	-0.180798656920574	-1.37413884183742	-0.776471102757055	-0.178803363676687	-1.4219042135371	-0.802919204317938	-0.18532727394828	-0.845961100409716	16.8049437156898	0.663265284666364	-41.2785497246032	-0.0320644107992357	-0.0243022624328647	-0.152121900645055	-0.0209342880375547	-0.0132454176218988	-0.141293181282623	-0.0700445963588275	-0.0885398996681488	-0.191867393645549	0.00173790898451313	0.00172275692139325	0.00371072267750706
13	13.6259639633796	0.05	-0.845656698391095	-1.42317857419891	-0.268134822583275	0.0495844895285656	-14.5202827367661	-24.4455993361418	-4.59496613739046	15.45	13.72	18.63	-1.53355548756871	-0.910906661187689	-0.288257834806667	-1.51860887856295	-0.902028622006268	-0.285448365449589	-1.57281093538205	-0.934337981409723	-0.295548116264505	-0.845656698391095	16.2587273299583	-1.59297076399712	-43.0497874448702	-0.0320644107992357	-0.0243022624328647	-0.152121900645055	-0.0209342880375547	-0.0132454176218988	-0.141293181282623	-0.0700445963588275	-0.0885398996681488	-0.191867393645549	0.00173790898451313	0.00172275692139325	0.00371072267750706
13	13.6259639633796	0.05	-0.843309835556376	-1.39637430684543	-0.290245364267324	0.053685266599387	-13.5370921335134	-22.4107175142831	-4.66346675274367	15.59	13.06	18.14	-1.39347527045753	-0.84172240848307	-0.289969546508609	-1.37950748138547	-0.833285228930499	-0.287062976475527	-1.43190651559169	-0.864168461396084	-0.29739058595616	-0.843309835556376	15.8634781364392	-1.37962638929571	-42.4195084603595	-0.0320644107992357	-0.0243022624328647	-0.152121900645055	-0.0209342880375547	-0.0132454176218988	-0.141293181282623	-0.0700445963588275	-0.0885398996681488	-0.191867393645549	0.00173790898451313	0.00172275692139325	0.00371072267750706
13	13.6259639633796	0.05	-0.842877811926769	-1.39335454581475	-0.29240107803879	0.070805698244678	-15.7290948676563	-24.6253731053569	-6.83281662995562	15.8	13.59	18.58	-1.51094704763888	-0.965095202847796	-0.419243358056713	-1.49518105270764	-0.955024905480303	-0.414868758252963	-1.54741726974412	-0.994161120896856	-0.430272538008906	-0.842877811926769	16.3064730019229	0.859219674355448	-40.5579719662585	-0.0320644107992357	-0.0243022624328647	-0.152121900645055	-0.0209342880375547	-0.0132454176218988	-0.141293181282623	-0.0700445963588275	-0.0885398996681488	-0.191867393645549	0.00173790898451313	0.00172275692139325	0.00371072267750706
13	13.6259639633796	0.05	-0.841739031973292	-1.41394951847781	-0.269528545468772	0.0627454430806873	-15.4548367257375	-24.7806683028501	-6.12900514862481	15.9	13.44	18.18	-1.51187327680244	-0.94290252213658	-0.373931767470721	-1.495835317425	-0.932900207406277	-0.369965097387555	-1.55152804498589	-0.964894371921387	-0.383510770106698	-0.841739031973292	16.1925937615297	0.0885998380838337	-41.2291250527998	-0.0320644107992357	-0.0243022624328647	-0.152121900645055	-0.0209342880375547	-0.0132454176218988	-0.141293181282623	-0.0700445963588275	-0.0885398996681488	-0.191867393645549	0.00173790898451313	0.00172275692139325	0.00371072267750706
13	13.6259639633796	0.05	-0.841608452604374	-1.43415677643185	-0.249060128776895	0.0469709754298656	-14.4953036369137	-24.6894544127564	-4.30115286107105	15.79	13.59	19.26	-1.51575535017851	-0.889907637195983	-0.264059924213457	-1.49996607849853	-0.880637675884535	-0.261309273270539	-1.55130763496937	-0.912570799821181	-0.270340957815466	-0.841608452604374	16.6435370652798	-1.01055254769167	-42.7805875053695	-0.0320644107992357	-0.0243022624328647	-0.152121900645055	-0.0209342880375547	-0.0132454176218988	-0.141293181282623	-0.0700445963588275	-0.0885398996681488	-0.191867393645549	0.00173790898451313	0.00172275692139325	0.00371072267750706
13	13.6259639633796	0.05	-0.841355542472509	-1.39151488999549	-0.291196194949527	0.0473554417724779	-12.6409911338158	-21.4931069535352	-3.78887531409633	16.41	13.14	18.5	-1.27172566562778	-0.747954816332521	-0.224183967037268	-1.25706581290647	-0.739332746537135	-0.221599680167802	-1.30116715199294	-0.765786820373605	-0.229176739779575	-0.841355542472509	16.2461892049181	0.345212407745209	-41.0683629486258	-0.0320644107992357	-0.0243022624328647	-0.152121900645055	-0.0209342880375547	-0.0132454176218988	-0.141293181282623	-0.0700445963588275	-0.0885398996681488	-0.191867393645549	0.00173790898451313	0.00172275692139325	0.00371072267750706
13	13.6259639633796	0.05	-0.839732978500195	-1.39072905403537	-0.288736902965021	0.0577229718148263	-14.373471300596	-23.4404394127819	-5.30650318841013	16.36	14.13	19.48	-1.39056558201362	-0.852682585539351	-0.31479958906508	-1.37464293524718	-0.842918958574145	-0.311194981901106	-1.42238614531461	-0.87213688214177	-0.322254980962965	-0.839732978500195	16.7450564480021	0.610739180687821	-41.2527165054027	-0.0320644107992357	-0.0243022624328647	-0.152121900645055	-0.0209342880375547	-0.0132454176218988	-0.141293181282623	-0.0700445963588275	-0.0885398996681488	-0.191867393645549	0.00173790898451313	0.00172275692139325	0.00371072267750706
13	13.6259639633796	0.05	-0.83816772477421	-1.39536680396554	-0.280968645582883	0.0494220772283884	-13.7048642268886	-23.0889844532789	-4.32074400049835	16.34	13.86	18.96	-1.37136058662708	-0.813994685814842	-0.256628785002599	-1.35570660257308	-0.804702994077419	-0.253699385581758	-1.40321416653136	-0.834615696029001	-0.263252101744186	-0.83816772477421	16.6690685940517	1.9030537052264	-39.876906312533	-0.0320644107992357	-0.0243022624328647	-0.152121900645055	-0.0209342880375547	-0.0132454176218988	-0.141293181282623	-0.0700445963588275	-0.0885398996681488	-0.191867393645549	0.00173790898451313	0.00172275692139325	0.00371072267750706
13	13.6259639633796	0.05	-0.837251113884333	-1.3866622076055	-0.287840020163161	0.0603054497096811	-14.8973438312237	-24.0787537338537	-5.71593392859378	16.12	13.99	18.63	-1.44957382603546	-0.896840423465576	-0.344107020895697	-1.43361099348122	-0.886964339025777	-0.340317684570333	-1.48564766690898	-0.921487703758418	-0.353524592638079	-0.837251113884333	16.4069051011058	0.860008943215517	-40.6844702554264	-0.0320644107992357	-0.0243022624328647	-0.152121900645055	-0.0209342880375547	-0.0132454176218988	-0.141293181282623	-0.0700445963588275	-0.0885398996681488	-0.191867393645549	0.00173790898451313	0.00172275692139325	0.00371072267750706
13	13.6259639633796	0.05	-0.83686566779745	-1.37955032782843	-0.294181007766472	0.043941397830038	-12.7236015800917	-21.9897839950932	-3.45741916509029	16.25	13.85	19.04	-1.31288200007777	-0.759652186414884	-0.206422372751994	-1.29809846684316	-0.751098223953716	-0.204097981064268	-3.17774564614723	-0.777491475359661	-0.211762666813219	-0.83686566779745	16.7554064949673	1.28038171113849	-40.5327625875872	-0.0320644107992357	-0.0243022624328647	-0.152121900645055	-0.0209342880375547	-0.0132454176218988	-0.141293181282623	-0.0700445963588275	-0.0885398996681488	-0.191867393645549	0.00173790898451313	0.00172275692139325	0.00371072267750706
13	13.6259639633796	0.05	-0.831527726643485	-1.37690366470535	-0.28615178858162	0.0580015583899411	-14.0971151438288	-22.9670610146862	-5.22716927297136	15.39	13.26	17.92	-1.44624579061119	-0.887701453115253	-0.329157115619317	-1.43232165898108	-0.879154861684074	-0.325988064387068	-1.48303975351635	-0.909978760804447	-0.337220080126416	-0.831527726643485	15.830919638451	-0.259499239753481	-41.27500214765	-0.0320644107992357	-0.0243022624328647	-0.152121900645055	-0.0209342880375547	-0.0132454176218988	-0.141293181282623	-0.0700445963588275	-0.0885398996681488	-0.191867393645549	0.00173790898451313	0.00172275692139325	0.00371072267750706
13	13.6259639633796	0.05	-0.830065886571863	-1.3941857623305	-0.265946010813222	0.0499139251980321	-13.6321712646468	-22.9180094121083	-4.34633311718522	15.62	13.23	19.29	-1.42234929275045	-0.846046827552096	-0.269744362353744	-1.40800924448421	-0.83751702941852	-0.267024814352832	-1.45518433791241	-0.866361329255335	-0.276189755812398	-0.830065886571863	16.3077340267983	0.362856526612844	-41.0938131192887	-0.0320644107992357	-0.0243022624328647	-0.152121900645055	-0.0209342880375547	-0.0132454176218988	-0.141293181282623	-0.0700445963588275	-0.0885398996681488	-0.191867393645549	0.00173790898451313	0.00172275692139325	0.00371072267750706
13	13.6259639633796	0.05	-0.825558641406141	-1.3702781310962	-0.280839151716083	0.0511615373401326	-14.2248848508525	-23.7893033028028	-4.66046639890222	16.35	13.65	19.06	-1.41251749954979	-0.844619051056558	-0.276720602563321	-1.39638072324169	-0.834970017542417	-0.273559311843147	-1.44784030334644	-0.865475940437374	-0.283715106866621	-0.825558641406141	16.8002794949634	1.07418233224836	-40.8587249870658	-0.0320644107992357	-0.0243022624328647	-0.152121900645055	-0.0209342880375547	-0.0132454176218988	-0.141293181282623	-0.0700445963588275	-0.0885398996681488	-0.191867393645549	0.00173790898451313	0.00172275692139325	0.00371072267750706
13	13.6259639633796	0.05	-0.820743100362409	-1.36339340500534	-0.278092795719479	0.0649997627064016	-14.6918774454157	-23.3917468512394	-5.99200803959193	15.61	13.52	19.56	-1.45252112032922	-0.912298787365855	-0.372076454402489	-1.43790080734344	-0.903116068009038	-0.368331328674631	-1.48494418555423	-0.930974613195049	-0.381025039707465	-0.820743100362409	16.45415091911	-0.0958583202674506	-41.6348248078761	-0.0320644107992357	-0.0243022624328647	-0.152121900645055	-0.0209342880375547	-0.0132454176218988	-0.141293181282623	-0.0700445963588275	-0.0885398996681488	-0.191867393645549	0.00173790898451313	0.00172275692139325	0.00371072267750706
13	13.6259639633796	0.05	-0.820581375689482	-1.37075949957033	-0.270403251808631	0.0469853118777247	-12.5411715410136	-21.3596226187686	-3.72272046325849	16.02	13.83	18.97	-1.2932470583285	-0.759322086016513	-0.225397113704526	-1.27922856433555	-0.751091213165894	-0.222953861996241	-1.32468459302942	-0.777913115541775	-0.23132389018993	-0.820581375689482	16.4179178912542	0.608590221771533	-40.9833200110135	-0.0320644107992357	-0.0243022624328647	-0.152121900645055	-0.0209342880375547	-0.0132454176218988	-0.141293181282623	-0.0700445963588275	-0.0885398996681488	-0.191867393645549	0.00173790898451313	0.00172275692139325	0.00371072267750706
13	13.6259639633796	0.05	-0.819897521238364	-1.35281598773297	-0.286979054743762	0.061860653927336	-13.9674154907852	-22.4597664950192	-5.4750644865511	16.27	13.64	18.65	-1.33931937460975	-0.832904036833217	-0.326488699056682	-1.32418983906684	-0.82349518972177	-0.322800540376698	-1.37136720180907	-0.851085347107039	-0.334759822265437	-0.819897521238364	16.4012950778667	-0.793215507881813	-42.3052762818974	-0.0320644107992357	-0.0243022624328647	-0.152121900645055	-0.0209342880375547	-0.0132454176218988	-0.141293181282623	-0.0700445963588275	-0.0885398996681488	-0.191867393645549	0.00173790898451313	0.00172275692139325	0.00371072267750706
13	13.6259639633796	0.05	-0.819486814127664	-1.35128175328292	-0.287691874972411	0.0565593743192878	-14.6622814755191	-24.0118593347947	-5.3127036162435	16.21	13.75	19.14	-1.43707853486084	-0.877518466469743	-0.317958398078645	-1.42100020346012	-0.867700608661773	-0.314401013863422	-1.47268361176625	-0.897620834827369	-0.325806999749135	-0.819486814127664	16.7782176048935	-1.69760945853011	-43.5829924718306	-0.0320644107992357	-0.0243022624328647	-0.152121900645055	-0.0209342880375547	-0.0132454176218988	-0.141293181282623	-0.0700445963588275	-0.0885398996681488	-0.191867393645549	0.00173790898451313	0.00172275692139325	0.00371072267750706
13	13.6259639633796	0.05	-0.818933799030276	-1.35223164221743	-0.285635955843122	0.0557735152302544	-13.4634216267419	-22.1124035269122	-4.81443972657165	16.19	13.11	18.56	-1.32544279817619	-0.807012915274276	-0.288583032372366	-1.31067465762383	-0.798021142730993	-0.285367627838151	-1.35783048582329	-0.825948573303691	-0.295180984582064	-0.818933799030276	16.2115310833895	1.42008998401842	-39.9511166531614	-0.0320644107992357	-0.0243022624328647	-0.152121900645055	-0.0209342880375547	-0.0132454176218988	-0.141293181282623	-0.0700445963588275	-0.0885398996681488	-0.191867393645549	0.00173790898451313	0.00172275692139325	0.00371072267750706
13	13.6259639633796	0.05	-0.818167419662621	-1.3946271318389	-0.241707707486342	0.0459554378064715	-13.1750744857679	-22.5475522132332	-3.80259675830262	15.5	13.2	18.43	-1.4100718369616	-0.823938727652635	-0.237805618343666	-1.3961906911962	-0.815827641904723	-0.23546459261325	-1.44499852164774	-0.844165868805443	-0.243552589670036	-0.818167419662621	16.0500792549035	-0.693378466447961	-41.891200200584	-0.0320644107992357	-0.0243022624328647	-0.152121900645055	-0.0209342880375547	-0.0132454176218988	-0.141293181282623	-0.0700445963588275	-0.0885398996681488	-0.191867393645549	0.00173790898451313	0.00172275692139325	0.00371072267750706
13	13.6259639633796	0.05	-0.817589410149442	-1.35990036169167	-0.27527845860721	0.0513132946717756	-13.7590175313703	-22.9957707943833	-4.52226426835727	15.82	13.57	19.43	-1.40951581309048	-0.843353021582233	-0.277190230073981	-1.39476398849144	-0.834526589318105	-0.274289190144776	-1.44197715108941	-0.862750898719449	-0.283416390531734	-0.817589410149442	16.643005281938	0.285096791079566	-41.4290645176686	-0.0320644107992357	-0.0243022624328647	-0.152121900645055	-0.0209342880375547	-0.0132454176218988	-0.141293181282623	-0.0700445963588275	-0.0885398996681488	-0.191867393645549	0.00173790898451313	0.00172275692139325	0.00371072267750706
13	13.6259639633796	0.05	-0.816873875293925	-1.37436871487764	-0.259379035710207	0.0463370391943286	-13.2343851719121	-22.6083333726551	-3.86043697116914	16	13.97	18.64	-1.37036551063026	-0.802179651858834	-0.233993793087405	-1.35555690396509	-0.793511042756348	-0.231465181547605	-1.40351285937492	-0.824493170911599	-0.24003083404831	-0.816873875293925	16.5464172465738	-0.960546801718893	-42.6233598453131	-0.0320644107992357	-0.0243022624328647	-0.152121900645055	-0.0209342880375547	-0.0132454176218988	-0.141293181282623	-0.0700445963588275	-0.0885398996681488	-0.191867393645549	0.00173790898451313	0.00172275692139325	0.00371072267750706
13	13.6259639633796	0.05	-0.816723248639446	-1.37240580168558	-0.261040695593315	0.0452290465198302	-12.997846964882	-22.3217503302637	-3.67394359950034	16.85	13.86	19.47	-1.28687009551331	-0.749338215762024	-0.211806336010733	-1.27106113182626	-0.740132732874816	-0.209204333923377	-1.31733411700754	-0.766926848554303	-0.215249544835163	-0.816723248639446	16.833362955518	-0.427335079656379	-42.3211827667498	-0.0320644107992357	-0.0243022624328647	-0.152121900645055	-0.0209342880375547	-0.0132454176218988	-0.141293181282623	-0.0700445963588275	-0.0885398996681488	-0.191867393645549	0.00173790898451313	0.00172275692139325	0.00371072267750706
13	13.6259639633796	0.05	-0.816627629341946	-1.37474326192173	-0.258511996762163	0.0594105422975609	-14.4736125313162	-23.4650825127621	-5.48214254987027	16.65	13.71	19.05	-1.36862321773564	-0.844187193635278	-0.319751169534914	-1.35227065557103	-0.834100689633592	-0.315930723696155	-1.39982050084121	-0.864950621170025	-0.327274395095005	-0.816627629341946	16.6524018687964	-1.1482483553785	-42.9390638473516	-0.0320644107992357	-0.0243022624328647	-0.152121900645055	-0.0209342880375547	-0.0132454176218988	-0.141293181282623	-0.0700445963588275	-0.0885398996681488	-0.191867393645549	0.00173790898451313	0.00172275692139325	0.00371072267750706
13	13.6259639633796	0.05	-0.814466505359937	-1.35457669630609	-0.274356314413784	0.0442672152594233	-12.1299534066919	-20.9297317921296	-3.33017502125413	16.05	13.68	18.65	-1.26505781913485	-0.733171956300336	-0.201286093465819	-1.25127964181204	-0.725186729799835	-0.199093817787632	-1.29462477830955	-0.751555548272256	-0.205945113445654	-0.814466505359937	16.4644035291936	-0.459443273760926	-42.1008182413938	-0.0320644107992357	-0.0243022624328647	-0.152121900645055	-0.0209342880375547	-0.0132454176218988	-0.141293181282623	-0.0700445963588275	-0.0885398996681488	-0.191867393645549	0.00173790898451313	0.00172275692139325	0.00371072267750706
13	13.6259639633796	0.05	-0.813694913696868	-1.34168704312078	-0.285702784272954	0.0599556854177739	-14.4667752790072	-23.4104536799882	-5.52309687802624	15.18	12.91	18.62	-1.493759727756	-0.923087036145298	-0.352414344534594	-1.48000389542716	-0.914586451842349	-0.349169008257535	-1.53150277253345	-0.945140071291229	-0.361016845367329	-0.813694913696868	16.129593607819	0.312769996126388	-40.8962015388889	-0.0320644107992357	-0.0243022624328647	-0.152121900645055	-0.0209342880375547	-0.0132454176218988	-0.141293181282623	-0.0700445963588275	-0.0885398996681488	-0.191867393645549	0.00173790898451313	0.00172275692139325	0.00371072267750706
13	13.6259639633796	0.05	-0.81338927930362	-1.36958372400644	-0.257194834600799	0.0435566268245815	-12.7669595707235	-22.1075742380978	-3.42634490334927	15.95	12.99	18.37	-1.34422392984475	-0.776279314116358	-0.208334698387967	-1.32982574614409	-0.767964470198231	-0.206103194252374	-1.37471405926231	-0.794303185482786	-0.213576422083493	-0.81338927930362	16.2174714187858	1.10202330585062	-40.2348254884399	-0.0320644107992357	-0.0243022624328647	-0.152121900645055	-0.0209342880375547	-0.0132454176218988	-0.141293181282623	-0.0700445963588275	-0.0885398996681488	-0.191867393645549	0.00173790898451313	0.00172275692139325	0.00371072267750706
13	13.6259639633796	0.05	-0.812446179946153	-1.35517444903906	-0.269717910853247	0.0543440022876724	-13.8017761079783	-22.7907727937302	-4.81277942222636	16.17	13.63	19	-1.36794543198642	-0.828408792939314	-0.288872153892209	-1.35275888919184	-0.819212033118923	-0.285665177046008	-1.40172010597075	-0.844163410492404	-0.295442984912895	-0.812446179946153	16.5738686776862	-0.00697387201705442	-41.6887527539104	-0.0320644107992357	-0.0243022624328647	-0.152121900645055	-0.0209342880375547	-0.0132454176218988	-0.141293181282623	-0.0700445963588275	-0.0885398996681488	-0.191867393645549	0.00173790898451313	0.00172275692139325	0.00371072267750706
13	13.6259639633796	0.05	-0.812426866546327	-1.36149130521386	-0.263362427878797	0.0459892351426094	-12.8852713315179	-22.0480579709103	-3.72248469212548	15.73	13.22	18.58	-1.35912065084676	-0.794293918382083	-0.229467185917408	-1.34513335660688	-0.786119498589083	-0.227105640571288	-1.39501353986343	-0.813381643630073	-0.234936410646236	-0.812426866546327	16.2849264862687	0.0503222802420993	-41.3515135061436	-0.0320644107992357	-0.0243022624328647	-0.152121900645055	-0.0209342880375547	-0.0132454176218988	-0.141293181282623	-0.0700445963588275	-0.0885398996681488	-0.191867393645549	0.00173790898451313	0.00172275692139325	0.00371072267750706
13	13.6259639633796	0.05	-0.81210241032134	-1.38297174945829	-0.241233071184389	0.0606289348648253	-15.4010926969329	-24.8659836874349	-5.93620170643085	15.45	13.34	18.17	-1.55916311182571	-0.965689349623442	-0.372215587421171	-1.54394293845115	-0.956262523644966	-0.368582108838784	-1.59945758516254	-0.989545052675479	-0.381809410132752	-0.81210241032134	16.0948859381712	-0.534894882112709	-41.8003459283408	-0.0320644107992357	-0.0243022624328647	-0.152121900645055	-0.0209342880375547	-0.0132454176218988	-0.141293181282623	-0.0700445963588275	-0.0885398996681488	-0.191867393645549	0.00173790898451313	0.00172275692139325	0.00371072267750706
13	13.6259639633796	0.05	-0.811802206700911	-1.35989460819283	-0.26370980520899	0.0546006717350402	-13.9708852436866	-23.0473774433978	-4.89439304397544	16.13	14.01	19.73	-1.3861337787646	-0.840248136825016	-0.294362494885434	-1.37082900853251	-0.830970673950176	-0.291112339367846	-1.41854182504589	-0.861117461465852	-0.301595851000136	-0.811802206700911	16.7601656475497	-0.940845680897413	-42.7711888861123	-0.0320644107992357	-0.0243022624328647	-0.152121900645055	-0.0209342880375547	-0.0132454176218988	-0.141293181282623	-0.0700445963588275	-0.0885398996681488	-0.191867393645549	0.00173790898451313	0.00172275692139325	0.00371072267750706
13	13.6259639633796	0.05	-0.811605061868564	-1.36778046182676	-0.255429661910364	0.0554576410600985	-13.8089873798505	-22.7066783401901	-4.91129641951083	15.97	13.82	19.15	-1.37948731236855	-0.838930406366148	-0.29837350036375	-1.36467607185688	-0.829923002013942	-0.295169932171007	-1.41449556783813	-0.863175476780363	-0.306541214572395	-0.811605061868564	16.4453186839052	-0.607391267283854	-42.1675477195781	-0.0320644107992357	-0.0243022624328647	-0.152121900645055	-0.0209342880375547	-0.0132454176218988	-0.141293181282623	-0.0700445963588275	-0.0885398996681488	-0.191867393645549	0.00173790898451313	0.00172275692139325	0.00371072267750706
13	13.6259639633796	0.05	-0.810176721924406	-1.39044082503839	-0.229912618810421	0.0472664014267527	-13.0449952378027	-22.1890508239574	-3.90093965164795	15.43	13.56	18.4	-1.39315028094091	-0.819036331233944	-0.244922381526981	-1.37960841863618	-0.811075038491967	-0.242541658347753	-1.42719174571586	-0.84391848111963	-0.251271907927411	-0.810176721924406	15.9895061244597	0.306497612976236	-40.8684391322169	-0.0320644107992357	-0.0243022624328647	-0.152121900645055	-0.0209342880375547	-0.0132454176218988	-0.141293181282623	-0.0700445963588275	-0.0885398996681488	-0.191867393645549	0.00173790898451313	0.00172275692139325	0.00371072267750706
13	13.6259639633796	0.05	-0.808479450558346	-1.38074574672193	-0.236213154394763	0.0483801800439718	-14.0293057934029	-23.7437876690435	-4.31482391776216	15.9	13.77	18.17	-1.44850900561739	-0.855869167445384	-0.263229329273377	-1.43314004459016	-0.846788229855171	-0.260436415120178	-1.48777327120565	-0.878952589295814	-0.270881071661427	-0.808479450558346	16.4340779467651	-0.706291416679844	-42.3493917862187	-0.0320644107992357	-0.0243022624328647	-0.152121900645055	-0.0209342880375547	-0.0132454176218988	-0.141293181282623	-0.0700445963588275	-0.0885398996681488	-0.191867393645549	0.00173790898451313	0.00172275692139325	0.00371072267750706
13	13.6259639633796	0.05	-0.80697593728076	-1.3309204386074	-0.283031435954122	0.0575099423261817	-13.7012763541712	-22.3611869891996	-5.04136571914278	16.42	13.57	19.03	-1.3216856995906	-0.80983093751657	-0.297976175442544	-1.30640853121899	-0.800470222190071	-0.294531913161148	-1.35455933660336	-0.829246646857281	-0.305484553779414	-0.80697593728076	16.6618814444514	1.38560420568491	-40.3199921292487	-0.0320644107992357	-0.0243022624328647	-0.152121900645055	-0.0209342880375547	-0.0132454176218988	-0.141293181282623	-0.0700445963588275	-0.0885398996681488	-0.191867393645549	0.00173790898451313	0.00172275692139325	0.00371072267750706
13	13.6259639633796	0.05	-0.805505090883102	-1.35770024018647	-0.253309941579738	0.0460005490302837	-12.9170911429146	-22.1013209128517	-3.73286137297744	16.26	13.53	19.05	-1.31874364073858	-0.770738177538243	-0.22273271433791	-1.30387034238786	-0.762045495723	-0.220220649058142	-1.35264431254511	-0.790205257419501	-0.228365155868231	-0.805505090883102	16.6254012384061	0.108195017069863	-41.6617603585779	-0.0320644107992357	-0.0243022624328647	-0.152121900645055	-0.0209342880375547	-0.0132454176218988	-0.141293181282623	-0.0700445963588275	-0.0885398996681488	-0.191867393645549	0.00173790898451313	0.00172275692139325	0.00371072267750706
13	13.6259639633796	0.05	-0.803626265838342	-1.3323404218114	-0.274912109865281	0.0639791066238369	-14.2738134986924	-22.7979258496306	-5.74970114775419	16.34	13.59	18.89	-1.35429389087831	-0.847925313395505	-0.341556735912697	-1.33884126383322	-0.838250401828492	-0.337659539823763	-1.38712635405173	-0.871720789238412	-0.350583177572553	-0.803626265838342	16.5157654265484	0.0595311576805292	-41.5507497370281	-0.0320644107992357	-0.0243022624328647	-0.152121900645055	-0.0209342880375547	-0.0132454176218988	-0.141293181282623	-0.0700445963588275	-0.0885398996681488	-0.191867393645549	0.00173790898451313	0.00172275692139325	0.00371072267750706
13	13.6259639633796	0.05	-0.803451337709542	-1.33174816180402	-0.275154513615067	0.0576194399603375	-14.1544179784124	-23.0917135412599	-5.21712241556493	16.74	14.29	19.48	-1.34009449999596	-0.821431361064748	-0.302768222133538	-1.32388737229777	-0.811496954973152	-0.299106537648535	-1.37343277048772	-0.841143615146186	-0.310908786513566	-0.803451337709542	16.9446104380991	-0.0321041083639143	-42.0407455632422	-0.0320644107992357	-0.0243022624328647	-0.152121900645055	-0.0209342880375547	-0.0132454176218988	-0.141293181282623	-0.0700445963588275	-0.0885398996681488	-0.191867393645549	0.00173790898451313	0.00172275692139325	0.00371072267750706
13	13.6259639633796	0.05	-0.802428437399429	-1.36016871070225	-0.244688164096613	0.0603386459935838	-14.7856309838162	-23.8955229605523	-5.67573900708017	15.74	13.28	18.53	-1.4716729911857	-0.910614670892218	-0.349556350598738	-1.45648636184766	-0.901217768482888	-0.345949175118115	-1.50698718180013	-0.932439337632847	-0.357775837596084	-0.802428437399429	16.2063391357691	2.29219684457026	-39.0929620679391	-0.0320644107992357	-0.0243022624328647	-0.152121900645055	-0.0209342880375547	-0.0132454176218988	-0.141293181282623	-0.0700445963588275	-0.0885398996681488	-0.191867393645549	0.00173790898451313	0.00172275692139325	0.00371072267750706
13	13.6259639633796	0.05	-0.801187977456552	-1.33579577191	-0.266580183003101	0.0595234457893265	-14.172365141276	-22.967808760742	-5.37692152180994	15.99	13.67	18.67	-1.39315524535739	-0.859651220600421	-0.326147195843448	-1.37813069241263	-0.85038026869396	-0.32262984497529	-1.42564292092388	-0.880745262406742	-0.334276277654341	-0.801187977456552	16.5648495153817	-0.0899763111418809	-41.7615736913846	-0.0320644107992357	-0.0243022624328647	-0.152121900645055	-0.0209342880375547	-0.0132454176218988	-0.141293181282623	-0.0700445963588275	-0.0885398996681488	-0.191867393645549	0.00173790898451313	0.00172275692139325	0.00371072267750706
13	13.6259639633796	0.05	-0.800850494059528	-1.34652072034144	-0.255180267777611	0.049750287091503	-13.0767398718596	-21.9996398363809	-4.15383990733831	16.23	13.81	18.79	-1.31569141358352	-0.78205618342074	-0.248420953257961	-1.30094256606651	-0.773289365244439	-0.245636164422369	-1.35002893156397	-0.800248719260783	-0.254773646719331	-0.800850494059528	16.6720156933713	0.929309834729544	-40.7918357930651	-0.0320644107992357	-0.0243022624328647	-0.152121900645055	-0.0209342880375547	-0.0132454176218988	-0.141293181282623	-0.0700445963588275	-0.0885398996681488	-0.191867393645549	0.00173790898451313	0.00172275692139325	0.00371072267750706
13	13.6259639633796	0.05	-0.799947883674798	-1.32887993833111	-0.27101582901849	0.053423404480527	-13.4159516572131	-22.2329152398999	-4.59898807452622	15.98	13.73	18.45	-1.349654650643	-0.814418682911367	-0.279182715179729	-1.33513185853562	-0.805655231301984	-0.276178604068344	-1.38462422465203	-0.838507469686183	-0.286134138716027	-0.799947883674798	16.3491905486382	0.466148858245109	-41.0086226969761	-0.0320644107992357	-0.0243022624328647	-0.152121900645055	-0.0209342880375547	-0.0132454176218988	-0.141293181282623	-0.0700445963588275	-0.0885398996681488	-0.191867393645549	0.00173790898451313	0.00172275692139325	0.00371072267750706
13	13.6259639633796	0.05	-0.798244558352042	-1.34408361513194	-0.252405501572145	0.0461803836550603	-12.8597252895927	-21.9844865296211	-3.73496404956441	15.98	13.45	18.54	-1.33456180781406	-0.78064585258098	-0.226729897347897	-1.32020105896551	-0.772245597933396	-0.22429013690128	-1.36834921510032	-0.800695835450014	-0.232141566109223	-0.798244558352042	16.3704439806653	-1.94672938391944	-43.3783847304265	-0.0320644107992357	-0.0243022624328647	-0.152121900645055	-0.0209342880375547	-0.0132454176218988	-0.141293181282623	-0.0700445963588275	-0.0885398996681488	-0.191867393645549	0.00173790898451313	0.00172275692139325	0.00371072267750706
13	13.6259639633796	0.05	-0.79740649259381	-1.34666630863641	-0.248146676551213	0.0469634829891969	-12.790845624985	-21.7870505677536	-3.79464068221639	15.79	13.42	19.11	-1.33816468600733	-0.785616110188845	-0.233067534370362	-1.32424363637477	-0.777443273933011	-0.230642911491254	-1.37305539955718	-0.803495255176403	-0.23923222791021	-0.79740649259381	16.3666889188173	-0.76991717527018	-42.2782321767837	-0.0320644107992357	-0.0243022624328647	-0.152121900645055	-0.0209342880375547	-0.0132454176218988	-0.141293181282623	-0.0700445963588275	-0.0885398996681488	-0.191867393645549	0.00173790898451313	0.00172275692139325	0.00371072267750706
13	13.6259639633796	0.05	-0.797215263883629	-1.34687229058486	-0.247558237182401	0.0561444045901819	-14.1273864110511	-23.1711004754321	-5.08367234667014	15.7	13.3	19.19	-1.43105503626581	-0.872512183624756	-0.313969330983701	-1.41641099070723	-0.863583730250413	-0.310756469793597	-1.46638394836851	-0.891940567745447	-0.321727102741556	-0.797215263883629	16.4716317052385	1.47804682597882	-40.1013125156732	-0.0320644107992357	-0.0243022624328647	-0.152121900645055	-0.0209342880375547	-0.0132454176218988	-0.141293181282623	-0.0700445963588275	-0.0885398996681488	-0.191867393645549	0.00173790898451313	0.00172275692139325	0.00371072267750706
13	13.6259639633796	0.05	-0.796601190181079	-1.32603303145822	-0.267169348903938	0.047787121645195	-12.5158279393429	-21.2386423982462	-3.79301348043947	16.21	13.22	19.07	-1.27156257863428	-0.74932559953116	-0.227088620428039	-1.25734975025489	-0.740950049380996	-0.224550348507106	-1.29828202623889	-0.767480219959804	-0.23231144554962	-0.796601190181079	16.5059067542617	-0.107376173759403	-41.7018475992442	-0.0320644107992357	-0.0243022624328647	-0.152121900645055	-0.0209342880375547	-0.0132454176218988	-0.141293181282623	-0.0700445963588275	-0.0885398996681488	-0.191867393645549	0.00173790898451313	0.00172275692139325	0.00371072267750706
13	13.6259639633796	0.05	-0.793977057856018	-1.32003281788862	-0.267921297823411	0.0638032261896823	-14.4320768792706	-23.0633835163326	-5.8007702422085	15.82	13.29	17.96	-1.41325150648772	-0.884352219045915	-0.355452931604109	-1.39844807028494	-0.875088863163866	-0.351729656042796	-1.45551609480885	-0.906518179701149	-0.364426652612139	-0.793977057856018	16.1753923381534	-0.752635437827987	-42.0517313789848	-0.0320644107992357	-0.0243022624328647	-0.152121900645055	-0.0209342880375547	-0.0132454176218988	-0.141293181282623	-0.0700445963588275	-0.0885398996681488	-0.191867393645549	0.00173790898451313	0.00172275692139325	0.00371072267750706
13	13.6259639633796	0.05	-0.793330314124381	-1.33739026156966	-0.249270366679101	0.0364250078217009	-11.6747461027738	-21.0498446006092	-2.29964760493841	16.03	13.59	18.88	-1.27401104858929	-0.706596927750154	-0.139182806911014	-1.26018655283513	-0.698929532527482	-0.13767251221983	-1.30618106543175	-0.72310865491646	-0.142399636678688	-0.793330314124381	16.4878591010144	0.271470424259149	-41.3000873331362	-0.0320644107992357	-0.0243022624328647	-0.152121900645055	-0.0209342880375547	-0.0132454176218988	-0.141293181282623	-0.0700445963588275	-0.0885398996681488	-0.191867393645549	0.00173790898451313	0.00172275692139325	0.00371072267750706
13	13.6259639633796	0.05	-0.792857551668605	-1.32032882380834	-0.265386279528875	0.0514324306180721	-13.2393093998356	-22.1163131831239	-4.36230561654738	16.51	13.58	19.06	-1.30070921179818	-0.778633018606048	-0.256556825413913	-1.2854836493126	-0.76951866347533	-0.253553677638061	-3.7271904023726	-0.796985724629676	-0.262416622060899	-0.792857551668605	16.6704303743037	0.00397663286291275	-41.753473635243	-0.0320644107992357	-0.0243022624328647	-0.152121900645055	-0.0209342880375547	-0.0132454176218988	-0.141293181282623	-0.0700445963588275	-0.0885398996681488	-0.191867393645549	0.00173790898451313	0.00172275692139325	0.00371072267750706
13	13.6259639633796	0.05	-0.792651845617237	-1.31812819472387	-0.267175496510604	0.0450577154850644	-12.2144873661362	-20.9938842860571	-3.43509044621527	16.19	14.16	19.02	-1.25842201136527	-0.732164641361638	-0.20590727135801	-1.24440135379364	-0.724007258838227	-0.203613163882818	-1.2893992159788	-0.751725047244168	-0.210654467468336	-0.792651845617237	16.7110759160987	-0.633181739928496	-42.4731846529801	-0.0320644107992357	-0.0243022624328647	-0.152121900645055	-0.0209342880375547	-0.0132454176218988	-0.141293181282623	-0.0700445963588275	-0.0885398996681488	-0.191867393645549	0.00173790898451313	0.00172275692139325	0.00371072267750706
13	13.6259639633796	0.05	-0.788414654358595	-1.33277849972691	-0.244050808990281	0.0504011183808736	-13.4246126833099	-22.5224305176639	-4.32679484895585	15.89	13.85	18.58	-1.37498274188692	-0.819565665508018	-0.264148589129118	-1.36042391736173	-0.81088780189016	-0.261351686418594	-1.40890222428014	-0.843122274725524	-0.756180963259799	-0.788414654358595	16.4452686368343	0.95174033692391	-40.6313908982941	-0.0320644107992357	-0.0243022624328647	-0.152121900645055	-0.0209342880375547	-0.0132454176218988	-0.141293181282623	-0.0700445963588275	-0.0885398996681488	-0.191867393645549	0.00173790898451313	0.00172275692139325	0.00371072267750706
13	13.6259639633796	0.05	-0.786061077390361	-1.34324395594512	-0.228878198835597	0.0393033356801549	-11.5475400693759	-20.4611448806846	-2.63393525806728	15.47	13.21	18.85	-1.28199751904719	-0.723513655094291	-0.165029791141394	-1.26945254778916	-0.716433720950041	-0.163414894110918	-1.31534984000842	-0.742485370911858	-0.169091617488027	-0.786061077390361	16.0631297769781	-1.5927818710932	-42.7466577739405	-0.0320644107992357	-0.0243022624328647	-0.152121900645055	-0.0209342880375547	-0.0132454176218988	-0.141293181282623	-0.0700445963588275	-0.0885398996681488	-0.191867393645549	0.00173790898451313	0.00172275692139325	0.00371072267750706
13	13.6259639633796	0.05	-0.78535236548241	-1.30363680216265	-0.267067928802174	0.0585953319732764	-13.6966355530342	-22.2681196893207	-5.12515141674764	16.88	13.95	19.41	-1.28175449630864	-0.788379281651773	-0.295004066994904	-1.26595029801383	-0.778658463402543	-0.29136662879126	-1.31135709740686	-0.807300211551828	-0.302151706280995	-0.78535236548241	16.9298868257592	0.683165414964018	-41.3027980629311	-0.0320644107992357	-0.0243022624328647	-0.152121900645055	-0.0209342880375547	-0.0132454176218988	-0.141293181282623	-0.0700445963588275	-0.0885398996681488	-0.191867393645549	0.00173790898451313	0.00172275692139325	0.00371072267750706
13	13.6259639633796	0.05	-0.781768824091733	-1.29265814553449	-0.270879502648976	0.052129012021283	-12.7648498784092	-21.2632278265966	-4.26647193022183	15.81	13.24	18.56	-1.30373342103539	-0.782663927447811	-0.261594433860228	-1.29010136166301	-0.774480259716781	-0.258859157770553	-1.33804306899875	-0.801662585554549	-0.267848921645499	-0.781768824091733	16.1291406007794	-1.14416564153797	-42.4066007909026	-0.0320644107992357	-0.0243022624328647	-0.152121900645055	-0.0209342880375547	-0.0132454176218988	-0.141293181282623	-0.0700445963588275	-0.0885398996681488	-0.191867393645549	0.00173790898451313	0.00172275692139325	0.00371072267750706
13	13.6259639633796	0.05	-0.781408815753565	-1.31468812156233	-0.248129509944803	0.0615566571677699	-13.4670441824194	-21.6766869866385	-5.25740137820039	15.38	13.1	18.17	-1.36512146599915	-0.848107051982238	-0.331092637965329	-1.35198251213846	-0.839944232993261	-0.327905953848062	-1.39502153984585	-0.869011061234541	-0.339171997075047	-0.781408815753565	15.9043310121676	0.346390883180007	-40.702026838613	-0.0320644107992357	-0.0243022624328647	-0.152121900645055	-0.0209342880375547	-0.0132454176218988	-0.141293181282623	-0.0700445963588275	-0.0885398996681488	-0.191867393645549	0.00173790898451313	0.00172275692139325	0.00371072267750706
13	13.6259639633796	0.05	-0.78061355041303	-1.3380471554365	-0.223179945389564	0.0489520093456889	-13.612678010089	-22.9806371569873	-4.24471886319067	15.44	13.41	18.41	-1.44193551273715	-0.854136624329201	-0.266337735921256	-1.42789072151786	-0.845817132607495	-0.263743543697131	-1.47828947875089	-0.877671337404957	-0.27320842490369	-0.78061355041303	16.0837711628242	1.63840915000457	-39.5975645153958	-0.0320644107992357	-0.0243022624328647	-0.152121900645055	-0.0209342880375547	-0.0132454176218988	-0.141293181282623	-0.0700445963588275	-0.0885398996681488	-0.191867393645549	0.00173790898451313	0.00172275692139325	0.00371072267750706
13	13.6259639633796	0.05	-0.780216767921462	-1.28853678505691	-0.271896750786012	0.0633844368951194	-14.4455557881224	-23.1153558894548	-5.77575568679001	16.17	13.82	19.23	-1.38667593416646	-0.866579976654682	-0.3464840191429	-1.37125893441262	-0.856945380021402	-0.342631825630184	-1.41611160709358	-0.886425046824668	-0.355358501663248	-0.780216767921462	16.7814513765525	0.14967672866167	-41.6950015721665	-0.0320644107992357	-0.0243022624328647	-0.152121900645055	-0.0209342880375547	-0.0132454176218988	-0.141293181282623	-0.0700445963588275	-0.0885398996681488	-0.191867393645549	0.00173790898451313	0.00172275692139325	0.00371072267750706
13	13.6259639633796	0.05	-0.779560124628941	-1.30733536377019	-0.251784885487694	0.058875579265498	-14.1465229343797	-22.9771408568963	-5.31590501186319	16.22	13.73	18.32	-1.37499674087863	-0.846555411340435	-0.318114081802239	-1.35960835465857	-0.837081118610066	-0.31455388256156	-1.41102734597645	-0.866782496999103	-0.325726112174989	-0.779560124628941	16.3775229173879	0.118014468730179	-41.4147732766943	-0.0320644107992357	-0.0243022624328647	-0.152121900645055	-0.0209342880375547	-0.0132454176218988	-0.141293181282623	-0.0700445963588275	-0.0885398996681488	-0.191867393645549	0.00173790898451313	0.00172275692139325	0.00371072267750706
13	13.6259639633796	0.05	-0.777777001634949	-1.30263880566499	-0.252915197604905	0.0407667714627174	-11.6189301521063	-20.4184819163871	-2.81937838782552	16.48	13.95	19.51	-1.20252530929571	-0.684284837240201	-0.166044365184688	-1.18849810488903	-0.676302798766529	-0.164107492644028	-1.23178533669319	-0.701026107341121	-0.169737048618679	-0.777777001634949	16.9117323265956	-0.203327184462267	-42.1607607238639	-0.0320644107992357	-0.0243022624328647	-0.152121900645055	-0.0209342880375547	-0.0132454176218988	-0.141293181282623	-0.0700445963588275	-0.0885398996681488	-0.191867393645549	0.00173790898451313	0.00172275692139325	0.00371072267750706
13	13.6259639633796	0.05	-0.777082128368123	-1.32569302672131	-0.228471230014931	0.0417247563824373	-12.4006344716263	-21.6791307348627	-3.12213820838985	15.88	13.59	19.7	-1.32414403659474	-0.757420875699106	-0.190697714803471	-1.31014317795266	-0.749412273673837	-0.188681369395009	-1.35776685479771	-0.775923537241736	-0.194978629595967	-0.777082128368123	16.7551188824525	0.397770771105423	-41.4688564991857	-0.0320644107992357	-0.0243022624328647	-0.152121900645055	-0.0209342880375547	-0.0132454176218988	-0.141293181282623	-0.0700445963588275	-0.0885398996681488	-0.191867393645549	0.00173790898451313	0.00172275692139325	0.00371072267750706
13	13.6259639633796	0.05	-0.77665703244447	-1.28107597756489	-0.272238087324048	0.059594740929153	-13.672672893772	-22.1526063033416	-5.19273948420236	16.1	13.57	18.58	-1.33489399824778	-0.82390165454925	-0.312909310850723	-1.3202324603358	-0.814852497567668	-0.309472534799537	-1.3692230766669	-0.845384622797829	-0.321556000549746	-0.77665703244447	16.4658413120582	-0.916996721308152	-42.4944148474333	-0.0320644107992357	-0.0243022624328647	-0.152121900645055	-0.0209342880375547	-0.0132454176218988	-0.141293181282623	-0.0700445963588275	-0.0885398996681488	-0.191867393645549	0.00173790898451313	0.00172275692139325	0.00371072267750706
13	13.6259639633796	0.05	-0.77552471089496	-1.29711729172666	-0.253932130063261	0.0548757065797513	-13.7009716621839	-22.5784828885323	-4.82346043583544	16.05	13.88	18.3	-1.36428642409644	-0.827870044587506	-0.291453665078573	-1.34941462503894	-0.818845607540144	-0.288276590041349	-1.39790468907528	-0.848167491631868	-0.298719228995203	-0.77552471089496	16.4426095911217	-0.44720787196194	-41.9947704989602	-0.0320644107992357	-0.0243022624328647	-0.152121900645055	-0.0209342880375547	-0.0132454176218988	-0.141293181282623	-0.0700445963588275	-0.0885398996681488	-0.191867393645549	0.00173790898451313	0.00172275692139325	0.00371072267750706
13	13.6259639633796	0.05	-0.774631796059284	-1.32417809255926	-0.22508549955931	0.0454351356296021	-12.5204410796782	-21.4805213079648	-3.56036085139164	16	13.63	18.85	-1.30190315122843	-0.758845721791625	-0.215788292354823	-1.28783128342102	-0.750643593489538	-0.213455903558054	-1.333684091726	-0.777853414354867	-0.220872577869804	-0.774631796059284	16.3083152223889	0.162346414558122	-41.2038842022978	-0.0320644107992357	-0.0243022624328647	-0.152121900645055	-0.0209342880375547	-0.0132454176218988	-0.141293181282623	-0.0700445963588275	-0.0885398996681488	-0.191867393645549	0.00173790898451313	0.00172275692139325	0.00371072267750706
13	13.6259639633796	0.05	-0.77299322161854	-1.27526731977688	-0.270719123460197	0.0524437353699759	-12.3471042941214	-20.541298884766	-4.15290970347691	15.51	12.85	18.8	-1.28307525437268	-0.771239641262169	-0.259404028151656	-1.27039648883021	-0.7636186022348	-0.256840715639393	-1.31430274996782	-0.788281742569815	-0.265183318857104	-0.77299322161854	16.1339318521193	-0.11031187826562	-41.308786850532	-0.0320644107992357	-0.0243022624328647	-0.152121900645055	-0.0209342880375547	-0.0132454176218988	-0.141293181282623	-0.0700445963588275	-0.0885398996681488	-0.191867393645549	0.00173790898451313	0.00172275692139325	0.00371072267750706
13	13.6259639633796	0.05	-0.77126221282946	-1.29502287912251	-0.247501546536413	0.0437847344915168	-11.863479128993	-20.5194145609103	-3.20754369707573	16.16	13.88	19.08	-1.23193332945868	-0.712253037188776	-0.192572744918869	-1.21826632281092	-0.70435133767195	-0.190436352532976	-1.26171826720072	-0.728793316593232	-0.196498885055587	-0.77126221282946	16.6109865989008	-1.3296812638792	-43.022703944661	-0.0320644107992357	-0.0243022624328647	-0.152121900645055	-0.0209342880375547	-0.0132454176218988	-0.141293181282623	-0.0700445963588275	-0.0885398996681488	-0.191867393645549	0.00173790898451313	0.00172275692139325	0.00371072267750706
13	13.6259639633796	0.05	-0.771249764857731	-1.27902965987443	-0.263469869841035	0.0678178435955426	-14.4874452615835	-22.8734610200275	-6.10142950313945	16.19	13.68	19	-1.37089684287262	-0.868289803322941	-0.365682763773265	-1.35561732468749	-0.858612160611304	-0.361606996535118	-1.40268650298671	-0.887424248123477	-0.374961568809393	-0.771249764857731	16.502146975739	-1.2388876637405	-42.837261105531	-0.0320644107992357	-0.0243022624328647	-0.152121900645055	-0.0209342880375547	-0.0132454176218988	-0.141293181282623	-0.0700445963588275	-0.0885398996681488	-0.191867393645549	0.00173790898451313	0.00172275692139325	0.00371072267750706
13	13.6259639633796	0.05	-0.770507220056313	-1.30783317023303	-0.233181269879593	0.0439071799761161	-11.4010581062027	-19.7074587892847	-3.09465742312071	16.29	13.08	19.15	-1.17382751607244	-0.679076681600269	-0.184325847128095	-1.16052681574834	-0.671382028582362	-0.18223724141638	-1.20086657317122	-0.695034715382188	-0.188783644248744	-0.770507220056313	16.2167294505034	-1.59605498610604	-42.8499268881128	-0.0320644107992357	-0.0243022624328647	-0.152121900645055	-0.0209342880375547	-0.0132454176218988	-0.141293181282623	-0.0700445963588275	-0.0885398996681488	-0.191867393645549	0.00173790898451313	0.00172275692139325	0.00371072267750706
13	13.6259639633796	0.05	-0.769337821246317	-1.2777927604821	-0.260882882010533	0.0521410560745751	-12.0833997706091	-20.1271124673996	-4.03968707381853	16.25	13.29	18.89	-1.20184543347959	-0.721533148817897	-0.241220864156208	-1.18831736185102	-0.713411512001975	-0.238505662152933	-1.23012219616957	-0.738770863408873	-0.246880876165212	-0.769337821246317	16.2170713238053	-1.18033668546258	-42.4647884347966	-0.0320644107992357	-0.0243022624328647	-0.152121900645055	-0.0209342880375547	-0.0132454176218988	-0.141293181282623	-0.0700445963588275	-0.0885398996681488	-0.191867393645549	0.00173790898451313	0.00172275692139325	0.00371072267750706
13	13.6259639633796	0.05	-0.766566770410203	-1.29101741832652	-0.24211612249389	0.0565866052880132	-13.251319091411	-21.6990247245052	-4.80361345831684	16.39	13.64	18.54	-1.28478104713539	-0.784599484739121	-0.284417922342853	-1.26999645096166	-0.775570719436391	-0.281144987911119	-1.31367497196922	-0.80178743591324	-0.291930992066012	-0.766566770410203	16.4893264151891	1.39779519995157	-40.1875245464235	-0.0320644107992357	-0.0243022624328647	-0.152121900645055	-0.0209342880375547	-0.0132454176218988	-0.141293181282623	-0.0700445963588275	-0.0885398996681488	-0.191867393645549	0.00173790898451313	0.00172275692139325	0.00371072267750706
13	13.6259639633796	0.05	-0.765957892619674	-1.2817254226494	-0.250190362589948	0.0477519290217047	-13.5106987015788	-22.9305242771364	-4.09087312602113	16.22	14.31	18.82	-1.37219453492557	-0.808499042467057	-0.244803550008543	-1.35683713393819	-0.799450439169894	-0.242063744401594	-1.4091932124491	-0.829113263512955	-0.251197255000671	-0.765957892619674	17.0690132658827	-0.301598534656135	-42.4314255403116	-0.0320644107992357	-0.0243022624328647	-0.152121900645055	-0.0209342880375547	-0.0132454176218988	-0.141293181282623	-0.0700445963588275	-0.0885398996681488	-0.191867393645549	0.00173790898451313	0.00172275692139325	0.00371072267750706
13	13.6259639633796	0.05	-0.761356128088512	-1.29209182052503	-0.23062043565199	0.0455987363676431	-12.5514263809451	-21.5167845337141	-3.58606822817621	15.9	13.35	18.34	-1.31252142608307	-0.765635591464985	-0.218749756846898	-1.29859143457512	-0.757509783325515	-0.216428132075912	-1.34438933834777	-0.785089642800347	-0.224647930640001	-0.761356128088512	16.2678541291683	-0.889048018985252	-42.2720680336437	-0.0320644107992357	-0.0243022624328647	-0.152121900645055	-0.0209342880375547	-0.0132454176218988	-0.141293181282623	-0.0700445963588275	-0.0885398996681488	-0.191867393645549	0.00173790898451313	0.00172275692139325	0.00371072267750706
13	13.6259639633796	0.05	-0.760876164034723	-1.29264187465877	-0.22911045341068	0.05079539870838	-13.4697280019962	-22.5607355454607	-4.37872045853174	16.49	13.64	19.28	-1.32838989689347	-0.793105816771787	-0.2578217366501	-1.31288565811278	-0.783849120382917	-0.254812582653051	-1.36119100660949	-0.812528669337823	-0.263426080694181	-0.760876164034723	16.9139064515499	-0.236294956731366	-42.1459673440238	-0.0320644107992357	-0.0243022624328647	-0.152121900645055	-0.0209342880375547	-0.0132454176218988	-0.141293181282623	-0.0700445963588275	-0.0885398996681488	-0.191867393645549	0.00173790898451313	0.00172275692139325	0.00371072267750706
13	13.6259639633796	0.05	-0.760487442427388	-1.28952103085501	-0.231453853999771	0.0502680815932964	-13.2062000038224	-22.1684631859786	-4.24393682166619	16.16	13.7	19.19	-1.33087098175165	-0.792826648236594	-0.254782314721539	-1.31610435633498	-0.784029872068662	-0.251955387802347	-1.36210597732122	-0.812218439223931	-0.260777334173119	-0.760487442427388	16.726078499021	-0.106831790292461	-41.920151818473	-0.0320644107992357	-0.0243022624328647	-0.152121900645055	-0.0209342880375547	-0.0132454176218988	-0.141293181282623	-0.0700445963588275	-0.0885398996681488	-0.191867393645549	0.00173790898451313	0.00172275692139325	0.00371072267750706
13	13.6259639633796	0.05	-0.759138559614477	-1.2823323672196	-0.235944752009358	0.0553681942496956	-13.7065227242106	-22.5457409109002	-4.86730453752102	16.06	13.42	18.39	-1.36197629992242	-0.828003798078664	-0.294031296234911	-1.34711967309422	-0.81897181753606	-0.290823961977903	-1.39687049881627	-0.84923650989957	-0.301741574013113	-0.759138559614477	16.3901758483933	0.422386198788206	-41.0686072714881	-0.0320644107992357	-0.0243022624328647	-0.152121900645055	-0.0209342880375547	-0.0132454176218988	-0.141293181282623	-0.0700445963588275	-0.0885398996681488	-0.191867393645549	0.00173790898451313	0.00172275692139325	0.00371072267750706
13	13.6259639633796	0.05	-0.759135957936216	-1.28405031830269	-0.234221597569746	0.0522434000097764	-13.5264128841707	-22.5214051344768	-4.53142063386465	16.31	13.77	19.34	-1.34032996002903	-0.805005563912294	-0.269681167795557	-1.32510982499209	-0.795864312314839	-0.266618799637585	-1.3703666728318	-0.822522654757139	-0.27609613509793	-0.759135957936216	16.839740109698	-1.8532198681025	-43.7795551846939	-0.0320644107992357	-0.0243022624328647	-0.152121900645055	-0.0209342880375547	-0.0132454176218988	-0.141293181282623	-0.0700445963588275	-0.0885398996681488	-0.191867393645549	0.00173790898451313	0.00172275692139325	0.00371072267750706
13	13.6259639633796	0.05	-0.759048234053318	-1.26281873480856	-0.255277733298072	0.0615071066911326	-14.2110583604619	-22.8779771976223	-5.54413952330143	16.34	14.29	19.35	-1.3592032041645	-0.844293002447606	-0.329382800730717	-1.34369912629694	-0.834662371492007	-0.325625616687069	-1.39374577604505	-0.866553011362402	-0.338043595741891	-0.759048234053318	17.0307174611548	0.388645304616037	-41.6949427264624	-0.0320644107992357	-0.0243022624328647	-0.152121900645055	-0.0209342880375547	-0.0132454176218988	-0.141293181282623	-0.0700445963588275	-0.0885398996681488	-0.191867393645549	0.00173790898451313	0.00172275692139325	0.00371072267750706
13	13.6259639633796	0.05	-0.758930860089565	-1.25849685994392	-0.25936486023521	0.056215242713319	-13.141497009586	-21.5484716335024	-4.73452238566964	16.05	14.05	18.57	-1.30248080743613	-0.794327687229251	-0.286174567022373	-1.28829578136522	-0.785676842711724	-0.283057904058229	-1.33568633288543	-0.815995933012545	-0.292963029613744	-0.758930860089565	16.6661106406603	-0.982041017343329	-42.7355012338533	-0.0320644107992357	-0.0243022624328647	-0.152121900645055	-0.0209342880375547	-0.0132454176218988	-0.141293181282623	-0.0700445963588275	-0.0885398996681488	-0.191867393645549	0.00173790898451313	0.00172275692139325	0.00371072267750706
13	13.6259639633796	0.05	-0.758430952278669	-1.27016923477032	-0.246692669787016	0.0481474202012896	-12.1489165607827	-20.5826786460335	-3.71515447553175	15.46	12.84	17.88	-1.29001105157475	-0.761428427154172	-0.232845802733597	-1.27740016855705	-0.753984859279719	-0.230569550002389	-1.32066462313095	-0.780176381875717	-0.238456950259599	-0.758430952278669	15.8390059845561	0.0705051014172252	-40.9243411672162	-0.0320644107992357	-0.0243022624328647	-0.152121900645055	-0.0209342880375547	-0.0132454176218988	-0.141293181282623	-0.0700445963588275	-0.0885398996681488	-0.191867393645549	0.00173790898451313	0.00172275692139325	0.00371072267750706
13	13.6259639633796	0.05	-0.758266987434104	-1.25491693696984	-0.261617037898371	0.0644711472717121	-13.1219908385711	-20.9262392655732	-5.31774241156896	15.48	13.11	18.56	-1.30997382378609	-0.821431137068583	-0.332888450351074	-1.2971186293136	-0.813370169115607	-0.329621708917615	-1.34114724861835	-0.842153855516656	-0.341247967848783	-0.758266987434104	15.9817339823402	0.30873758927076	-40.7750176077758	-0.0320644107992357	-0.0243022624328647	-0.152121900645055	-0.0209342880375547	-0.0132454176218988	-0.141293181282623	-0.0700445963588275	-0.0885398996681488	-0.191867393645549	0.00173790898451313	0.00172275692139325	0.00371072267750706
13	13.6259639633796	0.05	-0.756845700643443	-1.25837137294925	-0.255320028337632	0.06906866629178	-15.29873346969	-24.0679184076008	-6.5295485317791	15.6	13.42	18.51	-1.49554570606812	-0.950641212978762	-0.4057367198894	-1.48052456795638	-0.941093050794929	-0.401661533633481	-1.53340696416969	-0.976268982553503	-0.414137924437609	-0.756845700643443	16.2100286821032	1.6245021555253	-39.6892268586029	-0.0320644107992357	-0.0243022624328647	-0.152121900645055	-0.0209342880375547	-0.0132454176218988	-0.141293181282623	-0.0700445963588275	-0.0885398996681488	-0.191867393645549	0.00173790898451313	0.00172275692139325	0.00371072267750706
13	13.6259639633796	0.05	-0.753991833679167	-1.26779846649738	-0.240185200860953	0.0599164712866347	-13.368852779955	-21.6366479744037	-5.10105758550637	15.95	13.54	18.62	-1.31558785322218	-0.812875467107059	-0.310163080991939	-1.3014963345819	-0.804168599094477	-0.30684086360705	-1.34930674569927	-0.830772438202262	-0.317551503638009	-0.753991833679167	16.2944667522213	-2.07383172254818	-43.4586096616478	-0.0320644107992357	-0.0243022624328647	-0.152121900645055	-0.0209342880375547	-0.0132454176218988	-0.141293181282623	-0.0700445963588275	-0.0885398996681488	-0.191867393645549	0.00173790898451313	0.00172275692139325	0.00371072267750706
13	13.6259639633796	0.05	-0.753498209430632	-1.27465113083654	-0.232345288024729	0.0635276026521147	-14.2442887626268	-22.7830031674784	-5.70557435777515	15.36	13.12	18.07	-1.43677628492428	-0.898294932380534	-0.359813579836792	-1.4230102461581	-0.889688190334218	-0.356366134510334	-1.47492036912428	-0.920921658614142	-0.368949924278417	-0.753498209430632	16.0920828677296	-0.79629268788673	-41.9442593384651	-0.0320644107992357	-0.0243022624328647	-0.152121900645055	-0.0209342880375547	-0.0132454176218988	-0.141293181282623	-0.0700445963588275	-0.0885398996681488	-0.191867393645549	0.00173790898451313	0.00172275692139325	0.00371072267750706
13	13.6259639633796	0.05	-0.751672320578207	-1.26741706505579	-0.235927576100625	0.0640532364440802	-14.4997560959093	-23.1534432907159	-5.84606890110265	16.59	13.83	19.08	-1.35526644404858	-0.848730473344086	-0.342194502639587	-1.33921421396526	-0.838677825101611	-0.338141436237964	-1.38843710999639	-0.871000979024181	-0.350959949753606	-0.751672320578207	16.724861142272	1.45395708455594	-40.380853629421	-0.0320644107992357	-0.0243022624328647	-0.152121900645055	-0.0209342880375547	-0.0132454176218988	-0.141293181282623	-0.0700445963588275	-0.0885398996681488	-0.191867393645549	0.00173790898451313	0.00172275692139325	0.00371072267750706
13	13.6259639633796	0.05	-0.751125247522622	-1.27931999120433	-0.222930503840916	0.0441768321808367	-12.1190045525781	-20.9202453142513	-3.31776379090499	15.37	12.96	18.81	-1.31842956144359	-0.763760348761491	-0.209091136079388	-1.30576984228877	-0.756426630070956	-0.207083417853145	-1.34947298976127	-0.782740667405901	-0.21440535894448	-0.751125247522622	16.116946338777	1.97815088448735	-39.2076998203653	-0.0320644107992357	-0.0243022624328647	-0.152121900645055	-0.0209342880375547	-0.0132454176218988	-0.141293181282623	-0.0700445963588275	-0.0885398996681488	-0.191867393645549	0.00173790898451313	0.00172275692139325	0.00371072267750706
13	13.6259639633796	0.05	-0.748986903354964	-1.24578256165638	-0.25219124505355	0.0526381931627592	-12.4546138928587	-20.7040294107428	-4.20519837497457	16.52	13.27	19.4	-1.21663903772133	-0.731875383346199	-0.247111728971063	-1.20236793172796	-0.723290527159737	-0.24421312259151	-1.24246513705848	-0.748517585428202	-0.252490061314369	-0.748986903354964	16.5678621126869	0.58457697157888	-41.0699442129311	-0.0320644107992357	-0.0243022624328647	-0.152121900645055	-0.0209342880375547	-0.0132454176218988	-0.141293181282623	-0.0700445963588275	-0.0885398996681488	-0.191867393645549	0.00173790898451313	0.00172275692139325	0.00371072267750706
13	13.6259639633796	0.05	-0.748852711804585	-1.2476913896606	-0.250014033948573	0.0528807129495645	-12.2596770119939	-20.3602955137184	-4.15905851026934	15.93	13.36	18.66	-1.23954881393379	-0.746377580285574	-0.253206346637356	-1.22631945986536	-0.738411703373473	-0.250503946881586	-1.27105269701262	-0.763648053832689	-0.259864871143681	-0.748852711804585	16.3492645533532	0.652575814251239	-40.7841337217291	-0.0320644107992357	-0.0243022624328647	-0.152121900645055	-0.0209342880375547	-0.0132454176218988	-0.141293181282623	-0.0700445963588275	-0.0885398996681488	-0.191867393645549	0.00173790898451313	0.00172275692139325	0.00371072267750706
13	13.6259639633796	0.05	-0.748597669930584	-1.23647367577778	-0.260721664083388	0.0440625875807201	-10.8153606126939	-18.680495890312	-2.95022533507573	15.34	13.04	18.41	-1.18000173613835	-0.683180166890526	-0.186358597642698	-1.1687573566714	-0.676670060332584	-0.184582763993772	-3.30213444158515	-0.701518176770856	-0.191044651974431	-0.748597669930584	15.8657381688451	0.278395288613128	-40.6845561289084	-0.0320644107992357	-0.0243022624328647	-0.152121900645055	-0.0209342880375547	-0.0132454176218988	-0.141293181282623	-0.0700445963588275	-0.0885398996681488	-0.191867393645549	0.00173790898451313	0.00172275692139325	0.00371072267750706
13	13.6259639633796	0.05	-0.747761883798101	-1.27288908610035	-0.222634681495855	0.0501131650706619	-12.6042964460491	-21.1719932332923	-4.03659965880594	16.65	13.54	18.93	-1.23455637043157	-0.734966911278302	-0.235377452125033	-1.21979634890659	-0.726179845988751	-0.232563343070907	-1.26396415705516	-0.751794648037326	-0.241294900141023	-0.747761883798101	16.5461629724278	-1.98936291296162	-43.5932178297787	-0.0320644107992357	-0.0243022624328647	-0.152121900645055	-0.0209342880375547	-0.0132454176218988	-0.141293181282623	-0.0700445963588275	-0.0885398996681488	-0.191867393645549	0.00173790898451313	0.00172275692139325	0.00371072267750706
13	13.6259639633796	0.05	-0.746909370008011	-1.26808442605361	-0.225734313962417	0.0475138863242222	-12.8586480560603	-21.8474087932858	-3.86988731883479	15.69	13.8	19.09	-1.35010262383877	-0.794624874911555	-0.239147125984338	-1.33631166199806	-0.786507979844403	-0.236704297690746	-1.38619126576699	-0.815100747957339	-0.245101462795623	-0.746909370008011	16.6692066348175	1.49696292690557	-40.2846038417515	-0.0320644107992357	-0.0243022624328647	-0.152121900645055	-0.0209342880375547	-0.0132454176218988	-0.141293181282623	-0.0700445963588275	-0.0885398996681488	-0.191867393645549	0.00173790898451313	0.00172275692139325	0.00371072267750706
13	13.6259639633796	0.05	-0.7460542746248	-1.22890558730591	-0.263202961943688	0.0593058334538866	-12.4730690309861	-20.2290066263854	-4.71713143558684	16.01	13.24	19.38	-1.22553688871063	-0.755657778715111	-0.285778668719591	-1.2122748898762	-0.747480519692665	-0.282686149509131	-1.25296120813727	-0.772836476386277	-0.292684943194077	-0.7460542746248	16.3035104230513	-1.02591071613868	-42.4410228795948	-0.0320644107992357	-0.0243022624328647	-0.152121900645055	-0.0209342880375547	-0.0132454176218988	-0.141293181282623	-0.0700445963588275	-0.0885398996681488	-0.191867393645549	0.00173790898451313	0.00172275692139325	0.00371072267750706
13	13.6259639633796	0.05	-0.745862223834382	-1.24497358528958	-0.246750862379188	0.0588820006803963	-13.0252466107737	-21.1554643543317	-4.89502886721561	15.49	13.42	18.91	-1.32326423151279	-0.81472297927324	-0.306181727033691	-1.31024547786687	-0.806707438987155	-0.303169400107438	-1.3550830892578	-0.836615158682796	-0.313431878777888	-0.745862223834382	16.2146654072218	1.00893511041571	-40.3120386789018	-0.0320644107992357	-0.0243022624328647	-0.152121900645055	-0.0209342880375547	-0.0132454176218988	-0.141293181282623	-0.0700445963588275	-0.0885398996681488	-0.191867393645549	0.00173790898451313	0.00172275692139325	0.00371072267750706
13	13.6259639633796	0.05	-0.744578427430056	-1.24820479530751	-0.240952059552602	0.0503107047535983	-12.4677412687048	-20.9250817217109	-4.01040081569863	15.73	13.86	19.18	-1.28962175679248	-0.768392239132747	-0.247162721473013	-1.27634124329254	-0.760479342617697	-0.244617441942859	-1.32116136797322	-0.789027251167081	-0.254120399986376	-0.744578427430056	16.563976802811	1.58827311440429	-40.0959716812091	-0.0320644107992357	-0.0243022624328647	-0.152121900645055	-0.0209342880375547	-0.0132454176218988	-0.141293181282623	-0.0700445963588275	-0.0885398996681488	-0.191867393645549	0.00173790898451313	0.00172275692139325	0.00371072267750706
13	13.6259639633796	0.05	-0.744553627323848	-1.24821848187392	-0.240888772773772	0.0524302098448552	-12.898713093057	-21.4601497843686	-4.33727640174532	15.14	13.18	18.26	-1.37240567906635	-0.824890193192083	-0.277374707317816	-1.35986631207034	-0.817353354033214	-0.274840395996083	-1.41061181923865	-0.847036272249905	-0.284931425774062	-0.744553627323848	16.1516239808633	-0.827142055187143	-42.0628157506135	-0.0320644107992357	-0.0243022624328647	-0.152121900645055	-0.0209342880375547	-0.0132454176218988	-0.141293181282623	-0.0700445963588275	-0.0885398996681488	-0.191867393645549	0.00173790898451313	0.00172275692139325	0.00371072267750706
13	13.6259639633796	0.05	-0.744539644060796	-1.23509976903377	-0.253979519087821	0.0665454993931694	-13.4522180536058	-21.3184471854135	-5.58598892179811	15.29	13.08	18.3	-1.35088948883171	-0.852428875894966	-0.353968262958224	-1.33815163506184	-0.84439112413205	-0.350630613202258	-1.38684994244709	-0.872283096758112	-0.364096402422897	-0.744539644060796	16.0364987491396	-1.62497577883641	-42.7266984333456	-0.0320644107992357	-0.0243022624328647	-0.152121900645055	-0.0209342880375547	-0.0132454176218988	-0.141293181282623	-0.0700445963588275	-0.0885398996681488	-0.191867393645549	0.00173790898451313	0.00172275692139325	0.00371072267750706
13	13.6259639633796	0.05	-0.743452604827486	-1.25477710131862	-0.232128108336353	0.0494433398848905	-12.5716896629503	-21.1779448243588	-3.96543450154192	16.09	13.88	19.02	-1.27665589727808	-0.757850767865592	-0.239045638453104	-1.26264888083872	-0.74953589759655	-0.23642291435438	-1.31159224797643	-0.776299558436982	-0.244585364600554	-0.743452604827486	16.5288409717932	-2.09165628655235	-43.7233817110136	-0.0320644107992357	-0.0243022624328647	-0.152121900645055	-0.0209342880375547	-0.0132454176218988	-0.141293181282623	-0.0700445963588275	-0.0885398996681488	-0.191867393645549	0.00173790898451313	0.00172275692139325	0.00371072267750706
13	13.6259639633796	0.05	-0.742937306578835	-1.26252884513214	-0.223345768025527	0.0500702873188372	-13.0186059548357	-21.8719152718711	-4.1652966378003	15.8	13.53	18.25	-1.34230989425335	-0.798969974295562	-0.255630054337773	-1.32831298343082	-0.790638730126112	-0.252964476821402	-1.37597954480276	-0.818301224568834	-0.262230121572331	-0.742937306578835	16.3437243718687	0.824462408265564	-40.6235896172195	-0.0320644107992357	-0.0243022624328647	-0.152121900645055	-0.0209342880375547	-0.0132454176218988	-0.141293181282623	-0.0700445963588275	-0.0885398996681488	-0.191867393645549	0.00173790898451313	0.00172275692139325	0.00371072267750706
13	13.6259639633796	0.05	-0.742825375975912	-1.2291754530974	-0.256475298854424	0.0470694791819501	-12.0552786443178	-20.5241129637212	-3.58644432491449	17.04	14.13	19.7	-1.17044612158582	-0.687486672813551	-0.204527224041284	-1.15570385055247	-0.67882748323146	-0.201951115910454	-1.19758299695075	-0.704176321288426	-0.209427603562658	-0.742825375975912	17.250015444293	-0.527258721866109	-42.7798566533785	-0.0320644107992357	-0.0243022624328647	-0.152121900645055	-0.0209342880375547	-0.0132454176218988	-0.141293181282623	-0.0700445963588275	-0.0885398996681488	-0.191867393645549	0.00173790898451313	0.00172275692139325	0.00371072267750706
13	13.6259639633796	0.05	-0.742388102586819	-1.26446344095029	-0.22031276422335	0.0351856963328426	-10.784198784829	-19.6010220977777	-1.96737547188035	16.06	13.45	18.85	-1.1837797602096	-0.651298498000519	-0.118817235791435	-1.17085764537029	-0.644188937363714	-0.117520229357135	-1.21340377918235	-0.667588826127383	-0.122040098053961	-0.742388102586819	16.5746807638892	0.54004140044022	-41.1095674984733	-0.0320644107992357	-0.0243022624328647	-0.152121900645055	-0.0209342880375547	-0.0132454176218988	-0.141293181282623	-0.0700445963588275	-0.0885398996681488	-0.191867393645549	0.00173790898451313	0.00172275692139325	0.00371072267750706
13	13.6259639633796	0.05	-0.740268468589294	-1.24657793060754	-0.233959006571052	0.0583058758346776	-14.295788284402	-23.26578611293	-5.32579045587409	16.47	14.32	19.03	-1.37129076939797	-0.842597040156463	-0.313903310914956	-1.35532661224844	-0.832787777334187	-0.310248942419933	-1.40779477461165	-0.864417299694911	-0.321939394162819	-0.740268468589294	16.9674052931226	1.32327404473876	-40.6772842881783	-0.0320644107992357	-0.0243022624328647	-0.152121900645055	-0.0209342880375547	-0.0132454176218988	-0.141293181282623	-0.0700445963588275	-0.0885398996681488	-0.191867393645549	0.00173790898451313	0.00172275692139325	0.00371072267750706
13	13.6259639633796	0.05	-0.7394333605921	-1.24975734377074	-0.229109377413455	0.0607694244408898	-14.3313881031241	-23.1280372020857	-5.53473900416241	16.4	14.04	19.19	-1.36871040744113	-0.848127313114791	-0.327544218788453	-1.35293987245531	-0.838355033024576	-0.323770193593843	-1.40148733258926	-0.867116086695935	-0.336106984596711	-0.7394333605921	17.04577411333	1.48384504759661	-40.6418927177502	-0.0320644107992357	-0.0243022624328647	-0.152121900645055	-0.0209342880375547	-0.0132454176218988	-0.141293181282623	-0.0700445963588275	-0.0885398996681488	-0.191867393645549	0.00173790898451313	0.00172275692139325	0.00371072267750706
[truncated: 1,390 more rows]
