# Supplementary material for: Re-expressing coefficients from regression models for inclusion in a meta-analysis
Source: BMC Med Res Methodol. 2024 Jan 8;24:6. doi: 10.1186/s12874-023-02132-y (PMC10773134; doi:10.1186/s12874-023-02132-y)
Supplement: Supplementary file 2 — Additional file 2. [file 12874_2023_2132_MOESM2_ESM.zip › Supp_Files_R1/simdata/simdata_scenario_130.csv]

ex_no	errsd	rsquare	beta	b_low_ci	b_hi_ci	lrsquare	lbeta	lb_low_ci	lb_hi_ci	x_median	x_25	x_75	rbl	rb	rbu	altl	alt	altu	dzl	dz	dzu	observed_beta	xlog	error	ylog	RelBias_rb	RelBias_rbl	RelBias_rbu	RelBias_alt	RelBias_altl	RelBias_altu	RelBias_dz	RelBias_dzl	RelBias_dzu	MC_SE_RelBias_rb	MC_SE_RelBias_alt	MC_SE_RelBias_dz
130	8.10930216216329	0.18	30.7665397396694	29.3858022693052	32.1472772100337	0.208297133950641	9.47923868841521	9.08566134655958	9.87281603027084	0.25	0.18	0.34	14.6562132123108	15.2910985792362	15.9259839461616	35.0319599324816	36.549492354647	38.0670247768124	35.7563281566062	37.2904802882775	38.8355503417588	30.7665397396694	0.27535007426222	-0.0494571344442099	-13.943526011877	-0.506332481891828	-0.504964193478406	-0.507592613141444	0.177310615831552	0.180573727844122	0.174305438091298	0.199029820304822	0.20459881544641	0.198231133158133	0.00014053836163398	0.000352820858594641	0.00130862400420063
130	8.10930216216329	0.18	31.3354851619603	29.9323961872117	32.7385741367088	0.212252989973231	9.55694138023589	9.16483621497779	9.94904654549398	0.25	0.18	0.34	14.7210909881974	15.3509130253085	15.9807350624195	35.0356801661845	36.5346345216415	38.0335888770986	35.7729532242436	37.3116296854896	38.8427058812348	31.3354851619603	0.2739065336071	0.0295891264724044	-13.8984016759654	-0.506332481891828	-0.504964193478406	-0.507592613141444	0.177310615831552	0.180573727844122	0.174305438091298	0.199029820304822	0.20459881544641	0.198231133158133	0.00014053836163398	0.000352820858594641	0.00130862400420063
130	8.10930216216329	0.19	30.0946881050771	28.7512790313434	31.4380971788109	0.218183113886408	9.51335265958035	9.12982850654314	9.89687681261756	0.25	0.18	0.34	14.6671404070447	15.2832749377271	15.8994094684095	34.9127604781548	36.3793692849883	37.8459780918217	35.6460243568834	37.1254128109033	38.6410207564244	30.0946881050771	0.276309283180278	-0.240881119470466	-14.1084635246646	-0.506332481891828	-0.504964193478406	-0.507592613141444	0.177310615831552	0.180573727844122	0.174305438091298	0.199029820304822	0.20459881544641	0.198231133158133	0.00014053836163398	0.000352820858594641	0.00130862400420063
130	8.10930216216329	0.19	30.5235374203847	29.1858538068011	31.8612210339683	0.21629840172691	9.44594953010597	9.06302648866352	9.82887257154842	0.25	0.18	0.34	14.5479948208122	15.1626639305895	15.7773330403667	34.6007662596366	36.0626874698364	37.5246086800361	35.3248200284166	36.8185653063542	38.2953389169408	30.5235374203847	0.276892579464634	-0.00584992648599026	-13.8668489493297	-0.506332481891828	-0.504964193478406	-0.507592613141444	0.177310615831552	0.180573727844122	0.174305438091298	0.199029820304822	0.20459881544641	0.198231133158133	0.00014053836163398	0.000352820858594641	0.00130862400420063
130	8.10930216216329	0.19	30.6032713763944	29.2573933135489	31.9491494392399	0.209317722359692	9.29960610596638	8.91467791032034	9.68453430161243	0.25	0.18	0.34	14.3630560275198	14.9832405475051	15.6034250674905	34.2892703362121	35.7698518101942	37.2504332841763	35.0247210067947	36.5469189726167	38.0473289409532	30.6032713763944	0.274847237974669	-0.00112370290690388	-13.9175792462659	-0.506332481891828	-0.504964193478406	-0.507592613141444	0.177310615831552	0.180573727844122	0.174305438091298	0.199029820304822	0.20459881544641	0.198231133158133	0.00014053836163398	0.000352820858594641	0.00130862400420063
130	8.10930216216329	0.19	30.6550697408637	29.3207701395964	31.989369342131	0.220386080942107	9.52002405887139	9.13869234536906	9.90135577237372	0.25	0.19	0.34	14.6196903485431	15.2297285641647	15.8397667797862	34.6525532232352	36.0985059917998	37.5444587603645	35.3857548918178	36.8597352971977	38.3717822448687	30.6550697408637	0.277586867340561	0.00794711754125456	-13.8089288331292	-0.506332481891828	-0.504964193478406	-0.507592613141444	0.177310615831552	0.180573727844122	0.174305438091298	0.199029820304822	0.20459881544641	0.198231133158133	0.00014053836163398	0.000352820858594641	0.00130862400420063
130	8.10930216216329	0.19	30.6779658333933	29.3199694663187	32.0359622004678	0.208057310416795	9.33889621311506	8.95086371126292	9.7269287149672	0.25	0.18	0.34	14.415514555496	15.0404473395151	15.6653801235342	34.4003834436466	35.8916883369961	37.3829932303456	35.0967776098611	36.6379037022972	38.1607304655162	30.6779658333933	0.275798398419058	0.072110490724256	-13.813664129066	-0.506332481891828	-0.504964193478406	-0.507592613141444	0.177310615831552	0.180573727844122	0.174305438091298	0.199029820304822	0.20459881544641	0.198231133158133	0.00014053836163398	0.000352820858594641	0.00130862400420063
130	8.10930216216329	0.19	30.7281740557095	29.3967692899306	32.0595788214884	0.221104069813155	9.67046894260813	9.28391860993406	10.0570192752822	0.25	0.18	0.34	14.9316575253718	15.5533602164781	16.1750629075844	35.5832579275472	37.0648219919717	38.5463860563963	36.3252785511989	37.829602034536	39.3236364580653	30.7281740557095	0.276348991859537	-0.0810686242026504	-13.9519435518874	-0.506332481891828	-0.504964193478406	-0.507592613141444	0.177310615831552	0.180573727844122	0.174305438091298	0.199029820304822	0.20459881544641	0.198231133158133	0.00014053836163398	0.000352820858594641	0.00130862400420063
130	8.10930216216329	0.19	30.7394991758881	29.3936371239905	32.0853612277857	0.215923112804241	9.50136048391566	9.11576430349998	9.88695666433134	0.25	0.19	0.34	14.6876378756936	15.3089239111411	15.9302099465887	35.0655978765409	36.5488701678171	38.0321424590934	35.8143327377821	37.3449006349377	38.8329737547454	30.7394991758881	0.27676175452349	-0.0397391240513319	-13.8895656800477	-0.506332481891828	-0.504964193478406	-0.507592613141444	0.177310615831552	0.180573727844122	0.174305438091298	0.199029820304822	0.20459881544641	0.198231133158133	0.00014053836163398	0.000352820858594641	0.00130862400420063
130	8.10930216216329	0.19	30.7652079977699	29.4223348758427	32.108081119697	0.214774645251524	9.49633824848231	9.10963395391734	9.88304254304727	0.25	0.18	0.34	14.6025132874979	15.2223905106974	15.8422677338968	34.6818517495318	36.1540976249264	37.626343500321	35.3907986424609	36.9167610662592	38.42184276242	30.7652079977699	0.277180885730894	0.150573305241653	-13.6874674602455	-0.506332481891828	-0.504964193478406	-0.507592613141444	0.177310615831552	0.180573727844122	0.174305438091298	0.199029820304822	0.20459881544641	0.198231133158133	0.00014053836163398	0.000352820858594641	0.00130862400420063
130	8.10930216216329	0.19	30.7686381313309	29.4269233684778	32.1103528941841	0.21520576117635	9.47982880204264	9.09428953386459	9.86536807022069	0.25	0.18	0.34	14.647164398762	15.2681097757652	15.8890551527685	34.9547751430976	36.4366323434666	37.9184895438357	35.6821712169813	37.2009223479658	38.7769821914236	30.7686381313309	0.276448817894503	0.0469842100979056	-13.8144299530317	-0.506332481891828	-0.504964193478406	-0.507592613141444	0.177310615831552	0.180573727844122	0.174305438091298	0.199029820304822	0.20459881544641	0.198231133158133	0.00014053836163398	0.000352820858594641	0.00130862400420063
130	8.10930216216329	0.19	30.7734427087357	29.4312708040607	32.1156146134108	0.214623400951573	9.60210300285802	9.21091640215882	9.99328960355723	0.25	0.19	0.34	14.7625566184613	15.3895207650311	16.016484911601	35.0564413697695	36.5452845568423	38.0341277439151	35.8160625483528	37.3273765879676	38.8775118742661	30.7734427087357	0.278958984804584	-0.0530059698222229	-13.8180457361352	-0.506332481891828	-0.504964193478406	-0.507592613141444	0.177310615831552	0.180573727844122	0.174305438091298	0.199029820304822	0.20459881544641	0.198231133158133	0.00014053836163398	0.000352820858594641	0.00130862400420063
130	8.10930216216329	0.19	30.925347506153	29.5736977191656	32.2769972931403	0.221458067951463	9.67525019992622	9.28890579835165	10.0615946015008	0.25	0.18	0.34	14.9852694660499	15.6085371673244	16.231804868599	35.8213949904053	37.3112793440167	38.8011636976281	36.5933218017292	38.085521600216	39.6328044103679	30.925347506153	0.275652558434396	-0.170899777265513	-14.0703409003154	-0.506332481891828	-0.504964193478406	-0.507592613141444	0.177310615831552	0.180573727844122	0.174305438091298	0.199029820304822	0.20459881544641	0.198231133158133	0.00014053836163398	0.000352820858594641	0.00130862400420063
130	8.10930216216329	0.19	31.0164661158049	29.6730907166628	32.359841514947	0.214801064557092	9.5952330440124	9.20453221625167	9.98593387177313	0.25	0.18	0.33	14.8818487668959	15.5135322131845	16.1452156594731	35.653752377979	37.1671319001081	38.6805114222372	36.4175437683486	37.9674993430148	39.5211629324296	31.0164661158049	0.274719307419816	0.0950460875554156	-13.8178084210819	-0.506332481891828	-0.504964193478406	-0.507592613141444	0.177310615831552	0.180573727844122	0.174305438091298	0.199029820304822	0.20459881544641	0.198231133158133	0.00014053836163398	0.000352820858594641	0.00130862400420063
130	8.10930216216329	0.19	31.0629661131815	29.7007571675502	32.4251750588129	0.218052273385166	9.78240106025106	9.3878790992115	10.1769230212906	0.25	0.19	0.33	15.1386726281018	15.7748694463242	16.4110662645465	36.1729110474318	37.6930635389717	39.2132160305117	36.9790415392754	38.5291566131017	40.0953625372078	31.0629661131815	0.27537883622537	-0.172534614823836	-14.0522322461285	-0.506332481891828	-0.504964193478406	-0.507592613141444	0.177310615831552	0.180573727844122	0.174305438091298	0.199029820304822	0.20459881544641	0.198231133158133	0.00014053836163398	0.000352820858594641	0.00130862400420063
130	8.10930216216329	0.19	31.0855862329641	29.7318144477656	32.4393580181627	0.213650685981959	9.62790410055429	9.23453111310456	10.021277088004	0.25	0.19	0.34	14.772761064838	15.4020518303117	16.0313425957854	35.0147808842822	36.5063421549785	37.9979034256749	35.7785228923769	37.3073031538444	38.8250377134194	31.0855862329641	0.280119764020542	0.0340008894922827	-13.67982920971	-0.506332481891828	-0.504964193478406	-0.507592613141444	0.177310615831552	0.180573727844122	0.174305438091298	0.199029820304822	0.20459881544641	0.198231133158133	0.00014053836163398	0.000352820858594641	0.00130862400420063
130	8.10930216216329	0.19	31.1491489608249	29.7960067776996	32.5022911439502	0.214541384514079	9.54840879648745	9.15931501812794	9.93750257484695	0.25	0.19	0.34	14.6930007657811	15.3171691858084	15.9413376058357	34.9227446569771	36.4062860181349	37.8898273792928	35.6665143464483	37.1475339818011	38.6638857091651	31.1491489608249	0.278761323445189	0.0862417684503935	-13.6908228883719	-0.506332481891828	-0.504964193478406	-0.507592613141444	0.177310615831552	0.180573727844122	0.174305438091298	0.199029820304822	0.20459881544641	0.198231133158133	0.00014053836163398	0.000352820858594641	0.00130862400420063
130	8.10930216216329	0.19	31.1583374351072	29.8001829064073	32.516491963807	0.218888427925722	9.69573828887246	9.30566771695932	10.0858088607856	0.25	0.18	0.34	14.9523423176086	15.5791075209955	16.2058727243824	35.5981638554246	37.0903508275466	38.5825377996686	36.3667787406078	37.8975477389424	39.403661379289	31.1583374351072	0.27691972335106	0.121225211477506	-13.7223898515275	-0.506332481891828	-0.504964193478406	-0.507592613141444	0.177310615831552	0.180573727844122	0.174305438091298	0.199029820304822	0.20459881544641	0.198231133158133	0.00014053836163398	0.000352820858594641	0.00130862400420063
130	8.10930216216329	0.19	31.2148566086997	29.8630954235764	32.566617793823	0.215738501316781	9.50069459658744	9.11491509792564	9.88647409524924	0.25	0.18	0.34	14.7642794245651	15.3891625148977	16.0140456052304	35.4388722867609	36.9387864644626	38.4387006421644	36.1591285664692	37.6493833977268	39.1829082292803	31.2148566086997	0.275305456454786	0.043073351076099	-13.8957249761629	-0.506332481891828	-0.504964193478406	-0.507592613141444	0.177310615831552	0.180573727844122	0.174305438091298	0.199029820304822	0.20459881544641	0.198231133158133	0.00014053836163398	0.000352820858594641	0.00130862400420063
130	8.10930216216329	0.19	31.2580304435403	29.8907277255253	32.6253331615554	0.217478240430878	9.70049186769227	9.30861355457905	10.0923701808055	0.25	0.19	0.34	14.9445370930337	15.5736791185285	16.2028211440232	35.5494768399834	37.0460551364642	38.542633432945	36.3335084680613	37.8483038746473	39.373450526115	31.2580304435403	0.276381665912281	0.0576285217095575	-13.7878872569499	-0.506332481891828	-0.504964193478406	-0.507592613141444	0.177310615831552	0.180573727844122	0.174305438091298	0.199029820304822	0.20459881544641	0.198231133158133	0.00014053836163398	0.000352820858594641	0.00130862400420063
130	8.10930216216329	0.19	31.2585504534883	29.8945796574596	32.622521249517	0.212670627705527	9.44098990980704	9.0541251492565	9.82785467035758	0.25	0.19	0.34	14.4932449823325	15.1125125158889	15.7317800494452	34.3739174213527	35.8426465490352	37.3113756767177	35.1114773934602	36.6208167223614	38.1377045917103	31.2585504534883	0.277245752718244	-0.0519768515076847	-13.8821432484701	-0.506332481891828	-0.504964193478406	-0.507592613141444	0.177310615831552	0.180573727844122	0.174305438091298	0.199029820304822	0.20459881544641	0.198231133158133	0.00014053836163398	0.000352820858594641	0.00130862400420063
130	8.10930216216329	0.19	31.3700314619255	30.0121984437971	32.7278644800539	0.220012676257166	9.66006785706944	9.27270563322721	10.0474300809117	0.25	0.18	0.34	14.9247908370745	15.5482658397009	16.1717408423272	35.5938314777765	37.0807443877357	38.567657297695	36.3342329671525	37.8558389081411	39.3930749559962	31.3700314619255	0.276077915138175	0.178397717979999	-13.7040652048105	-0.506332481891828	-0.504964193478406	-0.507592613141444	0.177310615831552	0.180573727844122	0.174305438091298	0.199029820304822	0.20459881544641	0.198231133158133	0.00014053836163398	0.000352820858594641	0.00130862400420063
130	8.10930216216329	0.19	31.5223542356749	30.1464325199593	32.8982759513904	0.214685972851698	9.52709561863768	9.1390368202248	9.91515441705057	0.25	0.19	0.34	14.6433459968379	15.265126974862	15.886907952886	34.763776620506	36.2399047562186	37.7160328919312	35.5150253713359	37.0221536834162	38.5718878748792	31.5223542356749	0.27608436922352	-0.155526101661188	-14.0007118912881	-0.506332481891828	-0.504964193478406	-0.507592613141444	0.177310615831552	0.180573727844122	0.174305438091298	0.199029820304822	0.20459881544641	0.198231133158133	0.00014053836163398	0.000352820858594641	0.00130862400420063
130	8.10930216216329	0.19	31.5816823174829	30.2065024036036	32.9568622313621	0.217051900081986	9.611906713903	9.22312000801356	10.0006934197924	0.25	0.18	0.34	14.879547123768	15.5067719789526	16.1339968341372	35.5696572170711	37.0690424410546	38.568427665038	36.3263750193286	37.8402219661428	39.3884695252566	31.5816823174829	0.274325858132803	0.0710000337003008	-13.8727828089261	-0.506332481891828	-0.504964193478406	-0.507592613141444	0.177310615831552	0.180573727844122	0.174305438091298	0.199029820304822	0.20459881544641	0.198231133158133	0.00014053836163398	0.000352820858594641	0.00130862400420063
130	8.10930216216329	0.19	31.6309597229051	30.2609034305283	33.0010160152819	0.215660370672311	9.58309770372754	9.193882327096	9.97231308035907	0.25	0.18	0.33	14.8621424120392	15.4913188742401	16.120495336441	35.6004787636011	37.1075954807034	38.6147121978058	36.3552285581686	37.9215910290484	39.4706521325609	31.6309597229051	0.274095427588235	0.00615077786381633	-13.9431937663499	-0.506332481891828	-0.504964193478406	-0.507592613141444	0.177310615831552	0.180573727844122	0.174305438091298	0.199029820304822	0.20459881544641	0.198231133158133	0.00014053836163398	0.000352820858594641	0.00130862400420063
130	8.10930216216329	0.19	31.6569840301179	30.2782799528148	33.0356881074211	0.216373927840623	9.70710701049338	9.31368472297306	10.1005292980137	0.25	0.19	0.34	14.9812975114456	15.6141272144349	16.2469569174243	35.7058094319594	37.2140697652555	38.7223300985516	36.4795832133548	38.0066407233963	39.5488513365297	31.6569840301179	0.276983967210488	0.0131985680418726	-13.8259811686298	-0.506332481891828	-0.504964193478406	-0.507592613141444	0.177310615831552	0.180573727844122	0.174305438091298	0.199029820304822	0.20459881544641	0.198231133158133	0.00014053836163398	0.000352820858594641	0.00130862400420063
130	8.10930216216329	0.19	31.6810876986547	30.3099214933044	33.0522539040051	0.21787451472006	9.76596676351356	9.37190217307241	10.1600313539547	0.25	0.19	0.34	15.124616590783	15.7605681545489	16.3965197183148	36.167731363313	37.6884922487414	39.2092531341697	36.944750641732	38.4717648973521	40.0328641616865	31.6810876986547	0.276241913559732	0.0420247198510055	-13.8079672003406	-0.506332481891828	-0.504964193478406	-0.507592613141444	0.177310615831552	0.180573727844122	0.174305438091298	0.199029820304822	0.20459881544641	0.198231133158133	0.00014053836163398	0.000352820858594641	0.00130862400420063
130	8.10930216216329	0.19	31.8981478549639	30.5168877718107	33.2794079381171	0.214547564947631	9.56733682124583	9.17747888281726	9.9571947596744	0.25	0.18	0.34	14.8025526581898	15.4313628942566	16.0601731303234	35.3774491045365	36.8802778825551	38.3831066605738	36.123583704514	37.6668226504502	39.189484769641	31.8981478549639	0.273665982449152	-0.134036870138914	-14.0881367246883	-0.506332481891828	-0.504964193478406	-0.507592613141444	0.177310615831552	0.180573727844122	0.174305438091298	0.199029820304822	0.20459881544641	0.198231133158133	0.00014053836163398	0.000352820858594641	0.00130862400420063
130	8.10930216216329	0.19	31.9241196354847	30.4973688270191	33.3508704439504	0.204694218200748	9.58753313909447	9.1850586776116	9.99000760057734	0.25	0.19	0.34	14.7079393838922	15.3524175729629	15.9968957620335	34.8952901534297	36.4243455036175	37.9534008538052	35.6862113836382	37.262468162124	38.8111749239212	31.9241196354847	0.275359600201083	-0.108324723835783	-13.9675358872607	-0.506332481891828	-0.504964193478406	-0.507592613141444	0.177310615831552	0.180573727844122	0.174305438091298	0.199029820304822	0.20459881544641	0.198231133158133	0.00014053836163398	0.000352820858594641	0.00130862400420063
130	8.10930216216329	0.2	30.3162497122784	29.0306336726144	31.6018657519423	0.230642859677437	9.76186957980558	9.38216646803324	10.1415726915779	0.25	0.18	0.34	15.0023657239531	15.6095223938694	16.2166790637857	35.5433584153628	36.9818240234007	38.4202896314387	36.2507506876201	37.7259154710406	39.1838474788698	30.3162497122784	0.280892845210876	-0.0898774978732731	-13.8477479233701	-0.506332481891828	-0.504964193478406	-0.507592613141444	0.177310615831552	0.180573727844122	0.174305438091298	0.199029820304822	0.20459881544641	0.198231133158133	0.00014053836163398	0.000352820858594641	0.00130862400420063
130	8.10930216216329	0.2	30.5610939590974	29.2619439325534	31.8602439856414	0.223826615273327	9.53682009391962	9.15860028794545	9.91503989989379	0.25	0.18	0.34	14.7030629708828	15.3102506905383	15.9174384101937	34.9735440984658	36.4178354363639	37.862126774262	35.7103943250065	37.1992959678171	38.669776811765	30.5610939590974	0.277825101376696	-0.0478734146569704	-13.8770039266319	-0.506332481891828	-0.504964193478406	-0.507592613141444	0.177310615831552	0.180573727844122	0.174305438091298	0.199029820304822	0.20459881544641	0.198231133158133	0.00014053836163398	0.000352820858594641	0.00130862400420063
130	8.10930216216329	0.2	30.5623763155771	29.2683531721343	31.85639945902	0.231886088014354	9.68928613356326	9.31372173429275	10.0648505328338	0.25	0.18	0.34	14.9605718101024	15.563838508947	16.1671052077917	35.6064344008438	37.0422201723556	38.4780059438674	36.3087449341357	37.7563968440872	39.2245318571985	30.5623763155771	0.278721880962837	0.0830987620800245	-13.7460417766293	-0.506332481891828	-0.504964193478406	-0.507592613141444	0.177310615831552	0.180573727844122	0.174305438091298	0.199029820304822	0.20459881544641	0.198231133158133	0.00014053836163398	0.000352820858594641	0.00130862400420063
130	8.10930216216329	0.2	30.6105673630141	29.2926169883324	31.9285177376958	0.222661510255805	9.68443885527506	9.29907219412233	10.0698055164278	0.25	0.19	0.34	14.884841933991	15.5016907677396	16.1185396014882	35.301488186466	36.7644316234187	38.2273750603714	36.0842517919624	37.5721717605106	39.0913469434313	30.6105673630141	0.280002484674357	0.00957613868400265	-13.7309996064342	-0.506332481891828	-0.504964193478406	-0.507592613141444	0.177310615831552	0.180573727844122	0.174305438091298	0.199029820304822	0.20459881544641	0.198231133158133	0.00014053836163398	0.000352820858594641	0.00130862400420063
130	8.10930216216329	0.2	30.6213486149141	29.3048434230725	31.9378538067557	0.217352815118637	9.44248020558839	9.06088436700703	9.82407604416975	0.25	0.19	0.34	14.5739409710427	15.1877171766558	15.8014933822688	34.7331957613642	36.1959716258736	37.658747490383	35.4475667697529	36.93146199359	38.4219405273003	30.6213486149141	0.278133658362831	-0.0715674959582587	-13.8743201908217	-0.506332481891828	-0.504964193478406	-0.507592613141444	0.177310615831552	0.180573727844122	0.174305438091298	0.199029820304822	0.20459881544641	0.198231133158133	0.00014053836163398	0.000352820858594641	0.00130862400420063
130	8.10930216216329	0.2	30.6536044618941	29.3444183984806	31.9627905253076	0.227518496594829	9.66328445816572	9.28407634376071	10.0424925725707	0.25	0.19	0.34	14.939565510779	15.5497720900452	16.1599786693114	35.6205593107785	37.0754811177679	38.5304029247573	36.3772327577707	37.8522056651097	39.3687183947148	30.6536044618941	0.277516413242288	0.0996125132118883	-13.7452366294303	-0.506332481891828	-0.504964193478406	-0.507592613141444	0.177310615831552	0.180573727844122	0.174305438091298	0.199029820304822	0.20459881544641	0.198231133158133	0.00014053836163398	0.000352820858594641	0.00130862400420063
130	8.10930216216329	0.2	30.745476356498	29.4480847645291	32.0428679484668	0.2261666779004	9.72487459379488	9.3417759790897	10.1079732085001	0.25	0.19	0.34	14.9309374938572	15.5432430643344	16.1555486348116	35.3578669651487	36.8078642551285	38.2578615451083	36.1129832424093	37.615122346119	39.1079864266834	30.745476356498	0.279247496919555	0.0598717636223877	-13.716482347236	-0.506332481891828	-0.504964193478406	-0.507592613141444	0.177310615831552	0.180573727844122	0.174305438091298	0.199029820304822	0.20459881544641	0.198231133158133	0.00014053836163398	0.000352820858594641	0.00130862400420063
130	8.10930216216329	0.2	30.7516250274713	29.424243946606	32.0790061083365	0.220748339487846	9.57026826161362	9.18732765148681	9.95320887174043	0.25	0.18	0.34	14.7941693280226	15.4108109069125	16.0274524858025	35.2987313125783	36.7700315881653	38.2413318637524	36.0127212513005	37.5415516723537	39.028691691306	30.7516250274713	0.277087879466724	-0.110947223067296	-13.9785219506091	-0.506332481891828	-0.504964193478406	-0.507592613141444	0.177310615831552	0.180573727844122	0.174305438091298	0.199029820304822	0.20459881544641	0.198231133158133	0.00014053836163398	0.000352820858594641	0.00130862400420063
130	8.10930216216329	0.2	30.764257629264	29.4483316608334	32.0801835976947	0.223947900465936	9.67078251940034	9.28738373979217	10.0541812990085	0.25	0.18	0.34	14.8819576445146	15.4963098193516	16.1106619941887	35.3324409168688	36.7910233452081	38.2496057735474	36.0190048098699	37.5456433023497	39.0266163747557	30.764257629264	0.278800370918626	-0.0263899419712172	-13.8151463895884	-0.506332481891828	-0.504964193478406	-0.507592613141444	0.177310615831552	0.180573727844122	0.174305438091298	0.199029820304822	0.20459881544641	0.198231133158133	0.00014053836163398	0.000352820858594641	0.00130862400420063
130	8.10930216216329	0.2	30.7880254303081	29.4678837454303	32.108167115186	0.221626842418278	9.61472333044094	9.23098365365834	9.99846300722353	0.25	0.19	0.34	14.8433757397166	15.4604272287487	16.0774787177809	35.3653023171991	36.8354673819094	38.3056324466198	36.111416897815	37.5974813377525	39.1109397706876	30.7880254303081	0.27857558564918	-0.0355845770565611	-13.8352769808178	-0.506332481891828	-0.504964193478406	-0.507592613141444	0.177310615831552	0.180573727844122	0.174305438091298	0.199029820304822	0.20459881544641	0.198231133158133	0.00014053836163398	0.000352820858594641	0.00130862400420063
130	8.10930216216329	0.2	30.7911302844915	29.460306372178	32.1219541968049	0.224039748986816	9.69465293607375	9.31040934477091	10.0788965273766	0.25	0.19	0.34	14.9390471743667	15.5555864611324	16.172125747898	35.5163426274296	36.9821135227523	38.447884418075	36.2245298439504	37.7244525930317	39.2049518292916	30.7911302844915	0.278998455155018	-0.187142080241461	-13.9858116788068	-0.506332481891828	-0.504964193478406	-0.507592613141444	0.177310615831552	0.180573727844122	0.174305438091298	0.199029820304822	0.20459881544641	0.198231133158133	0.00014053836163398	0.000352820858594641	0.00130862400420063
130	8.10930216216329	0.2	30.8004243995465	29.4937823429961	32.1070664560969	0.224467778501876	9.72187551412146	9.33702670892086	10.1067243193221	0.25	0.19	0.34	15.0383597287318	15.6582031707828	16.2780466128337	35.8889377741114	37.3681897086795	38.8474416432476	36.6299364837354	38.1706123263265	39.7413106447311	30.8004243995465	0.2774716649644	0.00125179092146975	-13.8189514768486	-0.506332481891828	-0.504964193478406	-0.507592613141444	0.177310615831552	0.180573727844122	0.174305438091298	0.199029820304822	0.20459881544641	0.198231133158133	0.00014053836163398	0.000352820858594641	0.00130862400420063
130	8.10930216216329	0.2	30.8060837252936	29.5001731923948	32.1119942581924	0.230300383814334	9.80167965868815	9.42005979096691	10.1832995264094	0.25	0.19	0.34	15.0897271907776	15.7010332570104	16.3123393232432	35.814190508359	37.2650737243497	38.7159569403405	36.6052143805478	38.0358099526627	39.5179838359401	30.8060837252936	0.278901987963258	0.0284822861595255	-13.7605293361819	-0.506332481891828	-0.504964193478406	-0.507592613141444	0.177310615831552	0.180573727844122	0.174305438091298	0.199029820304822	0.20459881544641	0.198231133158133	0.00014053836163398	0.000352820858594641	0.00130862400420063
130	8.10930216216329	0.2	30.8170266155603	29.5083538555303	32.1256993755903	0.223953744798129	9.6597862873376	9.27682989300292	10.0427426816723	0.25	0.18	0.34	14.9490146310252	15.5661242264347	16.1832338218442	35.694119935807	37.1676072830178	38.6410946302286	36.4356841520978	37.9235389074987	39.4342798354293	30.8170266155603	0.278246370862689	-0.107634335836431	-13.9359539849827	-0.506332481891828	-0.504964193478406	-0.507592613141444	0.177310615831552	0.180573727844122	0.174305438091298	0.199029820304822	0.20459881544641	0.198231133158133	0.00014053836163398	0.000352820858594641	0.00130862400420063
130	8.10930216216329	0.2	30.8391014547412	29.5073959414245	32.170806968058	0.220328291722046	9.66670303875334	9.27943085965511	10.0539752178516	0.25	0.19	0.34	14.9398844569438	15.5633926975485	16.1869009381531	35.6401348352263	37.127557166374	38.6149794975218	36.4272300010656	37.9130249789913	39.4687085014218	30.8391014547412	0.276990904003559	0.0742895180975405	-13.766253776929	-0.506332481891828	-0.504964193478406	-0.507592613141444	0.177310615831552	0.180573727844122	0.174305438091298	0.199029820304822	0.20459881544641	0.198231133158133	0.00014053836163398	0.000352820858594641	0.00130862400420063
130	8.10930216216329	0.2	30.8665093087661	29.5419876474502	32.191030970082	0.218508745344455	9.50395837482952	9.12117828245476	9.88673846720429	0.25	0.19	0.34	14.6099188560932	15.2230398713989	15.8361608867046	34.6729263534234	36.1280131351385	37.5830999168536	35.3774750640451	36.861382572955	38.3123835624666	30.8665093087661	0.279057493148319	0.111034614455882	-13.6660871212704	-0.506332481891828	-0.504964193478406	-0.507592613141444	0.177310615831552	0.180573727844122	0.174305438091298	0.199029820304822	0.20459881544641	0.198231133158133	0.00014053836163398	0.000352820858594641	0.00130862400420063
130	8.10930216216329	0.2	30.8762593586534	29.5524451615759	32.2000735557308	0.22227107576068	9.66949879607148	9.28429214132634	10.0547054508166	0.25	0.19	0.34	14.9922808475884	15.6143127983704	16.2363447491524	35.8732676199097	37.3616548016457	38.8500419833817	36.6392690416517	38.1567097070116	39.6916132275325	30.8762593586534	0.276751381718513	-0.0200798333847271	-13.8856780190491	-0.506332481891828	-0.504964193478406	-0.507592613141444	0.177310615831552	0.180573727844122	0.174305438091298	0.199029820304822	0.20459881544641	0.198231133158133	0.00014053836163398	0.000352820858594641	0.00130862400420063
130	8.10930216216329	0.2	30.8774789508137	29.5573410421698	32.1976168594577	0.225683132604399	9.75388292406088	9.36910998955407	10.1386558585677	0.25	0.19	0.34	15.0462626206883	15.6641862685457	16.2821099164031	35.8025050417916	37.2728512051929	38.7431973685941	36.5249577149396	38.0039598891226	39.5201772489936	30.8774789508137	0.278933569227505	-0.0785398423406576	-13.8700872758851	-0.506332481891828	-0.504964193478406	-0.507592613141444	0.177310615831552	0.180573727844122	0.174305438091298	0.199029820304822	0.20459881544641	0.198231133158133	0.00014053836163398	0.000352820858594641	0.00130862400420063
130	8.10930216216329	0.2	30.8810306456919	29.5525452742258	32.2095160171581	0.218501905287688	9.62449884765281	9.2368561204246	10.012141574881	0.25	0.19	0.34	14.8054577913305	15.426797775549	16.0481377597676	35.161491156	36.6371118809979	38.1127326059958	35.8612330328471	37.407172770498	38.9062312972217	30.8810306456919	0.278945181189743	-0.0723467308426711	-13.8516950513063	-0.506332481891828	-0.504964193478406	-0.507592613141444	0.177310615831552	0.180573727844122	0.174305438091298	0.199029820304822	0.20459881544641	0.198231133158133	0.00014053836163398	0.000352820858594641	0.00130862400420063
130	8.10930216216329	0.2	30.9480355607852	29.6254390724899	32.2706320490805	0.220504473430874	9.50924399324738	9.12847526796178	9.89001271853297	0.25	0.18	0.33	14.7100094291011	15.3235961864554	15.9371829438097	35.1235835997561	36.5886653096972	38.0537470196384	35.8626934314942	37.3938505137423	38.921514382482	30.9480355607852	0.275475926487974	0.0912442689581554	-13.8364538171132	-0.506332481891828	-0.504964193478406	-0.507592613141444	0.177310615831552	0.180573727844122	0.174305438091298	0.199029820304822	0.20459881544641	0.198231133158133	0.00014053836163398	0.000352820858594641	0.00130862400420063
130	8.10930216216329	0.2	30.9564334574648	29.6409593084969	32.2719076064327	0.22293111820367	9.58279954905198	9.20177410026329	9.96382499784066	0.25	0.19	0.34	14.7937855212322	15.4063639986097	16.0189424759872	35.2408395932729	36.7000861011102	38.1593326089475	35.9916316834238	37.4558048787727	38.949806938527	30.9564334574648	0.27755820455378	-0.0156125220637775	-13.8308516178249	-0.506332481891828	-0.504964193478406	-0.507592613141444	0.177310615831552	0.180573727844122	0.174305438091298	0.199029820304822	0.20459881544641	0.198231133158133	0.00014053836163398	0.000352820858594641	0.00130862400420063
130	8.10930216216329	0.2	30.959706415368	29.6249652403425	32.2944475903935	0.217979685993698	9.52392699503921	9.13974745562941	9.90810653444901	0.25	0.18	0.34	14.7195393080789	15.3382594487781	15.9569795894773	35.1254667887611	36.6019283341126	38.078389879464	35.8597019818688	37.3741315518349	38.8869852007148	30.959706415368	0.275595829218293	-0.006420079947885	-13.9043657806369	-0.506332481891828	-0.504964193478406	-0.507592613141444	0.177310615831552	0.180573727844122	0.174305438091298	0.199029820304822	0.20459881544641	0.198231133158133	0.00014053836163398	0.000352820858594641	0.00130862400420063
130	8.10930216216329	0.2	30.964995095143	29.6419601725371	32.2880300177489	0.220432357296158	9.5488889456495	9.16645252908222	9.93132536221678	0.25	0.19	0.34	14.7124170553452	15.3262383826077	15.9400597098702	34.9879943339685	36.4477393262113	37.9074843184541	35.724214975656	37.1942685811084	38.7083296301949	30.964995095143	0.278586622344751	0.0289490427222547	-13.7719789289431	-0.506332481891828	-0.504964193478406	-0.507592613141444	0.177310615831552	0.180573727844122	0.174305438091298	0.199029820304822	0.20459881544641	0.198231133158133	0.00014053836163398	0.000352820858594641	0.00130862400420063
130	8.10930216216329	0.2	30.9702623953643	29.6554981939498	32.2850265967789	0.230759265261476	9.79174186754588	9.4110017084021	10.1724820266896	0.25	0.19	0.34	15.1602818233959	15.7736201579274	16.3869584924589	36.1866168078719	37.6506159303036	39.1146150527353	36.9725648580378	38.4527775135504	39.9516980231527	30.9702623953643	0.277251077251862	-0.0354693588581133	-13.894679834334	-0.506332481891828	-0.504964193478406	-0.507592613141444	0.177310615831552	0.180573727844122	0.174305438091298	0.199029820304822	0.20459881544641	0.198231133158133	0.00014053836163398	0.000352820858594641	0.00130862400420063
130	8.10930216216329	0.2	31.0049336133182	29.6784081118718	32.3314591147647	0.221748256133724	9.66903471449981	9.28326313251151	10.0548062964881	0.25	0.19	0.34	14.9437772751459	15.5647749262977	16.1857725774495	35.643924117036	37.125128818295	38.6063335195539	36.4082462434422	37.8956579959227	39.3977496145035	31.0049336133182	0.278423884547719	-0.0484699613943063	-13.8427523668425	-0.506332481891828	-0.504964193478406	-0.507592613141444	0.177310615831552	0.180573727844122	0.174305438091298	0.199029820304822	0.20459881544641	0.198231133158133	0.00014053836163398	0.000352820858594641	0.00130862400420063
130	8.10930216216329	0.2	31.0082543676707	29.6896746818611	32.3268340534804	0.223451284696066	9.60365299164011	9.2223707730901	9.98493521019011	0.25	0.18	0.34	14.7541501322334	15.3641337507247	15.9741173692159	34.9726745622056	36.4185564589315	37.8644383556574	35.6688633840759	37.1313930463188	38.6401293117131	31.0082543676707	0.279625173979895	0.0729969141564245	-13.6995034476191	-0.506332481891828	-0.504964193478406	-0.507592613141444	0.177310615831552	0.180573727844122	0.174305438091298	0.199029820304822	0.20459881544641	0.198231133158133	0.00014053836163398	0.000352820858594641	0.00130862400420063
130	8.10930216216329	0.2	31.0178649867867	29.711430726579	32.3242992469944	0.229568116428784	9.67126983692965	9.2939479420722	10.0485917317871	0.25	0.18	0.34	14.9793596753063	15.5875017061921	16.1956437370778	35.7732561865792	37.2256026913878	38.6779491961963	36.4951230242346	37.966313972435	39.4489436240092	31.0178649867867	0.276116336863443	0.0292171047820718	-13.8812149553771	-0.506332481891828	-0.504964193478406	-0.507592613141444	0.177310615831552	0.180573727844122	0.174305438091298	0.199029820304822	0.20459881544641	0.198231133158133	0.00014053836163398	0.000352820858594641	0.00130862400420063
130	8.10930216216329	0.2	31.0468604674728	29.7332835932735	32.360437341672	0.224249228061951	9.60957194583446	9.22892982861	9.99021406305892	0.25	0.18	0.34	14.9280590671821	15.543758624434	16.1594581816859	35.7809606936035	37.2567266694718	38.73249264534	36.50280601597	38.0158261274453	39.4895412689872	31.0468604674728	0.275655732684988	0.0636123573137762	-13.8644233034022	-0.506332481891828	-0.504964193478406	-0.507592613141444	0.177310615831552	0.180573727844122	0.174305438091298	0.199029820304822	0.20459881544641	0.198231133158133	0.00014053836163398	0.000352820858594641	0.00130862400420063
130	8.10930216216329	0.2	31.0582038978646	29.7253246486204	32.3910831471087	0.225099770676773	9.77272862960458	9.38656766051736	10.1588895986918	0.25	0.18	0.33	15.0907378195032	15.711566875595	16.3323959316868	35.9478787148098	37.4267651601216	38.9056516054333	36.7285733718564	38.2093435451909	39.7582871821006	31.0582038978646	0.276010833776451	-0.0355098926089991	-13.9243209625189	-0.506332481891828	-0.504964193478406	-0.507592613141444	0.177310615831552	0.180573727844122	0.174305438091298	0.199029820304822	0.20459881544641	0.198231133158133	0.00014053836163398	0.000352820858594641	0.00130862400420063
130	8.10930216216329	0.2	31.0672985340558	29.7554363350045	32.3791607331072	0.227534473491313	9.63418352423183	9.25613457643948	10.0122324720242	0.25	0.19	0.34	14.8833523194503	15.4912341126033	16.0991159057562	35.4594270332006	36.9076988758922	38.3559707185837	36.2400665370321	37.7015988634846	39.1622479158689	31.0672985340558	0.278027259748503	-0.0698405382197323	-13.8672925440259	-0.506332481891828	-0.504964193478406	-0.507592613141444	0.177310615831552	0.180573727844122	0.174305438091298	0.199029820304822	0.20459881544641	0.198231133158133	0.00014053836163398	0.000352820858594641	0.00130862400420063
130	8.10930216216329	0.2	31.0701732287281	29.7564988208429	32.3838476366133	0.230888681303739	9.70191839298901	9.32480837918285	10.0790284067952	0.25	0.18	0.34	14.9697646098274	15.5751655906443	16.1805665714612	35.6076334025614	37.047662471043	38.4876915395247	36.3577540548669	37.8184825924629	39.2740939979854	31.0701732287281	0.277958202798943	-0.0653711204309668	-13.9080222039071	-0.506332481891828	-0.504964193478406	-0.507592613141444	0.177310615831552	0.180573727844122	0.174305438091298	0.199029820304822	0.20459881544641	0.198231133158133	0.00014053836163398	0.000352820858594641	0.00130862400420063
130	8.10930216216329	0.2	31.0757877942655	29.7717471953458	32.3798283931852	0.222765763248139	9.66049283648941	9.27619477877495	10.0447908942039	0.25	0.19	0.34	14.9266770019037	15.5450655886858	16.163454175468	35.5893327186476	37.0637424055188	38.53815209239	36.3061540865344	37.8400635968805	39.3109543203557	31.0757877942655	0.279156529584486	-0.0843917935040422	-13.8612349848098	-0.506332481891828	-0.504964193478406	-0.507592613141444	0.177310615831552	0.180573727844122	0.174305438091298	0.199029820304822	0.20459881544641	0.198231133158133	0.00014053836163398	0.000352820858594641	0.00130862400420063
130	8.10930216216329	0.2	31.0764015752448	29.7670825131306	32.385720637359	0.223323829041803	9.56909528846016	9.18904549152516	9.94914508539517	0.25	0.19	0.34	14.7344072141933	15.3438076655107	15.9532081168281	35.0061129059854	36.4539309751934	37.9017490444013	35.7392121290932	37.1959875653508	38.6518100400183	31.0764015752448	0.27909562305913	-0.00971176734535948	-13.7899460699502	-0.506332481891828	-0.504964193478406	-0.507592613141444	0.177310615831552	0.180573727844122	0.174305438091298	0.199029820304822	0.20459881544641	0.198231133158133	0.00014053836163398	0.000352820858594641	0.00130862400420063
130	8.10930216216329	0.2	31.0769671291058	29.7633073655826	32.3906268926291	0.230826393273436	9.82776598229966	9.44569731073068	10.2098346538686	0.25	0.19	0.34	15.1012442978761	15.7120739865825	16.3229036752889	35.7711774179445	37.2180844896973	38.66499156145	36.5077236361795	37.9783383324008	39.4866969444929	31.0769671291058	0.279826265517152	0.0207714812560012	-13.7531563445407	-0.506332481891828	-0.504964193478406	-0.507592613141444	0.177310615831552	0.180573727844122	0.174305438091298	0.199029820304822	0.20459881544641	0.198231133158133	0.00014053836163398	0.000352820858594641	0.00130862400420063
130	8.10930216216329	0.2	31.0831790738647	29.7588891591533	32.4074689885761	0.22342302674103	9.61432460244569	9.23258761867088	9.99606158622051	0.25	0.19	0.34	14.8336352675732	15.4469570598309	16.0602788520886	35.3124673875819	36.7725212042304	38.2325750208789	36.0193360784568	37.5213925825065	39.0192030163372	31.0831790738647	0.278081068657256	0.0515045803679367	-13.7549921196499	-0.506332481891828	-0.504964193478406	-0.507592613141444	0.177310615831552	0.180573727844122	0.174305438091298	0.199029820304822	0.20459881544641	0.198231133158133	0.00014053836163398	0.000352820858594641	0.00130862400420063
130	8.10930216216329	0.2	31.0940286139507	29.7555518237716	32.4325054041298	0.220375641624354	9.70258844790643	9.31393217354651	10.0912447222663	0.25	0.19	0.34	14.928497462979	15.5514410380065	16.1743846130341	35.4524953121976	36.9318742134028	38.4112531146081	36.2054130344103	37.6886274011587	39.2089581921404	31.0940286139507	0.27811214132652	-0.0610706725806884	-13.8508897462194	-0.506332481891828	-0.504964193478406	-0.507592613141444	0.177310615831552	0.180573727844122	0.174305438091298	0.199029820304822	0.20459881544641	0.198231133158133	0.00014053836163398	0.000352820858594641	0.00130862400420063
130	8.10930216216329	0.2	31.0941831561151	29.7872481400069	32.4011181722233	0.224295147387652	9.62817041870534	9.24684193035572	10.009498907055	0.25	0.18	0.34	14.8631359069885	15.4760735120902	16.089011117192	35.3985685349488	36.8583623468079	38.318156158667	36.1073507188324	37.6162412041103	39.1019133588138	31.0941831561151	0.278110370286787	-0.0724475752623868	-13.8906319030704	-0.506332481891828	-0.504964193478406	-0.507592613141444	0.177310615831552	0.180573727844122	0.174305438091298	0.199029820304822	0.20459881544641	0.198231133158133	0.00014053836163398	0.000352820858594641	0.00130862400420063
130	8.10930216216329	0.2	31.1068979271325	29.7831282202209	32.430667634044	0.22465067794839	9.62279266426555	9.24206613893752	10.0035191895936	0.25	0.19	0.34	14.8639532304615	15.4762731577373	16.088593085013	35.4209704166274	36.8801358010486	38.3393011854699	36.2107259977167	37.6621674099692	39.1480588917558	31.1068979271325	0.277084080356608	-0.00606212023757573	-13.8540652324691	-0.506332481891828	-0.504964193478406	-0.507592613141444	0.177310615831552	0.180573727844122	0.174305438091298	0.199029820304822	0.20459881544641	0.198231133158133	0.00014053836163398	0.000352820858594641	0.00130862400420063
130	8.10930216216329	0.2	31.1283831770309	29.7923457701184	32.4644205839434	0.217735481780404	9.55183848264031	9.16625683864497	9.93742012663565	0.25	0.19	0.34	14.7520753504048	15.372626308782	15.9931772671591	35.1785915342105	36.6583906927955	38.1381898513806	35.9460381615302	37.4517813937824	38.9731352735888	31.1283831770309	0.277918469707969	-0.020707337671907	-13.8219421126894	-0.506332481891828	-0.504964193478406	-0.507592613141444	0.177310615831552	0.180573727844122	0.174305438091298	0.199029820304822	0.20459881544641	0.198231133158133	0.00014053836163398	0.000352820858594641	0.00130862400420063
130	8.10930216216329	0.2	31.1372143155169	29.8158795021669	32.458549128867	0.224959802982112	9.8114263610138	9.42358067178688	10.1992720502407	0.25	0.19	0.34	15.142961060738	15.7661989120488	16.3894367633596	36.0547644054876	37.5386679701513	39.022571534815	36.7663821111906	38.3026111948372	39.8366898167871	31.1372143155169	0.277948698870205	0.0413833568151496	-13.7612897242949	-0.506332481891828	-0.504964193478406	-0.507592613141444	0.177310615831552	0.180573727844122	0.174305438091298	0.199029820304822	0.20459881544641	0.198231133158133	0.00014053836163398	0.000352820858594641	0.00130862400420063
130	8.10930216216329	0.2	31.1456539237448	29.8296855920325	32.4616222554571	0.229205603546146	9.7434939734493	9.36296428314643	10.1240236637522	0.25	0.18	0.34	15.0838868218644	15.6969263045867	16.309965787309	36.0066582176157	37.4700411897214	38.9334241618271	36.7574749798744	38.2538707130358	39.7330218896015	31.1456539237448	0.276975340989148	0.121701487596593	-13.7574735438924	-0.506332481891828	-0.504964193478406	-0.507592613141444	0.177310615831552	0.180573727844122	0.174305438091298	0.199029820304822	0.20459881544641	0.198231133158133	0.00014053836163398	0.000352820858594641	0.00130862400420063
130	8.10930216216329	0.2	31.1593633242435	29.8275789991671	32.49114764932	0.223561519177045	9.72482226146791	9.33885200368971	10.1107925192461	0.25	0.18	0.34	15.0133938943807	15.6338902368916	16.2543865794025	35.7621160811893	37.2401471236662	38.718178166143	36.4890764385478	38.0309205147842	39.5219657655571	31.1593633242435	0.276742280956984	0.0891578265236476	-13.7845653660689	-0.506332481891828	-0.504964193478406	-0.507592613141444	0.177310615831552	0.180573727844122	0.174305438091298	0.199029820304822	0.20459881544641	0.198231133158133	0.00014053836163398	0.000352820858594641	0.00130862400420063
130	8.10930216216329	0.2	31.1594446656252	29.8211972541839	32.4976920770665	0.220369781923124	9.71639676296899	9.32718073213345	10.1056127938045	0.25	0.19	0.34	15.0264549425174	15.6534972737661	16.2805396050149	35.870085228334	37.3669161142422	38.8637470001503	36.6263533343796	38.1456272146829	39.6857123777144	31.1594446656252	0.278207014166058	0.0606566451394772	-13.7369782691092	-0.506332481891828	-0.504964193478406	-0.507592613141444	0.177310615831552	0.180573727844122	0.174305438091298	0.199029820304822	0.20459881544641	0.198231133158133	0.00014053836163398	0.000352820858594641	0.00130862400420063
130	8.10930216216329	0.2	31.1766443481677	29.836939604714	32.5163490916214	0.220827890953196	9.6131313180584	9.2285645259098	9.99769811020699	0.25	0.19	0.34	14.7773532629644	15.3931456025888	16.0089379422132	35.0593776106402	36.5203493949948	37.9813211793495	35.7914186301183	37.3021755618561	38.7734856180062	31.1766443481677	0.277992859481863	-0.0912205213354242	-13.9105492572532	-0.506332481891828	-0.504964193478406	-0.507592613141444	0.177310615831552	0.180573727844122	0.174305438091298	0.199029820304822	0.20459881544641	0.198231133158133	0.00014053836163398	0.000352820858594641	0.00130862400420063
130	8.10930216216329	0.2	31.1832076162934	29.87083609883	32.4955791337568	0.232790996023281	9.78925450105152	9.41077658514156	10.1677324169615	0.25	0.18	0.34	15.139276794923	15.748140673253	16.357004551583	36.0866803378375	37.5379964372908	38.9893125367441	36.843961134587	38.3103702835434	39.8594625035472	31.1832076162934	0.277372172514312	0.268215273041482	-13.6025926703498	-0.506332481891828	-0.504964193478406	-0.507592613141444	0.177310615831552	0.180573727844122	0.174305438091298	0.199029820304822	0.20459881544641	0.198231133158133	0.00014053836163398	0.000352820858594641	0.00130862400420063
130	8.10930216216329	0.2	31.1862248471338	29.8631732960848	32.5092763981829	0.228148089571697	9.71186644959071	9.33143322097008	10.0922996782113	0.25	0.18	0.34	15.0349557100663	15.6479158639358	16.2608760178053	35.8943679149551	37.3577455067805	38.821123098606	36.641558941862	38.148392394098	39.6182391792651	31.1862248471338	0.276414294887008	0.114428617426606	-13.7607036742534	-0.506332481891828	-0.504964193478406	-0.507592613141444	0.177310615831552	0.180573727844122	0.174305438091298	0.199029820304822	0.20459881544641	0.198231133158133	0.00014053836163398	0.000352820858594641	0.00130862400420063
130	8.10930216216329	0.2	31.1884742521008	29.8674525912283	32.5094959129733	0.225392289897365	9.72224892864793	9.33840446211613	10.1060933951797	0.25	0.19	0.34	15.004075063551	15.6208004594081	16.2375258552651	35.7192397217485	37.1874383387111	38.6556369556737	36.4955560082509	37.952613399511	39.4788209021674	31.1884742521008	0.27724825439632	0.0419572708923079	-13.7997839905825	-0.506332481891828	-0.504964193478406	-0.507592613141444	0.177310615831552	0.180573727844122	0.174305438091298	0.199029820304822	0.20459881544641	0.198231133158133	0.00014053836163398	0.000352820858594641	0.00130862400420063
130	8.10930216216329	0.2	31.1964474861697	29.8633758411762	32.5295191311633	0.229795188374897	9.84928913225355	9.46526837225113	10.233309892256	0.25	0.18	0.34	15.1886521009044	15.804879501313	16.4211069017216	36.1124552033747	37.5775940612869	39.0427329191992	36.8342313088168	38.3355395033927	39.8406814132808	31.1964474861697	0.276624860090686	0.0176310086569223	-13.8590530645723	-0.506332481891828	-0.504964193478406	-0.507592613141444	0.177310615831552	0.180573727844122	0.174305438091298	0.199029820304822	0.20459881544641	0.198231133158133	0.00014053836163398	0.000352820858594641	0.00130862400420063
130	8.10930216216329	0.2	31.2010467239892	29.8586631299933	32.543430317985	0.225342647496628	9.74262661195024	9.35792292041226	10.1273303034882	0.25	0.19	0.34	15.1262648798235	15.7481047889508	16.3699446980781	36.2305865809406	37.7200239831094	39.2094613852782	37.0072275230341	38.5401544784609	40.0362351420117	31.2010467239892	0.274689894695215	-0.0323152403528332	-13.9422318993842	-0.506332481891828	-0.504964193478406	-0.507592613141444	0.177310615831552	0.180573727844122	0.174305438091298	0.199029820304822	0.20459881544641	0.198231133158133	0.00014053836163398	0.000352820858594641	0.00130862400420063
130	8.10930216216329	0.2	31.202998633075	29.8633519817028	32.5426452844472	0.219340268438536	9.5393697547746	9.15609646513605	9.92264304441314	0.25	0.19	0.34	14.6905850473351	15.3055314799384	15.9204779125416	34.9235861622258	36.3854840141476	37.8473818660695	35.6404868341914	37.1586219898444	38.641987292628	31.202998633075	0.277845895938957	0.0162768462808722	-13.7846609821625	-0.506332481891828	-0.504964193478406	-0.507592613141444	0.177310615831552	0.180573727844122	0.174305438091298	0.199029820304822	0.20459881544641	0.198231133158133	0.00014053836163398	0.000352820858594641	0.00130862400420063
130	8.10930216216329	0.2	31.2073824337112	29.8943832657143	32.5203816017081	0.226557531359313	9.62760099530688	9.24875735024073	10.006444640373	0.25	0.18	0.34	14.8724395870614	15.4816380999883	16.0908366129152	35.4357139906901	36.8872165596709	38.3387191286517	36.1554577641252	37.6445995649772	39.1154102222736	31.2073824337112	0.277196661216921	-0.141861632506528	-13.9980381176179	-0.506332481891828	-0.504964193478406	-0.507592613141444	0.177310615831552	0.180573727844122	0.174305438091298	0.199029820304822	0.20459881544641	0.198231133158133	0.00014053836163398	0.000352820858594641	0.00130862400420063
130	8.10930216216329	0.2	31.2331369154153	29.9138674387949	32.5524063920357	0.22620870060445	9.6498295103841	9.26973282981539	10.0299261909528	0.25	0.18	0.34	14.9026182771242	15.5136861302017	16.1247539832792	35.4990708047231	36.9546768317652	38.4102828588073	36.2378215013666	37.7342400630921	39.2005316391435	31.2331369154153	0.277824948485662	-0.115657034021952	-13.9477775781029	-0.506332481891828	-0.504964193478406	-0.507592613141444	0.177310615831552	0.180573727844122	0.174305438091298	0.199029820304822	0.20459881544641	0.198231133158133	0.00014053836163398	0.000352820858594641	0.00130862400420063
130	8.10930216216329	0.2	31.2371396166788	29.9129535838583	32.5613256494993	0.230252517362873	9.76035183466364	9.38028971505741	10.1404139542699	0.25	0.18	0.33	15.21365834908	15.8300716385155	16.446484927951	36.5654067970897	38.0469309753097	39.5284551535297	37.3211786738382	38.850972566153	40.3500350408701	31.2371396166788	0.27385337881825	0.293218516606766	-13.6923330533816	-0.506332481891828	-0.504964193478406	-0.507592613141444	0.177310615831552	0.180573727844122	0.174305438091298	0.199029820304822	0.20459881544641	0.198231133158133	0.00014053836163398	0.000352820858594641	0.00130862400420063
130	8.10930216216329	0.2	31.2506191967023	29.9073635469452	32.5938748464594	0.218461940125369	9.52255488642801	9.13897323417703	9.90613653867899	0.25	0.18	0.34	14.6644365555219	15.2799333579702	15.8954301604185	34.8645998503688	36.327939382392	37.7912789144153	35.5664303902005	37.078865739026	38.5471137262317	31.2506191967023	0.276868709761889	-0.0109455703657117	-13.8687257770179	-0.506332481891828	-0.504964193478406	-0.507592613141444	0.177310615831552	0.180573727844122	0.174305438091298	0.199029820304822	0.20459881544641	0.198231133158133	0.00014053836163398	0.000352820858594641	0.00130862400420063
130	8.10930216216329	0.2	31.2519331176413	29.9304206441382	32.5734455911444	0.225732751370521	9.66156084932257	9.28048395399544	10.0426377446497	0.25	0.19	0.34	14.886229951007	15.497490993101	16.1087520351949	35.3792745741	36.8320246871822	38.2847748002644	36.0841026507926	37.5809932045082	39.0430343175529	31.2519331176413	0.278919459227049	0.105622915411194	-13.6749607344995	-0.506332481891828	-0.504964193478406	-0.507592613141444	0.177310615831552	0.180573727844122	0.174305438091298	0.199029820304822	0.20459881544641	0.198231133158133	0.00014053836163398	0.000352820858594641	0.00130862400420063
130	8.10930216216329	0.2	31.2525009314153	29.9217356077021	32.5832662551285	0.221654254295441	9.68831112197865	9.30166515266588	10.0749570912914	0.25	0.19	0.34	14.92574646205	15.5461708284208	16.1665951947916	35.4864706274513	36.9615506919393	38.4366307564273	36.2193603968991	37.7559799731344	39.240976249426	31.2525009314153	0.278185250575444	-0.0586701112942281	-13.8582761149115	-0.506332481891828	-0.504964193478406	-0.507592613141444	0.177310615831552	0.180573727844122	0.174305438091298	0.199029820304822	0.20459881544641	0.198231133158133	0.00014053836163398	0.000352820858594641	0.00130862400420063
130	8.10930216216329	0.2	31.2534166268066	29.9116733881803	32.5951598654329	0.22441653927335	9.86742016343712	9.47675235315247	10.2580879737218	0.25	0.18	0.34	15.2591352257212	15.8881748717226	16.517214517724	36.4055049532582	37.9062784643086	39.4070519753591	37.1451845392627	38.683338180078	40.2200063397967	31.2534166268066	0.2783481303907	-0.0822982930206679	-13.8805633519374	-0.506332481891828	-0.504964193478406	-0.507592613141444	0.177310615831552	0.180573727844122	0.174305438091298	0.199029820304822	0.20459881544641	0.198231133158133	0.00014053836163398	0.000352820858594641	0.00130862400420063
130	8.10930216216329	0.2	31.2562410140627	29.9359930752768	32.5764889528485	0.232407922707632	9.65163446675266	9.27807666522349	10.0251922682818	0.25	0.18	0.34	14.9043622849939	15.5044479502962	16.1045336155985	35.4751702236487	36.9034863581005	38.3318024925523	36.2278477220395	37.6605233170822	39.1284780187775	31.2562410140627	0.277071782825082	-0.0895876007884943	-13.9472135730298	-0.506332481891828	-0.504964193478406	-0.507592613141444	0.177310615831552	0.180573727844122	0.174305438091298	0.199029820304822	0.20459881544641	0.198231133158133	0.00014053836163398	0.000352820858594641	0.00130862400420063
130	8.10930216216329	0.2	31.2583018520467	29.9164322444276	32.6001714596658	0.216873019989025	9.50570389927057	9.12101046021044	9.89039733833069	0.25	0.19	0.34	14.5479140987502	15.1614960182331	15.775077937716	34.3793632857347	35.8293688035205	37.2793743213062	35.0999966115621	36.5627467924098	38.0533461531267	31.2583018520467	0.27902439949579	0.0158961853044152	-13.7660329026703	-0.506332481891828	-0.504964193478406	-0.507592613141444	0.177310615831552	0.180573727844122	0.174305438091298	0.199029820304822	0.20459881544641	0.198231133158133	0.00014053836163398	0.000352820858594641	0.00130862400420063
130	8.10930216216329	0.2	31.2804084380355	29.9453243063617	32.6154925697092	0.219010500221457	9.52028027723567	9.13740525857103	9.90315529590032	0.25	0.18	0.34	14.6879266926834	15.3033793345952	15.9188319765069	34.9829599869498	36.4488139223856	37.9146678578213	35.7354194075221	37.2162159480152	38.7234151689632	31.2804084380355	0.27542409147384	0.0489667629194273	-13.8427943639776	-0.506332481891828	-0.504964193478406	-0.507592613141444	0.177310615831552	0.180573727844122	0.174305438091298	0.199029820304822	0.20459881544641	0.198231133158133	0.00014053836163398	0.000352820858594641	0.00130862400420063
130	8.10930216216329	0.2	31.282125634181	29.9692093892666	32.5950418790953	0.223044727947298	9.61416761181481	9.232020233119	9.99631499051062	0.25	0.18	0.34	14.9058101098264	15.5228165847877	16.1398230597489	35.6613510937874	37.1375059869876	38.6136608801878	36.3983269322104	37.8842145641771	39.3894472047608	31.282125634181	0.27703349641141	-0.0483609360795423	-13.9148740113468	-0.506332481891828	-0.504964193478406	-0.507592613141444	0.177310615831552	0.180573727844122	0.174305438091298	0.199029820304822	0.20459881544641	0.198231133158133	0.00014053836163398	0.000352820858594641	0.00130862400420063
130	8.10930216216329	0.2	31.2837063108779	29.9474640610491	32.6199485607067	0.220470916976408	9.64707213467324	9.26074678984129	10.0333974795052	0.25	0.18	0.34	14.9270649659195	15.5497689066658	16.1724728474121	35.6513128014258	37.1385584873602	38.6258041732946	36.3985575282731	37.9215584847315	39.4316045645607	31.2837063108779	0.276521274480344	0.0428270240201377	-13.80675504557	-0.506332481891828	-0.504964193478406	-0.507592613141444	0.177310615831552	0.180573727844122	0.174305438091298	0.199029820304822	0.20459881544641	0.198231133158133	0.00014053836163398	0.000352820858594641	0.00130862400420063
130	8.10930216216329	0.2	31.2873248695264	29.9452986981561	32.6293510408967	0.222035261918067	9.60477861192488	9.22188906723611	9.98766815661364	0.25	0.18	0.34	14.854323222522	15.4710694242886	16.0878156260552	35.4531343381064	36.9251358299412	38.3971373217761	36.1691523009733	37.6812286609679	39.1604611215166	31.2873248695264	0.274964036866269	-0.0213274789845489	-13.9568826568759	-0.506332481891828	-0.504964193478406	-0.507592613141444	0.177310615831552	0.180573727844122	0.174305438091298	0.199029820304822	0.20459881544641	0.198231133158133	0.00014053836163398	0.000352820858594641	0.00130862400420063
130	8.10930216216329	0.2	31.2876700317864	29.9627755535213	32.6125645100515	0.231006044531104	9.81396520104033	9.43262598209827	10.1953044199824	0.25	0.18	0.34	15.1179844207175	15.7291695119016	16.3403546030858	35.9006825988336	37.352064036803	38.8034454747725	36.6189169675178	38.1195038434133	39.5716517447161	31.2876700317864	0.278737066635978	-0.19285528799027	-14.01390381616	-0.506332481891828	-0.504964193478406	-0.507592613141444	0.177310615831552	0.180573727844122	0.174305438091298	0.199029820304822	0.20459881544641	0.198231133158133	0.00014053836163398	0.000352820858594641	0.00130862400420063
130	8.10930216216329	0.2	31.2929536515532	29.9737356744398	32.6121716286665	0.23006318434164	9.73464470288557	9.35538102436524	10.1139083814059	0.25	0.19	0.34	15.0081337900078	15.6165579700705	16.2249821501332	35.6732277688359	37.1194071978796	38.5655866269232	36.4461633756743	37.9263431377951	39.3962608030539	31.2929536515532	0.277793570403531	0.0111599595113756	-13.8209017104442	-0.506332481891828	-0.504964193478406	-0.507592613141444	0.177310615831552	0.180573727844122	0.174305438091298	0.199029820304822	0.20459881544641	0.198231133158133	0.00014053836163398	0.000352820858594641	0.00130862400420063
130	8.10930216216329	0.2	31.296687750535	29.977630216932	32.615745284138	0.227318132838166	9.63755267644392	9.25913862634598	10.0159667265419	0.25	0.18	0.34	14.8843335732086	15.4926451211554	16.1009566691022	35.4525003121781	36.9014174059406	38.3503344997032	36.1831428617551	37.6663865473438	39.1683590353993	31.296687750535	0.277583619947786	0.0173066295196345	-13.8130992459582	-0.506332481891828	-0.504964193478406	-0.507592613141444	0.177310615831552	0.180573727844122	0.174305438091298	0.199029820304822	0.20459881544641	0.198231133158133	0.00014053836163398	0.000352820858594641	0.00130862400420063
130	8.10930216216329	0.2	31.3136530200842	29.9684744865191	32.6588315536494	0.217131186256126	9.57077972285638	9.18374682418728	9.95781262152548	0.25	0.19	0.34	14.7549744778693	15.3767969922834	15.9986195066975	35.1247528886107	36.6050239790235	38.0852950694363	35.8474574458962	37.3511713053241	38.8663489332667	31.3136530200842	0.277992355769043	0.0767032149337206	-13.7304312308461	-0.506332481891828	-0.504964193478406	-0.507592613141444	0.177310615831552	0.180573727844122	0.174305438091298	0.199029820304822	0.20459881544641	0.198231133158133	0.00014053836163398	0.000352820858594641	0.00130862400420063
130	8.10930216216329	0.2	31.3149890839178	29.997809332293	32.6321688355427	0.227264392442308	9.67151904150254	9.29171321449692	10.0513248685082	0.25	0.19	0.34	14.898478056226	15.507464649833	16.11645124344	35.3945870826284	36.8413676825145	38.2881482824007	36.1690910543599	37.6259753009058	39.1257988176428	31.3149890839178	0.278767853983835	0.110651659249099	-13.6661385941805	-0.506332481891828	-0.504964193478406	-0.507592613141444	0.177310615831552	0.180573727844122	0.174305438091298	0.199029820304822	0.20459881544641	0.198231133158133	0.00014053836163398	0.000352820858594641	0.00130862400420063
130	8.10930216216329	0.2	31.3315257296768	30.0020659192039	32.6609855401496	0.222955787035589	9.59652822825719	9.2149840744373	9.97807238207709	0.25	0.18	0.34	14.8280624547626	15.4420147412115	16.0559670276604	35.3539235311707	36.8177440574951	38.2815645838195	36.077421276854	37.5551205206312	39.0958288708776	31.3315257296768	0.276584054119637	0.0535055183476551	-13.8195119536944	-0.506332481891828	-0.504964193478406	-0.507592613141444	0.177310615831552	0.180573727844122	0.174305438091298	0.199029820304822	0.20459881544641	0.198231133158133	0.00014053836163398	0.000352820858594641	0.00130862400420063
130	8.10930216216329	0.2	31.3322563716384	30.0129888372909	32.651523905986	0.229145801696148	9.76232661884737	9.38099688499839	10.1436563526964	0.25	0.19	0.34	15.1090506910941	15.7232210558619	16.3373914206298	36.0573317076015	37.5230323012508	38.9887328949	36.8398350297061	38.3582327585332	39.8433259281131	31.3322563716384	0.276782397134288	-0.0419654144687623	-13.8961022781383	-0.506332481891828	-0.504964193478406	-0.507592613141444	0.177310615831552	0.180573727844122	0.174305438091298	0.199029820304822	0.20459881544641	0.198231133158133	0.00014053836163398	0.000352820858594641	0.00130862400420063
130	8.10930216216329	0.2	31.3348070842621	30.0046809022179	32.6649332663063	0.217637191366387	9.60690612260413	9.21898961878199	9.99482262642627	0.25	0.19	0.34	14.8599720282581	15.4852497034116	16.1105273785651	35.4915881754772	36.985002678524	38.4784171815707	36.2592780471751	37.7929251972021	39.3141193251526	31.3348070842621	0.277608961447325	0.124025124761396	-13.7131743862713	-0.506332481891828	-0.504964193478406	-0.507592613141444	0.177310615831552	0.180573727844122	0.174305438091298	0.199029820304822	0.20459881544641	0.198231133158133	0.00014053836163398	0.000352820858594641	0.00130862400420063
130	8.10930216216329	0.2	31.3396263904938	30.018424496826	32.6608282841616	0.224753113762167	9.62628885641099	9.24553596153559	10.0070417512864	0.25	0.18	0.34	14.9109461502365	15.5250139485397	16.139081746843	35.6331663509439	37.1006238675382	38.5680813841325	36.3819253605257	37.8523665806587	39.3277136919138	31.3396263904938	0.277123829345329	-0.208564310165818	-14.0750340042608	-0.506332481891828	-0.504964193478406	-0.507592613141444	0.177310615831552	0.180573727844122	0.174305438091298	0.199029820304822	0.20459881544641	0.198231133158133	0.00014053836163398	0.000352820858594641	0.00130862400420063
130	8.10930216216329	0.2	31.3428890296246	30.0135350884035	32.6722429708457	0.222959630722578	9.69591747414284	9.31042602321733	10.0814089250684	0.25	0.18	0.34	14.9907899821673	15.6114727915613	16.2321556009553	35.7639964764757	37.2447788658348	38.725561255194	36.5410568301871	38.0226113977927	39.5595878992062	31.3428890296246	0.276596451209249	0.160036909608728	-13.7029515623328	-0.506332481891828	-0.504964193478406	-0.507592613141444	0.177310615831552	0.180573727844122	0.174305438091298	0.199029820304822	0.20459881544641	0.198231133158133	0.00014053836163398	0.000352820858594641	0.00130862400420063
130	8.10930216216329	0.2	31.3471684472675	30.0017976312593	32.6925392632756	0.225002026560193	9.84276753114958	9.45373003237173	10.2318050299274	0.25	0.19	0.34	15.1764320097347	15.8009686877679	16.425505365801	36.0985014412822	37.5840178101923	39.0695341791024	36.8036541742386	38.3499232117257	39.872733596516	31.3471684472675	0.278395038031574	-0.0374549101444071	-13.8327338502387	-0.506332481891828	-0.504964193478406	-0.507592613141444	0.177310615831552	0.180573727844122	0.174305438091298	0.199029820304822	0.20459881544641	0.198231133158133	0.00014053836163398	0.000352820858594641	0.00130862400420063
130	8.10930216216329	0.2	31.3529381798455	30.0080789978401	32.6977973618509	0.22456896175125	9.77172169716941	9.3850120716319	10.1584313227069	0.25	0.18	0.34	15.1942255593423	15.8203039523735	16.4463823454047	36.4524026434625	37.9544246833494	39.4564467232364	37.2051466489444	38.7521298664792	40.2842013410532	31.3529381798455	0.274716249380708	-0.0412444634034629	-13.9677370527106	-0.506332481891828	-0.504964193478406	-0.507592613141444	0.177310615831552	0.180573727844122	0.174305438091298	0.199029820304822	0.20459881544641	0.198231133158133	0.00014053836163398	0.000352820858594641	0.00130862400420063
130	8.10930216216329	0.2	31.3574938116566	30.0411851815825	32.6738024417307	0.225473548529291	9.6918791431159	9.30932273162122	10.0744355546106	0.25	0.18	0.34	15.062417325846	15.6813908523559	16.3003643788659	36.1135483276338	37.5975950035141	39.0816416793944	36.8620540809813	38.3814752435211	39.8638738661445	31.3574938116566	0.275274278719696	-0.0155866243257975	-13.929487263169	-0.506332481891828	-0.504964193478406	-0.507592613141444	0.177310615831552	0.180573727844122	0.174305438091298	0.199029820304822	0.20459881544641	0.198231133158133	0.00014053836163398	0.000352820858594641	0.00130862400420063
130	8.10930216216329	0.2	31.358867122683	30.0348157053367	32.6829185400293	0.228611832594528	9.65108544784833	9.27353024229733	10.0286406533993	0.25	0.18	0.34	14.8143277310436	15.4174666010807	16.0206054711178	35.0638381291693	36.4913996150728	37.9189611009764	35.7803831340904	37.2548959295512	38.6801026910521	31.358867122683	0.278043811387387	0.0580478641632441	-13.7644158155363	-0.506332481891828	-0.504964193478406	-0.507592613141444	0.177310615831552	0.180573727844122	0.174305438091298	0.199029820304822	0.20459881544641	0.198231133158133	0.00014053836163398	0.000352820858594641	0.00130862400420063
130	8.10930216216329	0.2	31.3593565738976	30.0097589262183	32.7089542215769	0.223418093589327	9.68044018332765	9.29607261463203	10.0648077520233	0.25	0.19	0.34	14.9997676521648	15.6199676508596	16.2401676495544	35.8631762512138	37.346022011227	38.8288677712402	36.6384035034295	38.1783132720706	39.6680981122328	31.3593565738976	0.276092452399333	-0.0250411148652669	-13.914074581768	-0.506332481891828	-0.504964193478406	-0.507592613141444	0.177310615831552	0.180573727844122	0.174305438091298	0.199029820304822	0.20459881544641	0.198231133158133	0.00014053836163398	0.000352820858594641	0.00130862400420063
130	8.10930216216329	0.2	31.3596633189535	30.0099534200447	32.7093732178622	0.217758464381206	9.67099128722202	9.28062610612697	10.0613564683171	0.25	0.19	0.34	14.8707180194234	15.4962157462236	16.1217134730239	35.3047731953407	36.7897758260167	38.2747784566927	36.0360226318523	37.5578699332517	39.0605732899521	31.3596633189535	0.27899837913923	0.0309192572170719	-13.7547099760319	-0.506332481891828	-0.504964193478406	-0.507592613141444	0.177310615831552	0.180573727844122	0.174305438091298	0.199029820304822	0.20459881544641	0.198231133158133	0.00014053836163398	0.000352820858594641	0.00130862400420063
130	8.10930216216329	0.2	31.3665855809899	30.0290339705043	32.7041371914755	0.225252367980128	9.67715409709209	9.29493685830501	10.0593713358792	0.25	0.19	0.34	14.9575196450153	15.5725880360085	16.1876564270018	35.6645200887006	37.131081357354	38.5976426260075	36.4316682332567	37.9381182122624	39.4399284617128	31.3665855809899	0.27658412291505	0.152694901053959	-13.7105610900186	-0.506332481891828	-0.504964193478406	-0.507592613141444	0.177310615831552	0.180573727844122	0.174305438091298	0.199029820304822	0.20459881544641	0.198231133158133	0.00014053836163398	0.000352820858594641	0.00130862400420063
130	8.10930216216329	0.2	31.3674345731492	30.0482274338299	32.6866417124684	0.226293707570959	9.76651534013275	9.38191591574886	10.1511147645166	0.25	0.18	0.34	15.1205572428381	15.7404047946795	16.360252346521	36.1090482371519	37.5892916428454	39.069535048539	36.8470455298341	38.3624123985667	39.8749486134515	31.3674345731492	0.277485977027893	0.0823145231226687	-13.7691413372268	-0.506332481891828	-0.504964193478406	-0.507592613141444	0.177310615831552	0.180573727844122	0.174305438091298	0.199029820304822	0.20459881544641	0.198231133158133	0.00014053836163398	0.000352820858594641	0.00130862400420063
130	8.10930216216329	0.2	31.3690652435803	30.0269629227628	32.7111675643979	0.226784411709732	9.7690466908261	9.38488588482149	10.1532074968307	0.25	0.19	0.34	15.0627208443517	15.6792980783432	16.2958753123346	35.8203705782091	37.2866411969029	38.7529118155968	36.6179816901464	38.1537941519846	39.5950761719324	31.3690652435803	0.27712913083142	0.0342181497912835	-13.7826702089963	-0.506332481891828	-0.504964193478406	-0.507592613141444	0.177310615831552	0.180573727844122	0.174305438091298	0.199029820304822	0.20459881544641	0.198231133158133	0.00014053836163398	0.000352820858594641	0.00130862400420063
130	8.10930216216329	0.2	31.3749110102793	30.0561072023752	32.6937148181834	0.233268531329512	9.82298400591749	9.44370904578488	10.2022589660501	0.25	0.18	0.34	15.1917530086718	15.8018789124638	16.4120048162559	36.2105531473122	37.664828796291	39.1191044452699	36.9845112076218	38.4552051798834	39.9521289906266	31.3749110102793	0.277595197676063	-0.0219485803464684	-13.8797438612323	-0.506332481891828	-0.504964193478406	-0.507592613141444	0.177310615831552	0.180573727844122	0.174305438091298	0.199029820304822	0.20459881544641	0.198231133158133	0.00014053836163398	0.000352820858594641	0.00130862400420063
130	8.10930216216329	0.2	31.3809182105399	30.042647408538	32.7191890125417	0.223755129632777	9.72385455946196	9.33813781394864	10.1095713049753	0.25	0.19	0.34	14.9608746068479	15.578841484009	16.1968083611701	35.5140449445452	36.9809714462682	38.4478979479913	36.2537073490276	37.7500709449829	39.2518121710679	31.3809182105399	0.278924113140991	0.0667436947880035	-13.7088863960714	-0.506332481891828	-0.504964193478406	-0.507592613141444	0.177310615831552	0.180573727844122	0.174305438091298	0.199029820304822	0.20459881544641	0.198231133158133	0.00014053836163398	0.000352820858594641	0.00130862400420063
130	8.10930216216329	0.2	31.3936312391488	30.0438101515669	32.7434523267306	0.22518009527471	9.85077943967843	9.46162396156746	10.2399349177894	0.25	0.19	0.34	15.2573672678967	15.8849009849384	16.5124347019801	36.4559802480836	37.9554104179016	39.4548405877196	37.2532638086615	38.7464200899758	40.3069456767553	31.3936312391488	0.276561577774909	-0.104928985939778	-13.9563628605062	-0.506332481891828	-0.504964193478406	-0.507592613141444	0.177310615831552	0.180573727844122	0.174305438091298	0.199029820304822	0.20459881544641	0.198231133158133	0.00014053836163398	0.000352820858594641	0.00130862400420063
130	8.10930216216329	0.2	31.4046108477264	30.068552132613	32.7406695628397	0.225585637617388	9.76653610505156	9.3811565204752	10.1519156896279	0.25	0.18	0.33	15.1348159790236	15.756556921295	16.3782978635664	36.1806322375341	37.6669390687845	39.1532459000348	36.9404619819807	38.4343046579594	39.9898300447891	31.4046108477264	0.275350643316434	-0.180683334162675	-14.10328100106	-0.506332481891828	-0.504964193478406	-0.507592613141444	0.177310615831552	0.180573727844122	0.174305438091298	0.199029820304822	0.20459881544641	0.198231133158133	0.00014053836163398	0.000352820858594641	0.00130862400420063
130	8.10930216216329	0.2	31.4095133835095	30.0859064946735	32.7331202723455	0.23043298131326	9.81332975501931	9.43139914673886	10.1952603632998	0.25	0.19	0.34	15.2003557305437	15.8159039668044	16.4314522030651	36.2997288790688	37.7697098771683	39.2396908752678	37.0518166302039	38.5580308430625	40.068209044725	31.4095133835095	0.276641566042134	-0.0952996505602927	-13.9692782731198	-0.506332481891828	-0.504964193478406	-0.507592613141444	0.177310615831552	0.180573727844122	0.174305438091298	0.199029820304822	0.20459881544641	0.198231133158133	0.00014053836163398	0.000352820858594641	0.00130862400420063
130	8.10930216216329	0.2	31.4269057966822	30.0950989549006	32.7587126384638	0.218180760655729	9.60760127909093	9.22027488724588	9.99492767093598	0.25	0.18	0.34	14.824255471069	15.4469945383544	16.0697336056398	35.3151710737835	36.7986949336112	38.2822187934389	36.0378626509404	37.5651248893627	39.1102870621646	31.4269057966822	0.276483963568865	-0.115635142884916	-13.9814207482166	-0.506332481891828	-0.504964193478406	-0.507592613141444	0.177310615831552	0.180573727844122	0.174305438091298	0.199029820304822	0.20459881544641	0.198231133158133	0.00014053836163398	0.000352820858594641	0.00130862400420063
130	8.10930216216329	0.2	31.4356053153598	30.1138625086336	32.757348122086	0.223091815187989	9.67968968965004	9.29499018005916	10.0643891992409	0.25	0.19	0.34	15.0099744329013	15.6312047614386	16.2524350899758	35.9166214957028	37.4031326600933	38.8896438244838	36.6762414639818	38.1942802186404	39.7609725902562	31.4356053153598	0.276592889719048	-0.21444355676147	-14.0799838180921	-0.506332481891828	-0.504964193478406	-0.507592613141444	0.177310615831552	0.180573727844122	0.174305438091298	0.199029820304822	0.20459881544641	0.198231133158133	0.00014053836163398	0.000352820858594641	0.00130862400420063
130	8.10930216216329	0.2	31.4471678058469	30.1100718892024	32.7842637224915	0.223822991748288	9.73607890146835	9.34995268332767	10.122205119609	0.25	0.18	0.34	15.0270014529652	15.64757349622	16.2681455394747	35.7843331834248	37.262123468443	38.7399137534612	36.5211575066702	38.0322409692004	39.5512990184677	31.4471678058469	0.276478384426843	-0.0499295406911783	-13.9214594210362	-0.506332481891828	-0.504964193478406	-0.507592613141444	0.177310615831552	0.180573727844122	0.174305438091298	0.199029820304822	0.20459881544641	0.198231133158133	0.00014053836163398	0.000352820858594641	0.00130862400420063
130	8.10930216216329	0.2	31.4516229059664	30.1182116873551	32.7850341245776	0.227369123847384	9.67394577068693	9.29415788991155	10.0537336514623	0.25	0.18	0.34	15.0214092852016	15.6352302753614	16.2490512655211	35.9750880366179	37.4451407953476	38.9151935540774	36.7121484970759	38.1655504267098	39.663743172829	31.4516229059664	0.274855419727989	-0.0887448661093379	-14.0472622250124	-0.506332481891828	-0.504964193478406	-0.507592613141444	0.177310615831552	0.180573727844122	0.174305438091298	0.199029820304822	0.20459881544641	0.198231133158133	0.00014053836163398	0.000352820858594641	0.00130862400420063
130	8.10930216216329	0.2	31.4586044031671	30.1341794248817	32.7830293814524	0.22050500148652	9.68738017395178	9.2994791234903	10.0752812244133	0.25	0.19	0.34	14.9519242408531	15.5756007976182	16.1992773543833	35.6200933939067	37.1058832388594	38.5916730838122	36.3508265440465	37.8848548577829	39.3674787727661	31.4586044031671	0.278183097861776	-0.0623976623716236	-13.8721988451905	-0.506332481891828	-0.504964193478406	-0.507592613141444	0.177310615831552	0.180573727844122	0.174305438091298	0.199029820304822	0.20459881544641	0.198231133158133	0.00014053836163398	0.000352820858594641	0.00130862400420063
130	8.10930216216329	0.2	31.4611805291496	30.1396021346751	32.782758923624	0.224408832773609	9.73156545194125	9.34626782903288	10.1168630748496	0.26	0.19	0.34	14.8943407457731	15.5083563281542	16.1223719105353	35.1676611489359	36.6174394445933	38.0672177402506	35.8913254938827	37.3948244580647	38.8515500559045	31.4611805291496	0.280636079080742	0.047493618885083	-13.6822015551324	-0.506332481891828	-0.504964193478406	-0.507592613141444	0.177310615831552	0.180573727844122	0.174305438091298	0.199029820304822	0.20459881544641	0.198231133158133	0.00014053836163398	0.000352820858594641	0.00130862400420063
130	8.10930216216329	0.2	31.4631948046205	30.1295283469054	32.7968612623355	0.226883339525791	9.88277012959226	9.49424682413294	10.2712934350516	0.25	0.18	0.34	15.27602828204	15.9011534881113	16.5262786941827	36.4186065354002	37.9089277429119	39.3992489504236	37.164633401876	38.6871137393384	40.250512166408	31.4631948046205	0.276937823366459	-0.0773997139847752	-13.9380856308403	-0.506332481891828	-0.504964193478406	-0.507592613141444	0.177310615831552	0.180573727844122	0.174305438091298	0.199029820304822	0.20459881544641	0.198231133158133	0.00014053836163398	0.000352820858594641	0.00130862400420063
130	8.10930216216329	0.2	31.4656808243988	30.1179666997559	32.8133949490417	0.22361951108787	9.61980366615029	9.23806527760267	10.0015420546979	0.25	0.18	0.34	14.8802169139597	15.4951021583567	16.1099874027536	35.5145427451551	36.9820864255846	38.4496301060141	36.243189794022	37.7653655818309	39.2669095317421	31.4656808243988	0.275396457974323	-0.0386652653196822	-13.9302300826323	-0.506332481891828	-0.504964193478406	-0.507592613141444	0.177310615831552	0.180573727844122	0.174305438091298	0.199029820304822	0.20459881544641	0.198231133158133	0.00014053836163398	0.000352820858594641	0.00130862400420063
130	8.10930216216329	0.2	31.4672413696129	30.1413231776633	32.7931595615624	0.229404226311086	9.88816801475559	9.50220507193464	10.2741309575765	0.25	0.18	0.34	15.3741088647325	15.9985782648097	16.6230476648869	36.8599040712545	38.3570888762277	39.8542736812008	37.6182365002555	39.1380355488959	40.717983624737	31.4672413696129	0.27612369572219	-0.132328438226899	-14.0096910955917	-0.506332481891828	-0.504964193478406	-0.507592613141444	0.177310615831552	0.180573727844122	0.174305438091298	0.199029820304822	0.20459881544641	0.198231133158133	0.00014053836163398	0.000352820858594641	0.00130862400420063
130	8.10930216216329	0.2	31.4707461399606	30.1368194391089	32.8046728408122	0.223583436650829	9.56998032730796	9.19017959738634	9.94978105722958	0.25	0.18	0.34	14.8157459320504	15.428033326404	16.0403207207577	35.3913158918204	36.853925786019	38.3165356802177	36.1009927239787	37.5829773034097	39.1028599512999	31.4707461399606	0.276161992977519	-0.138212109544489	-14.0073608444584	-0.506332481891828	-0.504964193478406	-0.507592613141444	0.177310615831552	0.180573727844122	0.174305438091298	0.199029820304822	0.20459881544641	0.198231133158133	0.00014053836163398	0.000352820858594641	0.00130862400420063
130	8.10930216216329	0.2	31.4738513658543	30.1416887235786	32.80601400813	0.225998810466144	9.8332560102677	9.44570198539581	10.2208100351396	0.25	0.18	0.34	15.2358007534889	15.8609206136423	16.4860404737957	36.4144090280534	37.9084801732127	39.402551318372	37.2107490394119	38.7036254414001	40.2330342205564	31.4738513658543	0.275624571077379	-0.0352098775943269	-13.9237209438702	-0.506332481891828	-0.504964193478406	-0.507592613141444	0.177310615831552	0.180573727844122	0.174305438091298	0.199029820304822	0.20459881544641	0.198231133158133	0.00014053836163398	0.000352820858594641	0.00130862400420063
130	8.10930216216329	0.2	31.4762656414448	30.1480459346888	32.8044853482009	0.229375101378722	9.83289294532266	9.4490559240413	10.216729966604	0.25	0.19	0.34	15.2083389797869	15.8261280562369	16.443917132687	36.2693485348076	37.7426723057036	39.2159960765996	37.0486262160744	38.5460322564003	40.0609788768037	31.4762656414448	0.277022288054551	0.0446222043550777	-13.8000626831812	-0.506332481891828	-0.504964193478406	-0.507592613141444	0.177310615831552	0.180573727844122	0.174305438091298	0.199029820304822	0.20459881544641	0.198231133158133	0.00014053836163398	0.000352820858594641	0.00130862400420063
130	8.10930216216329	0.2	31.48132974232	30.1566095981089	32.8060498865311	0.22718577791334	9.7353058001108	9.35290944119633	10.1177021590253	0.25	0.18	0.34	15.1132629954874	15.7311730455233	16.3490830955593	36.1875191377323	37.6670561356493	39.1465931335662	36.9292199318979	38.4434753530713	39.9455757431425	31.48132974232	0.275441112222435	-0.119287217232605	-14.040061208565	-0.506332481891828	-0.504964193478406	-0.507592613141444	0.177310615831552	0.180573727844122	0.174305438091298	0.199029820304822	0.20459881544641	0.198231133158133	0.00014053836163398	0.000352820858594641	0.00130862400420063
130	8.10930216216329	0.2	31.4839423979125	30.1588908118659	32.8089939839592	0.229780607620777	9.84788092115101	9.46389925023379	10.2318625920682	0.25	0.19	0.34	15.2223471175964	15.8399680502529	16.4575889829094	36.2789333658578	37.7508895949536	39.2228458240494	37.0589478773419	38.5458596984978	40.0448852340224	31.4839423979125	0.277544602625367	-0.0461190774160789	-13.8838760789137	-0.506332481891828	-0.504964193478406	-0.507592613141444	0.177310615831552	0.180573727844122	0.174305438091298	0.199029820304822	0.20459881544641	0.198231133158133	0.00014053836163398	0.000352820858594641	0.00130862400420063
130	8.10930216216329	0.2	31.4849274502316	30.1477429837261	32.822111916737	0.228309089652793	9.96357280661752	9.57345806855962	10.3536875446754	0.25	0.18	0.34	15.393860600378	16.02115450534	16.6484484103019	36.6763568743029	38.1709043254403	39.6654517765776	37.4386945923008	38.9369742655297	40.4502638661438	31.4849274502316	0.277251575395245	0.00206086984194235	-13.8366689545909	-0.506332481891828	-0.504964193478406	-0.507592613141444	0.177310615831552	0.180573727844122	0.174305438091298	0.199029820304822	0.20459881544641	0.198231133158133	0.00014053836163398	0.000352820858594641	0.00130862400420063
130	8.10930216216329	0.2	31.4864477063936	30.1381291401753	32.8347662726118	0.22542602027333	9.70742930665184	9.32420695268249	10.0906516606212	0.25	0.18	0.34	15.0172259372943	15.6344298135043	16.2516336897142	35.8373274278513	37.3102317774186	38.7831361269859	36.5708067876026	38.1112148699756	39.5959735718457	31.4864477063936	0.2757119757735	-0.0646212096184518	-13.950582024724	-0.506332481891828	-0.504964193478406	-0.507592613141444	0.177310615831552	0.180573727844122	0.174305438091298	0.199029820304822	0.20459881544641	0.198231133158133	0.00014053836163398	0.000352820858594641	0.00130862400420063
130	8.10930216216329	0.2	31.4886475453013	30.1508517881069	32.8264433024957	0.226513222466594	9.71497541653878	9.33264527150968	10.0973055615679	0.25	0.18	0.34	15.0339682920327	15.6498643333194	16.2657603746061	35.8849010049152	37.3549964608571	38.825091916799	36.6608216131514	38.1699593696148	39.629104749708	31.4886475453013	0.27516027495536	0.143099206404829	-13.7670973224022	-0.506332481891828	-0.504964193478406	-0.507592613141444	0.177310615831552	0.180573727844122	0.174305438091298	0.199029820304822	0.20459881544641	0.198231133158133	0.00014053836163398	0.000352820858594641	0.00130862400420063
130	8.10930216216329	0.2	31.4911596677325	30.141252525419	32.841066810046	0.226867967928894	9.86122414708214	9.47353089557436	10.2489173985899	0.25	0.18	0.34	15.2750140228819	15.9001262348582	16.5252384468344	36.4943809466469	37.9878711106552	39.4813612746635	37.2713397037109	38.7772056533152	40.307834620448	31.4911596677325	0.276204060923467	0.0752100103170272	-13.8125636457793	-0.506332481891828	-0.504964193478406	-0.507592613141444	0.177310615831552	0.180573727844122	0.174305438091298	0.199029820304822	0.20459881544641	0.198231133158133	0.00014053836163398	0.000352820858594641	0.00130862400420063
130	8.10930216216329	0.2	31.4972586421417	30.152969847362	32.8415474369213	0.223220170329902	9.79310895367954	9.40404588624169	10.1821720211174	0.25	0.19	0.34	15.1431420887438	15.7696423613885	16.3961426340332	36.1313663249378	37.6261889133374	39.1210115017371	36.909627371983	38.4545122019752	39.9725245085173	31.4972586421417	0.276548203816053	-0.151853821453645	-14.0039538446864	-0.506332481891828	-0.504964193478406	-0.507592613141444	0.177310615831552	0.180573727844122	0.174305438091298	0.199029820304822	0.20459881544641	0.198231133158133	0.00014053836163398	0.000352820858594641	0.00130862400420063
130	8.10930216216329	0.2	31.4999467286522	30.1642341996593	32.8356592576452	0.223456402454928	9.79598146955367	9.40706920129072	10.1848937378166	0.25	0.19	0.34	15.1224296946059	15.7476295638031	16.3728294330003	36.0203197623443	37.5094917842114	38.9986638060785	36.7673101867596	38.2942579679115	39.8040528208461	31.4999467286522	0.277545116709241	0.16932670483111	-13.6588902356619	-0.506332481891828	-0.504964193478406	-0.507592613141444	0.177310615831552	0.180573727844122	0.174305438091298	0.199029820304822	0.20459881544641	0.198231133158133	0.00014053836163398	0.000352820858594641	0.00130862400420063
130	8.10930216216329	0.2	31.5031729578924	30.1698237695191	32.8365221462657	0.229504705327834	9.83664115542696	9.45279853561206	10.2204837752419	0.25	0.18	0.34	15.2205769311651	15.8386273532007	16.4566777752363	36.3135392207262	37.7880955626098	39.2626519044934	37.0571546712607	38.5776906229109	40.0927930679497	31.5031729578924	0.278057744768845	-0.0675825182012735	-13.8802434768823	-0.506332481891828	-0.504964193478406	-0.507592613141444	0.177310615831552	0.180573727844122	0.174305438091298	0.199029820304822	0.20459881544641	0.198231133158133	0.00014053836163398	0.000352820858594641	0.00130862400420063
130	8.10930216216329	0.2	31.506015617489	30.1673795693534	32.8446516656247	0.22023361673552	9.64649012227807	9.2599211965098	10.0330590480463	0.25	0.19	0.34	14.8982850327441	15.520235686392	16.1421863400399	35.5163202042915	36.999000829456	38.4816814546205	36.2818050475597	37.7662150408139	39.3153660049484	31.506015617489	0.277649086926966	0.0336495278521911	-13.7882066833598	-0.506332481891828	-0.504964193478406	-0.507592613141444	0.177310615831552	0.180573727844122	0.174305438091298	0.199029820304822	0.20459881544641	0.198231133158133	0.00014053836163398	0.000352820858594641	0.00130862400420063
130	8.10930216216329	0.2	31.5140845427904	30.1882338379111	32.8399352476698	0.22646074615239	9.76993453048495	9.38538389535051	10.1544851656194	0.25	0.18	0.34	15.1312669142489	15.7512456351135	16.3712243559782	36.147023107704	37.6280877982142	39.1091524887245	36.8963759553496	38.3977425227524	39.9080823603578	31.5140845427904	0.27632316129991	0.0748664438872055	-13.8008643195563	-0.506332481891828	-0.504964193478406	-0.507592613141444	0.177310615831552	0.180573727844122	0.174305438091298	0.199029820304822	0.20459881544641	0.198231133158133	0.00014053836163398	0.000352820858594641	0.00130862400420063
130	8.10930216216329	0.2	31.5144762142784	30.1839169565696	32.8450354719871	0.227218727117002	9.7841153988214	9.39983788923524	10.1683929084076	0.25	0.18	0.34	15.2122945414883	15.8341927838175	16.4560910261466	36.4812554729065	37.9726562996973	39.4640571264881	37.2353555806563	38.7709799161716	40.2652596655231	31.5144762142784	0.275669815240897	0.129183438638101	-13.7850623854836	-0.506332481891828	-0.504964193478406	-0.507592613141444	0.177310615831552	0.180573727844122	0.174305438091298	0.199029820304822	0.20459881544641	0.198231133158133	0.00014053836163398	0.000352820858594641	0.00130862400420063
130	8.10930216216329	0.2	31.5148444591037	30.1542339962503	32.8754549219572	0.215953732591397	9.65567761798913	9.26385417776565	10.0475010582126	0.25	0.19	0.34	14.8601226105672	15.4886454965805	16.1171683825937	35.3185858153717	36.8124186772081	38.3062515390445	36.0890633664693	37.6058192247709	39.1474868899692	31.5148444591037	0.27787809729595	0.0628082687996613	-13.7217945783295	-0.506332481891828	-0.504964193478406	-0.507592613141444	0.177310615831552	0.180573727844122	0.174305438091298	0.199029820304822	0.20459881544641	0.198231133158133	0.00014053836163398	0.000352820858594641	0.00130862400420063
130	8.10930216216329	0.2	31.5285947159673	30.1921976494546	32.8649917824801	0.226065602396588	9.67292225699089	9.29176016950594	10.0540843444758	0.25	0.18	0.34	15.0017977967124	15.6171942834823	16.2325907702521	35.8898616586484	37.3621181891443	38.8343747196402	36.646182427071	38.1599505489185	39.6579148696018	31.5285947159673	0.275333329049641	-0.0486022833596181	-13.9663719532253	-0.506332481891828	-0.504964193478406	-0.507592613141444	0.177310615831552	0.180573727844122	0.174305438091298	0.199029820304822	0.20459881544641	0.198231133158133	0.00014053836163398	0.000352820858594641	0.00130862400420063
130	8.10930216216329	0.2	31.5290052375775	30.2011240339544	32.8568864412006	0.226997118792502	9.75115573031899	9.36793089686999	10.134380563768	0.25	0.18	0.34	15.0874356146036	15.7046348728209	16.3218341310381	36.0043681393212	37.4772406589336	38.950113178546	36.7476270899749	38.2421110317401	39.7394904840568	31.5290052375775	0.277697871605995	-0.0081663004205874	-13.8496885982945	-0.506332481891828	-0.504964193478406	-0.507592613141444	0.177310615831552	0.180573727844122	0.174305438091298	0.199029820304822	0.20459881544641	0.198231133158133	0.00014053836163398	0.000352820858594641	0.00130862400420063
130	8.10930216216329	0.2	31.5304020245536	30.1910489444752	32.869755104632	0.219727644452017	9.5293454462791	9.146907481035	9.9117834115232	0.25	0.19	0.34	14.6745728792794	15.2881260178035	15.9016791563275	34.8824805292127	36.3409390195734	37.7993975099341	35.6132170733493	37.1261411088309	38.6100936947597	31.5304020245536	0.278350819269956	0.0642358950677966	-13.7180444117699	-0.506332481891828	-0.504964193478406	-0.507592613141444	0.177310615831552	0.180573727844122	0.174305438091298	0.199029820304822	0.20459881544641	0.198231133158133	0.00014053836163398	0.000352820858594641	0.00130862400420063
130	8.10930216216329	0.2	31.5328393946169	30.1819401635601	32.8837386256737	0.225235756034279	9.86447522624744	9.47484084563418	10.2541096068607	0.25	0.19	0.34	15.1763079267264	15.8004040393013	16.4245001518762	36.0168853858507	37.4980096662022	38.9791339465537	36.8087542990574	38.3045612270727	39.8038344167305	31.5328393946169	0.277942011350458	0.186309941345281	-13.6123282841535	-0.506332481891828	-0.504964193478406	-0.507592613141444	0.177310615831552	0.180573727844122	0.174305438091298	0.199029820304822	0.20459881544641	0.198231133158133	0.00014053836163398	0.000352820858594641	0.00130862400420063
130	8.10930216216329	0.2	31.5398129042838	30.1838448878735	32.8957809206941	0.218756317274904	9.6987657584411	9.30842257837678	10.0891089385054	0.25	0.19	0.34	14.946715063854	15.5734966952652	16.2002783266764	35.5606216375921	37.0518352152101	38.5430487928282	36.3169529034829	37.8337976438849	39.3942866806275	31.5398129042838	0.276626987483953	-0.0852814585929992	-13.9275779292678	-0.506332481891828	-0.504964193478406	-0.507592613141444	0.177310615831552	0.180573727844122	0.174305438091298	0.199029820304822	0.20459881544641	0.198231133158133	0.00014053836163398	0.000352820858594641	0.00130862400420063
130	8.10930216216329	0.2	31.5438348833411	30.1982342932498	32.8894354734324	0.220115198516236	9.68557741506187	9.29730825375172	10.073846576372	0.25	0.19	0.34	14.9609071466148	15.5856964632335	16.2104857798522	35.6715634795522	37.1612600300822	38.6509565806122	36.4347931953303	37.946273896465	39.4796037898841	31.5438348833411	0.277416683510742	0.0453256389122339	-13.771940075858	-0.506332481891828	-0.504964193478406	-0.507592613141444	0.177310615831552	0.180573727844122	0.174305438091298	0.199029820304822	0.20459881544641	0.198231133158133	0.00014053836163398	0.000352820858594641	0.00130862400420063
130	8.10930216216329	0.2	31.5453030512871	30.2139994544643	32.8766066481098	0.221305516522315	9.5970600629055	9.21366827183792	9.98045185397308	0.25	0.18	0.34	14.8292944700582	15.4463592046897	16.0634239393211	35.3649418464559	36.8365195064587	38.3080971664615	36.1001954203483	37.5577710001212	39.089322371392	31.5453030512871	0.27648138579429	-0.00624967811759667	-13.8917203886666	-0.506332481891828	-0.504964193478406	-0.507592613141444	0.177310615831552	0.180573727844122	0.174305438091298	0.199029820304822	0.20459881544641	0.198231133158133	0.00014053836163398	0.000352820858594641	0.00130862400420063
130	8.10930216216329	0.2	31.5495436988863	30.1975757825742	32.9015116151984	0.22286681736905	9.85417945351661	9.46229083033332	10.2460680766999	0.25	0.19	0.34	15.2704181891884	15.9028552244579	16.5352922597275	36.5162192295892	38.0285687371597	39.5409182447302	37.290170662813	38.857412066187	40.413350899386	31.5495436988863	0.276497748521684	-0.035576391608716	-13.8937162638894	-0.506332481891828	-0.504964193478406	-0.507592613141444	0.177310615831552	0.180573727844122	0.174305438091298	0.199029820304822	0.20459881544641	0.198231133158133	0.00014053836163398	0.000352820858594641	0.00130862400420063
130	8.10930216216329	0.2	31.555223378067	30.228721761556	32.881724994578	0.227115616266625	9.75531554437803	9.37205663696106	10.138574451795	0.25	0.18	0.34	15.1536044896663	15.7732927955643	16.3929811014623	36.3070223360207	37.7917540497824	39.2764857635441	37.0397360739715	38.5439809832206	40.0921860966168	31.555223378067	0.275765710397508	-0.147159146194972	-14.0535826299157	-0.506332481891828	-0.504964193478406	-0.507592613141444	0.177310615831552	0.180573727844122	0.174305438091298	0.199029820304822	0.20459881544641	0.198231133158133	0.00014053836163398	0.000352820858594641	0.00130862400420063
130	8.10930216216329	0.2	31.5552750827913	30.2238345293681	32.8867156362145	0.22669656544042	9.86244701296705	9.47451613428485	10.2503778916493	0.25	0.19	0.34	15.1682185334346	15.7892761431658	16.4103337528971	35.9796293120086	37.4528031412408	38.9259769704731	36.7278328760818	38.179908510726	39.7297636196371	31.5552750827913	0.279302636415158	-0.0267019115496039	-13.7855625874565	-0.506332481891828	-0.504964193478406	-0.507592613141444	0.177310615831552	0.180573727844122	0.174305438091298	0.199029820304822	0.20459881544641	0.198231133158133	0.00014053836163398	0.000352820858594641	0.00130862400420063
130	8.10930216216329	0.2	31.5581551198787	30.2054058920335	32.9109043477239	0.224706350069617	9.82593989775458	9.43723795441264	10.2146418410965	0.25	0.18	0.34	15.2271999771687	15.8543794815293	16.4815589858899	36.4061072775295	37.9056058296111	39.4051043816926	37.1648780622054	38.6834156728616	40.2133957772294	31.5581551198787	0.275466627796435	0.0436465835856947	-13.8444414248674	-0.506332481891828	-0.504964193478406	-0.507592613141444	0.177310615831552	0.180573727844122	0.174305438091298	0.199029820304822	0.20459881544641	0.198231133158133	0.00014053836163398	0.000352820858594641	0.00130862400420063
130	8.10930216216329	0.2	31.5585827381441	30.2130630643986	32.9041024118895	0.223094402168564	9.75555289271019	9.36784124842419	10.1432645369962	0.25	0.18	0.34	15.1187235516962	15.7444499076717	16.3701762636472	36.1552428436162	37.6516183991708	39.1479939547254	36.888203279589	38.403589112234	39.9592579741712	31.5585827381441	0.275844390727467	-0.107515931653403	-14.0079597765987	-0.506332481891828	-0.504964193478406	-0.507592613141444	0.177310615831552	0.180573727844122	0.174305438091298	0.199029820304822	0.20459881544641	0.198231133158133	0.00014053836163398	0.000352820858594641	0.00130862400420063
130	8.10930216216329	0.2	31.5683531625677	30.227685461277	32.9090208638583	0.227428104389104	9.72935782501708	9.34745864055768	10.1112570094765	0.25	0.18	0.34	15.0416330738916	15.6561730921734	16.2707131104552	35.8641016647762	37.3293631549656	38.7946246451549	36.5916437041681	38.0850667827844	39.5895828880268	31.5683531625677	0.27652635746848	-0.0118497516812773	-13.888214899486	-0.506332481891828	-0.504964193478406	-0.507592613141444	0.177310615831552	0.180573727844122	0.174305438091298	0.199029820304822	0.20459881544641	0.198231133158133	0.00014053836163398	0.000352820858594641	0.00130862400420063
130	8.10930216216329	0.2	31.5743885505667	30.2144644955102	32.9343126056231	0.221648894584293	9.73278064032748	9.34435392567864	10.1212073549763	0.25	0.18	0.34	15.0625047505632	15.6886239323898	16.3147431142163	35.976430454552	37.4719010667955	38.9673716790389	36.7149631931585	38.231944074613	39.7707200683846	31.5743885505667	0.275550971644308	0.176350869304597	-13.6992315933345	-0.506332481891828	-0.504964193478406	-0.507592613141444	0.177310615831552	0.180573727844122	0.174305438091298	0.199029820304822	0.20459881544641	0.198231133158133	0.00014053836163398	0.000352820858594641	0.00130862400420063
130	8.10930216216329	0.2	31.5796393244071	30.2463805826751	32.9128980661391	0.222491207543218	9.72737819924783	9.34011235305958	10.1146440454361	0.25	0.18	0.34	14.9992365873742	15.6211447432525	16.2430528991308	35.6895083564208	37.1692900904344	38.6490718244479	36.4305466443598	37.9578398206109	39.455203858113	31.5796393244071	0.277456086219497	0.179409103352769	-13.638629717947	-0.506332481891828	-0.504964193478406	-0.507592613141444	0.177310615831552	0.180573727844122	0.174305438091298	0.199029820304822	0.20459881544641	0.198231133158133	0.00014053836163398	0.000352820858594641	0.00130862400420063
130	8.10930216216329	0.2	31.5831771114987	30.2365465655681	32.9298076574292	0.226376525227117	9.67383024442201	9.29297077763422	10.0546897112098	0.25	0.18	0.34	14.9584368194985	15.5714875228069	16.1845382261153	35.6765551566106	37.1387090898258	38.6008630230411	36.4479884832867	37.9036018842876	39.3994113854878	31.5831771114987	0.275668494952505	-0.0972673937430619	-13.9817974062878	-0.506332481891828	-0.504964193478406	-0.507592613141444	0.177310615831552	0.180573727844122	0.174305438091298	0.199029820304822	0.20459881544641	0.198231133158133	0.00014053836163398	0.000352820858594641	0.00130862400420063
130	8.10930216216329	0.2	31.5855383305445	30.2503449953792	32.9207316657098	0.229858303443757	9.88935759896516	9.50384331916839	10.2748718787619	0.25	0.18	0.34	15.3088723960733	15.9298621070853	16.5508518180972	36.5389505101759	38.0211179573233	39.5032854044706	37.2587995281728	38.7809127293691	40.2761788420949	31.5855383305445	0.27786649976201	0.142234883005495	-13.694686024423	-0.506332481891828	-0.504964193478406	-0.507592613141444	0.177310615831552	0.180573727844122	0.174305438091298	0.199029820304822	0.20459881544641	0.198231133158133	0.00014053836163398	0.000352820858594641	0.00130862400420063
130	8.10930216216329	0.2	31.5902014535868	30.228566801684	32.9518361054896	0.216641409644729	9.63439471860228	9.24422714587939	10.0245622913252	0.25	0.18	0.34	14.8601739764974	15.4873716771981	16.1145693778987	35.394500634296	36.888382835836	38.382265037376	36.09586593079	37.6049881390617	39.1685287881905	31.5902014535868	0.277173174463421	0.0174251436999183	-13.8264342277329	-0.506332481891828	-0.504964193478406	-0.507592613141444	0.177310615831552	0.180573727844122	0.174305438091298	0.199029820304822	0.20459881544641	0.198231133158133	0.00014053836163398	0.000352820858594641	0.00130862400420063
130	8.10930216216329	0.2	31.5937672259325	30.2433676965438	32.9441667553211	0.219383772260868	9.6115891406071	9.22546326718988	9.99771501402432	0.25	0.18	0.33	14.8876963081552	15.5108113294464	16.1339263507377	35.5997398598412	37.0897442367156	38.57974861359	36.3526422822679	37.8716751432103	39.414059889855	31.5937672259325	0.274463439493123	-0.14351206592959	-14.0757778503387	-0.506332481891828	-0.504964193478406	-0.507592613141444	0.177310615831552	0.180573727844122	0.174305438091298	0.199029820304822	0.20459881544641	0.198231133158133	0.00014053836163398	0.000352820858594641	0.00130862400420063
130	8.10930216216329	0.2	31.5980519241635	30.2491293492993	32.9469744990278	0.221118440825333	9.67876066415804	9.29189503414309	10.065626294173	0.25	0.18	0.33	15.0364023546823	15.6624390510427	16.2884757474031	36.0565052199445	37.557708425189	39.0589116304335	36.7927144534766	38.3517634205204	39.8997308116603	31.5980519241635	0.274612505956029	0.101401749183357	-13.8298743884971	-0.506332481891828	-0.504964193478406	-0.507592613141444	0.177310615831552	0.180573727844122	0.174305438091298	0.199029820304822	0.20459881544641	0.198231133158133	0.00014053836163398	0.000352820858594641	0.00130862400420063
130	8.10930216216329	0.2	31.5992391147626	30.2517080726644	32.9467701568608	0.221065819320843	9.80851185393286	9.41640009096484	10.2006236169009	0.25	0.19	0.34	15.0961909471296	15.7248169601705	16.3534429732113	35.8590050159315	37.3522229696342	38.8454409233369	36.6201251328664	38.1519750412152	39.691511879529	31.5992391147626	0.279382760255342	0.157914378377071	-13.5991967417584	-0.506332481891828	-0.504964193478406	-0.507592613141444	0.177310615831552	0.180573727844122	0.174305438091298	0.199029820304822	0.20459881544641	0.198231133158133	0.00014053836163398	0.000352820858594641	0.00130862400420063
130	8.10930216216329	0.2	31.607330792679	30.2787149404858	32.9359466448722	0.227955532187735	9.86135108186018	9.47485092184582	10.2478512418745	0.25	0.19	0.34	15.2237499914738	15.844760480848	16.4657709702222	36.2432767500612	37.7217203033044	39.2001638565476	37.0187757813419	38.5823413492451	40.0600806254964	31.607330792679	0.277615578071244	0.0318881346893789	-13.795218144061	-0.506332481891828	-0.504964193478406	-0.507592613141444	0.177310615831552	0.180573727844122	0.174305438091298	0.199029820304822	0.20459881544641	0.198231133158133	0.00014053836163398	0.000352820858594641	0.00130862400420063
130	8.10930216216329	0.2	31.612499514794	30.2532891455891	32.971709883999	0.222473873965177	9.74367721505621	9.35574303768607	10.1316113924264	0.25	0.18	0.34	15.136666796159	15.7643059219923	16.3919450478255	36.2894733636049	37.7942097527723	39.2989461419397	37.0618009881454	38.6050411218809	40.1012688594107	31.612499514794	0.274626209119839	-0.0522516527954037	-13.9866551769034	-0.506332481891828	-0.504964193478406	-0.507592613141444	0.177310615831552	0.180573727844122	0.174305438091298	0.199029820304822	0.20459881544641	0.198231133158133	0.00014053836163398	0.000352820858594641	0.00130862400420063
130	8.10930216216329	0.2	31.6142973418636	30.2790070385512	32.949587645176	0.223017617969224	9.74285533690811	9.35556253870182	10.1301481351144	0.25	0.19	0.34	14.9843687364264	15.6046775712269	16.2249864060274	35.5592555665474	37.0313042577437	38.5033529489399	36.2763409344077	37.7833569436282	39.3098370110999	31.6142973418636	0.279138395871584	0.021997276033631	-13.7471625613763	-0.506332481891828	-0.504964193478406	-0.507592613141444	0.177310615831552	0.180573727844122	0.174305438091298	0.199029820304822	0.20459881544641	0.198231133158133	0.00014053836163398	0.000352820858594641	0.00130862400420063
130	8.10930216216329	0.2	31.6209323172232	30.2763796106267	32.9654850238196	0.223045759575872	9.6893657826266	9.30423054644969	10.0745010188035	0.25	0.18	0.34	14.903000491118	15.5198887534237	16.1367770157295	35.3681855674931	36.832200719921	38.2962158723489	36.1171112082741	37.5945130551644	39.0883000029935	31.6209323172232	0.277654109004856	-0.0902213064691504	-13.9177390760851	-0.506332481891828	-0.504964193478406	-0.507592613141444	0.177310615831552	0.180573727844122	0.174305438091298	0.199029820304822	0.20459881544641	0.198231133158133	0.00014053836163398	0.000352820858594641	0.00130862400420063
130	8.10930216216329	0.2	31.6215469806586	30.2801161804307	32.9629777808865	0.227125235838774	9.7846793433022	9.40027734775468	10.1690813388497	0.25	0.18	0.34	15.1110614414912	15.7289923767245	16.3469233119578	35.9921587597321	37.4639725306959	38.9357863016598	36.750539819265	38.2547186256135	39.7206350756539	31.6215469806586	0.276369374316441	-0.0344004669999157	-13.9178405246692	-0.506332481891828	-0.504964193478406	-0.507592613141444	0.177310615831552	0.180573727844122	0.174305438091298	0.199029820304822	0.20459881544641	0.198231133158133	0.00014053836163398	0.000352820858594641	0.00130862400420063
130	8.10930216216329	0.2	31.6338102290217	30.3001297709083	32.9674906871351	0.232034795140813	9.93046947881858	9.54571723348944	10.3152217241477	0.25	0.18	0.34	15.3628260661308	15.9820442640895	16.6012624620482	36.6351441108945	38.1117700793625	39.5883960478305	37.4102496580038	38.9062039686381	40.4049009464197	31.6338102290217	0.276712761317796	-0.0193255628033522	-13.8874955793446	-0.506332481891828	-0.504964193478406	-0.507592613141444	0.177310615831552	0.180573727844122	0.174305438091298	0.199029820304822	0.20459881544641	0.198231133158133	0.00014053836163398	0.000352820858594641	0.00130862400420063
130	8.10930216216329	0.2	31.6342351634352	30.281833188184	32.9866371386864	0.222272734790696	9.65230044520456	9.26778077134777	10.0368201190614	0.25	0.18	0.34	14.9354543116161	15.5551254240966	16.174796536577	35.6642140070658	37.1439201283794	38.623626249693	36.377811169014	37.9001020601259	39.3866360639196	31.6342351634352	0.276580926007264	0.0364230945991525	-13.8322906463825	-0.506332481891828	-0.504964193478406	-0.507592613141444	0.177310615831552	0.180573727844122	0.174305438091298	0.199029820304822	0.20459881544641	0.198231133158133	0.00014053836163398	0.000352820858594641	0.00130862400420063
130	8.10930216216329	0.2	31.6372645556653	30.2820849273442	32.9924441839864	0.223828558557811	9.87136718095594	9.47988179463871	10.2628525672732	0.25	0.19	0.34	15.2454965213459	15.8750812803702	16.5046660393946	36.3279424770219	37.8281572373758	39.3283719977297	37.0865007009778	38.5868987127847	40.1709115084188	31.6372645556653	0.277745671525276	-0.0100412789722506	-13.8250098040827	-0.506332481891828	-0.504964193478406	-0.507592613141444	0.177310615831552	0.180573727844122	0.174305438091298	0.199029820304822	0.20459881544641	0.198231133158133	0.00014053836163398	0.000352820858594641	0.00130862400420063
130	8.10930216216329	0.2	31.6396777626533	30.2781381339185	33.001217391388	0.221880035460809	9.71970469301814	9.33205949901487	10.1073498870214	0.25	0.18	0.33	15.0316013321456	15.656000267364	16.2803992025824	35.8758105879161	37.3660588612844	38.8563071346527	36.6680285688375	38.1879255339527	39.6967458866862	31.6396777626533	0.27528466720999	0.196439825685969	-13.6962479791899	-0.506332481891828	-0.504964193478406	-0.507592613141444	0.177310615831552	0.180573727844122	0.174305438091298	0.199029820304822	0.20459881544641	0.198231133158133	0.00014053836163398	0.000352820858594641	0.00130862400420063
130	8.10930216216329	0.2	31.6397242233923	30.311025589478	32.9684228573067	0.230441014579229	9.9835579922376	9.59501097421398	10.3721050102612	0.25	0.18	0.34	15.4273817776478	16.0521088573486	16.6768359370493	36.7534885928868	38.2418098082673	39.7301310236478	37.5068458048811	39.0577232406695	40.5499104252336	31.6397242233923	0.277342737766261	-0.0990288864221104	-13.9376209892998	-0.506332481891828	-0.504964193478406	-0.507592613141444	0.177310615831552	0.180573727844122	0.174305438091298	0.199029820304822	0.20459881544641	0.198231133158133	0.00014053836163398	0.000352820858594641	0.00130862400420063
130	8.10930216216329	0.2	31.6416445423461	30.2956154405589	32.9876736441332	0.225276123624272	9.73417564094684	9.34973239603774	10.1186188858559	0.25	0.18	0.34	15.0174251923199	15.6349132044433	16.2524012165667	35.7393675039983	37.2089024417104	38.6784373794224	36.4822273210724	37.9473674090235	39.4698374009174	31.6416445423461	0.276777479509847	0.0128143782639504	-13.8461759039378	-0.506332481891828	-0.504964193478406	-0.507592613141444	0.177310615831552	0.180573727844122	0.174305438091298	0.199029820304822	0.20459881544641	0.198231133158133	0.00014053836163398	0.000352820858594641	0.00130862400420063
130	8.10930216216329	0.2	31.6443338621942	30.304865839887	32.9838018845015	0.221891758984952	9.67554401127609	9.28967315244746	10.0614148701047	0.25	0.18	0.34	14.9487364618965	15.5696713088276	16.1906061557587	35.6428231742066	37.1233410098297	38.6038588454529	36.3972502102808	37.9256239728747	39.4299505211935	31.6443338621942	0.275941882989946	0.114654595913223	-13.7728866196758	-0.506332481891828	-0.504964193478406	-0.507592613141444	0.177310615831552	0.180573727844122	0.174305438091298	0.199029820304822	0.20459881544641	0.198231133158133	0.00014053836163398	0.000352820858594641	0.00130862400420063
130	8.10930216216329	0.2	31.6460669299881	30.316441840837	32.9756920191391	0.23371078385152	10.0514854682414	9.66386705632099	10.4391038801618	0.25	0.19	0.34	15.5735963185087	16.1982544018296	16.8229124851505	37.1876170819229	38.679215113269	40.170813144615	37.9788056426394	39.5421697218021	41.0651990440124	31.6460669299881	0.277285513644343	0.123329957553657	-13.7188657408722	-0.506332481891828	-0.504964193478406	-0.507592613141444	0.177310615831552	0.180573727844122	0.174305438091298	0.199029820304822	0.20459881544641	0.198231133158133	0.00014053836163398	0.000352820858594641	0.00130862400420063
130	8.10930216216329	0.2	31.6470438637848	30.3005717113933	32.9935160161763	0.2256236105754	9.78043816158214	9.39455195199565	10.1663243711686	0.25	0.18	0.34	15.1301123295021	15.7515897269642	16.3730671244264	36.1057335883114	37.5887957662552	39.071857944199	36.8544408155876	38.3959454701629	39.9163127446901	31.6470438637848	0.276415322770229	0.0169321418820556	-13.8617521995015	-0.506332481891828	-0.504964193478406	-0.507592613141444	0.177310615831552	0.180573727844122	0.174305438091298	0.199029820304822	0.20459881544641	0.198231133158133	0.00014053836163398	0.000352820858594641	0.00130862400420063
130	8.10930216216329	0.2	31.6477027162617	30.2919784779047	33.0034269546187	0.222738365839999	9.72140282042713	9.33465114110115	10.1081544997531	0.25	0.18	0.34	14.9801101886138	15.6007635675521	16.2214169464904	35.6191586117042	37.0949255365761	38.570692461448	36.3400303682071	37.8236605933441	39.3373611423692	31.6477027162617	0.27757140164788	0.00262783259034789	-13.8295833564559	-0.506332481891828	-0.504964193478406	-0.507592613141444	0.177310615831552	0.180573727844122	0.174305438091298	0.199029820304822	0.20459881544641	0.198231133158133	0.00014053836163398	0.000352820858594641	0.00130862400420063
130	8.10930216216329	0.2	31.6481291143153	30.3150656463084	32.9811925823222	0.228315282806238	9.83009706091388	9.4452152103157	10.2149789115121	0.25	0.18	0.34	15.189451555058	15.8084045480716	16.4273575410851	36.1936859654923	37.6685377845545	39.1433896036167	36.9337233322232	38.4291296933505	39.9334384244325	31.6481291143153	0.277926124931815	0.009939394095458	-13.8039128250261	-0.506332481891828	-0.504964193478406	-0.507592613141444	0.177310615831552	0.180573727844122	0.174305438091298	0.199029820304822	0.20459881544641	0.198231133158133	0.00014053836163398	0.000352820858594641	0.00130862400420063
130	8.10930216216329	0.2	31.6545392914814	30.3206983401072	32.9883802428557	0.227018278655627	9.77625423572485	9.39206618421389	10.1604422872358	0.26	0.19	0.34	14.962586447389	15.5746399423322	16.1866934372755	35.317614815885	36.7623028487415	38.206990881598	36.0862746710253	37.531999716218	39.0229244586685	31.6545392914814	0.280578814934325	0.0345064519235967	-13.6718932867211	-0.506332481891828	-0.504964193478406	-0.507592613141444	0.177310615831552	0.180573727844122	0.174305438091298	0.199029820304822	0.20459881544641	0.198231133158133	0.00014053836163398	0.000352820858594641	0.00130862400420063
130	8.10930216216329	0.2	31.6547979401751	30.3266427647704	32.9829531155798	0.225852107890961	9.76825357857785	9.38309995625726	10.1534072008984	0.25	0.19	0.34	15.0251871265931	15.6419348192353	16.2586825118774	35.6482769603225	37.1115527502815	38.5748285402404	36.3982736736929	37.8749192939566	39.3910398945983	31.6547979401751	0.278795222344069	0.168113066425176	-13.6249418524122	-0.506332481891828	-0.504964193478406	-0.507592613141444	0.177310615831552	0.180573727844122	0.174305438091298	0.199029820304822	0.20459881544641	0.198231133158133	0.00014053836163398	0.000352820858594641	0.00130862400420063
130	8.10930216216329	0.2	31.6595213845678	30.3237996222705	32.9952431468651	0.226331301573018	9.72396396816529	9.34108129672105	10.1068466396095	0.25	0.19	0.34	15.0738471045582	15.6917107827558	16.3095744609535	36.0438256716468	37.5212302486816	38.9986348257165	36.8376575673129	38.3444536663719	39.859186870423	31.6595213845678	0.276523110570097	-0.038727286349374	-13.9011127555014	-0.506332481891828	-0.504964193478406	-0.507592613141444	0.177310615831552	0.180573727844122	0.174305438091298	0.199029820304822	0.20459881544641	0.198231133158133	0.00014053836163398	0.000352820858594641	0.00130862400420063
130	8.10930216216329	0.2	31.6595572181165	30.3224790023935	32.9966354338394	0.230464962530929	9.87342069976286	9.48918602480759	10.2576553747181	0.25	0.19	0.34	15.2866700756044	15.9056555915689	16.5246411075334	36.4893620333104	37.9668837220559	39.4444054108014	37.2876004575072	38.7648575652156	40.2915056693697	31.6595572181165	0.276479967208465	-0.0888604298836187	-13.9457976659214	-0.506332481891828	-0.504964193478406	-0.507592613141444	0.177310615831552	0.180573727844122	0.174305438091298	0.199029820304822	0.20459881544641	0.198231133158133	0.00014053836163398	0.000352820858594641	0.00130862400420063
130	8.10930216216329	0.2	31.6602389719598	30.3309501733287	32.989527770591	0.228943668307516	9.87054437437454	9.48476677298553	10.2563219757635	0.25	0.19	0.34	15.1551876820777	15.7716005146256	16.3880133471734	35.8787187312612	37.3380277880193	38.7973368447775	36.6178014881448	38.1195230703965	39.5881720044094	31.6602389719598	0.279933560457478	0.127990743947989	-13.6128123287393	-0.506332481891828	-0.504964193478406	-0.507592613141444	0.177310615831552	0.180573727844122	0.174305438091298	0.199029820304822	0.20459881544641	0.198231133158133	0.00014053836163398	0.000352820858594641	0.00130862400420063
130	8.10930216216329	0.2	31.6666945728545	30.3099198876326	33.0234692580763	0.221729337888966	9.69074401555779	9.3040850905155	10.0774029406001	0.25	0.19	0.34	15.0459173716686	15.6711952125963	16.2964730535239	36.05441297006	37.5527613220377	39.0511096740154	36.8224827651499	38.3780926306042	39.9194460557735	31.6666945728545	0.275493013659393	-0.0292765310489609	-13.9170785275772	-0.506332481891828	-0.504964193478406	-0.507592613141444	0.177310615831552	0.180573727844122	0.174305438091298	0.199029820304822	0.20459881544641	0.198231133158133	0.00014053836163398	0.000352820858594641	0.00130862400420063
130	8.10930216216329	0.2	31.6687531690019	30.3166783231691	33.0208280148347	0.220308901592127	9.67234164117179	9.28482169485293	10.0598615874907	0.25	0.18	0.34	14.9406106480266	15.5641858578234	16.1877610676203	35.6226792011459	37.109460443204	38.5962416852622	36.3979602475001	37.9058913027806	39.4059907351987	31.6687531690019	0.275090450400097	-0.118485817684487	-14.0085351839088	-0.506332481891828	-0.504964193478406	-0.507592613141444	0.177310615831552	0.180573727844122	0.174305438091298	0.199029820304822	0.20459881544641	0.198231133158133	0.00014053836163398	0.000352820858594641	0.00130862400420063
130	8.10930216216329	0.2	31.6771116603441	30.3200497912091	33.034173529479	0.217936058262577	9.68685575552048	9.29605392786464	10.0776575831763	0.25	0.19	0.34	14.9423551582488	15.5705248903351	16.1986946224214	35.5875217756346	37.0836048082397	38.5796878408448	36.3364110082599	37.8499408716913	39.391486257866	31.6771116603441	0.276515691873817	-0.016623938545793	-13.8756811311914	-0.506332481891828	-0.504964193478406	-0.507592613141444	0.177310615831552	0.180573727844122	0.174305438091298	0.199029820304822	0.20459881544641	0.198231133158133	0.00014053836163398	0.000352820858594641	0.00130862400420063
130	8.10930216216329	0.2	31.6781651683636	30.3419755086223	33.0143548281048	0.229609270092888	9.77907836193614	9.39759472951551	10.1605619943568	0.25	0.18	0.34	15.0458587050954	15.6566265661184	16.2673944271414	35.6912650083757	37.1401073784685	38.5889497485612	36.4471300270129	37.9221994425262	39.4199876286494	31.6781651683636	0.276350179663568	-0.0213993675898283	-13.8930690494971	-0.506332481891828	-0.504964193478406	-0.507592613141444	0.177310615831552	0.180573727844122	0.174305438091298	0.199029820304822	0.20459881544641	0.198231133158133	0.00014053836163398	0.000352820858594641	0.00130862400420063
130	8.10930216216329	0.2	31.6797485632182	30.3489091324175	33.0105879940189	0.227164403430084	9.69319629923067	9.31243079601399	10.0739618024474	0.25	0.19	0.34	14.9565812865037	15.5681241075676	16.1796669286315	35.5923324645903	37.0476272934481	38.5029221223059	36.3562815232031	37.8577645583058	39.2894954932541	31.6797485632182	0.277560660971841	-0.0500423004115542	-13.8951813776169	-0.506332481891828	-0.504964193478406	-0.507592613141444	0.177310615831552	0.180573727844122	0.174305438091298	0.199029820304822	0.20459881544641	0.198231133158133	0.00014053836163398	0.000352820858594641	0.00130862400420063
130	8.10930216216329	0.2	31.6806156215943	30.3337012972352	33.0275299459533	0.221737499399385	9.75516366659605	9.36594361328533	10.1443837199068	0.25	0.19	0.34	15.0423409195758	15.667454733664	16.2925685477521	35.7959672680153	37.2835385009451	38.7711097338749	36.5517092099415	38.0914964800006	39.7339806164937	31.6806156215943	0.276965409345067	-0.094428778582905	-13.9277053344198	-0.506332481891828	-0.504964193478406	-0.507592613141444	0.177310615831552	0.180573727844122	0.174305438091298	0.199029820304822	0.20459881544641	0.198231133158133	0.00014053836163398	0.000352820858594641	0.00130862400420063
130	8.10930216216329	0.2	31.6813718721671	30.3490519759909	33.0136917683433	0.224146563190711	9.66222739004562	9.27938658236586	10.0450681977254	0.25	0.18	0.34	14.9712105497435	15.5888796475801	16.2065487454168	35.7909364025363	37.2675675223132	38.7441986420901	36.5374029935706	38.0788924107891	39.5568854245814	31.6813718721671	0.275337832231585	0.000970309966413382	-13.9080630862638	-0.506332481891828	-0.504964193478406	-0.507592613141444	0.177310615831552	0.180573727844122	0.174305438091298	0.199029820304822	0.20459881544641	0.198231133158133	0.00014053836163398	0.000352820858594641	0.00130862400420063
130	8.10930216216329	0.2	31.6913111302328	30.3430404155625	33.039581844903	0.227293687147506	9.84450364736634	9.4579368623849	10.2310704323478	0.25	0.18	0.34	15.2828999200141	15.907545820408	16.5321917208019	36.5935170780967	38.0891750058105	39.5848329335244	37.3773228654157	38.9003261840767	40.4209680486179	31.6913111302328	0.275392043640423	-0.188318357539975	-14.095157018812	-0.506332481891828	-0.504964193478406	-0.507592613141444	0.177310615831552	0.180573727844122	0.174305438091298	0.199029820304822	0.20459881544641	0.198231133158133	0.00014053836163398	0.000352820858594641	0.00130862400420063
130	8.10930216216329	0.2	31.6965045212563	30.3326392038875	33.0603698386251	0.221132152607249	9.76302262220894	9.37280452693609	10.1532407174818	0.25	0.19	0.34	15.0543262256662	15.6810831892317	16.3078401527972	35.8268093243257	37.3183873524457	38.8099653805658	36.5834849503212	38.0946218955782	39.5868071958269	31.6965045212563	0.277353166740959	-0.0302899671443284	-13.8567233508378	-0.506332481891828	-0.504964193478406	-0.507592613141444	0.177310615831552	0.180573727844122	0.174305438091298	0.199029820304822	0.20459881544641	0.198231133158133	0.00014053836163398	0.000352820858594641	0.00130862400420063
130	8.10930216216329	0.2	31.7018252493654	30.3620747408229	33.041575757908	0.223706613115532	9.76561191594203	9.37818466830391	10.1530391635802	0.25	0.19	0.34	15.1017412313688	15.7256174128207	16.3494935942727	36.0331711944994	37.5217569745108	39.0103427545223	36.7917706861484	38.3201563472924	39.8616435604241	31.7018252493654	0.277138358279504	0.0695178441958116	-13.7573150264079	-0.506332481891828	-0.504964193478406	-0.507592613141444	0.177310615831552	0.180573727844122	0.174305438091298	0.199029820304822	0.20459881544641	0.198231133158133	0.00014053836163398	0.000352820858594641	0.00130862400420063
130	8.10930216216329	0.2	31.7072956063793	30.3584497855779	33.0561414271808	0.227162617254523	9.8167746724217	9.43115283544633	10.2023965093971	0.25	0.19	0.34	15.1539708941798	15.7735878376909	16.3932047812019	36.0781941002993	37.5533625899268	39.0285310795543	36.8520232634996	38.3324618736945	39.8260840518531	31.7072956063793	0.276437705290114	0.0997488585275244	-13.7604310988817	-0.506332481891828	-0.504964193478406	-0.507592613141444	0.177310615831552	0.180573727844122	0.174305438091298	0.199029820304822	0.20459881544641	0.198231133158133	0.00014053836163398	0.000352820858594641	0.00130862400420063
130	8.10930216216329	0.2	31.708444851199	30.3711449843577	33.0457447180402	0.232791958707138	9.9567223810821	9.57177076096426	10.3416740011999	0.25	0.18	0.34	15.3815764501368	16.000183280818	16.6187901114991	36.6240651305096	38.0969893740349	39.5699136175602	37.3700949510191	38.8591177398957	40.3456750237434	31.708444851199	0.277266590912321	-0.0271815348942282	-13.8729118593833	-0.506332481891828	-0.504964193478406	-0.507592613141444	0.177310615831552	0.180573727844122	0.174305438091298	0.199029820304822	0.20459881544641	0.198231133158133	0.00014053836163398	0.000352820858594641	0.00130862400420063
130	8.10930216216329	0.2	31.7121680529992	30.3797692535417	33.0445668524566	0.230626475717222	9.79704574296172	9.41595680624315	10.1781346796803	0.25	0.19	0.34	15.1255371461477	15.7377080584549	16.3498789707621	36.0008468286075	37.4578973144153	38.9149478002232	36.7798568509633	38.2411091083858	39.7649355657747	31.7121680529992	0.276190267810238	-0.0572556129810772	-13.9339644565649	-0.506332481891828	-0.504964193478406	-0.507592613141444	0.177310615831552	0.180573727844122	0.174305438091298	0.199029820304822	0.20459881544641	0.198231133158133	0.00014053836163398	0.000352820858594641	0.00130862400420063
130	8.10930216216329	0.2	31.7167701769509	30.3707888037277	33.062751550174	0.228705951810852	9.81987891653824	9.43582291394155	10.2039349191349	0.25	0.18	0.34	15.1898979835427	15.8081558241802	16.4264136648176	36.2322676944393	37.7069901455336	39.1817125966279	36.9742925636126	38.4650468951597	40.0005035809408	31.7167701769509	0.275197579218914	0.00181497719245892	-13.9369493187081	-0.506332481891828	-0.504964193478406	-0.507592613141444	0.177310615831552	0.180573727844122	0.174305438091298	0.199029820304822	0.20459881544641	0.198231133158133	0.00014053836163398	0.000352820858594641	0.00130862400420063
130	8.10930216216329	0.2	31.7194569517008	30.3764375743572	33.0624763290445	0.22405181452068	9.73501848088831	9.34918840675287	10.1208485550238	0.25	0.18	0.34	15.057723437913	15.6791380781576	16.3005527184021	35.9346075241631	37.4175867606347	38.9005659971063	36.6817533613671	38.2013143403214	39.7201770579954	31.7194569517008	0.276145139198311	0.0383488106265339	-13.8424392759856	-0.506332481891828	-0.504964193478406	-0.507592613141444	0.177310615831552	0.180573727844122	0.174305438091298	0.199029820304822	0.20459881544641	0.198231133158133	0.00014053836163398	0.000352820858594641	0.00130862400420063
130	8.10930216216329	0.2	31.7208908262501	30.3848778076533	33.0569038448468	0.224074321418211	9.83530592203935	9.4455263645312	10.2250854795475	0.25	0.18	0.33	15.3305990473586	15.9632323048818	16.595865562405	36.8738280577284	38.395465267693	39.9171024776577	37.6642210461031	39.2200290357181	40.7795742916195	31.7208908262501	0.274620599899318	0.10284223516981	-13.8265812690821	-0.506332481891828	-0.504964193478406	-0.507592613141444	0.177310615831552	0.180573727844122	0.174305438091298	0.199029820304822	0.20459881544641	0.198231133158133	0.00014053836163398	0.000352820858594641	0.00130862400420063
130	8.10930216216329	0.2	31.7217972562763	30.3902851204743	33.0533093920784	0.230459605258667	9.87118058392296	9.48702728335938	10.2553338844865	0.25	0.18	0.34	15.2712728829413	15.8896446559496	16.5080164289579	36.42382482936	37.8987159738064	39.3736071182528	37.1980433167232	38.6665479393339	40.1990983944216	31.7217972562763	0.276020250588501	0.120969758956099	-13.7887969432403	-0.506332481891828	-0.504964193478406	-0.507592613141444	0.177310615831552	0.180573727844122	0.174305438091298	0.199029820304822	0.20459881544641	0.198231133158133	0.00014053836163398	0.000352820858594641	0.00130862400420063
130	8.10930216216329	0.2	31.7231125800593	30.3876834147448	33.0585417453738	0.23347395515058	10.0140188934446	9.6275898036862	10.4004479832029	0.25	0.18	0.34	15.5985730868628	16.22466357497	16.8507540630772	37.4509031514909	38.9540954052696	40.4572876590482	38.2422859369103	39.7775265808809	41.3593892164954	31.7231125800593	0.275795686318026	0.00630295512518669	-13.8980454831864	-0.506332481891828	-0.504964193478406	-0.507592613141444	0.177310615831552	0.180573727844122	0.174305438091298	0.199029820304822	0.20459881544641	0.198231133158133	0.00014053836163398	0.000352820858594641	0.00130862400420063
130	8.10930216216329	0.2	31.7235075050229	30.3791703538878	33.0678446561579	0.221614555143947	9.74265710228824	9.35379752616054	10.1315166784159	0.25	0.18	0.34	15.1437193310909	15.7732797062877	16.4028400814846	36.3313061091431	37.8416847820035	39.3520634548639	37.0950336804948	38.6472328826494	40.194498011012	31.7235075050229	0.27446189970359	-0.0297967523782596	-13.9485904785154	-0.506332481891828	-0.504964193478406	-0.507592613141444	0.177310615831552	0.180573727844122	0.174305438091298	0.199029820304822	0.20459881544641	0.198231133158133	0.00014053836163398	0.000352820858594641	0.00130862400420063
130	8.10930216216329	0.2	31.7239520883415	30.3918273484527	33.0560768282303	0.230972241674498	9.82031242159147	9.43869026117806	10.2019345820049	0.25	0.18	0.34	15.1616922026795	15.7747049802794	16.3877177578792	36.0860278006745	37.5450467438719	39.0040656870693	36.8445259461691	38.2848600251956	39.8132137207491	31.7239520883415	0.276753733596472	-0.145480085521806	-14.0259989190311	-0.506332481891828	-0.504964193478406	-0.507592613141444	0.177310615831552	0.180573727844122	0.174305438091298	0.199029820304822	0.20459881544641	0.198231133158133	0.00014053836163398	0.000352820858594641	0.00130862400420063
130	8.10930216216329	0.2	31.7247835200504	30.3579674539279	33.0915995861729	0.22016205008922	9.63024633041219	9.2442479197505	10.0162447410739	0.25	0.18	0.33	14.9354963449833	15.5591358126451	16.182775280307	35.7565613984018	37.2495953358649	38.742629273328	36.5210436000608	38.0682464030996	39.5788057635167	31.7247835200504	0.274225530638289	-0.0167310990974374	-13.9364907709766	-0.506332481891828	-0.504964193478406	-0.507592613141444	0.177310615831552	0.180573727844122	0.174305438091298	0.199029820304822	0.20459881544641	0.198231133158133	0.00014053836163398	0.000352820858594641	0.00130862400420063
130	8.10930216216329	0.2	31.7286990240025	30.3936000152075	33.0637980327975	0.227468349906439	9.79391395040231	9.4095248151405	10.1783030856641	0.25	0.18	0.34	15.1705062655307	15.7902376440492	16.4099690225677	36.2415344255878	37.7220398020121	39.2025451784363	36.9974316845604	38.5132782641209	40.0163516427783	31.7286990240025	0.275999371262625	0.0621793512888871	-13.8399344100512	-0.506332481891828	-0.504964193478406	-0.507592613141444	0.177310615831552	0.180573727844122	0.174305438091298	0.199029820304822	0.20459881544641	0.198231133158133	0.00014053836163398	0.000352820858594641	0.00130862400420063
130	8.10930216216329	0.2	31.7320983515842	30.3782654496313	33.085931253537	0.225108918461372	9.73709040390743	9.35234773735873	10.1218330704561	0.25	0.19	0.34	15.0643856060979	15.6841136199372	16.3038416337765	35.9543104335744	37.4334210974	38.9125317612257	36.7289182032588	38.2177206793289	39.7286762011952	31.7320983515842	0.2750653666161	0.0496215340433693	-13.8554727645013	-0.506332481891828	-0.504964193478406	-0.507592613141444	0.177310615831552	0.180573727844122	0.174305438091298	0.199029820304822	0.20459881544641	0.198231133158133	0.00014053836163398	0.000352820858594641	0.00130862400420063
130	8.10930216216329	0.2	31.7331224577536	30.4014111163756	33.0648337991316	0.223085447084232	9.56366153730622	9.18356634716703	9.94375672744541	0.25	0.19	0.34	14.7141516133086	15.3231501269332	15.9321486405578	34.9305731440086	36.3763015613722	37.8220299787357	35.6694506577599	37.1393630178643	38.6039334238994	31.7331224577536	0.277309607305917	-0.0134255353594638	-13.8553153599843	-0.506332481891828	-0.504964193478406	-0.507592613141444	0.177310615831552	0.180573727844122	0.174305438091298	0.199029820304822	0.20459881544641	0.198231133158133	0.00014053836163398	0.000352820858594641	0.00130862400420063
130	8.10930216216329	0.2	31.7344802892333	30.3852269421994	33.0837336362672	0.225002786884024	9.6550943441568	9.27347550034377	10.0367131879698	0.25	0.19	0.34	14.8741625753026	15.486258948929	16.0983553225555	35.3486175837595	36.8032716206632	38.257925657567	36.0930423688675	37.5700735692256	39.0220934270704	31.7344802892333	0.276847767352082	0.105397468028045	-13.7624364589072	-0.506332481891828	-0.504964193478406	-0.507592613141444	0.177310615831552	0.180573727844122	0.174305438091298	0.199029820304822	0.20459881544641	0.198231133158133	0.00014053836163398	0.000352820858594641	0.00130862400420063
130	8.10930216216329	0.2	31.7390589434692	30.4064083733196	33.0717095136188	0.229198020111762	9.9247708551646	9.53715312304462	10.3123885872846	0.25	0.18	0.34	15.3362471407563	15.9595569753827	16.5828668100091	36.5409306539659	38.0260607013612	39.5111907487564	37.2987186315042	38.821120394996	40.3432161792556	31.7390589434692	0.277335462391031	0.0439468732962765	-13.8026002552073	-0.506332481891828	-0.504964193478406	-0.507592613141444	0.177310615831552	0.180573727844122	0.174305438091298	0.199029820304822	0.20459881544641	0.198231133158133	0.00014053836163398	0.000352820858594641	0.00130862400420063
130	8.10930216216329	0.2	31.7398022463601	30.4073921440647	33.0722123486555	0.229498371092756	9.78352613568164	9.40174931735653	10.1653029540068	0.25	0.18	0.34	15.1902221007342	15.8070514233969	16.4238807460597	36.3670198555159	37.8437753681069	39.3205308806979	37.120615891523	38.6240522640899	40.1580190414406	31.7398022463601	0.275138293981247	0.182168092421238	-13.7444380263997	-0.506332481891828	-0.504964193478406	-0.507592613141444	0.177310615831552	0.180573727844122	0.174305438091298	0.199029820304822	0.20459881544641	0.198231133158133	0.00014053836163398	0.000352820858594641	0.00130862400420063
130	8.10930216216329	0.2	31.7478874059202	30.4035652321967	33.0922095796438	0.22651205122297	9.8860076300077	9.49694525953161	10.2750700004838	0.25	0.19	0.34	15.2919025673076	15.9183675725634	16.5448325778191	36.4842939506403	37.9789499164979	39.4736058823556	37.2635674253453	38.7789730547218	40.3475722221394	31.7478874059202	0.277999888856817	-0.101429292106799	-13.9173171393824	-0.506332481891828	-0.504964193478406	-0.507592613141444	0.177310615831552	0.180573727844122	0.174305438091298	0.199029820304822	0.20459881544641	0.198231133158133	0.00014053836163398	0.000352820858594641	0.00130862400420063
130	8.10930216216329	0.2	31.7480207785187	30.4115584571429	33.0844830998946	0.223711406541236	9.68733521672189	9.30301871347773	10.0716517199661	0.25	0.19	0.34	14.9467288055995	15.5641923114166	16.1816558172338	35.5815371329511	37.0514440902678	38.5213510475845	36.3361225513164	37.8281504426541	39.3457430690356	31.7480207785187	0.276879921643436	-0.0477179749417417	-13.9134707774941	-0.506332481891828	-0.504964193478406	-0.507592613141444	0.177310615831552	0.180573727844122	0.174305438091298	0.199029820304822	0.20459881544641	0.198231133158133	0.00014053836163398	0.000352820858594641	0.00130862400420063
130	8.10930216216329	0.2	31.7491717856951	30.407112936914	33.0912306344763	0.230927537013676	9.84304255979364	9.46048895402326	10.225596165564	0.24	0.18	0.33	15.388112872083	16.0103616896469	16.6326105072107	37.0941269842136	38.5941014675283	40.094075950843	37.8601868283071	39.3727562257374	40.9306348543789	31.7491717856951	0.27263957811387	-0.10996884551543	-14.1401338263281	-0.506332481891828	-0.504964193478406	-0.507592613141444	0.177310615831552	0.180573727844122	0.174305438091298	0.199029820304822	0.20459881544641	0.198231133158133	0.00014053836163398	0.000352820858594641	0.00130862400420063
130	8.10930216216329	0.2	31.7551906046858	30.4001911546078	33.1101900547638	0.217305949048981	9.63497384423853	9.2455451787422	10.0244025097349	0.25	0.19	0.34	14.8222365714982	15.4465592800153	16.0708819885324	35.2081595771594	36.6911512594931	38.1741429418268	35.9647663269394	37.3928364243092	39.0192512039609	31.7551906046858	0.276952172578992	0.00770352241281257	-13.8223997714633	-0.506332481891828	-0.504964193478406	-0.507592613141444	0.177310615831552	0.180573727844122	0.174305438091298	0.199029820304822	0.20459881544641	0.198231133158133	0.00014053836163398	0.000352820858594641	0.00130862400420063
130	8.10930216216329	0.2	31.7554744666362	30.4087628407887	33.1021860924837	0.222855738891919	9.75876343611865	9.37065697830181	10.1468698939355	0.25	0.18	0.34	15.0919181107777	15.7169832362218	16.3420483616659	36.0152874767259	37.5069401625742	38.9985928484226	36.7278718264547	38.277165144892	39.7953555763721	31.7554744666362	0.276601834295972	0.0355571699823478	-13.8320173990278	-0.506332481891828	-0.504964193478406	-0.507592613141444	0.177310615831552	0.180573727844122	0.174305438091298	0.199029820304822	0.20459881544641	0.198231133158133	0.00014053836163398	0.000352820858594641	0.00130862400420063
130	8.10930216216329	0.2	31.7659011102511	30.4091019162767	33.1227003042255	0.216381190678831	9.58174695902305	9.1934137440892	9.97008017395689	0.25	0.19	0.34	14.6990578522685	15.3199515214934	15.9408451907183	34.8212307352575	36.2920924690797	37.7629542029019	35.5743306506476	37.077770229649	38.5832243030549	31.7659011102511	0.27662903261496	0.00655308265425538	-13.8369832947031	-0.506332481891828	-0.504964193478406	-0.507592613141444	0.177310615831552	0.180573727844122	0.174305438091298	0.199029820304822	0.20459881544641	0.198231133158133	0.00014053836163398	0.000352820858594641	0.00130862400420063
130	8.10930216216329	0.2	31.7677170572751	30.4226634130922	33.1127707014581	0.227477427948961	9.80922043619034	9.42424049975717	10.1942003726235	0.25	0.18	0.34	15.2452999487568	15.8680699858041	16.4908400228515	36.5445745969743	38.0374193525472	39.5302641081202	37.297945339646	38.8416140414843	40.3255558929318	31.7677170572751	0.274804731017284	0.0100852964089932	-13.9288782759716	-0.506332481891828	-0.504964193478406	-0.507592613141444	0.177310615831552	0.180573727844122	0.174305438091298	0.199029820304822	0.20459881544641	0.198231133158133	0.00014053836163398	0.000352820858594641	0.00130862400420063
130	8.10930216216329	0.2	31.7801584880716	30.4115861240446	33.1487308520985	0.215027517478242	9.67607299247917	9.2823448122509	10.0698011727074	0.25	0.19	0.34	14.9517921033371	15.5860005943025	16.2202090852679	35.6859798475682	37.1996680577392	38.7133562679101	36.4504318498352	38.021343787348	39.5458750982187	31.7801584880716	0.275665300606886	0.035788637675752	-13.8221838897822	-0.506332481891828	-0.504964193478406	-0.507592613141444	0.177310615831552	0.180573727844122	0.174305438091298	0.199029820304822	0.20459881544641	0.198231133158133	0.00014053836163398	0.000352820858594641	0.00130862400420063
130	8.10930216216329	0.2	31.7885162662192	30.4530334667625	33.1239990656759	0.226162524968099	9.67336727102188	9.29229319814794	10.0544413438958	0.25	0.18	0.34	15.0016700147801	15.6168838667906	16.232097718801	35.8871547712797	37.3588758998462	38.8305970284127	36.6434912873804	38.140936497295	39.641920856135	31.7885162662192	0.276073170118924	0.0171684915607394	-13.8616303307417	-0.506332481891828	-0.504964193478406	-0.507592613141444	0.177310615831552	0.180573727844122	0.174305438091298	0.199029820304822	0.20459881544641	0.198231133158133	0.00014053836163398	0.000352820858594641	0.00130862400420063
130	8.10930216216329	0.2	31.7923281710921	30.442179089933	33.1424772522511	0.222528970071952	9.7060301222711	9.31965635594195	10.0924038886003	0.25	0.18	0.34	14.9959125421087	15.6176122043224	16.2393118665361	35.7527209212642	37.2349551272558	38.7171893332474	36.4833485626083	38.0238552439629	39.5337297568044	31.7923281710921	0.277412979007638	0.15032321098262	-13.6804283631475	-0.506332481891828	-0.504964193478406	-0.507592613141444	0.177310615831552	0.180573727844122	0.174305438091298	0.199029820304822	0.20459881544641	0.198231133158133	0.00014053836163398	0.000352820858594641	0.00130862400420063
130	8.10930216216329	0.2	31.7978055671648	30.457654228989	33.1379569053407	0.234680142509461	9.96829065861138	9.58491796168689	10.3516633555359	0.25	0.18	0.34	15.5230552312003	16.1439385368562	16.7648218425122	37.2539766347091	38.7440423348747	40.2341080350402	38.0478935941833	39.5561520393257	41.0465782889751	31.7978055671648	0.274648889664326	0.154909633556392	-13.8003217273025	-0.506332481891828	-0.504964193478406	-0.507592613141444	0.177310615831552	0.180573727844122	0.174305438091298	0.199029820304822	0.20459881544641	0.198231133158133	0.00014053836163398	0.000352820858594641	0.00130862400420063
130	8.10930216216329	0.2	31.8038711695006	30.4680078864377	33.1397344525635	0.226296070189738	9.74176416287619	9.35814201309804	10.1253863126543	0.25	0.19	0.34	14.9879563563496	15.6023637921586	16.2167712279676	35.5664711659415	37.0244620908071	38.4824530156728	36.3155348883672	2.60768783749889	39.2721799276927	31.8038711695006	0.278647047082668	0.0840904589791419	-13.6946169668174	-0.506332481891828	-0.504964193478406	-0.507592613141444	0.177310615831552	0.180573727844122	0.174305438091298	0.199029820304822	0.20459881544641	0.198231133158133	0.00014053836163398	0.000352820858594641	0.00130862400420063
130	8.10930216216329	0.2	31.8056333156076	30.4661750186461	33.1450916125691	0.228735000493468	9.8721681548573	9.48609890524652	10.2582374044681	0.25	0.19	0.34	15.2629609492185	15.8841393640086	16.5053177787988	36.3875559836616	37.8684720666694	39.3493881496773	37.1405024767668	38.6699722932714	40.1561639629699	31.8056333156076	0.277710381666004	-0.0632692438083704	-13.8795509629618	-0.506332481891828	-0.504964193478406	-0.507592613141444	0.177310615831552	0.180573727844122	0.174305438091298	0.199029820304822	0.20459881544641	0.198231133158133	0.00014053836163398	0.000352820858594641	0.00130862400420063
130	8.10930216216329	0.2	31.8084335602268	30.4625140658951	33.1543530545585	0.22578172729327	9.8075673960424	9.42078581703926	10.1943489750455	0.25	0.18	0.34	15.1624429467357	15.7849550957622	16.4074672447887	36.1589409173408	37.6434892909802	39.1280376646196	36.8987877962249	38.3990380790728	39.9305675200629	31.8084335602268	0.276212607421134	-0.057847540539668	-13.9308995128045	-0.506332481891828	-0.504964193478406	-0.507592613141444	0.177310615831552	0.180573727844122	0.174305438091298	0.199029820304822	0.20459881544641	0.198231133158133	0.00014053836163398	0.000352820858594641	0.00130862400420063
130	8.10930216216329	0.2	31.8110142718997	30.4464438385277	33.1755847052717	0.22033390690006	9.76563322126167	9.37440404700908	10.1568623955143	0.25	0.19	0.34	15.0170007168362	15.6437166937385	16.2704326706409	35.6425551334838	37.1300531486322	38.6175511637807	36.4068832308783	37.9139141067986	39.4201549850852	31.8110142718997	0.277528957848316	0.00901943505769163	-13.7981337814421	-0.506332481891828	-0.504964193478406	-0.507592613141444	0.177310615831552	0.180573727844122	0.174305438091298	0.199029820304822	0.20459881544641	0.198231133158133	0.00014053836163398	0.000352820858594641	0.00130862400420063
130	8.10930216216329	0.2	31.8120232138145	30.4712480997091	33.1527983279199	0.227687555804022	9.77166317906742	9.38838638475264	10.1549399733822	0.25	0.18	0.34	15.1543753971793	15.7730461872425	16.3917169773057	36.246557785044	37.7263077552156	39.2060577253871	37.0057436588377	38.4794141038353	40.0379601151905	31.8120232138145	0.277266298683628	-0.0292124690656287	-13.8922543023802	-0.506332481891828	-0.504964193478406	-0.507592613141444	0.177310615831552	0.180573727844122	0.174305438091298	0.199029820304822	0.20459881544641	0.198231133158133	0.00014053836163398	0.000352820858594641	0.00130862400420063
130	8.10930216216329	0.2	31.8220368355783	30.485665245401	33.1584084257556	0.228370227589394	9.73807626572448	9.35685678537424	10.1192957460747	0.25	0.18	0.34	15.0116892554649	15.6232993835683	16.2349095116717	35.6845253490552	37.1383935146314	38.5922616802077	36.3925563205075	37.888349521888	39.3793073098155	31.8220368355783	0.277533436537009	-0.0705448497593182	-13.9059587803828	-0.506332481891828	-0.504964193478406	-0.507592613141444	0.177310615831552	0.180573727844122	0.174305438091298	0.199029820304822	0.20459881544641	0.198231133158133	0.00014053836163398	0.000352820858594641	0.00130862400420063
130	8.10930216216329	0.2	31.8221934414626	30.4679994665856	33.1763874163396	0.222150849802505	9.74720912956184	9.3587716268956	10.1356466322281	0.25	0.19	0.34	15.0666386983232	15.6919822522499	16.3173258061766	35.9401391074591	37.4318410569178	38.9235430063765	36.7311140311069	38.2275112258353	39.7820944261396	31.8221934414626	0.276051234878207	-0.106213467059152	-13.9569798967758	-0.506332481891828	-0.504964193478406	-0.507592613141444	0.177310615831552	0.180573727844122	0.174305438091298	0.199029820304822	0.20459881544641	0.198231133158133	0.00014053836163398	0.000352820858594641	0.00130862400420063
130	8.10930216216329	0.2	31.8290546903746	30.4814270227293	33.1766823580199	0.226549267981037	9.83072432820169	9.44387871040939	10.217569945994	0.25	0.19	0.34	15.175822483403	15.7974632947815	16.4191041061599	36.1335929547475	37.6137180726429	39.0938431905383	36.8781428826404	38.3936831843422	39.9102156203177	31.8290546903746	0.277000819311335	0.0225389537929466	-13.8292595632828	-0.506332481891828	-0.504964193478406	-0.507592613141444	0.177310615831552	0.180573727844122	0.174305438091298	0.199029820304822	0.20459881544641	0.198231133158133	0.00014053836163398	0.000352820858594641	0.00130862400420063
130	8.10930216216329	0.2	31.8374948376043	30.4721227500144	33.2028669251943	0.220761803474002	9.74959554581076	9.35949467730937	10.1396964143122	0.25	0.19	0.34	15.0548712326902	15.6823536498005	16.3098360669108	35.8808903128078	37.3763948198581	38.8718993269084	36.6651427682133	38.1675682928414	39.7376984671888	31.8374948376043	0.276151716793444	0.0150480445195942	-13.8412623180074	-0.506332481891828	-0.504964193478406	-0.507592613141444	0.177310615831552	0.180573727844122	0.174305438091298	0.199029820304822	0.20459881544641	0.198231133158133	0.00014053836163398	0.000352820858594641	0.00130862400420063
130	8.10930216216329	0.2	31.8440175768253	30.5056137620782	33.1824213915724	0.232170893575958	10.0090985838926	9.62144791847644	10.3967492493088	0.25	0.19	0.34	15.5095271340909	16.1344100586531	16.7592929832153	37.0450151378511	38.5375685342025	40.0301219305539	37.8291083322867	39.3335167118381	40.8836125583016	31.8440175768253	0.277099586013785	0.0238952149337426	-13.8269689914382	-0.506332481891828	-0.504964193478406	-0.507592613141444	0.177310615831552	0.180573727844122	0.174305438091298	0.199029820304822	0.20459881544641	0.198231133158133	0.00014053836163398	0.000352820858594641	0.00130862400420063
130	8.10930216216329	0.2	31.8446186279772	30.4830072347424	33.206230021212	0.223601682199483	9.87526837050237	9.48337236725927	10.2671643737455	0.25	0.19	0.34	15.267506485516	15.8984291720298	16.5293518585436	36.419952325099	37.9249901114235	39.430027897748	37.1736838425411	38.7372350817895	40.2807146334647	31.8446186279772	0.277142253899749	-0.0739815228139765	-13.9089035008293	-0.506332481891828	-0.504964193478406	-0.507592613141444	0.177310615831552	0.180573727844122	0.174305438091298	0.199029820304822	0.20459881544641	0.198231133158133	0.00014053836163398	0.000352820858594641	0.00130862400420063
130	8.10930216216329	0.2	31.8483800265643	30.5086504585288	33.1881095945999	0.228370075254757	9.89701220947606	9.50957064716338	10.2844537717887	0.25	0.19	0.33	15.3198844546224	15.9440514320578	16.5682184094932	36.569553193461	38.0594800627226	39.5494069319843	37.3817362371742	38.909359980564	40.4392159909316	31.8483800265643	0.276122211908643	0.00410322379340098	-13.8742222838874	-0.506332481891828	-0.504964193478406	-0.507592613141444	0.177310615831552	0.180573727844122	0.174305438091298	0.199029820304822	0.20459881544641	0.198231133158133	0.00014053836163398	0.000352820858594641	0.00130862400420063
130	8.10930216216329	0.2	31.8595123914694	30.5225006340352	33.1965241489037	0.225653743212023	9.6783142116646	9.29649021777169	10.0601382055575	0.25	0.18	0.33	15.0537201986607	15.6720042429133	16.290288287166	36.1221892147524	37.6057941270413	39.0893990393303	36.8653311081364	38.4062835272606	39.8877661670508	31.8595123914694	0.274022945144278	0.0869275932580251	-13.87458025804	-0.506332481891828	-0.504964193478406	-0.507592613141444	0.177310615831552	0.180573727844122	0.174305438091298	0.199029820304822	0.20459881544641	0.198231133158133	0.00014053836163398	0.000352820858594641	0.00130862400420063
130	8.10930216216329	0.2	31.8602083501271	30.5061242101713	33.2142924900828	0.226206497025012	9.87378327210942	9.48486283927213	10.2627037049467	0.25	0.18	0.34	15.2209660042487	15.8450914962973	16.4692169883459	36.1913731985395	37.675376158611	39.1593791186825	36.9763224509281	38.4808775206443	40.0038678931119	31.8602083501271	0.27643964632047	-0.00679572047114401	-13.8572375452564	-0.506332481891828	-0.504964193478406	-0.507592613141444	0.177310615831552	0.180573727844122	0.174305438091298	0.199029820304822	0.20459881544641	0.198231133158133	0.00014053836163398	0.000352820858594641	0.00130862400420063
130	8.10930216216329	0.2	31.8621344317145	30.5238141790999	33.2004546843291	0.226662964239648	9.76913666058063	9.38483923463196	10.1534340865293	0.25	0.18	0.34	15.0719156657776	15.689091756882	16.3062678479865	35.8644895373798	37.3330955164058	38.8017014954318	36.5892233467245	38.1325248402964	39.6145348597964	31.8621344317145	0.276936841470501	0.0965319806250393	-13.7544194721081	-0.506332481891828	-0.504964193478406	-0.507592613141444	0.177310615831552	0.180573727844122	0.174305438091298	0.199029820304822	0.20459881544641	0.198231133158133	0.00014053836163398	0.000352820858594641	0.00130862400420063
130	8.10930216216329	0.2	31.8654750067062	30.5108815569709	33.2200684564414	0.227459951051775	9.90215495477055	9.51350831538746	10.2908015941536	0.25	0.19	0.34	15.3082080874985	15.9335802878424	16.5589524881862	36.4981906010789	37.9892177437924	39.4802448865058	37.2801064335528	38.7977665867575	40.3341001851341	31.8654750067062	0.277317785148775	-0.0798803560461476	-13.9093365634584	-0.506332481891828	-0.504964193478406	-0.507592613141444	0.177310615831552	0.180573727844122	0.174305438091298	0.199029820304822	0.20459881544641	0.198231133158133	0.00014053836163398	0.000352820858594641	0.00130862400420063
130	8.10930216216329	0.2	31.8664767089717	30.5232686371191	33.2096847808242	0.225200737217435	9.76924816422367	9.38333641121685	10.1551599172305	0.25	0.19	0.34	15.1010446972775	15.7221106354436	16.3431765736097	36.009806749954	37.4907946458691	38.9717825417842	36.7958006622746	38.3159490301066	39.8261810940542	31.8664767089717	0.276336245347832	0.0231359691523645	-13.8295095864732	-0.506332481891828	-0.504964193478406	-0.507592613141444	0.177310615831552	0.180573727844122	0.174305438091298	0.199029820304822	0.20459881544641	0.198231133158133	0.00014053836163398	0.000352820858594641	0.00130862400420063
130	8.10930216216329	0.2	31.8672386844919	30.5216676989388	33.2128096700449	0.227615050379682	9.78595702286634	9.40204042728674	10.1698736184459	0.25	0.19	0.34	15.1476284519484	15.7661565248015	16.3846845976546	36.1607243060669	37.6372870029244	39.1138496997819	36.8901832200634	38.4372348565263	39.970774343528	31.8672386844919	0.276281040132079	-0.0744071074654739	-13.9492513147403	-0.506332481891828	-0.504964193478406	-0.507592613141444	0.177310615831552	0.180573727844122	0.174305438091298	0.199029820304822	0.20459881544641	0.198231133158133	0.00014053836163398	0.000352820858594641	0.00130862400420063
130	8.10930216216329	0.2	31.8731036444036	30.5260997396585	33.2201075491487	0.225547355865716	9.82433157875307	9.43662895234634	10.2120342051598	0.25	0.19	0.34	15.1309954736261	15.7526503797263	16.3743052858264	35.9473593086505	37.4242517123605	38.9011441160706	36.7069667403913	38.2422231440379	39.7282104438403	31.8731036444036	0.277844351051817	-0.044306489827211	-13.8513109378118	-0.506332481891828	-0.504964193478406	-0.507592613141444	0.177310615831552	0.180573727844122	0.174305438091298	0.199029820304822	0.20459881544641	0.198231133158133	0.00014053836163398	0.000352820858594641	0.00130862400420063
130	8.10930216216329	0.2	31.8762691239567	30.5369705014553	33.2155677464582	0.232535481192946	10.0080722856191	9.6208573145881	10.3952872566502	0.25	0.19	0.34	15.460162449134	16.0823945599667	16.7046266707994	36.8104723016097	38.2919999347339	39.773527567858	37.5967310194661	39.1380847098088	40.6159875156991	31.8762691239567	0.277871880941752	0.0935852517428333	-13.7202693436015	-0.506332481891828	-0.504964193478406	-0.507592613141444	0.177310615831552	0.180573727844122	0.174305438091298	0.199029820304822	0.20459881544641	0.198231133158133	0.00014053836163398	0.000352820858594641	0.00130862400420063
130	8.10930216216329	0.2	31.8764698074029	30.5149410700263	33.2379985447795	0.22329061256478	9.75932643877283	9.37168423197299	10.1469686455727	0.25	0.18	0.34	15.1279794820208	15.7537200859163	16.3794606898119	36.1847933725424	37.6815097373207	39.1782261020989	36.9519922888835	38.443890645217	39.9912631166673	31.8764698074029	0.274575471675604	0.0820727429484681	-13.8445489018343	-0.506332481891828	-0.504964193478406	-0.507592613141444	0.177310615831552	0.180573727844122	0.174305438091298	0.199029820304822	0.20459881544641	0.198231133158133	0.00014053836163398	0.000352820858594641	0.00130862400420063
130	8.10930216216329	0.2	31.8842643748976	30.541537166822	33.2269915829732	0.231045884096928	9.90487998579123	9.52005126213615	10.2897087094463	0.25	0.18	0.34	15.3058776039118	15.9245865982805	16.5432955926491	36.4616636928677	37.9355523427192	39.4094409925707	37.2128037952988	38.7284631639772	40.2119901602205	31.8842643748976	0.276030088033874	-0.130900843429468	-14.019319353027	-0.506332481891828	-0.504964193478406	-0.507592613141444	0.177310615831552	0.180573727844122	0.174305438091298	0.199029820304822	0.20459881544641	0.198231133158133	0.00014053836163398	0.000352820858594641	0.00130862400420063
130	8.10930216216329	0.2	31.8923356510707	30.5305290514603	33.2541422506811	0.225661058090984	9.8285908309592	9.44084631536708	10.2163353465513	0.25	0.18	0.34	15.2139722672809	15.8388245432264	16.4636768191719	36.3283522247928	37.8203921187941	39.3124320127953	37.0752112885792	38.5906189731144	40.1151025529561	31.8923356510707	0.276556767269806	-0.146730233488289	-13.9989987831761	-0.506332481891828	-0.504964193478406	-0.507592613141444	0.177310615831552	0.180573727844122	0.174305438091298	0.199029820304822	0.20459881544641	0.198231133158133	0.00014053836163398	0.000352820858594641	0.00130862400420063
130	8.10930216216329	0.2	31.8923855173636	30.542762695445	33.2420083392823	0.226227021255927	9.7638927757239	9.37932338828205	10.1484621631658	0.25	0.19	0.34	15.0910700967306	15.7098315300118	16.3285929632931	35.9775413989365	37.4526862984864	38.9278311980362	36.7231881986632	38.2545164506029	39.7589357660675	31.8923855173636	0.278105584795397	0.0505325119731132	-13.7528138107029	-0.506332481891828	-0.504964193478406	-0.507592613141444	0.177310615831552	0.180573727844122	0.174305438091298	0.199029820304822	0.20459881544641	0.198231133158133	0.00014053836163398	0.000352820858594641	0.00130862400420063
130	8.10930216216329	0.2	31.8937097783983	30.5504818398937	33.236937716903	0.225053673314426	9.84582070025024	9.45672014582415	10.2349212546763	0.25	0.18	0.34	15.2435651424142	15.8707677620204	16.4979703816265	36.4087270822235	37.9067788036649	39.4048305251063	37.1852073902111	38.7240257886318	40.2449777922532	31.8937097783983	0.2763988812887	-0.129294567733846	-14.0029201151886	-0.506332481891828	-0.504964193478406	-0.507592613141444	0.177310615831552	0.180573727844122	0.174305438091298	0.199029820304822	0.20459881544641	0.198231133158133	0.00014053836163398	0.000352820858594641	0.00130862400420063
130	8.10930216216329	0.2	31.8966721297043	30.5284562846692	33.2648879747394	0.224069195288237	9.72420225287005	9.33882012469542	10.1095843810447	0.25	0.18	0.34	15.0442039923153	15.6650283870287	16.2858527817422	35.9100306388103	37.3919184839145	38.8738063290187	36.6677913256466	38.1668930079125	39.6946410556201	31.8966721297043	0.274349338221409	-0.0258342541914549	-13.9608020020976	-0.506332481891828	-0.504964193478406	-0.507592613141444	0.177310615831552	0.180573727844122	0.174305438091298	0.199029820304822	0.20459881544641	0.198231133158133	0.00014053836163398	0.000352820858594641	0.00130862400420063
130	8.10930216216329	0.2	31.8989630611971	30.5608189657436	33.2371071566506	0.232111699124246	9.84901946605324	9.46750529529839	10.2305336368081	0.25	0.18	0.34	15.1845534774681	15.7964488128862	16.4083441483042	36.0842953384138	37.5383922291908	38.9924891199677	36.8360094155517	38.2830497282412	39.8031184835775	31.8989630611971	0.276661981828507	0.0655833264890824	-13.8017604335678	-0.506332481891828	-0.504964193478406	-0.507592613141444	0.177310615831552	0.180573727844122	0.174305438091298	0.199029820304822	0.20459881544641	0.198231133158133	0.00014053836163398	0.000352820858594641	0.00130862400420063
130	8.10930216216329	0.2	31.899374017483	30.558369525058	33.240378509908	0.226615332370286	9.8204389442569	9.43407089813556	10.2068069903782	0.25	0.19	0.34	15.1677647968902	15.7889536465268	16.4101424961633	36.1329456669212	37.6127538821314	39.0925620973417	36.8801735836843	38.3872272362737	39.924522749869	31.899374017483	0.278002084996907	-0.0536712276512307	-13.8717636992032	-0.506332481891828	-0.504964193478406	-0.507592613141444	0.177310615831552	0.180573727844122	0.174305438091298	0.199029820304822	0.20459881544641	0.198231133158133	0.00014053836163398	0.000352820858594641	0.00130862400420063
130	8.10930216216329	0.2	31.8996037881547	30.5433898500305	33.2558177262788	0.225277599122268	9.77077251555252	9.38488553843825	10.1566594926668	0.25	0.18	0.34	15.1097149710359	15.7309950294181	16.3522750878004	36.045394401953	37.5275060619932	39.0096177220333	36.7930784521258	38.3197025753915	39.7935847816676	31.8996037881547	0.276821851670457	0.0222537338888102	-13.8287385358474	-0.506332481891828	-0.504964193478406	-0.507592613141444	0.177310615831552	0.180573727844122	0.174305438091298	0.199029820304822	0.20459881544641	0.198231133158133	0.00014053836163398	0.000352820858594641	0.00130862400420063
130	8.10930216216329	0.2	31.9016913271056	30.560375498993	33.2430071552183	0.227285017724032	9.74620387912973	9.36348761197513	10.1289201462843	0.25	0.19	0.34	15.0866939651765	15.7033363357684	16.3199787063602	36.0181093393689	37.4902869005054	38.9624644616419	36.7872174649697	38.2768769989849	39.8014833979638	31.9016913271056	0.276159374433191	0.0719262935773464	-13.80476192212	-0.506332481891828	-0.504964193478406	-0.507592613141444	0.177310615831552	0.180573727844122	0.174305438091298	0.199029820304822	0.20459881544641	0.198231133158133	0.00014053836163398	0.000352820858594641	0.00130862400420063
130	8.10930216216329	0.2	31.9019292054299	30.5429060947082	33.2609523161516	0.226683226690562	9.92481698158063	9.53441798127065	10.3152159818906	0.25	0.18	0.34	15.399938136914	16.03050839986	16.661078662806	36.8578307167846	38.3670219745723	39.87621323236	37.6377634574218	39.1774575181474	40.7423127177367	31.9019292054299	0.274997124712486	0.0516620420989512	-13.8502553813795	-0.506332481891828	-0.504964193478406	-0.507592613141444	0.177310615831552	0.180573727844122	0.174305438091298	0.199029820304822	0.20459881544641	0.198231133158133	0.00014053836163398	0.000352820858594641	0.00130862400420063
130	8.10930216216329	0.2	31.9104297756453	30.5463107938738	33.2745487574169	0.220551623486919	9.80818238556367	9.41549744191216	10.2008673292152	0.25	0.18	0.33	15.2726115899965	15.9095747094312	16.5465378288658	36.7116413318546	38.2427456518008	39.773849971747	37.5314415923517	39.0709272553891	40.6630842582768	31.9104297756453	0.27223655138987	-0.0287843844928443	-14.0289190242365	-0.506332481891828	-0.504964193478406	-0.507592613141444	0.177310615831552	0.180573727844122	0.174305438091298	0.199029820304822	0.20459881544641	0.198231133158133	0.00014053836163398	0.000352820858594641	0.00130862400420063
130	8.10930216216329	0.2	31.9132495605822	30.5564108039559	33.2700883172084	0.220346136779093	9.72045269740428	9.33104739905888	10.1098579957497	0.25	0.18	0.34	15.0666220022639	15.6953855466909	16.324149091118	36.0483324711529	37.5527093176578	39.0570861641627	36.7798267246303	38.319532622421	39.8780590865822	31.9132495605822	0.275799976005489	0.244644951081975	-13.6387001851529	-0.506332481891828	-0.504964193478406	-0.507592613141444	0.177310615831552	0.180573727844122	0.174305438091298	0.199029820304822	0.20459881544641	0.198231133158133	0.00014053836163398	0.000352820858594641	0.00130862400420063
130	8.10930216216329	0.2	31.9198855883072	30.5609500377362	33.2788211388781	0.228145280579824	9.86350360030437	9.47712735964941	10.2498798409593	0.25	0.19	0.34	15.2444910179956	15.8659988765172	16.4875067350387	36.3337974641269	37.8151024566798	39.2964074492327	37.0928211233284	38.6093659727008	40.1431484826764	31.9198855883072	0.275501128186004	-0.0546215674265764	-13.935168519315	-0.506332481891828	-0.504964193478406	-0.507592613141444	0.177310615831552	0.180573727844122	0.174305438091298	0.199029820304822	0.20459881544641	0.198231133158133	0.00014053836163398	0.000352820858594641	0.00130862400420063
130	8.10930216216329	0.2	31.9229427082894	30.571596150743	33.2742892658358	0.226617933077759	9.88072474808931	9.49198774638464	10.269461749794	0.25	0.18	0.34	15.2606914576711	15.8856812490301	16.5106710403891	36.3538599994719	37.8427041609036	39.3315483223353	37.086170938305	38.6476766816646	40.1453770238685	31.9229427082894	0.276658369816242	-0.0310185143242203	-13.8737120246517	-0.506332481891828	-0.504964193478406	-0.507592613141444	0.177310615831552	0.180573727844122	0.174305438091298	0.199029820304822	0.20459881544641	0.198231133158133	0.00014053836163398	0.000352820858594641	0.00130862400420063
130	8.10930216216329	0.2	31.9334986934435	30.5921025614736	33.2748948254134	0.230095366279926	9.81246816229706	9.43020719113134	10.1947291334628	0.25	0.19	0.34	15.1640719007534	15.7787596519472	16.3934474031411	36.1302141780141	37.5947812315463	39.0593482850785	36.9002511817273	38.4028895982633	39.9032812357416	31.9334986934435	0.275866147544331	-0.0528936911469811	-13.9225211299388	-0.506332481891828	-0.504964193478406	-0.507592613141444	0.177310615831552	0.180573727844122	0.174305438091298	0.199029820304822	0.20459881544641	0.198231133158133	0.00014053836163398	0.000352820858594641	0.00130862400420063
130	8.10930216216329	0.2	31.9405138289451	30.5817290227839	33.2992986351062	0.222773002171353	9.78429375150206	9.39507898298114	10.173508520023	0.25	0.18	0.34	15.0669783383114	15.6911657982443	16.3153532581772	35.8015078514203	37.2846753283869	38.7678428053535	36.5525491983345	38.0591675338046	39.5577679235129	31.9405138289451	0.277279201581841	-0.0258056623523658	-13.8559536391323	-0.506332481891828	-0.504964193478406	-0.507592613141444	0.177310615831552	0.180573727844122	0.174305438091298	0.199029820304822	0.20459881544641	0.198231133158133	0.00014053836163398	0.000352820858594641	0.00130862400420063
130	8.10930216216329	0.2	31.9420224709276	30.5902386646344	33.2938062772208	0.223953217045789	9.8303847507295	9.44066449162116	10.2201050098378	0.25	0.18	0.33	15.2359524946601	15.8649081533694	16.4938638120787	36.4348578995062	37.9389259949007	39.4429940902952	37.2232301929668	38.76884855292	40.2990261284902	31.9420224709276	0.274840473479557	-0.00505983339134417	-13.9095752512302	-0.506332481891828	-0.504964193478406	-0.507592613141444	0.177310615831552	0.180573727844122	0.174305438091298	0.199029820304822	0.20459881544641	0.198231133158133	0.00014053836163398	0.000352820858594641	0.00130862400420063
130	8.10930216216329	0.2	31.9619861936913	30.6094318957782	33.3145404916044	0.226664714354135	9.8130157677716	9.42699415649591	10.1990373790473	0.25	0.18	0.34	15.2670245161763	15.8921868219213	16.5173491276663	36.6388684865352	38.1391765183106	39.639484550086	37.4080249141093	38.9512234019909	40.4791431702626	31.9619861936913	0.275202035915714	-0.0488277764546933	-13.9447117373303	-0.506332481891828	-0.504964193478406	-0.507592613141444	0.177310615831552	0.180573727844122	0.174305438091298	0.199029820304822	0.20459881544641	0.198231133158133	0.00014053836163398	0.000352820858594641	0.00130862400420063
130	8.10930216216329	0.2	31.9638545430154	30.6180596428678	33.309649443163	0.224630294550208	9.79335690866623	9.40585932286247	10.18085449447	0.25	0.18	0.34	15.1132096052741	15.7358355700868	16.3584615348995	35.9808628995834	37.4631833373169	38.9455037750503	36.7021998947935	38.2639129852423	39.7048067102241	31.9638545430154	0.277078138554609	0.0745654162572174	-13.7739584128823	-0.506332481891828	-0.504964193478406	-0.507592613141444	0.177310615831552	0.180573727844122	0.174305438091298	0.199029820304822	0.20459881544641	0.198231133158133	0.00014053836163398	0.000352820858594641	0.00130862400420063
130	8.10930216216329	0.2	31.9664187239399	30.619946949907	33.3128904979727	0.227285578063922	9.82541972066069	9.43959340236983	10.2112460389516	0.25	0.18	0.34	15.1671526520059	15.787082602083	16.40701255216	36.1086620522397	37.5845383473486	39.0604146424576	36.8832707392578	38.3661373128273	39.8674070304098	31.9664187239399	0.276297619560625	0.0683027932899243	-13.799384319975	-0.506332481891828	-0.504964193478406	-0.507592613141444	0.177310615831552	0.180573727844122	0.174305438091298	0.199029820304822	0.20459881544641	0.198231133158133	0.00014053836163398	0.000352820858594641	0.00130862400420063
130	8.10930216216329	0.2	31.9700216976494	30.6089765265766	33.3310668687222	0.219068249869189	9.6866340148089	9.29713453684794	10.0761334927699	0.25	0.18	0.34	15.0214199986277	15.6507359695334	16.2800519404392	35.9634296592389	37.4701021745652	38.9767746898914	36.6871774354517	38.2268819536851	39.7946707340836	31.9700216976494	0.274918037916417	-0.0365843658387267	-13.9591099142545	-0.506332481891828	-0.504964193478406	-0.507592613141444	0.177310615831552	0.180573727844122	0.174305438091298	0.199029820304822	0.20459881544641	0.198231133158133	0.00014053836163398	0.000352820858594641	0.00130862400420063
130	8.10930216216329	0.2	31.9706029920942	30.6271698299623	33.3140361542261	0.22605144107838	9.75622666284446	9.37176640099751	10.1406869246914	0.25	0.18	0.34	15.1159236032038	15.7360278287987	16.3561320543935	36.1263929253062	37.608414765092	39.0904366048778	36.8409496819182	38.3645458735752	39.8599536638969	31.9706029920942	0.276512321174901	-0.0803823406542118	-13.9453039059848	-0.506332481891828	-0.504964193478406	-0.507592613141444	0.177310615831552	0.180573727844122	0.174305438091298	0.199029820304822	0.20459881544641	0.198231133158133	0.00014053836163398	0.000352820858594641	0.00130862400420063
130	8.10930216216329	0.2	31.9820844043665	30.6393376326401	33.3248311760929	0.227322036357377	9.90000672480971	9.51129185723381	10.2887215923856	0.25	0.19	0.34	15.2909745128941	15.9158979430763	16.5408213732584	36.4241873818741	37.9127993798265	39.4014113777788	37.2061820901477	38.7268823973652	40.2358454848565	31.9820844043665	0.277619281995872	-0.0467793083731165	-13.857413397931	-0.506332481891828	-0.504964193478406	-0.507592613141444	0.177310615831552	0.180573727844122	0.174305438091298	0.199029820304822	0.20459881544641	0.198231133158133	0.00014053836163398	0.000352820858594641	0.00130862400420063
130	8.10930216216329	0.2	31.9971943256583	30.6510315874425	33.3433570638741	0.229725627612364	9.76734004076685	9.38643959891096	10.1482404826227	0.25	0.18	0.34	15.1379660578253	15.7522626608626	16.3665592638998	36.1751362829962	37.6431183915679	39.1111005001396	36.9191577097145	38.4202038815837	39.9280857897547	31.9971943256583	0.274674546743096	0.053238838933967	-13.8956797819194	-0.506332481891828	-0.504964193478406	-0.507592613141444	0.177310615831552	0.180573727844122	0.174305438091298	0.199029820304822	0.20459881544641	0.198231133158133	0.00014053836163398	0.000352820858594641	0.00130862400420063
130	8.10930216216329	0.2	31.9995475057262	30.6500126875322	33.3490823239202	0.220586214564179	9.86271568663811	9.46788714546331	10.2575442278129	0.25	0.19	0.34	15.2247821195144	15.8596839113923	16.4945857032701	36.2751517005337	37.7878931397553	39.3006345789769	37.0649241610421	38.6196351308745	40.1602168207968	31.9995475057262	0.277516490084794	-0.133857498161449	-13.9348033908994	-0.506332481891828	-0.504964193478406	-0.507592613141444	0.177310615831552	0.180573727844122	0.174305438091298	0.199029820304822	0.20459881544641	0.198231133158133	0.00014053836163398	0.000352820858594641	0.00130862400420063
130	8.10930216216329	0.2	32.0003605846481	30.6399069116408	33.3608142576553	0.23496924901518	10.1103174281405	9.7217951821069	10.498839674174	0.25	0.18	0.34	15.6567702351548	16.2824780826714	16.908185930188	37.3616200835117	38.8547414955956	40.3478629076795	38.1029224107506	39.6709021854318	41.1667618222952	32.0003605846481	0.275998874057157	-0.024951902568677	-13.9338318092262	-0.506332481891828	-0.504964193478406	-0.507592613141444	0.177310615831552	0.180573727844122	0.174305438091298	0.199029820304822	0.20459881544641	0.198231133158133	0.00014053836163398	0.000352820858594641	0.00130862400420063
130	8.10930216216329	0.2	32.0054373475295	30.6549151991443	33.3559594959147	0.226263587519542	9.81392892741548	9.42742913971065	10.2004287151203	0.25	0.18	0.33	15.2362382809857	15.8608839583757	16.4855296357657	36.488206390335	37.9841268384867	39.4800472866384	37.2928359101338	38.8301818009233	40.333308522747	32.0054373475295	0.274091247175953	0.123674155246385	-13.8057653650442	-0.506332481891828	-0.504964193478406	-0.507592613141444	0.177310615831552	0.180573727844122	0.174305438091298	0.199029820304822	0.20459881544641	0.198231133158133	0.00014053836163398	0.000352820858594641	0.00130862400420063
130	8.10930216216329	0.2	32.0084962493848	30.6630499128781	33.3539425858914	0.230809322411029	10.0373633826817	9.64712754739284	10.4275992179706	0.25	0.19	0.33	15.5494486968744	16.1784392508706	16.8074298048668	37.1368023361836	38.6390226611896	40.1412429861956	37.9521926773488	39.4694646185068	41.0666520148865	32.0084962493848	0.275123808397962	0.0562928372313417	-13.854669251627	-0.506332481891828	-0.504964193478406	-0.507592613141444	0.177310615831552	0.180573727844122	0.174305438091298	0.199029820304822	0.20459881544641	0.198231133158133	0.00014053836163398	0.000352820858594641	0.00130862400420063
130	8.10930216216329	0.2	32.0100354562852	30.6408121844529	33.3792587281176	0.222092534688756	9.85682522102938	9.4639530986549	10.2496973434038	0.25	0.19	0.34	15.2733436217021	15.9073779265916	16.5414122314811	36.5238042847463	38.0399978200437	39.5561913553411	37.3376724219529	38.8868742757817	40.403197005382	32.0100354562852	0.276359033136065	-0.0556065389597334	-13.8902889886606	-0.506332481891828	-0.504964193478406	-0.507592613141444	0.177310615831552	0.180573727844122	0.174305438091298	0.199029820304822	0.20459881544641	0.198231133158133	0.00014053836163398	0.000352820858594641	0.00130862400420063
130	8.10930216216329	0.2	32.0110699414289	30.6588614008186	33.3632784820392	0.228249651180019	9.85270139704293	9.46686264450002	10.2385401495858	0.25	0.18	0.34	15.2777624471837	15.9004347120753	16.5231069769669	36.5336994954872	38.0226951182668	39.5116907410464	37.266652904496	38.7802301973889	40.3271354756483	32.0110699414289	0.275525894452127	-0.146986784882224	-14.04944058526	-0.506332481891828	-0.504964193478406	-0.507592613141444	0.177310615831552	0.180573727844122	0.174305438091298	0.199029820304822	0.20459881544641	0.198231133158133	0.00014053836163398	0.000352820858594641	0.00130862400420063
130	8.10930216216329	0.2	32.0135409780955	30.6459081030684	33.3811738531227	0.220737478731136	9.67410823571975	9.28700039693615	10.0612160745034	0.25	0.18	0.34	15.0623633636183	15.6902042895848	16.3180452155513	36.2017966722724	37.7107875919358	39.2197785115992	36.9563579197775	38.4964832334682	40.0376581950973	32.0135409780955	0.273161395896271	0.0599816431094803	-13.9261700093802	-0.506332481891828	-0.504964193478406	-0.507592613141444	0.177310615831552	0.180573727844122	0.174305438091298	0.199029820304822	0.20459881544641	0.198231133158133	0.00014053836163398	0.000352820858594641	0.00130862400420063
130	8.10930216216329	0.2	32.0202572473905	30.6772623060638	33.3632521887173	0.233393917000602	9.89442699797333	9.51252741809825	10.2763265778484	0.25	0.18	0.34	15.3439183138392	15.9599308308222	16.5759433478052	36.6736136211236	38.1459497331606	39.6182858451976	37.4358500428026	38.9341273108989	40.4372261610196	32.0202572473905	0.275182504647087	-0.132815499446206	-14.0603779694617	-0.506332481891828	-0.504964193478406	-0.507592613141444	0.177310615831552	0.180573727844122	0.174305438091298	0.199029820304822	0.20459881544641	0.198231133158133	0.00014053836163398	0.000352820858594641	0.00130862400420063
130	8.10930216216329	0.2	32.020687685572	30.6536970879292	33.3876782832148	0.226834290155807	9.95566425395881	9.56422051699054	10.3471079909271	0.25	0.19	0.34	15.3643210390304	15.9931508775744	16.6219807161184	36.5706679829201	38.0674296806695	39.5641913784189	37.3810483790248	38.8794985973025	40.4457127081401	32.020687685572	0.276722621685555	0.0157806307552476	-13.8295732448895	-0.506332481891828	-0.504964193478406	-0.507592613141444	0.177310615831552	0.180573727844122	0.174305438091298	0.199029820304822	0.20459881544641	0.198231133158133	0.00014053836163398	0.000352820858594641	0.00130862400420063
130	8.10930216216329	0.2	32.022401613	30.637181985398	33.407621240602	0.216335766697535	9.68671920716201	9.29407903803919	10.0793593762848	0.25	0.18	0.34	14.9808502074481	15.6137352447908	16.2466202821336	35.7799125774924	37.2914804120382	38.803048246584	36.5022798862176	38.0794293722545	39.6229553538437	32.022401613	0.275880834253226	0.0175634782067864	-13.8421480827029	-0.506332481891828	-0.504964193478406	-0.507592613141444	0.177310615831552	0.180573727844122	0.174305438091298	0.199029820304822	0.20459881544641	0.198231133158133	0.00014053836163398	0.000352820858594641	0.00130862400420063
130	8.10930216216329	0.2	32.0238288084209	30.6732891304075	33.3743684864343	0.227457354934998	9.82498150321693	9.4393609723569	10.210602034077	0.25	0.18	0.34	15.1764504235125	15.7964448157202	16.416439207928	36.1540711087995	37.6310516093392	39.1080321098789	36.8850697099199	38.4117012480444	39.910428650021	32.0238288084209	0.27568747155083	-0.0103470718774558	-13.9098581443848	-0.506332481891828	-0.504964193478406	-0.507592613141444	0.177310615831552	0.180573727844122	0.174305438091298	0.199029820304822	0.20459881544641	0.198231133158133	0.00014053836163398	0.000352820858594641	0.00130862400420063
130	8.10930216216329	0.2	32.0382694219139	30.6914119763217	33.3851268675061	0.220668249778579	9.6565621221006	9.27007861422838	10.0430456299728	0.25	0.19	0.34	14.9231428509417	15.5453111018838	16.1674793528259	35.5961297392159	37.0801858794919	38.5642420197678	36.3585890153714	37.863131119661	39.3815130439477	32.0382694219139	0.276225610683217	0.170099952891695	-13.7009216265463	-0.506332481891828	-0.504964193478406	-0.507592613141444	0.177310615831552	0.180573727844122	0.174305438091298	0.199029820304822	0.20459881544641	0.198231133158133	0.00014053836163398	0.000352820858594641	0.00130862400420063
130	8.10930216216329	0.2	32.0459999226888	30.6946292449878	33.3973706003899	0.228156702660816	9.97701199123475	9.5862020390418	10.3678219434277	0.25	0.18	0.34	15.4297175119707	16.0587557002589	16.6877938885472	36.7988454098865	38.2990594630456	39.7992735162048	37.5610430193284	39.0736023653926	40.6114127147386	32.0459999226888	0.276671397691196	0.0169826305699638	-13.8337956853259	-0.506332481891828	-0.504964193478406	-0.507592613141444	0.177310615831552	0.180573727844122	0.174305438091298	0.199029820304822	0.20459881544641	0.198231133158133	0.00014053836163398	0.000352820858594641	0.00130862400420063
130	8.10930216216329	0.2	32.0529183102958	30.6916160335751	33.4142205870165	0.221343517555125	9.68916804560475	9.30213931622918	10.0761967749803	0.25	0.19	0.34	14.9500273242496	15.5720444627524	16.1940616012551	35.6007199151679	37.0819384741702	38.5631570331724	36.3577988154295	37.8819602836069	39.3952963210216	32.0529183102958	0.276462590388665	-0.061948632386798	-13.8952231966319	-0.506332481891828	-0.504964193478406	-0.507592613141444	0.177310615831552	0.180573727844122	0.174305438091298	0.199029820304822	0.20459881544641	0.198231133158133	0.00014053836163398	0.000352820858594641	0.00130862400420063
130	8.10930216216329	0.2	32.0575743242659	30.7028173728087	33.4123312757232	0.220592733175779	9.64113575313087	9.25518491322714	10.0270865930346	0.25	0.19	0.34	14.8476805899612	15.4668443179736	16.086008045986	35.2925224589401	36.7642573635428	38.2359922681455	36.0591284940492	37.5468420061919	39.0705360989259	32.0575743242659	0.277375933200555	0.12821793688629	-13.6935992874266	-0.506332481891828	-0.504964193478406	-0.507592613141444	0.177310615831552	0.180573727844122	0.174305438091298	0.199029820304822	0.20459881544641	0.198231133158133	0.00014053836163398	0.000352820858594641	0.00130862400420063
130	8.10930216216329	0.2	32.05783046534	30.7036999229244	33.4119610077557	0.220733093166195	9.70602673887335	9.31763673534572	10.094416742401	0.25	0.18	0.34	14.9947853270853	15.6198177136765	16.2448501002677	35.7551532402749	37.2455466187206	38.7359399971663	36.5237899472629	37.9984771255392	39.5213777908009	32.05783046534	0.276315058534565	-0.102939948069997	-13.9656728652513	-0.506332481891828	-0.504964193478406	-0.507592613141444	0.177310615831552	0.180573727844122	0.174305438091298	0.199029820304822	0.20459881544641	0.198231133158133	0.00014053836163398	0.000352820858594641	0.00130862400420063
130	8.10930216216329	0.2	32.0621325014227	30.7132595410029	33.4110054618425	0.226484734530828	9.84623809745982	9.45871064060609	10.2337655543136	0.25	0.19	0.34	15.132364850602	15.7523443689057	16.3723238872093	35.8694494823442	37.3390363071026	38.8086231318609	36.6378708861972	38.1443670937904	39.6445392418169	32.0621325014227	0.278684804677863	0.00355266834592002	-13.7661912446991	-0.506332481891828	-0.504964193478406	-0.507592613141444	0.177310615831552	0.180573727844122	0.174305438091298	0.199029820304822	0.20459881544641	0.198231133158133	0.00014053836163398	0.000352820858594641	0.00130862400420063
130	8.10930216216329	0.2	32.0638337779204	30.7164817197715	33.4111858360692	0.223201653918876	9.74062936812041	9.35363055909047	10.1276281771503	0.25	0.18	0.34	15.1166984876969	15.7421395155679	16.367580543439	36.2012727502896	37.6990707818907	39.1968688134919	36.9666966360669	38.496567763984	40.0151045901028	32.0638337779204	0.274754269039961	0.0219014387977014	-13.9103230606759	-0.506332481891828	-0.504964193478406	-0.507592613141444	0.177310615831552	0.180573727844122	0.174305438091298	0.199029820304822	0.20459881544641	0.198231133158133	0.00014053836163398	0.000352820858594641	0.00130862400420063
130	8.10930216216329	0.2	32.0655718124669	30.7178925738559	33.4132510510779	0.232943713393558	9.89541451896739	9.51299567963456	10.2778333583002	0.25	0.18	0.34	15.3137380634958	15.9293445594208	16.5449510553457	36.5267118362272	37.9950718792112	39.4634319221952	37.3102071801217	38.8382925626654	40.311375286837	32.0655718124669	0.275442107628764	-0.0264919737272177	-13.9377703470202	-0.506332481891828	-0.504964193478406	-0.507592613141444	0.177310615831552	0.180573727844122	0.174305438091298	0.199029820304822	0.20459881544641	0.198231133158133	0.00014053836163398	0.000352820858594641	0.00130862400420063
130	8.10930216216329	0.2	32.071529268282	30.7206687464734	33.4223897900907	0.228835256130693	9.94785055558236	9.55893211536892	10.3367689957958	0.25	0.18	0.34	15.3811227410547	16.0069250998312	16.6327274586078	36.6716088361568	38.1636442158981	39.6556795956394	37.4323518465523	38.981644628179	40.4880554693065	32.071529268282	0.27690113802898	0.080263924148387	-13.762908864293	-0.506332481891828	-0.504964193478406	-0.507592613141444	0.177310615831552	0.180573727844122	0.174305438091298	0.199029820304822	0.20459881544641	0.198231133158133	0.00014053836163398	0.000352820858594641	0.00130862400420063
130	8.10930216216329	0.2	32.072180320008	30.7160838289926	33.4282768110233	0.224462186720568	9.84510430441929	9.45537112213098	10.2348374867076	0.25	0.19	0.34	15.189157045674	15.8152264442439	16.4412958428138	36.1530057119975	37.6431667837767	39.1333278555559	36.9043779292461	38.4382421760705	39.942552242916	32.072180320008	0.276977222255953	-0.00949364240051588	-13.8347790726922	-0.506332481891828	-0.504964193478406	-0.507592613141444	0.177310615831552	0.180573727844122	0.174305438091298	0.199029820304822	0.20459881544641	0.198231133158133	0.00014053836163398	0.000352820858594641	0.00130862400420063
130	8.10930216216329	0.2	32.0845129409377	30.7054118258393	33.463614056036	0.221213155695018	9.7342309367175	9.34525508459443	10.1232067888406	0.25	0.18	0.34	15.030492161263	15.6561036018639	16.2817150424649	35.8192339699632	37.3101314285923	38.8010288872213	36.5702446815882	38.0740705778935	39.618901405071	32.0845129409377	0.275312342895075	-0.0172180322246889	-13.9106764032157	-0.506332481891828	-0.504964193478406	-0.507592613141444	0.177310615831552	0.180573727844122	0.174305438091298	0.199029820304822	0.20459881544641	0.198231133158133	0.00014053836163398	0.000352820858594641	0.00130862400420063
130	8.10930216216329	0.2	32.0914561628189	30.7366154851839	33.4462968404539	0.228658176307404	9.92611283416149	9.5378494388949	10.3143762294281	0.25	0.18	0.34	15.3847603576883	16.0110377308118	16.6373151039354	36.7712233687346	38.2680932999195	39.7649632311045	37.5395627599508	39.0834582634899	40.5741521475858	32.0914561628189	0.275951739025193	-0.0156774878818263	-13.8941005885581	-0.506332481891828	-0.504964193478406	-0.507592613141444	0.177310615831552	0.180573727844122	0.174305438091298	0.199029820304822	0.20459881544641	0.198231133158133	0.00014053836163398	0.000352820858594641	0.00130862400420063
130	8.10930216216329	0.2	32.0941050089068	30.7464996311417	33.4417103866719	0.229172051707423	9.73723129319509	9.3569100763483	10.1175525100419	0.25	0.19	0.34	15.0965506925228	15.7101654951361	16.3237802977495	36.0912238102729	37.5581886571094	39.0251535039458	36.8391696990696	38.3634329477347	39.8648532903928	32.0941050089068	0.275851073246187	0.100410393282585	-13.7816780142188	-0.506332481891828	-0.504964193478406	-0.507592613141444	0.177310615831552	0.180573727844122	0.174305438091298	0.199029820304822	0.20459881544641	0.198231133158133	0.00014053836163398	0.000352820858594641	0.00130862400420063
130	8.10930216216329	0.2	32.0978889165344	30.7383545615928	33.457423271476	0.228741999336678	9.81920257618707	9.43521225964325	10.2031928927309	0.25	0.18	0.34	15.1740076372806	15.7915530443723	16.409098451464	36.1584335144446	37.6299942964238	39.101555078403	36.8928620235908	38.3834247749367	39.8807931658712	32.0978889165344	0.276950575613288	0.00820505587635164	-13.834950391085	-0.506332481891828	-0.504964193478406	-0.507592613141444	0.177310615831552	0.180573727844122	0.174305438091298	0.199029820304822	0.20459881544641	0.198231133158133	0.00014053836163398	0.000352820858594641	0.00130862400420063
130	8.10930216216329	0.2	32.0981330813964	30.7261069829015	33.4701591798912	0.225430289749671	9.75404087797416	9.3689831362377	10.1390986197106	0.25	0.19	0.34	15.075565697265	15.6951594352808	16.3147531732966	35.9433102922814	37.4205517058289	38.8977931193765	36.6992132693563	38.1979657798066	39.7054723627698	32.0981330813964	0.275760867721692	0.0293093994589762	-13.8460562306054	-0.506332481891828	-0.504964193478406	-0.507592613141444	0.177310615831552	0.180573727844122	0.174305438091298	0.199029820304822	0.20459881544641	0.198231133158133	0.00014053836163398	0.000352820858594641	0.00130862400420063
130	8.10930216216329	0.2	32.1003961301846	30.7267323146104	33.4740599457588	0.222640676257419	9.77233199512715	9.38344445343653	10.1612195368178	0.25	0.18	0.34	15.1506552041683	15.7785590710893	16.4064629380103	36.2480021733225	37.750264644884	39.2525271164455	37.0018069857416	38.5293464664642	40.0482583974901	32.1003961301846	0.274973461648422	0.0348023730744941	-13.8900664621638	-0.506332481891828	-0.504964193478406	-0.507592613141444	0.177310615831552	0.180573727844122	0.174305438091298	0.199029820304822	0.20459881544641	0.198231133158133	0.00014053836163398	0.000352820858594641	0.00130862400420063
130	8.10930216216329	0.2	32.1010862962215	30.7303482486122	33.4718243438308	0.227201225045789	9.814531289385	9.4290399637941	10.2000226149759	0.25	0.18	0.34	15.2150872029178	15.8371318816291	16.4591765603404	36.3798527301791	37.8671852377949	39.3545177454106	37.1375355087352	38.6022514745054	40.1617226230868	32.1010862962215	0.275070975885217	-0.0818099051496707	-13.9988419656258	-0.506332481891828	-0.504964193478406	-0.507592613141444	0.177310615831552	0.180573727844122	0.174305438091298	0.199029820304822	0.20459881544641	0.198231133158133	0.00014053836163398	0.000352820858594641	0.00130862400420063
130	8.10930216216329	0.2	32.1044144584842	30.7266095260561	33.4822193909122	0.224014927354049	10.0196104839542	9.62245898092714	10.4167619869813	0.25	0.19	0.34	15.516406201684	16.1568208874511	16.7972355732183	37.0741626155366	38.6043389909741	40.1345153664116	37.8876951208599	39.4436854638847	41.0144060137413	32.1044144584842	0.276216048674855	-0.00456429052052078	-13.8552570048289	-0.506332481891828	-0.504964193478406	-0.507592613141444	0.177310615831552	0.180573727844122	0.174305438091298	0.199029820304822	0.20459881544641	0.198231133158133	0.00014053836163398	0.000352820858594641	0.00130862400420063
130	8.10930216216329	0.2	32.105007743708	30.74022262659	33.4697928608261	0.226682602541561	9.92444640943526	9.53406129083283	10.3148315280377	0.25	0.19	0.34	15.3480283781742	15.9764742939234	16.6049202096727	36.6094181331315	38.1084405962669	39.6074630594024	37.4081905792255	38.9641499993794	40.4425700468157	32.105007743708	0.276007569348147	0.0229849887114487	-13.8412429882663	-0.506332481891828	-0.504964193478406	-0.507592613141444	0.177310615831552	0.180573727844122	0.174305438091298	0.199029820304822	0.20459881544641	0.198231133158133	0.00014053836163398	0.000352820858594641	0.00130862400420063
130	8.10930216216329	0.2	32.1070555474157	30.7525061009095	33.4616049939218	0.227792848003213	9.83237340521605	9.44683078115634	10.2179160292758	0.25	0.18	0.34	15.2243281264251	15.8456610952675	16.46699406411	36.3548028488858	37.8385095450501	39.3222162412144	37.1111574722659	38.6238198725661	40.1319025713087	32.1070555474157	0.275554846221365	-0.0334523650366768	-13.9495313243198	-0.506332481891828	-0.504964193478406	-0.507592613141444	0.177310615831552	0.180573727844122	0.174305438091298	0.199029820304822	0.20459881544641	0.198231133158133	0.00014053836163398	0.000352820858594641	0.00130862400420063
130	8.10930216216329	0.2	32.1085373729897	30.7461192276853	33.4709555182941	0.225227956221533	9.76408632037823	9.37840855614058	10.1497640846159	0.25	0.18	0.34	15.0887491935856	15.7092590614687	16.3297689293518	35.9699613570654	37.4491903960717	38.9284194350779	36.6993045554785	38.2424168254187	39.7056790014157	32.1085373729897	0.276176544751227	0.108353425140636	-13.7816959879601	-0.506332481891828	-0.504964193478406	-0.507592613141444	0.177310615831552	0.180573727844122	0.174305438091298	0.199029820304822	0.20459881544641	0.198231133158133	0.00014053836163398	0.000352820858594641	0.00130862400420063
130	8.10930216216329	0.2	32.1101365921524	30.7631946857531	33.4570784985518	0.229874265134222	9.89349746903608	9.50783919256131	10.2791557455108	0.25	0.19	0.34	15.2777944262478	15.8974944177424	16.517194409237	36.3744421236619	37.8498672305692	39.3252923374766	37.1601359064231	38.6630425148768	40.1743214998308	32.1101365921524	0.276643888861908	-0.119743567565571	-13.9618410712233	-0.506332481891828	-0.504964193478406	-0.507592613141444	0.177310615831552	0.180573727844122	0.174305438091298	0.199029820304822	0.20459881544641	0.198231133158133	0.00014053836163398	0.000352820858594641	0.00130862400420063
130	8.10930216216329	0.2	32.1138942118093	30.7528679977864	33.4749204258322	0.226096441824881	9.86819994652861	9.47937719776072	10.2570226952965	0.25	0.18	0.34	15.212921663333	15.836921520552	16.460921377771	36.1740653151692	37.6578441770628	39.1416230389563	36.9441109131197	38.4319469616833	39.9278000760079	32.1138942118093	0.276757059459603	0.095720793853019	-13.7599641202745	-0.506332481891828	-0.504964193478406	-0.507592613141444	0.177310615831552	0.180573727844122	0.174305438091298	0.199029820304822	0.20459881544641	0.198231133158133	0.00014053836163398	0.000352820858594641	0.00130862400420063
130	8.10930216216329	0.2	32.118028175663	30.7635268990178	33.4725294523083	0.222441999920011	9.71069429396183	9.3240376727757	10.097350915148	0.25	0.18	0.34	15.0134226973514	15.636011268561	16.2585998397705	35.8197225625845	37.3051233496612	38.7905241367379	36.5780732424022	38.1128837981703	39.6147455211767	32.118028175663	0.274594893216927	0.0880098171019542	-13.8183001970755	-0.506332481891828	-0.504964193478406	-0.507592613141444	0.177310615831552	0.180573727844122	0.174305438091298	0.199029820304822	0.20459881544641	0.198231133158133	0.00014053836163398	0.000352820858594641	0.00130862400420063
130	8.10930216216329	0.2	32.1204200910702	30.7575035870189	33.4833365951216	0.221870178371396	9.74841783881115	9.35961639654849	10.1372192810738	0.25	0.18	0.34	15.0800290808426	15.7064582855862	16.3328874903297	36.0011636041039	37.4966633916349	38.9921631791658	36.767374692248	38.2987302772867	39.8005002486911	32.1204200910702	0.27555760300967	0.0805068678072078	-13.8066564055007	-0.506332481891828	-0.504964193478406	-0.507592613141444	0.177310615831552	0.180573727844122	0.174305438091298	0.199029820304822	0.20459881544641	0.198231133158133	0.00014053836163398	0.000352820858594641	0.00130862400420063
130	8.10930216216329	0.2	32.1218777202455	30.7705912500615	33.4731641904295	0.226938122227199	9.8801705553965	9.49181009288913	10.2685310179039	0.25	0.18	0.34	15.2814959597841	15.9067432814928	16.5319906032015	36.4543024038167	37.9458419103367	39.4373814168568	37.19856736885	38.7452070278244	40.2434916061564	32.1218777202455	0.275872143247988	0.0171523380081269	-13.8659911680974	-0.506332481891828	-0.504964193478406	-0.507592613141444	0.177310615831552	0.180573727844122	0.174305438091298	0.199029820304822	0.20459881544641	0.198231133158133	0.00014053836163398	0.000352820858594641	0.00130862400420063
130	8.10930216216329	0.2	32.125450473774	30.7762100744681	33.4746908730798	0.228925760164885	9.91334897675443	9.52587875849973	10.3008191950091	0.25	0.18	0.34	15.3258383364779	15.94922501562	16.5726116947621	36.5347394767143	38.0208095640844	39.5068796514545	37.3407694028656	38.8025360405735	40.3505768992991	32.125450473774	0.276935896007473	0.0277129460712153	-13.8111263875671	-0.506332481891828	-0.504964193478406	-0.507592613141444	0.177310615831552	0.180573727844122	0.174305438091298	0.199029820304822	0.20459881544641	0.198231133158133	0.00014053836163398	0.000352820858594641	0.00130862400420063
130	8.10930216216329	0.2	32.130531106991	30.7718505231785	33.4892116908036	0.223252840566263	9.79250958445333	9.40350697614145	10.1815121927652	0.25	0.18	0.34	15.1547736398945	15.7816936272197	16.4086136145449	36.1893528698754	37.6864275990396	39.1835023282038	36.9345308711533	38.4839818679338	40.0366501477871	32.130531106991	0.275338622850411	-0.0323715921162851	-13.9200462774425	-0.506332481891828	-0.504964193478406	-0.507592613141444	0.177310615831552	0.180573727844122	0.174305438091298	0.199029820304822	0.20459881544641	0.198231133158133	0.00014053836163398	0.000352820858594641	0.00130862400420063
130	8.10930216216329	0.2	32.1315815790694	30.764060991353	33.4991021667858	0.224341875880027	9.76052850158778	9.37400980964179	10.1470471935338	0.25	0.18	0.34	15.1593285057241	15.7843933332417	16.4094581607593	36.3269930150816	37.8248644817914	39.3227359485012	37.0611079332188	38.5705712417623	40.1034563256446	32.1315815790694	0.27350305944936	-0.0863088088256985	-14.0546148965234	-0.506332481891828	-0.504964193478406	-0.507592613141444	0.177310615831552	0.180573727844122	0.174305438091298	0.199029820304822	0.20459881544641	0.198231133158133	0.00014053836163398	0.000352820858594641	0.00130862400420063
130	8.10930216216329	0.2	32.1349491358814	30.7697693655222	33.5001289062405	0.224307641341426	9.72512039794858	9.33996598624725	10.1102748096499	0.25	0.18	0.34	15.0514459574382	15.6721260350238	16.2928061126095	35.9403710201374	37.4224526976265	38.9045343751156	36.7072590285789	38.1857914157921	39.7313091679651	32.1349491358814	0.274884776402642	-0.0213806594070675	-13.92293221221	-0.506332481891828	-0.504964193478406	-0.507592613141444	0.177310615831552	0.180573727844122	0.174305438091298	0.199029820304822	0.20459881544641	0.198231133158133	0.00014053836163398	0.000352820858594641	0.00130862400420063
130	8.10930216216329	0.2	32.1462867871479	30.7931764382062	33.4993971360895	0.224823643231567	9.75831761747656	9.37242063209232	10.1442146028608	0.25	0.19	0.34	15.0044951667384	15.6222853491626	16.2400755315868	35.5906181916465	37.0560146785572	38.521411165468	36.3561597556148	37.8367375753808	39.3895990034026	32.1462867871479	0.277620660452353	0.0570303342632955	-13.7586341360804	-0.506332481891828	-0.504964193478406	-0.507592613141444	0.177310615831552	0.180573727844122	0.174305438091298	0.199029820304822	0.20459881544641	0.198231133158133	0.00014053836163398	0.000352820858594641	0.00130862400420063
130	8.10930216216329	0.2	32.1552872464123	30.7792024413245	33.5313720515001	0.222587528273985	9.7946433346621	9.40480806167465	10.1844786076496	0.25	0.18	0.34	15.205420427547	15.8356947706692	16.4659691137913	36.4283924005959	37.9383724238832	39.4483524471705	37.2121679693112	38.767287757019	40.2772733677626	32.1552872464123	0.274019987561801	-0.18046509054294	-14.1244658969606	-0.506332481891828	-0.504964193478406	-0.507592613141444	0.177310615831552	0.180573727844122	0.174305438091298	0.199029820304822	0.20459881544641	0.198231133158133	0.00014053836163398	0.000352820858594641	0.00130862400420063
130	8.10930216216329	0.2	32.1685923987039	30.8098692387143	33.5273155586934	0.221977230699861	9.67452911279037	9.28879420516291	10.0602640204178	0.25	0.18	0.34	14.9452809375244	15.5659122524801	16.1865435674357	35.6296618761848	37.1092515870828	38.5888412979808	36.384525932023	37.8799320023353	39.3923065699649	32.1685923987039	0.275458911521681	0.107624254582418	-13.7908986696051	-0.506332481891828	-0.504964193478406	-0.507592613141444	0.177310615831552	0.180573727844122	0.174305438091298	0.199029820304822	0.20459881544641	0.198231133158133	0.00014053836163398	0.000352820858594641	0.00130862400420063
130	8.10930216216329	0.2	32.1690148433816	30.806501821313	33.5315278654503	0.222219406925544	9.79002549822501	9.39995909118205	10.180091905268	0.25	0.18	0.34	15.1482212002346	15.7768209802283	16.4054207602221	36.1716860820303	37.6726883193633	39.1736905566964	36.9149361576302	38.46653590189	39.9988524508249	32.1690148433816	0.27584178975215	-0.0233543930941599	-13.8959358401297	-0.506332481891828	-0.504964193478406	-0.507592613141444	0.177310615831552	0.180573727844122	0.174305438091298	0.199029820304822	0.20459881544641	0.198231133158133	0.00014053836163398	0.000352820858594641	0.00130862400420063
130	8.10930216216329	0.2	32.1700972363679	30.7980937473664	33.5421007253693	0.22187158940904	9.86608382445737	9.47259105382452	10.2595765950902	0.25	0.19	0.34	15.2455731066608	15.8788763673567	16.5121796280526	36.3565872636594	37.8668450349327	39.377102806206	37.1559561349801	38.6648550664877	40.2370385287077	32.1700972363679	0.27641854861592	-0.00147155544230503	-13.8490518947265	-0.506332481891828	-0.504964193478406	-0.507592613141444	0.177310615831552	0.180573727844122	0.174305438091298	0.199029820304822	0.20459881544641	0.198231133158133	0.00014053836163398	0.000352820858594641	0.00130862400420063
130	8.10930216216329	0.2	32.1764180161446	30.8220233164056	33.5308127158836	0.228721572447256	9.82428271215975	9.44007148829272	10.2084939360268	0.25	0.18	0.34	15.1937030597904	15.8120872801762	16.430471500562	36.2340210820622	37.7087469464614	39.1834728108606	37.0111996907647	38.4960227298141	40.0135682265242	32.1764180161446	0.276550862768026	0.00226226425532378	-13.8628187191238	-0.506332481891828	-0.504964193478406	-0.507592613141444	0.177310615831552	0.180573727844122	0.174305438091298	0.199029820304822	0.20459881544641	0.198231133158133	0.00014053836163398	0.000352820858594641	0.00130862400420063
130	8.10930216216329	0.2	32.1790319093719	30.8271523497928	33.530911468951	0.222734851900659	9.8289080524578	9.43787546756851	10.2199406373471	0.25	0.19	0.33	15.2361560546258	15.867424554225	16.4986930538243	36.4467709016809	37.9568432781946	39.4669156547083	37.2695570521173	38.7981009939484	40.3294368199082	32.1790319093719	0.275597229328268	-0.0352953946705066	-13.8982893561108	-0.506332481891828	-0.504964193478406	-0.507592613141444	0.177310615831552	0.180573727844122	0.174305438091298	0.199029820304822	0.20459881544641	0.198231133158133	0.00014053836163398	0.000352820858594641	0.00130862400420063
130	8.10930216216329	0.2	32.1891781894916	30.8200434835219	33.5583128954613	0.225110491357303	9.83766307026995	9.44894821802675	10.2263779225132	0.25	0.19	0.34	15.1292336382564	15.7516264890319	16.3740193398074	35.8918025740266	37.3683348199847	38.8448670659428	36.6525171569002	38.1879041461882	39.6526099948733	32.1891781894916	0.277377267498816	0.0159290336463011	-13.7959740396031	-0.506332481891828	-0.504964193478406	-0.507592613141444	0.177310615831552	0.180573727844122	0.174305438091298	0.199029820304822	0.20459881544641	0.198231133158133	0.00014053836163398	0.000352820858594641	0.00130862400420063
130	8.10930216216329	0.2	32.1987087323976	30.8473829856715	33.5500344791237	0.226553650386504	9.91702846485292	9.52679160115495	10.3072653285509	0.25	0.19	0.34	15.2973455512492	15.9239561039667	16.5505666566841	36.3948061930909	37.8856118723045	39.3764175515182	37.1707290964314	38.6765662372382	40.1984634834468	32.1987087323976	0.277240806536983	-0.0186361281092487	-13.8441781211652	-0.506332481891828	-0.504964193478406	-0.507592613141444	0.177310615831552	0.180573727844122	0.174305438091298	0.199029820304822	0.20459881544641	0.198231133158133	0.00014053836163398	0.000352820858594641	0.00130862400420063
130	8.10930216216329	0.2	32.2051020597994	30.8500014751982	33.5602026444005	0.226289330339159	9.85900772327554	9.4707611519822	10.2472542945689	0.25	0.19	0.34	15.1298821512088	15.7501200365291	16.3703579218494	35.8118614427566	37.2799411666204	38.7480208904842	36.5547416715061	38.0479780342256	39.5570854197567	32.2051020597994	0.27784827852777	-0.0930482463661772	-13.8941554807791	-0.506332481891828	-0.504964193478406	-0.507592613141444	0.177310615831552	0.180573727844122	0.174305438091298	0.199029820304822	0.20459881544641	0.198231133158133	0.00014053836163398	0.000352820858594641	0.00130862400420063
130	8.10930216216329	0.2	32.2132632102846	30.8591596857897	33.5673667347795	0.229597987093895	9.88734109168442	9.50162180868439	10.2730603746845	0.25	0.19	0.34	15.2546243789871	15.8738873739128	16.4931503688386	36.2876323059868	37.7607323510802	39.2338323961737	37.0662615784391	38.5758610775022	40.0652332064947	32.2132632102846	0.276150646877186	-0.0124817689309261	-13.8726681960721	-0.506332481891828	-0.504964193478406	-0.507592613141444	0.177310615831552	0.180573727844122	0.174305438091298	0.199029820304822	0.20459881544641	0.198231133158133	0.00014053836163398	0.000352820858594641	0.00130862400420063
130	8.10930216216329	0.2	32.2136938034759	30.8596170671898	33.5677705397621	0.226900807897509	9.82447863917406	9.43826618957797	10.2106910887702	0.25	0.18	0.34	15.2274435355966	15.8505482617022	16.4736529878079	36.403255528501	37.8928713338339	39.3824871391669	37.1766355551547	38.6725959933293	40.2208838410933	32.2136938034759	0.274953284347333	0.129964603014707	-13.7809796169178	-0.506332481891828	-0.504964193478406	-0.507592613141444	0.177310615831552	0.180573727844122	0.174305438091298	0.199029820304822	0.20459881544641	0.198231133158133	0.00014053836163398	0.000352820858594641	0.00130862400420063
130	8.10930216216329	0.2	32.2248091944405	30.8561022195007	33.5935161693804	0.223683409023992	9.74896432248335	9.36217168720044	10.1357569577663	0.25	0.19	0.34	15.0438352927324	15.6653625293663	16.2868897660002	35.8176769217832	37.2974632479867	38.7772495741902	36.5994977624115	38.0887280688692	39.6288592421828	32.2248091944405	0.275188927457352	0.128757578447385	-13.7595200389101	-0.506332481891828	-0.504964193478406	-0.507592613141444	0.177310615831552	0.180573727844122	0.174305438091298	0.199029820304822	0.20459881544641	0.198231133158133	0.00014053836163398	0.000352820858594641	0.00130862400420063
130	8.10930216216329	0.2	32.2280007939653	30.8738595353125	33.5821420526181	0.231888825114713	9.90783292401632	9.52380042889737	10.2918654191353	0.25	0.18	0.34	15.3878292607067	16.0083196321264	16.628810003546	36.8411141874349	38.3266750315528	39.8122358756706	37.6437615740761	39.1404451458194	40.6723566919964	32.2280007939653	0.274543966499663	-0.110420854972019	-14.0450519061116	-0.506332481891828	-0.504964193478406	-0.507592613141444	0.177310615831552	0.180573727844122	0.174305438091298	0.199029820304822	0.20459881544641	0.198231133158133	0.00014053836163398	0.000352820858594641	0.00130862400420063
130	8.10930216216329	0.2	32.2280341695469	30.8623740450782	33.5936942940155	0.22320790988613	9.84475343236126	9.45362479204612	10.2358820726764	0.25	0.18	0.34	15.2098490969616	15.8391323324988	16.4684155680359	36.2588576205309	37.759009995145	39.2591623697591	37.0103093106046	38.5735994185529	40.0696096841762	32.2280341695469	0.275938334363995	0.0715342636528661	-13.8125929459564	-0.506332481891828	-0.504964193478406	-0.507592613141444	0.177310615831552	0.180573727844122	0.174305438091298	0.199029820304822	0.20459881544641	0.198231133158133	0.00014053836163398	0.000352820858594641	0.00130862400420063
130	8.10930216216329	0.2	32.2338480963078	30.8622380582622	33.6054581343533	0.225762552527389	9.8567925330501	9.46804833832691	10.2455367277733	0.25	0.19	0.34	15.2380877171644	15.8637412760664	16.4893948349684	36.3383164109851	37.8303144496518	39.3223124883184	37.1451694087343	38.6565423236873	40.1655749517702	32.2338480963078	0.275618143824068	0.0565848941219042	-13.8252001346534	-0.506332481891828	-0.504964193478406	-0.507592613141444	0.177310615831552	0.180573727844122	0.174305438091298	0.199029820304822	0.20459881544641	0.198231133158133	0.00014053836163398	0.000352820858594641	0.00130862400420063
130	8.10930216216329	0.2	32.2540133715381	30.8934076189801	33.614619124096	0.224715228627598	9.85019746904022	9.46054585542218	10.2398490826583	0.25	0.19	0.33	15.2777564785669	15.9070016146629	16.5362467507588	36.5584417101931	38.064174679668	39.5699076491428	37.3447751124249	38.8848874127278	40.4124433308189	32.2540133715381	0.274572532890995	-0.0057249894233932	-13.924180814678	-0.506332481891828	-0.504964193478406	-0.507592613141444	0.177310615831552	0.180573727844122	0.174305438091298	0.199029820304822	0.20459881544641	0.198231133158133	0.00014053836163398	0.000352820858594641	0.00130862400420063
130	8.10930216216329	0.2	32.25654293022	30.890966055358	33.622119805082	0.223227673685764	9.7882441523953	9.39938276872081	10.1771055360698	0.25	0.18	0.34	15.1819655766547	15.810057897853	16.4381502190512	36.3364702447571	37.8397444963648	39.3430187479725	37.1061932427133	38.6759255032352	40.1739393913991	32.25654293022	0.27489099276852	-0.00689453491500359	-13.9154097512746	-0.506332481891828	-0.504964193478406	-0.507592613141444	0.177310615831552	0.180573727844122	0.174305438091298	0.199029820304822	0.20459881544641	0.198231133158133	0.00014053836163398	0.000352820858594641	0.00130862400420063
130	8.10930216216329	0.2	32.2598154829591	30.8985258013545	33.6211051645638	0.22279002302421	9.71735384441611	9.33082091384592	10.1038867749863	0.25	0.18	0.34	15.0548574965793	15.6785108965533	16.3021642965274	35.9925170769748	37.4835212697266	38.9745254624784	36.7388354202271	38.2647373455194	39.7731712158534	32.2598154829591	0.275272975696601	0.0149654533825228	-13.8914441500282	-0.506332481891828	-0.504964193478406	-0.507592613141444	0.177310615831552	0.180573727844122	0.174305438091298	0.199029820304822	0.20459881544641	0.198231133158133	0.00014053836163398	0.000352820858594641	0.00130862400420063
130	8.10930216216329	0.2	32.2787289604867	30.9176316003675	33.6398263206059	0.223362562022075	9.75509107442304	9.36769745266255	10.1424846961835	0.25	0.19	0.33	15.1686416707885	15.7959286923569	16.4232157139252	36.3970108835477	37.9021801034851	39.4073493234224	37.2084573704867	38.7528544361009	40.2520431341856	32.2787289604867	0.273828293744702	0.0289978539713928	-13.9093437984228	-0.506332481891828	-0.504964193478406	-0.507592613141444	0.177310615831552	0.180573727844122	0.174305438091298	0.199029820304822	0.20459881544641	0.198231133158133	0.00014053836163398	0.000352820858594641	0.00130862400420063
130	8.10930216216329	0.2	32.288364336076	30.9282633239536	33.6484653481983	0.227233328670214	9.91006700820553	9.52085884970868	10.2992751667024	0.25	0.19	0.34	15.3235480893407	15.9499674100801	16.5763867308195	36.5432383597733	38.037108475068	39.5309785903627	37.2888039620023	38.811691142559	40.3317739916627	32.288364336076	0.277173155549331	-0.117802654781754	-13.965199209475	-0.506332481891828	-0.504964193478406	-0.507592613141444	0.177310615831552	0.180573727844122	0.174305438091298	0.199029820304822	0.20459881544641	0.198231133158133	0.00014053836163398	0.000352820858594641	0.00130862400420063
130	8.10930216216329	0.2	32.3047340707215	30.9408876042693	33.6685805371737	0.224084885659353	9.78513802997606	9.3973584395442	10.1729176204079	0.25	0.18	0.34	15.1079328003284	15.7313577799408	16.3547827595532	35.9884701367319	37.4735251444419	38.958580152152	36.7435586688292	38.2615690832	39.7621726004764	32.3047340707215	0.275507212294395	-0.0554324478739573	-13.940495799523	-0.506332481891828	-0.504964193478406	-0.507592613141444	0.177310615831552	0.180573727844122	0.174305438091298	0.199029820304822	0.20459881544641	0.198231133158133	0.00014053836163398	0.000352820858594641	0.00130862400420063
130	8.10930216216329	0.2	32.3108569139114	30.9429636195475	33.6787502082754	0.222586425357895	9.76859351822959	9.37979381141598	10.1573932250432	0.25	0.18	0.33	15.1711409089425	15.7999964313577	16.4288519537729	36.3612966498385	37.8685005139163	39.3757043779942	37.1354325131959	38.6788643780022	40.2009659979751	32.3108569139114	0.273720948457863	0.0151034593341136	-13.9501389001762	-0.506332481891828	-0.504964193478406	-0.507592613141444	0.177310615831552	0.180573727844122	0.174305438091298	0.199029820304822	0.20459881544641	0.198231133158133	0.00014053836163398	0.000352820858594641	0.00130862400420063
130	8.10930216216329	0.2	32.3129434417366	30.9553735968469	33.6705132866264	0.224455467084097	9.85542245887154	9.46527328690332	10.2455716308398	0.25	0.18	0.34	15.296959519541	15.9274850109115	16.5580105022819	36.63254967872	38.1425070239572	39.6524643691944	37.3729053507237	38.9203010700483	40.4534733237382	32.3129434417366	0.275734673304592	0.00626311874326134	-13.8878509488703	-0.506332481891828	-0.504964193478406	-0.507592613141444	0.177310615831552	0.180573727844122	0.174305438091298	0.199029820304822	0.20459881544641	0.198231133158133	0.00014053836163398	0.000352820858594641	0.00130862400420063
130	8.10930216216329	0.2	32.3184704162844	30.9596225624499	33.6773182701188	0.226881657432262	9.76092077396167	9.37718591648657	10.1446556314368	0.25	0.18	0.33	15.1544157165497	15.7745673917857	16.3947190670217	36.2907420146191	37.7758381659241	39.260934317229	37.0624376178521	38.5574105380073	40.0831483243158	32.3184704162844	0.273051181859972	0.0587409726419623	-13.9303170126481	-0.506332481891828	-0.504964193478406	-0.507592613141444	0.177310615831552	0.180573727844122	0.174305438091298	0.199029820304822	0.20459881544641	0.198231133158133	0.00014053836163398	0.000352820858594641	0.00130862400420063
130	8.10930216216329	0.2	32.3286285180478	30.9664294615179	33.6908275745777	0.225522322066088	9.86688886230323	9.47747887162371	10.2562988529827	0.25	0.18	0.34	15.3066041778211	15.9355208624118	16.5644375470026	36.6311254576006	38.1362225848264	39.6413197120522	37.4133007234039	38.9378516743502	40.5016415887499	32.3286285180478	0.275278770021396	-0.0438490491400971	-13.9468632366622	-0.506332481891828	-0.504964193478406	-0.507592613141444	0.177310615831552	0.180573727844122	0.174305438091298	0.199029820304822	0.20459881544641	0.198231133158133	0.00014053836163398	0.000352820858594641	0.00130862400420063
130	8.10930216216329	0.2	32.3312596568551	30.9641488033497	33.6983705103605	0.222762657041456	9.84222117603321	9.45069038416542	10.233751967901	0.25	0.18	0.34	15.1931247888041	15.8225577654122	16.4519907420202	36.1900846630484	37.6893965577251	39.1887084524018	36.9365505393622	38.4915952985609	40.0417479493866	32.3312596568551	0.276476394059345	0.00958474694703613	-13.8607159750306	-0.506332481891828	-0.504964193478406	-0.507592613141444	0.177310615831552	0.180573727844122	0.174305438091298	0.199029820304822	0.20459881544641	0.198231133158133	0.00014053836163398	0.000352820858594641	0.00130862400420063
130	8.10930216216329	0.2	32.3326809193702	30.9677906645972	33.6975711741433	0.225939844141725	9.99766106313305	9.60356098463834	10.3917611416278	0.25	0.19	0.34	15.4705575719884	16.1054208235708	16.7402840751532	36.927418420782	38.4428040700756	39.9581897193693	37.7322205182975	39.2835548261383	40.8519569610578	32.3326809193702	0.275761226526931	0.0549456070201237	-13.8085002388586	-0.506332481891828	-0.504964193478406	-0.507592613141444	0.177310615831552	0.180573727844122	0.174305438091298	0.199029820304822	0.20459881544641	0.198231133158133	0.00014053836163398	0.000352820858594641	0.00130862400420063
130	8.10930216216329	0.2	32.3393235457122	30.9566770297909	33.7219700616336	0.218499980526384	9.72569553804028	9.33397473779256	10.117416338288	0.25	0.19	0.34	14.9278995453406	15.55438171614	16.1808638869393	35.3731061331574	36.857616412109	38.3421266910606	36.0745403014701	37.6240887865614	39.131705086438	32.3393235457122	0.277900851655476	-0.146990004736166	-13.9382783578601	-0.506332481891828	-0.504964193478406	-0.507592613141444	0.177310615831552	0.180573727844122	0.174305438091298	0.199029820304822	0.20459881544641	0.198231133158133	0.00014053836163398	0.000352820858594641	0.00130862400420063
130	8.10930216216329	0.2	32.3503766760655	30.9890417564688	33.7117115956621	0.227618349265603	9.95147306284049	9.56106670750285	10.3418794181781	0.25	0.19	0.34	15.3070085066317	15.9320384938722	16.5570684811127	36.3093859390841	37.7920045069371	39.2746230747902	37.1289283732694	38.6039334238994	40.1117953886933	32.3503766760655	0.27719049334255	-0.15691614215436	-13.9699633557555	-0.506332481891828	-0.504964193478406	-0.507592613141444	0.177310615831552	0.180573727844122	0.174305438091298	0.199029820304822	0.20459881544641	0.198231133158133	0.00014053836163398	0.000352820858594641	0.00130862400420063
130	8.10930216216329	0.2	32.3573140224233	30.9971941836592	33.7174338611873	0.229082269996136	9.89794869506648	9.51125183627076	10.2846455538622	0.25	0.18	0.34	15.2961262920212	15.9180175099901	16.539908727959	36.4490214376756	37.9309212273939	39.4128210171121	37.2082673361422	38.7294448190264	40.2343391209441	32.3573140224233	0.276699258746248	0.0566691893891474	-13.7951684637094	-0.506332481891828	-0.504964193478406	-0.507592613141444	0.177310615831552	0.180573727844122	0.174305438091298	0.199029820304822	0.20459881544641	0.198231133158133	0.00014053836163398	0.000352820858594641	0.00130862400420063
130	8.10930216216329	0.2	32.3692687052848	31.0045074313427	33.7340299792269	0.22353045260601	9.7812381122063	9.39299401245506	10.1694822119575	0.25	0.18	0.34	15.1343967022495	15.7599523254248	16.3855079486001	36.1323853402584	37.6258586033833	39.1193318665081	36.8883141510889	38.4078647117365	39.9428477524562	32.3692687052848	0.275353820085633	-0.0146536625715663	-13.9096370660485	-0.506332481891828	-0.504964193478406	-0.507592613141444	0.177310615831552	0.180573727844122	0.174305438091298	0.199029820304822	0.20459881544641	0.198231133158133	0.00014053836163398	0.000352820858594641	0.00130862400420063
130	8.10930216216329	0.2	32.3833979667546	31.0213072609315	33.7454886725778	0.227328104648659	9.8255891134778	9.43980285065625	10.2113753762994	0.25	0.19	0.34	15.1551337286155	15.7744943758897	16.3938550231639	36.0503841152518	37.5236927405625	38.9970013658732	36.8255877855329	38.3180393417671	39.8248711190852	32.3833979667546	0.276163287465396	-0.0725339694430173	-13.9243739945499	-0.506332481891828	-0.504964193478406	-0.507592613141444	0.177310615831552	0.180573727844122	0.174305438091298	0.199029820304822	0.20459881544641	0.198231133158133	0.00014053836163398	0.000352820858594641	0.00130862400420063
130	8.10930216216329	0.2	32.3858440794248	31.0256419317506	33.7460462270989	0.228511323037093	9.91249650586288	9.52460423057991	10.3003887811458	0.25	0.19	0.34	15.39640409476	16.0234271259447	16.6504501571294	36.8793648649023	38.3812877167211	39.8832105685398	37.6583201677989	39.1754707455109	40.6886770630729	32.3858440794248	0.275421789362458	-0.00301088174833646	-13.9091443752243	-0.506332481891828	-0.504964193478406	-0.507592613141444	0.177310615831552	0.180573727844122	0.174305438091298	0.199029820304822	0.20459881544641	0.198231133158133	0.00014053836163398	0.000352820858594641	0.00130862400420063
130	8.10930216216329	0.2	32.395086599605	31.0355422008571	33.7546309983528	0.235794775738206	9.96483386824613	9.58277952399129	10.346888212501	0.25	0.18	0.33	15.5122182068896	16.13067241844	16.7491266299904	37.2099437873544	38.6934612404948	40.1769786936351	38.0235361748435	39.4880357333383	41.0349818151564	32.395086599605	0.273917267015279	-0.00825614779388308	-13.9875211255871	-0.506332481891828	-0.504964193478406	-0.507592613141444	0.177310615831552	0.180573727844122	0.174305438091298	0.199029820304822	0.20459881544641	0.198231133158133	0.00014053836163398	0.000352820858594641	0.00130862400420063
130	8.10930216216329	0.2	32.4033647341696	31.043718922421	33.7630105459183	0.225348342148889	9.72965792922657	9.34547259402387	10.1138432644293	0.25	0.18	0.34	15.0324395104141	15.6504117696143	16.2683840288146	35.8277242451666	37.3005749876193	38.773425730072	36.5635615028792	38.090691501129	39.5935687739324	32.4033647341696	0.275710848393675	-0.0486141189437829	-13.9207904529166	-0.506332481891828	-0.504964193478406	-0.507592613141444	0.177310615831552	0.180573727844122	0.174305438091298	0.199029820304822	0.20459881544641	0.198231133158133	0.00014053836163398	0.000352820858594641	0.00130862400420063
130	8.10930216216329	0.2	32.4047139320046	31.0400829753693	33.7693448886398	0.220577808135563	9.78240786396404	9.39078466637925	10.1740310615488	0.25	0.18	0.34	15.119924014527	15.7504690861233	16.3810141577197	36.0714668750086	37.5757525871217	39.0800382992347	36.8283485869633	38.3638092077488	39.9124244938695	32.4047139320046	0.276110553830853	-0.144917332410075	-14.0219315475159	-0.506332481891828	-0.504964193478406	-0.507592613141444	0.177310615831552	0.180573727844122	0.174305438091298	0.199029820304822	0.20459881544641	0.198231133158133	0.00014053836163398	0.000352820858594641	0.00130862400420063
130	8.10930216216329	0.2	32.4094767540576	31.0390509999773	33.7799025081378	0.224304742044878	9.7554575289113	9.36909842416041	10.1418166336622	0.25	0.18	0.34	15.1834286214983	15.8095567315546	16.4356848416109	36.4631451464028	37.9667976300651	39.4704501137275	37.2445643890564	38.7748785131947	40.3010157609109	32.4094767540576	0.274261644483612	-0.0908818157853338	-14.0287024102002	-0.506332481891828	-0.504964193478406	-0.507592613141444	0.177310615831552	0.180573727844122	0.174305438091298	0.199029820304822	0.20459881544641	0.198231133158133	0.00014053836163398	0.000352820858594641	0.00130862400420063
130	8.10930216216329	0.2	32.4095883474148	31.0443393898958	33.7748373049337	0.22312365212764	9.85491014044134	9.46328281988417	10.2465374609985	0.25	0.19	0.33	15.2750634094947	15.9072047359519	16.5393460624091	36.5347193597355	38.0466676468667	39.5586159339978	37.3301457676569	38.9208036339717	40.4428666643775	32.4095883474148	0.274129250643326	-0.03039452769752	-13.9361263577098	-0.506332481891828	-0.504964193478406	-0.507592613141444	0.177310615831552	0.180573727844122	0.174305438091298	0.199029820304822	0.20459881544641	0.198231133158133	0.00014053836163398	0.000352820858594641	0.00130862400420063
130	8.10930216216329	0.2	32.4137498903954	31.0398566375501	33.7876431432408	0.22412337616516	9.86928235210877	9.47821145512085	10.2603532490967	0.25	0.18	0.34	15.3675276707876	16.0015916879451	16.6356557051025	36.9230896760016	38.4465359366733	39.969982197345	37.6738487510403	39.274577856753	40.789715587788	32.4137498903954	0.274092833391493	-0.101930195757858	-14.0400737702871	-0.506332481891828	-0.504964193478406	-0.507592613141444	0.177310615831552	0.180573727844122	0.174305438091298	0.199029820304822	0.20459881544641	0.198231133158133	0.00014053836163398	0.000352820858594641	0.00130862400420063
130	8.10930216216329	0.2	32.4407279679472	31.0703637774074	33.8110921584871	0.226730207911356	9.95542514194564	9.56387461911864	10.3469756647726	0.25	0.18	0.34	15.3864489612225	16.0163790235818	16.646309085941	36.6779745675579	38.1795919235042	39.6812092794504	37.4316762964799	38.9852679412188	40.5103113382855	32.4407279679472	0.277260963050579	-0.158243637801073	-13.9824318488994	-0.506332481891828	-0.504964193478406	-0.507592613141444	0.177310615831552	0.180573727844122	0.174305438091298	0.199029820304822	0.20459881544641	0.198231133158133	0.00014053836163398	0.000352820858594641	0.00130862400420063
130	8.10930216216329	0.2	32.4419147165896	31.0650288575017	33.8188005756775	0.231149692241203	9.99091010463293	9.60285227025115	10.3789679390147	0.25	0.18	0.34	15.4014236822529	16.0238057571127	16.6461878319726	36.5991651148347	38.0781624330213	39.557159751208	37.3653081242832	38.8587781751797	40.365404971035	32.4419147165896	0.275340289124207	-0.0443919436113271	-13.9462159919781	-0.506332481891828	-0.504964193478406	-0.507592613141444	0.177310615831552	0.180573727844122	0.174305438091298	0.199029820304822	0.20459881544641	0.198231133158133	0.00014053836163398	0.000352820858594641	0.00130862400420063
130	8.10930216216329	0.2	32.4425878336227	31.0618966170011	33.8232790502442	0.224188503110914	9.86862754670599	9.47765581006956	10.2595992833424	0.25	0.18	0.34	15.3150416188397	15.9468168740684	16.5785921292972	36.6711547362252	38.1839111961562	39.6966676560872	37.4406640454374	38.9774863142434	40.5191821224504	32.4425878336227	0.274216091381726	-0.019643680714308	-13.9619750035737	-0.506332481891828	-0.504964193478406	-0.507592613141444	0.177310615831552	0.180573727844122	0.174305438091298	0.199029820304822	0.20459881544641	0.198231133158133	0.00014053836163398	0.000352820858594641	0.00130862400420063
130	8.10930216216329	0.2	32.467124766289	31.0995096933995	33.8347398391784	0.226897716027855	9.84419464086129	9.45720372024494	10.2311855614776	0.25	0.18	0.34	15.2326459479418	15.8559692740744	16.4792926002071	36.3543581937377	37.8419867742338	39.32961535473	37.1660890920524	38.6655634365875	40.1709214440946	32.467124766289	0.275220617051342	0.112178328583143	-13.7884079123033	-0.506332481891828	-0.504964193478406	-0.507592613141444	0.177310615831552	0.180573727844122	0.174305438091298	0.199029820304822	0.20459881544641	0.198231133158133	0.00014053836163398	0.000352820858594641	0.00130862400420063
130	8.10930216216329	0.2	32.473336782897	31.1104270851946	33.8362464805994	0.232734025452601	10.0127919604942	9.62560975477475	10.3999741662136	0.25	0.19	0.34	15.5062642001593	16.1299908760208	16.7537175518824	37.0131024690696	38.501923958782	39.9907454484945	37.7864386821934	39.298117922797	40.8511370205266	32.473336782897	0.27605289228283	-0.171795538196931	-14.033455664958	-0.506332481891828	-0.504964193478406	-0.507592613141444	0.177310615831552	0.180573727844122	0.174305438091298	0.199029820304822	0.20459881544641	0.198231133158133	0.00014053836163398	0.000352820858594641	0.00130862400420063
130	8.10930216216329	0.2	32.4768566760977	31.0958924004934	33.857820951702	0.226716557157031	9.80600804768096	9.42031913902339	10.1916969563385	0.25	0.18	0.34	15.1434396905798	15.763445938923	16.3834521872661	36.0696656589049	37.5464383433883	39.0232110278717	36.8473701923676	38.3477626436302	39.8429005680754	32.4768566760977	0.274691043054486	-0.22547987106653	-14.129749186844	-0.506332481891828	-0.504964193478406	-0.507592613141444	0.177310615831552	0.180573727844122	0.174305438091298	0.199029820304822	0.20459881544641	0.198231133158133	0.00014053836163398	0.000352820858594641	0.00130862400420063
130	8.10930216216329	0.2	32.4932699856184	31.1281962100605	33.8583437611763	0.228203929919689	9.84982300520283	9.46404690696717	10.2355991034385	0.25	0.18	0.34	15.2265012523638	15.8471681088006	16.4678349652373	36.2982753913165	37.7778757346788	39.2574760780411	37.0516171543508	38.5572535136074	40.0584872859186	32.4932699856184	0.275593628033381	0.0628006017472194	-13.8189263465869	-0.506332481891828	-0.504964193478406	-0.507592613141444	0.177310615831552	0.180573727844122	0.174305438091298	0.199029820304822	0.20459881544641	0.198231133158133	0.00014053836163398	0.000352820858594641	0.00130862400420063
130	8.10930216216329	0.2	32.5030313784199	31.1286891525863	33.8773736042536	0.224301991170537	9.85711502003016	9.46672674459916	10.2475032954612	0.25	0.19	0.34	15.1681388288861	15.7936415732518	16.4191443176175	36.0090306042102	37.4939687181723	38.9789068321344	36.7924153612431	38.2964756942683	39.7962680494025	32.5030313784199	0.277910977276118	0.102497360006928	-13.6790495653767	-0.506332481891828	-0.504964193478406	-0.507592613141444	0.177310615831552	0.180573727844122	0.174305438091298	0.199029820304822	0.20459881544641	0.198231133158133	0.00014053836163398	0.000352820858594641	0.00130862400420063
130	8.10930216216329	0.2	32.5036282254071	31.1374322662175	33.8698241845968	0.22425074478832	9.87472523194356	9.48358190580756	10.2658685580796	0.25	0.19	0.34	15.2490409898006	15.8779764144508	16.5069118391011	36.3305943671025	37.8290228788596	39.3274513906167	37.0753018496984	38.6011797922676	40.169215035216	32.5036282254071	0.276975956657387	0.0510120281823286	-13.7881464931253	-0.506332481891828	-0.504964193478406	-0.507592613141444	0.177310615831552	0.180573727844122	0.174305438091298	0.199029820304822	0.20459881544641	0.198231133158133	0.00014053836163398	0.000352820858594641	0.00130862400420063
130	8.10930216216329	0.2	32.5192531221446	31.1498206551862	33.888685589103	0.224829636666643	9.96452712955226	9.57048227343867	10.3585719856659	0.25	0.18	0.34	15.4004353662113	16.0345165091029	16.6685976519945	36.7194084421851	38.2312543035304	39.7431001648757	37.516384303002	39.0523330414984	40.6126192698476	32.5192531221446	0.276290623243271	0.0397413451203332	-13.8154321085207	-0.506332481891828	-0.504964193478406	-0.507592613141444	0.177310615831552	0.180573727844122	0.174305438091298	0.199029820304822	0.20459881544641	0.198231133158133	0.00014053836163398	0.000352820858594641	0.00130862400420063
130	8.10930216216329	0.2	32.5209870136942	31.1409292856997	33.9010447416887	0.227486048855156	9.97779634864359	9.58620996206168	10.3693827352255	0.25	0.19	0.34	15.3920346247824	16.020782716543	16.6495308083035	36.6183579589041	38.1141785733533	39.6099991878025	37.4121659199533	38.9302900394873	40.4628367874208	32.5209870136942	0.276017973578772	-0.0321150513443209	-13.8869868093049	-0.506332481891828	-0.504964193478406	-0.507592613141444	0.177310615831552	0.180573727844122	0.174305438091298	0.199029820304822	0.20459881544641	0.198231133158133	0.00014053836163398	0.000352820858594641	0.00130862400420063
130	8.10930216216329	0.2	32.5278657520963	31.1485948991366	33.9071366050561	0.224761511080405	9.96509754993728	9.5709531014826	10.359241998392	0.25	0.19	0.34	15.3955675118174	16.0295772495365	16.6635869872555	36.6942415310355	38.2053587036265	39.7164758762174	37.5165645721646	39.031518811167	40.5903592323579	32.5278657520963	0.275556939600303	0.124416022548887	-13.7458448466224	-0.506332481891828	-0.504964193478406	-0.507592613141444	0.177310615831552	0.180573727844122	0.174305438091298	0.199029820304822	0.20459881544641	0.198231133158133	0.00014053836163398	0.000352820858594641	0.00130862400420063
130	8.10930216216329	0.2	32.5472938453333	31.1683673104229	33.9262203802437	0.219884230511946	9.66451290852199	9.27682734897279	10.0521984680712	0.25	0.19	0.34	14.8246939145194	15.4442289709773	16.0637640274352	35.100484087835	36.5673595940981	38.0342351003613	35.8389522733634	37.3223826629164	38.8482940559943	32.5472938453333	0.277125041180386	-0.0874371319180063	-13.898820439174	-0.506332481891828	-0.504964193478406	-0.507592613141444	0.177310615831552	0.180573727844122	0.174305438091298	0.199029820304822	0.20459881544641	0.198231133158133	0.00014053836163398	0.000352820858594641	0.00130862400420063
130	8.10930216216329	0.2	32.5481460658416	31.1702973467777	33.9259947849054	0.225763280380891	9.92581225616952	9.53434679254777	10.3172777197913	0.25	0.18	0.34	15.3799086490486	16.0113837989211	16.6428589487935	36.7615626733	38.2709353118757	39.7803079504514	37.5291271536227	39.0703081059712	40.614671160832	32.5481460658416	0.27394722751938	0.172246861554747	-13.7658184292282	-0.506332481891828	-0.504964193478406	-0.507592613141444	0.177310615831552	0.180573727844122	0.174305438091298	0.199029820304822	0.20459881544641	0.198231133158133	0.00014053836163398	0.000352820858594641	0.00130862400420063
130	8.10930216216329	0.2	32.5623459808624	31.1880324670414	33.9366594946835	0.229434677185396	9.93296835239972	9.54529011632588	10.3206465884735	0.25	0.18	0.34	15.3333841265689	15.9561435439137	16.5789029612586	36.4957660321444	37.9780273387238	39.4602886453032	37.2442524888148	38.7907677419775	40.3030693262473	32.5623459808624	0.275926781939287	-0.104434579325734	-13.9566022071197	-0.506332481891828	-0.504964193478406	-0.507592613141444	0.177310615831552	0.180573727844122	0.174305438091298	0.199029820304822	0.20459881544641	0.198231133158133	0.00014053836163398	0.000352820858594641	0.00130862400420063
130	8.10930216216329	0.2	32.5642625883313	31.1819455376069	33.9465796390556	0.221358299308953	9.76319791001529	9.37322881951237	10.1531670005182	0.25	0.18	0.33	15.1155892929287	15.7444667824773	16.3733442720258	36.1190667791976	37.6217847745565	39.1245027699154	36.9018078299456	38.4262469727205	39.9824098124837	32.5642625883313	0.273764623090657	0.0685127562965044	-13.8886846878256	-0.506332481891828	-0.504964193478406	-0.507592613141444	0.177310615831552	0.180573727844122	0.174305438091298	0.199029820304822	0.20459881544641	0.198231133158133	0.00014053836163398	0.000352820858594641	0.00130862400420063
130	8.10930216216329	0.2	32.5671657504648	31.1737414391148	33.9605900618148	0.221933932666484	9.80788273318093	9.4167818328099	10.198983633552	0.25	0.18	0.34	15.1822296925791	15.812783082031	16.4433364714829	36.2695975078965	37.7759584381253	39.2823193683541	37.0317015781118	38.5177133076155	40.0890074829162	32.5671657504648	0.273795226933818	-0.0368665866962245	-13.994786336945	-0.506332481891828	-0.504964193478406	-0.507592613141444	0.177310615831552	0.180573727844122	0.174305438091298	0.199029820304822	0.20459881544641	0.198231133158133	0.00014053836163398	0.000352820858594641	0.00130862400420063
130	8.10930216216329	0.2	32.5754980440326	31.1998189050197	33.9511771830455	0.221493472446138	9.7953330519737	9.40423375236422	10.1864323515832	0.25	0.18	0.34	15.1520383166198	15.7821748837586	16.4123114508974	36.1733707726744	37.6777336315995	39.1820964905247	36.9361599389129	38.4591520882026	40.0404269897874	32.5754980440326	0.274590181558289	-0.0992353824632008	-14.0018106563273	-0.506332481891828	-0.504964193478406	-0.507592613141444	0.177310615831552	0.180573727844122	0.174305438091298	0.199029820304822	0.20459881544641	0.198231133158133	0.00014053836163398	0.000352820858594641	0.00130862400420063
130	8.10930216216329	0.2	32.5825194177971	31.2073346043304	33.9577042312637	0.227229737258135	9.97283034994368	9.58115321740464	10.3645074824827	0.25	0.19	0.34	15.4226962823363	16.0531754447938	16.6836546072512	36.7847678218262	38.288527552481	39.7922872831359	37.5692986810846	39.102430414257	40.6235581123932	32.5825194177971	0.276521024725349	-0.114186732863335	-13.9528325057752	-0.506332481891828	-0.504964193478406	-0.507592613141444	0.177310615831552	0.180573727844122	0.174305438091298	0.199029820304822	0.20459881544641	0.198231133158133	0.00014053836163398	0.000352820858594641	0.00130862400420063
130	8.10930216216329	0.2	32.59222947068	31.1932214079734	33.9912375333865	0.216543039971391	9.73876669125952	9.34425799001873	10.1332753925003	0.25	0.18	0.33	15.103125211094	15.7407696680503	16.3784141250067	36.1726010789307	37.6997855688488	39.2269700587669	36.9841729853582	38.5425944628938	40.0692982969701	32.59222947068	0.273012663019118	-0.0377224595489859	-13.9905463134454	-0.506332481891828	-0.504964193478406	-0.507592613141444	0.177310615831552	0.180573727844122	0.174305438091298	0.199029820304822	0.20459881544641	0.198231133158133	0.00014053836163398	0.000352820858594641	0.00130862400420063
130	8.10930216216329	0.2	32.6078532000561	31.2336883488094	33.9820180513029	0.226346845167267	9.90330255402925	9.51337570273114	10.2932294053274	0.25	0.18	0.34	15.3509362917793	15.9801285406477	16.6093207895161	36.7040942268913	38.2084931215478	39.7128920162043	37.4657422590559	39.01799628607	40.5428513341314	32.6078532000561	0.274749708151097	-0.030824356444326	-13.9405580180311	-0.506332481891828	-0.504964193478406	-0.507592613141444	0.177310615831552	0.180573727844122	0.174305438091298	0.199029820304822	0.20459881544641	0.198231133158133	0.00014053836163398	0.000352820858594641	0.00130862400420063
130	8.10930216216329	0.2	32.6104044051861	31.2284634874387	33.9923453229336	0.225062225541388	9.96891487964557	9.57495938089163	10.3628703783995	0.25	0.19	0.34	15.3335260102929	15.9644140012224	16.5953019921518	36.3824898837778	37.8794238526757	39.3763578215735	37.176480978477	38.6815152629997	40.2492625956122	32.6104044051861	0.27792921216845	0.0646183079350594	-13.7209280401914	-0.506332481891828	-0.504964193478406	-0.507592613141444	0.177310615831552	0.180573727844122	0.174305438091298	0.199029820304822	0.20459881544641	0.198231133158133	0.00014053836163398	0.000352820858594641	0.00130862400420063
130	8.10930216216329	0.2	32.6390527867952	31.2602913841054	34.0178141894851	0.228689958945561	10.0500805741948	9.6570035533972	10.4431575949924	0.25	0.19	0.34	15.5358767915521	16.1682464630485	16.800616134545	37.0332167696127	38.5406104904352	40.0480042112578	37.8487774844638	39.3754157060363	40.9319631647061	32.6390527867952	0.275075349851951	-0.122128479483987	-13.9950532379609	-0.506332481891828	-0.504964193478406	-0.507592613141444	0.177310615831552	0.180573727844122	0.174305438091298	0.199029820304822	0.20459881544641	0.198231133158133	0.00014053836163398	0.000352820858594641	0.00130862400420063
130	8.10930216216329	0.2	32.6432663187521	31.2624257299907	34.0241069075135	0.226392737531026	9.88911666809838	9.49979937774221	10.2784339584545	0.25	0.19	0.34	15.4135627315335	16.0452357004843	16.6769086694351	37.0607864385019	38.5795979818816	40.0984095252613	37.8696168277843	39.4060351674455	40.96730110813	32.6432663187521	0.273384723022437	0.110399558529011	-13.8425512614503	-0.506332481891828	-0.504964193478406	-0.507592613141444	0.177310615831552	0.180573727844122	0.174305438091298	0.199029820304822	0.20459881544641	0.198231133158133	0.00014053836163398	0.000352820858594641	0.00130862400420063
130	8.10930216216329	0.2	32.6884717361917	31.3112223014279	34.0657211709556	0.228033619145314	9.94372512753867	9.55408288685671	10.3333673682206	0.25	0.19	0.34	15.3610853503825	15.9875534045234	16.6140214586643	36.5943672921212	38.0867880128642	39.5792087336072	37.3463800987371	38.8481849166972	40.396022986158	32.6884717361917	0.276396551585575	0.0502370008722088	-13.8001731434362	-0.506332481891828	-0.504964193478406	-0.507592613141444	0.177310615831552	0.180573727844122	0.174305438091298	0.199029820304822	0.20459881544641	0.198231133158133	0.00014053836163398	0.000352820858594641	0.00130862400420063
130	8.10930216216329	0.2	32.7022491938253	31.3302995547037	34.0741988329469	0.232598689526992	9.91632822274241	9.53273078512072	10.2999256603641	0.25	0.18	0.34	15.3737563055601	15.9923968250886	16.6110373446172	36.7382624105319	38.216611441992	39.6949604734521	37.4924231618874	39.0121314216373	40.5267443374816	32.7022491938253	0.275070799070929	-0.0782619371190168	-13.989074381951	-0.506332481891828	-0.504964193478406	-0.507592613141444	0.177310615831552	0.180573727844122	0.174305438091298	0.199029820304822	0.20459881544641	0.198231133158133	0.00014053836163398	0.000352820858594641	0.00130862400420063
130	8.10930216216329	0.2	32.7284292108213	31.3489080364213	34.1079503852214	0.224652972266998	9.80783167965673	9.41978662722421	10.1958767320892	0.25	0.18	0.34	15.2130027130095	15.8396974216099	16.4663921302103	36.4060875886095	37.9058245493551	39.4055615101006	37.1624462443986	38.7437946285509	40.2132887587072	32.7284292108213	0.273943602256882	-0.0803059696076597	-14.0369737339664	-0.506332481891828	-0.504964193478406	-0.507592613141444	0.177310615831552	0.180573727844122	0.174305438091298	0.199029820304822	0.20459881544641	0.198231133158133	0.00014053836163398	0.000352820858594641	0.00130862400420063
130	8.10930216216329	0.2	32.7332878442961	31.356954545443	34.1096211431492	0.227457652854015	10.0056950581218	9.61298203694388	10.3984080792997	0.25	0.19	0.34	15.4392482028311	16.0699779579838	16.7007077131366	36.7408324572355	38.2417822415399	39.7427320258443	37.5024880410286	39.0368003869108	40.5896310528742	32.7332878442961	0.27659883752912	-0.108610769514402	-13.9577291666479	-0.506332481891828	-0.504964193478406	-0.507592613141444	0.177310615831552	0.180573727844122	0.174305438091298	0.199029820304822	0.20459881544641	0.198231133158133	0.00014053836163398	0.000352820858594641	0.00130862400420063
130	8.10930216216329	0.2	32.7418263745931	31.3679142960333	34.1157384531529	0.229053144336022	9.89535523848464	9.50872782022342	10.2819826567459	0.25	0.18	0.34	15.2410889684892	15.8607957253536	16.480502482218	36.1957295560333	37.6674576078729	39.1391856597125	36.96248947044	38.458152388315	39.9379208824933	32.7418263745931	0.275723418775274	-0.075640413421966	-13.9496138826922	-0.506332481891828	-0.504964193478406	-0.507592613141444	0.177310615831552	0.180573727844122	0.174305438091298	0.199029820304822	0.20459881544641	0.198231133158133	0.00014053836163398	0.000352820858594641	0.00130862400420063
130	8.10930216216329	0.2	32.7865475954995	31.4028776446321	34.1702175463668	0.226733148019822	9.90437496107929	9.51483552680335	10.2939143953552	0.25	0.18	0.34	15.3136398372148	15.9405835801823	16.5675273231498	36.5190932999686	38.0141929161696	39.5092925323707	37.2905624673582	38.8336946429244	40.3205420909625	32.7865475954995	0.275040336709651	0.0442412975085496	-13.8516802706282	-0.506332481891828	-0.504964193478406	-0.507592613141444	0.177310615831552	0.180573727844122	0.174305438091298	0.199029820304822	0.20459881544641	0.198231133158133	0.00014053836163398	0.000352820858594641	0.00130862400420063
130	8.10930216216329	0.2	32.7959513862023	31.4045644609812	34.1873383114234	0.226461987360817	9.9401453879124	9.54889653478208	10.3313942410427	0.25	0.19	0.34	15.4031635570258	16.0342804671644	16.6653973773031	36.8166250771944	38.3251200415196	39.8336150058449	37.6088998771386	39.1671926698804	40.7022779146464	32.7959513862023	0.273889924087854	-0.0310255076156817	-13.9592495812635	-0.506332481891828	-0.504964193478406	-0.507592613141444	0.177310615831552	0.180573727844122	0.174305438091298	0.199029820304822	0.20459881544641	0.198231133158133	0.00014053836163398	0.000352820858594641	0.00130862400420063
130	8.10930216216329	0.2	32.9896023054294	31.5981670442022	34.3810375666566	0.225152445960463	10.0370743816687	9.64052789266453	10.4336208706728	0.25	0.19	0.33	15.5571288012124	16.1970444649386	16.8369601286648	37.19957044552	38.729710622165	40.25985079881	38.0334037744878	39.555427088827	41.1474240151318	32.9896023054294	0.274742728649402	-0.0740781025575182	-13.9563951850324	-0.506332481891828	-0.504964193478406	-0.507592613141444	0.177310615831552	0.180573727844122	0.174305438091298	0.199029820304822	0.20459881544641	0.198231133158133	0.00014053836163398	0.000352820858594641	0.00130862400420063
130	8.10930216216329	0.2	32.9913484772672	31.6019594084917	34.3807375460426	0.227713531330096	9.99338197005382	9.60143758337853	10.3853263567291	0.25	0.18	0.34	15.4618825395033	16.0930586541387	16.7242347687741	36.8940146415489	38.4000809795423	39.9061473175357	37.6523611743681	39.1861569382981	40.7038908864242	32.9913484772672	0.275292942127895	-0.0079895189953527	-13.9068485771613	-0.506332481891828	-0.504964193478406	-0.507592613141444	0.177310615831552	0.180573727844122	0.174305438091298	0.199029820304822	0.20459881544641	0.198231133158133	0.00014053836163398	0.000352820858594641	0.00130862400420063
130	8.10930216216329	0.2	33.0004275739502	31.6114643772199	34.3893907706805	0.22279018060967	9.88047506211882	9.48745374124601	10.2734963829916	0.25	0.18	0.33	15.294460622764	15.9280393763408	16.5616181299176	36.5335704440905	38.0469872684291	39.5604040927678	37.3147351764011	38.8744551179297	40.4406721433734	33.0004275739502	0.274108299715996	0.00668369664589527	-13.9179547630352	-0.506332481891828	-0.504964193478406	-0.507592613141444	0.177310615831552	0.180573727844122	0.174305438091298	0.199029820304822	0.20459881544641	0.198231133158133	0.00014053836163398	0.000352820858594641	0.00130862400420063
130	8.10930216216329	0.21	30.9784444808574	29.6942748204721	32.2626141412427	0.233367492097583	9.65719541669143	9.28442484185654	10.0299659915263	0.25	0.19	0.34	14.9084350791223	15.5070102207163	16.1055853623103	35.4701563692333	36.8942866524182	38.3184169356032	36.1703377893465	37.6376957999901	39.0823905721043	30.9784444808574	0.278984656049183	0.179305738459233	-13.6387524110686	-0.506332481891828	-0.504964193478406	-0.507592613141444	0.177310615831552	0.180573727844122	0.174305438091298	0.199029820304822	0.20459881544641	0.198231133158133	0.00014053836163398	0.000352820858594641	0.00130862400420063
130	8.10930216216329	0.21	31.0493550901893	29.7516081389943	32.3471020413844	0.229050078518113	9.61933328569475	9.24348722572593	9.99517934566357	0.25	0.18	0.34	14.8152343760555	15.4176312130694	16.0200280500832	35.182671923283	36.6132217037533	38.0437714842235	35.883480216175	37.3188641953611	38.8014458003326	31.0493550901893	0.280031315792898	-0.0231816545819753	-13.7761517068966	-0.506332481891828	-0.504964193478406	-0.507592613141444	0.177310615831552	0.180573727844122	0.174305438091298	0.199029820304822	0.20459881544641	0.198231133158133	0.00014053836163398	0.000352820858594641	0.00130862400420063
130	8.10930216216329	0.21	31.1117461166736	29.818072951164	32.4054192821831	0.232481102561731	9.73459403775148	9.35790262232391	10.1112854531791	0.25	0.19	0.34	15.0058574164155	15.6099006404184	16.2139438644213	35.6526824722221	37.0878394690701	38.5229964659182	36.4627581745635	37.9125166944114	39.3618420571196	31.1117461166736	0.278838818911645	-0.0505458921051684	-13.8323782803651	-0.506332481891828	-0.504964193478406	-0.507592613141444	0.177310615831552	0.180573727844122	0.174305438091298	0.199029820304822	0.20459881544641	0.198231133158133	0.00014053836163398	0.000352820858594641	0.00130862400420063
130	8.10930216216329	0.21	31.1526109428519	29.8515571045871	32.4536647811168	0.237737521706332	9.89721774385015	9.51979010631862	10.2746453813817	0.25	0.18	0.34	15.3417252610768	15.9499730329581	16.5582208048394	36.6346982330851	38.0871407188302	39.5395832045754	37.4130361729228	38.900074158852	40.36062746644	31.1526109428519	0.277277899146716	0.00390080400347286	-13.8619023051039	-0.506332481891828	-0.504964193478406	-0.507592613141444	0.177310615831552	0.180573727844122	0.174305438091298	0.199029820304822	0.20459881544641	0.198231133158133	0.00014053836163398	0.000352820858594641	0.00130862400420063
130	8.10930216216329	0.21	31.1644418191322	29.8596529000299	32.4692307382345	0.230846343423084	9.7008581233716	9.32374436648166	10.0779718802615	0.25	0.18	0.34	15.0108001807182	15.6179360080823	16.2250718354463	35.80827330516	37.2565962045303	38.7049191039007	36.5311185645531	38.0493752756254	39.5312741837163	31.1644418191322	0.276439200940122	0.148470374457302	-13.7373703289198	-0.506332481891828	-0.504964193478406	-0.507592613141444	0.177310615831552	0.180573727844122	0.174305438091298	0.199029820304822	0.20459881544641	0.198231133158133	0.00014053836163398	0.000352820858594641	0.00130862400420063
130	8.10930216216329	0.21	31.2110677591806	29.9107816431134	32.5113538752478	0.234376493197264	9.84311747838218	9.46423856086964	10.2219963958947	0.25	0.18	0.34	15.2229553332835	15.8323711675232	16.441787001763	36.2805333822473	37.7329406864626	39.1853479906779	37.0362614317408	38.5080230789744	39.9596388903706	31.2110677591806	0.277971550426881	-0.0986830489181818	-13.9316880057185	-0.506332481891828	-0.504964193478406	-0.507592613141444	0.177310615831552	0.180573727844122	0.174305438091298	0.199029820304822	0.20459881544641	0.198231133158133	0.00014053836163398	0.000352820858594641	0.00130862400420063
130	8.10930216216329	0.21	31.3345094861883	30.0206406992868	32.6483782730898	0.227935266565723	9.71567063477194	9.3348582654594	10.0964830040845	0.25	0.19	0.34	14.9174109702748	15.5259616792469	16.134512388219	35.319966964889	36.7608330092839	38.2016990536789	36.0492685057562	37.534202486982	39.0023832357948	31.3345094861883	0.279221869061515	0.0507688207201249	-13.7167322729689	-0.506332481891828	-0.504964193478406	-0.507592613141444	0.177310615831552	0.180573727844122	0.174305438091298	0.199029820304822	0.20459881544641	0.198231133158133	0.00014053836163398	0.000352820858594641	0.00130862400420063
130	8.10930216216329	0.21	31.3477029625607	30.0442087512615	32.65119717386	0.233278251659634	9.8317961357225	9.45219124601948	10.2114010254255	0.25	0.18	0.34	15.2086172305846	15.8194031654103	16.430189100236	36.2585120653258	37.7146726650333	39.1708332647408	36.9811084178358	38.4737427937218	39.9394919548913	31.3477029625607	0.278531045284045	-0.0886839885644908	-13.8947621279956	-0.506332481891828	-0.504964193478406	-0.507592613141444	0.177310615831552	0.180573727844122	0.174305438091298	0.199029820304822	0.20459881544641	0.198231133158133	0.00014053836163398	0.000352820858594641	0.00130862400420063
130	8.10930216216329	0.21	31.3701470340194	30.0630265276216	32.6772675404172	0.232202949575226	9.79483745630418	9.41551919179744	10.1741557208109	0.25	0.18	0.34	15.1436219979539	15.7537054460992	16.3637888942445	36.0891237374727	37.543028031523	38.9969323255732	36.8058640714474	38.3324666888844	39.7936392322562	31.3701470340194	0.278220390491274	0.0351528856314959	-13.8054243982356	-0.506332481891828	-0.504964193478406	-0.507592613141444	0.177310615831552	0.180573727844122	0.174305438091298	0.199029820304822	0.20459881544641	0.198231133158133	0.00014053836163398	0.000352820858594641	0.00130862400420063
130	8.10930216216329	0.21	31.3730830789011	30.0954316712476	32.6507344865545	0.242858179983841	9.88247024314247	9.51085379119881	10.2540866950861	0.25	0.18	0.34	15.2377274669077	15.8331093686016	16.4284912702955	36.1715714311809	37.5848989127706	38.9982263943602	36.8930189711621	38.3328177860634	39.7963634358269	31.3730830789011	0.279818051477258	-0.0257633678347464	-13.8305276780701	-0.506332481891828	-0.504964193478406	-0.507592613141444	0.177310615831552	0.180573727844122	0.174305438091298	0.199029820304822	0.20459881544641	0.198231133158133	0.00014053836163398	0.000352820858594641	0.00130862400420063
130	8.10930216216329	0.21	31.377041451363	30.061206535362	32.6928763673641	0.227126639177674	9.73507735849574	9.35262556075644	10.117529156235	0.25	0.18	0.34	15.0433934585844	15.6585547130322	16.27371596748	35.852501803196	37.318598534965	38.7846952667339	36.5973511233005	38.1351872489158	39.6058147409691	31.377041451363	0.276951482886584	0.093263888809764	-13.769156526341	-0.506332481891828	-0.504964193478406	-0.507592613141444	0.177310615831552	0.180573727844122	0.174305438091298	0.199029820304822	0.20459881544641	0.198231133158133	0.00014053836163398	0.000352820858594641	0.00130862400420063
130	8.10930216216329	0.21	31.3804775398538	30.0832508113454	32.6777042683622	0.23825690433694	9.93325881160587	9.55499879702493	10.3115188261868	0.25	0.18	0.34	15.3694913577095	15.9779335091495	16.5863756605896	36.6310967706995	38.0812360635391	39.5313753563787	37.3509726004114	38.8558312827267	40.3568069797339	31.3804775398538	0.277611942151846	0.0504887810890159	-13.8072471296107	-0.506332481891828	-0.504964193478406	-0.507592613141444	0.177310615831552	0.180573727844122	0.174305438091298	0.199029820304822	0.20459881544641	0.198231133158133	0.00014053836163398	0.000352820858594641	0.00130862400420063
130	8.10930216216329	0.21	31.3850280390889	30.0994611301495	32.6705949480283	0.239111747097106	9.87429838333113	9.49916700064833	10.2494297660139	0.25	0.18	0.34	15.3753939125906	15.9825832353311	16.5897725580716	36.8781306988966	38.3344840990305	39.7908374991644	37.6182365002555	39.1023846113087	40.6090651272296	31.3850280390889	0.276202158276229	-0.0254536140627023	-13.9393107594913	-0.506332481891828	-0.504964193478406	-0.507592613141444	0.177310615831552	0.180573727844122	0.174305438091298	0.199029820304822	0.20459881544641	0.198231133158133	0.00014053836163398	0.000352820858594641	0.00130862400420063
130	8.10930216216329	0.21	31.3855506502918	30.0970452645444	32.6740560360393	0.235162809873674	9.72094877886857	9.34759031510913	10.094307242628	0.25	0.18	0.34	15.0876604812189	15.6902869923409	16.2929135034629	36.0848909335526	37.5261821101782	38.9674732868039	36.7963961906662	38.2681358478916	39.7762616823834	31.3855506502918	0.277032640650347	-0.0302447617718482	-13.9096705400923	-0.506332481891828	-0.504964193478406	-0.507592613141444	0.177310615831552	0.180573727844122	0.174305438091298	0.199029820304822	0.20459881544641	0.198231133158133	0.00014053836163398	0.000352820858594641	0.00130862400420063
130	8.10930216216329	0.21	31.4260670531784	30.1185404254504	32.7335936809064	0.232651917425611	9.89447166394772	9.51177677241511	10.2771665554803	0.25	0.19	0.34	15.286998817967	15.9020528183371	16.5171068187071	36.4032766434226	37.8679186698091	39.3325606961956	37.1895584412359	38.6658434538357	40.1667281917475	31.4260670531784	0.278588662739284	-0.0113343222510788	-13.7892301831957	-0.506332481891828	-0.504964193478406	-0.507592613141444	0.177310615831552	0.180573727844122	0.174305438091298	0.199029820304822	0.20459881544641	0.198231133158133	0.00014053836163398	0.000352820858594641	0.00130862400420063
130	8.10930216216329	0.21	31.4440447611675	30.1481860581586	32.7399034641764	0.231512723853792	9.73469249135074	9.35697220231613	10.1124127803854	0.25	0.18	0.34	15.0806491537474	15.6894216320682	16.298194110389	36.0144537149042	37.4682776199544	38.9221015250046	36.7696127279183	38.2466278489857	39.707885398687	31.4440447611675	0.277438232616359	-0.0384428082150354	-13.8961605739346	-0.506332481891828	-0.504964193478406	-0.507592613141444	0.177310615831552	0.180573727844122	0.174305438091298	0.199029820304822	0.20459881544641	0.198231133158133	0.00014053836163398	0.000352820858594641	0.00130862400420063
130	8.10930216216329	0.21	31.4470270675647	30.1315336383769	32.7625204967526	0.235067895326742	9.90594002273362	9.52537607194752	10.2865039735197	0.25	0.19	0.34	15.2839274379533	15.8945607363535	16.5051940347537	36.3361582355435	37.7878837978792	39.2396093602149	37.0636118031238	38.5616571391814	39.989522120032	31.4470270675647	0.279165107996562	-0.0219922199048571	-13.8205753636843	-0.506332481891828	-0.504964193478406	-0.507592613141444	0.177310615831552	0.180573727844122	0.174305438091298	0.199029820304822	0.20459881544641	0.198231133158133	0.00014053836163398	0.000352820858594641	0.00130862400420063
130	8.10930216216329	0.21	31.4472120894298	30.1456111476449	32.7488130312147	0.231272656946451	9.76972408156335	9.39038858333944	10.1490595797873	0.25	0.18	0.34	15.0721772125978	15.6810350677886	16.2898929229793	35.8443565136343	37.2923303345195	38.7403041554047	36.5760450021135	38.0321867543161	39.5179130789788	31.4472120894298	0.278915038149656	0.0419677348008447	-13.7575539008636	-0.506332481891828	-0.504964193478406	-0.507592613141444	0.177310615831552	0.180573727844122	0.174305438091298	0.199029820304822	0.20459881544641	0.198231133158133	0.00014053836163398	0.000352820858594641	0.00130862400420063
130	8.10930216216329	0.21	31.4517739890459	30.1501953496775	32.7533526284143	0.238887600602341	9.94266996026963	9.56470826712925	10.32063165341	0.25	0.18	0.34	15.3408596643544	15.9470733753251	16.5532870862958	36.4567112563864	37.8973448782344	39.3379785000824	37.2055789645841	38.6525623455518	40.1588377652572	31.4517739890459	0.278208389218909	0.0300368060040001	-13.8083847252293	-0.506332481891828	-0.504964193478406	-0.507592613141444	0.177310615831552	0.180573727844122	0.174305438091298	0.199029820304822	0.20459881544641	0.198231133158133	0.00014053836163398	0.000352820858594641	0.00130862400420063
130	8.10930216216329	0.21	31.4566067908754	30.146033866199	32.7671797155519	0.232653679457418	9.83612412912146	9.45568786044085	10.2165603978021	0.25	0.18	0.34	15.2544179482336	15.8681579458704	16.4818979435071	36.4649927322947	37.932110299762	39.3992278672292	37.2681566699845	38.7523529950221	40.2289235357219	31.4566067908754	0.276875244676887	-0.0265254851299282	-13.9002063925981	-0.506332481891828	-0.504964193478406	-0.507592613141444	0.177310615831552	0.180573727844122	0.174305438091298	0.199029820304822	0.20459881544641	0.198231133158133	0.00014053836163398	0.000352820858594641	0.00130862400420063
130	8.10930216216329	0.21	31.4571036516545	30.1673792338686	32.7468280694405	0.236992080764401	9.86918509620087	9.49205076583624	10.2463194265655	0.25	0.18	0.34	15.2672417663347	15.8738336548636	16.4804255433926	36.3849990952517	37.8306331955763	39.2762672959009	37.173262902996	38.6290751506911	40.0844298686916	31.4571036516545	0.277870940460636	0.0100621899631466	-13.8322508435837	-0.506332481891828	-0.504964193478406	-0.507592613141444	0.177310615831552	0.180573727844122	0.174305438091298	0.199029820304822	0.20459881544641	0.198231133158133	0.00014053836163398	0.000352820858594641	0.00130862400420063
130	8.10930216216329	0.21	31.4669538509769	30.1663863856693	32.7675213162846	0.232343727412225	9.8151084362218	9.43515515866677	10.1950617137768	0.25	0.19	0.34	15.190616076941	15.8023415090567	16.4140669411724	36.2383099699285	37.697625096663	39.1569402233975	37.0253398253104	38.4995816923986	39.9984454598457	31.4669538509769	0.27805053316019	0.153513169716871	-13.6741992849994	-0.506332481891828	-0.504964193478406	-0.507592613141444	0.177310615831552	0.180573727844122	0.174305438091298	0.199029820304822	0.20459881544641	0.198231133158133	0.00014053836163398	0.000352820858594641	0.00130862400420063
130	8.10930216216329	0.21	31.4689434732912	30.1733125611425	32.7645743854399	0.233657080482621	9.90155089343916	9.51965719382356	10.2834445930548	0.25	0.18	0.34	15.3219307390302	15.9365903529267	16.5512499668232	36.540145505813	38.0060020033307	39.4718585008484	37.2816717235012	38.7957581321778	40.2473191774363	31.4689434732912	0.27953969084974	-0.0105299147785008	-13.7998123365405	-0.506332481891828	-0.504964193478406	-0.507592613141444	0.177310615831552	0.180573727844122	0.174305438091298	0.199029820304822	0.20459881544641	0.198231133158133	0.00014053836163398	0.000352820858594641	0.00130862400420063
130	8.10930216216329	0.21	31.4705071338895	30.1508982540252	32.7901160137538	0.22764283419984	9.77221320655179	9.38886609114403	10.1555603219595	0.25	0.19	0.34	15.1351973190102	15.7531669627399	16.3711366064696	36.1523353044565	37.6284340494679	39.1045327944792	36.8948671001288	38.3940721406481	39.9232312605682	31.4705071338895	0.277495879710616	-0.102803304321084	-13.9398554935549	-0.506332481891828	-0.504964193478406	-0.507592613141444	0.177310615831552	0.180573727844122	0.174305438091298	0.199029820304822	0.20459881544641	0.198231133158133	0.00014053836163398	0.000352820858594641	0.00130862400420063
130	8.10930216216329	0.21	31.4817525630895	30.1794008058064	32.7841043203726	0.23256252076672	9.72276518934899	9.34661732126932	10.0989130574287	0.25	0.18	0.34	15.0138861430835	15.618109154489	16.2223321658944	35.7344632024025	37.1725708822759	38.6106785621493	36.4820302198904	37.9689252598032	39.4310850705605	31.4817525630895	0.277569569895262	-0.0528011487549275	-13.9196562300084	-0.506332481891828	-0.504964193478406	-0.507592613141444	0.177310615831552	0.180573727844122	0.174305438091298	0.199029820304822	0.20459881544641	0.198231133158133	0.00014053836163398	0.000352820858594641	0.00130862400420063
130	8.10930216216329	0.21	31.4861129146784	30.188685348011	32.7835404813457	0.235786014617034	9.83358017307533	9.45654896427414	10.2106113818765	0.25	0.18	0.34	15.308066246691	15.9183965842384	16.5287269217857	36.7206862291223	38.184734558939	39.6487828887557	37.4724800745296	38.976194775121	40.4578146185319	31.4861129146784	0.275211308168455	-0.0131062249986093	-13.9424105325253	-0.506332481891828	-0.504964193478406	-0.507592613141444	0.177310615831552	0.180573727844122	0.174305438091298	0.199029820304822	0.20459881544641	0.198231133158133	0.00014053836163398	0.000352820858594641	0.00130862400420063
130	8.10930216216329	0.21	31.4879569248631	30.2023697590972	32.773544090629	0.233930179186258	9.83647121957785	9.45737666723371	10.215565771922	0.25	0.18	0.34	15.2354790586644	15.8461861624116	16.4568932661588	36.3672957171232	37.8250618794477	39.2828280417721	37.1194119119689	38.6026980901168	40.0633694988832	31.4879569248631	0.27946682452559	-0.0266736093530567	-13.8176091297213	-0.506332481891828	-0.504964193478406	-0.507592613141444	0.177310615831552	0.180573727844122	0.174305438091298	0.199029820304822	0.20459881544641	0.198231133158133	0.00014053836163398	0.000352820858594641	0.00130862400420063
130	8.10930216216329	0.21	31.491646413118	30.1884944779495	32.7947983482865	0.233244436055772	9.87335546977785	9.49210993768846	10.2546010018672	0.25	0.18	0.34	15.2562280060382	15.868986265479	16.4817445249199	36.3320149948564	37.7912709958427	39.250526996829	37.07382142075	38.5403209937112	40.0203940235402	31.491646413118	0.278366213333962	0.0753011227021411	-13.7484721250116	-0.506332481891828	-0.504964193478406	-0.507592613141444	0.177310615831552	0.180573727844122	0.174305438091298	0.199029820304822	0.20459881544641	0.198231133158133	0.00014053836163398	0.000352820858594641	0.00130862400420063
130	8.10930216216329	0.21	31.4998442595313	30.2020307933098	32.7976577257527	0.231263405586424	9.75509622933889	9.37631884119321	10.1338736174846	0.25	0.18	0.34	15.0814165412337	15.6906641216305	16.2999117020272	35.9429120349536	37.3949064235336	38.8469008121136	36.6612843756499	38.1298553796417	39.5912489031795	31.4998442595313	0.278205075228237	0.0277984555908273	-13.817156507846	-0.506332481891828	-0.504964193478406	-0.507592613141444	0.177310615831552	0.180573727844122	0.174305438091298	0.199029820304822	0.20459881544641	0.198231133158133	0.00014053836163398	0.000352820858594641	0.00130862400420063
130	8.10930216216329	0.21	31.5168789968649	30.1956134465675	32.8381445471624	0.2286558644814	9.67834071356457	9.29976653086443	10.0569148962647	0.25	0.18	0.34	15.0020404383771	15.6127423499729	16.2234442615686	35.8596659781235	37.319438510532	38.7792110429406	36.5910931276103	38.1038142884882	39.5776757493788	31.5168789968649	0.276790618440112	-0.0389355804420299	-13.9095579571227	-0.506332481891828	-0.504964193478406	-0.507592613141444	0.177310615831552	0.180573727844122	0.174305438091298	0.199029820304822	0.20459881544641	0.198231133158133	0.00014053836163398	0.000352820858594641	0.00130862400420063
130	8.10930216216329	0.21	31.5222230357438	30.2116593040109	32.8327867674767	0.230089035778893	9.87710410132289	9.49231825479626	10.2618899478495	0.25	0.19	0.34	15.2314957750705	15.8489280859515	16.4663603968326	36.2129717079967	37.6809206957865	39.1488696835762	36.994749425987	38.5098583669535	39.9782737056505	31.5222230357438	0.279712127101077	0.0835659389372141	-13.6774795892104	-0.506332481891828	-0.504964193478406	-0.507592613141444	0.177310615831552	0.180573727844122	0.174305438091298	0.199029820304822	0.20459881544641	0.198231133158133	0.00014053836163398	0.000352820858594641	0.00130862400420063
130	8.10930216216329	0.21	31.5344329998863	30.2243772942106	32.844488705562	0.236300431351593	9.93690350945494	9.55645380065943	10.3173532182504	0.25	0.18	0.34	15.3322240940802	15.942611619982	16.5529991458839	36.4472190925706	37.8982106611394	39.3492022297082	37.238018377752	38.6838138787077	40.1937860263099	31.5344329998863	0.277243618584176	0.186170975044994	-13.65779925928	-0.506332481891828	-0.504964193478406	-0.507592613141444	0.177310615831552	0.180573727844122	0.174305438091298	0.199029820304822	0.20459881544641	0.198231133158133	0.00014053836163398	0.000352820858594641	0.00130862400420063
130	8.10930216216329	0.21	31.5383044357468	30.2169234538787	32.8596854176148	0.230947806983507	9.72504649473546	9.34710041902519	10.1029925704457	0.25	0.18	0.34	15.0636654689824	15.6727584491141	16.2818514292457	35.9712970926621	37.4257813674547	38.8802656422473	36.6831103478167	38.1820068680118	39.6701051151008	31.5383044357468	0.27681895634874	-0.093614209050595	-13.9697052122399	-0.506332481891828	-0.504964193478406	-0.507592613141444	0.177310615831552	0.180573727844122	0.174305438091298	0.199029820304822	0.20459881544641	0.198231133158133	0.00014053836163398	0.000352820858594641	0.00130862400420063
130	8.10930216216329	0.21	31.5690937731482	30.2529734550998	32.8852140911967	0.234221349019402	9.90733829657485	9.52582247864611	10.2888541145036	0.25	0.19	0.34	15.232019999364	15.8420729981251	16.4521259968863	36.0873183523903	37.5326405604128	38.9779627684353	36.8404362166001	38.3231085546693	39.8198790753874	31.5690937731482	0.279972175520028	-0.0017328326871096	-13.7528560697944	-0.506332481891828	-0.504964193478406	-0.507592613141444	0.177310615831552	0.180573727844122	0.174305438091298	0.199029820304822	0.20459881544641	0.198231133158133	0.00014053836163398	0.000352820858594641	0.00130862400420063
130	8.10930216216329	0.21	31.5704254075697	30.2519088740521	32.8889419410874	0.229265921565294	9.76035907756315	9.37923578513585	10.1414823699904	0.25	0.19	0.34	15.1105455832589	15.7245594554969	16.3385733277348	36.0713715462197	37.5371242153071	39.0028768843945	36.819210494238	38.3257375522114	39.8260555691505	31.5704254075697	0.277593174876244	-0.033750884187239	-13.8709447421551	-0.506332481891828	-0.504964193478406	-0.507592613141444	0.177310615831552	0.180573727844122	0.174305438091298	0.199029820304822	0.20459881544641	0.198231133158133	0.00014053836163398	0.000352820858594641	0.00130862400420063
130	8.10930216216329	0.21	31.5737349426901	30.2612749313782	32.886194954002	0.230333296375314	9.80834346092933	9.42649959253998	10.1901873293187	0.25	0.18	0.34	15.1829845906172	15.7980092360716	16.4130338815259	36.2353370037237	37.7031396719425	39.1709423401613	36.9920463227975	38.4977805451824	39.9972690145284	31.5737349426901	0.27704333881929	-0.0167062062827601	-13.8869169950189	-0.506332481891828	-0.504964193478406	-0.507592613141444	0.177310615831552	0.180573727844122	0.174305438091298	0.199029820304822	0.20459881544641	0.198231133158133	0.00014053836163398	0.000352820858594641	0.00130862400420063
130	8.10930216216329	0.21	31.5742018072534	30.2540449975691	32.8943586169377	0.229032307596455	9.74270503050707	9.36201944114792	10.1233906198662	0.25	0.19	0.34	15.0205031089166	15.6312782856223	16.2420534623279	35.7067496482079	37.158684790981	38.6106199337541	36.4028598400143	37.9381693167467	39.4098210936649	31.5742018072534	0.278249495439826	0.0281192165328005	-13.7785064399637	-0.506332481891828	-0.504964193478406	-0.507592613141444	0.177310615831552	0.180573727844122	0.174305438091298	0.199029820304822	0.20459881544641	0.198231133158133	0.00014053836163398	0.000352820858594641	0.00130862400420063
130	8.10930216216329	0.21	31.5749845060165	30.2532324005088	32.8967366115243	0.236711852012428	10.0462699696647	9.66207093416179	10.4304690051676	0.25	0.19	0.34	15.5675583225926	16.1865809869293	16.8056036512661	37.1655951197502	38.6434341768424	40.1212732339347	37.9675665879185	39.4804175221926	40.9685452125563	31.5749845060165	0.277264377629074	-0.0249918533126593	-13.8923434704483	-0.506332481891828	-0.504964193478406	-0.507592613141444	0.177310615831552	0.180573727844122	0.174305438091298	0.199029820304822	0.20459881544641	0.198231133158133	0.00014053836163398	0.000352820858594641	0.00130862400420063
130	8.10930216216329	0.21	31.5860172105315	30.2639339283561	32.9081004927069	0.231816653183049	9.84153472245526	9.4599946786678	10.2230747662427	0.25	0.19	0.34	15.1619096700181	15.7734190710165	16.3849284720148	36.0051366111579	37.4572940241184	38.9094514370789	36.7636955852396	38.2434470368107	39.6900066705797	31.5860172105315	0.279158620831914	0.00479715829453528	-13.7788076092603	-0.506332481891828	-0.504964193478406	-0.507592613141444	0.177310615831552	0.180573727844122	0.174305438091298	0.199029820304822	0.20459881544641	0.198231133158133	0.00014053836163398	0.000352820858594641	0.00130862400420063
130	8.10930216216329	0.21	31.588783678402	30.29812623716	32.8794411196439	0.235908896233709	9.78816145323594	9.41299957238688	10.163323334085	0.25	0.18	0.34	15.1230041276481	15.7257423546061	16.3284805815641	36.0001470482499	37.4349588501205	38.8697706519912	36.7523936782616	38.1769356842022	39.6741184916091	31.588783678402	0.2780663179486	-0.0471830572190956	-13.8843138614529	-0.506332481891828	-0.504964193478406	-0.507592613141444	0.177310615831552	0.180573727844122	0.174305438091298	0.199029820304822	0.20459881544641	0.198231133158133	0.00014053836163398	0.000352820858594641	0.00130862400420063
130	8.10930216216329	0.21	31.5975938761317	30.2838041612252	32.9113835910382	0.236764643989632	10.0292384496142	9.64574677497328	10.4127301242551	0.25	0.19	0.35	15.4058432987316	16.0183425467126	16.6308417946936	36.4565446863484	37.9059691528566	39.3553936193649	37.2043698663175	38.6977185307857	40.1938767667875	31.5975938761317	0.281301911339237	-0.0339291562028248	-13.7416942955362	-0.506332481891828	-0.504964193478406	-0.507592613141444	0.177310615831552	0.180573727844122	0.174305438091298	0.199029820304822	0.20459881544641	0.198231133158133	0.00014053836163398	0.000352820858594641	0.00130862400420063
130	8.10930216216329	0.21	31.6038499869907	30.2965238596088	32.9111761143726	0.23893121582641	9.92520211765591	9.54794969661509	10.3024545386967	0.25	0.18	0.34	15.3556907203257	15.9624148532618	16.569138986198	36.5922733684601	38.0380836374996	39.4838939065392	37.3385255279398	38.8029306724725	40.2991049600266	31.6038499869907	0.277920228829982	-0.165916326756307	-14.0042798235691	-0.506332481891828	-0.504964193478406	-0.507592613141444	0.177310615831552	0.180573727844122	0.174305438091298	0.199029820304822	0.20459881544641	0.198231133158133	0.00014053836163398	0.000352820858594641	0.00130862400420063
130	8.10930216216329	0.21	31.6091312443435	30.3104788473114	32.9077836413757	0.234006059397092	9.79093948116578	9.41367957753044	10.1681993848011	0.25	0.18	0.34	15.1252976855312	15.7314547466787	16.3376118078261	36.0084939928496	37.4515599971591	38.8946260014685	36.7166232194902	38.210370809026	39.6644419035339	31.6091312443435	0.277097980016093	0.00181194412285242	-13.8786245441377	-0.506332481891828	-0.504964193478406	-0.507592613141444	0.177310615831552	0.180573727844122	0.174305438091298	0.199029820304822	0.20459881544641	0.198231133158133	0.00014053836163398	0.000352820858594641	0.00130862400420063
130	8.10930216216329	0.21	31.6131486616901	30.3127281159383	32.9135692074418	0.235396304298912	9.77416579945507	9.3990069062706	10.1493246926395	0.25	0.18	0.34	15.0348465877819	15.634958542302	16.2350704968222	35.6335272226168	37.0558301069967	38.4781329913766	36.3456817852338	37.8324754420101	39.2625904519581	31.6131486616901	0.278687658809128	0.211645266557025	-13.6081342873889	-0.506332481891828	-0.504964193478406	-0.507592613141444	0.177310615831552	0.180573727844122	0.174305438091298	0.199029820304822	0.20459881544641	0.198231133158133	0.00014053836163398	0.000352820858594641	0.00130862400420063
130	8.10930216216329	0.21	31.6259110454465	30.3195502425407	32.9322718483523	0.237361894154735	9.90209860524985	9.52409306444019	10.2801041460595	0.25	0.18	0.34	15.3322048805668	15.9407308954293	16.5492569102917	36.5722140360859	38.0237432737551	39.4752725114243	37.3163415570718	38.8129766623708	40.3044710830635	31.6259110454465	0.277474708796486	0.03737768764313	-13.8173728421356	-0.506332481891828	-0.504964193478406	-0.507592613141444	0.177310615831552	0.180573727844122	0.174305438091298	0.199029820304822	0.20459881544641	0.198231133158133	0.00014053836163398	0.000352820858594641	0.00130862400420063
130	8.10930216216329	0.21	31.6293410725342	30.3215756042871	32.9371065407812	0.228372259600878	9.83482638953303	9.4498216219924	10.2198311570737	0.25	0.19	0.34	15.1467129841184	15.7638205809309	16.3809281777435	35.9716984450086	37.4372578970126	38.9028173490165	36.7287661005841	38.259177680577	39.7753475443184	31.6293410725342	0.278360589597059	0.109112553403669	-13.6834692746392	-0.506332481891828	-0.504964193478406	-0.507592613141444	0.177310615831552	0.180573727844122	0.174305438091298	0.199029820304822	0.20459881544641	0.198231133158133	0.00014053836163398	0.000352820858594641	0.00130862400420063
130	8.10930216216329	0.21	31.6382320750553	30.3205683772174	32.9558957728933	0.228312557879629	9.7805187801946	9.39757512718262	10.1634624332066	0.25	0.18	0.34	15.1391282050839	15.7560355433931	16.3729428817024	36.1372739321676	37.6098388760169	39.0824038198662	36.8484863290947	38.3813290990271	39.8704856718071	31.6382320750553	0.277218133883793	0.102440860143126	-13.7416928299039	-0.506332481891828	-0.504964193478406	-0.507592613141444	0.177310615831552	0.180573727844122	0.174305438091298	0.199029820304822	0.20459881544641	0.198231133158133	0.00014053836163398	0.000352820858594641	0.00130862400420063
130	8.10930216216329	0.21	31.6395436236501	30.3346128936634	32.9444743536368	0.238246727211257	9.84092387681955	9.4661694834479	10.2156782701912	0.25	0.18	0.34	15.2195401564297	15.8220636532561	16.4245871500825	36.2566913246078	37.6920506203371	39.1274099160665	36.9873625851588	38.4527978374265	39.9198956627043	31.6395436236501	0.277635424864803	0.0203090184414384	-13.8365442724365	-0.506332481891828	-0.504964193478406	-0.507592613141444	0.177310615831552	0.180573727844122	0.174305438091298	0.199029820304822	0.20459881544641	0.198231133158133	0.00014053836163398	0.000352820858594641	0.00130862400420063
130	8.10930216216329	0.21	31.6436479781185	30.3243000740739	32.9629958821632	0.232652323240414	9.90705225890207	9.52387121506171	10.2902333027424	0.25	0.19	0.34	15.2939118766783	15.9092432881363	16.5245746995943	36.3896516531263	37.8537437634207	39.3178358737151	37.1488418612141	38.6384895228994	40.1752029332877	31.6436479781185	0.278342717059821	0.151568206130257	-13.6463772592795	-0.506332481891828	-0.504964193478406	-0.507592613141444	0.177310615831552	0.180573727844122	0.174305438091298	0.199029820304822	0.20459881544641	0.198231133158133	0.00014053836163398	0.000352820858594641	0.00130862400420063
130	8.10930216216329	0.21	31.6515946678054	30.3321835186846	32.9710058169263	0.230271488326575	9.7584087671176	9.37844264467604	10.1383748895591	0.25	0.19	0.34	15.0650747855008	15.675433910935	16.2857930363691	35.8564560828395	37.3091747375755	38.7618933923114	36.5911594118035	38.0967965275641	39.5876202561492	31.6515946678054	0.279071514325551	-0.119353456312637	-13.9033465405277	-0.506332481891828	-0.504964193478406	-0.507592613141444	0.177310615831552	0.180573727844122	0.174305438091298	0.199029820304822	0.20459881544641	0.198231133158133	0.00014053836163398	0.000352820858594641	0.00130862400420063
130	8.10930216216329	0.21	31.6524926243811	30.3264824129285	32.9785028358336	0.224496649257521	9.65805981083389	9.2757689056667	10.0403507160011	0.25	0.19	0.34	14.9136221412696	15.5282711440304	16.1429201467912	35.5284120422025	36.9926775857813	38.45694312936	36.2768288630691	37.7579719029568	39.2678291480599	31.6524926243811	0.27776391173144	0.0293135695395016	-13.8046546895361	-0.506332481891828	-0.504964193478406	-0.507592613141444	0.177310615831552	0.180573727844122	0.174305438091298	0.199029820304822	0.20459881544641	0.198231133158133	0.00014053836163398	0.000352820858594641	0.00130862400420063
130	8.10930216216329	0.21	31.6554097887604	30.3440482768121	32.9667713007087	0.236197444168538	9.85981109298799	9.48220523874757	10.2374169472284	0.25	0.18	0.34	15.289417675143	15.8982816974559	16.5071457197689	36.5298043613208	37.984515331373	39.4392263014251	37.2447322902924	38.7488841840401	40.1990945491522	31.6554097887604	0.276309415257513	-0.105436426075263	-14.0132562477004	-0.506332481891828	-0.504964193478406	-0.507592613141444	0.177310615831552	0.180573727844122	0.174305438091298	0.199029820304822	0.20459881544641	0.198231133158133	0.00014053836163398	0.000352820858594641	0.00130862400420063
130	8.10930216216329	0.21	31.6600110604837	30.3461969323739	32.9738251885936	0.226857988161625	9.72392243529935	9.34161631363292	10.1062285569658	0.25	0.19	0.34	15.0169227776589	15.6314911043533	16.2460594310478	35.7683196038611	37.2321398986768	38.6959601934925	36.5247486736349	38.0083712502201	39.5217740809416	31.6600110604837	0.277998862738624	0.104938436833918	-13.7171679738654	-0.506332481891828	-0.504964193478406	-0.507592613141444	0.177310615831552	0.180573727844122	0.174305438091298	0.199029820304822	0.20459881544641	0.198231133158133	0.00014053836163398	0.000352820858594641	0.00130862400420063
130	8.10930216216329	0.21	31.6608113189086	30.3493894087259	32.9722332290913	0.230424332363974	9.79123288280018	9.41015298230159	10.1723127832988	0.25	0.18	0.34	15.1163047685531	15.728464839483	16.3406249104128	35.9790905065292	37.4361240166162	38.8931575267031	36.7098424906927	38.19528685535	39.7062738154182	31.6608113189086	0.278158146372099	-0.0737295781471624	-13.8980341614872	-0.506332481891828	-0.504964193478406	-0.507592613141444	0.177310615831552	0.180573727844122	0.174305438091298	0.199029820304822	0.20459881544641	0.198231133158133	0.00014053836163398	0.000352820858594641	0.00130862400420063
130	8.10930216216329	0.21	31.6687303724185	30.3449021938582	32.9925585509788	0.228531317913807	9.6699746817581	9.29159414143805	10.0483552220781	0.25	0.18	0.34	15.0136503313132	15.6250495205227	16.2364487097321	35.947704778344	37.4115991058668	38.8754934333896	36.6901727330234	38.184828291548	39.6826851602197	31.6687303724185	0.276237729473084	0.0354898998092926	-13.8485423223296	-0.506332481891828	-0.504964193478406	-0.507592613141444	0.177310615831552	0.180573727844122	0.174305438091298	0.199029820304822	0.20459881544641	0.198231133158133	0.00014053836163398	0.000352820858594641	0.00130862400420063
130	8.10930216216329	0.21	31.6694513357311	30.3446455892428	32.9942570822194	0.234989702203697	9.89752698832403	9.51720355259771	10.2778504240504	0.25	0.18	0.34	15.3557401348277	15.9693812967428	16.5830224586579	36.7122492664975	38.179332396233	39.6464155259686	37.4971933436228	39.0138528573478	40.4945635450688	31.6694513357311	0.276417409755781	0.0495626209811811	-13.828553781637	-0.506332481891828	-0.504964193478406	-0.507592613141444	0.177310615831552	0.180573727844122	0.174305438091298	0.199029820304822	0.20459881544641	0.198231133158133	0.00014053836163398	0.000352820858594641	0.00130862400420063
130	8.10930216216329	0.21	31.6710890687303	30.3621959289411	32.9799822085195	0.235646641321505	9.97335883079059	9.59082039762506	10.3558972639561	0.25	0.18	0.34	15.4355785357786	16.0512403648274	16.6669021938762	36.8090290634088	38.277190046566	39.7453510297231	37.5701367858718	39.0607342875432	40.5723064599977	31.6710890687303	0.277656756190552	-0.00222541360345284	-13.8430742296321	-0.506332481891828	-0.504964193478406	-0.507592613141444	0.177310615831552	0.180573727844122	0.174305438091298	0.199029820304822	0.20459881544641	0.198231133158133	0.00014053836163398	0.000352820858594641	0.00130862400420063
130	8.10930216216329	0.21	31.67382268489	30.3667993238087	32.9808460459714	0.231265010322451	9.74753062234687	9.3690487048219	10.1260125398718	0.25	0.19	0.34	14.9902156139448	15.5957760852826	16.2013365566204	35.5355860003245	36.9711188013072	38.4066516022898	36.254428207869	37.7322074021968	39.1731175383776	31.67382268489	0.280820118668002	0.0160408936072055	-13.7124962818051	-0.506332481891828	-0.504964193478406	-0.507592613141444	0.177310615831552	0.180573727844122	0.174305438091298	0.199029820304822	0.20459881544641	0.198231133158133	0.00014053836163398	0.000352820858594641	0.00130862400420063
130	8.10930216216329	0.21	31.6748416391659	30.3590331778417	32.9906501004901	0.236757330257276	9.91967787716105	9.54036783449155	10.2989879198305	0.25	0.18	0.34	15.3953014294891	16.007394437163	16.6194874448369	36.8121375417255	38.2757303196922	39.7393230976589	37.5552348889799	39.0567907716616	40.552627465306	31.6748416391659	0.275382954379962	0.0110027194218124	-13.9149332035588	-0.506332481891828	-0.504964193478406	-0.507592613141444	0.177310615831552	0.180573727844122	0.174305438091298	0.199029820304822	0.20459881544641	0.198231133158133	0.00014053836163398	0.000352820858594641	0.00130862400420063
130	8.10930216216329	0.21	31.6768877824079	30.3545056073073	32.9992699575086	0.231019421456292	9.82565370527997	9.44387468300052	10.2074327275594	0.25	0.18	0.34	15.1837111685648	15.7975293945672	16.4113476205696	36.1713768520715	37.6336445496663	39.0959122472612	36.9406828083773	38.402394532106	39.9073122896658	31.6768877824079	0.277372807838421	0.110348228683338	-13.7330464818992	-0.506332481891828	-0.504964193478406	-0.507592613141444	0.177310615831552	0.180573727844122	0.174305438091298	0.199029820304822	0.20459881544641	0.198231133158133	0.00014053836163398	0.000352820858594641	0.00130862400420063
130	8.10930216216329	0.21	31.6922110686422	30.3769694907037	33.0074526465806	0.228606947684988	9.68532475055718	9.30642483882974	10.0642246622846	0.25	0.19	0.34	14.9712307302857	15.5807664113228	16.1903020923599	35.6856994403308	37.138599840005	38.5915002396792	36.4243961353737	37.8655520040778	39.3629123818872	31.6922110686422	0.278145574491072	-0.11357660986824	-13.9283013298179	-0.506332481891828	-0.504964193478406	-0.507592613141444	0.177310615831552	0.180573727844122	0.174305438091298	0.199029820304822	0.20459881544641	0.198231133158133	0.00014053836163398	0.000352820858594641	0.00130862400420063
130	8.10930216216329	0.21	31.6931244162864	30.3680624132671	33.0181864193057	0.228414975051461	9.86567684526711	9.47951117552994	10.2518425150043	0.25	0.19	0.34	15.1831218104557	15.8016347584409	16.4201477064261	36.0314643439335	37.4992736330774	38.9670829222213	36.847375497663	38.3324654503492	39.7894890916127	31.6931244162864	0.278744384572919	-0.100018513334042	-13.8810619074176	-0.506332481891828	-0.504964193478406	-0.507592613141444	0.177310615831552	0.180573727844122	0.174305438091298	0.199029820304822	0.20459881544641	0.198231133158133	0.00014053836163398	0.000352820858594641	0.00130862400420063
130	8.10930216216329	0.21	31.6981148488507	30.4052379239713	32.9909917737301	0.239624491527179	10.0270314110903	9.64663360713565	10.407429215045	0.25	0.18	0.34	15.5218387481371	16.1339147959682	16.7459908437993	37.0061313819799	38.4654022202701	39.9246730585604	37.7597034839302	39.2589956164683	40.7441144745886	31.6981148488507	0.279250465493641	0.0601392232931048	-13.731812836618	-0.506332481891828	-0.504964193478406	-0.507592613141444	0.177310615831552	0.180573727844122	0.174305438091298	0.199029820304822	0.20459881544641	0.198231133158133	0.00014053836163398	0.000352820858594641	0.00130862400420063
130	8.10930216216329	0.21	31.6988077521696	30.3858629196722	33.0117525846671	0.233794804153091	9.75467098967954	9.3785869418846	10.1307550374745	0.25	0.18	0.34	15.0595861278764	15.6634798854525	16.2673736430285	35.8296563361161	37.2664359138379	38.7032154915597	36.5588506990014	38.0112314668822	39.5197750945432	31.6988077521696	0.277353442526811	-0.0224402639312858	-13.8796920743916	-0.506332481891828	-0.504964193478406	-0.507592613141444	0.177310615831552	0.180573727844122	0.174305438091298	0.199029820304822	0.20459881544641	0.198231133158133	0.00014053836163398	0.000352820858594641	0.00130862400420063
130	8.10930216216329	0.21	31.6989848445085	30.3792484189535	33.0187212700635	0.227102273181316	9.66797625010538	9.28813422116808	10.0478182790427	0.25	0.18	0.34	14.9168121471316	15.5268412505365	16.1368703539414	35.4959001074389	36.947519387987	38.399138668535	36.2237981918789	37.6878704634647	39.1888033395585	31.6989848445085	0.276816062485797	0.110864533451149	-13.7462912914262	-0.506332481891828	-0.504964193478406	-0.507592613141444	0.177310615831552	0.180573727844122	0.174305438091298	0.199029820304822	0.20459881544641	0.198231133158133	0.00014053836163398	0.000352820858594641	0.00130862400420063
130	8.10930216216329	0.21	31.7107922070126	30.4067837258184	33.0148006882068	0.23046746897974	9.73127651945477	9.35257621259288	10.1099768263167	0.25	0.18	0.34	15.0595105683863	15.6692934927701	16.279076417154	35.930008554925	37.3848702909865	38.839732027048	36.6488165381741	38.1488521884146	39.6233447662484	31.7107922070126	0.277918673553674	-0.0283671933981843	-13.8747341779833	-0.506332481891828	-0.504964193478406	-0.507592613141444	0.177310615831552	0.180573727844122	0.174305438091298	0.199029820304822	0.20459881544641	0.198231133158133	0.00014053836163398	0.000352820858594641	0.00130862400420063
130	8.10930216216329	0.21	31.7142306368125	30.3856555102494	33.0428057633755	0.22961454494618	9.85942763408047	9.47481529647942	10.2440399716815	0.25	0.18	0.34	15.2670827231497	15.8868212817136	16.5065598402775	36.4512256853891	37.9308947533962	39.4105638214033	37.2128234725563	38.7502520399358	40.2159572532756	31.7142306368125	0.277181920085826	0.0710956374014628	-13.7875516168559	-0.506332481891828	-0.504964193478406	-0.507592613141444	0.177310615831552	0.180573727844122	0.174305438091298	0.199029820304822	0.20459881544641	0.198231133158133	0.00014053836163398	0.000352820858594641	0.00130862400420063
130	8.10930216216329	0.21	31.714448115224	30.3965177874907	33.0323784429574	0.226667723231484	9.77189860455807	9.38749774769104	10.1562994614251	0.25	0.18	0.34	15.0664637842776	15.6834079097829	16.3003520352882	35.8281946034293	37.2952936191329	38.7623926348365	36.5537973749483	38.0679529850487	39.5639876212873	31.714448115224	0.277655957130584	0.0556648028015889	-13.7690976476086	-0.506332481891828	-0.504964193478406	-0.507592613141444	0.177310615831552	0.180573727844122	0.174305438091298	0.199029820304822	0.20459881544641	0.198231133158133	0.00014053836163398	0.000352820858594641	0.00130862400420063
130	8.10930216216329	0.21	31.7156169550976	30.4027484185715	33.0284854916237	0.234574159443557	9.87741119163078	9.49742153346277	10.2574008497988	0.25	0.18	0.34	15.3611981127217	15.9757961274922	16.5903941422626	36.8163336179279	38.2893466854415	39.7623597529551	37.5434039349754	39.0561933102383	40.5600721183443	31.7156169550976	0.276744316391001	0.00129862957187748	-13.8964595218756	-0.506332481891828	-0.504964193478406	-0.507592613141444	0.177310615831552	0.180573727844122	0.174305438091298	0.199029820304822	0.20459881544641	0.198231133158133	0.00014053836163398	0.000352820858594641	0.00130862400420063
130	8.10930216216329	0.21	31.7214700589124	30.39614257681	33.0467975410148	0.232280330057519	9.86286384664943	9.48099403897433	10.2447336543245	0.25	0.19	0.34	15.2223202912332	15.835435804025	16.4485513168169	36.2127394234127	37.6712944844286	39.1298495454444	37.0077715165713	38.4831533907313	39.9859088909812	31.7214700589124	0.278539292120536	-0.145551750391709	-13.9543487840135	-0.506332481891828	-0.504964193478406	-0.507592613141444	0.177310615831552	0.180573727844122	0.174305438091298	0.199029820304822	0.20459881544641	0.198231133158133	0.00014053836163398	0.000352820858594641	0.00130862400420063
130	8.10930216216329	0.21	31.7283881721458	30.4192784581909	33.0374978861008	0.232064468619556	9.69207805266957	9.31659345533952	10.0675626499996	0.25	0.18	0.34	14.9913601113944	15.5955535692114	16.1997470270284	35.7427739094062	37.1833069897823	38.6238400701585	36.4840986842943	37.9520756495792	39.4446041764912	31.7283881721458	0.275712258906798	0.0416370066835956	-13.8668569398654	-0.506332481891828	-0.504964193478406	-0.507592613141444	0.177310615831552	0.180573727844122	0.174305438091298	0.199029820304822	0.20459881544641	0.198231133158133	0.00014053836163398	0.000352820858594641	0.00130862400420063
130	8.10930216216329	0.21	31.7291814578375	30.4012897035751	33.0570732121	0.232272330079097	9.9416105163997	9.55668316537984	10.3265378674196	0.25	0.18	0.34	15.3654733211812	15.9843691075473	16.6032648939133	36.6053195785131	38.0797211522345	39.5541227259559	37.3470639212806	38.8852159839622	40.372335159957	31.7291814578375	0.276789291734868	0.00275913075216535	-13.8596133044283	-0.506332481891828	-0.504964193478406	-0.507592613141444	0.177310615831552	0.180573727844122	0.174305438091298	0.199029820304822	0.20459881544641	0.198231133158133	0.00014053836163398	0.000352820858594641	0.00130862400420063
130	8.10930216216329	0.21	31.7340001241466	30.4307684094045	33.0372318388887	0.230336399812452	9.76160751117598	9.38158642370633	10.1416285986456	0.25	0.19	0.34	15.0564086163534	15.6663004318054	16.2761922472574	35.8029217889315	37.253195192419	38.7034685959065	36.5275357521204	38.007182638996	39.4998362852392	31.7340001241466	0.278280417867545	0.110747514437004	-13.7130226318485	-0.506332481891828	-0.504964193478406	-0.507592613141444	0.177310615831552	0.180573727844122	0.174305438091298	0.199029820304822	0.20459881544641	0.198231133158133	0.00014053836163398	0.000352820858594641	0.00130862400420063
130	8.10930216216329	0.21	31.7361755440802	30.4173469408692	33.0550041472913	0.226931868649298	9.6285089969102	9.2500338650201	10.0069841288003	0.25	0.18	0.34	14.8795068964506	15.4883180010661	16.0971291056816	35.4646359572706	36.9157098632939	38.3667837693172	36.1919387240298	37.6890964209443	39.1735388409943	31.7361755440802	0.276686736715331	-0.0652194999216238	-13.9258912787434	-0.506332481891828	-0.504964193478406	-0.507592613141444	0.177310615831552	0.180573727844122	0.174305438091298	0.199029820304822	0.20459881544641	0.198231133158133	0.00014053836163398	0.000352820858594641	0.00130862400420063
130	8.10930216216329	0.21	31.7378783236429	30.4277921473671	33.0479644999187	0.240335745698111	9.99383981089605	9.6154397367186	10.3722398850735	0.25	0.18	0.34	15.5012944980114	16.1113228636923	16.7213512293733	37.0288683469689	38.4860795523695	39.94329075777	37.7861169726049	39.2489523537969	40.7687390584101	31.7378783236429	0.276918111920206	0.0139428023624795	-13.867091035409	-0.506332481891828	-0.504964193478406	-0.507592613141444	0.177310615831552	0.180573727844122	0.174305438091298	0.199029820304822	0.20459881544641	0.198231133158133	0.00014053836163398	0.000352820858594641	0.00130862400420063
130	8.10930216216329	0.21	31.7380704895086	30.4130160861816	33.0631248928357	0.22990681785086	9.85787992940342	9.47364538616141	10.2421144726454	0.25	0.19	0.34	15.1748350381535	15.7902998958708	16.4057647535881	36.0144450991772	37.4751282152046	38.935811331232	36.7511506675185	38.2627831678085	39.7417666229304	31.7380704895086	0.277968286305435	-0.0148246392513737	-13.8353985397265	-0.506332481891828	-0.504964193478406	-0.507592613141444	0.177310615831552	0.180573727844122	0.174305438091298	0.199029820304822	0.20459881544641	0.198231133158133	0.00014053836163398	0.000352820858594641	0.00130862400420063
130	8.10930216216329	0.21	31.754251349017	30.4373712297038	33.0711314683303	0.229586943891861	9.74044948051596	9.36044878666975	10.1204501743622	0.25	0.19	0.34	15.0418800204463	15.6525264728537	16.2631729252611	35.814977110484	37.2689369004731	38.7228966904622	36.5703558752021	38.0470900222602	39.591653357271	31.754251349017	0.278414881462445	-0.00784730692970068	-13.809083634594	-0.506332481891828	-0.504964193478406	-0.507592613141444	0.177310615831552	0.180573727844122	0.174305438091298	0.199029820304822	0.20459881544641	0.198231133158133	0.00014053836163398	0.000352820858594641	0.00130862400420063
130	8.10930216216329	0.21	31.7626574326164	30.4411660997856	33.0841487654473	0.23074327396599	9.83378530213944	9.4513931100623	10.2161774942166	0.25	0.19	0.34	15.1977652651721	15.8126488814547	16.4275324977372	36.2095913693001	37.6745886301995	39.1395858910988	36.9573353071478	38.4512270141171	39.9652701308237	31.7626574326164	0.277295507371225	-0.0967255415606037	-13.9204426760953	-0.506332481891828	-0.504964193478406	-0.507592613141444	0.177310615831552	0.180573727844122	0.174305438091298	0.199029820304822	0.20459881544641	0.198231133158133	0.00014053836163398	0.000352820858594641	0.00130862400420063
130	8.10930216216329	0.21	31.7705741244116	30.4668552391597	33.0742930096636	0.236621696072895	9.99016346285793	9.60801476238511	10.3723121633307	0.25	0.18	0.34	15.4561908911386	16.0709446575912	16.6856984240438	36.8411602453309	38.3064787174446	39.7717971895582	37.5767198634736	39.0641651917862	40.5604476761641	31.7705741244116	0.278385911636557	0.0106409690481001	-13.8259775224043	-0.506332481891828	-0.504964193478406	-0.507592613141444	0.177310615831552	0.180573727844122	0.174305438091298	0.199029820304822	0.20459881544641	0.198231133158133	0.00014053836163398	0.000352820858594641	0.00130862400420063
130	8.10930216216329	0.21	31.7719276017905	30.441369918791	33.1024852847899	0.225728762209531	9.74065919026681	9.35645806767922	10.1248603128544	0.25	0.19	0.34	15.0275766574781	15.6446490346331	16.2617214117881	35.7619623285718	37.2304438814401	38.6989254343083	36.5264402393401	38.0064993445176	39.5036391646247	31.7719276017905	0.278318522734535	-0.0244212243915029	-13.8570680450373	-0.506332481891828	-0.504964193478406	-0.507592613141444	0.177310615831552	0.180573727844122	0.174305438091298	0.199029820304822	0.20459881544641	0.198231133158133	0.00014053836163398	0.000352820858594641	0.00130862400420063
130	8.10930216216329	0.21	31.773061901553	30.4597654263918	33.0863583767142	0.233661732817744	9.89485698278012	9.51322641885272	10.2764875467075	0.25	0.18	0.34	15.3081082658726	15.9222050751937	16.5363018845148	36.4988058626345	37.9629841814045	39.4271625001745	37.2325136560057	38.7651587330367	40.1900949201156	31.773061901553	0.276910582189422	0.0464780337486935	-13.818562712366	-0.506332481891828	-0.504964193478406	-0.507592613141444	0.177310615831552	0.180573727844122	0.174305438091298	0.199029820304822	0.20459881544641	0.198231133158133	0.00014053836163398	0.000352820858594641	0.00130862400420063
130	8.10930216216329	0.21	31.7822548368824	30.4665109571725	33.0979987165922	0.239259534828722	10.0798193617308	9.69703556213474	10.4626031613268	0.25	0.18	0.34	15.5556322683221	16.1696801375532	16.7837280067844	36.973172669895	38.4326631942948	39.8921537186946	37.7497376317133	39.1875088593199	40.6949595443344	31.7822548368824	0.278216339879813	0.207320632495787	-13.6204737336646	-0.506332481891828	-0.504964193478406	-0.507592613141444	0.177310615831552	0.180573727844122	0.174305438091298	0.199029820304822	0.20459881544641	0.198231133158133	0.00014053836163398	0.000352820858594641	0.00130862400420063
130	8.10930216216329	0.21	31.7848498808383	30.4555014107414	33.1141983509353	0.235212498897772	9.94024346422006	9.55851514298972	10.3219717854504	0.25	0.18	0.34	15.3301354846254	15.9423589100464	16.5545823354674	36.4293317833739	37.8841715212603	39.3390112591468	37.1667729632997	38.658125936002	40.1609749230134	31.7848498808383	0.276650784204171	-0.00145653924174275	-13.8596688409705	-0.506332481891828	-0.504964193478406	-0.507592613141444	0.177310615831552	0.180573727844122	0.174305438091298	0.199029820304822	0.20459881544641	0.198231133158133	0.00014053836163398	0.000352820858594641	0.00130862400420063
130	8.10930216216329	0.21	31.7850479784055	30.4758925713152	33.0942033854958	0.233603251383303	9.87662110957865	9.49563166233933	10.257610556818	0.25	0.18	0.33	15.3356890266012	15.9509967694712	16.5663045123412	36.7001640316125	38.1726700960013	39.64517616039	37.4956709217051	38.9748644925489	40.4860818163908	31.7850479784055	0.275007226736206	-0.0128934389562802	-13.9568904346664	-0.506332481891828	-0.504964193478406	-0.507592613141444	0.177310615831552	0.180573727844122	0.174305438091298	0.199029820304822	0.20459881544641	0.198231133158133	0.00014053836163398	0.000352820858594641	0.00130862400420063
130	8.10930216216329	0.21	31.7867590334192	30.4684580419122	33.1050600249263	0.230064801937774	9.91422742488039	9.52796893173886	10.3004859180219	0.25	0.18	0.34	15.3989632603939	16.0232285563362	16.6474938522785	36.8784811375315	38.3735139882454	39.8685468389593	37.6499869868695	39.1754707455109	40.7409372562813	31.7867590334192	0.276697389734489	0.0530210097609555	-13.8249296380221	-0.506332481891828	-0.504964193478406	-0.507592613141444	0.177310615831552	0.180573727844122	0.174305438091298	0.199029820304822	0.20459881544641	0.198231133158133	0.00014053836163398	0.000352820858594641	0.00130862400420063
130	8.10930216216329	0.21	31.7903649687542	30.4872421217907	33.0934878157177	0.236801965183944	9.88423069812895	9.50632276243936	10.2621386338186	0.25	0.18	0.34	15.2682719959759	15.8752365705793	16.4822011451827	36.3347462956578	37.779173263849	39.2236002320402	37.0677451170857	38.5260302149508	40.0040033141989	31.7903649687542	0.277564051318794	0.155122877468917	-13.6988239083855	-0.506332481891828	-0.504964193478406	-0.507592613141444	0.177310615831552	0.180573727844122	0.174305438091298	0.199029820304822	0.20459881544641	0.198231133158133	0.00014053836163398	0.000352820858594641	0.00130862400420063
130	8.10930216216329	0.21	31.7921718996973	30.4681279554339	33.1162158439606	0.232726077142787	9.83879326841576	9.45833090818609	10.2192556286454	0.25	0.19	0.34	15.238565286949	15.8515381858532	16.4645110847575	36.3784084682197	37.8417337929066	39.3050591175935	37.1457079567806	38.6521159348562	40.1530829733597	31.7921718996973	0.276605864649441	-0.0140199638529145	-13.8638990430676	-0.506332481891828	-0.504964193478406	-0.507592613141444	0.177310615831552	0.180573727844122	0.174305438091298	0.199029820304822	0.20459881544641	0.198231133158133	0.00014053836163398	0.000352820858594641	0.00130862400420063
130	8.10930216216329	0.21	31.7924603745305	30.4942318568347	33.0906888922263	0.234815436544217	9.8069629522697	9.42993679575505	10.1839891087844	0.25	0.18	0.34	15.1801401602876	15.7870699864306	16.3939998125736	36.2083110511024	37.6559856904095	39.1036603297167	36.9523295895912	38.3984506293195	39.8910682571478	31.7924603745305	0.278240784400942	-0.0426176907689902	-13.8625577607303	-0.506332481891828	-0.504964193478406	-0.507592613141444	0.177310615831552	0.180573727844122	0.174305438091298	0.199029820304822	0.20459881544641	0.198231133158133	0.00014053836163398	0.000352820858594641	0.00130862400420063
130	8.10930216216329	0.21	31.7931798195371	30.4687079700641	33.1176516690101	0.231628684426341	9.8925304410752	9.5088108572538	10.2762500248966	0.25	0.18	0.33	15.383649771842	16.0044432418901	16.6252367119382	36.8799792733884	38.3682379537397	39.856496634091	37.6613968973015	39.1842566939737	40.7249221388795	31.7931798195371	0.274749965090947	0.145659784913459	-13.7568403796651	-0.506332481891828	-0.504964193478406	-0.507592613141444	0.177310615831552	0.180573727844122	0.174305438091298	0.199029820304822	0.20459881544641	0.198231133158133	0.00014053836163398	0.000352820858594641	0.00130862400420063
130	8.10930216216329	0.21	31.7934774058766	30.4944123310052	33.092542480748	0.239472759284189	9.99805992195838	9.61860321699001	10.3775166269268	0.25	0.19	0.34	15.5216221615061	16.1339546871649	16.7462872128236	37.1143618536562	38.5785342639617	40.0427066742672	37.8794217801059	39.4085696639006	40.8798016943426	31.7934774058766	0.276964993446942	0.0413035009353444	-13.8248595693111	-0.506332481891828	-0.504964193478406	-0.507592613141444	0.177310615831552	0.180573727844122	0.174305438091298	0.199029820304822	0.20459881544641	0.198231133158133	0.00014053836163398	0.000352820858594641	0.00130862400420063
130	8.10930216216329	0.21	31.7938652630584	30.465973506801	33.1217570193158	0.23093292371728	9.8401210494013	9.45768678896216	10.2225553098404	0.25	0.18	0.34	15.2237026240625	15.8392934745624	16.4548843250623	36.3095413456696	37.7777663885651	39.2459914314605	37.0894601431013	38.5729886980993	40.0871742006817	31.7938652630584	0.276365037076448	0.0479788099409942	-13.8451603980311	-0.506332481891828	-0.504964193478406	-0.507592613141444	0.177310615831552	0.180573727844122	0.174305438091298	0.199029820304822	0.20459881544641	0.198231133158133	0.00014053836163398	0.000352820858594641	0.00130862400420063
130	8.10930216216329	0.21	31.7959658536384	30.4690692736958	33.1228624335811	0.230267763156287	9.74181442937303	9.36249045958808	10.121138399158	0.25	0.18	0.34	15.1586633569399	15.772820923883	16.386978490826	36.3692858630661	37.8427978470162	39.3163098309663	37.1666062064518	38.6678781406253	40.1719329624318	31.7959658536384	0.27461021534551	-0.0771228156455237	-14.0179805572212	-0.506332481891828	-0.504964193478406	-0.507592613141444	0.177310615831552	0.180573727844122	0.174305438091298	0.199029820304822	0.20459881544641	0.198231133158133	0.00014053836163398	0.000352820858594641	0.00130862400420063
130	8.10930216216329	0.21	31.796421768367	30.4723339919598	33.1205095447741	0.233227724577781	9.88838103232049	9.50653746924894	10.270224595392	0.25	0.18	0.34	15.2531361644038	15.8658000159766	16.4784638675494	36.2616034839211	37.7181022272098	39.1746009704985	36.9360433637994	38.4669371655965	39.9824846335129	31.796421768367	0.277419950752754	0.0141476919841856	-13.823449855661	-0.506332481891828	-0.504964193478406	-0.507592613141444	0.177310615831552	0.180573727844122	0.174305438091298	0.199029820304822	0.20459881544641	0.198231133158133	0.00014053836163398	0.000352820858594641	0.00130862400420063
130	8.10930216216329	0.21	31.8025673806946	30.4840207872166	33.1211139741726	0.235729365039074	9.96860158923038	9.58633340785338	10.3508697706074	0.25	0.18	0.34	15.4806761222922	16.0979892967857	16.7153024712792	37.0434927989288	38.5206528372494	39.99781287557	37.801420546107	39.2998728990866	40.7949740647662	31.8025673806946	0.276587807293582	-0.000772888851022324	-13.880771794865	-0.506332481891828	-0.504964193478406	-0.507592613141444	0.177310615831552	0.180573727844122	0.174305438091298	0.199029820304822	0.20459881544641	0.198231133158133	0.00014053836163398	0.000352820858594641	0.00130862400420063
130	8.10930216216329	0.21	31.806576238816	30.4745089384455	33.1386435391866	0.228526873118162	9.81314525206312	9.42915768944732	10.1971328146789	0.25	0.18	0.34	15.1771184605079	15.7951826521487	16.4132468437895	36.1968376039681	37.6708966772937	39.1449557506193	36.9633320538789	38.4449392509327	39.9572674639342	31.806576238816	0.276372706797249	0.0449896064919193	-13.8384364878133	-0.506332481891828	-0.504964193478406	-0.507592613141444	0.177310615831552	0.180573727844122	0.174305438091298	0.199029820304822	0.20459881544641	0.198231133158133	0.00014053836163398	0.000352820858594641	0.00130862400420063
130	8.10930216216329	0.21	31.8087865862427	30.4809201169015	33.1366530555838	0.230745560622749	9.84459804357049	9.46178785782779	10.2274082293132	0.25	0.19	0.34	15.1169798466436	15.7285908814625	16.3402019162813	35.7847240916405	37.2325220218107	38.6803199519809	36.5186973004682	38.0339411606113	39.472984865431	31.8087865862427	0.278858404222006	0.112020698781232	-13.6544675928132	-0.506332481891828	-0.504964193478406	-0.507592613141444	0.177310615831552	0.180573727844122	0.174305438091298	0.199029820304822	0.20459881544641	0.198231133158133	0.00014053836163398	0.000352820858594641	0.00130862400420063
130	8.10930216216329	0.21	31.8094429512426	30.4767378602706	33.1421480422145	0.226336050327942	9.68629441257194	9.30490015762819	10.0676886675157	0.25	0.19	0.34	14.9768988316518	15.5907800205416	16.2046612094314	35.7188017084136	37.1828631743387	38.6469246402638	36.462971565103	37.9642504512626	39.4671975419749	31.8094429512426	0.277019587863977	0.106550610100503	-13.7320674743933	-0.506332481891828	-0.504964193478406	-0.507592613141444	0.177310615831552	0.180573727844122	0.174305438091298	0.199029820304822	0.20459881544641	0.198231133158133	0.00014053836163398	0.000352820858594641	0.00130862400420063
130	8.10930216216329	0.21	31.8129338796021	30.4890202656132	33.136847493591	0.226702123866368	9.80987589726774	9.42401897545186	10.1957328190836	0.25	0.18	0.34	15.1448263463988	15.7649159377588	16.3850055291189	36.0619975439617	37.5385195462084	39.015041548455	36.8117267887535	38.3387726030331	39.8386221228867	31.8129338796021	0.277877068726288	-0.0475106150220474	-13.8671739460384	-0.506332481891828	-0.504964193478406	-0.507592613141444	0.177310615831552	0.180573727844122	0.174305438091298	0.199029820304822	0.20459881544641	0.198231133158133	0.00014053836163398	0.000352820858594641	0.00130862400420063
130	8.10930216216329	0.21	31.829421084333	30.5228413828168	33.1360007858492	0.236350038416955	9.86273228336545	9.48517422757303	10.2402903391579	0.25	0.18	0.34	15.2870357936548	15.8955373746066	16.5040389555584	36.5067573980417	37.9599115537579	39.4130657094741	37.2170317411935	38.718847871947	40.1901503253253	31.829421084333	0.277223349028526	0.0230889262175648	-13.8371368049064	-0.506332481891828	-0.504964193478406	-0.507592613141444	0.177310615831552	0.180573727844122	0.174305438091298	0.199029820304822	0.20459881544641	0.198231133158133	0.00014053836163398	0.000352820858594641	0.00130862400420063
130	8.10930216216329	0.21	31.8325414055616	30.4983255763314	33.1667572347917	0.230058454772785	9.85127252087672	9.46745987555694	10.2350851661965	0.25	0.18	0.34	15.3063392749879	15.9268612148233	16.5473831546588	36.6692554018456	38.1558340726489	39.6424127434522	37.4326975096507	38.9886544007509	40.4683215615427	31.8325414055616	0.274819074298299	0.0106931011188553	-13.9156411585557	-0.506332481891828	-0.504964193478406	-0.507592613141444	0.177310615831552	0.180573727844122	0.174305438091298	0.199029820304822	0.20459881544641	0.198231133158133	0.00014053836163398	0.000352820858594641	0.00130862400420063
130	8.10930216216329	0.21	31.8327771722584	30.5341530151793	33.1314013293374	0.238165459694335	9.86618492395497	9.49038441851875	10.2419854293912	0.25	0.18	0.34	15.2776971596085	15.8826638354872	16.4876305113659	36.4416104777649	37.8846263802326	39.3276422827003	37.19856736885	38.6570015222895	40.1579761689513	31.8327771722584	0.277000905359687	0.00294755950918255	-13.8755188507281	-0.506332481891828	-0.504964193478406	-0.507592613141444	0.177310615831552	0.180573727844122	0.174305438091298	0.199029820304822	0.20459881544641	0.198231133158133	0.00014053836163398	0.000352820858594641	0.00130862400420063
130	8.10930216216329	0.21	31.8368278224053	30.5180618181722	33.1555938266384	0.232402574575625	9.91381687979585	9.53010579289935	10.2975279666923	0.25	0.18	0.34	15.3313258714229	15.9486117485714	16.5658976257199	36.544655408954	38.0160545467973	39.4874536846406	37.2929228184064	38.8292111203763	40.3195695657343	31.8368278224053	0.277164743602994	0.128215417826852	-13.7244356617676	-0.506332481891828	-0.504964193478406	-0.507592613141444	0.177310615831552	0.180573727844122	0.174305438091298	0.199029820304822	0.20459881544641	0.198231133158133	0.00014053836163398	0.000352820858594641	0.00130862400420063
130	8.10930216216329	0.21	31.8384531102159	30.5410572335127	33.1358489869191	0.232646198451915	9.68289887920403	9.3083811265896	10.0574166318185	0.25	0.18	0.34	14.9703695351682	15.5726943731686	16.1750192111689	35.6739891892434	37.1093131275576	38.5446370658719	36.3682474790482	37.8589290115177	39.276609814943	31.8384531102159	0.276811242331659	0.179630865423302	-13.6903210851055	-0.506332481891828	-0.504964193478406	-0.507592613141444	0.177310615831552	0.180573727844122	0.174305438091298	0.199029820304822	0.20459881544641	0.198231133158133	0.00014053836163398	0.000352820858594641	0.00130862400420063
130	8.10930216216329	0.21	31.8408442807754	30.5248971154769	33.156791446074	0.230306323664564	9.79733354892309	9.41588928407909	10.1787778137671	0.25	0.18	0.34	15.1710051007438	15.7855931351828	16.4001811696218	36.2191047486393	37.6863660308543	39.1536273130694	36.931386123028	38.4575480804716	39.929665683401	31.8408442807754	0.276745708976163	0.0473301445727381	-13.8289837456833	-0.506332481891828	-0.504964193478406	-0.507592613141444	0.177310615831552	0.180573727844122	0.174305438091298	0.199029820304822	0.20459881544641	0.198231133158133	0.00014053836163398	0.000352820858594641	0.00130862400420063
130	8.10930216216329	0.21	31.841136904769	30.5344097386461	33.1478640708919	0.241013921173498	9.96302712040766	9.58649301349605	10.3395612273193	0.25	0.18	0.34	15.4338996156828	16.0401056182088	16.6463116207347	36.8177853670644	38.2638983420736	39.7100113170827	37.573163626082	39.0748555896365	40.524870506597	31.841136904769	0.276350377102056	-0.0793624576091507	-13.9817153881963	-0.506332481891828	-0.504964193478406	-0.507592613141444	0.177310615831552	0.180573727844122	0.174305438091298	0.199029820304822	0.20459881544641	0.198231133158133	0.00014053836163398	0.000352820858594641	0.00130862400420063
130	8.10930216216329	0.21	31.8517017092335	30.5255388907863	33.1778645276807	0.232788878952564	9.93012089800665	9.5461944471118	10.3140473489015	0.25	0.19	0.34	15.31372506492	15.9296086137757	16.5454921626315	36.3983587658642	37.8622188178248	39.3260788697855	37.1860731109975	38.69327216329	40.1781260433857	31.8517017092335	0.277954809040143	-0.035476238453675	-13.849648172484	-0.506332481891828	-0.504964193478406	-0.507592613141444	0.177310615831552	0.180573727844122	0.174305438091298	0.199029820304822	0.20459881544641	0.198231133158133	0.00014053836163398	0.000352820858594641	0.00130862400420063
130	8.10930216216329	0.21	31.8558042040318	30.5277283676179	33.1838800404458	0.231713537059946	9.86104200587088	9.47863497911471	10.243449032627	0.25	0.18	0.33	15.2786230187	15.8950253608498	16.5114277029996	36.4918144957637	37.9640440217462	39.4362735477286	37.2873511256291	38.7827654642758	40.2657495847609	31.8558042040318	0.275781590002873	0.200134588289459	-13.6919685394772	-0.506332481891828	-0.504964193478406	-0.507592613141444	0.177310615831552	0.180573727844122	0.174305438091298	0.199029820304822	0.20459881544641	0.198231133158133	0.00014053836163398	0.000352820858594641	0.00130862400420063
130	8.10930216216329	0.21	31.8558122105826	30.528943760642	33.1826806605232	0.228631251784576	9.7131428691392	9.33318086710296	10.0931048711754	0.25	0.18	0.34	15.0313124532931	15.6432504039565	16.2551883546199	35.8700579548439	37.3303595634539	38.7906611720639	36.6264411100759	38.0730871406716	39.5955788763912	31.8558122105826	0.277335911075366	-0.109384419525857	-13.9597916210243	-0.506332481891828	-0.504964193478406	-0.507592613141444	0.177310615831552	0.180573727844122	0.174305438091298	0.199029820304822	0.20459881544641	0.198231133158133	0.00014053836163398	0.000352820858594641	0.00130862400420063
130	8.10930216216329	0.21	31.8570930578018	30.526167149348	33.1880189662556	0.224955278166621	9.61602448905209	9.23589810339359	9.99615087471059	0.25	0.18	0.34	14.9087536279255	15.5223605092286	16.1359673905317	35.6603348630057	37.1280247455809	38.5957146281561	36.379369257585	37.8604812270688	39.379168890047	31.8570930578018	0.276322228755851	0.043533731365992	-13.8226825158456	-0.506332481891828	-0.504964193478406	-0.507592613141444	0.177310615831552	0.180573727844122	0.174305438091298	0.199029820304822	0.20459881544641	0.198231133158133	0.00014053836163398	0.000352820858594641	0.00130862400420063
130	8.10930216216329	0.21	31.8579832071949	30.5405560209243	33.1754103934655	0.23460849399101	9.95109392847968	9.56830625274317	10.3338816042162	0.25	0.18	0.34	15.3756835865328	15.9907999955902	16.6059164046476	36.6092513195041	38.0738334360129	39.5384155525217	37.3799307129787	38.9166910055398	40.3454167855625	31.8579832071949	0.276487971112862	0.0364316128101716	-13.8539711014478	-0.506332481891828	-0.504964193478406	-0.507592613141444	0.177310615831552	0.180573727844122	0.174305438091298	0.199029820304822	0.20459881544641	0.198231133158133	0.00014053836163398	0.000352820858594641	0.00130862400420063
130	8.10930216216329	0.21	31.8635290971279	30.562396851249	33.1646613430068	0.2364893399292	9.84917953301657	9.47228573604909	10.2260733299841	0.25	0.18	0.34	15.263343477091	15.8706582940001	16.4779731109093	36.4431125640732	37.8931514934642	39.3431904228553	37.170419964575	38.6573285542343	40.1504093729602	31.8635290971279	0.277242406643593	-0.105788466614607	-13.9615742140126	-0.506332481891828	-0.504964193478406	-0.507592613141444	0.177310615831552	0.180573727844122	0.174305438091298	0.199029820304822	0.20459881544641	0.198231133158133	0.00014053836163398	0.000352820858594641	0.00130862400420063
130	8.10930216216329	0.21	31.8636165414644	30.5648205290943	33.1624125538346	0.237618733308822	9.90357401253632	9.52578015780694	10.2813678672657	0.25	0.19	0.34	15.3142642286151	15.9216302206311	16.5289962126471	36.4796588245342	37.9264475072689	39.3732361900035	37.2489460494212	38.7178101490209	40.2128036418653	31.8636165414644	0.27909538617678	-0.110440910847186	-13.9116042009092	-0.506332481891828	-0.504964193478406	-0.507592613141444	0.177310615831552	0.180573727844122	0.174305438091298	0.199029820304822	0.20459881544641	0.198231133158133	0.00014053836163398	0.000352820858594641	0.00130862400420063
130	8.10930216216329	0.21	31.8686905557534	30.5619812760015	33.1753998355053	0.24190745805154	10.1586893098491	9.77569587530273	10.5416827443954	0.25	0.19	0.34	15.6976622623917	16.3126672360439	16.927672209696	37.3487751390975	38.812030118496	40.2752850978945	38.1065591679599	39.609940444625	41.116530676569	31.8686905557534	0.278727650840224	0.0988285809443077	-13.6878917221141	-0.506332481891828	-0.504964193478406	-0.507592613141444	0.177310615831552	0.180573727844122	0.174305438091298	0.199029820304822	0.20459881544641	0.198231133158133	0.00014053836163398	0.000352820858594641	0.00130862400420063
130	8.10930216216329	0.21	31.8692142188129	30.5392596411481	33.1991687964776	0.23472778223899	9.9705250035609	9.58711722408392	10.3539327830379	0.25	0.19	0.34	15.4055100233722	16.0216068386832	16.6377036539942	36.6793018114832	38.1461796363395	39.6130574611958	37.4321736148083	38.9453803873427	40.4388532429215	31.8692142188129	0.277788811361596	-0.073077977172576	-13.8865545732394	-0.506332481891828	-0.504964193478406	-0.507592613141444	0.177310615831552	0.180573727844122	0.174305438091298	0.199029820304822	0.20459881544641	0.198231133158133	0.00014053836163398	0.000352820858594641	0.00130862400420063
130	8.10930216216329	0.21	31.8697037141602	30.5457801570799	33.1936272712405	0.237006829949385	10.0511595208801	9.66708700702153	10.4352320347387	0.25	0.19	0.34	15.6301134448652	16.2510964729795	16.8720795010938	37.4474303462496	38.9352134499065	40.4229965535635	38.2470223232386	39.7569668905436	41.3079239647316	31.8697037141602	0.27689069842264	-0.18719525363989	-14.0487985618025	-0.506332481891828	-0.504964193478406	-0.507592613141444	0.177310615831552	0.180573727844122	0.174305438091298	0.199029820304822	0.20459881544641	0.198231133158133	0.00014053836163398	0.000352820858594641	0.00130862400420063
130	8.10930216216329	0.21	31.8704880503935	30.5482198244251	33.192756276362	0.23458369302747	9.88854698124928	9.50813902220561	10.2689549402929	0.25	0.19	0.34	15.3244230671037	15.9375327922417	16.5506425173798	36.5969501343767	38.0611452913183	39.52534044826	37.3628635842283	38.8509146536032	40.3761005952384	31.8704880503935	0.277110309219684	0.0740816481027474	-13.7650735763341	-0.506332481891828	-0.504964193478406	-0.507592613141444	0.177310615831552	0.180573727844122	0.174305438091298	0.199029820304822	0.20459881544641	0.198231133158133	0.00014053836163398	0.000352820858594641	0.00130862400420063
130	8.10930216216329	0.21	31.8718787828459	30.5439280811554	33.1998294845364	0.231343874779557	9.81189564118324	9.43099900981576	10.1927922725507	0.25	0.19	0.34	15.1301221199669	15.7411933905371	16.3522646611072	35.9648144469695	37.4173516231848	38.8698887994002	36.6996707344964	38.2066593568172	39.6855385785289	31.8718787828459	0.277457459268063	-0.0244449387505568	-13.8697383676316	-0.506332481891828	-0.504964193478406	-0.507592613141444	0.177310615831552	0.180573727844122	0.174305438091298	0.199029820304822	0.20459881544641	0.198231133158133	0.00014053836163398	0.000352820858594641	0.00130862400420063
130	8.10930216216329	0.21	31.8719093112988	30.5460147235998	33.1978038989977	0.228047927161294	9.73905036686674	9.35744376098929	10.1206569727442	0.25	0.19	0.34	15.000136693189	15.6118583767378	16.2235800602866	35.6271654353413	37.0800795031227	38.5329935709042	36.3689542199767	37.8416449056237	39.3270924385626	31.8719093112988	0.277783506641477	0.0737161100830825	-13.7440576368608	-0.506332481891828	-0.504964193478406	-0.507592613141444	0.177310615831552	0.180573727844122	0.174305438091298	0.199029820304822	0.20459881544641	0.198231133158133	0.00014053836163398	0.000352820858594641	0.00130862400420063
130	8.10930216216329	0.21	31.8731438447547	30.5395279668044	33.206759722705	0.227503886874522	9.78157229136196	9.39770635271757	10.1654382300064	0.25	0.18	0.34	15.0681409508484	15.6836258205209	16.2991106901935	35.7969687678315	37.2591592748496	38.7213497818678	36.5108898981956	37.982036148343	39.4904234898192	31.8731438447547	0.278398074977922	-0.0811803087112708	-13.889304899508	-0.506332481891828	-0.504964193478406	-0.507592613141444	0.177310615831552	0.180573727844122	0.174305438091298	0.199029820304822	0.20459881544641	0.198231133158133	0.00014053836163398	0.000352820858594641	0.00130862400420063
130	8.10930216216329	0.21	31.8756827761122	30.5516358488753	33.1997297033492	0.229470941189978	9.71838328969664	9.3391190865015	10.0976474928918	0.25	0.19	0.34	14.9515206203753	15.5587059985807	16.165891376786	35.4657701899506	36.906044904001	38.3463196180514	36.1920199039866	37.6931120345246	39.1535230187455	31.8756827761122	0.278085683002586	-0.054265642328087	-13.8764099199991	-0.506332481891828	-0.504964193478406	-0.507592613141444	0.177310615831552	0.180573727844122	0.174305438091298	0.199029820304822	0.20459881544641	0.198231133158133	0.00014053836163398	0.000352820858594641	0.00130862400420063
130	8.10930216216329	0.21	31.8786541174165	30.5562703161574	33.2010379186755	0.232467956259736	9.9288812340349	9.54465749595469	10.3131049721151	0.25	0.19	0.34	15.2335603246585	15.8467929623609	16.4600256000633	36.0231934009717	37.4733204518349	38.923447502698	36.7626112741286	38.2538071466767	39.7154427528331	31.8786541174165	0.280746009178418	-0.0867732297846752	-13.8046890423501	-0.506332481891828	-0.504964193478406	-0.507592613141444	0.177310615831552	0.180573727844122	0.174305438091298	0.199029820304822	0.20459881544641	0.198231133158133	0.00014053836163398	0.000352820858594641	0.00130862400420063
130	8.10930216216329	0.21	31.8796855171148	30.552816389739	33.2065546444906	0.233071372474508	9.85219000531651	9.47157758651059	10.2328024241224	0.25	0.19	0.34	15.2178202593883	15.8293436645419	16.4408670696955	36.2275485255465	37.6833413695343	39.1391342135221	36.9714605572792	38.4393669057334	39.9588898804153	31.8796855171148	0.278636358001924	0.0573225922012488	-13.7420633388262	-0.506332481891828	-0.504964193478406	-0.507592613141444	0.177310615831552	0.180573727844122	0.174305438091298	0.199029820304822	0.20459881544641	0.198231133158133	0.00014053836163398	0.000352820858594641	0.00130862400420063
130	8.10930216216329	0.21	31.8797604119915	30.5550320400337	33.2044887839492	0.232487522928014	9.93778552286528	9.55323829542216	10.3223327503084	0.25	0.18	0.34	15.4023350987361	16.0223264645128	16.6423178302894	36.7956682813779	38.2768071143013	39.7579459472248	37.5452005408327	39.0817390743802	40.5758952523386	31.8797604119915	0.277657428418319	0.0334764747547773	-13.8121112999397	-0.506332481891828	-0.504964193478406	-0.507592613141444	0.177310615831552	0.180573727844122	0.174305438091298	0.199029820304822	0.20459881544641	0.198231133158133	0.00014053836163398	0.000352820858594641	0.00130862400420063
130	8.10930216216329	0.21	31.8935375758445	30.5721810763576	33.2148940753314	0.229331758946947	9.91402654635791	9.52697493892562	10.3010781537902	0.25	0.19	0.34	15.304744194922	15.9265287466774	16.5483132984327	36.4294760001771	37.9094932495322	39.3895104988874	37.2021886384578	38.7121211905557	40.1997057938709	31.8935375758445	0.279445296465562	0.0718696606087819	-13.6925741977527	-0.506332481891828	-0.504964193478406	-0.507592613141444	0.177310615831552	0.180573727844122	0.174305438091298	0.199029820304822	0.20459881544641	0.198231133158133	0.00014053836163398	0.000352820858594641	0.00130862400420063
130	8.10930216216329	0.21	31.8939013421517	30.5732974545344	33.214505229769	0.233605490467546	9.92996473983394	9.54691996388976	10.3130095157781	0.25	0.18	0.34	15.3218688259677	15.9366180679942	16.5513673100207	36.4344480413524	37.8962833808585	39.3581187203645	37.1845253746727	38.6627865547167	40.1730289663634	31.8939013421517	0.2773139618255	0.00373218189943559	-13.8529527752948	-0.506332481891828	-0.504964193478406	-0.507592613141444	0.177310615831552	0.180573727844122	0.174305438091298	0.199029820304822	0.20459881544641	0.198231133158133	0.00014053836163398	0.000352820858594641	0.00130862400420063
130	8.10930216216329	0.21	31.8985465005737	30.5828401702597	33.2142528308876	0.232257535150449	9.77558222908801	9.39706759391544	10.1540968642606	0.25	0.18	0.34	15.0586593658064	15.6652233709144	16.2717873760224	35.7542235082693	37.1944064942759	38.6345894802826	36.4723960072964	37.9952080574802	39.443223067717	31.8985465005737	0.278762511633611	0.121844619802396	-13.6872215267624	-0.506332481891828	-0.504964193478406	-0.507592613141444	0.177310615831552	0.180573727844122	0.174305438091298	0.199029820304822	0.20459881544641	0.198231133158133	0.00014053836163398	0.000352820858594641	0.00130862400420063
130	8.10930216216329	0.21	31.9011764631896	30.5754935615425	33.2268593648368	0.230656347143456	9.80088731961208	9.41968103956248	10.1820935996617	0.25	0.18	0.34	15.0798795142593	15.6901490922931	16.3004186703269	35.7687719494043	37.2163029687145	38.6638339880247	36.4778910760978	37.9673379617512	39.4494404206095	31.9011764631896	0.277816716462295	-0.0136485371168622	-13.820454118024	-0.506332481891828	-0.504964193478406	-0.507592613141444	0.177310615831552	0.180573727844122	0.174305438091298	0.199029820304822	0.20459881544641	0.198231133158133	0.00014053836163398	0.000352820858594641	0.00130862400420063
130	8.10930216216329	0.21	31.9053926533	30.5788938330587	33.2318914735413	0.234206064895825	9.91924580710386	9.53725517441889	10.3012364397888	0.25	0.18	0.34	15.3744638815638	15.9902491445044	16.606034407445	36.7239940006117	38.1948806914323	39.6657673822528	37.4914987297108	39.0017115083372	40.4971937636289	31.9053926533	0.277264642886679	0.109371785330812	-13.7449770026662	-0.506332481891828	-0.504964193478406	-0.507592613141444	0.177310615831552	0.180573727844122	0.174305438091298	0.199029820304822	0.20459881544641	0.198231133158133	0.00014053836163398	0.000352820858594641	0.00130862400420063
130	8.10930216216329	0.21	31.9064379347978	30.5854658184334	33.2274100511622	0.233518404990807	9.89082072413443	9.50919309819283	10.272448350076	0.25	0.18	0.34	15.2758358565958	15.8888932329713	16.5019506093468	36.3598433547675	37.8190545155678	39.2782656763681	37.1108704214411	38.5696947676149	40.0655364219856	31.9064379347978	0.277627560395987	-0.0977113132813418	-13.943353190251	-0.506332481891828	-0.504964193478406	-0.507592613141444	0.177310615831552	0.180573727844122	0.174305438091298	0.199029820304822	0.20459881544641	0.198231133158133	0.00014053836163398	0.000352820858594641	0.00130862400420063
130	8.10930216216329	0.21	31.9094468876572	30.6048807121083	33.2140130632062	0.239106267509039	9.95946354015532	9.58109097671232	10.3378361035983	0.25	0.18	0.34	15.4666915476819	16.0774958645497	16.6883001814175	36.9966218715735	38.4576774747719	39.9187330779702	37.7794206786789	39.2607877229397	40.7778816101247	31.9094468876572	0.275933033565376	-0.173386611797943	-14.0752336045022	-0.506332481891828	-0.504964193478406	-0.507592613141444	0.177310615831552	0.180573727844122	0.174305438091298	0.199029820304822	0.20459881544641	0.198231133158133	0.00014053836163398	0.000352820858594641	0.00130862400420063
130	8.10930216216329	0.21	31.9116151841991	30.5903691922834	33.2328611761148	0.232704335043109	9.93219788435003	9.54810021947648	10.3162955492236	0.25	0.18	0.34	15.3270969158112	15.943670055947	16.5602431960827	36.4548773612571	37.9213715272011	39.387865693145	37.1799472620504	38.6838138787077	40.2098828219934	31.9116151841991	0.277318822866496	0.0847466963164581	-13.7542624261162	-0.506332481891828	-0.504964193478406	-0.507592613141444	0.177310615831552	0.180573727844122	0.174305438091298	0.199029820304822	0.20459881544641	0.198231133158133	0.00014053836163398	0.000352820858594641	0.00130862400420063
130	8.10930216216329	0.21	31.9149686575379	30.6124623662309	33.2174749488449	0.235887960572463	9.95998787686426	9.57821804108494	10.3417577126436	0.25	0.18	0.34	15.4470578999839	16.0627487030597	16.6784395061354	36.9132905822903	38.3845852242818	39.8558798662734	37.7041989383124	39.1679451539004	40.680281573977	31.9149686575379	0.276736479357649	0.0673839655060883	-13.8094251492382	-0.506332481891828	-0.504964193478406	-0.507592613141444	0.177310615831552	0.180573727844122	0.174305438091298	0.199029820304822	0.20459881544641	0.198231133158133	0.00014053836163398	0.000352820858594641	0.00130862400420063
130	8.10930216216329	0.21	31.9160613995267	30.5813791601262	33.2507436389273	0.231248546508777	9.93254619271772	9.5468625410109	10.3182298444245	0.26	0.19	0.34	15.2119991327263	15.8265486090666	16.4410980854069	35.912948053864	37.3637950613988	38.8146420689336	36.6766905024904	38.1252704351006	39.6215373462222	31.9160613995267	0.279702004782525	-0.0182279619546835	-13.7689645756709	-0.506332481891828	-0.504964193478406	-0.507592613141444	0.177310615831552	0.180573727844122	0.174305438091298	0.199029820304822	0.20459881544641	0.198231133158133	0.00014053836163398	0.000352820858594641	0.00130862400420063
130	8.10930216216329	0.21	31.9165376764297	30.5795799613853	33.253495391474	0.227453254953176	9.79790280054589	9.41334059484082	10.182465006251	0.25	0.19	0.34	15.1792150645177	15.7993299288712	16.4194447932247	36.2685339282367	37.7502085011058	39.2318830739749	37.0542313149456	38.575774689026	40.1214841250977	31.9165376764297	0.275609568761291	0.0272859667192338	-13.8556905790264	-0.506332481891828	-0.504964193478406	-0.507592613141444	0.177310615831552	0.180573727844122	0.174305438091298	0.199029820304822	0.20459881544641	0.198231133158133	0.00014053836163398	0.000352820858594641	0.00130862400420063
130	8.10930216216329	0.21	31.9185505532043	30.6177177954149	33.2193833109938	0.236863341224215	9.84903407001632	9.47253575216354	10.2255323878691	0.25	0.18	0.33	15.3118317267748	15.9204204974277	16.5290092680807	36.6758017372074	38.1335294271564	39.5912571171055	37.4642432964671	38.9558720545444	40.4221553883749	31.9185505532043	0.275292870567991	0.0876039229780459	-13.8418014015991	-0.506332481891828	-0.504964193478406	-0.507592613141444	0.177310615831552	0.180573727844122	0.174305438091298	0.199029820304822	0.20459881544641	0.198231133158133	0.00014053836163398	0.000352820858594641	0.00130862400420063
130	8.10930216216329	0.21	31.9206402858176	30.612420224286	33.2288603473492	0.232794200050799	9.86090444967411	9.47965978101924	10.242149118329	0.25	0.19	0.35	15.1483842362718	15.7576087086919	16.3668331811121	35.8658346370693	37.3082554156734	38.7506761942774	36.6088509892355	38.0787197405084	39.5717664292232	31.9206402858176	0.280778770383816	0.0304689554538089	-13.6794303067806	-0.506332481891828	-0.504964193478406	-0.507592613141444	0.177310615831552	0.180573727844122	0.174305438091298	0.199029820304822	0.20459881544641	0.198231133158133	0.00014053836163398	0.000352820858594641	0.00130862400420063
130	8.10930216216329	0.21	31.9218691800468	30.6154245077803	33.2283138523133	0.235778812203669	9.96264389543767	9.5806565951592	10.3446311957161	0.25	0.18	0.34	15.4217143409123	16.0365885896906	16.6514628384688	36.7819852164805	38.2485080056206	39.7150307947606	37.5370261154444	39.0305986699185	40.477656390707	31.9218691800468	0.277187500382243	-0.26112922951475	-14.1329614484907	-0.506332481891828	-0.504964193478406	-0.507592613141444	0.177310615831552	0.180573727844122	0.174305438091298	0.199029820304822	0.20459881544641	0.198231133158133	0.00014053836163398	0.000352820858594641	0.00130862400420063
130	8.10930216216329	0.21	31.92316572892	30.6044950733558	33.2418363844842	0.229956864291304	9.89518465364744	9.50955057226941	10.2808187350255	0.25	0.18	0.34	15.4166203285269	16.0417996336017	16.6669789386765	37.0368278565126	38.5387561526039	40.0406844486952	37.7939597669791	39.3582732359515	40.8955592228463	31.92316572892	0.275997033691974	-0.0303638373998611	-13.9406449403392	-0.506332481891828	-0.504964193478406	-0.507592613141444	0.177310615831552	0.180573727844122	0.174305438091298	0.199029820304822	0.20459881544641	0.198231133158133	0.00014053836163398	0.000352820858594641	0.00130862400420063
130	8.10930216216329	0.21	31.923558138294	30.5885177069065	33.2585985696815	0.224820988267074	9.6947249744006	9.31133986794723	10.078110080854	0.25	0.18	0.34	15.0127158934328	15.6308494555822	16.2489830177316	35.8658128645091	37.3425518385026	38.819290812496	36.6111051954622	38.101724514655	39.6275934570245	31.923558138294	0.276323683457229	0.0391847679365535	-13.8312306543358	-0.506332481891828	-0.504964193478406	-0.507592613141444	0.177310615831552	0.180573727844122	0.174305438091298	0.199029820304822	0.20459881544641	0.198231133158133	0.00014053836163398	0.000352820858594641	0.00130862400420063
130	8.10930216216329	0.21	31.9240401026288	30.5871755606356	33.2609046446219	0.227262360023369	9.89381077337306	9.50527318053374	10.2823483662124	0.25	0.19	0.34	15.2856767020687	15.9104940974177	16.5353114927667	36.422110879857	37.9109012616387	39.3996916434204	37.2084097550971	38.7545829642462	40.2839577899867	31.9240401026288	0.276962338330691	0.119170460282752	-13.7310151260913	-0.506332481891828	-0.504964193478406	-0.507592613141444	0.177310615831552	0.180573727844122	0.174305438091298	0.199029820304822	0.20459881544641	0.198231133158133	0.00014053836163398	0.000352820858594641	0.00130862400420063
130	8.10930216216329	0.21	31.9244870348811	30.6209166378822	33.22805743188	0.238080645446217	9.90633287032318	9.52891492837186	10.2837508122745	0.25	0.18	0.34	15.3572363309672	15.9655003960431	16.5737644611189	36.6736875532293	38.1262461901937	39.5788048271581	37.4117898749083	38.9090552306212	40.3873623947615	31.9244870348811	0.278041546627692	-0.0207719604229758	-13.8460931211693	-0.506332481891828	-0.504964193478406	-0.507592613141444	0.177310615831552	0.180573727844122	0.174305438091298	0.199029820304822	0.20459881544641	0.198231133158133	0.00014053836163398	0.000352820858594641	0.00130862400420063
130	8.10930216216329	0.21	31.9247776650331	30.6185395137892	33.231015816277	0.239004719985902	9.94925516257595	9.57116491123818	10.3273454139137	0.25	0.18	0.34	15.3220630863777	15.9273313830862	16.5325996797947	36.3424437699138	37.7780813152518	39.2137188605899	37.0706871081589	38.5403462469255	39.982607036369	31.9247776650331	0.279582431815436	-0.11429338396483	-13.8960283288246	-0.506332481891828	-0.504964193478406	-0.507592613141444	0.177310615831552	0.180573727844122	0.174305438091298	0.199029820304822	0.20459881544641	0.198231133158133	0.00014053836163398	0.000352820858594641	0.00130862400420063
130	8.10930216216329	0.21	31.9297934402264	30.616638642496	33.2429482379568	0.237205443333388	10.0354932861647	9.65222987576553	10.4187566965639	0.25	0.19	0.34	15.5160933074359	16.1321945517723	16.7482957961087	36.9569169015838	38.4243740790287	39.8918312564737	37.7243858467179	39.2108709561786	40.755357817476	31.9297934402264	0.278291717713007	0.131218777913319	-13.6729951310258	-0.506332481891828	-0.504964193478406	-0.507592613141444	0.177310615831552	0.180573727844122	0.174305438091298	0.199029820304822	0.20459881544641	0.198231133158133	0.00014053836163398	0.000352820858594641	0.00130862400420063
130	8.10930216216329	0.21	31.9332660336932	30.5947756967643	33.2717563706221	0.227207941285667	9.77049810627403	9.38674363844258	10.1542525741055	0.25	0.18	0.34	15.1211019923025	15.7392919281942	16.357481864086	36.0928498624306	37.5684193383831	39.0439888143356	36.8259077293507	38.3284343189627	39.8535148088427	31.9332660336932	0.276903461765699	0.0437670623628103	-13.8047456337419	-0.506332481891828	-0.504964193478406	-0.507592613141444	0.177310615831552	0.180573727844122	0.174305438091298	0.199029820304822	0.20459881544641	0.198231133158133	0.00014053836163398	0.000352820858594641	0.00130862400420063
130	8.10930216216329	0.21	31.9391070154768	30.6362521014825	33.2419619294712	0.233613711140271	9.89572555234362	9.51401030416702	10.2774408005202	0.25	0.18	0.34	15.3494396532819	15.9652803954407	16.5811211375994	36.6944005975147	38.1666306858758	39.6388607742369	37.433535985121	38.9379900931994	40.4480681147537	31.9391070154768	0.277231658950037	0.0555588324221711	-13.8155574884543	-0.506332481891828	-0.504964193478406	-0.507592613141444	0.177310615831552	0.180573727844122	0.174305438091298	0.199029820304822	0.20459881544641	0.198231133158133	0.00014053836163398	0.000352820858594641	0.00130862400420063
130	8.10930216216329	0.21	31.9398822604913	30.6190009987395	33.2607635222432	0.233607478796469	9.8220332444159	9.44315399051958	10.2009124983122	0.25	0.18	0.34	15.1941063514247	15.8037259429116	16.4133455343986	36.2239896098969	37.6773724701494	39.1307553304019	36.9337425729473	38.4149646527873	39.9206038802201	31.9398822604913	0.277599605551762	0.08667350124228	-13.7575091714368	-0.506332481891828	-0.504964193478406	-0.507592613141444	0.177310615831552	0.180573727844122	0.174305438091298	0.199029820304822	0.20459881544641	0.198231133158133	0.00014053836163398	0.000352820858594641	0.00130862400420063
130	8.10930216216329	0.21	31.9399711613551	30.6159094377881	33.2640328849221	0.238160448603632	9.95177599576563	9.57271011337429	10.330841878157	0.25	0.18	0.34	15.4478574229401	16.0595708913027	16.6712843596654	36.9386920707308	38.4014124224743	39.8641327742178	37.6920704195462	39.1768901521075	40.6682878923215	31.9399711613551	0.276530488093961	-0.123335244605705	-14.022000076553	-0.506332481891828	-0.504964193478406	-0.507592613141444	0.177310615831552	0.180573727844122	0.174305438091298	0.199029820304822	0.20459881544641	0.198231133158133	0.00014053836163398	0.000352820858594641	0.00130862400420063
130	8.10930216216329	0.21	31.9475155356837	30.6089771583203	33.286053913047	0.232247932669272	9.92956400663555	9.54507677996849	10.3140512333026	0.25	0.19	0.34	15.3421952749578	15.9601974396583	16.5781996043588	36.5387537463189	38.010578899499	39.482404052679	37.3455023078136	38.8432648229112	40.3586381573845	31.9475155356837	0.277352923827856	-0.0252913409735416	-13.8615144673605	-0.506332481891828	-0.504964193478406	-0.507592613141444	0.177310615831552	0.180573727844122	0.174305438091298	0.199029820304822	0.20459881544641	0.198231133158133	0.00014053836163398	0.000352820858594641	0.00130862400420063
130	8.10930216216329	0.21	31.9495188689304	30.6349609916152	33.2640767462456	0.232526274782148	9.80710033272788	9.42765123246871	10.1865494329871	0.25	0.18	0.34	15.1726513573377	15.7833282655224	16.3940051737072	36.1812559150459	37.6374982668979	39.09374061875	36.9280146199917	38.4084437254965	39.927344623434	31.9495188689304	0.276697480622795	-0.190247950188779	-14.0569837631725	-0.506332481891828	-0.504964193478406	-0.507592613141444	0.177310615831552	0.180573727844122	0.174305438091298	0.199029820304822	0.20459881544641	0.198231133158133	0.00014053836163398	0.000352820858594641	0.00130862400420063
130	8.10930216216329	0.21	31.9495820644112	30.6431443846862	33.2560197441362	0.23857189977763	10.0197843525624	9.63856025220493	10.40100845292	0.25	0.18	0.33	15.6185141281656	16.2362572185892	16.8540003090128	37.5040866167005	38.987447337189	40.4708080576774	38.3100493960433	39.8079052760992	41.3234373261919	31.9495820644112	0.274444628238051	0.117018326412636	-13.8199384006748	-0.506332481891828	-0.504964193478406	-0.507592613141444	0.177310615831552	0.180573727844122	0.174305438091298	0.199029820304822	0.20459881544641	0.198231133158133	0.00014053836163398	0.000352820858594641	0.00130862400420063
130	8.10930216216329	0.21	31.94967853366	30.639465298295	33.259891769025	0.230961338771581	9.81627420187999	9.43479726076275	10.1977511429972	0.25	0.19	0.34	15.149539218878	15.7620801904352	16.3746211619924	36.0429371190536	37.5002603684083	38.957583617763	36.7968446418302	38.2897965799528	39.7637670580091	31.94967853366	0.277930421935337	-0.116698864749117	-13.9410333310162	-0.506332481891828	-0.504964193478406	-0.507592613141444	0.177310615831552	0.180573727844122	0.174305438091298	0.199029820304822	0.20459881544641	0.198231133158133	0.00014053836163398	0.000352820858594641	0.00130862400420063
130	8.10930216216329	0.21	31.9509626586041	30.6506004803844	33.2513248368238	0.239718549809553	9.88699000442655	9.51200177196571	10.2619782368874	0.25	0.19	0.34	15.2685119838522	15.8704370526644	16.4723621214766	36.3140052923886	37.745599291698	39.1771932910073	37.0821698514133	38.5296706600441	40.00269509491	31.9509626586041	0.277745365050174	0.0457876115670372	-13.7808829298327	-0.506332481891828	-0.504964193478406	-0.507592613141444	0.177310615831552	0.180573727844122	0.174305438091298	0.199029820304822	0.20459881544641	0.198231133158133	0.00014053836163398	0.000352820858594641	0.00130862400420063
130	8.10930216216329	0.21	31.951604805668	30.6244658137201	33.2787437976159	0.231035393166024	9.87445205776422	9.49079420586734	10.2581099096611	0.25	0.18	0.34	15.3019504199766	15.9205196672511	16.5390889145256	36.5565590215786	38.0343290166639	39.5120990117493	37.3203839658648	38.8624937212009	40.3462887824503	31.951604805668	0.276939883925718	0.0505062738486327	-13.8098607427647	-0.506332481891828	-0.504964193478406	-0.507592613141444	0.177310615831552	0.180573727844122	0.174305438091298	0.199029820304822	0.20459881544641	0.198231133158133	0.00014053836163398	0.000352820858594641	0.00130862400420063
130	8.10930216216329	0.21	31.9562795771256	30.6361267765807	33.2764323776705	0.240539354237136	10.0708211008154	9.68971876044464	10.4519234411862	0.25	0.18	0.34	15.5854777696317	16.1984637809543	16.811449792277	37.1441492587187	38.6050505050341	40.0659517513494	37.8888883647241	39.3941375795611	40.8818466599861	31.9562795771256	0.278340477493435	0.0548034142850344	-13.7680859096457	-0.506332481891828	-0.504964193478406	-0.507592613141444	0.177310615831552	0.180573727844122	0.174305438091298	0.199029820304822	0.20459881544641	0.198231133158133	0.00014053836163398	0.000352820858594641	0.00130862400420063
130	8.10930216216329	0.21	31.9583011682234	30.6299061402728	33.2866961961739	0.232875349968878	9.9937453990865	9.60745255969512	10.3800382384779	0.25	0.18	0.34	15.4489388950096	16.0701040201307	16.6912691452517	36.8085846104326	38.288570337637	39.7685560648413	37.5948297534545	39.0929736927154	40.5729670502921	31.9583011682234	0.277321989413648	0.0084212593504608	-13.8444721412573	-0.506332481891828	-0.504964193478406	-0.507592613141444	0.177310615831552	0.180573727844122	0.174305438091298	0.199029820304822	0.20459881544641	0.198231133158133	0.00014053836163398	0.000352820858594641	0.00130862400420063
130	8.10930216216329	0.21	31.9590059352901	30.6335174290355	33.2844944415448	0.236707230914899	9.97640182525272	9.59486987487204	10.3579337756334	0.25	0.19	0.34	15.3784250159576	15.9899351840618	16.6014453521661	36.520123822108	37.9723159051381	39.4245079881681	37.2912163183374	38.75140306912	40.2602660364118	31.9590059352901	0.27828823846986	0.22728841400338	-13.5834694926492	-0.506332481891828	-0.504964193478406	-0.507592613141444	0.177310615831552	0.180573727844122	0.174305438091298	0.199029820304822	0.20459881544641	0.198231133158133	0.00014053836163398	0.000352820858594641	0.00130862400420063
130	8.10930216216329	0.21	31.9591910668043	30.6284640663689	33.2899180672398	0.235972756714189	10.0125808903739	9.62888540003525	10.3962763807126	0.25	0.18	0.34	15.5536885070132	16.1734778066398	16.7932671062665	37.2286517367268	38.7121532209919	40.1956547052569	37.9957977665631	39.4769628996405	40.9976399436436	31.9591910668043	0.27633677955715	-0.029622450635076	-13.8969432168371	-0.506332481891828	-0.504964193478406	-0.507592613141444	0.177310615831552	0.180573727844122	0.174305438091298	0.199029820304822	0.20459881544641	0.198231133158133	0.00014053836163398	0.000352820858594641	0.00130862400420063
130	8.10930216216329	0.21	31.9604588499475	30.6455242447197	33.2753934551753	0.239509451825202	10.0655498880602	9.683570212467	10.4475295636533	0.25	0.19	0.34	15.5393531714567	16.1523210080216	16.7652888445866	36.9472347198428	38.4046613117604	39.8620879036779	37.7111529818336	2.31691973796995	40.6894605569395	31.9604588499475	0.278456517349783	0.0280288077575383	-13.7845978032897	-0.506332481891828	-0.504964193478406	-0.507592613141444	0.177310615831552	0.180573727844122	0.174305438091298	0.199029820304822	0.20459881544641	0.198231133158133	0.00014053836163398	0.000352820858594641	0.00130862400420063
130	8.10930216216329	0.21	31.9646508802702	30.6370122822465	33.2922894782939	0.225151968719776	9.72708798234916	9.34278796455458	10.1113880001437	0.25	0.18	0.34	14.9955149464362	15.6123304711615	16.2291459958869	35.6614157172823	37.1282886407314	38.5951615641806	36.403759070679	37.8729480938349	39.3811090757099	31.9646508802702	0.278006386717173	0.0182965223653502	-13.8007745293439	-0.506332481891828	-0.504964193478406	-0.507592613141444	0.177310615831552	0.180573727844122	0.174305438091298	0.199029820304822	0.20459881544641	0.198231133158133	0.00014053836163398	0.000352820858594641	0.00130862400420063
130	8.10930216216329	0.21	31.9671034219984	30.656093817382	33.2781130266149	0.235911425493018	9.85733115745389	9.47952078212033	10.2351415327874	0.25	0.19	0.34	15.1887103507172	15.794062930276	16.3994155098347	36.0580396608146	37.4951483302465	38.9322569996784	36.8280206626173	38.3024008821576	39.7457182875234	31.9671034219984	0.278943312903076	-0.0816975574511734	-13.8531202462185	-0.506332481891828	-0.504964193478406	-0.507592613141444	0.177310615831552	0.180573727844122	0.174305438091298	0.199029820304822	0.20459881544641	0.198231133158133	0.00014053836163398	0.000352820858594641	0.00130862400420063
130	8.10930216216329	0.21	31.9672369738783	30.6469596984196	33.287514249337	0.234904548385265	9.9120450394654	9.53107350098727	10.2930165779435	0.25	0.18	0.34	15.3585467923907	15.9724513226285	16.5863558528663	36.6715703319428	38.1373889059284	39.603207479914	37.3889383630779	38.8999979338264	40.3798916831176	31.9672369738783	0.276600514773273	0.0447985255747479	-13.8375532698966	-0.506332481891828	-0.504964193478406	-0.507592613141444	0.177310615831552	0.180573727844122	0.174305438091298	0.199029820304822	0.20459881544641	0.198231133158133	0.00014053836163398	0.000352820858594641	0.00130862400420063
130	8.10930216216329	0.21	31.9679173662918	30.6463744048694	33.2894603277143	0.231884003170154	9.82258115449014	9.44184790645876	10.2033144025215	0.25	0.18	0.34	15.1342685162434	15.7445430372751	16.3548175583069	35.9429483675124	37.3923124762507	38.841676584989	36.6964122455729	38.164594498588	39.6222187590444	31.9679173662918	0.278105039550309	0.148750892428623	-13.6694011405932	-0.506332481891828	-0.504964193478406	-0.507592613141444	0.177310615831552	0.180573727844122	0.174305438091298	0.199029820304822	0.20459881544641	0.198231133158133	0.00014053836163398	0.000352820858594641	0.00130862400420063
130	8.10930216216329	0.21	31.9690781826033	30.6473144867346	33.290841878472	0.231239359580746	9.748363941416	9.36982235885072	10.1269055239813	0.25	0.18	0.34	15.114373858895	15.7249957875621	16.3356177162291	36.1265344255602	37.5860493438054	39.0455642620507	36.8229321695419	38.3309090386265	39.8245669634079	31.9690781826033	0.276267441271635	0.136051668491829	-13.7650582060138	-0.506332481891828	-0.504964193478406	-0.507592613141444	0.177310615831552	0.180573727844122	0.174305438091298	0.199029820304822	0.20459881544641	0.198231133158133	0.00014053836163398	0.000352820858594641	0.00130862400420063
130	8.10930216216329	0.21	31.9700592239827	30.6462680727327	33.2938503752326	0.233681036063191	9.85769153509236	9.47751488128433	10.2378681889004	0.25	0.18	0.34	15.3267520706739	15.9415623230409	16.5563725754079	36.7282921341417	38.2015938781691	39.6748956221965	37.4279743280823	38.9531141172094	40.4814755150082	31.9700592239827	0.275917880219825	0.0561501302877256	-13.8703346265274	-0.506332481891828	-0.504964193478406	-0.507592613141444	0.177310615831552	0.180573727844122	0.174305438091298	0.199029820304822	0.20459881544641	0.198231133158133	0.00014053836163398	0.000352820858594641	0.00130862400420063
130	8.10930216216329	0.21	31.9702330056412	30.6386546044678	33.3018114068145	0.231694807986429	9.99118109340888	9.60370694563409	10.3786552411837	0.25	0.19	0.34	15.4460804889005	16.069272856991	16.6924652250816	36.8093975938585	38.2945209991773	39.779644404496	37.5566085576404	39.1019392615947	40.6017220873532	31.9702330056412	0.278398093695914	-0.0313893795377379	-13.8423137474776	-0.506332481891828	-0.504964193478406	-0.507592613141444	0.177310615831552	0.180573727844122	0.174305438091298	0.199029820304822	0.20459881544641	0.198231133158133	0.00014053836163398	0.000352820858594641	0.00130862400420063
130	8.10930216216329	0.21	31.9713658091863	30.6383237346505	33.3044078837221	0.22811850044545	9.77717196846614	9.3941484126524	10.1601955242799	0.25	0.19	0.34	15.1020729791645	15.7178232780258	16.3335735768871	35.9728287856764	37.4395333967736	38.9062380078708	36.7109035126802	38.250137961427	39.7591235383165	31.9713658091863	0.277061603048904	0.0622744232667533	-13.7759165366164	-0.506332481891828	-0.504964193478406	-0.507592613141444	0.177310615831552	0.180573727844122	0.174305438091298	0.199029820304822	0.20459881544641	0.198231133158133	0.00014053836163398	0.000352820858594641	0.00130862400420063
130	8.10930216216329	0.21	31.9746913316227	30.6582727557183	33.2911099075271	0.23799940882829	10.0577114512762	9.67444036754386	10.4409825350086	0.25	0.19	0.34	15.5940562720836	16.2118440324213	16.8296317927589	37.244752994918	38.7202736763619	40.1957943578058	38.0478335565058	39.5670108023871	41.0730093760108	31.9746913316227	0.277546214386068	-0.0238085597815206	-13.8539928477226	-0.506332481891828	-0.504964193478406	-0.507592613141444	0.177310615831552	0.180573727844122	0.174305438091298	0.199029820304822	0.20459881544641	0.198231133158133	0.00014053836163398	0.000352820858594641	0.00130862400420063
130	8.10930216216329	0.21	31.9760306035382	30.6706284843459	33.2814327227305	0.243046334116291	10.1305803934546	9.74982890829716	10.5113318786121	0.25	0.19	0.34	15.6664174863205	16.2782242965853	16.8900311068502	37.2991711547269	38.7557828497505	40.2123945447742	38.082138666219	39.5525331282841	41.0264853288092	31.9760306035382	0.279639767592124	0.0893552141879071	-13.69015822267	-0.506332481891828	-0.504964193478406	-0.507592613141444	0.177310615831552	0.180573727844122	0.174305438091298	0.199029820304822	0.20459881544641	0.198231133158133	0.00014053836163398	0.000352820858594641	0.00130862400420063
130	8.10930216216329	0.21	31.9763862208275	30.669268357596	33.2835040840591	0.231760724936153	9.81946422060094	9.43872002386135	10.2002084173405	0.25	0.19	0.34	15.206238349791	15.819635822254	16.4330332947169	36.2994671542332	37.7637347062714	39.2280022583096	37.0460152355599	38.5497786205523	40.0815172611374	31.9763862208275	0.278230696623864	0.0454264524595509	-13.7725168901501	-0.506332481891828	-0.504964193478406	-0.507592613141444	0.177310615831552	0.180573727844122	0.174305438091298	0.199029820304822	0.20459881544641	0.198231133158133	0.00014053836163398	0.000352820858594641	0.00130862400420063
130	8.10930216216329	0.21	31.9775451843006	30.6560259700564	33.2990643985447	0.230988966894679	9.85344251149347	9.47055092617905	10.2363340968079	0.25	0.18	0.34	15.2728590827137	15.8903362782905	16.5078134738672	36.4956539853749	37.9711625297532	39.4466710741314	37.2128234725563	38.7399206154154	40.2562443144519	31.9775451843006	0.276861976742358	-0.0783737011067548	-13.9445386308671	-0.506332481891828	-0.504964193478406	-0.507592613141444	0.177310615831552	0.180573727844122	0.174305438091298	0.199029820304822	0.20459881544641	0.198231133158133	0.00014053836163398	0.000352820858594641	0.00130862400420063
130	8.10930216216329	0.21	31.9798899515892	30.6630929025308	33.2966870006476	0.24069385639195	9.90341087169077	9.528802119738	10.2780196236435	0.25	0.18	0.34	15.4030435269253	16.008588152513	16.6141327781006	36.8949117881244	38.3453728937998	39.7958339994752	37.6140174131437	39.1286174113712	40.606982623272	31.9798899515892	0.27460806380095	-0.0758827680709038	-14.0430628287427	-0.506332481891828	-0.504964193478406	-0.507592613141444	0.177310615831552	0.180573727844122	0.174305438091298	0.199029820304822	0.20459881544641	0.198231133158133	0.00014053836163398	0.000352820858594641	0.00130862400420063
130	8.10930216216329	0.21	31.9814836953903	30.6787405291266	33.284226861654	0.236028250288858	9.86953365429758	9.49137812369128	10.2476891849039	0.25	0.18	0.34	15.2500122155552	15.8576032719826	16.46519432841	36.3050952381362	37.75156300863	39.1980307791239	37.0657147087706	38.5443013664205	39.9941537089695	31.9814836953903	0.277488716790788	-0.127495259660579	-13.9800320199871	-0.506332481891828	-0.504964193478406	-0.507592613141444	0.177310615831552	0.180573727844122	0.174305438091298	0.199029820304822	0.20459881544641	0.198231133158133	0.00014053836163398	0.000352820858594641	0.00130862400420063
130	8.10930216216329	0.21	31.9815678954107	30.6623895497164	33.3007462411049	0.234499670028021	9.89020971625811	9.50964874949397	10.2707706830223	0.25	0.19	0.34	15.3063141955587	15.9188484627331	16.5313827299076	36.5040902792239	37.9649257163105	39.425761153397	37.2683101792509	38.777346535946	40.2421672141159	31.9815678954107	0.277319158357565	0.0154509702936967	-13.8400529111661	-0.506332481891828	-0.504964193478406	-0.507592613141444	0.177310615831552	0.180573727844122	0.174305438091298	0.199029820304822	0.20459881544641	0.198231133158133	0.00014053836163398	0.000352820858594641	0.00130862400420063
130	8.10930216216329	0.21	31.9818607403589	30.6639580934045	33.2997633873134	0.235840315883982	9.94422820274538	9.56301205658836	10.3254443489024	0.25	0.18	0.34	15.3457902869358	15.9575288268751	16.5692673668144	36.486765178832	37.9412592153242	39.3957532518163	37.2404702507837	38.7083730585512	40.2293469239562	31.9818607403589	0.278210958317452	0.0728542003616385	-13.7610452476853	-0.506332481891828	-0.504964193478406	-0.507592613141444	0.177310615831552	0.180573727844122	0.174305438091298	0.199029820304822	0.20459881544641	0.198231133158133	0.00014053836163398	0.000352820858594641	0.00130862400420063
130	8.10930216216329	0.21	31.9838988559167	30.6615762040918	33.3062215077415	0.235664055381465	9.92070184317478	9.5402015166118	10.3012021697378	0.25	0.18	0.34	15.3428462312301	15.9547785883426	16.5667109454551	36.5607418571881	38.0189263820979	39.4771109070078	37.2938051411092	38.8011997848218	40.2807721253121	31.9838988559167	0.278076429989213	0.0346708564859133	-13.796805271858	-0.506332481891828	-0.504964193478406	-0.507592613141444	0.177310615831552	0.180573727844122	0.174305438091298	0.199029820304822	0.20459881544641	0.198231133158133	0.00014053836163398	0.000352820858594641	0.00130862400420063
130	8.10930216216329	0.21	31.9840829802494	30.6632209877152	33.3049449727837	0.236430187982728	10.0141717886044	9.6309015329426	10.3974420442663	0.25	0.19	0.34	15.4647295538898	16.0801621621027	16.6955947703156	36.7935499911318	38.257781897519	39.7220138039061	37.5850983295989	39.0702907030693	40.5689178603103	31.9840829802494	0.278603629572698	0.000872619161584994	-13.7929798299424	-0.506332481891828	-0.504964193478406	-0.507592613141444	0.177310615831552	0.180573727844122	0.174305438091298	0.199029820304822	0.20459881544641	0.198231133158133	0.00014053836163398	0.000352820858594641	0.00130862400420063
130	8.10930216216329	0.21	31.9858392319039	30.6653747966378	33.30630366717	0.231245067678108	9.73947566710613	9.36128529954748	10.1176660346648	0.25	0.18	0.34	15.0696513968345	15.6784563652105	16.2872613335864	35.9448293306283	37.3969790922684	38.8491288539086	36.661039030854	38.1484743561931	39.6592489945429	31.9858392319039	0.275714480534257	-0.0464851343787602	-13.9612533370612	-0.506332481891828	-0.504964193478406	-0.507592613141444	0.177310615831552	0.180573727844122	0.174305438091298	0.199029820304822	0.20459881544641	0.198231133158133	0.00014053836163398	0.000352820858594641	0.00130862400420063
130	8.10930216216329	0.21	31.986309856047	30.6730822547912	33.2995374573029	0.236844889549282	9.91230320851474	9.53336696514212	10.2912394518874	0.25	0.18	0.34	15.3219617616359	15.9309854835048	16.5400092053738	36.4871695666802	37.9374767894539	39.3877840122276	37.2166277490415	38.7162271675922	40.1850280353321	31.986309856047	0.278026202397779	-0.0322338219569796	-13.8683262916208	-0.506332481891828	-0.504964193478406	-0.507592613141444	0.177310615831552	0.180573727844122	0.174305438091298	0.199029820304822	0.20459881544641	0.198231133158133	0.00014053836163398	0.000352820858594641	0.00130862400420063
130	8.10930216216329	0.21	31.9877673783711	30.6471747461803	33.3283600105619	0.227736278716004	9.91772021610734	9.52876846855056	10.3066719636641	0.25	0.18	0.34	15.3094267368032	15.9343373223658	16.5592479079284	36.4449511928457	37.9325859803699	39.420220767894	37.1836963436373	38.6946813165516	40.2314726524233	31.9877673783711	0.278218030107526	-0.134967552855275	-13.9399150709845	-0.506332481891828	-0.504964193478406	-0.507592613141444	0.177310615831552	0.180573727844122	0.174305438091298	0.199029820304822	0.20459881544641	0.198231133158133	0.00014053836163398	0.000352820858594641	0.00130862400420063
130	8.10930216216329	0.21	31.9904033542899	30.6679459824979	33.3128607260819	0.24238221453846	10.0489042246973	9.67053955131268	10.4272688980819	0.25	0.19	0.34	15.4907634184439	16.0968472476033	16.7029310767628	36.7655379589644	38.2040079313833	39.6424779038021	37.5064358149699	38.9684324089948	40.4629020010669	31.9904033542899	0.279720881078812	-0.0435510098072356	-13.8205140783963	-0.506332481891828	-0.504964193478406	-0.507592613141444	0.177310615831552	0.180573727844122	0.174305438091298	0.199029820304822	0.20459881544641	0.198231133158133	0.00014053836163398	0.000352820858594641	0.00130862400420063
130	8.10930216216329	0.21	31.9904215387116	30.6777181313634	33.3031249460598	0.238940238127634	9.9791268557483	9.59983418938449	10.3584195221121	0.25	0.18	0.34	15.4417646668607	16.051873964408	16.6619832619553	36.8037222095846	38.2578496094539	39.7119770093232	37.6074819080455	39.0710923795289	40.5583981362659	31.9904215387116	0.276678800821051	-0.04369093961714	-13.9141886923049	-0.506332481891828	-0.504964193478406	-0.507592613141444	0.177310615831552	0.180573727844122	0.174305438091298	0.199029820304822	0.20459881544641	0.198231133158133	0.00014053836163398	0.000352820858594641	0.00130862400420063
130	8.10930216216329	0.21	31.9912409170246	30.6725575287891	33.3099243052601	0.233707805608151	10.0255661430237	9.63894405098295	10.4121882350644	0.25	0.18	0.34	15.5253648512124	16.1480937525031	16.7708226537938	37.0529421176298	38.5391511797439	40.0253602418579	37.8315456216857	39.3491458416524	40.8403510278585	31.9912409170246	0.276642442708731	0.154282467769167	-13.7125578058568	-0.506332481891828	-0.504964193478406	-0.507592613141444	0.177310615831552	0.180573727844122	0.174305438091298	0.199029820304822	0.20459881544641	0.198231133158133	0.00014053836163398	0.000352820858594641	0.00130862400420063
130	8.10930216216329	0.21	31.9935771877678	30.6730652126347	33.3140891629009	0.234313697872768	9.82291513503095	9.44474767227877	10.2010825977831	0.25	0.18	0.34	15.2137946632843	15.8229546245963	16.4321145859083	36.3122963182013	37.7662397629441	39.2201832076869	37.0391746041005	38.5619881416456	40.0343164001076	31.9935771877678	0.276564449703601	0.00726589845230153	-13.8619930897806	-0.506332481891828	-0.504964193478406	-0.507592613141444	0.177310615831552	0.180573727844122	0.174305438091298	0.199029820304822	0.20459881544641	0.198231133158133	0.00014053836163398	0.000352820858594641	0.00130862400420063
130	8.10930216216329	0.21	31.9937163643752	30.6831265212913	33.3043062074592	0.241945558466574	10.0863826190979	9.70615472167282	10.4666105165229	0.25	0.19	0.34	15.6430274069258	16.2558257385881	16.8686240702505	37.3565147458439	38.8199149763414	40.2833152068388	38.1417270886294	39.6307220166403	41.1244431976964	31.9937163643752	0.277405446797885	-0.0286740326862514	-13.8606661958795	-0.506332481891828	-0.504964193478406	-0.507592613141444	0.177310615831552	0.180573727844122	0.174305438091298	0.199029820304822	0.20459881544641	0.198231133158133	0.00014053836163398	0.000352820858594641	0.00130862400420063
130	8.10930216216329	0.21	31.9982576020114	30.6776807387953	33.3188344652275	0.237833139416902	10.0914353958129	9.70670282141525	10.4761679702106	0.25	0.19	0.34	15.5706106572049	16.1877636939573	16.8049167307098	37.0075055282933	38.4743262537124	39.9411469791316	37.7773735006289	39.2656786615435	40.7815787591334	31.9982576020114	0.278675618078361	-0.0968055437632021	-13.8935240999647	-0.506332481891828	-0.504964193478406	-0.507592613141444	0.177310615831552	0.180573727844122	0.174305438091298	0.199029820304822	0.20459881544641	0.198231133158133	0.00014053836163398	0.000352820858594641	0.00130862400420063
130	8.10930216216329	0.21	32.0061310817627	30.6670350243099	33.3452271392154	0.233455208787284	9.93517093433622	9.55176441278505	10.3185774558874	0.25	0.19	0.34	15.4034136853277	16.0217046110545	16.6399955367813	36.8066163691618	38.2840289331987	39.7614414972355	37.5778951081892	39.1511136734586	40.631793644009	32.0061310817627	0.275302302610577	0.0779185439187022	-13.8259017761168	-0.506332481891828	-0.504964193478406	-0.507592613141444	0.177310615831552	0.180573727844122	0.174305438091298	0.199029820304822	0.20459881544641	0.198231133158133	0.00014053836163398	0.000352820858594641	0.00130862400420063
130	8.10930216216329	0.21	32.0096702616018	30.6752023169816	33.344138206222	0.230574474755737	9.90590826162375	9.52052828115756	10.2912882420899	0.25	0.18	0.34	15.3315605391637	15.9521643887203	16.5727682382769	36.5829822626177	38.0638190999668	39.544655937316	37.3274572336531	38.822349817217	40.333553365963	32.0096702616018	0.277176209121891	0.0345168233870092	-13.8191382034507	-0.506332481891828	-0.504964193478406	-0.507592613141444	0.177310615831552	0.180573727844122	0.174305438091298	0.199029820304822	0.20459881544641	0.198231133158133	0.00014053836163398	0.000352820858594641	0.00130862400420063
130	8.10930216216329	0.21	32.0102478493239	30.6955318941299	33.324963804518	0.232173897660806	9.84479712014531	9.46351303475389	10.2260812055367	0.25	0.18	0.34	15.2776949136077	15.8932318617401	16.5087688098726	36.5465026383084	38.0189579285932	39.491413218878	37.2748669037128	38.8047780140647	40.3025474533956	32.0102478493239	0.276738244568266	-0.116911512858149	-14.0098763991104	-0.506332481891828	-0.504964193478406	-0.507592613141444	0.177310615831552	0.180573727844122	0.174305438091298	0.199029820304822	0.20459881544641	0.198231133158133	0.00014053836163398	0.000352820858594641	0.00130862400420063
130	8.10930216216329	0.21	32.0130816783957	30.703611351844	33.3225520049474	0.240564579273204	10.0073831880842	9.62870762417813	10.3860587519903	0.25	0.19	0.34	15.3750795053735	15.9797470401088	16.584414574844	36.3753263741795	37.8058867115214	39.2364470488633	37.0995381337514	38.5490060592152	40.0554612236585	32.0130816783957	0.280103414420487	-0.0506272296913868	-13.8072794546655	-0.506332481891828	-0.504964193478406	-0.507592613141444	0.177310615831552	0.180573727844122	0.174305438091298	0.199029820304822	0.20459881544641	0.198231133158133	0.00014053836163398	0.000352820858594641	0.00130862400420063
130	8.10930216216329	0.21	32.0145826294657	30.6801071181227	33.3490581408087	0.228579875214484	9.77460895597063	9.39218679920226	10.157031112739	0.25	0.18	0.34	15.1264071918212	15.7423098975621	16.358212603303	36.0971431176122	37.5669123651091	39.036681612606	36.8365050806528	38.3271814750809	39.8106443300304	32.0145826294657	0.275801676368574	-0.0396431974845671	-13.9420056341344	-0.506332481891828	-0.504964193478406	-0.507592613141444	0.177310615831552	0.180573727844122	0.174305438091298	0.199029820304822	0.20459881544641	0.198231133158133	0.00014053836163398	0.000352820858594641	0.00130862400420063
130	8.10930216216329	0.21	32.0152171213515	30.6902670753238	33.3401671673793	0.232808409128654	9.82532654569488	9.44547250867721	10.2051805827125	0.25	0.19	0.34	15.1872599261416	15.7980225945928	16.4087852630439	36.1821898966731	37.6372733652624	39.0923568338518	36.9600623840794	38.4422841962873	39.9330487625277	32.0152171213515	0.276798297199815	-0.00499053838219219	-13.8565467323239	-0.506332481891828	-0.504964193478406	-0.507592613141444	0.177310615831552	0.180573727844122	0.174305438091298	0.199029820304822	0.20459881544641	0.198231133158133	0.00014053836163398	0.000352820858594641	0.00130862400420063
130	8.10930216216329	0.21	32.0213681346675	30.7127373115385	33.3299989577966	0.23498281043061	10.0017899829883	9.61745275910714	10.3861272068695	0.25	0.18	0.34	15.4597563565611	16.0775664970199	16.6953766374788	36.8216908804238	38.2931768139723	39.7646627475208	37.5963646324978	39.0712657418975	40.6058550309106	32.0213681346675	0.279503479907895	0.13645210024589	-13.6497884019415	-0.506332481891828	-0.504964193478406	-0.507592613141444	0.177310615831552	0.180573727844122	0.174305438091298	0.199029820304822	0.20459881544641	0.198231133158133	0.00014053836163398	0.000352820858594641	0.00130862400420063
130	8.10930216216329	0.21	32.0214459263693	30.6857848214078	33.3571070313308	0.236031892124886	9.93387193061894	9.55325509419645	10.3144887670414	0.25	0.18	0.34	15.4009840803485	16.0145837153061	16.6281833502637	36.7891031899415	38.2548394162757	39.72057564261	37.5889163800323	39.0543251358811	40.5795724400959	32.0214459263693	0.27494252185007	-0.0467668879531015	-13.9730051691178	-0.506332481891828	-0.504964193478406	-0.507592613141444	0.177310615831552	0.180573727844122	0.174305438091298	0.199029820304822	0.20459881544641	0.198231133158133	0.00014053836163398	0.000352820858594641	0.00130862400420063
130	8.10930216216329	0.21	32.0221762129148	30.6961444930953	33.3482079327342	0.232672793788414	9.87214701848592	9.49033791568839	10.2539561212834	0.25	0.18	0.34	15.2794200841515	15.8941317757081	16.5088434672647	36.450060954894	37.9164961012229	39.3829312475518	37.2103377653105	38.6948779106302	40.2343503421415	32.0221762129148	0.276175171369526	-0.0451484300080672	-13.923821834883	-0.506332481891828	-0.504964193478406	-0.507592613141444	0.177310615831552	0.180573727844122	0.174305438091298	0.199029820304822	0.20459881544641	0.198231133158133	0.00014053836163398	0.000352820858594641	0.00130862400420063
130	8.10930216216329	0.21	32.0222492611367	30.6794246701635	33.3650738521098	0.229807468196428	9.88612478549623	9.50068118602679	10.2715683849657	0.25	0.18	0.34	15.23308269902	15.8510904093683	16.4690981197166	36.188417809607	37.6565855911082	39.1247533726093	36.9009321744149	38.3752493704432	39.8987747330419	32.0222492611367	0.278405234021467	0.0997762862134499	-13.7124733444479	-0.506332481891828	-0.504964193478406	-0.507592613141444	0.177310615831552	0.180573727844122	0.174305438091298	0.199029820304822	0.20459881544641	0.198231133158133	0.00014053836163398	0.000352820858594641	0.00130862400420063
130	8.10930216216329	0.21	32.0225859691569	30.687816402693	33.3573555356208	0.229937789730086	9.87410584429017	9.48927251700907	10.2589391715713	0.25	0.19	0.34	15.1845335010694	15.8003356650344	16.4161378289994	36.0009099517691	37.4609112255288	38.9209124992885	36.7664748552094	38.2387661708181	39.7517679528047	32.0225859691569	0.279397168015654	0.0983533930310319	-13.6649967044076	-0.506332481891828	-0.504964193478406	-0.507592613141444	0.177310615831552	0.180573727844122	0.174305438091298	0.199029820304822	0.20459881544641	0.198231133158133	0.00014053836163398	0.000352820858594641	0.00130862400420063
130	8.10930216216329	0.21	32.0248679062241	30.7121112122237	33.3376246002245	0.236098701712918	9.98409602575787	9.60162570345545	10.3665663480603	0.25	0.19	0.34	15.4033534434233	16.01692928339	16.6305051233568	36.6130857840935	38.0715282554855	39.5299707268775	37.3775804237038	38.8665216861577	40.3686747184448	32.0248679062241	0.278331265917657	-0.00750263801612873	-13.8184234865331	-0.506332481891828	-0.504964193478406	-0.507592613141444	0.177310615831552	0.180573727844122	0.174305438091298	0.199029820304822	0.20459881544641	0.198231133158133	0.00014053836163398	0.000352820858594641	0.00130862400420063
130	8.10930216216329	0.21	32.0282220153541	30.7185458900345	33.3378981406737	0.244392041660575	10.1118472682148	9.73318467817878	10.4905098582508	0.25	0.18	0.34	15.6362285937565	16.2445448862626	16.8528611787687	37.219018184654	38.666997473077	40.1149767614999	37.9323373834294	39.4755698929275	40.9465327842628	32.0282220153541	0.278975191694169	0.172159701658925	-13.6384039486262	-0.506332481891828	-0.504964193478406	-0.507592613141444	0.177310615831552	0.180573727844122	0.174305438091298	0.199029820304822	0.20459881544641	0.198231133158133	0.00014053836163398	0.000352820858594641	0.00130862400420063
130	8.10930216216329	0.21	32.0292592898352	30.6973564993775	33.3611620802929	0.229841856906001	9.95067898594491	9.56275621010994	10.3386017617799	0.25	0.18	0.34	15.4136484697665	16.0389185455439	16.6641886213213	36.812933320956	38.3062868026013	39.7996402842466	37.5847418128867	39.0852799546183	40.6236067644982	32.0292592898352	0.277216418071551	-0.0944087468819677	-13.9457133624583	-0.506332481891828	-0.504964193478406	-0.507592613141444	0.177310615831552	0.180573727844122	0.174305438091298	0.199029820304822	0.20459881544641	0.198231133158133	0.00014053836163398	0.000352820858594641	0.00130862400420063
130	8.10930216216329	0.21	32.0327348258604	30.710343890685	33.3551257610357	0.23880699379005	10.0221296052341	9.64106285485014	10.403196355618	0.25	0.19	0.34	15.501575954086	16.114281758787	16.7269875634879	36.9306052370236	38.3903017392931	39.8499982415626	37.7222739858099	39.2221555380313	40.7278886119049	32.0327348258604	0.276026162829038	0.0138874707398664	-13.86835695432	-0.506332481891828	-0.504964193478406	-0.507592613141444	0.177310615831552	0.180573727844122	0.174305438091298	0.199029820304822	0.20459881544641	0.198231133158133	0.00014053836163398	0.000352820858594641	0.00130862400420063
130	8.10930216216329	0.21	32.0348816021063	30.720130769302	33.3496324349107	0.234712233215705	9.91970793156865	9.53823776769345	10.3011780954439	0.25	0.18	0.34	15.4024401829381	16.0184419564066	16.6344437298751	36.8549030617741	38.3288698733584	39.8028366849427	37.6484165014607	39.1260439140947	40.6431838877883	32.0348816021063	0.27542742626594	0.0257841365302147	-13.8932373825668	-0.506332481891828	-0.504964193478406	-0.507592613141444	0.177310615831552	0.180573727844122	0.174305438091298	0.199029820304822	0.20459881544641	0.198231133158133	0.00014053836163398	0.000352820858594641	0.00130862400420063
130	8.10930216216329	0.21	32.0375198602758	30.7220748302141	33.3529648903374	0.232147937194316	9.87989698842758	9.49722563928431	10.2625683375709	0.25	0.18	0.34	15.271453781599	15.8867858842513	16.5021179869035	36.3851350335384	37.8511998866731	39.3172647398078	37.1618655291431	38.6313326754811	40.1429631699751	32.0375198602758	0.276012927241769	0.112872754565534	-13.774406108555	-0.506332481891828	-0.504964193478406	-0.507592613141444	0.177310615831552	0.180573727844122	0.174305438091298	0.199029820304822	0.20459881544641	0.198231133158133	0.00014053836163398	0.000352820858594641	0.00130862400420063
130	8.10930216216329	0.21	32.0404476244558	30.7301609192528	33.3507343296588	0.234525790023578	9.92254808532373	9.54077056057583	10.3043256100716	0.25	0.18	0.34	15.4197606865198	16.0367882137754	16.6538157410309	36.9285503071918	38.4062601461712	39.8839699851506	37.6675062240354	39.2134932313808	40.712477618462	32.0404476244558	0.276138297852208	0.0177313818817318	-13.8752535616217	-0.506332481891828	-0.504964193478406	-0.507592613141444	0.177310615831552	0.180573727844122	0.174305438091298	0.199029820304822	0.20459881544641	0.198231133158133	0.00014053836163398	0.000352820858594641	0.00130862400420063
130	8.10930216216329	0.21	32.0432345712624	30.7337292263158	33.3527399162091	0.236715773104482	9.88402595571113	9.506035712052	10.2620161993703	0.25	0.18	0.34	15.3538576441176	15.9643759051262	16.5748941661348	36.7469649705704	38.2081412867239	39.6693176028774	37.5217659640929	38.9884220232293	40.4896616613629	32.0432345712624	0.275880811537352	0.0316998830853439	-13.8448317806032	-0.506332481891828	-0.504964193478406	-0.507592613141444	0.177310615831552	0.180573727844122	0.174305438091298	0.199029820304822	0.20459881544641	0.198231133158133	0.00014053836163398	0.000352820858594641	0.00130862400420063
130	8.10930216216329	0.21	32.0440898865323	30.7228939369558	33.3652858361088	0.229737137837487	9.78014073264332	9.39875350172098	10.1615279635657	0.25	0.18	0.34	15.112095959153	15.7253220034618	16.3385480477706	36.0030104963137	37.4639583204632	38.9249061446127	36.7554698475965	38.2523103732113	39.7236471899489	32.0440898865323	0.277059383471167	0.119360346128578	-13.7210283169608	-0.506332481891828	-0.504964193478406	-0.507592613141444	0.177310615831552	0.180573727844122	0.174305438091298	0.199029820304822	0.20459881544641	0.198231133158133	0.00014053836163398	0.000352820858594641	0.00130862400420063
130	8.10930216216329	0.21	32.0445155255132	30.7035742817125	33.385456769314	0.229730336685471	9.85477537771996	9.47047030245233	10.2390804529876	0.25	0.18	0.34	15.2418930971951	15.8603984814971	16.4789038657991	36.3471677301583	37.8221104293278	39.2970531284973	37.1075550037074	38.6165776583798	40.1323195746524	32.0445155255132	0.275985793063777	-0.0659732503842579	-13.9449054944385	-0.506332481891828	-0.504964193478406	-0.507592613141444	0.177310615831552	0.180573727844122	0.174305438091298	0.199029820304822	0.20459881544641	0.198231133158133	0.00014053836163398	0.000352820858594641	0.00130862400420063
130	8.10930216216329	0.21	32.0483477215117	30.722219714181	33.3744757288424	0.236716807589687	9.86666740655716	9.48934207806474	10.2439927350496	0.25	0.18	0.34	15.3449209969107	15.9550820921919	16.5652431874731	36.7694962789202	38.2315641596866	39.6936320404531	37.5541551475016	39.0275032011277	40.5261887479714	32.0483477215117	0.275308790078211	-0.0236345719387609	-13.944324985829	-0.506332481891828	-0.504964193478406	-0.507592613141444	0.177310615831552	0.180573727844122	0.174305438091298	0.199029820304822	0.20459881544641	0.198231133158133	0.00014053836163398	0.000352820858594641	0.00130862400420063
130	8.10930216216329	0.21	32.0486135625369	30.7056625739222	33.3915645511516	0.226135890542701	9.79489555297957	9.40900461325654	10.1807864927026	0.25	0.18	0.34	15.1455478539675	15.7667112962463	16.3878747385251	36.1236371405015	37.6051736956778	39.0867102508541	36.8608545802625	38.3892753036292	39.9188094760673	32.0486135625369	0.275678497998926	-0.10147678704577	-13.9881675228057	-0.506332481891828	-0.504964193478406	-0.507592613141444	0.177310615831552	0.180573727844122	0.174305438091298	0.199029820304822	0.20459881544641	0.198231133158133	0.00014053836163398	0.000352820858594641	0.00130862400420063
130	8.10930216216329	0.21	32.0492934069139	30.7316213775508	33.366965436277	0.240545611712821	10.1213743803842	9.73836555085724	10.5043832099112	0.25	0.19	0.34	15.6570501490826	16.2728401828545	16.8886302166263	37.2986540387815	38.7656059365841	40.2325578343866	38.0730713401039	39.5602043198935	41.0448284093312	32.0492934069139	0.278542455324801	0.12794364666835	-13.6878485959458	-0.506332481891828	-0.504964193478406	-0.507592613141444	0.177310615831552	0.180573727844122	0.174305438091298	0.199029820304822	0.20459881544641	0.198231133158133	0.00014053836163398	0.000352820858594641	0.00130862400420063
130	8.10930216216329	0.21	32.0506910801588	30.73773632454	33.3636458357777	0.238730264037552	10.0022180534205	9.6218281077651	10.382607999076	0.25	0.18	0.34	15.5280527475611	16.1419397422802	16.7558267369993	37.1327154756993	38.6007225387688	40.0687296018383	37.8620173216443	39.376412833903	40.8625131366984	32.0506910801588	0.276330028187517	-0.092322981928536	-13.9901511143627	-0.506332481891828	-0.504964193478406	-0.507592613141444	0.177310615831552	0.180573727844122	0.174305438091298	0.199029820304822	0.20459881544641	0.198231133158133	0.00014053836163398	0.000352820858594641	0.00130862400420063
130	8.10930216216329	0.21	32.0513833333105	30.7273369771648	33.3754296894562	0.232683078651124	9.83273490366935	9.45246103278303	10.2130087745557	0.25	0.18	0.34	15.1692445726475	15.7795054700007	16.3897663673538	36.0690548037271	37.5201180815183	38.9711813593095	36.8187472942483	38.3252121744765	39.7743895353582	32.0513833333105	0.276626944174253	0.00730150319706623	-13.8492674632853	-0.506332481891828	-0.504964193478406	-0.507592613141444	0.177310615831552	0.180573727844122	0.174305438091298	0.199029820304822	0.20459881544641	0.198231133158133	0.00014053836163398	0.000352820858594641	0.00130862400420063
130	8.10930216216329	0.21	32.052887755499	30.7192667496559	33.386508761342	0.231441427214841	9.78670140041811	9.40688698666699	10.1665158141692	0.25	0.18	0.34	15.106202842458	15.7161340114777	16.3260651804974	35.9433856246672	37.3946431935753	38.8459007624835	36.6804761639464	38.1410040810913	39.651450248729	32.052887755499	0.277478402845967	0.0437821660164727	-13.8084083947801	-0.506332481891828	-0.504964193478406	-0.507592613141444	0.177310615831552	0.180573727844122	0.174305438091298	0.199029820304822	0.20459881544641	0.198231133158133	0.00014053836163398	0.000352820858594641	0.00130862400420063
130	8.10930216216329	0.21	32.0533661970863	30.7202315132348	33.3865008809379	0.229458204187289	9.78614703126311	9.40422456196986	10.1680695005564	0.25	0.18	0.34	15.1366510375641	15.7513776535654	16.3661042695668	36.0995154307036	37.5655816632496	39.0316478957957	36.8284802537197	38.3418251014026	39.8282122175556	32.0533661970863	0.277075299211232	-0.0361002079328156	-13.8820809637473	-0.506332481891828	-0.504964193478406	-0.507592613141444	0.177310615831552	0.180573727844122	0.174305438091298	0.199029820304822	0.20459881544641	0.198231133158133	0.00014053836163398	0.000352820858594641	0.00130862400420063
130	8.10930216216329	0.21	32.0585148021278	30.7249158678437	33.392113736412	0.228317269055787	9.75917884176161	9.37707583531042	10.1412818482128	0.24	0.18	0.33	15.2482829837596	15.8696296459433	16.4909763081269	36.746804415345	38.2441864021371	39.7415683889292	37.5085139058508	39.0500016059336	40.5916150249047	32.0585148021278	0.273300328457424	-0.0427520528469639	-14.0325230651976	-0.506332481891828	-0.504964193478406	-0.507592613141444	0.177310615831552	0.180573727844122	0.174305438091298	0.199029820304822	0.20459881544641	0.198231133158133	0.00014053836163398	0.000352820858594641	0.00130862400420063
130	8.10930216216329	0.21	32.0622923899949	30.7479894361449	33.376595343845	0.233993437043264	9.90700676496875	9.52526116997915	10.2887523599584	0.25	0.19	0.34	15.2551503350727	15.8665337226141	16.4779171101555	36.1994175395774	37.6501880686288	39.1009585976801	36.9295065021343	38.4423076524846	39.8946034444737	32.0622923899949	0.279396872730688	0.0284707826236892	-13.7548120585939	-0.506332481891828	-0.504964193478406	-0.507592613141444	0.177310615831552	0.180573727844122	0.174305438091298	0.199029820304822	0.20459881544641	0.198231133158133	0.00014053836163398	0.000352820858594641	0.00130862400420063
130	8.10930216216329	0.21	32.0635994657055	30.7586908473181	33.3685080840929	0.238170563165612	9.90332705090455	9.52611711610733	10.2805369857018	0.25	0.19	0.34	15.3248918778138	15.9317184993583	16.5385451209028	36.5292772428445	37.9757434282816	39.4222096137187	37.2546369384215	38.7280852827157	40.2456653108323	32.0635994657055	0.278414788277587	-0.110886559324095	-13.9223441430225	-0.506332481891828	-0.504964193478406	-0.507592613141444	0.177310615831552	0.180573727844122	0.174305438091298	0.199029820304822	0.20459881544641	0.198231133158133	0.00014053836163398	0.000352820858594641	0.00130862400420063
130	8.10930216216329	0.21	32.0652897777164	30.7559616568032	33.3746178986296	0.235662350118711	9.8086502634108	9.43244580188678	10.1848547249348	0.25	0.18	0.34	15.1328618094896	15.7364221424011	16.3399824753126	35.9723297850038	37.4070532110133	38.8417766370228	36.7213904675153	38.182679668287	39.6599239023218	32.0652897777164	0.278042471000856	-0.137951382999982	-13.9641978910658	-0.506332481891828	-0.504964193478406	-0.507592613141444	0.177310615831552	0.180573727844122	0.174305438091298	0.199029820304822	0.20459881544641	0.198231133158133	0.00014053836163398	0.000352820858594641	0.00130862400420063
130	8.10930216216329	0.21	32.0688003058216	30.7263982956382	33.4112023160051	0.231937458318365	10.0395521030412	9.65046722545566	10.4286369806268	0.25	0.18	0.33	15.5814607878367	16.2096698290786	16.8378788703206	37.2778957743043	38.7808557010252	40.283815627746	38.08602746436	39.613351535513	41.1330130951287	32.0688003058216	0.275286602904917	0.0877988863213876	-13.8203061732613	-0.506332481891828	-0.504964193478406	-0.507592613141444	0.177310615831552	0.180573727844122	0.174305438091298	0.199029820304822	0.20459881544641	0.198231133158133	0.00014053836163398	0.000352820858594641	0.00130862400420063
130	8.10930216216329	0.21	32.0768215951684	30.7551354517317	33.3985077386051	0.227550274840726	9.79702821213469	9.41260645821861	10.1814499660508	0.25	0.18	0.34	15.2169154144615	15.8383918714648	16.459868328468	36.4532187238887	37.9420104140467	39.4308021042047	37.1795225151786	38.7344592354788	40.2314031489562	32.0768215951684	0.276557260359885	0.00689092488637687	-13.8671463609121	-0.506332481891828	-0.504964193478406	-0.507592613141444	0.177310615831552	0.180573727844122	0.174305438091298	0.199029820304822	0.20459881544641	0.198231133158133	0.00014053836163398	0.000352820858594641	0.00130862400420063
130	8.10930216216329	0.21	32.0789238523902	30.7538884338059	33.4039592709746	0.233921568764094	9.89729078407636	9.51584310077461	10.2787384673781	0.25	0.18	0.34	15.3133481092968	15.9271918957091	16.5410356821214	36.5137817724923	37.977456332718	39.4411308929437	37.2851517785731	38.7870675386707	40.242219687503	32.0789238523902	0.276949993627035	0.0105321622069051	-13.8585314776318	-0.506332481891828	-0.504964193478406	-0.507592613141444	0.177310615831552	0.180573727844122	0.174305438091298	0.199029820304822	0.20459881544641	0.198231133158133	0.00014053836163398	0.000352820858594641	0.00130862400420063
130	8.10930216216329	0.21	32.0795272748825	30.7422683259876	33.4167862237773	0.227093563344067	9.86114901669082	9.47370787202457	10.2485901613571	0.25	0.18	0.34	15.2901890005064	15.9155036511737	16.5408183018411	36.5667643913961	38.0622157230104	39.5576670546246	37.3593284075263	38.8916801095772	40.4066151816355	32.0795272748825	0.276376651397002	-0.00976602603677255	-13.8941989982419	-0.506332481891828	-0.504964193478406	-0.507592613141444	0.177310615831552	0.180573727844122	0.174305438091298	0.199029820304822	0.20459881544641	0.198231133158133	0.00014053836163398	0.000352820858594641	0.00130862400420063
130	8.10930216216329	0.21	32.0799220996996	30.7686754056043	33.391168793795	0.238175707661836	10.0500552963764	9.66726202480637	10.4328485679465	0.25	0.19	0.34	15.4884212128752	16.101714140316	16.7150070677569	36.7669249897842	38.2227799636429	39.6786349375016	37.5542948482147	39.0210282251572	40.529477446566	32.0799220996996	0.278932397934758	0.00588052165377732	-13.7831047545127	-0.506332481891828	-0.504964193478406	-0.507592613141444	0.177310615831552	0.180573727844122	0.174305438091298	0.199029820304822	0.20459881544641	0.198231133158133	0.00014053836163398	0.000352820858594641	0.00130862400420063
130	8.10930216216329	0.21	32.08106956076	30.7485568168565	33.4135823046636	0.223620850601945	9.66467476832549	9.28115725930629	10.0481922773447	0.25	0.19	0.34	14.8992829361456	15.5149535597754	16.1306241834051	35.439010179512	36.9034267955029	38.3678434114938	36.1787144601529	37.6549810686773	39.15558919242	32.08106956076	0.277761279476144	0.181164422267014	-13.6424529003082	-0.506332481891828	-0.504964193478406	-0.507592613141444	0.177310615831552	0.180573727844122	0.174305438091298	0.199029820304822	0.20459881544641	0.198231133158133	0.00014053836163398	0.000352820858594641	0.00130862400420063
130	8.10930216216329	0.21	32.0819286735215	30.7754314466235	33.3884259004196	0.233520013914653	9.7645505204028	9.38779659986922	10.1413044409364	0.25	0.19	0.34	14.9876530529489	15.5891421230651	16.1906311931813	35.452230931223	36.8750106914051	38.2977904515872	36.1898390239903	37.6523588008874	39.108968015155	32.0819286735215	0.279815459806209	0.0331161131543854	-13.7424296075795	-0.506332481891828	-0.504964193478406	-0.507592613141444	0.177310615831552	0.180573727844122	0.174305438091298	0.199029820304822	0.20459881544641	0.198231133158133	0.00014053836163398	0.000352820858594641	0.00130862400420063
130	8.10930216216329	0.21	32.0857881670953	30.7505628638109	33.4210134703797	0.230686812632483	9.92675044219552	9.5406818463551	10.3128190380359	0.25	0.19	0.34	15.3099756227871	15.929501657323	16.5490276918588	36.401655586557	37.874667294199	39.347679001841	37.1426266593857	38.6367413577268	40.1936798231134	32.0857881670953	0.278189434060641	0.0135014998020732	-13.7911394850739	-0.506332481891828	-0.504964193478406	-0.507592613141444	0.177310615831552	0.180573727844122	0.174305438091298	0.199029820304822	0.20459881544641	0.198231133158133	0.00014053836163398	0.000352820858594641	0.00130862400420063
130	8.10930216216329	0.21	32.0890764258348	30.7753917299802	33.4027611216893	0.233802179835008	9.86462187536798	9.48430658290109	10.2449371678349	0.25	0.18	0.34	15.2692215577084	15.8815086460371	16.4937957343659	36.4245531517082	37.8851569885605	39.3457608254127	37.1780644306444	38.6629222089456	40.1269553071576	32.0890764258348	0.277614767075206	-0.0179922308294878	-13.8620049850801	-0.506332481891828	-0.504964193478406	-0.507592613141444	0.177310615831552	0.180573727844122	0.174305438091298	0.199029820304822	0.20459881544641	0.198231133158133	0.00014053836163398	0.000352820858594641	0.00130862400420063
130	8.10930216216329	0.21	32.0909134571754	30.7804720877512	33.4013548265996	0.236367683922884	9.96727079574478	9.58572952216497	10.3488120693246	0.25	0.18	0.34	15.4342208627497	16.0485499308785	16.6628789990072	36.822295989512	38.2879356860511	39.7535753825901	37.561820676072	39.0460220906097	40.5548728741063	32.0909134571754	0.277889781039186	-0.198507585550107	-14.0444916697947	-0.506332481891828	-0.504964193478406	-0.507592613141444	0.177310615831552	0.180573727844122	0.174305438091298	0.199029820304822	0.20459881544641	0.198231133158133	0.00014053836163398	0.000352820858594641	0.00130862400420063
130	8.10930216216329	0.21	32.0910410458788	30.7698101636212	33.4122719281364	0.235464561701142	9.93843420150755	9.55704256221262	10.3198258408025	0.25	0.18	0.34	15.343948657382	15.95627759634	16.568606535298	36.5009507005662	37.9575893346302	39.4142279686942	37.2507384102016	38.7342588251513	40.2379241163763	32.0910410458788	0.277241019331137	-0.0552379513920208	-13.9084979210005	-0.506332481891828	-0.504964193478406	-0.507592613141444	0.177310615831552	0.180573727844122	0.174305438091298	0.199029820304822	0.20459881544641	0.198231133158133	0.00014053836163398	0.000352820858594641	0.00130862400420063
130	8.10930216216329	0.21	32.0913046566573	30.7659814616851	33.4166278516296	0.23001753481611	9.72550243890897	9.34654611381581	10.1044587640021	0.25	0.19	0.34	15.0401240104029	15.6499268246749	16.2597296389468	35.8604055139936	37.3143680071381	38.7683305002826	36.6447313650166	38.1169235219666	39.6030872750089	32.0913046566573	0.276197514469438	-0.0594937182805103	-13.9299884590649	-0.506332481891828	-0.504964193478406	-0.507592613141444	0.177310615831552	0.180573727844122	0.174305438091298	0.199029820304822	0.20459881544641	0.198231133158133	0.00014053836163398	0.000352820858594641	0.00130862400420063
130	8.10930216216329	0.21	32.0956547155609	30.7849262600533	33.4063831710686	0.234189659653113	9.80987850899788	9.43208233792744	10.1876746800683	0.25	0.18	0.34	15.2377632586059	15.8481023553746	16.4584414521434	36.4772683050978	37.9383425199994	39.3994167349011	37.2597212537745	38.7126061186603	40.215334480629	32.0956547155609	0.275547122223415	-0.132104010801574	-14.0366725050525	-0.506332481891828	-0.504964193478406	-0.507592613141444	0.177310615831552	0.180573727844122	0.174305438091298	0.199029820304822	0.20459881544641	0.198231133158133	0.00014053836163398	0.000352820858594641	0.00130862400420063
130	8.10930216216329	0.21	32.0973534334422	30.77007093644	33.4246359304444	0.23294337785439	9.93554166469342	9.55157170852931	10.3195116208575	0.25	0.18	0.34	15.4311364171648	16.0514628885004	16.6717893598361	36.9409944261116	38.4260099233817	39.9110254206518	37.697612988268	39.2292311654192	40.7473929780781	32.0973534334422	0.276952502844678	0.0498295300373485	-13.8123225876217	-0.506332481891828	-0.504964193478406	-0.507592613141444	0.177310615831552	0.180573727844122	0.174305438091298	0.199029820304822	0.20459881544641	0.198231133158133	0.00014053836163398	0.000352820858594641	0.00130862400420063
130	8.10930216216329	0.21	32.0986716047412	30.7896809904546	33.4076622190277	0.234048110070086	9.85858715855636	9.47876523841088	10.2384090787018	0.25	0.19	0.34	15.3189336700974	15.9327759433061	16.5466182165148	36.6855855264905	38.1556071153645	39.6256287042385	37.4947106325282	38.9588997264546	40.4926404202835	32.0986716047412	0.276702295086129	0.00516457203658931	-13.8537892153327	-0.506332481891828	-0.504964193478406	-0.507592613141444	0.177310615831552	0.180573727844122	0.174305438091298	0.199029820304822	0.20459881544641	0.198231133158133	0.00014053836163398	0.000352820858594641	0.00130862400420063
130	8.10930216216329	0.21	32.0993915103938	30.7759842205458	33.4227988002419	0.239494424861723	10.0227032247412	9.6423338559318	10.4030725935505	0.25	0.19	0.34	15.4860032370486	16.0968928167567	16.7077823964649	36.8511674852078	38.3048669241267	39.7585663630456	37.6391906961192	39.1651328666321	40.6337629783095	32.0993915103938	0.276839750403369	0.0599373425105836	-13.7975851765177	-0.506332481891828	-0.504964193478406	-0.507592613141444	0.177310615831552	0.180573727844122	0.174305438091298	0.199029820304822	0.20459881544641	0.198231133158133	0.00014053836163398	0.000352820858594641	0.00130862400420063
130	8.10930216216329	0.21	32.0996853820335	30.7629423229667	33.4364284411002	0.23095866506482	9.95760280189952	9.57063068089146	10.3445749229076	0.25	0.19	0.34	15.3495880572415	15.9702224590026	16.5908568607636	36.4756086716879	37.9504376692089	39.4252666667299	37.236445935189	38.7365616557515	40.3073527199631	32.0996853820335	0.279008588317646	0.0982950481467385	-13.6609779688522	-0.506332481891828	-0.504964193478406	-0.507592613141444	0.177310615831552	0.180573727844122	0.174305438091298	0.199029820304822	0.20459881544641	0.198231133158133	0.00014053836163398	0.000352820858594641	0.00130862400420063
130	8.10930216216329	0.21	32.1025393827904	30.7926781998015	33.4124005657792	0.238465629943737	10.0009870810044	9.62036682930407	10.3816073327047	0.25	0.19	0.34	15.4468663239192	16.0580062370338	16.6691461501484	36.7487761701538	38.2027049738827	39.6566337776116	37.5193552607312	39.0015552993672	40.49139577568	32.1025393827904	0.279034162410045	-0.120959359711792	-13.9160985088621	-0.506332481891828	-0.504964193478406	-0.507592613141444	0.177310615831552	0.180573727844122	0.174305438091298	0.199029820304822	0.20459881544641	0.198231133158133	0.00014053836163398	0.000352820858594641	0.00130862400420063
130	8.10930216216329	0.21	32.1034217525382	30.7856374706481	33.4212060344282	0.237795462787643	10.0202442970238	9.63818615382639	10.4023024402211	0.25	0.19	0.34	15.5481014487219	16.1644289064962	16.7807563642705	37.1652534111447	38.6384857686755	40.1117181262062	37.9342617345046	39.4640135050852	40.9686126510768	32.1034217525382	0.277513408303856	0.00935854112082289	-13.8247963180939	-0.506332481891828	-0.504964193478406	-0.507592613141444	0.177310615831552	0.180573727844122	0.174305438091298	0.199029820304822	0.20459881544641	0.198231133158133	0.00014053836163398	0.000352820858594641	0.00130862400420063
130	8.10930216216329	0.21	32.1040990695179	30.7601197486852	33.4480783903506	0.228694149987851	9.83727659729329	9.45252729980982	10.2220258947768	0.25	0.19	0.34	15.1873468361672	15.8055223611372	16.4236978861072	36.1553264210644	37.626968448596	39.0986104761276	36.9625907566214	38.4482857398846	39.9755275337014	32.1040990695179	0.276716928760004	0.166785126786149	-13.6847804414673	-0.506332481891828	-0.504964193478406	-0.507592613141444	0.177310615831552	0.180573727844122	0.174305438091298	0.199029820304822	0.20459881544641	0.198231133158133	0.00014053836163398	0.000352820858594641	0.00130862400420063
130	8.10930216216329	0.21	32.1045477856786	30.7610187476704	33.4480768236869	0.22746762310387	9.87794243470837	9.49025456834499	10.2656303010718	0.25	0.19	0.34	15.2147619376771	15.8363025455044	16.4578431533316	36.1410588291398	37.6174628480919	39.0938668670439	36.9383175125776	38.4211180994776	39.9618540968847	32.1045477856786	0.277307137470532	-0.1783878670967	-14.00437141008	-0.506332481891828	-0.504964193478406	-0.507592613141444	0.177310615831552	0.180573727844122	0.174305438091298	0.199029820304822	0.20459881544641	0.198231133158133	0.00014053836163398	0.000352820858594641	0.00130862400420063
130	8.10930216216329	0.21	32.1067537440348	30.7642320156166	33.4492754724531	0.22690460684626	9.76950097122531	9.38545392058816	10.1535480218625	0.25	0.19	0.34	14.9902676190425	15.6036602280804	16.2170528371184	35.4734894510017	36.9250430055485	38.3765965600954	36.2213858269525	37.6941487765544	39.1824141043204	32.1067537440348	0.278787546546277	-0.196976941764634	-13.9734473477386	-0.506332481891828	-0.504964193478406	-0.507592613141444	0.177310615831552	0.180573727844122	0.174305438091298	0.199029820304822	0.20459881544641	0.198231133158133	0.00014053836163398	0.000352820858594641	0.00130862400420063
130	8.10930216216329	0.21	32.1076938456161	30.775155447642	33.4402322435903	0.232028202951408	9.89576394426594	9.51234925952439	10.2791786290075	0.25	0.18	0.34	15.300681551425	15.9174068033386	16.5341320552522	36.4665996010224	37.9364604532848	39.4063213055472	37.1976784296797	38.7099870285865	40.1932396078998	32.1076938456161	0.277022378100432	-0.149024129150669	-14.0141575142577	-0.506332481891828	-0.504964193478406	-0.507592613141444	0.177310615831552	0.180573727844122	0.174305438091298	0.199029820304822	0.20459881544641	0.198231133158133	0.00014053836163398	0.000352820858594641	0.00130862400420063
130	8.10930216216329	0.21	32.1080396439124	30.7681156174154	33.4479636704093	0.226454980026392	9.9107847451763	9.52068373860449	10.3008857517481	0.25	0.18	0.34	15.3152071202391	15.9427332388976	16.570259357556	36.5039169267648	37.9996303784368	39.4953438301087	37.2925695783207	38.7800351049195	40.3195695657343	32.1080396439124	0.27631305910119	0.140094613748097	-13.7337494368639	-0.506332481891828	-0.504964193478406	-0.507592613141444	0.177310615831552	0.180573727844122	0.174305438091298	0.199029820304822	0.20459881544641	0.198231133158133	0.00014053836163398	0.000352820858594641	0.00130862400420063
130	8.10930216216329	0.21	32.1095717092826	30.7924329294147	33.4267104891505	0.236480357359914	9.87957468739283	9.50150836974025	10.2576410050454	0.25	0.18	0.34	15.2393947271603	15.8457723278053	16.4521499284504	36.2153496183097	37.6563633331741	39.0973770480386	36.9976202103932	38.4294652776464	39.9090571852228	32.1095717092826	0.277338061291018	-0.143595617124583	-13.983022675714	-0.506332481891828	-0.504964193478406	-0.507592613141444	0.177310615831552	0.180573727844122	0.174305438091298	0.199029820304822	0.20459881544641	0.198231133158133	0.00014053836163398	0.000352820858594641	0.00130862400420063
130	8.10930216216329	0.21	32.1102238315606	30.7881430281796	33.4323046349415	0.23655552183533	10.1396348684155	9.75169745289233	10.5275722839386	0.25	0.19	0.34	15.665336712539	16.288527727941	16.9117187433431	37.2867847799526	38.7701100154389	40.2534352509251	38.0736423237869	39.5957393925686	41.0908621692702	32.1102238315606	0.277712984423553	-0.0959177094225442	-13.9235256242974	-0.506332481891828	-0.504964193478406	-0.507592613141444	0.177310615831552	0.180573727844122	0.174305438091298	0.199029820304822	0.20459881544641	0.198231133158133	0.00014053836163398	0.000352820858594641	0.00130862400420063
130	8.10930216216329	0.21	32.1108412990505	30.7719154950288	33.4497671030723	0.231272444334676	9.90603653868789	9.52140811711128	10.2906649602645	0.25	0.18	0.34	15.3224684589008	15.9414375006136	16.5604065423264	36.535926399936	38.0118378963451	39.4877493927541	37.2943260438031	38.8081688956904	40.303395522563	32.1108412990505	0.275578376097961	-0.0931306157426921	-13.9908082231933	-0.506332481891828	-0.504964193478406	-0.507592613141444	0.177310615831552	0.180573727844122	0.174305438091298	0.199029820304822	0.20459881544641	0.198231133158133	0.00014053836163398	0.000352820858594641	0.00130862400420063
130	8.10930216216329	0.21	32.11247693052	30.7789498936607	33.4460039673793	0.22906186588667	9.79747557061748	9.41468192109481	10.1802692201401	0.25	0.18	0.34	15.1709855177557	15.7878259975371	16.4046664773185	36.2237167627813	37.6965449321357	39.1693731014902	36.9686288016415	38.4421352526725	39.9410703015315	32.11247693052	0.27648888632354	-0.0890899715238975	-13.9586161842664	-0.506332481891828	-0.504964193478406	-0.507592613141444	0.177310615831552	0.180573727844122	0.174305438091298	0.199029820304822	0.20459881544641	0.198231133158133	0.00014053836163398	0.000352820858594641	0.00130862400420063
130	8.10930216216329	0.21	32.1132557254941	30.7979231873923	33.4285882635959	0.235118517443623	9.89939983713405	9.51914067246312	10.279659001805	0.25	0.18	0.34	15.3119165133932	15.9235785092851	16.5352405051769	36.4941255331262	37.9519488985027	39.4097722638792	37.2446925566485	38.6948386223892	40.2068082298103	32.1132557254941	0.278582273193293	-0.0602832016937161	-13.8585983529078	-0.506332481891828	-0.504964193478406	-0.507592613141444	0.177310615831552	0.180573727844122	0.174305438091298	0.199029820304822	0.20459881544641	0.198231133158133	0.00014053836163398	0.000352820858594641	0.00130862400420063
130	8.10930216216329	0.21	32.1159235806658	30.8034967935729	33.4283503677587	0.23796988311792	9.97262035207597	9.59256091275994	10.352679791392	0.25	0.18	0.34	15.4891624117448	16.1028465400209	16.716530668297	37.0599829677528	38.5283078995289	39.9966328313049	37.8166590403021	39.2973465041291	40.7933769968523	32.1159235806658	0.27672444911032	0.0542569533055178	-13.8226035101593	-0.506332481891828	-0.504964193478406	-0.507592613141444	0.177310615831552	0.180573727844122	0.174305438091298	0.199029820304822	0.20459881544641	0.198231133158133	0.00014053836163398	0.000352820858594641	0.00130862400420063
130	8.10930216216329	0.21	32.1168908230844	30.7945401041268	33.439241542042	0.232929939833668	9.86022920130896	9.47915544858291	10.241302954035	0.25	0.19	0.34	15.2520105609948	15.8651602168499	16.478309872705	36.361983932665	37.8237805820549	39.2855772314448	37.1387205399644	38.660043986876	40.1584732699593	32.1168908230844	0.277893344202739	0.173537965455269	-13.6589975001866	-0.506332481891828	-0.504964193478406	-0.507592613141444	0.177310615831552	0.180573727844122	0.174305438091298	0.199029820304822	0.20459881544641	0.198231133158133	0.00014053836163398	0.000352820858594641	0.00130862400420063
130	8.10930216216329	0.21	32.1187705586981	30.7932622738108	33.4442788435854	0.235715099401573	9.99796653867041	9.61455711333423	10.3813759640066	0.25	0.18	0.33	15.5493368017279	16.1694134435569	16.7894900853858	37.2640347860808	38.750050417859	40.2360660496371	38.0563947946514	39.5809673918293	41.0817226047851	32.1187705586981	0.275939206768683	0.0635577851704552	-13.8291281949229	-0.506332481891828	-0.504964193478406	-0.507592613141444	0.177310615831552	0.180573727844122	0.174305438091298	0.199029820304822	0.20459881544641	0.198231133158133	0.00014053836163398	0.000352820858594641	0.00130862400420063
130	8.10930216216329	0.21	32.119247364024	30.7871688075199	33.4513259205281	0.233601413168956	9.86220730574698	9.48177191616601	10.2426426953279	0.25	0.18	0.34	15.2636477101257	15.8760682380998	16.4884887660739	36.4076520504627	37.8684295732727	39.3292070960826	37.148693413244	38.6144830842001	40.1093038595591	32.119247364024	0.276424594878001	-0.104250027413995	-13.9839752578185	-0.506332481891828	-0.504964193478406	-0.507592613141444	0.177310615831552	0.180573727844122	0.174305438091298	0.199029820304822	0.20459881544641	0.198231133158133	0.00014053836163398	0.000352820858594641	0.00130862400420063
130	8.10930216216329	0.21	32.1216221247872	30.7800532639646	33.4631909856099	0.227758489595332	9.83140348566095	9.44586124035748	10.2169457309644	0.25	0.19	0.34	15.1642949496843	15.7832407688719	16.4021865880595	36.0708201328749	37.5430866239969	39.0153531151189	36.82192863885	38.3265904338862	39.8935422854696	32.1216221247872	0.277860590302009	-0.0158697896658737	-13.8193176443939	-0.506332481891828	-0.504964193478406	-0.507592613141444	0.177310615831552	0.180573727844122	0.174305438091298	0.199029820304822	0.20459881544641	0.198231133158133	0.00014053836163398	0.000352820858594641	0.00130862400420063
130	8.10930216216329	0.21	32.1228435220884	30.8007280704971	33.4449589736797	0.236524569155351	10.0048243281707	9.62201189189108	10.3876367644502	0.25	0.19	0.34	15.4115485895315	16.0246981603995	16.6378477312675	36.5739953111784	38.0290943493899	39.4841933876014	37.3605967558788	38.833639345136	40.3407756053099	32.1228435220884	0.279396849189162	0.188065636755664	-13.5819221950984	-0.506332481891828	-0.504964193478406	-0.507592613141444	0.177310615831552	0.180573727844122	0.174305438091298	0.199029820304822	0.20459881544641	0.198231133158133	0.00014053836163398	0.000352820858594641	0.00130862400420063
130	8.10930216216329	0.21	32.1236712532897	30.8006881396476	33.4466543669318	0.236483065960355	9.99134708862234	9.60900639188371	10.373687785361	0.25	0.19	0.34	15.4286250080129	16.0425273195219	16.656429631031	36.705378029584	38.1658786513486	39.6263792731132	37.486445332144	38.9419105617604	40.4658493829494	32.1236712532897	0.278508794287252	0.0306379413446849	-13.768781275817	-0.506332481891828	-0.504964193478406	-0.507592613141444	0.177310615831552	0.180573727844122	0.174305438091298	0.199029820304822	0.20459881544641	0.198231133158133	0.00014053836163398	0.000352820858594641	0.00130862400420063
130	8.10930216216329	0.21	32.1245577848733	30.7778730449901	33.4712425247565	0.22681133978555	9.88212614109209	9.49354840202739	10.2707038801568	0.25	0.19	0.34	15.2541503603796	15.8785136655821	16.5028769707845	36.316512074749	37.8029729379715	39.2894338011939	37.0932475814654	38.6171277731262	40.1433577854944	32.1245577848733	0.277143265979476	-0.00884241036914887	-13.8326061461534	-0.506332481891828	-0.504964193478406	-0.507592613141444	0.177310615831552	0.180573727844122	0.174305438091298	0.199029820304822	0.20459881544641	0.198231133158133	0.00014053836163398	0.000352820858594641	0.00130862400420063
130	8.10930216216329	0.21	32.1260425700472	30.7869272789585	33.465157861136	0.228643525540279	9.74465579596532	9.36347432481589	10.1258372671148	0.25	0.18	0.34	15.1091146835991	15.7241977567268	16.3392808298544	36.1260483284263	37.5967182711151	39.0673882138039	36.8181251281223	38.3410320971253	39.825198637553	32.1260425700472	0.27590079903766	-0.0728739881393971	-13.9777101773779	-0.506332481891828	-0.504964193478406	-0.507592613141444	0.177310615831552	0.180573727844122	0.174305438091298	0.199029820304822	0.20459881544641	0.198231133158133	0.00014053836163398	0.000352820858594641	0.00130862400420063
130	8.10930216216329	0.21	32.1267650535856	30.7895727208733	33.4639573862979	0.22957507479301	9.91434052121087	9.52754290018732	10.3011381422344	0.25	0.19	0.34	15.3456473490079	15.9686474183695	16.5916474877311	36.6233391897557	38.110167495956	39.5969958021562	37.4233204593491	38.9317246989911	40.4485735677593	32.1267650535856	0.277385597438844	0.0556403522489298	-13.7654339638053	-0.506332481891828	-0.504964193478406	-0.507592613141444	0.177310615831552	0.180573727844122	0.174305438091298	0.199029820304822	0.20459881544641	0.198231133158133	0.00014053836163398	0.000352820858594641	0.00130862400420063
130	8.10930216216329	0.21	32.1276020014247	30.7911238618991	33.4640801409503	0.231132381462015	9.81416311980105	9.43295176489954	10.1953744747026	0.25	0.18	0.34	15.1745032565231	15.7877463951027	16.4009895336822	36.1695700163461	37.6312811684632	39.0929923205803	36.9346219767	38.4078662700348	39.9134860177927	32.1276020014247	0.275817364283196	0.19602243702821	-13.6787517507166	-0.506332481891828	-0.504964193478406	-0.507592613141444	0.177310615831552	0.180573727844122	0.174305438091298	0.199029820304822	0.20459881544641	0.198231133158133	0.00014053836163398	0.000352820858594641	0.00130862400420063
130	8.10930216216329	0.21	32.1305157755457	30.7895230798318	33.4715084712595	0.223648472115531	9.80893574630122	9.4197245761528	10.1981469164496	0.25	0.18	0.34	15.1890661017385	15.8166592063061	16.4442523108737	36.2909975375434	37.7904959043215	39.2899942710996	37.0628795934847	38.5752326981236	40.0963359047946	32.1305157755457	0.275643678483746	-0.0115962964673789	-13.9109547401952	-0.506332481891828	-0.504964193478406	-0.507592613141444	0.177310615831552	0.180573727844122	0.174305438091298	0.199029820304822	0.20459881544641	0.198231133158133	0.00014053836163398	0.000352820858594641	0.00130862400420063
130	8.10930216216329	0.21	32.1328859883775	30.8104134829889	33.455358493766	0.238342309171353	9.96803430767036	9.58853932672864	10.3475292886121	0.25	0.19	0.34	15.3781353999279	15.9867708762665	16.5954063526051	36.5430275717515	37.9893266460262	39.435625720301	37.3123065992158	38.7658714256244	40.228258365847	32.1328859883775	0.278572439143387	-0.108927416008055	-13.9267872930962	-0.506332481891828	-0.504964193478406	-0.507592613141444	0.177310615831552	0.180573727844122	0.174305438091298	0.199029820304822	0.20459881544641	0.198231133158133	0.00014053836163398	0.000352820858594641	0.00130862400420063
130	8.10930216216329	0.21	32.1330061823389	30.789853498404	33.4761588662738	0.236296486171869	9.95347738301205	9.57238895227028	10.3345658137538	0.25	0.18	0.34	15.4302409762873	16.0445376110084	16.6588342457294	36.8551427433005	38.3223907398915	39.7896387364825	37.6166501255304	39.1017631033298	40.622601571122	32.1330061823389	0.276279901586121	-0.0364900117515851	-13.9129341386457	-0.506332481891828	-0.504964193478406	-0.507592613141444	0.177310615831552	0.180573727844122	0.174305438091298	0.199029820304822	0.20459881544641	0.198231133158133	0.00014053836163398	0.000352820858594641	0.00130862400420063
130	8.10930216216329	0.21	32.1337034547734	30.7935844673931	33.4738224421537	0.229473723147958	9.8494683889583	9.46509155568238	10.2338452222342	0.25	0.18	0.34	15.2133203146717	15.8311323930615	16.4489444714513	36.2310777561444	37.7024197766787	39.1737617972131	36.9741653182952	38.4693311068239	39.9994595552462	32.1337034547734	0.276111919608028	0.0474708370666503	-13.8379950700201	-0.506332481891828	-0.504964193478406	-0.507592613141444	0.177310615831552	0.180573727844122	0.174305438091298	0.199029820304822	0.20459881544641	0.198231133158133	0.00014053836163398	0.000352820858594641	0.00130862400420063
130	8.10930216216329	0.21	32.1340473602748	30.7929517741275	33.4751429464221	0.22719533338718	9.76415459615742	9.38063551209735	10.1476736802175	0.25	0.19	0.34	15.1035448332723	15.7210400629981	16.3385352927239	36.0322989074493	37.5054479553728	38.9785970032962	36.8177887626758	38.3231572627205	39.8005084338458	32.1340473602748	0.277572199532943	-0.107953963010711	-13.9294596061758	-0.506332481891828	-0.504964193478406	-0.507592613141444	0.177310615831552	0.180573727844122	0.174305438091298	0.199029820304822	0.20459881544641	0.198231133158133	0.00014053836163398	0.000352820858594641	0.00130862400420063
130	8.10930216216329	0.21	32.1375075524654	30.8129222443762	33.4620928605545	0.231142300353792	9.90380818819719	9.51912548709467	10.2884908892997	0.25	0.19	0.34	15.3236101550317	15.9428611306671	16.5621121063025	36.5502698819863	38.0273232692214	39.5043766564564	37.2991952133827	38.7840041404865	40.3220526668709	32.1375075524654	0.277563096233921	-0.0355127369136333	-13.8710769112315	-0.506332481891828	-0.504964193478406	-0.507592613141444	0.177310615831552	0.180573727844122	0.174305438091298	0.199029820304822	0.20459881544641	0.198231133158133	0.00014053836163398	0.000352820858594641	0.00130862400420063
130	8.10930216216329	0.21	32.1375338161715	30.8208826871512	33.4541849451918	0.238097595540504	10.0426855702685	9.6600906491389	10.4252804913981	0.25	0.18	0.34	15.5221157377359	16.1368804290976	16.7516451204592	36.9553558114732	38.4189995758584	39.8826433402435	37.7382496734992	39.2302569064655	40.7338645341605	32.1375338161715	0.276110208679745	0.0205064427996402	-13.8744125900862	-0.506332481891828	-0.504964193478406	-0.507592613141444	0.177310615831552	0.180573727844122	0.174305438091298	0.199029820304822	0.20459881544641	0.198231133158133	0.00014053836163398	0.000352820858594641	0.00130862400420063
130	8.10930216216329	0.21	32.1382715193701	30.8262898674447	33.4502531712954	0.239332408614972	10.016108382581	9.63582015260679	10.3963966125552	0.25	0.19	0.34	15.4554866811263	16.0654544451848	16.6754222092433	36.7304822688515	38.1800911103305	39.6296999518094	37.5181238682597	38.9872144298433	40.4611845064755	32.1382715193701	0.278125906523783	-0.0687540563968451	-13.8716328758591	-0.506332481891828	-0.504964193478406	-0.507592613141444	0.177310615831552	0.180573727844122	0.174305438091298	0.199029820304822	0.20459881544641	0.198231133158133	0.00014053836163398	0.000352820858594641	0.00130862400420063
130	8.10930216216329	0.21	32.1383576099255	30.7953525823692	33.4813626374819	0.229752609120728	9.83307085944544	9.44963632227314	10.2165053966177	0.25	0.18	0.33	15.2413652568968	15.8598087222159	16.478252187535	36.4258137558759	37.9038510646438	39.3818883734118	37.1960113248777	38.7245462371467	40.2477597440189	32.1383576099255	0.273966635012199	-0.0506612383569985	-14.0006392658868	-0.506332481891828	-0.504964193478406	-0.507592613141444	0.177310615831552	0.180573727844122	0.174305438091298	0.199029820304822	0.20459881544641	0.198231133158133	0.00014053836163398	0.000352820858594641	0.00130862400420063
130	8.10930216216329	0.21	32.1394402986422	30.8153305501592	33.4635500471251	0.235941052029514	9.82738779332536	9.45075603392027	10.2040195527304	0.25	0.18	0.34	15.1615454004726	15.7657636766597	16.3699819528468	36.0388549329563	37.4750762565866	38.9112975802169	36.7721631854531	38.259693864233	39.6924020343686	32.1394402986422	0.277658786780658	0.00715868071871314	-13.8339367771522	-0.506332481891828	-0.504964193478406	-0.507592613141444	0.177310615831552	0.180573727844122	0.174305438091298	0.199029820304822	0.20459881544641	0.198231133158133	0.00014053836163398	0.000352820858594641	0.00130862400420063
130	8.10930216216329	0.21	32.1398499348133	30.7967967103954	33.4829031592312	0.231083073802669	9.81931190907944	9.43784763883671	10.2007761793222	0.25	0.18	0.34	15.1402069037484	15.7521523598391	16.3640978159298	35.9866242995389	37.4411520586472	38.8956798177555	36.7174990432302	38.2097962921861	39.6631712979491	32.1398499348133	0.27622973539837	-0.00441739824054022	-13.8862747559571	-0.506332481891828	-0.504964193478406	-0.507592613141444	0.177310615831552	0.180573727844122	0.174305438091298	0.199029820304822	0.20459881544641	0.198231133158133	0.00014053836163398	0.000352820858594641	0.00130862400420063
130	8.10930216216329	0.21	32.1401493729469	30.8048343032456	33.4754644426481	0.233495892450974	9.95952372259554	9.57522109048885	10.3438263547022	0.25	0.18	0.34	15.4194786873758	16.0383412900533	16.6572038927307	36.7923853829714	38.2690521262808	39.7457188695902	37.5301688629998	39.0818575712084	40.5760185865345	32.1401493729469	0.27714279103354	-0.0224766889276112	-13.8696782990015	-0.506332481891828	-0.504964193478406	-0.507592613141444	0.177310615831552	0.180573727844122	0.174305438091298	0.199029820304822	0.20459881544641	0.198231133158133	0.00014053836163398	0.000352820858594641	0.00130862400420063
[truncated: 1,350 more rows]
