# Supplementary material for: Re-expressing coefficients from regression models for inclusion in a meta-analysis
Source: BMC Med Res Methodol. 2024 Jan 8;24:6. doi: 10.1186/s12874-023-02132-y (PMC10773134; doi:10.1186/s12874-023-02132-y)
Supplement: Supplementary file 2 — Additional file 2. [file 12874_2023_2132_MOESM2_ESM.zip › Supp_Files_R1/simdata/simdata_scenario_131.csv]

ex_no	errsd	rsquare	beta	b_low_ci	b_hi_ci	lrsquare	lbeta	lb_low_ci	lb_hi_ci	x_median	x_25	x_75	rbl	rb	rbu	altl	alt	altu	dzl	dz	dzu	observed_beta	xlog	error	ylog	RelBias_rb	RelBias_rbl	RelBias_rbu	RelBias_alt	RelBias_altl	RelBias_altu	RelBias_dz	RelBias_dzl	RelBias_dzu	MC_SE_RelBias_rb	MC_SE_RelBias_alt	MC_SE_RelBias_dz
131	8.11571529291185	0.04	8.2776830024948	2.26920833036765	14.2861576746219	0.068680126667005	5.5978971288694	2.37946565767055	8.81632860006826	0.47	0.37	0.62	2.7124849398288	6.38135356474706	10.0502221896653	4.85538929733972	11.4227199369332	17.9900505765267	4.98629466453088	11.7311645460617	18.4819786040403	8.2776830024948	0.514747788083541	-0.503859803476847	-7.96145825785232	-0.329966764044194	-0.309777314632838	-0.339958257612115	0.171612746037124	0.206895531110214	0.15415416936187	0.19574780187171	0.232037991626659	0.175021520084756	0.00138400480458286	0.00251828127444125	0.00258884842235398
131	8.11571529291185	0.05	7.95249647099476	2.3779734104837	13.5270195315058	0.0613148314970756	5.2161943329449	2.02967591569414	8.40271275019566	0.51	0.39	0.66	2.21581769563631	5.69457203361667	9.17332637159702	3.85483123253273	9.90677805955021	15.9587248865677	3.95515186083076	10.1650514239282	16.3798570628626	7.95249647099476	0.550775931226533	0.477878270734081	-6.28509663904322	-0.329966764044194	-0.309777314632838	-0.339958257612115	0.171612746037124	0.206895531110214	0.15415416936187	0.19574780187171	0.232037991626659	0.175021520084756	0.00138400480458286	0.00251828127444125	0.00258884842235398
131	8.11571529291185	0.06	8.75043922487685	3.50748727163926	13.9933911781144	0.0882775015626629	6.3821778023391	3.17988764847778	9.58446795620043	0.51	0.41	0.69	3.47029468466858	6.96503781027281	10.459780935877	6.03586421337054	12.1142514638676	18.1926387143647	6.19959699103145	12.4391473144293	18.6922829213955	8.75043922487685	0.574230001403064	-0.107655314413429	-6.53349096740799	-0.329966764044194	-0.309777314632838	-0.339958257612115	0.171612746037124	0.206895531110214	0.15415416936187	0.19574780187171	0.232037991626659	0.175021520084756	0.00138400480458286	0.00251828127444125	0.00258884842235398
131	8.11571529291185	0.06	10.4108617544824	4.22701277504201	16.5947107339228	0.0815166720836514	6.36948277456783	3.03136198829784	9.70760356083782	0.47	0.36	0.65	3.47400982784724	7.29957221954129	11.1251346112353	6.24095331370591	13.1134601482725	19.9859669828391	6.37932422792659	13.4078412013976	20.4361490304404	10.4108617544824	0.521292676468464	0.124152031693332	-7.22389946099106	-0.329966764044194	-0.309777314632838	-0.339958257612115	0.171612746037124	0.206895531110214	0.15415416936187	0.19574780187171	0.232037991626659	0.175021520084756	0.00138400480458286	0.00251828127444125	0.00258884842235398
131	8.11571529291185	0.07	9.17271965523873	3.87167722643614	14.4737620840413	0.0819295549338416	5.5687680254799	2.65830360747823	8.47923244348156	0.53	0.4	0.7	2.8114423693839	5.88957195410672	8.96770153882954	4.79395318548038	10.0426501848206	15.2913471841609	4.90661580603185	10.281106264537	15.6482743736183	9.17271965523873	0.56052758885102	-0.116201231364731	-6.68049043098813	-0.329966764044194	-0.309777314632838	-0.339958257612115	0.171612746037124	0.206895531110214	0.15415416936187	0.19574780187171	0.232037991626659	0.175021520084756	0.00138400480458286	0.00251828127444125	0.00258884842235398
131	8.11571529291185	0.07	9.19891770902555	3.87069052171475	14.5271448963363	0.103855451514848	6.75267937499266	3.65571666978429	9.84964208020103	0.52	0.38	0.69	3.89857721984823	7.2012807233879	10.5039842269276	6.68221050960993	12.3430859564575	18.0039614033052	6.82338548659967	12.6027565684721	18.3784822170529	9.19891770902555	0.568229163437906	0.236173872255213	-6.41279436322771	-0.329966764044194	-0.309777314632838	-0.339958257612115	0.171612746037124	0.206895531110214	0.15415416936187	0.19574780187171	0.232037991626659	0.175021520084756	0.00138400480458286	0.00251828127444125	0.00258884842235398
131	8.11571529291185	0.07	9.25649958838283	4.01617301693103	14.4968261598346	0.0782377427668686	6.04516191505685	2.80553719831819	9.28478663179551	0.48	0.39	0.67	3.17268800667963	6.83627104207873	10.4998540774778	5.64865094860141	12.1712909764322	18.6939310042629	5.79387210542329	12.4838419723695	19.1643755758016	9.25649958838283	0.568112724960506	0.585253905502212	-5.99351419944007	-0.329966764044194	-0.309777314632838	-0.339958257612115	0.171612746037124	0.206895531110214	0.15415416936187	0.19574780187171	0.232037991626659	0.175021520084756	0.00138400480458286	0.00251828127444125	0.00258884842235398
131	8.11571529291185	0.07	9.87155948360857	4.37469305973095	15.3684259074862	0.104242827914935	6.67645368640208	3.62080545066271	9.73210192214145	0.49	0.36	0.63	4.03567511114103	7.44143764144166	10.8472001717423	7.11620709628505	13.1216735471101	19.1271399979351	7.28761981563826	13.4410865753659	19.5946651010105	9.87155948360857	0.525902367468043	-0.318952136081832	-7.72862555202076	-0.329966764044194	-0.309777314632838	-0.339958257612115	0.171612746037124	0.206895531110214	0.15415416936187	0.19574780187171	0.232037991626659	0.175021520084756	0.00138400480458286	0.00251828127444125	0.00258884842235398
131	8.11571529291185	0.07	10.4963453466104	4.55029386696602	16.4423968262548	0.0871252246913973	6.67720267905032	3.3026697661631	10.0517355919375	0.47	0.37	0.64	3.74546568112095	7.57242935291303	11.3993930247051	6.68109957784952	13.5075739201277	20.3340482624058	6.85048526612623	13.8525392711395	20.8510194894814	10.4963453466104	0.533702102114972	0.223102926424975	-6.93351696703548	-0.329966764044194	-0.309777314632838	-0.339958257612115	0.171612746037124	0.206895531110214	0.15415416936187	0.19574780187171	0.232037991626659	0.175021520084756	0.00138400480458286	0.00251828127444125	0.00258884842235398
131	8.11571529291185	0.08	8.15921411000655	3.86435220247218	12.4540760175409	0.0981958009429228	5.63473242153256	2.96868158036748	8.30078326269765	0.47	0.36	0.61	3.38813355295825	6.43087696086724	9.47362036877623	6.06962082263733	11.5204976720643	16.9713745214913	6.22670955023298	11.8176734497261	17.4210378768135	8.15921411000655	0.533709378751568	-0.512002162549389	-7.86251639486554	-0.329966764044194	-0.309777314632838	-0.339958257612115	0.171612746037124	0.206895531110214	0.15415416936187	0.19574780187171	0.232037991626659	0.175021520084756	0.00138400480458286	0.00251828127444125	0.00258884842235398
131	8.11571529291185	0.08	9.41688964777511	4.37057564004581	14.4632036555044	0.0939819318662717	6.14389238758345	3.16554530426993	9.12223947089697	0.47	0.37	0.66	3.59952650749044	6.98619080840348	10.3728551093165	6.43229001213823	12.484199037366	18.5361080625938	6.58506103604739	12.7806475445552	18.9793164977267	9.41688964777511	0.54204025530171	-0.307839786013144	-7.39275909921598	-0.329966764044194	-0.309777314632838	-0.339958257612115	0.171612746037124	0.206895531110214	0.15415416936187	0.19574780187171	0.232037991626659	0.175021520084756	0.00138400480458286	0.00251828127444125	0.00258884842235398
131	8.11571529291185	0.08	10.2818847839457	4.70259610386654	15.8611734640248	0.0968627818756117	6.30946404044888	3.30147442830656	9.3174536525912	0.5	0.39	0.65	3.62972647192506	6.93678813772416	10.2438498035232	6.34337936719415	12.1228635512304	17.9023477352667	6.51242109196147	12.4467348752247	18.38157225255	10.2818847839457	0.536265325606999	-0.213569631068395	-7.31075594858134	-0.329966764044194	-0.309777314632838	-0.339958257612115	0.171612746037124	0.206895531110214	0.15415416936187	0.19574780187171	0.232037991626659	0.175021520084756	0.00138400480458286	0.00251828127444125	0.00258884842235398
131	8.11571529291185	0.08	10.3242806505446	5.01067620916893	15.6378850919203	0.0973650646301245	6.42114465688507	3.36866761401582	9.47362169975433	0.52	0.42	0.68	3.60846673399324	6.87823482261181	10.1480029112304	6.20224654213535	11.8223365460625	17.4424265499896	6.38115336684752	12.1621958164331	17.9387182886168	10.3242806505446	0.562135587901458	-0.500715505978228	-6.96889359825612	-0.329966764044194	-0.309777314632838	-0.339958257612115	0.171612746037124	0.206895531110214	0.15415416936187	0.19574780187171	0.232037991626659	0.175021520084756	0.00138400480458286	0.00251828127444125	0.00258884842235398
131	8.11571529291185	0.08	10.8318686609307	5.13073665187624	16.5330006699852	0.080504129981436	6.0195545217602	2.84329759655003	9.19581144697036	0.47	0.36	0.63	3.25226501910374	6.88538077247444	10.5184965258451	5.83501768264822	12.3533347753518	18.8716518680554	5.97579614743725	12.6531699418784	19.3263362266353	10.8318686609307	0.520409855589871	-0.683474032241618	-8.07019696067939	-0.329966764044194	-0.309777314632838	-0.339958257612115	0.171612746037124	0.206895531110214	0.15415416936187	0.19574780187171	0.232037991626659	0.175021520084756	0.00138400480458286	0.00251828127444125	0.00258884842235398
131	8.11571529291185	0.09	8.59413293731081	4.43381087108684	12.7544550035348	0.124766607338488	6.47524078771923	3.79758874271863	9.15289283271983	0.52	0.38	0.73	4.09462071017307	6.98170782278331	9.86879493539356	7.06699934454329	12.049888890763	17.0327784369827	7.19789672401535	12.269481101248	17.3482620756256	8.59413293731081	0.580277841953523	-0.335172989662745	-6.80564784432727	-0.329966764044194	-0.309777314632838	-0.339958257612115	0.171612746037124	0.206895531110214	0.15415416936187	0.19574780187171	0.232037991626659	0.175021520084756	0.00138400480458286	0.00251828127444125	0.00258884842235398
131	8.11571529291185	0.09	9.25530652507739	4.70999168024721	13.8006213699076	0.0722638818912901	4.82935772842029	2.12772426776577	7.5309911890748	0.49	0.39	0.7	2.3592161972349	5.3547817016227	8.35034720601049	4.14588007488419	9.41002473115081	14.6741693874174	4.23526204275177	9.61110663230739	14.9890461247209	9.25530652507739	0.565717587582084	-0.12638567193696	-6.88654060771588	-0.329966764044194	-0.309777314632838	-0.339958257612115	0.171612746037124	0.206895531110214	0.15415416936187	0.19574780187171	0.232037991626659	0.175021520084756	0.00138400480458286	0.00251828127444125	0.00258884842235398
131	8.11571529291185	0.09	9.55412072935068	4.89721041801906	14.2110310406823	0.0952517768119209	5.59159259624955	2.90099772940044	8.28218746309866	0.48	0.36	0.67	3.28584586388491	6.33337669268472	9.38090752148453	5.85633770357585	11.2879283608469	16.719519018118	5.96413601050327	11.5001272511173	17.0285767134297	9.55412072935068	0.537654311637366	-0.345549160589388	-7.62838871857444	-0.329966764044194	-0.309777314632838	-0.339958257612115	0.171612746037124	0.206895531110214	0.15415416936187	0.19574780187171	0.232037991626659	0.175021520084756	0.00138400480458286	0.00251828127444125	0.00258884842235398
131	8.11571529291185	0.09	9.99056274190071	5.14777213658932	14.8333533472121	0.125054647772236	6.91634139214456	4.06005053893641	9.77263224535271	0.51	0.38	0.71	4.40509536166051	7.50412909741216	10.6031628331638	7.6331993423168	13.003240245277	18.3732811482371	7.79006976805289	13.264996375331	18.7444991718137	9.99056274190071	0.569622732132874	0.604843602741869	-5.97992878378563	-0.329966764044194	-0.309777314632838	-0.339958257612115	0.171612746037124	0.206895531110214	0.15415416936187	0.19574780187171	0.232037991626659	0.175021520084756	0.00138400480458286	0.00251828127444125	0.00258884842235398
131	8.11571529291185	0.09	10.157048824919	5.1597926122757	15.1543050375623	0.114699853963388	6.85617941100874	3.88224442146024	9.83011440055724	0.51	0.4	0.65	4.23838001614788	7.48512732534596	10.731874634544	7.37356426398218	13.0219723449172	18.6703804258523	7.58243229927185	13.3884527854587	19.1982195700081	10.157048824919	0.546463703892803	-0.206992520209398	-7.12312517744157	-0.329966764044194	-0.309777314632838	-0.339958257612115	0.171612746037124	0.206895531110214	0.15415416936187	0.19574780187171	0.232037991626659	0.175021520084756	0.00138400480458286	0.00251828127444125	0.00258884842235398
131	8.11571529291185	0.09	11.7168515555027	5.88682562575179	17.5468774852536	0.10685114461362	7.00810484064454	3.84467370087302	10.1715359804161	0.52	0.39	0.69	4.12650057168563	7.52182132511943	10.9171420785532	7.1014791430351	12.9446382788582	18.7877974146814	7.26197298069278	13.2380270949915	19.2189128271545	11.7168515555027	0.554110621596636	1.20513672872506	-5.52901101300252	-0.329966764044194	-0.309777314632838	-0.339958257612115	0.171612746037124	0.206895531110214	0.15415416936187	0.19574780187171	0.232037991626659	0.175021520084756	0.00138400480458286	0.00251828127444125	0.00258884842235398
131	8.11571529291185	0.09	11.7563676806214	5.85585250910986	17.656882852133	0.104256799998123	6.66007790617014	3.61215248999877	9.70800332234151	0.51	0.4	0.65	3.89814981179367	7.18739906699706	10.4766483222005	6.73170776468052	12.4119062742996	18.0921047839187	6.91724357638588	12.761459595018	18.6029053534874	11.7563676806214	0.54319770943241	-0.141248117745776	-7.04127498680493	-0.329966764044194	-0.309777314632838	-0.339958257612115	0.171612746037124	0.206895531110214	0.15415416936187	0.19574780187171	0.232037991626659	0.175021520084756	0.00138400480458286	0.00251828127444125	0.00258884842235398
131	8.11571529291185	0.09	14.4747412281095	7.28029578649138	21.6691866697275	0.120733577888272	9.07710701200147	5.25256773179625	12.9016462922067	0.47	0.37	0.65	6.01382602127554	10.3926584356503	14.7714908500251	10.7966568794211	18.6580002144689	26.5193435495168	11.0482127446232	19.0861426286149	27.1383243894845	14.4747412281095	0.520905582595034	-0.572571820123569	-7.8277915927562	-0.329966764044194	-0.309777314632838	-0.339958257612115	0.171612746037124	0.206895531110214	0.15415416936187	0.19574780187171	0.232037991626659	0.175021520084756	0.00138400480458286	0.00251828127444125	0.00258884842235398
131	8.11571529291185	0.1	10.3976768942843	5.41268500597742	15.3826687825911	0.115072581457098	6.33208968073208	3.59051287990891	9.07366648155524	0.48	0.35	0.64	4.05712487652998	7.15498855549813	10.2528522344663	7.2194114563286	12.7318748915718	18.2443383268149	7.3674633622632	12.9928694702958	18.6196689183563	10.3976768942843	0.52573842783541	-0.04826540250185	-7.46712748460104	-0.329966764044194	-0.309777314632838	-0.339958257612115	0.171612746037124	0.206895531110214	0.15415416936187	0.19574780187171	0.232037991626659	0.175021520084756	0.00138400480458286	0.00251828127444125	0.00258884842235398
131	8.11571529291185	0.1	10.8075724815973	5.7867512242288	15.8283937389658	0.11180421707415	6.38568540553073	3.57560826824903	9.19576254281243	0.47	0.33	0.61	4.0742435447004	7.27619906604352	10.4781545873866	7.29079240077272	13.0206396046755	18.7504868085784	7.4374152847386	13.290312828151	19.1480759784447	10.8075724815973	0.508774750254431	-1.01293796196336	-8.66385392757185	-0.329966764044194	-0.309777314632838	-0.339958257612115	0.171612746037124	0.206895531110214	0.15415416936187	0.19574780187171	0.232037991626659	0.175021520084756	0.00138400480458286	0.00251828127444125	0.00258884842235398
131	8.11571529291185	0.1	11.0519876328122	5.92663630664254	16.1773389589819	0.128829401666582	7.20106626836402	4.27740954619189	10.1247229905362	0.52	0.37	0.72	4.56919427011481	7.6922890774906	10.8153838848664	7.83985815571742	13.1984878941874	18.5571176326574	7.97181994354873	13.4214164935517	18.8668636866461	11.0519876328122	0.574264574089698	-2.11841083400135	-8.72348548267617	-0.329966764044194	-0.309777314632838	-0.339958257612115	0.171612746037124	0.206895531110214	0.15415416936187	0.19574780187171	0.232037991626659	0.175021520084756	0.00138400480458286	0.00251828127444125	0.00258884842235398
131	8.11571529291185	0.1	11.1943926671563	5.90306245993404	16.4857228743786	0.121019704761161	6.83888458504582	3.96127241759798	9.71649675249367	0.51	0.38	0.64	4.30706254401014	7.43586921924455	10.564675894479	7.47347290089638	12.902475071303	18.3314772417096	7.67448939957121	13.2423813071651	18.8157632053874	11.1943926671563	0.540701864575689	0.297732259294436	-6.78637913854749	-0.329966764044194	-0.309777314632838	-0.339958257612115	0.171612746037124	0.206895531110214	0.15415416936187	0.19574780187171	0.232037991626659	0.175021520084756	0.00138400480458286	0.00251828127444125	0.00258884842235398
131	8.11571529291185	0.1	11.4170516972937	6.06720667603574	16.7668967185517	0.109312353533112	6.26743641172523	3.474227044031	9.06064577941947	0.52	0.37	0.68	3.7092327758331	6.69138207267195	9.67353136951079	6.36218929866185	11.4772628165536	16.5923363344454	6.48793617938453	11.7031223128469	16.9232006366855	11.4170516972937	0.540052095642436	-0.22284872046844	-7.22946914430637	-0.329966764044194	-0.309777314632838	-0.339958257612115	0.171612746037124	0.206895531110214	0.15415416936187	0.19574780187171	0.232037991626659	0.175021520084756	0.00138400480458286	0.00251828127444125	0.00258884842235398
131	8.11571529291185	0.1	12.1006084749903	6.47944103190212	17.7217759180784	0.112161269404056	7.41869880369462	4.1598907110561	10.6775068963331	0.52	0.4	0.68	4.46381248402052	7.96070921938063	11.4576059547407	7.68087645750269	13.6979822174547	19.7150879774067	7.88160938377077	14.0498788044799	20.2222174704397	12.1006084749903	0.561018101855671	0.172688173409216	-6.43184324739849	-0.329966764044194	-0.309777314632838	-0.339958257612115	0.171612746037124	0.206895531110214	0.15415416936187	0.19574780187171	0.232037991626659	0.175021520084756	0.00138400480458286	0.00251828127444125	0.00258884842235398
131	8.11571529291185	0.1	12.1174951857051	6.33828564714585	17.8967047242644	0.100392191466821	6.92662865040403	3.6893207480672	10.1639365527409	0.49	0.36	0.61	4.12241743543399	7.73975933975425	11.3571012440745	7.28125774058989	13.6704211753257	20.0595846100614	7.46311614313497	14.0122388879586	20.5748434495811	12.1174951857051	0.521525575639433	-0.317535882476101	-7.65560928872898	-0.329966764044194	-0.309777314632838	-0.339958257612115	0.171612746037124	0.206895531110214	0.15415416936187	0.19574780187171	0.232037991626659	0.175021520084756	0.00138400480458286	0.00251828127444125	0.00258884842235398
131	8.11571529291185	0.1	12.2576093219023	6.38210871555267	18.1331099282519	0.107128962286656	7.2507717066867	3.98255676002795	10.5189866533454	0.48	0.36	0.61	4.48816697352024	8.17130202213562	11.854437070751	7.97224794305279	14.5145325747404	21.0568172064281	8.17604357921057	14.8803170653407	21.5936133442021	12.2576093219023	0.521332486956552	-0.549229425762208	-7.96957801966294	-0.329966764044194	-0.309777314632838	-0.339958257612115	0.171612746037124	0.206895531110214	0.15415416936187	0.19574780187171	0.232037991626659	0.175021520084756	0.00138400480458286	0.00251828127444125	0.00258884842235398
131	8.11571529291185	0.1	12.3619891664941	6.68583191150903	18.0381464214793	0.143419600762508	9.27422849381119	5.73553404522609	12.8129229423963	0.53	0.41	0.63	6.0907210646955	9.84855785017459	13.6063946356537	10.4119960895515	16.8359615773779	23.2599270652043	10.7344401907316	17.3590507965803	23.9688538854644	12.3619891664941	0.553543681405693	0.670237098072155	-6.02875984152532	-0.329966764044194	-0.309777314632838	-0.339958257612115	0.171612746037124	0.206895531110214	0.15415416936187	0.19574780187171	0.232037991626659	0.175021520084756	0.00138400480458286	0.00251828127444125	0.00258884842235398
131	8.11571529291185	0.1	12.6137967670624	6.77343452067951	18.4541590134453	0.117567992646441	7.4477501078095	4.26203721894909	10.6334629966699	0.51	0.38	0.71	4.61767850227269	8.06921990503195	11.5207613077912	7.99430925522623	13.9697554382584	19.9452016212905	8.1533924081855	14.2489273750981	20.3494048369933	12.6137967670624	0.557253378186091	-0.275475798043113	-7.0317534437757	-0.329966764044194	-0.309777314632838	-0.339958257612115	0.171612746037124	0.206895531110214	0.15415416936187	0.19574780187171	0.232037991626659	0.175021520084756	0.00138400480458286	0.00251828127444125	0.00258884842235398
131	8.11571529291185	0.11	9.28190878258394	5.1526559091331	13.4111616560348	0.092068327377529	5.33342827614565	2.71847834855465	7.94837820373664	0.52	0.38	0.73	2.91154673898064	5.71221239016125	8.51287804134187	5.0038943734834	9.81722431468758	14.6305542558918	5.0943294579454	9.99596794857202	14.8881030428158	9.28190878258394	0.595007854449351	-0.000593665437525828	-6.37745855418749	-0.329966764044194	-0.309777314632838	-0.339958257612115	0.171612746037124	0.206895531110214	0.15415416936187	0.19574780187171	0.232037991626659	0.175021520084756	0.00138400480458286	0.00251828127444125	0.00258884842235398
131	8.11571529291185	0.11	9.64438689679677	5.42665730277398	13.8621164908195	0.127800624272473	6.61394240194694	3.91628205560093	9.31160274829294	0.53	0.42	0.72	4.14846755183451	7.00606469468632	9.86366183753813	7.08076483728969	11.9582221430114	16.8356794487331	7.25770381687181	12.2581488133649	17.2584567052702	9.64438689679677	0.601230979969333	-1.0811258164558	-7.22191843247596	-0.329966764044194	-0.309777314632838	-0.339958257612115	0.171612746037124	0.206895531110214	0.15415416936187	0.19574780187171	0.232037991626659	0.175021520084756	0.00138400480458286	0.00251828127444125	0.00258884842235398
131	8.11571529291185	0.11	9.71013219417839	5.4042318236879	14.0160325646689	0.118942016580463	6.24271768396232	3.58998338083671	8.89545198708792	0.49	0.38	0.66	3.97101082073668	6.90529644403002	9.83958206732335	6.96734856687258	12.1157079280427	17.2640672892129	7.14193199287098	12.4188491224662	17.7020227441108	9.71013219417839	0.558308120064491	-1.97057363462133	-8.9284002765207	-0.329966764044194	-0.309777314632838	-0.339958257612115	0.171612746037124	0.206895531110214	0.15415416936187	0.19574780187171	0.232037991626659	0.175021520084756	0.00138400480458286	0.00251828127444125	0.00258884842235398
131	8.11571529291185	0.11	10.2928658499185	5.70540506123554	14.8803266386015	0.147578927022479	7.98092405195811	4.98622245590555	10.9756256480107	0.54	0.39	0.72	5.24820038218007	8.40024468022452	11.552288978269	8.92246096182096	14.2812487654889	19.6400365691568	9.1073162376023	14.5780475712057	20.0315405216401	10.2928658499185	0.584411711946906	-0.543303186713759	-6.94391098440688	-0.329966764044194	-0.309777314632838	-0.339958257612115	0.171612746037124	0.206895531110214	0.15415416936187	0.19574780187171	0.232037991626659	0.175021520084756	0.00138400480458286	0.00251828127444125	0.00258884842235398
131	8.11571529291185	0.11	10.9127462385473	6.11904287205732	15.7064496050374	0.140648255105044	7.02538338729525	4.3141069598745	9.736659814716	0.51	0.34	0.7	4.67845299124065	7.61870909289184	10.558965194543	8.10434389745716	13.1976614190807	18.2909789407042	8.20472499586124	13.3635181041533	18.5161323412117	10.9127462385473	0.554142456221369	-0.73957535468603	-7.74050575973204	-0.329966764044194	-0.309777314632838	-0.339958257612115	0.171612746037124	0.206895531110214	0.15415416936187	0.19574780187171	0.232037991626659	0.175021520084756	0.00138400480458286	0.00251828127444125	0.00258884842235398
131	8.11571529291185	0.11	11.1104691893624	6.18959132075555	16.0313470579693	0.130541335871843	7.27859816576473	4.34579005508589	10.2114062764436	0.53	0.41	0.77	4.59934431516126	7.7032665342117	10.8071887532621	7.84599985109829	13.1409661766704	18.4359325022425	7.99506304024501	13.386109388758	18.7883357098874	11.1104691893624	0.598598615127319	0.480202549829068	-5.56788647439656	-0.329966764044194	-0.309777314632838	-0.339958257612115	0.171612746037124	0.206895531110214	0.15415416936187	0.19574780187171	0.232037991626659	0.175021520084756	0.00138400480458286	0.00251828127444125	0.00258884842235398
131	8.11571529291185	0.11	11.3962778586842	6.20394023010354	16.5886154872648	0.106434780748609	6.53124931598632	3.57661956199676	9.48587906997587	0.5	0.39	0.63	3.93452670758601	7.18482198685528	10.4351172661245	6.87866110674847	12.5610929173779	18.2435247280073	7.07176027389859	12.9189032120974	18.7570277773648	11.3962778586842	0.539017495391989	0.664049736333418	-6.45367776053066	-0.329966764044194	-0.309777314632838	-0.339958257612115	0.171612746037124	0.206895531110214	0.15415416936187	0.19574780187171	0.232037991626659	0.175021520084756	0.00138400480458286	0.00251828127444125	0.00258884842235398
131	8.11571529291185	0.11	11.7183306938747	6.48876554342922	16.9478958443203	0.130983195757401	7.73093840025887	4.62191514514441	10.8399616553733	0.51	0.39	0.66	4.99022715533011	8.34700281801706	11.703778480704	8.62020877949993	14.4187638627888	20.2173189460777	8.84894987378369	14.7997636152913	20.7426602315608	11.7183306938747	0.557350451716824	1.07575841329168	-5.60000865695792	-0.329966764044194	-0.309777314632838	-0.339958257612115	0.171612746037124	0.206895531110214	0.15415416936187	0.19574780187171	0.232037991626659	0.175021520084756	0.00138400480458286	0.00251828127444125	0.00258884842235398
131	8.11571529291185	0.11	11.7735521083807	6.43562671628527	17.1114775004761	0.105331519053619	6.93084391123103	3.77712142399151	10.0845663984705	0.51	0.37	0.73	4.07915372505552	7.4850592778666	10.8909648306777	7.04754589825328	12.9319222484545	18.8162985986557	7.16048378164599	13.1371120230769	19.1162419209279	11.7735521083807	0.571884689051843	-0.766673626712836	-7.43139397393533	-0.329966764044194	-0.309777314632838	-0.339958257612115	0.171612746037124	0.206895531110214	0.15415416936187	0.19574780187171	0.232037991626659	0.175021520084756	0.00138400480458286	0.00251828127444125	0.00258884842235398
131	8.11571529291185	0.11	11.9633180350611	6.51447425682848	17.4121618132938	0.133720903595531	7.5471490184002	4.54800270813204	10.5462953286684	0.48	0.38	0.65	5.09432469753981	8.45373895044154	11.8131532033433	9.01244353513133	14.9556318992365	20.8988202633417	9.23751318742762	15.3313506173336	21.4239665451555	11.9633180350611	0.538791627800015	0.226233594257575	-6.85449667263638	-0.329966764044194	-0.309777314632838	-0.339958257612115	0.171612746037124	0.206895531110214	0.15415416936187	0.19574780187171	0.232037991626659	0.175021520084756	0.00138400480458286	0.00251828127444125	0.00258884842235398
131	8.11571529291185	0.11	12.0990039622427	6.62971498164304	17.5682929428424	0.108373369334248	6.90106836028664	3.81054508478986	9.99159163578343	0.48	0.38	0.65	4.26536357629493	7.72476508386759	11.1841665914403	7.54250029761391	13.659806931319	19.777113565024	7.73904579795798	14.0161740173926	20.2897714462776	12.0990039622427	0.539301303286587	-1.04737026670669	-8.0895765143818	-0.329966764044194	-0.309777314632838	-0.339958257612115	0.171612746037124	0.206895531110214	0.15415416936187	0.19574780187171	0.232037991626659	0.175021520084756	0.00138400480458286	0.00251828127444125	0.00258884842235398
131	8.11571529291185	0.11	12.2837031568557	6.81228445570863	17.7551218580028	0.132271191713332	7.44485066031041	4.46769990435087	10.42200141627	0.52	0.36	0.67	4.80826153168459	8.01235306880089	11.2164446059172	8.28898989045915	13.812541840421	19.3360937903828	8.46321706082997	14.1024003344607	19.7412122851374	12.2837031568557	0.544867833030838	0.724484726471633	-6.29460972737404	-0.329966764044194	-0.309777314632838	-0.339958257612115	0.171612746037124	0.206895531110214	0.15415416936187	0.19574780187171	0.232037991626659	0.175021520084756	0.00138400480458286	0.00251828127444125	0.00258884842235398
131	8.11571529291185	0.11	12.4267063156931	6.9585616414386	17.8948509899475	0.123628896298257	7.01644738642893	4.0997809562389	9.93311381661896	0.49	0.38	0.65	4.5420730238807	7.77339490513016	11.0047167863796	7.9775251543309	13.6528966100243	19.3282680657176	8.18074290078213	14.0017865713219	19.8205897202807	12.4267063156931	0.540418989259036	0.431096093296037	-6.59315580640224	-0.329966764044194	-0.309777314632838	-0.339958257612115	0.171612746037124	0.206895531110214	0.15415416936187	0.19574780187171	0.232037991626659	0.175021520084756	0.00138400480458286	0.00251828127444125	0.00258884842235398
131	8.11571529291185	0.11	12.5551193096883	7.0853985191333	18.0248401002433	0.175868742424818	9.06039843526268	5.99817678943606	12.1226200810893	0.47	0.37	0.66	6.80421855142659	10.2779449957371	13.7516714400476	12.1394748537504	18.3369851924908	24.5344955312311	12.4165795559563	18.7532307202186	25.0976953955543	12.5551193096883	0.530152846665337	-0.0973557717099477	-7.35449826864679	-0.329966764044194	-0.309777314632838	-0.339958257612115	0.171612746037124	0.206895531110214	0.15415416936187	0.19574780187171	0.232037991626659	0.175021520084756	0.00138400480458286	0.00251828127444125	0.00258884842235398
131	8.11571529291185	0.11	12.7058929093225	6.99190718636269	18.4198786322823	0.121845531884427	7.14477739237725	4.15006708521095	10.1394876995436	0.52	0.39	0.62	4.47473873868476	7.70373382417852	10.9327289096723	7.72313063017229	13.2961824452113	18.8692342602504	7.95535388552816	13.6926794967597	19.4373063209133	12.7058929093225	0.537506865604876	1.04822569856803	-5.92823270611443	-0.329966764044194	-0.309777314632838	-0.339958257612115	0.171612746037124	0.206895531110214	0.15415416936187	0.19574780187171	0.232037991626659	0.175021520084756	0.00138400480458286	0.00251828127444125	0.00258884842235398
131	8.11571529291185	0.11	12.8258792115139	7.16421138917516	18.4875470338527	0.108482173502147	6.97878450278313	3.85521570156909	10.1023533039972	0.48	0.35	0.66	4.32415893619574	7.82767443056733	11.3311899249389	7.65679127421208	13.8604686279339	20.0641459816556	7.80520561551677	14.1296066894412	20.4447443888136	12.8258792115139	0.535358436227263	-0.952057119243296	-8.12576233002294	-0.329966764044194	-0.309777314632838	-0.339958257612115	0.171612746037124	0.206895531110214	0.15415416936187	0.19574780187171	0.232037991626659	0.175021520084756	0.00138400480458286	0.00251828127444125	0.00258884842235398
131	8.11571529291185	0.11	12.8971356308648	7.05014131906348	18.7441299426661	0.114653981520998	7.64377174870494	4.32746174879574	10.9600817486141	0.5	0.4	0.66	4.72709063446812	8.34965250827931	11.9722143820905	8.22675007921814	14.5312433683979	20.8357366575777	8.45226402632531	14.9281036419125	21.4004250253317	12.8971356308648	0.553454796957699	-0.374901422948746	-7.05300518313065	-0.329966764044194	-0.309777314632838	-0.339958257612115	0.171612746037124	0.206895531110214	0.15415416936187	0.19574780187171	0.232037991626659	0.175021520084756	0.00138400480458286	0.00251828127444125	0.00258884842235398
131	8.11571529291185	0.11	13.126889246993	7.42444353286167	18.8293349611243	0.135804767117094	7.86321208218974	4.76626434460606	10.9601598197734	0.52	0.38	0.67	5.10385227443933	8.42015254892454	11.7364528234098	8.77068337330495	14.4695590684306	20.1684347635563	8.97008041560096	14.7966499757432	20.6274268644188	13.126889246993	0.551387985895443	-0.750914858103046	-7.57639010031443	-0.329966764044194	-0.309777314632838	-0.339958257612115	0.171612746037124	0.206895531110214	0.15415416936187	0.19574780187171	0.232037991626659	0.175021520084756	0.00138400480458286	0.00251828127444125	0.00258884842235398
131	8.11571529291185	0.11	13.1708335371896	7.35404521937807	18.9876218550012	0.156960340858198	8.71008568115144	5.55844335067221	11.8617280116307	0.52	0.37	0.66	5.99307540847105	9.39115450282887	12.7892335971867	10.3434468552043	16.2081904345342	22.0729340138642	10.588865276823	16.5936907721833	22.6039450158931	13.1708335371896	0.544777609708319	-0.0493009828876872	-7.04535695105941	-0.329966764044194	-0.309777314632838	-0.339958257612115	0.171612746037124	0.206895531110214	0.15415416936187	0.19574780187171	0.232037991626659	0.175021520084756	0.00138400480458286	0.00251828127444125	0.00258884842235398
131	8.11571529291185	0.11	13.3991319038021	7.58247886921637	19.2157849383878	0.118599793809457	7.82935606201368	4.49696383558458	11.1617482884428	0.49	0.38	0.68	4.98674019592516	8.68207217360879	12.3774041512924	8.76385481681634	15.2581480183794	21.7524412199425	8.96611427644329	15.6110465401341	22.25363424755	13.3991319038021	0.550562784353096	-0.197397759402682	-7.04767957720184	-0.329966764044194	-0.309777314632838	-0.339958257612115	0.171612746037124	0.206895531110214	0.15415416936187	0.19574780187171	0.232037991626659	0.175021520084756	0.00138400480458286	0.00251828127444125	0.00258884842235398
131	8.11571529291185	0.11	13.4460440843489	7.59557084222023	19.2965173264775	0.145170072079831	8.17879829455671	5.0801215531673	11.2774750359461	0.49	0.34	0.64	5.66133919707404	9.11453611598482	12.5677330348956	9.98178312037828	16.070282946416	22.1587827724537	10.1662571658339	16.3671391773591	22.5743569592601	13.4460440843489	0.525637837058058	-1.14974877018488	-8.54403318972747	-0.329966764044194	-0.309777314632838	-0.339958257612115	0.171612746037124	0.206895531110214	0.15415416936187	0.19574780187171	0.232037991626659	0.175021520084756	0.00138400480458286	0.00251828127444125	0.00258884842235398
131	8.11571529291185	0.11	13.6197954124639	7.62109300872759	19.6184978162002	0.118331713180811	7.46121212798679	4.28143352365909	10.6409907323145	0.47	0.36	0.67	4.87365929209855	8.49327815483717	12.1128970175758	8.7154899875079	15.1883987540149	21.6613075205219	8.88280544079851	15.4840113852011	22.0812643483733	13.6197954124639	0.524596452078852	0.131061169910917	-7.25354996056886	-0.329966764044194	-0.309777314632838	-0.339958257612115	0.171612746037124	0.206895531110214	0.15415416936187	0.19574780187171	0.232037991626659	0.175021520084756	0.00138400480458286	0.00251828127444125	0.00258884842235398
131	8.11571529291185	0.11	13.7665368959267	7.57513278134158	19.9579410105119	0.112247344218332	7.55473905841629	4.23760607394259	10.87187204289	0.5	0.37	0.66	4.65498737913478	8.2988400422188	11.9426927053028	8.13067778762366	14.495247548201	20.8598173087784	8.31258489085776	14.8090438031225	21.3159635391791	13.7665368959267	0.539988101320236	-0.295586619618472	-7.27436438183087	-0.329966764044194	-0.309777314632838	-0.339958257612115	0.171612746037124	0.206895531110214	0.15415416936187	0.19574780187171	0.232037991626659	0.175021520084756	0.00138400480458286	0.00251828127444125	0.00258884842235398
131	8.11571529291185	0.11	13.9043571148544	7.83112443577728	19.9775897939315	0.140185887047534	8.95012233742505	5.48941741388452	12.4108272609656	0.48	0.37	0.68	6.21379150476931	10.1311651043827	14.0485387039962	11.0701857612764	18.0491861687983	25.0281865763201	11.2956558103829	18.4212032195678	25.5283657725081	13.9043571148544	0.544766836639372	-0.311632722743502	-7.24985106755517	-0.329966764044194	-0.309777314632838	-0.339958257612115	0.171612746037124	0.206895531110214	0.15415416936187	0.19574780187171	0.232037991626659	0.175021520084756	0.00138400480458286	0.00251828127444125	0.00258884842235398
131	8.11571529291185	0.12	9.53848386335327	5.46908464515587	13.6078830815507	0.126461578059729	5.94731835329358	3.50687711272473	8.38775959386243	0.48	0.33	0.71	3.94517620035003	6.69063045813104	9.43608471591206	6.99956252727083	11.8705689835592	16.7415754398475	7.06662974801839	11.9846636369561	16.9048584090322	9.53848386335327	0.563449212319405	0.534800947871958	-6.44901102210377	-0.329966764044194	-0.309777314632838	-0.339958257612115	0.171612746037124	0.206895531110214	0.15415416936187	0.19574780187171	0.232037991626659	0.175021520084756	0.00138400480458286	0.00251828127444125	0.00258884842235398
131	8.11571529291185	0.12	10.5183920851773	6.08046061853917	14.9563235518154	0.167949446606392	8.55020329377674	5.57889667285489	11.5215099146986	0.51	0.36	0.7	6.04865061740854	9.27014703167212	12.4916434459357	10.4763381992439	16.0560101092635	21.635682019283	10.6576811149616	16.3291187416317	22.0064877957817	10.5183920851773	0.578775613255989	0.833664525283024	-5.71980296417889	-0.329966764044194	-0.309777314632838	-0.339958257612115	0.171612746037124	0.206895531110214	0.15415416936187	0.19574780187171	0.232037991626659	0.175021520084756	0.00138400480458286	0.00251828127444125	0.00258884842235398
131	8.11571529291185	0.12	10.9289545626399	6.20258051869687	15.655328606583	0.132749803842759	7.02579181104314	4.22206304497842	9.82952057710786	0.5	0.38	0.68	4.6201346737976	7.6882092975117	10.7562839212258	8.04979192871238	13.3953855285545	18.7409791283966	8.23272544131145	13.6973257290821	19.1710868510844	10.9289545626399	0.551988839928984	0.486209102706113	-6.38295392303365	-0.329966764044194	-0.309777314632838	-0.339958257612115	0.171612746037124	0.206895531110214	0.15415416936187	0.19574780187171	0.232037991626659	0.175021520084756	0.00138400480458286	0.00251828127444125	0.00258884842235398
131	8.11571529291185	0.12	10.9552847321643	6.27206884637044	15.6385006179582	0.170155089672976	8.53627326142403	5.59300555107385	11.4795409717742	0.48	0.37	0.61	6.28910140496094	9.59868315368376	12.9082649024066	11.1547103034937	17.0247739668992	22.8948376303046	11.4608899664285	17.4928564600343	23.5247134986333	10.9552847321643	0.545193539531203	-0.17225760506139	-7.29972136631577	-0.329966764044194	-0.309777314632838	-0.339958257612115	0.171612746037124	0.206895531110214	0.15415416936187	0.19574780187171	0.232037991626659	0.175021520084756	0.00138400480458286	0.00251828127444125	0.00258884842235398
131	8.11571529291185	0.12	11.034869457064	6.41840073520404	15.6513381789239	0.152701753115064	7.75765604250451	4.90458803468936	10.6107240503197	0.46	0.37	0.6	5.66327097889736	8.95767555175837	12.2520801246194	10.2263821393938	16.1752128079914	22.124043476589	10.5045431849252	16.6169273608092	22.7257019947527	11.034869457064	0.529542457353667	-0.525977354066923	-7.84277844556333	-0.329966764044194	-0.309777314632838	-0.339958257612115	0.171612746037124	0.206895531110214	0.15415416936187	0.19574780187171	0.232037991626659	0.175021520084756	0.00138400480458286	0.00251828127444125	0.00258884842235398
131	8.11571529291185	0.12	11.1836659854117	6.51979098681793	15.8475409840054	0.125881731908109	7.2130826225871	4.24545016771332	10.1807150774609	0.5	0.37	0.71	4.65913473138538	7.9159388144106	11.1727428974358	8.1328712666002	13.8178685622045	19.5028658578089	8.27131184880717	14.0536467043783	19.8457803427037	11.1836659854117	0.580748203419987	0.118668913754076	-6.36819148473077	-0.329966764044194	-0.309777314632838	-0.339958257612115	0.171612746037124	0.206895531110214	0.15415416936187	0.19574780187171	0.232037991626659	0.175021520084756	0.00138400480458286	0.00251828127444125	0.00258884842235398
131	8.11571529291185	0.12	11.2548644318615	6.52305865166913	15.9866702120539	0.157647892695831	8.3654369559436	5.34634152739847	11.3845323844887	0.46	0.37	0.69	6.15053401378127	9.62375940145195	13.0969847891226	11.0781233895122	17.3339735836561	23.5898237778	11.2862402851999	17.6484806852985	24.0365001754225	11.2548644318615	0.565967396041379	-1.12850408392577	-7.94315908420127	-0.329966764044194	-0.309777314632838	-0.339958257612115	0.171612746037124	0.206895531110214	0.15415416936187	0.19574780187171	0.232037991626659	0.175021520084756	0.00138400480458286	0.00251828127444125	0.00258884842235398
131	8.11571529291185	0.12	11.3143055091829	6.48215258992409	16.1464584284416	0.131359685421911	7.28673761384364	4.36118755369178	10.2122876739955	0.5	0.36	0.66	4.81803843798396	8.05005092736339	11.2820634167428	8.4466074226907	14.1127184416066	19.7788294605225	8.62937426480264	14.4132814932545	20.1958370589926	11.3143055091829	0.541155538080878	-0.308052093625631	-7.37016523782225	-0.329966764044194	-0.309777314632838	-0.339958257612115	0.171612746037124	0.206895531110214	0.15415416936187	0.19574780187171	0.232037991626659	0.175021520084756	0.00138400480458286	0.00251828127444125	0.00258884842235398
131	8.11571529291185	0.12	11.370410027866	6.52057660145175	16.2202434542803	0.135049249332385	7.22324586478411	4.36915719252503	10.0773345370432	0.5	0.37	0.7	4.82087069095474	7.97003466542096	11.1191986398872	8.44475728138123	13.9611726985245	19.4775881156678	8.60137325470082	14.2219626676363	19.845366134651	11.370410027866	0.568807405499132	-0.0871478565681739	-6.80214640911637	-0.329966764044194	-0.309777314632838	-0.339958257612115	0.171612746037124	0.206895531110214	0.15415416936187	0.19574780187171	0.232037991626659	0.175021520084756	0.00138400480458286	0.00251828127444125	0.00258884842235398
131	8.11571529291185	0.12	11.9917584236643	7.02856300750093	16.9549538398277	0.155592011555301	7.87993681777511	5.0138409322803	10.7460327032699	0.49	0.38	0.68	5.54718719156565	8.71816341529381	11.889139639022	9.73420398926296	15.2986330126435	20.863062036024	9.95718438657813	15.6402338998595	21.3418359408084	11.9917584236643	0.548649479396591	0.179257741925261	-6.74185676637833	-0.329966764044194	-0.309777314632838	-0.339958257612115	0.171612746037124	0.206895531110214	0.15415416936187	0.19574780187171	0.232037991626659	0.175021520084756	0.00138400480458286	0.00251828127444125	0.00258884842235398
131	8.11571529291185	0.12	12.03159050358	6.96522967433943	17.0979513328206	0.159074959142742	8.91461123810529	5.71449611354414	12.1147263626664	0.52	0.39	0.69	6.11087055392071	9.53295517788044	12.9550398018402	10.4921490878408	16.3677476214664	22.2433461550921	10.7326989258555	16.7440118440367	22.7555087293839	12.03159050358	0.582524395058603	0.529863003237697	-5.76528166465846	-0.329966764044194	-0.309777314632838	-0.339958257612115	0.171612746037124	0.206895531110214	0.15415416936187	0.19574780187171	0.232037991626659	0.175021520084756	0.00138400480458286	0.00251828127444125	0.00258884842235398
131	8.11571529291185	0.12	12.1247713746892	7.01936926208254	17.2301734872958	0.11568390791795	6.97628869352051	3.96482803245576	9.98774935458527	0.51	0.35	0.66	4.2938980748963	7.55530185567079	10.8167056364453	7.43181371545695	13.0766019537498	18.7213901920427	7.58285634692598	13.3427785395945	19.1016220566146	12.1247713746892	0.550832380415548	0.478570656285136	-6.48395538805484	-0.329966764044194	-0.309777314632838	-0.339958257612115	0.171612746037124	0.206895531110214	0.15415416936187	0.19574780187171	0.232037991626659	0.175021520084756	0.00138400480458286	0.00251828127444125	0.00258884842235398
131	8.11571529291185	0.12	12.3792599391483	7.24959152774314	17.5089283505535	0.136667949680678	7.34834151243542	4.46477226121779	10.2319107636531	0.5	0.36	0.68	4.91293910591965	8.08595652093792	11.2589739359562	8.59077181419296	14.139114259968	19.6874567057431	8.74034726815216	14.3840235029345	20.0341509562449	12.3792599391483	0.55313834223836	-0.613796526032308	-7.59839030281936	-0.329966764044194	-0.309777314632838	-0.339958257612115	0.171612746037124	0.206895531110214	0.15415416936187	0.19574780187171	0.232037991626659	0.175021520084756	0.00138400480458286	0.00251828127444125	0.00258884842235398
131	8.11571529291185	0.12	12.5267832794808	7.30594410383364	17.747622455128	0.133797770382292	7.76577853876571	4.68077495165297	10.8507821258784	0.51	0.38	0.69	5.07044357187863	8.41226982267378	11.7540960734689	8.77714564505578	14.5619838565246	20.3468220679933	8.97499921228601	14.8873615326662	20.8065143588372	12.5267832794808	0.564916895985884	-0.763525705666874	-7.27523811293335	-0.329966764044194	-0.309777314632838	-0.339958257612115	0.171612746037124	0.206895531110214	0.15415416936187	0.19574780187171	0.232037991626659	0.175021520084756	0.00138400480458286	0.00251828127444125	0.00258884842235398
131	8.11571529291185	0.12	12.5601357576348	7.16357561080562	17.956695904464	0.149787822979546	8.02333565930264	5.03887520244933	11.0077961161559	0.47	0.36	0.65	5.77737044104587	9.19923205363617	12.6210936662265	10.382177820514	16.5314071457972	22.6806364710803	10.6098697111006	16.88750059419	23.167319016268	12.5601357576348	0.522236011927073	-0.597325398673043	-8.0391205513884	-0.329966764044194	-0.309777314632838	-0.339958257612115	0.171612746037124	0.206895531110214	0.15415416936187	0.19574780187171	0.232037991626659	0.175021520084756	0.00138400480458286	0.00251828127444125	0.00258884842235398
131	8.11571529291185	0.12	12.8920735757859	7.3520138285431	18.4321333230286	0.137207715239011	7.57724401779485	4.61063306917634	10.5438549664134	0.49	0.37	0.64	5.13895218196538	8.44549850189817	11.752044821831	9.06168458081793	14.8922272171645	20.722769853511	9.28151958674994	15.2524443952915	21.2252813423588	12.8920735757859	0.540997198031953	-0.869123119467837	-8.02769393093904	-0.329966764044194	-0.309777314632838	-0.339958257612115	0.171612746037124	0.206895531110214	0.15415416936187	0.19574780187171	0.232037991626659	0.175021520084756	0.00138400480458286	0.00251828127444125	0.00258884842235398
131	8.11571529291185	0.12	13.159164106966	7.70078303800751	18.6175451759244	0.116734473066735	7.05015613244734	4.02233459975402	10.0779776651407	0.5	0.37	0.68	4.43408030697158	7.77184435871431	11.1096084104571	7.76253061832112	13.6057932240181	19.4490558297151	7.92537393452327	13.8952357051566	19.8709988546204	13.159164106966	0.549302862073744	-0.0891845727241554	-6.97855869037439	-0.329966764044194	-0.309777314632838	-0.339958257612115	0.171612746037124	0.206895531110214	0.15415416936187	0.19574780187171	0.232037991626659	0.175021520084756	0.00138400480458286	0.00251828127444125	0.00258884842235398
131	8.11571529291185	0.12	13.5423990743412	7.93756470694664	19.1472334417357	0.142609500535965	7.58448154310531	4.68095056205036	10.4880125241603	0.48	0.35	0.67	5.25633568389153	8.51677035473298	11.7772050255744	9.31445877071782	15.0920928760206	20.8697269813233	9.49077633427728	15.3720718180994	21.245132086205	13.5423990743412	0.528411678699998	-0.261979309905154	-7.58195357056099	-0.329966764044194	-0.309777314632838	-0.339958257612115	0.171612746037124	0.206895531110214	0.15415416936187	0.19574780187171	0.232037991626659	0.175021520084756	0.00138400480458286	0.00251828127444125	0.00258884842235398
131	8.11571529291185	0.12	13.5760373117806	7.85936475168294	19.2927098718783	0.140297880048719	7.68677241422307	4.71594153821388	10.6576032902323	0.53	0.36	0.69	5.01847107898537	8.1798819469953	11.3412928150052	8.59020191764051	14.001642428785	19.4130829399295	8.73604106231537	14.239834606981	19.7526495974818	13.5760373117806	0.551179001778494	0.174804350106631	-6.8054189930829	-0.329966764044194	-0.309777314632838	-0.339958257612115	0.171612746037124	0.206895531110214	0.15415416936187	0.19574780187171	0.232037991626659	0.175021520084756	0.00138400480458286	0.00251828127444125	0.00258884842235398
131	8.11571529291185	0.12	13.5886096553478	7.72579340378387	19.4514259069117	0.126656979885958	8.64326866187215	5.09969604625773	12.1868412774866	0.5	0.38	0.64	5.61192612870285	9.51142672053037	13.4109273123579	9.81339670159327	16.6323293404208	23.4512619792484	10.0755084704486	17.0729077247022	24.0856195833432	13.5886096553478	0.536249601487175	0.202465769962597	-6.80789498161194	-0.329966764044194	-0.309777314632838	-0.339958257612115	0.171612746037124	0.206895531110214	0.15415416936187	0.19574780187171	0.232037991626659	0.175021520084756	0.00138400480458286	0.00251828127444125	0.00258884842235398
131	8.11571529291185	0.12	13.7066291099368	8.01744386125502	19.3958143586185	0.158127877752556	9.1131328757006	5.83012437463793	12.3961413767633	0.53	0.4	0.7	6.20220372233797	9.69473428212086	13.1872648419037	10.6143590587673	16.5914238320087	22.5684886052502	10.863837178889	16.9781405915114	23.1071238854043	13.7066291099368	0.576391186072516	0.947264697898671	-5.41685520683775	-0.329966764044194	-0.309777314632838	-0.339958257612115	0.171612746037124	0.206895531110214	0.15415416936187	0.19574780187171	0.232037991626659	0.175021520084756	0.00138400480458286	0.00251828127444125	0.00258884842235398
131	8.11571529291185	0.12	13.7202361135913	7.97032987722464	19.470142349958	0.134807309877669	7.78859867010651	4.70793357946371	10.8692637607493	0.47	0.35	0.61	5.35911321894151	8.86588168364786	12.3726501483542	9.58356981973666	15.8546372613389	22.1257047029411	9.8128132711857	16.2387923046007	22.6621629456539	13.7202361135913	0.511993508270518	-0.0142049290270255	-7.63071580409471	-0.329966764044194	-0.309777314632838	-0.339958257612115	0.171612746037124	0.206895531110214	0.15415416936187	0.19574780187171	0.232037991626659	0.175021520084756	0.00138400480458286	0.00251828127444125	0.00258884842235398
131	8.11571529291185	0.12	13.9034522034878	7.97646986174596	19.8304345452296	0.110488478107167	7.0170114165055	3.90848231272654	10.1255405202845	0.51	0.36	0.67	4.22447437309538	7.58432110802266	10.94416784295	7.30241359802837	13.1102344811852	18.918055364342	7.4516667426598	13.3765407547106	19.3042072773521	13.9034522034878	0.537830512863414	-0.112766001375016	-7.15834270713587	-0.329966764044194	-0.309777314632838	-0.339958257612115	0.171612746037124	0.206895531110214	0.15415416936187	0.19574780187171	0.232037991626659	0.175021520084756	0.00138400480458286	0.00251828127444125	0.00258884842235398
131	8.11571529291185	0.12	14.3633702031118	8.4087922534009	20.3179481528227	0.12825111573322	7.34023820715787	4.35237479874662	10.3281016155691	0.47	0.35	0.64	4.93257155461398	8.31873445162493	11.7048973486359	8.79464519061894	14.8320844668912	20.8695237431634	8.97997794056269	15.1456878107784	21.3198221134916	14.3633702031118	0.507114603650757	0.194216760494357	-7.48623269826621	-0.329966764044194	-0.309777314632838	-0.339958257612115	0.171612746037124	0.206895531110214	0.15415416936187	0.19574780187171	0.232037991626659	0.175021520084756	0.00138400480458286	0.00251828127444125	0.00258884842235398
131	8.11571529291185	0.12	14.7164485320403	8.52659681434009	20.9063002497406	0.156515475256838	8.67662080704022	5.53179932903378	11.8214422850467	0.47	0.36	0.61	6.34000593633548	9.9442919296162	13.5485779228969	11.3901636487897	17.8654584218159	24.340753194842	11.6799898304644	18.3419415009071	24.9799211722299	14.7164485320403	0.508020361932298	-0.713143869905894	-8.37239005253139	-0.329966764044194	-0.309777314632838	-0.339958257612115	0.171612746037124	0.206895531110214	0.15415416936187	0.19574780187171	0.232037991626659	0.175021520084756	0.00138400480458286	0.00251828127444125	0.00258884842235398
131	8.11571529291185	0.13	9.26466786207924	5.49922876346049	13.030106960698	0.144816013219841	6.41056187757323	3.97834081777726	8.84278293736921	0.48	0.36	0.68	4.45377616865037	7.17666208747448	9.89954800629859	7.87636258213653	12.6917003886055	17.5070381950745	8.01932210156906	12.9250258408066	17.8277842622745	9.26466786207924	0.561068782901769	-0.0382496008830021	-6.95655950942748	-0.329966764044194	-0.309777314632838	-0.339958257612115	0.171612746037124	0.206895531110214	0.15415416936187	0.19574780187171	0.232037991626659	0.175021520084756	0.00138400480458286	0.00251828127444125	0.00258884842235398
131	8.11571529291185	0.13	9.67389424511361	5.71181344557455	13.6359750446527	0.168055557764442	6.86992834034973	4.48344508701906	9.25641159368039	0.47	0.36	0.7	5.12224188922043	7.84874890578365	10.5752559223469	9.18262419982411	14.0704233027857	18.9582224057472	9.33075367560529	14.2965169064998	19.2642989539678	9.67389424511361	0.574965994109683	-0.451505424645897	-7.27878107892519	-0.329966764044194	-0.309777314632838	-0.339958257612115	0.171612746037124	0.206895531110214	0.15415416936187	0.19574780187171	0.232037991626659	0.175021520084756	0.00138400480458286	0.00251828127444125	0.00258884842235398
131	8.11571529291185	0.13	10.5321698874606	6.26547988669678	14.7988598882245	0.13317499584594	6.95406786331585	4.18407432916204	9.72406139746966	0.5	0.4	0.69	4.571771079883	7.59843249520338	10.6250939105238	7.95790837042117	13.2263030014195	18.4946976324178	8.16460680487331	13.5663694259329	18.9706847153388	10.5321698874606	0.587750173392167	-0.164653899808295	-6.55752440753029	-0.329966764044194	-0.309777314632838	-0.339958257612115	0.171612746037124	0.206895531110214	0.15415416936187	0.19574780187171	0.232037991626659	0.175021520084756	0.00138400480458286	0.00251828127444125	0.00258884842235398
131	8.11571529291185	0.13	10.6950423599875	6.31517878803357	15.0749059319415	0.207531400648997	8.8642499140405	6.15981473734047	11.5686850907405	0.56	0.38	0.7	6.33467902188276	9.11588746895371	11.8970959160247	10.6184407514164	15.2804128908957	19.942385030375	10.8493027891261	15.611297908809	20.368461350084	10.6950423599875	0.598125374505828	-0.618033307179788	-6.82253035922295	-0.329966764044194	-0.309777314632838	-0.339958257612115	0.171612746037124	0.206895531110214	0.15415416936187	0.19574780187171	0.232037991626659	0.175021520084756	0.00138400480458286	0.00251828127444125	0.00258884842235398
131	8.11571529291185	0.13	10.7025407780927	6.46230869497453	14.9427728612109	0.17473318762712	7.81575802404165	5.16380359386134	10.4677124542219	0.47	0.36	0.69	5.86801431386445	8.88162749127379	11.8952406686831	10.4815580981453	15.8645309258905	21.2475037536358	10.6571414156329	16.1310061004372	21.5987732750841	10.7025407780927	0.559358085081313	-0.10627150580035	-7.06935927023871	-0.329966764044194	-0.309777314632838	-0.339958257612115	0.171612746037124	0.206895531110214	0.15415416936187	0.19574780187171	0.232037991626659	0.175021520084756	0.00138400480458286	0.00251828127444125	0.00258884842235398
131	8.11571529291185	0.13	10.9531438988574	6.58095323894218	15.3253345587726	0.149658027369524	7.2286686206481	4.53843139715635	9.91890584413985	0.55	0.4	0.67	4.70809827910013	7.49890861287068	10.2897189466412	7.93351605788621	12.6362510657279	17.3389860735696	8.14813933387541	12.9737343539421	17.8066799171358	10.9531438988574	0.579951328702313	-0.660371681833961	-7.12752172597096	-0.329966764044194	-0.309777314632838	-0.339958257612115	0.171612746037124	0.206895531110214	0.15415416936187	0.19574780187171	0.232037991626659	0.175021520084756	0.00138400480458286	0.00251828127444125	0.00258884842235398
131	8.11571529291185	0.13	11.0185967404074	6.56385769281637	15.4733357879984	0.154507524299094	7.42348782866618	4.71221314456958	10.1347625127628	0.51	0.36	0.7	5.08675627928423	8.01353253092437	10.9403087825645	8.78589692847232	13.8410544921111	18.8962120557499	8.93354330838373	14.0789848921932	19.2084482256239	11.0185967404074	0.572490820592465	0.210625059892258	-6.49299317390895	-0.329966764044194	-0.309777314632838	-0.339958257612115	0.171612746037124	0.206895531110214	0.15415416936187	0.19574780187171	0.232037991626659	0.175021520084756	0.00138400480458286	0.00251828127444125	0.00258884842235398
131	8.11571529291185	0.13	11.1170355926827	6.5925795682874	15.6414916170781	0.178234915881227	7.90004850646194	5.25159307494596	10.5485039379779	0.49	0.37	0.7	5.87237870815447	8.8339054417715	11.7954321753885	10.3771547387881	15.6105061122488	20.8438574857095	10.5781484472433	15.921849772929	21.2450742864698	11.1170355926827	0.554887925020777	0.651956877487967	-6.42218180830254	-0.329966764044194	-0.309777314632838	-0.339958257612115	0.171612746037124	0.206895531110214	0.15415416936187	0.19574780187171	0.232037991626659	0.175021520084756	0.00138400480458286	0.00251828127444125	0.00258884842235398
131	8.11571529291185	0.13	11.2876606243591	6.65213188489263	15.9231893638256	0.157176475107332	7.33148772394216	4.6808393143087	9.98213613357561	0.53	0.39	0.74	4.95204619904766	7.75627264232936	10.5604990856111	8.44566570070659	13.2282461002177	18.0108264997288	8.60145873702725	13.4764193391837	18.3458385685433	11.2876606243591	0.589774040775184	-0.360799647459736	-6.70169777511754	-0.329966764044194	-0.309777314632838	-0.339958257612115	0.171612746037124	0.206895531110214	0.15415416936187	0.19574780187171	0.232037991626659	0.175021520084756	0.00138400480458286	0.00251828127444125	0.00258884842235398
131	8.11571529291185	0.13	11.3281293304599	6.81557900679309	15.8406796541267	0.147216536140815	7.59682877836566	4.74213921414546	10.4515183425859	0.49	0.37	0.65	5.28690961112501	8.46954196591423	11.6521743207035	9.32418913453675	14.9371971495227	20.5502051645086	9.53738966761654	15.2856198299911	21.0361943364442	11.3281293304599	0.562212960236588	0.229156053451519	-6.66362926830561	-0.329966764044194	-0.309777314632838	-0.339958257612115	0.171612746037124	0.206895531110214	0.15415416936187	0.19574780187171	0.232037991626659	0.175021520084756	0.00138400480458286	0.00251828127444125	0.00258884842235398
131	8.11571529291185	0.13	11.3765037953064	6.7413473452162	16.0116602453966	0.139553588266238	7.23729084908662	4.43151548386658	10.0430662143067	0.51	0.38	0.69	4.8037358924751	7.84517936191547	10.8866228313559	8.31911173570608	13.5862847498893	18.8534577640725	8.50192815299936	13.883580486254	19.2728094937824	11.3765037953064	0.556141226871271	0.483560983339745	-6.35258274552451	-0.329966764044194	-0.309777314632838	-0.339958257612115	0.171612746037124	0.206895531110214	0.15415416936187	0.19574780187171	0.232037991626659	0.175021520084756	0.00138400480458286	0.00251828127444125	0.00258884842235398
131	8.11571529291185	0.13	11.4433998423218	6.80399348616922	16.0828061984743	0.144905772215321	7.25800790862691	4.50525618517425	10.0107596320796	0.52	0.39	0.69	4.82508232940712	7.77325068036243	10.7214190313177	8.29241700971908	13.3591577846856	18.4258985596521	8.48832494178378	13.6755768141076	18.8594923116346	11.4433998423218	0.574791515496467	0.566135751428509	-5.98126784947071	-0.329966764044194	-0.309777314632838	-0.339958257612115	0.171612746037124	0.206895531110214	0.15415416936187	0.19574780187171	0.232037991626659	0.175021520084756	0.00138400480458286	0.00251828127444125	0.00258884842235398
131	8.11571529291185	0.13	11.4632565762112	6.83474083461697	16.0917723178054	0.1811948394922	8.77103596781245	5.85995874152252	11.6821131941024	0.55	0.41	0.75	6.06633412834351	9.07993335438479	12.0935325804261	10.2093056166726	15.2810268331274	20.3527480495821	10.4227514127639	15.5994723054105	20.7728009822955	11.4632565762112	0.619618892894965	0.245172183305033	-5.60593966943253	-0.329966764044194	-0.309777314632838	-0.339958257612115	0.171612746037124	0.206895531110214	0.15415416936187	0.19574780187171	0.232037991626659	0.175021520084756	0.00138400480458286	0.00251828127444125	0.00258884842235398
131	8.11571529291185	0.13	11.5779769894627	6.8093783686113	16.3465756103141	0.158963825901706	7.64029900326124	4.89648921475935	10.3841087917631	0.47	0.36	0.69	5.55966676598088	8.67509650027403	11.7905262345672	9.92528003750145	15.4870364972994	21.0487929570974	10.0956056779333	15.7505666889674	21.4051185908165	11.5779769894627	0.545266927548907	-0.208802712906381	-7.4100671992891	-0.329966764044194	-0.309777314632838	-0.339958257612115	0.171612746037124	0.206895531110214	0.15415416936187	0.19574780187171	0.232037991626659	0.175021520084756	0.00138400480458286	0.00251828127444125	0.00258884842235398
131	8.11571529291185	0.13	11.743118673392	7.08055354771555	16.4056837990684	0.134104837629237	7.46084711904421	4.5008994238072	10.4207948142812	0.5	0.38	0.68	4.91935389105878	8.15449176925155	11.3896296474443	8.56450308149958	14.1968175968707	19.8291321122419	8.7589481262924	14.5133666519346	20.2688149975166	11.743118673392	0.569944877614826	-0.172747885232497	-6.9320721208923	-0.329966764044194	-0.309777314632838	-0.339958257612115	0.171612746037124	0.206895531110214	0.15415416936187	0.19574780187171	0.232037991626659	0.175021520084756	0.00138400480458286	0.00251828127444125	0.00258884842235398
131	8.11571529291185	0.13	11.8172427671073	7.12393024421239	16.5105552900022	0.167064646753592	8.50627572097882	5.5408415560048	11.4717098859528	0.53	0.4	0.65	5.85486942037433	8.98836992479205	12.1218704292098	9.97801785724522	15.3182093703068	20.6584008833684	10.2584153930731	15.7432652936908	21.2402181114265	11.8172427671073	0.573246964097243	-0.210652591103519	-6.78494414894105	-0.329966764044194	-0.309777314632838	-0.339958257612115	0.171612746037124	0.206895531110214	0.15415416936187	0.19574780187171	0.232037991626659	0.175021520084756	0.00138400480458286	0.00251828127444125	0.00258884842235398
131	8.11571529291185	0.13	12.1718265046157	7.3388393677316	17.0048136414998	0.180095380164879	8.71394141357352	5.81105209191985	11.6168307352272	0.52	0.35	0.72	6.25118630010309	9.37394301802503	12.496699735947	10.7733732581707	16.1551715443741	21.5369698305775	10.9151907302095	16.3701899118856	21.8259686332389	12.1718265046157	0.566514446916128	-0.422612812212253	-7.18314892307329	-0.329966764044194	-0.309777314632838	-0.339958257612115	0.171612746037124	0.206895531110214	0.15415416936187	0.19574780187171	0.232037991626659	0.175021520084756	0.00138400480458286	0.00251828127444125	0.00258884842235398
131	8.11571529291185	0.13	12.182477174076	7.3202986046857	17.0446557434663	0.114709273635166	6.31937292181707	3.57841013664122	9.06033570699292	0.53	0.35	0.66	3.78464714813761	6.68358175651204	9.58251636488647	6.4535194111632	11.3967360531805	16.3399526951978	6.58220549970959	11.621065563029	16.666038713329	12.182477174076	0.551991405114018	-0.284419227148088	-7.25249865677037	-0.329966764044194	-0.309777314632838	-0.339958257612115	0.171612746037124	0.206895531110214	0.15415416936187	0.19574780187171	0.232037991626659	0.175021520084756	0.00138400480458286	0.00251828127444125	0.00258884842235398
131	8.11571529291185	0.13	12.4017678689751	7.46680487764963	17.3367308603005	0.160406861439397	8.38565447743342	5.39031952032354	11.3809894345433	0.5	0.36	0.72	5.88702490857768	9.15837300502242	12.4297211014672	10.244226953117	15.9368191984459	21.6294114437748	10.3952869642294	16.1667162713593	21.9419605509889	12.4017678689751	0.574854922629143	0.292288121573969	-6.32667718564636	-0.329966764044194	-0.309777314632838	-0.339958257612115	0.171612746037124	0.206895531110214	0.15415416936187	0.19574780187171	0.232037991626659	0.175021520084756	0.00138400480458286	0.00251828127444125	0.00258884842235398
131	8.11571529291185	0.13	12.8246303676791	7.68605456249739	17.9632061728609	0.150587400642117	7.94551319031068	4.99924385675762	10.8917825238637	0.51	0.38	0.67	5.43900464659315	8.64444391990423	11.8498831932153	9.44132135628689	15.0054979352403	20.5696745141938	9.66148125735462	15.3378424225854	21.0251140986576	12.8246303676791	0.558108421985533	0.461999817625209	-6.24693078216595	-0.329966764044194	-0.309777314632838	-0.339958257612115	0.171612746037124	0.206895531110214	0.15415416936187	0.19574780187171	0.232037991626659	0.175021520084756	0.00138400480458286	0.00251828127444125	0.00258884842235398
131	8.11571529291185	0.13	12.8568334409735	7.74390793507585	17.9697589468712	0.199300935021876	9.0390278376659	6.2103259646946	11.8677297106372	0.52	0.38	0.73	6.6935463860243	9.74234725519064	12.791148124357	11.5497811438504	16.8105174948489	22.0712538458473	11.7447847380512	17.1044111150123	22.4624735359424	12.8568334409735	0.572501757229103	0.574904984630529	-5.94741810297882	-0.329966764044194	-0.309777314632838	-0.339958257612115	0.171612746037124	0.206895531110214	0.15415416936187	0.19574780187171	0.232037991626659	0.175021520084756	0.00138400480458286	0.00251828127444125	0.00258884842235398
131	8.11571529291185	0.13	12.9154597796243	7.70299876774499	18.1279207915036	0.160522106174198	8.27559664053478	5.3208381885563	11.2303550925133	0.51	0.38	0.68	5.79200548153897	9.00841172130972	12.2248179610805	10.0575491995892	15.6426896324613	21.2278300653333	10.2830120902049	15.9900423747021	21.6974040470613	12.9154597796243	0.547249893100402	-1.24049653457326	-8.24878506740809	-0.329966764044194	-0.309777314632838	-0.339958257612115	0.171612746037124	0.206895531110214	0.15415416936187	0.19574780187171	0.232037991626659	0.175021520084756	0.00138400480458286	0.00251828127444125	0.00258884842235398
131	8.11571529291185	0.13	12.9263184704394	7.64001745222146	18.2126194886573	0.135035168728496	7.87613904699956	4.76388804541617	10.988390048583	0.48	0.37	0.64	5.34293241089938	8.83347345399002	12.3240144970807	9.4602307395281	15.6406053229812	21.8209799064344	9.69791791323525	16.0314439233747	22.3625200736903	12.9263184704394	0.547616776419799	-0.337357644560493	-7.42195415761799	-0.329966764044194	-0.309777314632838	-0.339958257612115	0.171612746037124	0.206895531110214	0.15415416936187	0.19574780187171	0.232037991626659	0.175021520084756	0.00138400480458286	0.00251828127444125	0.00258884842235398
131	8.11571529291185	0.13	12.9420467033635	7.75780845302701	18.1262849537	0.133194156930033	7.71589962721052	4.6427029180404	10.7890963363806	0.5	0.39	0.66	5.09445162596412	8.46667945279814	11.8389072796321	8.89202139681471	14.7780174161541	20.6640134354935	9.13287448102094	15.1774567555071	21.2255773556979	12.9420467033635	0.544100316165162	0.0895869637214854	-6.84895386884812	-0.329966764044194	-0.309777314632838	-0.339958257612115	0.171612746037124	0.206895531110214	0.15415416936187	0.19574780187171	0.232037991626659	0.175021520084756	0.00138400480458286	0.00251828127444125	0.00258884842235398
131	8.11571529291185	0.13	13.1166407652004	7.77489276018157	18.4583887702193	0.131455922644202	7.37132610829422	4.413062035785	10.3295901808034	0.47	0.36	0.64	5.00613143488051	8.36195527011733	11.7177791053542	8.93153406555472	14.9187230341827	20.9059120028106	9.13422797071176	15.2531369722211	21.3877781323244	13.1166407652004	0.527144560546398	0.140580309099256	-7.22231022243422	-0.329966764044194	-0.309777314632838	-0.339958257612115	0.171612746037124	0.206895531110214	0.15415416936187	0.19574780187171	0.232037991626659	0.175021520084756	0.00138400480458286	0.00251828127444125	0.00258884842235398
131	8.11571529291185	0.13	13.1567940045469	7.9269802367427	18.3866077723512	0.159885322478001	8.27446482486994	5.3131105715691	11.2358190781708	0.5	0.38	0.68	5.85697564979186	9.1214625296251	12.3859494094583	10.2535126794311	15.9684856647459	21.6834586500606	10.4922353463418	16.3417092424026	22.1812988995636	13.1567940045469	0.556139909462587	0.338107056344499	-6.52303898418012	-0.329966764044194	-0.309777314632838	-0.339958257612115	0.171612746037124	0.206895531110214	0.15415416936187	0.19574780187171	0.232037991626659	0.175021520084756	0.00138400480458286	0.00251828127444125	0.00258884842235398
131	8.11571529291185	0.13	13.176682900305	7.84618398441949	18.5071818161905	0.14363963122988	7.62531363340965	4.71838538509494	10.5322418817244	0.52	0.38	0.66	5.07028337539928	8.19401083044523	11.3177382854912	8.73222935875259	14.112028192885	19.4918270270173	8.94910118616188	14.4603251352415	19.9775642283055	13.176682900305	0.548965047237142	0.449045655134871	-6.44248309340213	-0.329966764044194	-0.309777314632838	-0.339958257612115	0.171612746037124	0.206895531110214	0.15415416936187	0.19574780187171	0.232037991626659	0.175021520084756	0.00138400480458286	0.00251828127444125	0.00258884842235398
131	8.11571529291185	0.13	13.3267643316487	7.84881087605794	18.8047177872395	0.173784196500851	9.41207528118171	6.20792805999261	12.6162225023708	0.48	0.35	0.64	6.96259409485963	10.5562530911816	14.1499120875036	12.3281322644493	18.6911490964507	25.0541659284521	12.610696658162	19.1146299157003	25.6171087381759	13.3267643316487	0.536888717839807	-0.979090685152173	-8.18769379373091	-0.329966764044194	-0.309777314632838	-0.339958257612115	0.171612746037124	0.206895531110214	0.15415416936187	0.19574780187171	0.232037991626659	0.175021520084756	0.00138400480458286	0.00251828127444125	0.00258884842235398
131	8.11571529291185	0.13	13.3592506406028	8.03020540505482	18.6882958761508	0.13696889395053	7.36624903342383	4.47933329017128	10.2531647766764	0.5	0.35	0.63	4.89785870671112	8.05451272030212	11.2111667338931	8.52940970545625	14.0265865316065	19.5237633577567	8.71199399843721	14.3286573497838	19.9487967017317	13.3592506406028	0.527903481596754	-0.260701771830216	-7.63133179752864	-0.329966764044194	-0.309777314632838	-0.339958257612115	0.171612746037124	0.206895531110214	0.15415416936187	0.19574780187171	0.232037991626659	0.175021520084756	0.00138400480458286	0.00251828127444125	0.00258884842235398
131	8.11571529291185	0.13	13.4194834708745	8.07473596621078	18.7642309755381	0.164783848867403	8.38213360535181	5.43579835880222	11.3284688519014	0.54	0.4	0.73	5.69074185679925	8.77526269531638	11.8597835338335	9.64290996649607	14.869602282554	20.0962945986118	9.84880088346847	15.1770884368574	20.5203627731958	13.4194834708745	0.576158722712538	-0.296197621880104	-6.68453413754733	-0.329966764044194	-0.309777314632838	-0.339958257612115	0.171612746037124	0.206895531110214	0.15415416936187	0.19574780187171	0.232037991626659	0.175021520084756	0.00138400480458286	0.00251828127444125	0.00258884842235398
131	8.11571529291185	0.13	13.5343203465124	8.09262408858296	18.9760166044419	0.177352122836822	8.97824192812471	5.95922491535064	11.9972589408988	0.52	0.36	0.66	6.41709654734133	9.66807698929992	12.9190574312585	11.0664164235024	16.6727997917378	22.2791831599732	11.2952509028023	17.0262222855076	22.7481216064112	13.5343203465124	0.550080511215642	0.51046318550665	-6.43590282039566	-0.329966764044194	-0.309777314632838	-0.339958257612115	0.171612746037124	0.206895531110214	0.15415416936187	0.19574780187171	0.232037991626659	0.175021520084756	0.00138400480458286	0.00251828127444125	0.00258884842235398
131	8.11571529291185	0.13	13.6476332031119	8.10236850236512	19.1928979038586	0.159350471571641	9.00853108198501	5.77802730461327	12.2390348593567	0.5	0.39	0.69	6.38232926722273	9.95069918297778	13.5190690987328	11.1878928943521	17.4430606792426	23.6982284641331	11.4557507230862	17.8557536633384	24.2570685247599	13.6476332031119	0.57275140818359	1.07487090394299	-5.35502836882448	-0.329966764044194	-0.309777314632838	-0.339958257612115	0.171612746037124	0.206895531110214	0.15415416936187	0.19574780187171	0.232037991626659	0.175021520084756	0.00138400480458286	0.00251828127444125	0.00258884842235398
131	8.11571529291185	0.13	13.7770888906918	8.16780379879261	19.386373982591	0.165798182505317	7.8133761330698	5.07703728472012	10.5497149814195	0.46	0.34	0.63	5.89162338758179	9.06699458365414	12.2423657797265	10.6751913410092	16.428732066007	22.1822727910048	10.8880935759698	16.7610445983716	22.6289129652158	13.7770888906918	0.511337777763417	0.136077660664552	-7.48570611846899	-0.329966764044194	-0.309777314632838	-0.339958257612115	0.171612746037124	0.206895531110214	0.15415416936187	0.19574780187171	0.232037991626659	0.175021520084756	0.00138400480458286	0.00251828127444125	0.00258884842235398
131	8.11571529291185	0.13	13.7880226106319	8.1020167613893	19.4740284598745	0.177363724427777	9.66382509644292	6.41440358635999	12.9132466065259	0.5	0.38	0.66	7.07485526094429	10.6588497128247	14.242844164705	12.3899865015006	18.6665308607027	24.9430752199048	12.699077435708	19.1321213799251	25.5575593953289	13.7880226106319	0.553766741998049	1.54145262996856	-5.2890679302064	-0.329966764044194	-0.309777314632838	-0.339958257612115	0.171612746037124	0.206895531110214	0.15415416936187	0.19574780187171	0.232037991626659	0.175021520084756	0.00138400480458286	0.00251828127444125	0.00258884842235398
131	8.11571529291185	0.13	13.7989693466764	8.32699863093237	19.2709400624205	0.183737796284598	8.71257364321903	5.84544278071807	11.57970450572	0.49	0.36	0.67	6.51614756051093	9.71225236834144	12.908357176172	11.4911755812659	17.1274815706332	22.7637875600004	11.7267863874545	17.4719726579738	23.2246977985756	13.7989693466764	0.532933543619662	-0.214734888312422	-7.44690796817675	-0.329966764044194	-0.309777314632838	-0.339958257612115	0.171612746037124	0.206895531110214	0.15415416936187	0.19574780187171	0.232037991626659	0.175021520084756	0.00138400480458286	0.00251828127444125	0.00258884842235398
131	8.11571529291185	0.13	14.3891600738126	8.6450630926135	20.1332570550117	0.128196528139122	7.97217058954485	4.72628498334128	11.2180561957484	0.52	0.38	0.69	5.05925639301331	8.53381782171621	12.0083792504191	8.69211897639345	14.6616328699333	20.6311467634731	8.88055704353588	14.9792371305341	21.077552521295	14.3891600738126	0.553927950634805	0.570380068539456	-6.21911975989408	-0.329966764044194	-0.309777314632838	-0.339958257612115	0.171612746037124	0.206895531110214	0.15415416936187	0.19574780187171	0.232037991626659	0.175021520084756	0.00138400480458286	0.00251828127444125	0.00258884842235398
131	8.11571529291185	0.13	14.6087202371961	8.71228011909317	20.5051603552991	0.132840247622026	7.9142698569457	4.75722295317624	11.0713167607152	0.5	0.35	0.63	5.25699000418271	8.74569847532365	12.2344069464646	9.21777821213599	15.3349937495805	21.4522092870251	9.42038659985908	15.6676240219474	21.919776101472	14.6087202371961	0.52543160285472	-0.448136994631035	-7.71014496648735	-0.329966764044194	-0.309777314632838	-0.339958257612115	0.171612746037124	0.206895531110214	0.15415416936187	0.19574780187171	0.232037991626659	0.175021520084756	0.00138400480458286	0.00251828127444125	0.00258884842235398
131	8.11571529291185	0.13	14.9745741744686	8.92299293015336	21.0261554187838	0.150779745727186	8.74081501382921	5.50207520626596	11.9795548213925	0.48	0.36	0.65	6.23220930580303	9.90073501857111	13.5692607313392	11.1078881328407	17.6464318868083	24.184975640776	11.3356722600389	18.0073613175869	24.685343527968	14.9745741744686	0.521826254784884	0.759518389617378	-6.56987501850276	-0.329966764044194	-0.309777314632838	-0.339958257612115	0.171612746037124	0.206895531110214	0.15415416936187	0.19574780187171	0.232037991626659	0.175021520084756	0.00138400480458286	0.00251828127444125	0.00258884842235398
131	8.11571529291185	0.13	14.9821007485145	8.92382697761838	21.0403745194107	0.160560766961924	8.33470532495208	5.35926923813477	11.3101414117694	0.47	0.33	0.6	6.11327032134386	9.50732356150658	12.9013768016693	10.9476210973476	17.0256786515502	23.1037362057528	11.1852928474795	17.3981725669093	23.6036367476299	14.9821007485145	0.489514046700515	0.178923044507379	-7.8492260141739	-0.329966764044194	-0.309777314632838	-0.339958257612115	0.171612746037124	0.206895531110214	0.15415416936187	0.19574780187171	0.232037991626659	0.175021520084756	0.00138400480458286	0.00251828127444125	0.00258884842235398
131	8.11571529291185	0.13	15.0686540275126	8.91471413718889	21.2225939178364	0.158979328794055	9.0752022609696	5.81627415170966	12.3341303702295	0.48	0.36	0.66	6.50930094021273	10.1565402642834	13.8037795883541	11.5090911268443	17.957772809822	24.4064544927998	11.7624445151643	18.3464241559517	24.9433254375881	15.0686540275126	0.528985313814015	0.785322554557979	-6.49771929264573	-0.329966764044194	-0.309777314632838	-0.339958257612115	0.171612746037124	0.206895531110214	0.15415416936187	0.19574780187171	0.232037991626659	0.175021520084756	0.00138400480458286	0.00251828127444125	0.00258884842235398
131	8.11571529291185	0.13	15.4742060526131	9.32019116140693	21.6282209438192	0.147766140897662	8.69486929693568	5.43469779965352	11.9550407942178	0.5	0.37	0.65	5.94091178323025	9.50475138895586	13.0685909946815	10.3440740287147	16.5492866380234	22.754499247332	10.5880423525833	16.935173946644	23.2949349675041	15.4742060526131	0.530015906463821	-0.331162138623889	-7.5089558004559	-0.329966764044194	-0.309777314632838	-0.339958257612115	0.171612746037124	0.206895531110214	0.15415416936187	0.19574780187171	0.232037991626659	0.175021520084756	0.00138400480458286	0.00251828127444125	0.00258884842235398
131	8.11571529291185	0.13	15.5524300025134	9.28619327393561	21.8186667310911	0.159540211790743	8.92124294218705	5.72430493121279	12.1181809531613	0.5	0.36	0.64	6.30733622973061	9.82988843181059	13.3524406338906	11.0386079268153	17.2035040484481	23.368400170081	11.3002908678967	17.6183544266511	23.9235764271744	15.5524300025134	0.524068249803689	-0.511759897617243	-7.8346560277543	-0.329966764044194	-0.309777314632838	-0.339958257612115	0.171612746037124	0.206895531110214	0.15415416936187	0.19574780187171	0.232037991626659	0.175021520084756	0.00138400480458286	0.00251828127444125	0.00258884842235398
131	8.11571529291185	0.13	16.1938073605385	9.56137186021114	22.8262428608658	0.136403140218324	8.60793589689971	5.22629234080277	11.9895794529967	0.51	0.38	0.64	5.68627411804865	9.36554633927047	13.0448185604923	9.87082168285731	16.2576822640412	22.644542845225	10.121784546124	16.6722048824861	23.2239244242342	16.1938073605385	0.526445250826559	0.52635580888604	-6.71583926940485	-0.329966764044194	-0.309777314632838	-0.339958257612115	0.171612746037124	0.206895531110214	0.15415416936187	0.19574780187171	0.232037991626659	0.175021520084756	0.00138400480458286	0.00251828127444125	0.00258884842235398
131	8.11571529291185	0.13	16.2596453253344	9.80130215703208	22.7179884936367	0.158322648785778	9.37597085812795	6.00074369713798	12.7511980191179	0.5	0.4	0.68	6.55925913354434	10.2486334346113	13.9380077356783	11.4202410875963	17.8437628791191	24.2672846706418	11.7111454061621	18.3013501487368	24.90106333902	16.2596453253344	0.543234245216321	0.932087381791468	-5.91019739538276	-0.329966764044194	-0.309777314632838	-0.339958257612115	0.171612746037124	0.206895531110214	0.15415416936187	0.19574780187171	0.232037991626659	0.175021520084756	0.00138400480458286	0.00251828127444125	0.00258884842235398
131	8.11571529291185	0.14	10.7853257759748	6.595346301137	14.9753052508125	0.199781787880064	9.27779288203043	6.37873823044484	12.176847533616	0.51	0.36	0.72	6.88667568671993	10.0165813925627	13.1464870984055	11.8957595599245	17.3022295921549	22.7086996243854	12.0661928039683	17.5528425839913	23.0347158768697	10.7853257759748	0.577936135829361	-0.834738713204903	-7.4981697336594	-0.329966764044194	-0.309777314632838	-0.339958257612115	0.171612746037124	0.206895531110214	0.15415416936187	0.19574780187171	0.232037991626659	0.175021520084756	0.00138400480458286	0.00251828127444125	0.00258884842235398
131	8.11571529291185	0.14	11.3077662234247	6.96989766919908	15.6456347776503	0.188119720144699	9.51289705063788	6.42738609553394	12.5984080057418	0.5	0.4	0.65	7.10093874312683	10.5097932848921	13.9186478266574	12.4491061803607	18.4253853286517	24.4016644769427	12.8022574986587	18.9516962879463	25.0872457628587	11.3077662234247	0.571765324485663	0.389222783796614	-6.18399151909975	-0.329966764044194	-0.309777314632838	-0.339958257612115	0.171612746037124	0.206895531110214	0.15415416936187	0.19574780187171	0.232037991626659	0.175021520084756	0.00138400480458286	0.00251828127444125	0.00258884842235398
131	8.11571529291185	0.14	11.3954257096249	7.06923634411016	15.7216150751397	0.171718564843766	8.13483348181488	5.34540990343926	10.9242570601905	0.53	0.4	0.76	5.64236077261349	8.58674379676722	11.531126820921	9.609526932168	14.6241172977036	19.6387076632392	9.78228368623358	14.8888022236505	19.9864067868122	11.3954257096249	0.611317889989489	0.339309086078773	-5.7030199679575	-0.329966764044194	-0.309777314632838	-0.339958257612115	0.171612746037124	0.206895531110214	0.15415416936187	0.19574780187171	0.232037991626659	0.175021520084756	0.00138400480458286	0.00251828127444125	0.00258884842235398
131	8.11571529291185	0.14	11.5834885542009	7.10114344277797	16.0658336656239	0.165783780630964	7.81556129219703	5.07831466123185	10.5528079231622	0.49	0.36	0.71	5.61838274676529	8.64672980104681	11.6750768553283	9.85898143889885	15.1730404385095	20.4870994381202	10.0190430757488	15.4224789995677	20.8193289582385	11.5834885542009	0.568597154903868	-0.379748823570792	-7.10858461111713	-0.329966764044194	-0.309777314632838	-0.339958257612115	0.171612746037124	0.206895531110214	0.15415416936187	0.19574780187171	0.232037991626659	0.175021520084756	0.00138400480458286	0.00251828127444125	0.00258884842235398
131	8.11571529291185	0.14	11.73721742666	7.12990242184825	16.3445324314717	0.192983671901971	8.14190128107285	5.54238721344537	10.7414153487003	0.49	0.37	0.7	6.19437112430626	9.09968146398744	12.0049918036686	10.9424431804346	16.0747145079861	21.2069858355377	11.1561903417658	16.3937016321846	21.6154930148537	11.73721742666	0.567667033804644	-0.164124129987864	-7.01836032234412	-0.329966764044194	-0.309777314632838	-0.339958257612115	0.171612746037124	0.206895531110214	0.15415416936187	0.19574780187171	0.232037991626659	0.175021520084756	0.00138400480458286	0.00251828127444125	0.00258884842235398
131	8.11571529291185	0.14	11.7583277923165	7.27734012908857	16.2393154555445	0.190089256809511	8.09760029178024	5.48795434201643	10.7072462415441	0.54	0.42	0.76	5.72964424472011	8.45421918922074	11.1787941337214	9.6925791384013	14.3016189217025	18.9106587050037	9.89710139077411	14.602154513578	19.3062482457288	11.7583277923165	0.60536022620883	-0.162604552995476	-6.27991169275929	-0.329966764044194	-0.309777314632838	-0.339958257612115	0.171612746037124	0.206895531110214	0.15415416936187	0.19574780187171	0.232037991626659	0.175021520084756	0.00138400480458286	0.00251828127444125	0.00258884842235398
131	8.11571529291185	0.14	11.7764187848761	7.29978058691746	16.2530569828347	0.143996848950129	7.17331053438932	4.44265900849712	9.90396206028151	0.52	0.38	0.69	4.74219109029841	7.65694806625103	10.5717050422036	8.13289623953584	13.1317281291622	18.1305600187886	8.31318225736869	13.416240809508	18.5295805803297	11.7764187848761	0.572054514261293	-0.3425956406525	-6.95656973053168	-0.329966764044194	-0.309777314632838	-0.339958257612115	0.171612746037124	0.206895531110214	0.15415416936187	0.19574780187171	0.232037991626659	0.175021520084756	0.00138400480458286	0.00251828127444125	0.00258884842235398
131	8.11571529291185	0.14	11.8461057349965	7.19644624501965	16.4957652249734	0.153313303148242	7.67450948495727	4.85867232136695	10.4903466485476	0.48	0.35	0.64	5.43992564416336	8.59262740769649	11.7453291712296	9.62105480716942	15.1969244865935	20.7727941660175	9.831375112888	15.5185321241774	21.2260603861708	11.8461057349965	0.539895528635962	-0.217229396190774	-7.4652880477631	-0.329966764044194	-0.309777314632838	-0.339958257612115	0.171612746037124	0.206895531110214	0.15415416936187	0.19574780187171	0.232037991626659	0.175021520084756	0.00138400480458286	0.00251828127444125	0.00258884842235398
131	8.11571529291185	0.14	11.9269277945128	7.26270052479333	16.5911550642323	0.13161080528078	6.79710387967787	4.07113558034623	9.52307217900952	0.49	0.36	0.67	4.52754862295066	7.55912391104179	10.5906991991329	7.97189662002233	13.3097531081823	18.6476095963423	8.13204916759696	13.5785264556595	19.0234169385302	11.9269277945128	0.550034886865148	0.397695619539009	-6.59032367150412	-0.329966764044194	-0.309777314632838	-0.339958257612115	0.171612746037124	0.206895531110214	0.15415416936187	0.19574780187171	0.232037991626659	0.175021520084756	0.00138400480458286	0.00251828127444125	0.00258884842235398
131	8.11571529291185	0.14	12.0397418997405	7.34452501789836	16.7349587815826	0.181078506140726	8.54164963404994	5.70559300512123	11.3777062629787	0.49	0.39	0.67	6.32560479464176	9.46984824027915	12.6140916859165	11.1152074332807	16.6401997863593	22.1651921394379	11.3797703839659	17.043938067804	22.6987139246613	12.0397418997405	0.56222370241997	1.02717161846975	-5.78952668969799	-0.329966764044194	-0.309777314632838	-0.339958257612115	0.171612746037124	0.206895531110214	0.15415416936187	0.19574780187171	0.232037991626659	0.175021520084756	0.00138400480458286	0.00251828127444125	0.00258884842235398
131	8.11571529291185	0.14	12.1889774991622	7.50307073615659	16.8748842621678	0.161150083130435	7.97832602069715	5.13632580500608	10.8203262363882	0.56	0.4	0.73	5.25671595521089	8.16532970864048	11.0739434620701	8.78608476169499	13.647547164154	18.509009566613	8.97397055839417	13.9409246707012	18.9051892539581	12.1889774991622	0.60084479959331	-0.27127807305789	-6.38051768911291	-0.329966764044194	-0.309777314632838	-0.339958257612115	0.171612746037124	0.206895531110214	0.15415416936187	0.19574780187171	0.232037991626659	0.175021520084756	0.00138400480458286	0.00251828127444125	0.00258884842235398
131	8.11571529291185	0.14	12.2855322284865	7.51407713900836	17.0569873179646	0.152844279185154	8.0227938071107	5.07383896586177	10.9717486483596	0.51	0.39	0.73	5.48267154880424	8.66924308085483	11.8558146129054	9.47581739952652	14.9832364924733	20.4906555854201	9.66077941694875	15.2709931393716	20.8874214796741	12.2855322284865	0.584060719783999	0.069876004196453	-6.31893172634323	-0.329966764044194	-0.309777314632838	-0.339958257612115	0.171612746037124	0.206895531110214	0.15415416936187	0.19574780187171	0.232037991626659	0.175021520084756	0.00138400480458286	0.00251828127444125	0.00258884842235398
131	8.11571529291185	0.14	12.3306825233697	7.58472315952887	17.0766418872106	0.146022968504417	7.1858275355675	4.47267157073964	9.89898350039536	0.52	0.36	0.68	4.80454819238866	7.71902299348086	10.6334977945731	8.27272613891309	13.291023573497	18.309321008081	8.43269544020188	13.5444585956487	18.6645186230907	12.3306825233697	0.55249131588454	0.660592755459697	-6.23761919560612	-0.329966764044194	-0.309777314632838	-0.339958257612115	0.171612746037124	0.206895531110214	0.15415416936187	0.19574780187171	0.232037991626659	0.175021520084756	0.00138400480458286	0.00251828127444125	0.00258884842235398
131	8.11571529291185	0.14	12.3443279702991	7.48044243198553	17.2082135086127	0.153989097810738	7.9940448476023	5.0685789864026	10.919510708802	0.54	0.39	0.71	5.33626263698124	8.41622927314566	11.4961959093101	9.07362206004506	14.3107055987057	19.5477891373663	9.26353003266667	14.611353501187	19.9589915813052	12.3443279702991	0.581982752213859	0.900053509426084	-5.50337419194106	-0.329966764044194	-0.309777314632838	-0.339958257612115	0.171612746037124	0.206895531110214	0.15415416936187	0.19574780187171	0.232037991626659	0.175021520084756	0.00138400480458286	0.00251828127444125	0.00258884842235398
131	8.11571529291185	0.14	12.4347336561972	7.63060534605139	17.2388619663431	0.148112250679305	8.4979046121287	5.31595711698994	11.6798521072675	0.52	0.38	0.71	5.69075716105346	9.097046959025	12.5033367569965	9.77738548826717	15.6297892189079	21.4821929495485	9.97409902346256	15.949377536365	21.9059468542817	12.4347336561972	0.571078154212404	0.42015020592943	-6.16677287504647	-0.329966764044194	-0.309777314632838	-0.339958257612115	0.171612746037124	0.206895531110214	0.15415416936187	0.19574780187171	0.232037991626659	0.175021520084756	0.00138400480458286	0.00251828127444125	0.00258884842235398
131	8.11571529291185	0.14	12.5166072162484	7.67447269606519	17.3587417364316	0.158997896641789	8.34785846787315	5.35032948983732	11.345387445909	0.51	0.38	0.69	5.81561251586151	9.07381690765361	12.3320212994457	10.0891027496721	15.7415355413286	21.3939683329851	10.3114931762908	16.095069784919	21.8794292059488	12.5166072162484	0.574896284592104	-0.223060781294574	-6.83297035737502	-0.329966764044194	-0.309777314632838	-0.339958257612115	0.171612746037124	0.206895531110214	0.15415416936187	0.19574780187171	0.232037991626659	0.175021520084756	0.00138400480458286	0.00251828127444125	0.00258884842235398
131	8.11571529291185	0.14	12.520190653656	7.60622129714262	17.4341600101694	0.163004126247844	8.51437087530476	5.5020558743915	11.526685876218	0.52	0.38	0.72	5.86861691409823	9.08162004756904	12.2946231810399	10.0600026346508	15.5677432933072	21.0754839519637	10.2477143136056	15.8559425301497	21.4631945616337	12.520190653656	0.580929336534432	-0.380943085195496	-6.86153876295063	-0.329966764044194	-0.309777314632838	-0.339958257612115	0.171612746037124	0.206895531110214	0.15415416936187	0.19574780187171	0.232037991626659	0.175021520084756	0.00138400480458286	0.00251828127444125	0.00258884842235398
131	8.11571529291185	0.14	12.5655399671212	7.60309786805528	17.5279820661871	0.179664153530222	8.60498688451665	5.73420100644577	11.4757727625875	0.48	0.37	0.65	6.41855599851199	9.63195920803019	12.8453624175484	11.3499413146184	17.032206586853	22.7144718590876	11.6077240671464	17.4160372738126	23.2259845816357	12.5655399671212	0.545153962873922	0.619305133392942	-6.49816097191575	-0.329966764044194	-0.309777314632838	-0.339958257612115	0.171612746037124	0.206895531110214	0.15415416936187	0.19574780187171	0.232037991626659	0.175021520084756	0.00138400480458286	0.00251828127444125	0.00258884842235398
131	8.11571529291185	0.14	12.7040005507075	7.81904492134221	17.5889561800728	0.211140488506952	8.88451497259077	6.20328999034717	11.5657399548344	0.48	0.34	0.71	6.95885907931371	9.96666088132561	12.9744626833375	12.3232427061929	17.6496721101883	22.9761015141837	12.4579620004951	17.8489487620496	23.2314788401359	12.7040005507075	0.545398774579296	0.151800806349676	-7.138320224199	-0.329966764044194	-0.309777314632838	-0.339958257612115	0.171612746037124	0.206895531110214	0.15415416936187	0.19574780187171	0.232037991626659	0.175021520084756	0.00138400480458286	0.00251828127444125	0.00258884842235398
131	8.11571529291185	0.14	12.7174202691291	7.69629793702939	17.7385426012288	0.17461031200265	7.81719885580563	5.16362489713295	10.4707728144783	0.51	0.39	0.71	5.63293111922135	8.52768037516792	11.4224296311145	9.79479071294216	14.82830923613	19.8618277593178	10.0022676884493	15.1367232720124	20.2799172417822	12.7174202691291	0.560922869060924	-0.142399257946744	-6.75213397066272	-0.329966764044194	-0.309777314632838	-0.339958257612115	0.171612746037124	0.206895531110214	0.15415416936187	0.19574780187171	0.232037991626659	0.175021520084756	0.00138400480458286	0.00251828127444125	0.00258884842235398
131	8.11571529291185	0.14	12.7268501703351	7.72281617323293	17.7308841674373	0.139323573577269	7.48964464220434	4.58325173322544	10.3960375511832	0.51	0.4	0.67	4.9473634164563	8.08465169750191	11.2219399785475	8.54493749078894	13.96356757625	19.382197661711	8.76474632151282	14.3224354545285	19.8786187777437	12.7268501703351	0.566404789678844	-0.114042535203154	-6.80517406788704	-0.329966764044194	-0.309777314632838	-0.339958257612115	0.171612746037124	0.206895531110214	0.15415416936187	0.19574780187171	0.232037991626659	0.175021520084756	0.00138400480458286	0.00251828127444125	0.00258884842235398
131	8.11571529291185	0.14	12.7489368448222	7.78417010502754	17.713703584617	0.151789278223622	7.32376143522113	4.62073071422514	10.0267921562171	0.53	0.38	0.77	4.92567855978916	7.80709738557635	10.6885162113635	8.44050646881137	13.378026029457	18.3155455901026	8.55159335861511	13.5564558463137	18.5567116512296	12.7489368448222	0.574981653248715	0.432828154417251	-6.18043441651618	-0.329966764044194	-0.309777314632838	-0.339958257612115	0.171612746037124	0.206895531110214	0.15415416936187	0.19574780187171	0.232037991626659	0.175021520084756	0.00138400480458286	0.00251828127444125	0.00258884842235398
131	8.11571529291185	0.14	12.9128732421955	7.91338084927343	17.9123656351175	0.147519555061341	7.80068787924573	4.87292581884185	10.7284499396496	0.5	0.36	0.67	5.36252329989697	8.5844464009553	11.8063695020136	9.37743844354039	15.0116117347923	20.6457850260441	9.56738110692413	15.3112731906762	21.0601813030635	12.9128732421955	0.554016364388796	0.438013231745469	-6.3710030861731	-0.329966764044194	-0.309777314632838	-0.339958257612115	0.171612746037124	0.206895531110214	0.15415416936187	0.19574780187171	0.232037991626659	0.175021520084756	0.00138400480458286	0.00251828127444125	0.00258884842235398
131	8.11571529291185	0.14	13.060555310584	7.94975094230858	18.1713596788595	0.182642795315329	8.61564025874187	5.77001509020861	11.4612654272751	0.51	0.39	0.71	6.28052480088007	9.37792041693478	12.4753160329895	10.9053585908948	16.2836049893819	21.661851387869	11.1327300128006	16.6314138641278	22.1164837062848	13.060555310584	0.564672200679037	2.68917890074152e-05	-6.72267140344867	-0.329966764044194	-0.309777314632838	-0.339958257612115	0.171612746037124	0.206895531110214	0.15415416936187	0.19574780187171	0.232037991626659	0.175021520084756	0.00138400480458286	0.00251828127444125	0.00258884842235398
131	8.11571529291185	0.14	13.156034056674	8.04726675325095	18.264801360097	0.129961011106129	6.94819566900508	4.14133846796839	9.75505287004176	0.48	0.37	0.73	4.67917505985135	7.85055945966305	11.0219438594747	8.32588517163095	13.9688846341842	19.6118840967375	8.45072991359289	14.180075505472	19.906975260055	13.156034056674	0.552036281978577	0.364789507550259	-6.59050257650354	-0.329966764044194	-0.309777314632838	-0.339958257612115	0.171612746037124	0.206895531110214	0.15415416936187	0.19574780187171	0.232037991626659	0.175021520084756	0.00138400480458286	0.00251828127444125	0.00258884842235398
131	8.11571529291185	0.14	13.2561330492474	8.05757383114901	18.4546922673459	0.148991403815935	7.68488015184521	4.81734382830075	10.5524164753897	0.53	0.38	0.68	5.09147940651221	8.1221956391757	11.1529118718392	8.67820389668769	13.843927121732	19.0096503467763	8.87590739551956	14.1600254879602	19.4419340692566	13.2561330492474	0.566575982087963	-0.482493293582308	-7.11231305912879	-0.329966764044194	-0.309777314632838	-0.339958257612115	0.171612746037124	0.206895531110214	0.15415416936187	0.19574780187171	0.232037991626659	0.175021520084756	0.00138400480458286	0.00251828127444125	0.00258884842235398
131	8.11571529291185	0.14	13.3867392958989	8.23819714435468	18.5352814474431	0.185026232305486	8.71564496067836	5.85976364981851	11.5715262715382	0.49	0.38	0.7	6.4849223688588	9.6454881702072	12.8060539715556	11.3818372677167	16.9290194202131	22.4762015727094	11.6133809226534	17.2737058588963	22.9339641673637	13.3867392958989	0.550004271499247	0.768631944434391	-6.13619420059184	-0.329966764044194	-0.309777314632838	-0.339958257612115	0.171612746037124	0.206895531110214	0.15415416936187	0.19574780187171	0.232037991626659	0.175021520084756	0.00138400480458286	0.00251828127444125	0.00258884842235398
131	8.11571529291185	0.14	13.4279705103975	8.20165772662984	18.6542832941652	0.171675180141042	8.52592364640243	5.60194981150922	11.4498974812956	0.52	0.38	0.67	5.98431309628283	9.10786391378393	12.231414731285	10.2681716405177	15.6277100546931	20.9872484688684	10.5124270088264	15.9919420685588	21.4855898565977	13.4279705103975	0.560791944500611	-0.669612224964954	-7.51361669677865	-0.329966764044194	-0.309777314632838	-0.339958257612115	0.171612746037124	0.206895531110214	0.15415416936187	0.19574780187171	0.232037991626659	0.175021520084756	0.00138400480458286	0.00251828127444125	0.00258884842235398
131	8.11571529291185	0.14	13.4326983113723	8.32016316535657	18.545233457388	0.1705811062941	9.08507127101303	5.957297748518	12.2128447935081	0.48	0.37	0.66	6.72221078158525	10.2515883253724	13.7809658691595	11.9507449589826	18.2252716378103	24.499798316638	12.2189517845523	18.6351522472127	25.0409889154927	13.4326983113723	0.548157294149643	1.42077554138426	-5.54092609372272	-0.329966764044194	-0.309777314632838	-0.339958257612115	0.171612746037124	0.206895531110214	0.15415416936187	0.19574780187171	0.232037991626659	0.175021520084756	0.00138400480458286	0.00251828127444125	0.00258884842235398
131	8.11571529291185	0.14	13.529216435748	8.21943591060552	18.8389969608906	0.158744649020456	7.86266050089099	5.03667871948859	10.6886422822934	0.5	0.34	0.65	5.5120422453646	8.60474119069307	11.6974401360215	9.60433511659652	14.993139440558	20.3819437645195	9.78521757229732	15.2754021258587	20.7666029246341	13.529216435748	0.537773977937459	1.51817880559573	-5.67220774471709	-0.329966764044194	-0.309777314632838	-0.339958257612115	0.171612746037124	0.206895531110214	0.15415416936187	0.19574780187171	0.232037991626659	0.175021520084756	0.00138400480458286	0.00251828127444125	0.00258884842235398
131	8.11571529291185	0.14	13.5677101976038	8.2056755502063	18.9297448450014	0.158061149686557	8.77115309850864	5.61055073989397	11.9317554571233	0.53	0.4	0.7	5.96544010351923	9.32596297113948	12.6864858387597	10.2057726990729	15.9550102979445	21.7042478968161	10.4457493657595	16.3359267022558	22.2155324915692	13.5677101976038	0.584441196726706	0.00173216566791715	-6.33851710237739	-0.329966764044194	-0.309777314632838	-0.339958257612115	0.171612746037124	0.206895531110214	0.15415416936187	0.19574780187171	0.232037991626659	0.175021520084756	0.00138400480458286	0.00251828127444125	0.00258884842235398
131	8.11571529291185	0.14	13.5787260668954	8.40001773379662	18.7574343999941	0.154326978145988	8.44632438582588	5.35934641589386	11.5333023557579	0.51	0.39	0.71	5.81504568943657	9.16450596769046	12.5139662459444	10.0766355696728	15.8807671933281	21.6848988169833	10.2912976537476	16.2211823817069	22.1441183086869	13.5787260668954	0.579028731599388	0.530655108328867	-5.86222416083183	-0.329966764044194	-0.309777314632838	-0.339958257612115	0.171612746037124	0.206895531110214	0.15415416936187	0.19574780187171	0.232037991626659	0.175021520084756	0.00138400480458286	0.00251828127444125	0.00258884842235398
131	8.11571529291185	0.14	13.7297128186161	8.3446316435475	19.1147939936846	0.168079769982993	8.37245285575561	5.46427279550904	11.2806329160022	0.5	0.4	0.64	6.01600233111167	9.21782234934265	12.4196423675736	10.5232635517657	16.1239255932209	21.7245876346762	10.825578829294	16.5879222597716	22.3407780082942	13.7297128186161	0.547172004595075	-0.89191905212893	-7.81039122614561	-0.329966764044194	-0.309777314632838	-0.339958257612115	0.171612746037124	0.206895531110214	0.15415416936187	0.19574780187171	0.232037991626659	0.175021520084756	0.00138400480458286	0.00251828127444125	0.00258884842235398
131	8.11571529291185	0.14	13.9048051987431	8.43039855596259	19.3792118415235	0.17229955545315	8.71470857346392	5.7325354912545	11.6968816556733	0.49	0.35	0.67	6.4101200665611	9.74478542456758	13.0794507825741	11.3273426241786	17.22003989894	23.1127371737015	11.5300580148647	17.5270460161255	23.5204202239973	13.9048051987431	0.528703118393474	-0.00669700422196144	-7.35077294146142	-0.329966764044194	-0.309777314632838	-0.339958257612115	0.171612746037124	0.206895531110214	0.15415416936187	0.19574780187171	0.232037991626659	0.175021520084756	0.00138400480458286	0.00251828127444125	0.00258884842235398
131	8.11571529291185	0.14	14.101226460998	8.58359813286691	19.6188547891291	0.16151587933933	8.28830716941403	5.33987522748403	11.236739111344	0.48	0.36	0.64	6.02645234306802	9.35398038967232	12.6815084362766	10.7149433679753	16.631239149477	22.5475349309788	10.9630912563302	17.0230012476816	23.0781676677475	14.101226460998	0.522885061616735	-1.04618830451023	-8.46598946182636	-0.329966764044194	-0.309777314632838	-0.339958257612115	0.171612746037124	0.206895531110214	0.15415416936187	0.19574780187171	0.232037991626659	0.175021520084756	0.00138400480458286	0.00251828127444125	0.00258884842235398
131	8.11571529291185	0.14	14.1350466291116	8.61887380014648	19.6512194580766	0.163418488161497	8.34257006295116	5.39551085391377	11.2896292719885	0.5	0.36	0.67	5.92865778597136	9.166924930352	12.4051920747326	10.3572913581607	16.014503752722	21.6717161472833	10.5643867126409	16.3275803637251	22.0969308143053	14.1350466291116	0.543644285776379	0.602931378872007	-6.447092669551	-0.329966764044194	-0.309777314632838	-0.339958257612115	0.171612746037124	0.206895531110214	0.15415416936187	0.19574780187171	0.232037991626659	0.175021520084756	0.00138400480458286	0.00251828127444125	0.00258884842235398
131	8.11571529291185	0.14	14.2923953190757	8.72423496957946	19.8605556685719	0.144395124619045	8.06254623433295	4.9983396603346	11.1267528083313	0.5	0.36	0.64	5.51765560108328	8.90022615747607	12.2827967138689	9.66823507351567	15.5952971550159	21.5223592365162	9.88704920815314	15.9452102976642	22.0175232435066	14.2923953190757	0.533102179593612	0.580684557644841	-6.61529171650932	-0.329966764044194	-0.309777314632838	-0.339958257612115	0.171612746037124	0.206895531110214	0.15415416936187	0.19574780187171	0.232037991626659	0.175021520084756	0.00138400480458286	0.00251828127444125	0.00258884842235398
131	8.11571529291185	0.14	14.3029333575297	8.74886312646776	19.8570035885917	0.175209270982992	8.58237981244552	5.67510198682565	11.4896576380654	0.47	0.35	0.66	6.50149274421793	9.83211935367306	13.1627459631282	11.6769217237405	17.6588504499092	23.640779176078	11.9043066185633	18.0039097412047	24.0930354972599	14.3029333575297	0.519350069093053	0.751923599245805	-6.79923093306654	-0.329966764044194	-0.309777314632838	-0.339958257612115	0.171612746037124	0.206895531110214	0.15415416936187	0.19574780187171	0.232037991626659	0.175021520084756	0.00138400480458286	0.00251828127444125	0.00258884842235398
131	8.11571529291185	0.14	14.3093129363514	8.87290349343374	19.745722379269	0.150957709669087	8.43682223516439	5.31289166940766	11.5607528009211	0.52	0.38	0.68	5.67428344333724	9.01070898904855	12.3471345347599	9.73487139472153	15.4588846432491	21.1828978917767	9.94627866887061	15.7984153047544	21.6513356939902	14.3093129363514	0.560667478578817	0.886612391153311	-5.83782910666385	-0.329966764044194	-0.309777314632838	-0.339958257612115	0.171612746037124	0.206895531110214	0.15415416936187	0.19574780187171	0.232037991626659	0.175021520084756	0.00138400480458286	0.00251828127444125	0.00258884842235398
131	8.11571529291185	0.14	14.3992214685641	8.8820180560282	19.9164248811	0.189613235820367	9.7031762648884	6.57125217701602	12.8351003527608	0.49	0.38	0.64	7.33790149296884	10.8352182632255	14.3325350334822	12.9550833248695	19.129604775662	25.3041262264546	13.2990052096495	19.6304214062077	25.9818588646537	14.3992214685641	0.538123320097433	0.535285648450824	-6.48622633014661	-0.329966764044194	-0.309777314632838	-0.339958257612115	0.171612746037124	0.206895531110214	0.15415416936187	0.19574780187171	0.232037991626659	0.175021520084756	0.00138400480458286	0.00251828127444125	0.00258884842235398
131	8.11571529291185	0.14	14.5270011313908	8.98333133873922	20.0706709240423	0.156615647369629	7.97902672918021	5.08814332393787	10.8699101344225	0.49	0.37	0.67	5.6451477679643	8.85249924443935	12.0598507209144	9.92423334003228	15.5627933502185	21.2013533604047	10.1469598796247	15.9157090286747	21.6763677064386	14.5270011313908	0.536082703043169	0.0833647358376595	-6.99203654467879	-0.329966764044194	-0.309777314632838	-0.339958257612115	0.171612746037124	0.206895531110214	0.15415416936187	0.19574780187171	0.232037991626659	0.175021520084756	0.00138400480458286	0.00251828127444125	0.00258884842235398
131	8.11571529291185	0.14	14.6215860860486	8.97395756743493	20.2692146046623	0.157370448653517	9.21815975235564	5.88783608863902	12.5484834160723	0.5	0.39	0.68	6.45663917956265	10.1086936736183	13.760748167674	11.2650007198373	17.6367980838041	24.0085954477709	11.5359792010091	18.0601689016779	24.5866929951682	14.6215860860486	0.562075168079492	0.522168840778055	-6.10558806427658	-0.329966764044194	-0.309777314632838	-0.339958257612115	0.171612746037124	0.206895531110214	0.15415416936187	0.19574780187171	0.232037991626659	0.175021520084756	0.00138400480458286	0.00251828127444125	0.00258884842235398
131	8.11571529291185	0.14	14.8078889050221	9.0207305763576	20.5950472336865	0.162391324606776	8.40741243415805	5.42624076412935	11.3885841041868	0.5	0.38	0.67	5.93091119579844	9.18934833542053	12.4477854750426	10.3258137587718	15.9988063121315	21.6717988654913	10.5622338406943	16.3672362588686	22.1634899456262	14.8078889050221	0.543806736774326	0.0453088532851148	-6.89300893898064	-0.329966764044194	-0.309777314632838	-0.339958257612115	0.171612746037124	0.206895531110214	0.15415416936187	0.19574780187171	0.232037991626659	0.175021520084756	0.00138400480458286	0.00251828127444125	0.00258884842235398
131	8.11571529291185	0.14	14.8716975470782	9.1160141972	20.6273808969564	0.150397915946885	8.69942464940883	5.47120655299701	11.9276427458207	0.53	0.4	0.65	5.82431353406853	9.26087805922923	12.6974425843899	9.97185157474579	15.8556198800556	21.7393881853654	10.2541104995182	16.2959438342769	22.3539002040736	14.8716975470782	0.560130136312848	0.274246153139212	-6.33814276180465	-0.329966764044194	-0.309777314632838	-0.339958257612115	0.171612746037124	0.206895531110214	0.15415416936187	0.19574780187171	0.232037991626659	0.175021520084756	0.00138400480458286	0.00251828127444125	0.00258884842235398
131	8.11571529291185	0.14	14.890147992132	9.13110731749126	20.6491886667728	0.156202548684408	7.86778195960991	5.01273783880331	10.7228260804165	0.49	0.34	0.66	5.56919538135219	8.74117425646303	11.9131531315739	9.79960460646909	15.3810462093693	20.9624878122695	9.96377736499481	15.6391101936071	21.3187678146687	14.890147992132	0.522395572646034	0.931799314746683	-6.45904058885899	-0.329966764044194	-0.309777314632838	-0.339958257612115	0.171612746037124	0.206895531110214	0.15415416936187	0.19574780187171	0.232037991626659	0.175021520084756	0.00138400480458286	0.00251828127444125	0.00258884842235398
131	8.11571529291185	0.14	14.9117063497295	9.22987392155085	20.5935387779082	0.192419483048859	10.1791243146375	6.92327516764833	13.4349734616266	0.51	0.39	0.68	7.48203293336972	11.0006523662199	14.5192717990701	12.932349440677	19.0141211275441	25.0958928144112	13.2476723547348	19.4782076392765	25.7074338981787	14.9117063497295	0.554970328252775	0.7829658445206	-5.9772811163885	-0.329966764044194	-0.309777314632838	-0.339958257612115	0.171612746037124	0.206895531110214	0.15415416936187	0.19574780187171	0.232037991626659	0.175021520084756	0.00138400480458286	0.00251828127444125	0.00258884842235398
131	8.11571529291185	0.14	15.0592996691468	9.34343110196124	20.7751682363324	0.147112373338166	8.35482128156375	5.2139948878874	11.4956476752401	0.51	0.39	0.69	5.6587757657984	9.06753098387592	12.4762862019534	9.80743752860497	15.7152796547516	21.6231217808982	10.0420043233884	16.083380431753	22.1354925819584	15.0592996691468	0.552074048787355	0.396869123510709	-6.43168887964769	-0.329966764044194	-0.309777314632838	-0.339958257612115	0.171612746037124	0.206895531110214	0.15415416936187	0.19574780187171	0.232037991626659	0.175021520084756	0.00138400480458286	0.00251828127444125	0.00258884842235398
131	8.11571529291185	0.14	15.0792155492755	9.18062018257885	20.9778109159722	0.160123256240484	8.99067236918871	5.77584094688314	12.2055037914943	0.52	0.39	0.68	6.1924437277312	9.63915613893641	13.0858685501416	10.6494981107184	16.577005719216	22.5045133277135	10.9028055337668	16.9642655771886	23.0357381391627	15.0792155492755	0.556823942012429	0.384571201103856	-6.34647564943106	-0.329966764044194	-0.309777314632838	-0.339958257612115	0.171612746037124	0.206895531110214	0.15415416936187	0.19574780187171	0.232037991626659	0.175021520084756	0.00138400480458286	0.00251828127444125	0.00258884842235398
131	8.11571529291185	0.14	15.1218132764178	9.172777466224	21.0708490866117	0.144610755455139	8.30722798134026	5.15278133672695	11.4616746259536	0.5	0.38	0.63	5.68338239990106	9.16265415040969	12.6419259009183	9.95319887810672	16.0463809389151	22.1395629997234	10.2385848332916	16.4955535076626	22.7654076963849	15.1218132764178	0.526093393202237	-0.428227641888542	-7.5717508030234	-0.329966764044194	-0.309777314632838	-0.339958257612115	0.171612746037124	0.206895531110214	0.15415416936187	0.19574780187171	0.232037991626659	0.175021520084756	0.00138400480458286	0.00251828127444125	0.00258884842235398
131	8.11571529291185	0.14	15.1231613091777	9.19382027575588	21.0525023425996	0.143375170220295	9.04525353739277	5.59330301589388	12.4972040588917	0.52	0.4	0.68	6.03510521020707	9.75971739704487	13.4843295838827	10.4208552692723	16.8521672648875	23.2834792605027	10.6913117448889	17.2836742212369	23.8896987058949	15.1231613091777	0.56390141931487	-1.22699387038771	-7.68142725053712	-0.329966764044194	-0.309777314632838	-0.339958257612115	0.171612746037124	0.206895531110214	0.15415416936187	0.19574780187171	0.232037991626659	0.175021520084756	0.00138400480458286	0.00251828127444125	0.00258884842235398
131	8.11571529291185	0.14	15.1800437261999	9.18871098287021	21.1713764695295	0.148505719167179	8.1645562759868	5.1121852221551	11.2169273298185	0.52	0.37	0.68	5.5082630496753	8.79712328440518	12.0859835191351	9.50270739282951	15.176560690085	20.8504139873404	9.70837065932101	15.505685691063	21.3055095857284	15.1800437261999	0.54142122078324	0.72205472572793	-6.24512461006642	-0.329966764044194	-0.309777314632838	-0.339958257612115	0.171612746037124	0.206895531110214	0.15415416936187	0.19574780187171	0.232037991626659	0.175021520084756	0.00138400480458286	0.00251828127444125	0.00258884842235398
131	8.11571529291185	0.14	16.3086125014751	10.0132317885223	22.6039932144279	0.195934145694137	9.7514241624852	6.66721193151215	12.8356363934582	0.5	0.36	0.66	7.28078259832089	10.6488289378504	14.0168752773799	12.6686627627249	18.5291101347655	24.3895575068062	12.9337425450497	18.9163883247748	24.899933949608	16.3086125014751	0.532953418462287	0.48419611617192	-6.63159209268139	-0.329966764044194	-0.309777314632838	-0.339958257612115	0.171612746037124	0.206895531110214	0.15415416936187	0.19574780187171	0.232037991626659	0.175021520084756	0.00138400480458286	0.00251828127444125	0.00258884842235398
131	8.11571529291185	0.14	16.6586867986571	10.1871040089969	23.1302695883172	0.143873358593638	8.86103295756354	5.48622838884014	12.2358375262869	0.52	0.37	0.67	5.88793588283152	9.50984724148917	13.1317586001468	10.1323227132238	16.3651308576905	22.5979390021572	10.3593446507842	16.730728050065	23.095534419454	16.6586867986571	0.541286789252424	1.13102262183738	-5.79449698897816	-0.329966764044194	-0.309777314632838	-0.339958257612115	0.171612746037124	0.206895531110214	0.15415416936187	0.19574780187171	0.232037991626659	0.175021520084756	0.00138400480458286	0.00251828127444125	0.00258884842235398
131	8.11571529291185	0.15	10.8611105225798	6.78934795749873	14.932873087661	0.168917484175466	6.8686814876204	4.48995992128561	9.24740305395518	0.49	0.35	0.68	5.00845143090508	7.66186296274409	10.3152744945831	8.83621976918181	13.51753249765	18.1988452261182	8.98840375679529	13.7524976805311	18.5052101615567	10.8611105225798	0.556255319211872	-0.212796465992096	-7.24050598194657	-0.329966764044194	-0.309777314632838	-0.339958257612115	0.171612746037124	0.206895531110214	0.15415416936187	0.19574780187171	0.232037991626659	0.175021520084756	0.00138400480458286	0.00251828127444125	0.00258884842235398
131	8.11571529291185	0.15	11.0338128415828	7.00360981367426	15.0640158694913	0.181074111382636	7.53130148477027	5.03067046782342	10.0319325017171	0.53	0.38	0.67	5.31416782566998	7.95571888315376	10.5972699406375	9.05483392856745	13.5557843923086	18.0567348560497	9.27221391862193	13.8800141890246	18.4961847679448	11.0338128415828	0.581663259232156	-0.168074136011047	-6.68396239662026	-0.329966764044194	-0.309777314632838	-0.339958257612115	0.171612746037124	0.206895531110214	0.15415416936187	0.19574780187171	0.232037991626659	0.175021520084756	0.00138400480458286	0.00251828127444125	0.00258884842235398
131	8.11571529291185	0.15	11.1349714796712	7.02979918549473	15.2401437738478	0.166185711853489	7.00265991930899	4.55367380507304	9.45164603354495	0.51	0.38	0.73	4.96772581481283	7.63939094951234	10.3110560842119	8.63830604309963	13.2840256215428	17.9297451999859	8.78801495425256	13.5102401587235	18.2403330514201	11.1349714796712	0.577614254710188	0.654732527054077	-5.95499844453092	-0.329966764044194	-0.309777314632838	-0.339958257612115	0.171612746037124	0.206895531110214	0.15415416936187	0.19574780187171	0.232037991626659	0.175021520084756	0.00138400480458286	0.00251828127444125	0.00258884842235398
131	8.11571529291185	0.15	11.1867563010348	7.03346764076722	15.3400449613024	0.183465624109254	7.9871600130425	5.35636062665473	10.6179593994303	0.52	0.38	0.67	5.73014858305308	8.54453551980824	11.3589224565634	9.84089634175412	14.6742945876749	19.5076928335957	10.0681192446445	15.0162436830176	19.9515623997583	11.1867563010348	0.578237486344942	-0.479185635191783	-6.98806713447722	-0.329966764044194	-0.309777314632838	-0.339958257612115	0.171612746037124	0.206895531110214	0.15415416936187	0.19574780187171	0.232037991626659	0.175021520084756	0.00138400480458286	0.00251828127444125	0.00258884842235398
131	8.11571529291185	0.15	11.4878927429088	7.21053085697508	15.7652546288426	0.181966276192265	8.43507677245234	5.64276021573105	11.2273933291736	0.51	0.38	0.67	6.12727290723065	9.15935028289375	12.1914276585569	10.622904815431	15.8796429830228	21.1363811506147	10.8750466047086	16.2503610653681	21.634049897161	11.4878927429088	0.583628240717524	0.527010356185728	-6.0179021470934	-0.329966764044194	-0.309777314632838	-0.339958257612115	0.171612746037124	0.206895531110214	0.15415416936187	0.19574780187171	0.232037991626659	0.175021520084756	0.00138400480458286	0.00251828127444125	0.00258884842235398
131	8.11571529291185	0.15	11.7767867380368	7.45740446412683	16.0961690119468	0.159550701230875	7.54686311834075	4.84254152746432	10.2511847092172	0.51	0.37	0.72	5.24086138599165	8.16762505348861	11.0943887209856	9.06683800983825	14.1302217003905	19.1936053909427	9.22123172576844	14.3685467835662	19.5206263432166	11.7767867380368	0.573496353838279	0.569256856573124	-6.14720270802468	-0.329966764044194	-0.309777314632838	-0.339958257612115	0.171612746037124	0.206895531110214	0.15415416936187	0.19574780187171	0.232037991626659	0.175021520084756	0.00138400480458286	0.00251828127444125	0.00258884842235398
131	8.11571529291185	0.15	11.8341070546398	7.47445859216012	16.1937555171195	0.17631085205403	8.41080224077496	5.57245821742501	11.2491462641249	0.51	0.4	0.75	6.01801205934999	9.08329992596715	12.1485877925843	10.3972636408207	15.6931330691166	20.9890024974125	10.6038005556457	16.000383501154	21.405112984962	11.8341070546398	0.597809373000824	0.32812539245144	-5.83806673360113	-0.329966764044194	-0.309777314632838	-0.339958257612115	0.171612746037124	0.206895531110214	0.15415416936187	0.19574780187171	0.232037991626659	0.175021520084756	0.00138400480458286	0.00251828127444125	0.00258884842235398
131	8.11571529291185	0.15	11.9441725765973	7.49319753021283	16.3951476229817	0.197092451630208	8.21125432083213	5.62368055422145	10.7988280874428	0.51	0.36	0.71	6.10508482962627	8.91416283392639	11.7232408382265	10.5828082161447	15.452180978901	20.3215537416573	10.7535601349973	15.702198641269	20.6472635295442	11.9441725765973	0.561916962685778	-0.158519119392561	-7.06799654321025	-0.329966764044194	-0.309777314632838	-0.339958257612115	0.171612746037124	0.206895531110214	0.15415416936187	0.19574780187171	0.232037991626659	0.175021520084756	0.00138400480458286	0.00251828127444125	0.00258884842235398
131	8.11571529291185	0.15	11.9663469890681	7.59038021606254	16.3423137620737	0.180527385382312	8.60266248316074	5.7410289129374	11.4642960533841	0.49	0.34	0.67	6.37611785015481	9.5543134601065	12.7325090700582	11.2169153567433	16.8080214156025	22.3991274744618	11.3956683411443	17.0742164654874	22.7540242670608	11.9663469890681	0.55951394447443	-0.657987445741198	-7.74919652611245	-0.329966764044194	-0.309777314632838	-0.339958257612115	0.171612746037124	0.206895531110214	0.15415416936187	0.19574780187171	0.232037991626659	0.175021520084756	0.00138400480458286	0.00251828127444125	0.00258884842235398
131	8.11571529291185	0.15	11.9857032312702	7.45400958216525	16.5173968803751	0.176905317318291	8.21659751583411	5.44945243292028	10.9837425987479	0.51	0.39	0.69	5.9498599121051	8.97110393661434	11.9923479611236	10.3516129762366	15.6079970441805	20.8643811121244	10.5982506265267	15.9820499581974	21.3489374759097	11.9857032312702	0.583079875644272	0.178384429437287	-6.33658381799175	-0.329966764044194	-0.309777314632838	-0.339958257612115	0.171612746037124	0.206895531110214	0.15415416936187	0.19574780187171	0.232037991626659	0.175021520084756	0.00138400480458286	0.00251828127444125	0.00258884842235398
131	8.11571529291185	0.15	12.0004179300762	7.52360458103252	16.4772312791199	0.200537236181247	7.86237239404712	5.41138724833367	10.3133575397606	0.53	0.38	0.72	5.76078504413448	8.37002328986706	10.9792615355996	9.86324607782758	14.3306161838417	18.7979862898558	10.0379252706633	14.5892442918278	19.1328575508039	12.0004179300762	0.567542914923803	0.571060493542303	-6.14331216454689	-0.329966764044194	-0.309777314632838	-0.339958257612115	0.171612746037124	0.206895531110214	0.15415416936187	0.19574780187171	0.232037991626659	0.175021520084756	0.00138400480458286	0.00251828127444125	0.00258884842235398
131	8.11571529291185	0.15	12.0247106522558	7.61732523086275	16.4320960736488	0.180740887061899	7.7794896764019	5.19354632944333	10.3654330233605	0.49	0.37	0.67	5.80057224953416	8.68876275862761	11.5769532677211	10.242218338377	15.3419699705265	20.4417216026761	10.4664511455243	15.6792752511645	20.8908786421828	12.0247106522558	0.555526899814016	-0.259435480804814	-7.26420741799155	-0.329966764044194	-0.309777314632838	-0.339958257612115	0.171612746037124	0.206895531110214	0.15415416936187	0.19574780187171	0.232037991626659	0.175021520084756	0.00138400480458286	0.00251828127444125	0.00258884842235398
131	8.11571529291185	0.15	12.0573485410064	7.63012392126764	16.4845731607452	0.177138402310991	7.44716304921839	4.94114981791296	9.95317628052383	0.51	0.37	0.72	5.38879402622657	8.12183990181337	10.8548857774002	9.36866346301062	14.120187999433	18.8717125358554	9.522421232896	14.3514291809789	19.1793845928166	12.0573485410064	0.572608650356106	0.592633463122286	-6.14969192813628	-0.329966764044194	-0.309777314632838	-0.339958257612115	0.171612746037124	0.206895531110214	0.15415416936187	0.19574780187171	0.232037991626659	0.175021520084756	0.00138400480458286	0.00251828127444125	0.00258884842235398
131	8.11571529291185	0.15	12.2134741278627	7.742234210835	16.6847140448903	0.159580289175671	7.51063026726509	4.81958913741396	10.2016713971162	0.5	0.37	0.68	5.28194993654687	8.23115247639014	11.1803550162334	9.21184690238083	14.3553266035364	19.498806304692	9.398016401181	14.6491161990336	19.8910686580294	12.2134741278627	0.555037505245302	-0.634845162881715	-7.61766770145582	-0.329966764044194	-0.309777314632838	-0.339958257612115	0.171612746037124	0.206895531110214	0.15415416936187	0.19574780187171	0.232037991626659	0.175021520084756	0.00138400480458286	0.00251828127444125	0.00258884842235398
131	8.11571529291185	0.15	12.2661333186531	7.71958538202865	16.8126812552776	0.164114117066123	7.98453580614251	5.17110875206534	10.7979628602197	0.5	0.37	0.71	5.70002700892757	8.8012207692565	11.9024145295854	9.97828249412786	15.4071317541616	20.8359810141953	10.1511461141013	15.6726354489618	21.1837655377815	12.2661333186531	0.56529898367755	-1.42922748165705	-8.25703460481057	-0.329966764044194	-0.309777314632838	-0.339958257612115	0.171612746037124	0.206895531110214	0.15415416936187	0.19574780187171	0.232037991626659	0.175021520084756	0.00138400480458286	0.00251828127444125	0.00258884842235398
131	8.11571529291185	0.15	12.3579249156811	7.71337648698324	17.002473344379	0.169178258971927	8.01601280966151	5.24252976790337	10.7894958514196	0.5	0.36	0.7	5.77124551868069	8.8244378293626	11.8776301400445	10.0944227969999	15.4347282760879	20.7750337551759	10.2504379205289	15.6797376188097	21.1047020335542	12.3579249156811	0.558640571429664	-0.332742799659639	-7.33837907715967	-0.329966764044194	-0.309777314632838	-0.339958257612115	0.171612746037124	0.206895531110214	0.15415416936187	0.19574780187171	0.232037991626659	0.175021520084756	0.00138400480458286	0.00251828127444125	0.00258884842235398
131	8.11571529291185	0.15	12.3953718347085	7.71865866803774	17.0720850013793	0.151646531549693	7.92488473783046	4.99837081208335	10.8513986635776	0.54	0.38	0.68	5.21161142159116	8.26297635113951	11.3143412806879	8.80913713650837	13.9668302075157	19.1245232785231	9.01344343599461	14.2940560948408	19.5693861448122	12.3953718347085	0.576074551814386	-0.723561283843546	-7.18082728363153	-0.329966764044194	-0.309777314632838	-0.339958257612115	0.171612746037124	0.206895531110214	0.15415416936187	0.19574780187171	0.232037991626659	0.175021520084756	0.00138400480458286	0.00251828127444125	0.00258884842235398
131	8.11571529291185	0.15	12.4272711481531	7.81951697023448	17.0350253260716	0.177675757333319	9.05503448208909	6.01356803867469	12.0965009255035	0.51	0.39	0.66	6.50677203795908	9.79768496704289	13.0885978961267	11.2553154052298	16.9478865867469	22.6404577682639	11.5419466959382	17.3812764866744	23.2227511417199	12.4272711481531	0.567403110614659	0.454830804921733	-6.2264709547762	-0.329966764044194	-0.309777314632838	-0.339958257612115	0.171612746037124	0.206895531110214	0.15415416936187	0.19574780187171	0.232037991626659	0.175021520084756	0.00138400480458286	0.00251828127444125	0.00258884842235398
131	8.11571529291185	0.15	12.6041048181779	7.90587909185922	17.3023305444965	0.166203580985432	7.90642642392564	5.14155130851306	10.6713015393382	0.52	0.37	0.67	5.53363376880946	8.50935167710991	11.4850695854104	9.53963219325484	14.6695803506616	19.7995285080684	9.75513321656533	14.9965223600012	20.247885077441	12.6041048181779	0.556442935262601	0.657866635857366	-6.33908517843691	-0.329966764044194	-0.309777314632838	-0.339958257612115	0.171612746037124	0.206895531110214	0.15415416936187	0.19574780187171	0.232037991626659	0.175021520084756	0.00138400480458286	0.00251828127444125	0.00258884842235398
131	8.11571529291185	0.15	12.8258075875406	7.99803336140656	17.6535818136747	0.19474076656148	8.27627605887242	5.64867245455335	10.9038796631915	0.51	0.36	0.67	6.14288784201291	9.00038654891522	11.8578852558175	10.6601894574704	15.6190098646608	20.5778302718512	10.873763713802	15.9238795894386	20.9824142041796	12.8258075875406	0.545243202376829	-0.778022910706185	-7.84773662998984	-0.329966764044194	-0.309777314632838	-0.339958257612115	0.171612746037124	0.206895531110214	0.15415416936187	0.19574780187171	0.232037991626659	0.175021520084756	0.00138400480458286	0.00251828127444125	0.00258884842235398
131	8.11571529291185	0.15	13.0371502092874	8.13974511009109	17.9345553084836	0.174918870781827	7.89524467801651	5.21804323907622	10.5724461169568	0.49	0.36	0.71	5.80368803073988	8.78136399760443	11.759039964469	10.2196184071314	15.4629588417416	20.7062992763518	10.3813141591574	15.7131396812563	21.0449976233534	13.0371502092874	0.550301206882365	0.844903369339248	-6.12415339577742	-0.329966764044194	-0.309777314632838	-0.339958257612115	0.171612746037124	0.206895531110214	0.15415416936187	0.19574780187171	0.232037991626659	0.175021520084756	0.00138400480458286	0.00251828127444125	0.00258884842235398
131	8.11571529291185	0.15	13.1070608980032	8.2963695275696	17.9177522684367	0.147590302692626	7.27107884670007	4.54285754958939	9.99930014381076	0.51	0.36	0.66	4.93819442768927	7.90383600016449	10.8694775726397	8.56723566751434	13.7123045036683	18.8573733398222	8.74758726805032	13.9960536288156	19.2509274027381	13.1070608980032	0.546013130400096	-0.31789996779566	-7.42210928581786	-0.329966764044194	-0.309777314632838	-0.339958257612115	0.171612746037124	0.206895531110214	0.15415416936187	0.19574780187171	0.232037991626659	0.175021520084756	0.00138400480458286	0.00251828127444125	0.00258884842235398
131	8.11571529291185	0.15	13.1210435577514	8.31045021047571	17.9316369050271	0.177880393757223	8.2886820817498	5.50657138823763	11.070792775262	0.51	0.37	0.68	5.98103312184991	9.00285832547714	12.0246835291044	10.371189237419	15.6110734498519	20.8509576622849	10.5883241896249	15.9372874935059	21.2936350424975	13.1210435577514	0.554688771645994	0.19427485493625	-6.77620276356378	-0.329966764044194	-0.309777314632838	-0.339958257612115	0.171612746037124	0.206895531110214	0.15415416936187	0.19574780187171	0.232037991626659	0.175021520084756	0.00138400480458286	0.00251828127444125	0.00258884842235398
131	8.11571529291185	0.15	13.1742899894443	8.35645821740849	17.9921217614801	0.186036714955145	9.38096962384704	6.31733994487303	12.4445993028211	0.5	0.38	0.64	6.93708272316128	10.3012601620251	13.6654376008888	12.1139151602411	17.9886267219653	23.8633382836895	12.4401361170509	18.4585469376683	24.4946142753797	13.1742899894443	0.556854166647149	-0.00288917207705907	-6.85326939440357	-0.329966764044194	-0.309777314632838	-0.339958257612115	0.171612746037124	0.206895531110214	0.15415416936187	0.19574780187171	0.232037991626659	0.175021520084756	0.00138400480458286	0.00251828127444125	0.00258884842235398
131	8.11571529291185	0.15	13.2646988970439	8.38526258388301	18.1441352102048	0.174894975354929	8.18253616969746	5.4076872339184	10.9573851054765	0.54	0.39	0.72	5.68408707803406	8.60076518774967	11.5174432974653	9.65542756273155	14.6099213671973	19.5644151716631	9.84475594975954	14.8935203955711	19.9426862791147	13.2646988970439	0.580404623871717	0.207874413881615	-6.28687005672556	-0.329966764044194	-0.309777314632838	-0.339958257612115	0.171612746037124	0.206895531110214	0.15415416936187	0.19574780187171	0.232037991626659	0.175021520084756	0.00138400480458286	0.00251828127444125	0.00258884842235398
131	8.11571529291185	0.15	13.2840668872221	8.3663673787286	18.2017663957156	0.161197349409544	8.28215680225059	5.3324431451117	11.2318704593895	0.48	0.35	0.65	6.04095012134688	9.38258407601298	12.7242180306791	10.7680567918036	16.724554276216	22.6810517606285	10.9797186460733	17.0583410829388	23.1381941618186	13.2840668872221	0.530790144532855	0.122471920206357	-7.23690671240266	-0.329966764044194	-0.309777314632838	-0.339958257612115	0.171612746037124	0.206895531110214	0.15415416936187	0.19574780187171	0.232037991626659	0.175021520084756	0.00138400480458286	0.00251828127444125	0.00258884842235398
131	8.11571529291185	0.15	13.4761042425059	8.53687113205058	18.4153373529612	0.180122744130358	8.53047326974096	5.68896627106949	11.3719802684124	0.49	0.36	0.61	6.32335375545989	9.48172262162596	12.640091487792	11.1299363221554	16.6890819467307	22.248227571306	11.4155399220206	17.1190049866432	22.8171194950407	13.4761042425059	0.529258878945963	-0.332570622040513	-7.70108291802988	-0.329966764044194	-0.309777314632838	-0.339958257612115	0.171612746037124	0.206895531110214	0.15415416936187	0.19574780187171	0.232037991626659	0.175021520084756	0.00138400480458286	0.00251828127444125	0.00258884842235398
131	8.11571529291185	0.15	13.4807319801716	8.51118996213991	18.4502739982033	0.17968614881432	8.84751657959146	5.89603845469565	11.7989947044873	0.53	0.39	0.68	6.24192004030886	9.36654186865671	12.4911636970046	10.6500521921018	15.9813261170461	21.3126000419903	10.9096088425644	16.3667854107622	21.823313531307	13.4807319801716	0.576190123894861	-0.675881173410004	-7.01007445007706	-0.329966764044194	-0.309777314632838	-0.339958257612115	0.171612746037124	0.206895531110214	0.15415416936187	0.19574780187171	0.232037991626659	0.175021520084756	0.00138400480458286	0.00251828127444125	0.00258884842235398
131	8.11571529291185	0.15	13.5288035435275	8.44475155654607	18.612855530509	0.152155708039711	7.98242500007119	5.0404821360355	10.9243678641069	0.47	0.35	0.62	5.76927738024392	9.13659105409038	12.5039047279368	10.3555137608063	16.3996438638027	22.4437739667991	10.5921610266502	16.7866070414303	22.9625766133427	13.5288035435275	0.519214681587312	-0.0451122087600829	-7.53121654453021	-0.329966764044194	-0.309777314632838	-0.339958257612115	0.171612746037124	0.206895531110214	0.15415416936187	0.19574780187171	0.232037991626659	0.175021520084756	0.00138400480458286	0.00251828127444125	0.00258884842235398
131	8.11571529291185	0.15	13.5557156904887	8.55710694078286	18.5543244401945	0.176446881442798	8.39914288250749	5.56606022601101	11.232225539004	0.49	0.36	0.63	6.21879917090849	9.38412102513535	12.5494428793622	10.9832273630961	16.5736072172942	22.1639870714923	11.2522565683136	16.9786589749575	22.7018495503004	13.5557156904887	0.540118688457055	0.818641988491727	-6.35280824092217	-0.329966764044194	-0.309777314632838	-0.339958257612115	0.171612746037124	0.206895531110214	0.15415416936187	0.19574780187171	0.232037991626659	0.175021520084756	0.00138400480458286	0.00251828127444125	0.00258884842235398
131	8.11571529291185	0.15	13.7447133387086	8.68701281193952	18.8024138654777	0.184573414004392	9.31898943259714	6.2608157851551	12.3771630800392	0.52	0.39	0.67	6.73200711073199	10.0203400447959	13.3086729788599	11.5987486501018	17.2643022588105	22.9298558675191	11.8915544489566	17.6959680547304	23.5091931561409	13.7447133387086	0.559034567130951	-0.386906287622936	-6.90911585481486	-0.329966764044194	-0.309777314632838	-0.339958257612115	0.171612746037124	0.206895531110214	0.15415416936187	0.19574780187171	0.232037991626659	0.175021520084756	0.00138400480458286	0.00251828127444125	0.00258884842235398
131	8.11571529291185	0.15	13.8195679047554	8.72114622010573	18.917989589405	0.143384198662076	7.6036871393321	4.70198991351739	10.5053843651468	0.46	0.33	0.64	5.40080555528725	8.73375666432492	12.0667077733626	9.71735997030662	15.7141479232158	21.710935876125	9.88777664861958	15.9901390313435	22.0871842604293	13.8195679047554	0.522015290904331	0.663579739112221	-7.01533262489945	-0.329966764044194	-0.309777314632838	-0.339958257612115	0.171612746037124	0.206895531110214	0.15415416936187	0.19574780187171	0.232037991626659	0.175021520084756	0.00138400480458286	0.00251828127444125	0.00258884842235398
131	8.11571529291185	0.15	13.8557642239487	8.78443149527614	18.9270969526213	0.173239396730558	8.61038536792204	5.67358378101616	11.5471869548279	0.5	0.39	0.71	6.22820553166656	9.45209445178371	12.6759833719009	10.8738110870696	16.5023920490839	22.1309730110982	11.1026370784975	16.8538933402554	22.5914609934606	13.8557642239487	0.570205209490757	0.388206347776403	-6.14923539659989	-0.329966764044194	-0.309777314632838	-0.339958257612115	0.171612746037124	0.206895531110214	0.15415416936187	0.19574780187171	0.232037991626659	0.175021520084756	0.00138400480458286	0.00251828127444125	0.00258884842235398
131	8.11571529291185	0.15	13.8724144478014	8.65422968916218	19.0905992064407	0.177140987659264	9.01462778191107	5.98118054791263	12.0480750159095	0.53	0.34	0.67	6.37322220544865	9.60549936476674	12.8377765240848	10.9180937099421	16.4553719946643	21.9926502793866	11.0946301437881	16.7220266397987	22.3535576415961	13.8724144478014	0.550119741193202	-0.480363380357609	-7.40702616681436	-0.329966764044194	-0.309777314632838	-0.339958257612115	0.171612746037124	0.206895531110214	0.15415416936187	0.19574780187171	0.232037991626659	0.175021520084756	0.00138400480458286	0.00251828127444125	0.00258884842235398
131	8.11571529291185	0.15	13.9026350043159	8.77769816959609	19.0275718390358	0.195378767959871	9.04544864542111	6.17947208139709	11.9114252094451	0.5	0.37	0.67	6.80445632229552	9.96029424724251	13.1161321721895	11.9036194694711	17.4243976164048	22.9451757633385	12.1662185705235	17.8122448926537	23.4624886580581	13.9026350043159	0.539222621601379	0.0601425564726148	-7.11977192049229	-0.329966764044194	-0.309777314632838	-0.339958257612115	0.171612746037124	0.206895531110214	0.15415416936187	0.19574780187171	0.232037991626659	0.175021520084756	0.00138400480458286	0.00251828127444125	0.00258884842235398
131	8.11571529291185	0.15	13.9037756916942	8.69415384882024	19.1133975345681	0.13721058316347	7.56023534923839	4.60031941699843	10.5201512814784	0.45	0.34	0.64	5.41401254148109	8.89747108561251	12.3809296297439	9.90621790304616	16.2800301411969	22.6538423793476	10.087797343905	16.5792566642178	23.0859943214818	13.9037756916942	0.50869628845797	1.04238534201954	-6.69335536131821	-0.329966764044194	-0.309777314632838	-0.339958257612115	0.171612746037124	0.206895531110214	0.15415416936187	0.19574780187171	0.232037991626659	0.175021520084756	0.00138400480458286	0.00251828127444125	0.00258884842235398
131	8.11571529291185	0.15	13.9587252939417	8.84422952343581	19.0732210644476	0.209361131097261	9.0488140457306	6.30333472070277	11.7942933707584	0.5	0.38	0.68	6.8891120357791	9.88973242166956	12.89035280756	11.9935326917305	17.2174336105635	22.4413345293965	12.2551950976775	17.5852157812111	22.9272752659092	13.9587252939417	0.549087936597146	0.401403309618551	-6.52655802063598	-0.329966764044194	-0.309777314632838	-0.339958257612115	0.171612746037124	0.206895531110214	0.15415416936187	0.19574780187171	0.232037991626659	0.175021520084756	0.00138400480458286	0.00251828127444125	0.00258884842235398
131	8.11571529291185	0.15	13.9643967213276	8.80155331268237	19.1272401299728	0.157322069187242	8.49757115549441	5.42702056950373	11.5681217414851	0.52	0.39	0.73	5.82073299047925	9.11404188177865	12.4073507730781	10.0127064962105	15.6777894649496	21.3428724336886	10.2205255434038	16.0015437826278	21.7888394012717	13.9643967213276	0.575162129804366	0.0675054905158104	-6.37732749552489	-0.329966764044194	-0.309777314632838	-0.339958257612115	0.171612746037124	0.206895531110214	0.15415416936187	0.19574780187171	0.232037991626659	0.175021520084756	0.00138400480458286	0.00251828127444125	0.00258884842235398
131	8.11571529291185	0.15	13.9706632527306	8.86995667057134	19.0713698348899	0.20105425536399	10.0115110924061	6.89558531793738	13.1274368668747	0.52	0.39	0.65	7.43278996883756	10.7914637829179	14.1501375969983	12.8260805148864	18.6218343224398	24.4175881299933	13.1769513087038	19.1270706941641	25.0794914833776	13.9706632527306	0.559741995710574	0.272144323881307	-6.44344759409783	-0.329966764044194	-0.309777314632838	-0.339958257612115	0.171612746037124	0.206895531110214	0.15415416936187	0.19574780187171	0.232037991626659	0.175021520084756	0.00138400480458286	0.00251828127444125	0.00258884842235398
131	8.11571529291185	0.15	14.0001326494381	8.70156256472129	19.2987027341549	0.145565149522571	7.59618598120471	4.72281419990477	10.4695577625046	0.5	0.39	0.7	5.16495513301152	8.30732654605054	11.4496979590896	8.99551862045247	14.4684142856445	19.9413099508365	9.19241853950105	14.7890167856932	20.3874337236149	14.0001326494381	0.556531882946335	0.188974604134552	-6.66552748226264	-0.329966764044194	-0.309777314632838	-0.339958257612115	0.171612746037124	0.206895531110214	0.15415416936187	0.19574780187171	0.232037991626659	0.175021520084756	0.00138400480458286	0.00251828127444125	0.00258884842235398
131	8.11571529291185	0.15	14.0866292499058	8.89366804971772	19.2795904500939	0.129558122233375	7.54573671767668	4.49204862515686	10.5994248101965	0.51	0.38	0.63	4.86628175251671	8.17437297826292	11.4824642040091	8.4240375008886	14.1506858865137	19.8773342721388	8.66433600001124	14.5502982291847	20.4428622395353	14.0866292499058	0.546660802718793	-0.360429993446821	-7.37295514063167	-0.329966764044194	-0.309777314632838	-0.339958257612115	0.171612746037124	0.206895531110214	0.15415416936187	0.19574780187171	0.232037991626659	0.175021520084756	0.00138400480458286	0.00251828127444125	0.00258884842235398
131	8.11571529291185	0.15	14.0899469148387	8.80525131076563	19.3746425189117	0.149116749835642	7.86427276749822	4.93124751229525	10.7972980227012	0.48	0.36	0.65	5.54953666526536	8.85031018217245	12.1510836990795	9.84835774579891	15.7059996343232	21.5636415228475	10.069916152318	16.0591073003274	22.0472487048656	14.0899469148387	0.532506992945552	0.361277656854822	-6.87378252812354	-0.329966764044194	-0.309777314632838	-0.339958257612115	0.171612746037124	0.206895531110214	0.15415416936187	0.19574780187171	0.232037991626659	0.175021520084756	0.00138400480458286	0.00251828127444125	0.00258884842235398
131	8.11571529291185	0.15	14.1516277485273	8.9328607045994	19.3703947924551	0.16516427424657	8.07274784446696	5.23907763042642	10.9064180585075	0.49	0.37	0.68	5.86108252933714	9.03117775544362	12.2012729815501	10.360348341005	15.9639703088285	21.567592276652	10.570539887078	16.2876384680184	22.0034285475816	14.1516277485273	0.54188776930427	-0.117769402566007	-7.23633049040694	-0.329966764044194	-0.309777314632838	-0.339958257612115	0.171612746037124	0.206895531110214	0.15415416936187	0.19574780187171	0.232037991626659	0.175021520084756	0.00138400480458286	0.00251828127444125	0.00258884842235398
131	8.11571529291185	0.15	14.1745234260533	8.81479114320666	19.5342557089	0.147530239868548	7.48562373258839	4.67623121314776	10.295016252029	0.46	0.33	0.64	5.3906288990228	8.62921822741506	11.8678075558073	9.72298676025915	15.5643759101564	21.4057650600537	9.88969458694759	15.8397708788654	21.7752348511774	14.1745234260533	0.50716022970217	0.108637101098767	-7.69910933453562	-0.329966764044194	-0.309777314632838	-0.339958257612115	0.171612746037124	0.206895531110214	0.15415416936187	0.19574780187171	0.232037991626659	0.175021520084756	0.00138400480458286	0.00251828127444125	0.00258884842235398
131	8.11571529291185	0.15	14.1944255638872	8.85669674009873	19.5321543876758	0.159381311773907	8.50125905587215	5.45301641524246	11.5495016965018	0.5	0.37	0.7	5.98687259533615	9.33354147352061	12.6802103517051	10.4533682281888	16.2968134601342	22.1402586920796	10.6443089792965	16.5947899990214	22.5364467489965	14.1944255638872	0.56296959767604	-0.215182523596126	-6.93704641226255	-0.329966764044194	-0.309777314632838	-0.339958257612115	0.171612746037124	0.206895531110214	0.15415416936187	0.19574780187171	0.232037991626659	0.175021520084756	0.00138400480458286	0.00251828127444125	0.00258884842235398
131	8.11571529291185	0.15	14.2021203330275	8.92691978722667	19.4773208788283	0.166890401247186	8.56538926145698	5.57747620601151	11.5533023169025	0.49	0.38	0.65	6.17757400539977	9.48696580555127	12.7963576057028	10.8482070430465	16.6597064120906	22.4712057811346	11.1279230311014	17.0860584075422	23.0396563082099	14.2021203330275	0.544663104823615	0.0167728927475067	-6.93980971849908	-0.329966764044194	-0.309777314632838	-0.339958257612115	0.171612746037124	0.206895531110214	0.15415416936187	0.19574780187171	0.232037991626659	0.175021520084756	0.00138400480458286	0.00251828127444125	0.00258884842235398
131	8.11571529291185	0.15	14.2166295517391	9.01398012825367	19.4192789752245	0.155662264042924	8.38744862676329	5.33757557168161	11.437321681845	0.5	0.36	0.66	5.88206229813401	9.24305327062132	12.6040442431086	10.295287753261	16.1779811767642	22.0606746002675	10.5260995201644	16.5327072706779	22.5480897587799	14.2166295517391	0.545977549291175	-0.917904545199315	-7.93062169551417	-0.329966764044194	-0.309777314632838	-0.339958257612115	0.171612746037124	0.206895531110214	0.15415416936187	0.19574780187171	0.232037991626659	0.175021520084756	0.00138400480458286	0.00251828127444125	0.00258884842235398
131	8.11571529291185	0.15	14.2222210738116	8.91787147695281	19.5265706706705	0.162097648114857	7.64730735432101	4.93272916880573	10.3618855398363	0.5	0.35	0.67	5.39545523696515	8.3646807074841	11.3339061780031	9.39801592544127	14.5699295143044	19.7418431031676	9.56547482707479	14.8296751391286	20.1014352459412	14.2222210738116	0.533734596586696	-0.411097792078285	-7.62436848795478	-0.329966764044194	-0.309777314632838	-0.339958257612115	0.171612746037124	0.206895531110214	0.15415416936187	0.19574780187171	0.232037991626659	0.175021520084756	0.00138400480458286	0.00251828127444125	0.00258884842235398
131	8.11571529291185	0.15	14.2274557783469	8.93683661853074	19.5180749381631	0.155539641845587	8.38502686731954	5.33461131620995	11.4354424184291	0.54	0.37	0.72	5.56431674633191	8.74608151384817	11.9278462813644	9.40749991067137	14.786857903891	20.1662158971107	9.56857035278054	15.0408263249257	20.5129292839378	14.2274557783469	0.581204460595539	-0.567101617588473	-7.04115351668619	-0.329966764044194	-0.309777314632838	-0.339958257612115	0.171612746037124	0.206895531110214	0.15415416936187	0.19574780187171	0.232037991626659	0.175021520084756	0.00138400480458286	0.00251828127444125	0.00258884842235398
131	8.11571529291185	0.15	14.2325808504423	8.96824869352457	19.49691300736	0.159921910516018	8.4762582667572	5.44309710330942	11.509419430205	0.54	0.4	0.74	5.7111311222298	8.89365401140866	12.0761769005875	9.69074549071201	15.090905052336	20.4910646139601	9.8866638200753	15.389181447187	20.9064908910198	14.2325808504423	0.580674316986509	-1.27589391231071	-7.59966540762115	-0.329966764044194	-0.309777314632838	-0.339958257612115	0.171612746037124	0.206895531110214	0.15415416936187	0.19574780187171	0.232037991626659	0.175021520084756	0.00138400480458286	0.00251828127444125	0.00258884842235398
131	8.11571529291185	0.15	14.260443665404	8.85724663642382	19.6636406943842	0.187089489848741	8.63986532811114	5.82803501523059	11.4516956409917	0.5	0.36	0.66	6.39673260735485	9.48294032603654	12.5691480447182	11.1668867375706	16.5545329248615	21.9421791121523	11.4095804225256	16.9160037930334	22.4165738868511	14.260443665404	0.545103660765113	0.946077861174407	-6.14138852443944	-0.329966764044194	-0.309777314632838	-0.339958257612115	0.171612746037124	0.206895531110214	0.15415416936187	0.19574780187171	0.232037991626659	0.175021520084756	0.00138400480458286	0.00251828127444125	0.00258884842235398
131	8.11571529291185	0.15	14.2811066589938	8.92123393186172	19.640979386126	0.149152996390914	8.66623176850513	5.43457292963537	11.8978906073749	0.52	0.4	0.7	5.82293844068787	9.28553811939087	12.7481377980939	10.01011742521	15.9626154179961	21.9151134107822	10.2472914731363	16.3449357979113	22.4318225270396	14.2811066589938	0.570463345399229	0.16889723587762	-6.34606915863577	-0.329966764044194	-0.309777314632838	-0.339958257612115	0.171612746037124	0.206895531110214	0.15415416936187	0.19574780187171	0.232037991626659	0.175021520084756	0.00138400480458286	0.00251828127444125	0.00258884842235398
131	8.11571529291185	0.15	14.3201752779117	8.89303979306439	19.747310762759	0.174250581369463	9.01851564345453	5.9533246209445	12.0837066659646	0.49	0.37	0.65	6.59690795620681	9.99346103052616	13.3900141048455	11.5880851794945	17.5544479972225	23.5208108149505	11.8667177840811	17.9754513621543	24.0851084925929	14.3201752779117	0.546478720162543	0.0410736003074415	-6.9851520625852	-0.329966764044194	-0.309777314632838	-0.339958257612115	0.171612746037124	0.206895531110214	0.15415416936187	0.19574780187171	0.232037991626659	0.175021520084756	0.00138400480458286	0.00251828127444125	0.00258884842235398
131	8.11571529291185	0.15	14.3219272644478	8.8979360946955	19.7459184342	0.143509572987322	8.06053748426406	4.98606731197809	11.13500765655	0.55	0.41	0.7	5.17980156993475	8.37373065847057	11.5676597470064	8.73588565018292	14.1225397363535	19.5091938225241	8.95440703854947	14.4707925159234	19.9914325688527	14.3219272644478	0.576691107780348	0.280228056597605	-6.05117117929671	-0.329966764044194	-0.309777314632838	-0.339958257612115	0.171612746037124	0.206895531110214	0.15415416936187	0.19574780187171	0.232037991626659	0.175021520084756	0.00138400480458286	0.00251828127444125	0.00258884842235398
131	8.11571529291185	0.15	14.372005406993	9.04870088177771	19.6953099322082	0.14899684648349	8.38299980710579	5.25503423699537	11.5109653772162	0.51	0.37	0.68	5.67232501385124	9.04867548953292	12.4250259652146	9.79686104903029	15.6282681673298	21.4596752856294	9.99047794039398	15.9457622608826	21.8918882486149	14.372005406993	0.557448447094324	0.784264799532236	-6.05214138417958	-0.329966764044194	-0.309777314632838	-0.339958257612115	0.171612746037124	0.206895531110214	0.15415416936187	0.19574780187171	0.232037991626659	0.175021520084756	0.00138400480458286	0.00251828127444125	0.00258884842235398
131	8.11571529291185	0.15	14.4025100985121	9.06290321982718	19.742116977197	0.164942352293117	8.43365640119123	5.47091666841659	11.3963961339659	0.48	0.36	0.65	6.17181753793062	9.51412562838717	12.8564337188437	10.9704023003443	16.9113531043271	22.8523039083099	11.2116979683833	17.2851604591289	23.3459620140748	14.4025100985121	0.531451125937382	0.595980304577173	-6.69632028449839	-0.329966764044194	-0.309777314632838	-0.339958257612115	0.171612746037124	0.206895531110214	0.15415416936187	0.19574780187171	0.232037991626659	0.175021520084756	0.00138400480458286	0.00251828127444125	0.00258884842235398
131	8.11571529291185	0.15	14.4981505180646	9.19175131521627	19.804549720913	0.152655911276069	8.66888839859334	5.48012745199569	11.857649345191	0.54	0.4	0.7	5.71556345314252	9.04131922923209	12.3670750053217	9.66265775914097	15.2851375230864	20.9076172870318	9.89477073243333	15.6556498022483	21.413066600734	14.4981505180646	0.582706978049495	0.812397158573351	-5.4039534775509	-0.329966764044194	-0.309777314632838	-0.339958257612115	0.171612746037124	0.206895531110214	0.15415416936187	0.19574780187171	0.232037991626659	0.175021520084756	0.00138400480458286	0.00251828127444125	0.00258884842235398
131	8.11571529291185	0.15	14.5440689821947	9.03937965597792	20.0487583084114	0.176958466163388	9.75493409792701	6.4703150686626	13.0395531271914	0.48	0.37	0.64	7.2696932929534	10.9601121788279	14.6505310647023	12.8869814623377	19.4289850729473	25.9709886835569	13.1925738247674	19.887629320703	26.5924057954147	14.5440689821947	0.531393744758699	-1.17109877138976	-8.42113131307123	-0.329966764044194	-0.309777314632838	-0.339958257612115	0.171612746037124	0.206895531110214	0.15415416936187	0.19574780187171	0.232037991626659	0.175021520084756	0.00138400480458286	0.00251828127444125	0.00258884842235398
131	8.11571529291185	0.15	14.5530997619243	9.04545364560732	20.0607458782412	0.1795502890874	8.9713144605672	5.97715814274283	11.9654707783916	0.47	0.36	0.68	6.82585233375992	10.2451476579899	13.6644429822198	12.2331283939944	18.361107241619	24.4890860892436	12.4586726395516	18.7086843276444	24.9517912365403	14.5530997619243	0.535857966171504	0.276830811439333	-6.82969897332277	-0.329966764044194	-0.309777314632838	-0.339958257612115	0.171612746037124	0.206895531110214	0.15415416936187	0.19574780187171	0.232037991626659	0.175021520084756	0.00138400480458286	0.00251828127444125	0.00258884842235398
131	8.11571529291185	0.15	14.572764348497	9.11838219518114	20.0271465018129	0.168526514160161	8.53393239878086	5.57438879202171	11.49347600554	0.52	0.36	0.71	5.98071799214712	9.15598910399021	12.3312602158333	10.2899984334475	15.7531442981309	21.2162901628144	10.4498674895706	15.999626234926	21.5500543792453	14.572764348497	0.563028645242453	0.0197051847596033	-6.714122454874	-0.329966764044194	-0.309777314632838	-0.339958257612115	0.171612746037124	0.206895531110214	0.15415416936187	0.19574780187171	0.232037991626659	0.175021520084756	0.00138400480458286	0.00251828127444125	0.00258884842235398
131	8.11571529291185	0.15	14.6140148331892	9.13087035515017	20.0971593112282	0.17302177385611	8.89383055553754	5.85804584053304	11.929615270542	0.48	0.37	0.68	6.56934964571495	9.97374964272264	13.3781496397303	11.6308709104483	17.6582768224711	23.6856827344939	11.8712672108061	18.0175674284379	24.1767223220542	14.6140148331892	0.548820476970823	-0.126307413846131	-7.05360285393566	-0.329966764044194	-0.309777314632838	-0.339958257612115	0.171612746037124	0.206895531110214	0.15415416936187	0.19574780187171	0.232037991626659	0.175021520084756	0.00138400480458286	0.00251828127444125	0.00258884842235398
131	8.11571529291185	0.15	14.7488753760162	9.2345539388346	20.2631968131978	0.205709364451921	9.28763127060438	6.43823326089557	12.1370292803132	0.47	0.36	0.71	7.31281085104539	10.5492746199035	13.7857383887616	13.0581537545991	18.8373599142794	24.6165660739597	13.2703192435567	19.1301035964464	25.0127202974772	14.7488753760162	0.544375822408568	-0.25015369387027	-7.4580870052939	-0.329966764044194	-0.309777314632838	-0.339958257612115	0.171612746037124	0.206895531110214	0.15415416936187	0.19574780187171	0.232037991626659	0.175021520084756	0.00138400480458286	0.00251828127444125	0.00258884842235398
131	8.11571529291185	0.15	14.7946790366889	9.19585362446423	20.3935044489136	0.157223699526838	8.2167131155837	5.24654701445838	11.186879216709	0.53	0.38	0.65	5.59342877595544	8.75997097859245	11.9265131812295	9.58542361189992	15.0119070110829	20.4383904102658	9.82191480165633	15.3760043163075	20.9433005752363	14.7946790366889	0.536605463332644	0.224113853211861	-6.86002297783431	-0.329966764044194	-0.309777314632838	-0.339958257612115	0.171612746037124	0.206895531110214	0.15415416936187	0.19574780187171	0.232037991626659	0.175021520084756	0.00138400480458286	0.00251828127444125	0.00258884842235398
131	8.11571529291185	0.15	14.8147329607449	9.34853057028135	20.2809353512083	0.167537150310288	8.7730685458718	5.71980809175487	11.8263289999887	0.5	0.38	0.68	6.28876849415423	9.6457426863437	13.0027168785332	10.9906705281666	16.8575421346201	22.7244137410736	11.2439659981979	17.2573846695717	23.2628424557973	14.8147329607449	0.551515564732973	-0.466835517854178	-7.19775915954449	-0.329966764044194	-0.309777314632838	-0.339958257612115	0.171612746037124	0.206895531110214	0.15415416936187	0.19574780187171	0.232037991626659	0.175021520084756	0.00138400480458286	0.00251828127444125	0.00258884842235398
131	8.11571529291185	0.15	14.8419759631403	9.40806677056262	20.275885155718	0.169287916353109	8.56689510434596	5.60396644378851	11.5298237649034	0.47	0.35	0.67	6.35183529332121	9.71017710826589	13.0685189232106	11.3261461443439	17.3145051685018	23.3028641926597	11.524600892765	17.6208345071538	23.7200012189375	14.8419759631403	0.537715177559186	-0.351918342001262	-7.66452608250298	-0.329966764044194	-0.309777314632838	-0.339958257612115	0.171612746037124	0.206895531110214	0.15415416936187	0.19574780187171	0.232037991626659	0.175021520084756	0.00138400480458286	0.00251828127444125	0.00258884842235398
131	8.11571529291185	0.15	14.8717374977868	9.3046994242453	20.4387755713284	0.163321944972061	8.56126790552137	5.53588417879247	11.5866516322503	0.5	0.37	0.68	6.09726667431686	9.42944826956627	12.7616298648157	10.6681657466639	16.4983626947228	22.3285596427817	10.8843207428362	16.8331701673741	22.7711165507773	14.8717374977868	0.546407590903693	-0.284262345393928	-7.23024050525712	-0.329966764044194	-0.309777314632838	-0.339958257612115	0.171612746037124	0.206895531110214	0.15415416936187	0.19574780187171	0.232037991626659	0.175021520084756	0.00138400480458286	0.00251828127444125	0.00258884842235398
131	8.11571529291185	0.15	15.0109379488682	9.52312020224989	20.4987556954864	0.181138315551723	9.36883625042034	6.25875866905843	12.4789138317822	0.5	0.39	0.71	6.89273183563724	10.3178408532342	13.7429498708311	12.0591499473914	18.051535000849	24.0439200543066	12.3254050029609	18.4453207353271	24.576878474663	15.0109379488682	0.561772609121124	-1.92059638861225	-8.52672720885381	-0.329966764044194	-0.309777314632838	-0.339958257612115	0.171612746037124	0.206895531110214	0.15415416936187	0.19574780187171	0.232037991626659	0.175021520084756	0.00138400480458286	0.00251828127444125	0.00258884842235398
131	8.11571529291185	0.15	15.0554187574272	9.51876018756187	20.5920773272924	0.175586870984396	8.64058978077298	5.7174116658754	11.5637678956706	0.49	0.33	0.67	6.33172338730731	9.56898463715437	12.8062458870014	11.1179360073122	16.8022752011091	22.4866143949059	11.2588748206091	17.0205576711842	22.7762236329374	15.0554187574272	0.529037197382165	0.500046816106736	-6.90477823347314	-0.329966764044194	-0.309777314632838	-0.339958257612115	0.171612746037124	0.206895531110214	0.15415416936187	0.19574780187171	0.232037991626659	0.175021520084756	0.00138400480458286	0.00251828127444125	0.00258884842235398
131	8.11571529291185	0.15	15.1603385554852	9.47673845671168	20.8439386542587	0.129130494553746	8.01245869156869	4.76373033175985	11.2611870513775	0.48	0.36	0.67	5.34617271813333	8.99211019071477	12.6380476632962	9.46998594359404	15.928246541771	22.3865071399479	9.65409756363858	16.2323033188873	22.8228308465114	15.1603385554852	0.547515383176356	-0.114795440908186	-7.13813539274726	-0.329966764044194	-0.309777314632838	-0.339958257612115	0.171612746037124	0.206895531110214	0.15415416936187	0.19574780187171	0.232037991626659	0.175021520084756	0.00138400480458286	0.00251828127444125	0.00258884842235398
131	8.11571529291185	0.15	15.1701646824103	9.47836442641865	20.861964938402	0.164062815844338	8.74147416989252	5.66075662767349	11.8221917121115	0.49	0.36	0.63	6.32064795753987	9.76049395724093	13.200339956942	11.1584984775257	17.2312170672075	23.3039356568894	11.4295691816948	17.6483098736595	23.8687794866827	15.1701646824103	0.530869319577739	0.262786573239222	-6.92571711272765	-0.329966764044194	-0.309777314632838	-0.339958257612115	0.171612746037124	0.206895531110214	0.15415416936187	0.19574780187171	0.232037991626659	0.175021520084756	0.00138400480458286	0.00251828127444125	0.00258884842235398
131	8.11571529291185	0.15	15.2228785621818	9.61744969589488	20.8283074284686	0.17818404790716	9.2119000731612	6.1231159740181	12.3006841723043	0.49	0.35	0.66	6.79682560169674	10.2254601289949	13.6540946562932	11.9528218757957	17.9823804055552	24.0119389353148	12.1898525266908	18.3335973187241	24.4909793342498	15.2228785621818	0.549545885191253	0.179768700585409	-6.73822006214549	-0.329966764044194	-0.309777314632838	-0.339958257612115	0.171612746037124	0.206895531110214	0.15415416936187	0.19574780187171	0.232037991626659	0.175021520084756	0.00138400480458286	0.00251828127444125	0.00258884842235398
131	8.11571529291185	0.15	15.3130573755523	9.62181723234091	21.0042975187636	0.189087424477106	10.3175978826874	6.98164618480992	13.6535495805648	0.52	0.38	0.69	7.48847534229019	11.0665988064924	14.6447222706946	12.8818849134652	19.0370730612739	25.1922612090826	13.1726068453942	19.4633579320246	25.7598800085445	15.3130573755523	0.565628527769073	-0.17270396674668	-6.75255008456616	-0.329966764044194	-0.309777314632838	-0.339958257612115	0.171612746037124	0.206895531110214	0.15415416936187	0.19574780187171	0.232037991626659	0.175021520084756	0.00138400480458286	0.00251828127444125	0.00258884842235398
131	8.11571529291185	0.15	15.4138394819826	9.71257197033944	21.1151069936258	0.161579794555165	9.04329478282679	5.82704706210385	12.2595425035497	0.49	0.38	0.65	6.50309728504105	10.0924919814864	13.6818866779317	11.4768385018175	17.8114974258264	24.1461563498353	11.7582305900817	18.2433847274883	24.729816961181	15.4138394819826	0.533966427307325	-0.448965473464484	-7.58274108126772	-0.329966764044194	-0.309777314632838	-0.339958257612115	0.171612746037124	0.206895531110214	0.15415416936187	0.19574780187171	0.232037991626659	0.175021520084756	0.00138400480458286	0.00251828127444125	0.00258884842235398
131	8.11571529291185	0.15	15.5857612244836	9.7641993297764	21.4073231191909	0.164836082814869	9.29545368164061	6.02870464779389	12.5622027154873	0.52	0.39	0.65	6.48328175950689	9.99635059623875	13.5094194329706	11.1711442695846	17.2244056054144	23.2776669412442	11.4755505133611	17.6898251722274	23.9154829624715	15.5857612244836	0.549947521337124	0.222474110752593	-6.64780147746655	-0.329966764044194	-0.309777314632838	-0.339958257612115	0.171612746037124	0.206895531110214	0.15415416936187	0.19574780187171	0.232037991626659	0.175021520084756	0.00138400480458286	0.00251828127444125	0.00258884842235398
131	8.11571529291185	0.15	15.7082034230302	9.94332689942872	21.4730799466317	0.190922958605867	9.53229192122624	6.46857485047484	12.5960089919776	0.52	0.38	0.66	6.97119590560151	10.2729698501321	13.5747437946627	12.0281097302947	17.7249944323199	23.4218791343452	12.3343472403733	18.1787614554036	24.0172227092508	15.7082034230302	0.549094721695784	-0.0462047626737871	-6.84570513532648	-0.329966764044194	-0.309777314632838	-0.339958257612115	0.171612746037124	0.206895531110214	0.15415416936187	0.19574780187171	0.232037991626659	0.175021520084756	0.00138400480458286	0.00251828127444125	0.00258884842235398
131	8.11571529291185	0.15	15.8351419500038	9.98101989124713	21.6892640087605	0.167753511125475	9.10989548508752	5.94186733158057	12.2779236385945	0.47	0.38	0.69	6.77743441897731	10.3909622629515	14.0044901069257	12.136518689481	18.6073519727296	25.0781852559781	12.3816507379597	18.9858262705926	25.5910735942344	15.8351419500038	0.537731372225059	-0.10360057262025	-7.15737722320645	-0.329966764044194	-0.309777314632838	-0.339958257612115	0.171612746037124	0.206895531110214	0.15415416936187	0.19574780187171	0.232037991626659	0.175021520084756	0.00138400480458286	0.00251828127444125	0.00258884842235398
131	8.11571529291185	0.15	15.9069726273279	9.99344095851077	21.820504296145	0.167282052301082	8.90723364610257	5.8044421349488	12.0100251572563	0.48	0.36	0.63	6.53794909569663	10.032840160652	13.5277312256073	11.6092084558239	17.8149647732246	24.0207210906252	11.9019233802173	18.2599441940679	24.6356898019037	15.9069726273279	0.518472214277705	-1.76844786080901	-9.10816568665425	-0.329966764044194	-0.309777314632838	-0.339958257612115	0.171612746037124	0.206895531110214	0.15415416936187	0.19574780187171	0.232037991626659	0.175021520084756	0.00138400480458286	0.00251828127444125	0.00258884842235398
131	8.11571529291185	0.15	16.0059883518223	9.96389273118909	22.0480839724555	0.165836732534086	8.44757531307647	5.48954446621437	11.4056061599386	0.47	0.36	0.64	6.26615577744883	9.64266218795596	13.0191685984631	11.2265999037308	17.2760324249534	23.3254649461759	11.4692195094937	17.6618923590084	23.833986202737	16.0059883518223	0.516461339253776	-1.11760313955717	-8.6101140642079	-0.329966764044194	-0.309777314632838	-0.339958257612115	0.171612746037124	0.206895531110214	0.15415416936187	0.19574780187171	0.232037991626659	0.175021520084756	0.00138400480458286	0.00251828127444125	0.00258884842235398
131	8.11571529291185	0.15	16.0739397387089	10.1943350255493	21.9535444518684	0.153104713415725	8.52534433669339	5.39481362989264	11.6558750434941	0.52	0.39	0.69	5.80455233298954	9.17284836030148	12.5411443876134	10.0048715717591	15.8105508448007	21.6162301178423	10.2396279223025	16.1721695076354	22.0995185432076	16.0739397387089	0.555327311240607	0.959249222389052	-5.78830404752516	-0.329966764044194	-0.309777314632838	-0.339958257612115	0.171612746037124	0.206895531110214	0.15415416936187	0.19574780187171	0.232037991626659	0.175021520084756	0.00138400480458286	0.00251828127444125	0.00258884842235398
131	8.11571529291185	0.15	16.126131685224	10.0965265039127	22.1557368665354	0.139736348240428	7.74857672711822	4.74686839164285	10.7502850625936	0.46	0.35	0.62	5.51487752186466	9.00224065492546	12.4896037879863	10.0005663243026	16.3244794431038	22.6483925619051	10.2379297433752	16.7047887164962	23.1718788333698	16.126131685224	0.497724494011177	-0.279917056582936	-8.13975596871634	-0.329966764044194	-0.309777314632838	-0.339958257612115	0.171612746037124	0.206895531110214	0.15415416936187	0.19574780187171	0.232037991626659	0.175021520084756	0.00138400480458286	0.00251828127444125	0.00258884842235398
131	8.11571529291185	0.15	16.3012230207755	10.1450753998196	22.4573706417314	0.135255137532444	7.83219468218173	4.74021917051903	10.9241701938444	0.49	0.35	0.66	5.28392450739541	8.73055104398065	12.1771775805659	9.31794331750585	15.3959012178437	21.4738591181816	9.50382030375526	15.7028149630505	21.9061960211117	16.3012230207755	0.507281984526133	-0.830129050599251	-8.44559628577231	-0.329966764044194	-0.309777314632838	-0.339958257612115	0.171612746037124	0.206895531110214	0.15415416936187	0.19574780187171	0.232037991626659	0.175021520084756	0.00138400480458286	0.00251828127444125	0.00258884842235398
131	8.11571529291185	0.15	16.3577329929178	10.2185496507615	22.4969163350741	0.1323113733526	7.7422376303291	4.6467054569537	10.8377698037045	0.49	0.38	0.66	5.19839985621518	8.66145860914366	12.1245173620722	9.18897813570149	15.3104716805398	21.4319652253781	9.40829664528091	15.682225290198	21.9512402753766	16.3577329929178	0.524631422069201	-0.0509904760139997	-7.32030246089971	-0.329966764044194	-0.309777314632838	-0.339958257612115	0.171612746037124	0.206895531110214	0.15415416936187	0.19574780187171	0.232037991626659	0.175021520084756	0.00138400480458286	0.00251828127444125	0.00258884842235398
131	8.11571529291185	0.15	16.5256077563832	10.397084466383	22.6541310463833	0.172536915574408	9.1446168050776	6.01793078384803	12.2713028263072	0.47	0.37	0.67	6.83005412888078	10.3786882916947	13.9273224545087	12.1896811939728	18.5229720145875	24.8562628352023	12.4511650899057	18.9176266971436	2.24229067589394	16.5256077563832	0.526264832588143	0.249612182244805	-6.9601412800818	-0.329966764044194	-0.309777314632838	-0.339958257612115	0.171612746037124	0.206895531110214	0.15415416936187	0.19574780187171	0.232037991626659	0.175021520084756	0.00138400480458286	0.00251828127444125	0.00258884842235398
131	8.11571529291185	0.15	16.6026402986963	10.3840554723049	22.8212251250877	0.161428134684269	8.97838866602368	5.78343626253357	12.1733410695138	0.53	0.38	0.68	6.10323170341805	9.47484918387944	12.8464666643408	10.3928690858715	16.1342174050656	21.8755657242597	10.6251861123739	16.4983239322915	22.3748878259964	16.6026402986963	0.54278730474167	0.403174367533733	-6.52495670882554	-0.329966764044194	-0.309777314632838	-0.339958257612115	0.171612746037124	0.206895531110214	0.15415416936187	0.19574780187171	0.232037991626659	0.175021520084756	0.00138400480458286	0.00251828127444125	0.00258884842235398
131	8.11571529291185	0.15	16.7627757609933	10.5763655972804	22.9491859247062	0.185169331818642	10.1377928323917	6.81748746765768	13.4580981971257	0.51	0.42	0.61	7.41359455084205	11.0242205880588	14.6348466252755	12.8649251707136	19.1305003204833	25.3960754702529	13.2920612302005	19.7707687590605	26.2402625714953	16.7627757609933	0.537802918036964	-0.379772922059591	-7.32931758659845	-0.329966764044194	-0.309777314632838	-0.339958257612115	0.171612746037124	0.206895531110214	0.15415416936187	0.19574780187171	0.232037991626659	0.175021520084756	0.00138400480458286	0.00251828127444125	0.00258884842235398
131	8.11571529291185	0.15	17.4003783713857	10.964693012682	23.8360637300895	0.156308601226624	9.25769085837385	5.89963041996425	12.6157512967835	0.49	0.37	0.62	6.56412748773459	10.3004186212684	14.0367097548021	11.5613897278761	18.1421147385202	24.7228397491643	11.8577248561155	18.6191418093712	25.3617021288891	17.4003783713857	0.512414839367298	-0.136502666305217	-7.52675738192239	-0.329966764044194	-0.309777314632838	-0.339958257612115	0.171612746037124	0.206895531110214	0.15415416936187	0.19574780187171	0.232037991626659	0.175021520084756	0.00138400480458286	0.00251828127444125	0.00258884842235398
131	8.11571529291185	0.15	17.8668467779523	11.3192911998156	24.4144023560889	0.145304198521412	9.22939893284274	5.73457272709709	12.7242251385884	0.45	0.35	0.62	6.72885929232001	10.8296345215635	14.930409750807	12.2864478953774	19.7741897244064	27.2619315534353	12.5704421927984	20.2331465689841	27.9051976821741	17.8668467779523	0.506900132357423	0.820694372276813	-6.89464417226931	-0.329966764044194	-0.309777314632838	-0.339958257612115	0.171612746037124	0.206895531110214	0.15415416936187	0.19574780187171	0.232037991626659	0.175021520084756	0.00138400480458286	0.00251828127444125	0.00258884842235398
131	8.11571529291185	0.16	10.5980284359974	6.85828633709735	14.3377705348975	0.18583192807116	7.61583950142564	5.12698154272006	10.1046974601312	0.54	0.39	0.71	5.37777705478644	7.98838197142683	10.5989868880672	9.12336125047573	13.5522342762885	17.9811073021012	9.32053986866131	13.8505772955972	18.3760910696798	10.5980284359974	0.606343163680562	0.470840909438699	-5.77489975100934	-0.329966764044194	-0.309777314632838	-0.339958257612115	0.171612746037124	0.206895531110214	0.15415416936187	0.19574780187171	0.232037991626659	0.175021520084756	0.00138400480458286	0.00251828127444125	0.00258884842235398
131	8.11571529291185	0.16	11.1547046338411	7.16435256102787	15.1450567066543	0.239770866493125	9.46983994260423	6.83713524609649	12.102544639112	0.5	0.36	0.72	7.50665533638942	10.3971651841302	13.2876750318709	13.1071598725733	18.1541978661691	23.2012358597648	13.2931322806681	18.4097934289544	23.5213970452524	11.1547046338411	0.575126826907642	-0.787474877801152	-7.52996312914677	-0.329966764044194	-0.309777314632838	-0.339958257612115	0.171612746037124	0.206895531110214	0.15415416936187	0.19574780187171	0.232037991626659	0.175021520084756	0.00138400480458286	0.00251828127444125	0.00258884842235398
131	8.11571529291185	0.16	11.2445859003023	7.2052737611621	15.2838980394426	0.2025623611912	7.660372350965	5.28733632518919	10.0334083767408	0.49	0.37	0.71	5.866534289105	8.49952306800532	11.1325118469056	10.3138799400191	14.9429043027384	19.5719286654577	10.4913243485119	15.1964542279825	19.9077947403306	11.2445859003023	0.570107756616596	0.768270514368553	-5.91161692215996	-0.329966764044194	-0.309777314632838	-0.339958257612115	0.171612746037124	0.206895531110214	0.15415416936187	0.19574780187171	0.232037991626659	0.175021520084756	0.00138400480458286	0.00251828127444125	0.00258884842235398
131	8.11571529291185	0.16	11.3860476197128	7.29607686054844	15.4760183788772	0.213541538849775	8.34569108694266	5.84508964372004	10.8462925301653	0.53	0.4	0.74	6.16799097041133	8.80673358387423	11.4454761973371	10.5028247051756	14.9960626564351	19.4893006076945	10.7115887875793	15.2903515506674	19.8736796054739	11.3860476197128	0.599659984788532	0.0540301009850982	-6.30232157100736	-0.329966764044194	-0.309777314632838	-0.339958257612115	0.171612746037124	0.206895531110214	0.15415416936187	0.19574780187171	0.232037991626659	0.175021520084756	0.00138400480458286	0.00251828127444125	0.00258884842235398
131	8.11571529291185	0.16	11.4626196498769	7.38066155713078	15.544577742623	0.183603331450286	7.69603327560279	5.16228928482609	10.2297772663795	0.48	0.36	0.69	5.79201645015662	8.63484180638005	11.4776671626035	10.2580354371858	15.2928628581407	20.3276902790956	10.4397939923647	15.5595865323016	20.685664279427	11.4626196498769	0.566874199885248	-0.28981201559741	-7.07089630712143	-0.329966764044194	-0.309777314632838	-0.339958257612115	0.171612746037124	0.206895531110214	0.15415416936187	0.19574780187171	0.232037991626659	0.175021520084756	0.00138400480458286	0.00251828127444125	0.00258884842235398
131	8.11571529291185	0.16	11.5151106697881	7.41943219381018	15.6107891457661	0.18847390443913	7.35138352205556	4.96972127170118	9.73304577240993	0.51	0.36	0.7	5.39197140566403	7.97599051856376	10.5600096314635	9.34315496383359	13.8207178411087	18.2982807183838	9.51233652054039	14.0726181440827	18.6221957063411	11.5151106697881	0.57233202022026	0.0938269280572384	-6.65406535421729	-0.329966764044194	-0.309777314632838	-0.339958257612115	0.171612746037124	0.206895531110214	0.15415416936187	0.19574780187171	0.232037991626659	0.175021520084756	0.00138400480458286	0.00251828127444125	0.00258884842235398
131	8.11571529291185	0.16	11.7004618058772	7.54783410629048	15.8530895054639	0.190689583501459	7.93190168936577	5.38062909262894	10.4831742861026	0.49	0.38	0.72	5.9851142946441	8.82300886522165	11.6609034357992	10.5397748086562	15.5373017115863	20.5348286145164	10.7459764727313	15.8433049520893	20.9338985284453	11.7004618058772	0.575086779152294	-0.0718857707462633	-6.69807806568267	-0.329966764044194	-0.309777314632838	-0.339958257612115	0.171612746037124	0.206895531110214	0.15415416936187	0.19574780187171	0.232037991626659	0.175021520084756	0.00138400480458286	0.00251828127444125	0.00258884842235398
131	8.11571529291185	0.16	11.8133393760161	7.5956236849145	16.0310550671177	0.168794254685841	7.31719776499091	4.78203590428655	9.85235962569528	0.5	0.37	0.73	5.23499737920519	8.01029350041413	10.7855896216231	9.12343871298808	13.96016397532	18.796889237652	9.25872604635328	14.1734275863465	19.088239783887	11.8133393760161	0.578846835362387	-0.777001751297874	-7.48940410467363	-0.329966764044194	-0.309777314632838	-0.339958257612115	0.171612746037124	0.206895531110214	0.15415416936187	0.19574780187171	0.232037991626659	0.175021520084756	0.00138400480458286	0.00251828127444125	0.00258884842235398
131	8.11571529291185	0.16	12.3469288903315	7.96449255800039	16.7293652226626	0.158108001983927	7.31018360317933	4.67649143677366	9.94387576958499	0.52	0.35	0.68	5.02193554735067	7.85017387304221	10.6784121987338	8.64534398799341	13.514202414209	18.3830608404246	8.79224042581652	13.7442189779506	18.6977162417037	12.3469288903315	0.564759494544153	-0.503102728551188	-7.37440363039858	-0.329966764044194	-0.309777314632838	-0.339958257612115	0.171612746037124	0.206895531110214	0.15415416936187	0.19574780187171	0.232037991626659	0.175021520084756	0.00138400480458286	0.00251828127444125	0.00258884842235398
131	8.11571529291185	0.16	12.4686432486074	8.08103760433588	16.8562488928789	0.174933378906212	8.0346165888024	5.31029240859976	10.758940769005	0.52	0.39	0.73	5.68625384130801	8.60345644385365	11.5206590463993	9.77133555918447	14.7842959930864	19.7972564269883	9.95289546393845	15.0614425865734	20.1658834050027	12.4686432486074	0.586677550140343	-0.417624903966757	-6.76602909296416	-0.329966764044194	-0.309777314632838	-0.339958257612115	0.171612746037124	0.206895531110214	0.15415416936187	0.19574780187171	0.232037991626659	0.175021520084756	0.00138400480458286	0.00251828127444125	0.00258884842235398
131	8.11571529291185	0.16	12.4931186568785	7.96106798864372	17.0251693251133	0.166717868321117	8.11983743643632	5.28559004032421	10.9540848325484	0.52	0.42	0.73	5.64364872579668	8.66989491281264	11.6961410998286	9.68072618674654	14.8717403929065	20.0627545990665	9.92448680767363	15.242392790117	20.5670305769314	12.4931186568785	0.606869397765034	0.795176876457128	-5.20295659793079	-0.329966764044194	-0.309777314632838	-0.339958257612115	0.171612746037124	0.206895531110214	0.15415416936187	0.19574780187171	0.232037991626659	0.175021520084756	0.00138400480458286	0.00251828127444125	0.00258884842235398
131	8.11571529291185	0.16	12.5069795033985	7.98098073962115	17.0329782671759	0.179148393132929	9.26577222444613	6.16911632449737	12.3624281243949	0.5	0.38	0.68	6.8040897492638	10.219477554835	13.6348653604062	11.9155491675668	17.8966903375513	23.8778315075359	12.2010524205049	18.3122973133111	24.4465444993578	12.5069795033985	0.580081399040707	1.14514989702083	-5.49803220345838	-0.329966764044194	-0.309777314632838	-0.339958257612115	0.171612746037124	0.206895531110214	0.15415416936187	0.19574780187171	0.232037991626659	0.175021520084756	0.00138400480458286	0.00251828127444125	0.00258884842235398
131	8.11571529291185	0.16	12.5556818508319	8.00679404094468	17.1045696607191	0.190432273677493	8.66676168124276	5.87679746600203	11.4567258964835	0.47	0.36	0.64	6.69453417236287	9.87271257423059	13.0508909760983	11.9775719950037	17.6638318065509	23.3500916180982	12.2451097301689	18.0550158038935	23.863316102104	12.5556818508319	0.531454362938753	0.0835744331276435	-7.22025356574305	-0.329966764044194	-0.309777314632838	-0.339958257612115	0.171612746037124	0.206895531110214	0.15415416936187	0.19574780187171	0.232037991626659	0.175021520084756	0.00138400480458286	0.00251828127444125	0.00258884842235398
131	8.11571529291185	0.16	12.6151359836142	8.07986701562183	17.1504049516067	0.17901628023679	8.30494939900785	5.52815668955807	11.0817421084576	0.52	0.38	0.69	5.91333111600248	8.88359691228384	11.8538627085652	10.154842246729	15.2556187803594	20.3563953139898	10.3765788813317	15.5914956260017	20.7983778319042	12.6151359836142	0.576127089988184	-0.488265103712349	-6.97527794215991	-0.329966764044194	-0.309777314632838	-0.339958257612115	0.171612746037124	0.206895531110214	0.15415416936187	0.19574780187171	0.232037991626659	0.175021520084756	0.00138400480458286	0.00251828127444125	0.00258884842235398
131	8.11571529291185	0.16	12.7064992336348	8.22439699583309	17.1886014714365	0.192746378645401	8.28464548841596	5.63753982012949	10.9317511567024	0.54	0.38	0.69	5.9239399094432	8.70552468102807	11.4871094526129	10.0610316989226	14.7851870732107	19.5093424474988	10.2807565815774	15.105855490046	19.9243498508409	12.7064992336348	0.575075931139549	-0.0114790608100648	-6.54570940091692	-0.329966764044194	-0.309777314632838	-0.339958257612115	0.171612746037124	0.206895531110214	0.15415416936187	0.19574780187171	0.232037991626659	0.175021520084756	0.00138400480458286	0.00251828127444125	0.00258884842235398
131	8.11571529291185	0.16	12.8165024923774	8.23145493514272	17.401550049612	0.172607632325927	8.06349923586611	5.30714666570189	10.8198518060303	0.52	0.36	0.69	5.72320490724511	8.6956440632252	11.6680832192053	9.87885524850154	15.0095987100422	20.1403421715829	10.0550261217379	15.2799345594758	20.5021778926867	12.8165024923774	0.575104678071087	-0.123849463112623	-6.77982721614396	-0.329966764044194	-0.309777314632838	-0.339958257612115	0.171612746037124	0.206895531110214	0.15415416936187	0.19574780187171	0.232037991626659	0.175021520084756	0.00138400480458286	0.00251828127444125	0.00258884842235398
131	8.11571529291185	0.16	12.8463127003898	8.17801033288625	17.5146150678933	0.188681256164464	8.41175975338601	5.68840826359841	11.1351112431736	0.48	0.37	0.69	6.3682689707484	9.41710688553703	12.4659448003257	11.2621554373814	16.6539638954492	22.0457723535169	11.4866892768512	16.9859576840323	22.4739220455959	12.8463127003898	0.54940290594795	0.508176429424558	-6.54055738337778	-0.329966764044194	-0.309777314632838	-0.339958257612115	0.171612746037124	0.206895531110214	0.15415416936187	0.19574780187171	0.232037991626659	0.175021520084756	0.00138400480458286	0.00251828127444125	0.00258884842235398
131	8.11571529291185	0.16	12.8496586909887	8.19520299404297	17.5041143879345	0.222267007591977	9.77002529068925	6.91664991168523	12.6234006696933	0.47	0.35	0.6	7.84475804738704	11.0810125567907	14.3172670661944	13.9942823460467	19.7674443830003	25.540606419954	14.3363045009689	20.2571995809005	26.1753206713087	12.8496586909887	0.532267618810808	-0.0966417653775931	-7.42515713117506	-0.329966764044194	-0.309777314632838	-0.339958257612115	0.171612746037124	0.206895531110214	0.15415416936187	0.19574780187171	0.232037991626659	0.175021520084756	0.00138400480458286	0.00251828127444125	0.00258884842235398
131	8.11571529291185	0.16	12.859411848818	8.30276432883664	17.4160593687993	0.179787540702693	9.41529451295058	6.27548893904746	12.5551000868537	0.53	0.39	0.69	6.67087031297699	10.0084964318192	13.3461225506613	11.4109606638348	17.1201887803831	22.8294168969314	11.6839248468429	17.5313145851429	23.3836636200411	12.859411848818	0.585547361898041	0.783097993971553	-5.61842789338972	-0.329966764044194	-0.309777314632838	-0.339958257612115	0.171612746037124	0.206895531110214	0.15415416936187	0.19574780187171	0.232037991626659	0.175021520084756	0.00138400480458286	0.00251828127444125	0.00258884842235398
131	8.11571529291185	0.16	12.9577722625967	8.35803548943791	17.5575090357555	0.18724447708213	8.37503599023942	5.65078197375961	11.0992900067192	0.49	0.37	0.66	6.27640332465044	9.30227072594571	12.328138127241	11.0420921510447	16.365508278673	21.6889244063014	11.2908976645564	16.7327597501059	22.1642418110112	12.9577722625967	0.552588171594805	-0.964020290732491	-7.94301917180016	-0.329966764044194	-0.309777314632838	-0.339958257612115	0.171612746037124	0.206895531110214	0.15415416936187	0.19574780187171	0.232037991626659	0.175021520084756	0.00138400480458286	0.00251828127444125	0.00258884842235398
131	8.11571529291185	0.16	12.9942983747689	8.29953754560684	17.689059203931	0.186996135744761	8.04626306406308	5.42681568976968	10.6657104383565	0.48	0.33	0.64	6.12173632804144	9.07661209079011	12.0314878535388	10.8809908857462	16.133091682003	21.3851924782598	11.0726969604828	16.4170189551147	21.7559388316622	12.9942983747689	0.525624407371666	0.548070886354196	-7.00147337703851	-0.329966764044194	-0.309777314632838	-0.339958257612115	0.171612746037124	0.206895531110214	0.15415416936187	0.19574780187171	0.232037991626659	0.175021520084756	0.00138400480458286	0.00251828127444125	0.00258884842235398
131	8.11571529291185	0.16	13.0586421131912	8.35263052045833	17.7646537059241	0.184391999118646	8.56310081613657	5.75128919850919	11.3749124337639	0.51	0.37	0.66	6.25313687977491	9.31030238098513	12.3674678821953	10.850017144858	16.1546024658807	21.4591877869033	11.0892415011677	16.5092671826212	21.9375192205172	13.0586421131912	0.55156407887094	0.468759128597318	-6.55100285891675	-0.329966764044194	-0.309777314632838	-0.339958257612115	0.171612746037124	0.206895531110214	0.15415416936187	0.19574780187171	0.232037991626659	0.175021520084756	0.00138400480458286	0.00251828127444125	0.00258884842235398
131	8.11571529291185	0.16	13.2557465600546	8.5560075990885	17.9554855210208	0.166988626389652	7.65070292681537	4.98280739434122	10.3185984592895	0.52	0.38	0.69	5.34122882656046	8.20103041963143	11.0608320127024	9.18455264490239	14.102147291835	19.0197419387676	9.37762316435514	14.4058544731264	19.4198941892564	13.2557465600546	0.56321312556187	-0.384156451324539	-7.17956795933304	-0.329966764044194	-0.309777314632838	-0.339958257612115	0.171612746037124	0.206895531110214	0.15415416936187	0.19574780187171	0.232037991626659	0.175021520084756	0.00138400480458286	0.00251828127444125	0.00258884842235398
131	8.11571529291185	0.16	13.2791915953038	8.55403945216432	18.0043437384432	0.172569344727256	8.3624689357081	5.50353606845	11.2214018029662	0.52	0.37	0.72	5.93732722325861	9.02160244760922	12.1058776719598	10.251012762438	15.5761268245086	20.9012408865793	10.4277650726505	15.8460363587102	21.256595910711	13.2791915953038	0.578664833868975	0.671249654525979	-5.8261622504255	-0.329966764044194	-0.309777314632838	-0.339958257612115	0.171612746037124	0.206895531110214	0.15415416936187	0.19574780187171	0.232037991626659	0.175021520084756	0.00138400480458286	0.00251828127444125	0.00258884842235398
131	8.11571529291185	0.16	13.3740448632301	8.66363121651825	18.084458509942	0.200668640436017	8.68355166592218	5.9776841693053	11.3894191625391	0.51	0.39	0.7	6.46549130081407	9.39217030643393	12.3188493120538	11.1812074085209	16.242509552084	21.3038116956472	11.4246562512002	16.5927343302525	21.758276266573	13.3740448632301	0.565391856624148	-0.518632267515494	-7.27686339052289	-0.329966764044194	-0.309777314632838	-0.339958257612115	0.171612746037124	0.206895531110214	0.15415416936187	0.19574780187171	0.232037991626659	0.175021520084756	0.00138400480458286	0.00251828127444125	0.00258884842235398
131	8.11571529291185	0.16	13.3878412722728	8.61988857707704	18.1557939674687	0.176974508822774	8.83017248398216	5.85709701211093	11.8032479558534	0.5	0.37	0.68	6.42034481344687	9.67932612216438	12.9383074308819	11.1987621621477	16.8832787461749	22.5677953302022	11.4300388480141	17.2314867492145	23.0421053881889	13.3878412722728	0.569866492362648	1.09313176940923	-5.58567118726851	-0.329966764044194	-0.309777314632838	-0.339958257612115	0.171612746037124	0.206895531110214	0.15415416936187	0.19574780187171	0.232037991626659	0.175021520084756	0.00138400480458286	0.00251828127444125	0.00258884842235398
131	8.11571529291185	0.16	13.4170114986934	8.57495453580277	18.2590684615839	0.180772067680704	8.71492329705521	5.81834185672072	11.6115047373897	0.51	0.38	0.68	6.32970363278212	9.48085949763672	12.6320153624913	10.986943364715	16.4566419523769	21.9263405400389	11.2214790634471	16.8099416427562	22.4002707002192	13.4170114986934	0.578465744127432	-0.223390912058318	-6.813689474631	-0.329966764044194	-0.309777314632838	-0.339958257612115	0.171612746037124	0.206895531110214	0.15415416936187	0.19574780187171	0.232037991626659	0.175021520084756	0.00138400480458286	0.00251828127444125	0.00258884842235398
131	8.11571529291185	0.16	13.4321814713013	8.62757808339258	18.2367848592101	0.177307530957954	8.02183303416285	5.32400508441612	10.7196609839096	0.51	0.34	0.7	5.79557151205384	8.73235586181738	11.6691402115809	10.0638735988252	15.1635305388799	20.2631874789345	10.1915609352095	15.3500821335457	20.5155645172745	13.4321814713013	0.557055562778003	-0.26558365162403	-7.207404755976	-0.329966764044194	-0.309777314632838	-0.339958257612115	0.171612746037124	0.206895531110214	0.15415416936187	0.19574780187171	0.232037991626659	0.175021520084756	0.00138400480458286	0.00251828127444125	0.00258884842235398
131	8.11571529291185	0.16	13.4846104959449	8.57934166444608	18.3898793274437	0.177125560803158	8.70366904905215	5.77470529460159	11.6326328035027	0.51	0.39	0.68	6.23709369093922	9.4005835007051	12.564073310471	10.7764974588128	16.2423989804538	21.7083005020949	11.0286822707117	16.6294629932921	22.221154258586	13.4846104959449	0.568043127149768	0.0627106969308142	-6.53008510412552	-0.329966764044194	-0.309777314632838	-0.339958257612115	0.171612746037124	0.206895531110214	0.15415416936187	0.19574780187171	0.232037991626659	0.175021520084756	0.00138400480458286	0.00251828127444125	0.00258884842235398
131	8.11571529291185	0.16	13.4909675568448	8.58778021425043	18.3941548994392	0.200766616992916	8.8047025552632	6.06192107849026	11.5474840320361	0.48	0.37	0.69	6.79297665399843	9.86653209912774	12.940087544257	12.020926543815	17.4599242198182	22.8989218958215	12.2638863581895	17.8197908768085	23.3635180423647	13.4909675568448	0.558772755520608	-0.0942001961472607	-7.03027606551505	-0.329966764044194	-0.309777314632838	-0.339958257612115	0.171612746037124	0.206895531110214	0.15415416936187	0.19574780187171	0.232037991626659	0.175021520084756	0.00138400480458286	0.00251828127444125	0.00258884842235398
131	8.11571529291185	0.16	13.5271428605382	8.72141565944256	18.3328700616338	0.17202691030808	8.39864447397376	5.52187822250168	11.2754107254458	0.49	0.38	0.64	6.14349260553357	9.34410505688175	12.5447175082299	10.820138081	16.4571707741235	22.094203467247	11.0994973754098	16.8873278358202	22.6693907016725	13.5271428605382	0.544893074011604	1.30974986383768	-5.6599399264406	-0.329966764044194	-0.309777314632838	-0.339958257612115	0.171612746037124	0.206895531110214	0.15415416936187	0.19574780187171	0.232037991626659	0.175021520084756	0.00138400480458286	0.00251828127444125	0.00258884842235398
131	8.11571529291185	0.16	13.5427855097428	8.70184168887941	18.3837293306063	0.172086856139174	8.43505705446155	5.5464263415801	11.323687767343	0.47	0.37	0.62	6.31751553979918	9.60773671889643	12.8979578979937	11.3022079261466	17.1885035204983	23.07479911485	11.5904679919861	17.636441985918	23.6724536861986	13.5427855097428	0.540323148983028	0.296129040557855	-6.87050695131034	-0.329966764044194	-0.309777314632838	-0.339958257612115	0.171612746037124	0.206895531110214	0.15415416936187	0.19574780187171	0.232037991626659	0.175021520084756	0.00138400480458286	0.00251828127444125	0.00258884842235398
131	8.11571529291185	0.16	13.5986134983017	8.66926992364991	18.5279570729535	0.168979732372592	8.62662113060108	5.63976237896969	11.6134798822325	0.55	0.4	0.72	5.81708097786042	8.89784893582623	11.9786168937921	9.76823273170695	14.9415590994042	20.1148854671015	9.99118432917791	15.2824861114692	20.5745153547736	13.5986134983017	0.594631170459298	0.616599662140025	-5.57169134382009	-0.329966764044194	-0.309777314632838	-0.339958257612115	0.171612746037124	0.206895531110214	0.15415416936187	0.19574780187171	0.232037991626659	0.175021520084756	0.00138400480458286	0.00251828127444125	0.00258884842235398
131	8.11571529291185	0.16	13.6219532229646	8.82930997389781	18.4145964720313	0.199564222863168	9.77613823431526	6.71928421902601	12.8329922496045	0.52	0.4	0.69	7.2282939998829	10.5167156259049	13.8051372519268	12.4574259340985	18.1247754977604	23.7921250614223	12.754942324163	18.5575956998521	24.36302235184	13.6219532229646	0.569865367168838	-0.215469637938174	-6.76829331184685	-0.329966764044194	-0.309777314632838	-0.339958257612115	0.171612746037124	0.206895531110214	0.15415416936187	0.19574780187171	0.232037991626659	0.175021520084756	0.00138400480458286	0.00251828127444125	0.00258884842235398
131	8.11571529291185	0.16	13.6236055765703	8.65799205591124	18.5892190972293	0.149934986159884	7.6543068468903	4.8087588918914	10.4998548018892	0.49	0.39	0.66	5.32967788951917	8.48347585699411	11.637273824469	9.36330598719305	14.9039739231158	20.4446418590386	9.61631221355948	15.3047426478548	21.0065126502835	13.6236055765703	0.554019120301247	-1.04965633353017	-7.85458777809522	-0.329966764044194	-0.309777314632838	-0.339958257612115	0.171612746037124	0.206895531110214	0.15415416936187	0.19574780187171	0.232037991626659	0.175021520084756	0.00138400480458286	0.00251828127444125	0.00258884842235398
131	8.11571529291185	0.16	13.6257254712338	8.83213610783735	18.4193148346302	0.199454197409148	8.91580427861809	6.12700350649175	11.7046050507444	0.49	0.37	0.69	6.79843386794345	9.89284659352495	12.9872593191065	11.9525306966532	17.392910614891	22.8332905331287	12.1921679065912	17.7358601543282	23.2910883573928	13.6257254712338	0.558864308818409	1.3116408139228	-5.69405740116834	-0.329966764044194	-0.309777314632838	-0.339958257612115	0.171612746037124	0.206895531110214	0.15415416936187	0.19574780187171	0.232037991626659	0.175021520084756	0.00138400480458286	0.00251828127444125	0.00258884842235398
131	8.11571529291185	0.16	13.6413694671225	8.75527855029465	18.5274603839504	0.15690406825696	7.43403972441418	4.74354754683873	10.1245319019896	0.48	0.34	0.67	5.33043381485103	8.35380194605024	11.3771700772495	9.45025019437664	14.810336495408	20.1704227964394	9.601935615246	15.0441520842126	20.4956106405651	13.6413694671225	0.533236111440052	0.390827262313679	-6.93111040804878	-0.329966764044194	-0.309777314632838	-0.339958257612115	0.171612746037124	0.206895531110214	0.15415416936187	0.19574780187171	0.232037991626659	0.175021520084756	0.00138400480458286	0.00251828127444125	0.00258884842235398
131	8.11571529291185	0.16	13.6546879314771	8.68735954692277	18.6220163160314	0.182172245255055	9.13102061613722	6.11041099075332	12.1516302415211	0.49	0.38	0.7	6.83750506557536	10.2175450736767	13.5975850817779	12.0882420721418	18.0639220079657	24.0396019437895	12.3444729654298	18.4442712513706	24.5514352641098	13.6546879314771	0.563700870883915	0.10416626809463	-6.52527285530698	-0.329966764044194	-0.309777314632838	-0.339958257612115	0.171612746037124	0.206895531110214	0.15415416936187	0.19574780187171	0.232037991626659	0.175021520084756	0.00138400480458286	0.00251828127444125	0.00258884842235398
131	8.11571529291185	0.16	13.796310742053	8.88568922668525	18.7069322574207	0.158957479089756	7.6387213270821	4.89541300272269	10.3820296514415	0.48	0.35	0.68	5.4904842396105	8.56726062413833	11.6440370086662	9.72153417012641	15.1693208225742	20.6171074750221	9.88728118194526	15.4189265842711	20.9589237649619	13.796310742053	0.543416127174872	-0.502164193709773	-7.69576365802863	-0.329966764044194	-0.309777314632838	-0.339958257612115	0.171612746037124	0.206895531110214	0.15415416936187	0.19574780187171	0.232037991626659	0.175021520084756	0.00138400480458286	0.00251828127444125	0.00258884842235398
131	8.11571529291185	0.16	13.8005971221409	8.83535930824414	18.7658349360376	0.192095161364445	8.49879341597494	5.7775673264506	11.2200195054993	0.5	0.37	0.69	6.3773592494834	9.38108649165904	12.3848137338347	11.1740863721962	16.4370653466531	21.7000443211099	11.4007456212341	16.7693688277788	22.1344399877162	13.8005971221409	0.549600783150219	-0.601790403397569	-7.63961056157613	-0.329966764044194	-0.309777314632838	-0.339958257612115	0.171612746037124	0.206895531110214	0.15415416936187	0.19574780187171	0.232037991626659	0.175021520084756	0.00138400480458286	0.00251828127444125	0.00258884842235398
131	8.11571529291185	0.16	13.8625934032624	8.88704773087896	18.8381390756458	0.175220728947107	8.1233061740265	5.37164845084211	10.8749638972109	0.49	0.37	0.7	5.99863291080313	9.07146701910593	12.1443011274087	10.5909387491248	16.0162078581324	21.44147696714	10.7974560072736	16.3248161121748	21.8472125961286	13.8625934032624	0.555798387870437	-0.342753089462681	-7.22650076411325	-0.329966764044194	-0.309777314632838	-0.339958257612115	0.171612746037124	0.206895531110214	0.15415416936187	0.19574780187171	0.232037991626659	0.175021520084756	0.00138400480458286	0.00251828127444125	0.00258884842235398
131	8.11571529291185	0.16	14.0256231182704	9.09766943916325	18.9535767973775	0.160654268475861	7.68697276512968	4.94372450440413	10.4302210258552	0.48	0.38	0.67	5.54538446969986	8.62249086751929	11.6995972653387	9.81958277246025	15.2684206552356	20.717258538011	10.047316795763	15.6156037364322	21.1968995257104	14.0256231182704	0.549914987710225	0.558079775464769	-6.4823328363688	-0.329966764044194	-0.309777314632838	-0.339958257612115	0.171612746037124	0.206895531110214	0.15415416936187	0.19574780187171	0.232037991626659	0.175021520084756	0.00138400480458286	0.00251828127444125	0.00258884842235398
131	8.11571529291185	0.16	14.0699978908067	8.96041692036089	19.1795788612525	0.199491898050595	9.157466524174	6.29341361961511	12.0215194287329	0.51	0.38	0.73	6.82014041053054	9.92390001269603	13.0276596148615	11.8090433765157	17.1831895914025	22.5573358062894	12.0047999875731	17.470029235047	22.9353655793852	14.0699978908067	0.572155469925675	-0.762070224484305	-7.38310361676406	-0.329966764044194	-0.309777314632838	-0.339958257612115	0.171612746037124	0.206895531110214	0.15415416936187	0.19574780187171	0.232037991626659	0.175021520084756	0.00138400480458286	0.00251828127444125	0.00258884842235398
131	8.11571529291185	0.16	14.1089037325943	9.12720812787118	19.0905993373173	0.186540024644478	9.10093187082685	6.13368688572909	12.0681768559246	0.49	0.38	0.67	6.78275685355793	10.0639972614574	13.3452376693568	11.898487701714	17.6545245879955	23.4105614742771	12.1650935627723	18.0508557140694	23.9333065398048	14.1089037325943	0.552673162680983	-1.15826687861949	-8.04022675413407	-0.329966764044194	-0.309777314632838	-0.339958257612115	0.171612746037124	0.206895531110214	0.15415416936187	0.19574780187171	0.232037991626659	0.175021520084756	0.00138400480458286	0.00251828127444125	0.00258884842235398
131	8.11571529291185	0.16	14.1218455507012	9.06497913361253	19.1787119677898	0.222288972636283	10.5765963253803	7.48785485039067	13.6653378003699	0.51	0.38	0.67	8.16604847898685	11.5345449479731	14.9030414169593	14.1968570639045	20.053063160834	25.9092692577635	14.5330462717154	20.5393967824123	26.541674667601	14.1218455507012	0.571147723052229	1.8458895156609	-4.88646451989543	-0.329966764044194	-0.309777314632838	-0.339958257612115	0.171612746037124	0.206895531110214	0.15415416936187	0.19574780187171	0.232037991626659	0.175021520084756	0.00138400480458286	0.00251828127444125	0.00258884842235398
131	8.11571529291185	0.16	14.1668224106523	9.16979867816625	19.1638461431383	0.180622838852695	8.32128483243196	5.55414284132006	11.0884268235439	0.52	0.35	0.71	5.94786884881258	8.91116995924349	11.8744710696744	10.2214393034063	15.3138855573335	20.4063318112608	10.3605257428089	15.5226051292678	20.6881555348477	14.1668224106523	0.565585975180866	0.127962692803823	-6.5961569892824	-0.329966764044194	-0.309777314632838	-0.339958257612115	0.171612746037124	0.206895531110214	0.15415416936187	0.19574780187171	0.232037991626659	0.175021520084756	0.00138400480458286	0.00251828127444125	0.00258884842235398
131	8.11571529291185	0.16	14.1754358328618	9.04595682735964	19.3049148383641	0.171582462626511	8.31904088864509	5.46508724814	11.1729945291502	0.49	0.37	0.66	6.04200822616938	9.19723898280672	12.3524697394441	10.5974475350567	16.1315996170807	21.6657516991048	10.840553242471	16.5007268263706	22.1619692803153	14.1754358328618	0.547043927185263	-0.985615001853451	-7.92567860032039	-0.329966764044194	-0.309777314632838	-0.339958257612115	0.171612746037124	0.206895531110214	0.15415416936187	0.19574780187171	0.232037991626659	0.175021520084756	0.00138400480458286	0.00251828127444125	0.00258884842235398
131	8.11571529291185	0.16	14.2118372085395	9.11792667578315	19.3057477412959	0.200495184851131	9.25442950479821	6.36911152886932	12.1397474807271	0.54	0.4	0.69	6.70822116234315	9.7471616830866	12.7861022038301	11.4093380997913	16.5779661201304	21.7465941404694	11.6963146412336	16.992261539364	22.2934246159089	14.2118372085395	0.575322682991834	-0.608494897729182	-7.07431733990661	-0.329966764044194	-0.309777314632838	-0.339958257612115	0.171612746037124	0.206895531110214	0.15415416936187	0.19574780187171	0.232037991626659	0.175021520084756	0.00138400480458286	0.00251828127444125	0.00258884842235398
131	8.11571529291185	0.16	14.2359013994823	9.16488228508509	19.3069205138795	0.194968127146373	8.52681991669755	5.82163298853673	11.2320068448584	0.51	0.37	0.65	6.35553054703598	9.30880812245557	12.2620856978752	11.056634012845	16.1944126842079	21.3321913555708	11.3193398246303	16.5735729652293	21.8357060774327	14.2359013994823	0.538099995896239	-0.057100797392143	-7.26123007500393	-0.329966764044194	-0.309777314632838	-0.339958257612115	0.171612746037124	0.206895531110214	0.15415416936187	0.19574780187171	0.232037991626659	0.175021520084756	0.00138400480458286	0.00251828127444125	0.00258884842235398
131	8.11571529291185	0.16	14.2361997710697	9.22333743068704	19.2490621114523	0.195225267637449	8.60401305618534	5.87657010752582	11.3314560048449	0.53	0.39	0.68	6.21877056349686	9.10503612527742	11.991301687058	10.6078653420312	15.5312044663956	20.4545435907601	10.8650321409058	15.8941665262719	20.9455310464274	14.2361997710697	0.568534975940502	-0.143037212897959	-6.91126205866202	-0.329966764044194	-0.309777314632838	-0.339958257612115	0.171612746037124	0.206895531110214	0.15415416936187	0.19574780187171	0.232037991626659	0.175021520084756	0.00138400480458286	0.00251828127444125	0.00258884842235398
131	8.11571529291185	0.16	14.2877697260675	9.24816739597921	19.3273720561558	0.169967931500141	8.27855981237916	5.42225735330594	11.1348622714524	0.48	0.36	0.71	6.11713810886859	9.33948546060375	12.5618328123389	10.8734635182204	16.6013179083851	22.3291722985497	11.0549562111454	16.8736860349499	22.6949781348901	14.2877697260675	0.551998513102089	-0.284339218244879	-7.3029855033893	-0.329966764044194	-0.309777314632838	-0.339958257612115	0.171612746037124	0.206895531110214	0.15415416936187	0.19574780187171	0.232037991626659	0.175021520084756	0.00138400480458286	0.00251828127444125	0.00258884842235398
131	8.11571529291185	0.16	14.3399048657355	9.23927070460485	19.4405390268662	0.183536459194805	8.67374163823353	5.8174722400722	11.5300110363949	0.49	0.38	0.68	6.50782742588671	9.70304822935453	12.8982690328224	11.5031944676506	17.1510464870771	22.7988985065036	11.7607780864126	17.5347050540915	23.3119426453718	14.3399048657355	0.548319674631643	0.0968510215349673	-6.9274143494147	-0.329966764044194	-0.309777314632838	-0.339958257612115	0.171612746037124	0.206895531110214	0.15415416936187	0.19574780187171	0.232037991626659	0.175021520084756	0.00138400480458286	0.00251828127444125	0.00258884842235398
131	8.11571529291185	0.16	14.4183512530953	9.28781306004331	19.5488894461472	0.213230291698775	9.86000024604716	6.90292924633271	12.8170712457616	0.55	0.41	0.71	7.16455762436101	10.2337047676606	13.3028519109601	12.0764920992535	17.2498095838496	22.4231270684458	12.3755667071392	17.6825590368508	22.9842555635152	14.4183512530953	0.586588415407415	-0.334556677247948	-6.65627459103739	-0.329966764044194	-0.309777314632838	-0.339958257612115	0.171612746037124	0.206895531110214	0.15415416936187	0.19574780187171	0.232037991626659	0.175021520084756	0.00138400480458286	0.00251828127444125	0.00258884842235398
131	8.11571529291185	0.16	14.4200476815785	9.29726491486203	19.5428304482949	0.218720852175865	9.59839952863618	6.7660796088782	12.4307194483942	0.5	0.4	0.73	7.39172072442542	10.4859376209584	13.5801545174913	12.8650259293382	18.2503999293802	23.6357739294223	13.1491746541254	18.6454936764814	24.1444011705778	14.4200476815785	0.569328242568642	0.124995279914686	-6.42389583662918	-0.329966764044194	-0.309777314632838	-0.339958257612115	0.171612746037124	0.206895531110214	0.15415416936187	0.19574780187171	0.232037991626659	0.175021520084756	0.00138400480458286	0.00251828127444125	0.00258884842235398
131	8.11571529291185	0.16	14.442961561184	9.18673189246991	19.6991912298981	0.166426113760669	8.77858422793318	5.71117827304641	11.8459901828199	0.49	0.39	0.71	6.31559250242213	9.70762215451604	13.0996518066099	11.0790381342246	17.0294578064179	22.9798774786112	11.3120458116596	17.3815080732344	23.4605640528751	14.442961561184	0.563640676859673	0.945037907137367	-5.74279772037454	-0.329966764044194	-0.309777314632838	-0.339958257612115	0.171612746037124	0.206895531110214	0.15415416936187	0.19574780187171	0.232037991626659	0.175021520084756	0.00138400480458286	0.00251828127444125	0.00258884842235398
131	8.11571529291185	0.16	14.5045987972961	9.29112078399969	19.7180768105926	0.155451128982531	7.63045292810657	4.85361053020822	10.4072953260049	0.46	0.35	0.63	5.62506678371881	8.84327389754135	12.0614810113639	10.183122635671	16.0090797250868	21.8350368145026	10.4180324156367	16.3793946296579	22.3483546402393	14.5045987972961	0.509295684209005	0.784033094186428	-6.95077762260039	-0.329966764044194	-0.309777314632838	-0.339958257612115	0.171612746037124	0.206895531110214	0.15415416936187	0.19574780187171	0.232037991626659	0.175021520084756	0.00138400480458286	0.00251828127444125	0.00258884842235398
131	8.11571529291185	0.16	14.5526434497278	9.41132404731129	19.6939628521443	0.192935772566319	7.98180114393321	5.43301125859132	10.5305910292751	0.49	0.38	0.63	6.04569512964887	8.8819135475553	11.7181319654617	10.6491368833846	15.6449690442458	20.6408012051071	10.9326633906953	16.0613734208655	21.1885231593017	14.5526434497278	0.523785578380607	-0.230309022041915	-7.5964905825497	-0.329966764044194	-0.309777314632838	-0.339958257612115	0.171612746037124	0.206895531110214	0.15415416936187	0.19574780187171	0.232037991626659	0.175021520084756	0.00138400480458286	0.00251828127444125	0.00258884842235398
131	8.11571529291185	0.16	14.5593737983453	9.30339911436762	19.8153484823229	0.211784565054801	9.7776298573261	6.8325683533315	12.7226913613207	0.56	0.38	0.72	7.03891392642708	10.0729171537119	13.1069203809967	11.8114085851298	16.9025138523103	21.9936191194909	12.0235419682463	17.204575404111	22.3845116808726	14.5593737983453	0.585268391296429	0.556077323237023	-5.8498611061146	-0.329966764044194	-0.309777314632838	-0.339958257612115	0.171612746037124	0.206895531110214	0.15415416936187	0.19574780187171	0.232037991626659	0.175021520084756	0.00138400480458286	0.00251828127444125	0.00258884842235398
131	8.11571529291185	0.16	14.5722023876783	9.39617484903719	19.7482299263193	0.161936844439699	8.3649136230128	5.39384652383572	11.3359807221899	0.48	0.37	0.65	6.06949741517419	9.41273011545144	12.7559628157287	10.7703379962031	16.7029125932237	22.6354871902443	11.025487614846	17.0992100036215	23.1689938468416	14.5722023876783	0.52928317833382	-1.54799846203697	-8.9152633623295	-0.329966764044194	-0.309777314632838	-0.339958257612115	0.171612746037124	0.206895531110214	0.15415416936187	0.19574780187171	0.232037991626659	0.175021520084756	0.00138400480458286	0.00251828127444125	0.00258884842235398
131	8.11571529291185	0.16	14.5724015751327	9.35422125661074	19.7905818936547	0.184774232394857	8.75441877478615	5.88343310383946	11.6254044457328	0.49	0.37	0.67	6.57443400498381	9.78261288451853	12.9907917640532	11.612543178645	17.2792082839867	22.9458733893284	11.8579471487609	17.6514410231063	23.4280225633943	14.5724015751327	0.538326727053627	-0.589661556118456	-7.79390821463789	-0.329966764044194	-0.309777314632838	-0.339958257612115	0.171612746037124	0.206895531110214	0.15415416936187	0.19574780187171	0.232037991626659	0.175021520084756	0.00138400480458286	0.00251828127444125	0.00258884842235398
131	8.11571529291185	0.16	14.5740227275887	9.3138804993083	19.8341649558691	0.141322724787108	8.18197983263557	5.03312347435146	11.3308361909197	0.51	0.37	0.68	5.44880222474035	8.8577183019715	12.2666343792027	9.42843636231875	15.3271177555842	21.2257991488496	9.62671410482461	15.6404724337885	21.6585400299564	14.5740227275887	0.553878390266791	-1.44075034067533	-8.20479263277593	-0.329966764044194	-0.309777314632838	-0.339958257612115	0.171612746037124	0.206895531110214	0.15415416936187	0.19574780187171	0.232037991626659	0.175021520084756	0.00138400480458286	0.00251828127444125	0.00258884842235398
131	8.11571529291185	0.16	14.5949048299078	9.39609302087736	19.7937166389383	0.17858412908587	8.80045510332982	5.85365478558157	11.7472554210781	0.5	0.37	0.67	6.41781012464588	9.64861303450272	12.8794159443596	11.1957375491393	16.8318066676143	22.4678757860894	11.4444362876959	17.1995196583171	22.9618449233083	14.5949048299078	0.546308853652069	0.250502606236568	-6.60760475069087	-0.329966764044194	-0.309777314632838	-0.339958257612115	0.171612746037124	0.206895531110214	0.15415416936187	0.19574780187171	0.232037991626659	0.175021520084756	0.00138400480458286	0.00251828127444125	0.00258884842235398
131	8.11571529291185	0.16	14.6058821080946	9.39065893638547	19.8211052798038	0.188247005271883	9.42944968173518	6.37227875644162	12.4866206070287	0.48	0.36	0.62	7.13140142207953	10.5527698080968	13.974138194114	12.608846689401	18.6580797775414	24.7073128656817	12.9211272545675	19.1161223014069	25.3278063477365	14.6058821080946	0.542502923982917	0.930866632181217	-6.19540880849784	-0.329966764044194	-0.309777314632838	-0.339958257612115	0.171612746037124	0.206895531110214	0.15415416936187	0.19574780187171	0.232037991626659	0.175021520084756	0.00138400480458286	0.00251828127444125	0.00258884842235398
131	8.11571529291185	0.16	14.6245984098878	9.41012548125165	19.8390713385239	0.217161692442989	9.96980725235193	7.01440466289441	12.9252098418094	0.5	0.38	0.65	7.74499810862245	11.0082240794094	14.2714500501964	13.5731352750453	19.2919497813035	25.0107642875618	13.9212160858603	19.7879997442582	25.6551304256619	14.6245984098878	0.540546089718224	0.643153276996029	-6.49471306599546	-0.329966764044194	-0.309777314632838	-0.339958257612115	0.171612746037124	0.206895531110214	0.15415416936187	0.19574780187171	0.232037991626659	0.175021520084756	0.00138400480458286	0.00251828127444125	0.00258884842235398
131	8.11571529291185	0.16	14.671799843183	9.465812746137	19.877786940229	0.20589770357759	9.51786829184571	6.59951660613346	12.436219977558	0.46	0.36	0.63	7.62438954775795	10.9959471052534	14.3675046627489	13.772612212079	19.8629561667298	25.9533001213805	14.0895631005923	20.3199438758709	26.5596919161677	14.671799843183	0.523376157647271	0.178352298504694	-7.39437412136281	-0.329966764044194	-0.309777314632838	-0.339958257612115	0.171612746037124	0.206895531110214	0.15415416936187	0.19574780187171	0.232037991626659	0.175021520084756	0.00138400480458286	0.00251828127444125	0.00258884842235398
131	8.11571529291185	0.16	14.7176470021682	9.41810448884087	20.0171895154954	0.208617192767688	10.3450321846669	7.19919990360091	13.4908644657329	0.51	0.42	0.66	7.84480655851373	11.2727493911815	14.7006922238492	13.6311826122845	19.5875965006364	25.5440103889883	14.0338862200192	20.1756927856587	26.2973142840694	14.7176470021682	0.559017366082613	0.37984998320826	-6.26695485149965	-0.329966764044194	-0.309777314632838	-0.339958257612115	0.171612746037124	0.206895531110214	0.15415416936187	0.19574780187171	0.232037991626659	0.175021520084756	0.00138400480458286	0.00251828127444125	0.00258884842235398
131	8.11571529291185	0.16	14.925483060982	9.54580039709202	20.305165724872	0.19929098450315	9.15706072170291	6.29133192015107	12.0227895232547	0.49	0.37	0.66	6.98708358179272	10.1697302635009	13.352376945209	12.2914847192318	17.890308977878	23.4891332365241	12.5708334316227	18.2909985909299	24.0196814178379	14.925483060982	0.53416280671198	-0.10115761318825	-7.3192348651057	-0.329966764044194	-0.309777314632838	-0.339958257612115	0.171612746037124	0.206895531110214	0.15415416936187	0.19574780187171	0.232037991626659	0.175021520084756	0.00138400480458286	0.00251828127444125	0.00258884842235398
131	8.11571529291185	0.16	14.9669552461131	9.53061344452406	20.4032970477021	0.190666659010498	8.92111401720015	6.05145107745254	11.7907769569478	0.5	0.38	0.64	6.65595614407419	9.81228186343798	12.9686075828018	11.6352899642773	17.1528691327037	22.6704483011302	11.9456704494044	17.598822251158	23.2680581843119	14.9669552461131	0.538596137625502	-0.143457696625137	-7.22016921430234	-0.329966764044194	-0.309777314632838	-0.339958257612115	0.171612746037124	0.206895531110214	0.15415416936187	0.19574780187171	0.232037991626659	0.175021520084756	0.00138400480458286	0.00251828127444125	0.00258884842235398
131	8.11571529291185	0.16	15.0012154436524	9.56185750163597	20.4405733856687	0.190612714264967	9.77136804953012	6.62765361253246	12.9150824865278	0.51	0.39	0.71	7.22441893750254	10.6511988268136	14.0779787161247	12.5558865668722	18.5115571823284	24.4672277977845	12.8284352163568	18.9082732260474	24.990914336747	15.0012154436524	0.556851446710467	-0.300184470043689	-7.05851268837942	-0.329966764044194	-0.309777314632838	-0.339958257612115	0.171612746037124	0.206895531110214	0.15415416936187	0.19574780187171	0.232037991626659	0.175021520084756	0.00138400480458286	0.00251828127444125	0.00258884842235398
131	8.11571529291185	0.16	15.0769836516294	9.58426763582212	20.5696996674367	0.136516287681854	8.05983746752391	4.89503516697007	11.2246397680778	0.47	0.36	0.6	5.57518416876339	9.17972531738915	12.7842664660149	9.97369669694939	16.4220218212548	22.8703469455602	10.2499690410672	16.8775411300755	23.5182503164574	15.0769836516294	0.517718255992655	-1.13120785840524	-8.47661195901529	-0.329966764044194	-0.309777314632838	-0.339958257612115	0.171612746037124	0.206895531110214	0.15415416936187	0.19574780187171	0.232037991626659	0.175021520084756	0.00138400480458286	0.00251828127444125	0.00258884842235398
131	8.11571529291185	0.16	15.086029649846	9.76038196010427	20.4116773395878	0.193235720717905	9.04733792025944	6.16107494724463	11.9336008932742	0.53	0.39	0.7	6.53434803676875	9.59547729632307	12.6566065558774	11.1615780344674	16.3904138589215	21.6192496833755	11.4211639063503	16.7698846013429	22.1252700011266	15.086029649846	0.563760655112173	-0.440218248289946	-7.03543543580665	-0.329966764044194	-0.309777314632838	-0.339958257612115	0.171612746037124	0.206895531110214	0.15415416936187	0.19574780187171	0.232037991626659	0.175021520084756	0.00138400480458286	0.00251828127444125	0.00258884842235398
131	8.11571529291185	0.16	15.1183731123558	9.765047774434	20.4716984502776	0.186896426268307	9.27484891756797	6.2544469686138	12.2952508665221	0.55	0.38	0.73	6.49474630531583	9.63119377972563	12.7676412541354	10.9507936559283	16.2391586651677	21.5275236744071	11.1447670767541	16.5301191086447	21.9046738882221	15.1183731123558	0.58358287268834	0.189659849586023	-6.18218258422004	-0.329966764044194	-0.309777314632838	-0.339958257612115	0.171612746037124	0.206895531110214	0.15415416936187	0.19574780187171	0.232037991626659	0.175021520084756	0.00138400480458286	0.00251828127444125	0.00258884842235398
131	8.11571529291185	0.16	15.1614782392245	9.75487153293411	20.5680849455149	0.162815787965304	9.10482892323597	5.8813895332705	12.3282683132014	0.49	0.38	0.69	6.50845218876351	10.0755686047546	13.6426850207457	11.4226725975551	17.6831477083004	23.9436228190458	11.6695087467153	18.0625274886106	24.4650397610145	15.1614782392245	0.557255463712007	1.17079418421797	-5.55733610909398	-0.329966764044194	-0.309777314632838	-0.339958257612115	0.171612746037124	0.206895531110214	0.15415416936187	0.19574780187171	0.232037991626659	0.175021520084756	0.00138400480458286	0.00251828127444125	0.00258884842235398
131	8.11571529291185	0.16	15.3018065043909	9.83669328270282	20.766919726079	0.186779470912367	8.73319787958112	5.88809248883398	11.5783032703283	0.52	0.35	0.69	6.29103481235855	9.33084050358398	12.3706461948094	10.7955883326417	16.0119782958993	21.2283682591569	10.9523366738631	16.241471647838	21.537826634581	15.3018065043909	0.547613987502529	0.452245395568662	-6.57100470275433	-0.329966764044194	-0.309777314632838	-0.339958257612115	0.171612746037124	0.206895531110214	0.15415416936187	0.19574780187171	0.232037991626659	0.175021520084756	0.00138400480458286	0.00251828127444125	0.00258884842235398
131	8.11571529291185	0.16	15.381870827296	9.94904984583606	20.8146918087558	0.184433256017422	9.60601648815397	6.45218179106509	12.7598511852428	0.54	0.39	0.69	6.79983225589359	10.1235989440422	13.4473656321909	11.5694779329702	17.2246535175661	22.879829102162	11.8460827870935	17.6379437028192	23.4357469388822	15.381870827296	0.566586094640078	-0.646935645559086	-7.11541870068477	-0.329966764044194	-0.309777314632838	-0.339958257612115	0.171612746037124	0.206895531110214	0.15415416936187	0.19574780187171	0.232037991626659	0.175021520084756	0.00138400480458286	0.00251828127444125	0.00258884842235398
131	8.11571529291185	0.16	15.39283660817	9.81447568828445	20.9711975280556	0.202000792619774	9.95626033501437	6.86663086641833	13.0458898036104	0.49	0.37	0.68	7.62200168671319	11.0515090359616	14.48101638521	13.4037993587323	19.4348172327846	25.4658351068368	13.696530373774	19.8517012050308	26.0193537022723	15.39283660817	0.546499173690105	-0.218004335079874	-7.18966587664097	-0.329966764044194	-0.309777314632838	-0.339958257612115	0.171612746037124	0.206895531110214	0.15415416936187	0.19574780187171	0.232037991626659	0.175021520084756	0.00138400480458286	0.00251828127444125	0.00258884842235398
131	8.11571529291185	0.16	15.3984302457094	9.92451144002954	20.8723490513893	0.206402797453891	9.66647965721483	6.7071313911177	12.625827923312	0.47	0.36	0.66	7.61735552878519	10.978316655357	14.3392777819287	13.6009065835821	19.6019548661275	25.6030031486728	13.8895109968991	20.0194580781417	26.1595258469261	15.3984302457094	0.534805565633846	-1.12342546103575	-8.33610851860308	-0.329966764044194	-0.309777314632838	-0.339958257612115	0.171612746037124	0.206895531110214	0.15415416936187	0.19574780187171	0.232037991626659	0.175021520084756	0.00138400480458286	0.00251828127444125	0.00258884842235398
131	8.11571529291185	0.16	15.5028628030434	10.0023474680469	21.0033781380399	0.200463636011892	9.83911758464557	6.77120542306159	12.9070297462296	0.53	0.39	0.68	7.20463669016129	10.4689288125447	13.7332209349282	12.331289055403	17.9183757404756	23.5054624255482	12.6228972299024	18.3333276450302	24.0612164354804	15.5028628030434	0.561113557291639	-0.408328755467112	-7.23252318129727	-0.329966764044194	-0.309777314632838	-0.339958257612115	0.171612746037124	0.206895531110214	0.15415416936187	0.19574780187171	0.232037991626659	0.175021520084756	0.00138400480458286	0.00251828127444125	0.00258884842235398
131	8.11571529291185	0.16	15.5163120599789	9.90338727574006	21.1292368442178	0.177666299514836	8.94500441806511	5.9403983717036	11.9496104644266	0.5	0.37	0.64	6.54901906713454	9.86146059977307	13.1739021324116	11.4656585661694	17.2648970848395	23.0641356035097	11.75712760953	17.7038603865589	23.6487579186743	15.5163120599789	0.528970797118465	-0.0367592147121735	-7.30516363267988	-0.329966764044194	-0.309777314632838	-0.339958257612115	0.171612746037124	0.206895531110214	0.15415416936187	0.19574780187171	0.232037991626659	0.175021520084756	0.00138400480458286	0.00251828127444125	0.00258884842235398
131	8.11571529291185	0.16	15.5454701574794	10.0091393045051	21.0818010104538	0.20946328729645	10.0926639950279	7.03141721921338	13.1539107708425	0.48	0.37	0.63	7.89632451014246	11.3341233483919	14.7719221866414	13.9933436624292	20.0855832258025	26.1778227891759	14.3621225480333	20.5970446024986	26.8552600367192	15.5454701574794	0.534483081992131	-0.168071960261804	-7.34736246171644	-0.329966764044194	-0.309777314632838	-0.339958257612115	0.171612746037124	0.206895531110214	0.15415416936187	0.19574780187171	0.232037991626659	0.175021520084756	0.00138400480458286	0.00251828127444125	0.00258884842235398
131	8.11571529291185	0.16	15.6610277794242	9.97091207878843	21.35114348006	0.159553181974225	8.68342884103146	5.57186228468882	11.7949953973741	0.5	0.39	0.67	6.10957109352663	9.52141728011573	12.9332634667048	10.6588235535141	16.6111671694375	22.5635107853609	10.9302962973918	17.0392309706293	23.1322139809423	15.6610277794242	0.545663294709525	-0.366630122699245	-7.26562531081426	-0.329966764044194	-0.309777314632838	-0.339958257612115	0.171612746037124	0.206895531110214	0.15415416936187	0.19574780187171	0.232037991626659	0.175021520084756	0.00138400480458286	0.00251828127444125	0.00258884842235398
131	8.11571529291185	0.16	15.8883810466751	10.2031793285748	21.5735827647754	0.181753362005692	10.0489091066999	6.71997447072934	13.3778437426705	0.55	0.41	0.72	6.98090097568703	10.4390931383908	13.8972853010945	11.7733086565969	17.6055592310048	23.4378098054128	12.0461729159329	18.0148288288066	23.9864808257282	15.8883810466751	0.587341351691446	0.604206359851714	-5.52970464228308	-0.329966764044194	-0.309777314632838	-0.339958257612115	0.171612746037124	0.206895531110214	0.15415416936187	0.19574780187171	0.232037991626659	0.175021520084756	0.00138400480458286	0.00251828127444125	0.00258884842235398
131	8.11571529291185	0.16	15.9272881051011	10.1328618261917	21.7217143840105	0.175756629522402	9.47877162900495	6.27390917594783	12.6836340820621	0.52	0.37	0.74	6.71343488954998	10.1428175607315	13.5722002319131	11.5314255797701	17.4219528147686	23.3124800497671	11.7060725013859	17.6905815553627	23.6703450610513	15.9272881051011	0.568989596511175	-0.293169502900153	-6.83256096874568	-0.329966764044194	-0.309777314632838	-0.339958257612115	0.171612746037124	0.206895531110214	0.15415416936187	0.19574780187171	0.232037991626659	0.175021520084756	0.00138400480458286	0.00251828127444125	0.00258884842235398
131	8.11571529291185	0.16	16.0176605937715	10.3605848052059	21.6747363823372	0.157843138982469	9.15750710369653	5.85498018015759	12.4600340272355	0.53	0.41	0.71	6.18050254548489	9.66664176874618	13.1527809920075	10.5263161916764	16.4637304200811	22.4011446484858	10.7856807888692	16.8707860946854	22.9764620802873	16.0176605937715	0.576514835341607	-0.206504370973279	-6.41414969745721	-0.329966764044194	-0.309777314632838	-0.339958257612115	0.171612746037124	0.206895531110214	0.15415416936187	0.19574780187171	0.232037991626659	0.175021520084756	0.00138400480458286	0.00251828127444125	0.00258884842235398
131	8.11571529291185	0.16	16.0793026555141	10.4249609469879	21.7336443640404	0.154367256178908	8.56880088157346	5.43754314959062	11.7000586135563	0.53	0.38	0.69	5.76392720199517	9.08313610228545	12.4023450025757	9.84234841395873	15.5101525534804	21.1779566930021	10.0569544522069	15.8472259289176	21.6397903663939	16.0793026555141	0.558897097367156	-1.42745225917323	-8.07263677488159	-0.329966764044194	-0.309777314632838	-0.339958257612115	0.171612746037124	0.206895531110214	0.15415416936187	0.19574780187171	0.232037991626659	0.175021520084756	0.00138400480458286	0.00251828127444125	0.00258884842235398
131	8.11571529291185	0.16	16.3193208325334	10.5521530833971	22.0864885816697	0.170077098932534	9.4867847676197	6.21488143679173	12.7586880984477	0.52	0.38	0.66	6.68373146892489	10.2024668588029	13.7212022486809	11.5167888342802	17.5799487079746	23.643108581669	11.8015820728742	18.0088622984655	24.2208751682957	16.3193208325334	0.543125195005484	0.395765898405965	-6.54210224923094	-0.329966764044194	-0.309777314632838	-0.339958257612115	0.171612746037124	0.206895531110214	0.15415416936187	0.19574780187171	0.232037991626659	0.175021520084756	0.00138400480458286	0.00251828127444125	0.00258884842235398
131	8.11571529291185	0.16	16.3687633893337	10.6005921747111	22.1369346039563	0.147537716050129	8.39403546613149	5.24380505293129	11.5442658793317	0.51	0.36	0.68	5.67694956478315	9.0873927434796	12.497835922176	9.82328796560406	15.724655425779	21.6260228859539	10.0079547002378	16.0253510989444	22.0387875129043	16.3687633893337	0.540879004126281	0.655313112574848	-6.34819707929427	-0.329966764044194	-0.309777314632838	-0.339958257612115	0.171612746037124	0.206895531110214	0.15415416936187	0.19574780187171	0.232037991626659	0.175021520084756	0.00138400480458286	0.00251828127444125	0.00258884842235398
131	8.11571529291185	0.16	16.394804929753	10.4824574913031	22.3071523682028	0.1899511385832	9.4356495154006	6.39342039077238	12.4778786400288	0.48	0.35	0.68	7.1984391528133	10.6237263862572	14.0490136197012	12.778565747568	18.8590864254099	24.9396071032519	13.0043798378405	19.1947547789195	25.3783165018676	16.394804929753	0.531336057932156	0.751491518857423	-6.53157835088788	-0.329966764044194	-0.309777314632838	-0.339958257612115	0.171612746037124	0.206895531110214	0.15415416936187	0.19574780187171	0.232037991626659	0.175021520084756	0.00138400480458286	0.00251828127444125	0.00258884842235398
131	8.11571529291185	0.16	16.4301510930572	10.4465572355793	22.4137449505352	0.157218347894225	8.54250851185552	5.45451198139572	11.6305050423153	0.47	0.38	0.65	6.23283499452437	9.76146833581457	13.2901016771048	11.1750017025368	17.5015743827357	23.8281470629347	11.4567827935115	17.9508694180813	24.4431377249151	16.4301510930572	0.520588992451219	-0.0613834508748579	-7.41787510746102	-0.329966764044194	-0.309777314632838	-0.339958257612115	0.171612746037124	0.206895531110214	0.15415416936187	0.19574780187171	0.232037991626659	0.175021520084756	0.00138400480458286	0.00251828127444125	0.00258884842235398
131	8.11571529291185	0.16	16.5989876510222	10.6008669317545	22.5971083702899	0.161128473152831	8.53796631048062	5.49637065395936	11.5795619670019	0.53	0.38	0.67	5.83736954948519	9.06766804735554	12.2979665452259	9.97955894721222	15.5020728129707	21.0245866787292	10.2059347042265	15.8582352068424	21.5005745092113	16.5989876510222	0.546243382184415	0.254704499517683	-6.65416882358464	-0.329966764044194	-0.309777314632838	-0.339958257612115	0.171612746037124	0.206895531110214	0.15415416936187	0.19574780187171	0.232037991626659	0.175021520084756	0.00138400480458286	0.00251828127444125	0.00258884842235398
131	8.11571529291185	0.16	16.6522479973793	10.7644398805571	22.5400561142014	0.179395175222471	9.25364252329269	6.16363288867955	12.3436521579058	0.5	0.39	0.69	6.7798609126567	10.1788036984809	13.5777464843051	11.8524741401535	17.7944664600308	23.7364587799082	12.1269303847412	18.2071875019352	24.2927729566619	16.6522479973793	0.545471800081707	-0.293633041503542	-7.28127371644684	-0.329966764044194	-0.309777314632838	-0.339958257612115	0.171612746037124	0.206895531110214	0.15415416936187	0.19574780187171	0.232037991626659	0.175021520084756	0.00138400480458286	0.00251828127444125	0.00258884842235398
131	8.11571529291185	0.16	16.6571606858957	10.6074823841455	22.7068389876458	0.172890915671468	9.30162857300298	6.12519510490528	12.4780620411007	0.51	0.35	0.66	6.68007300588331	10.1442577545832	13.608442503283	11.613571517448	17.6361939189166	23.6588163203851	11.8439003551483	17.9799677735321	24.1216381340685	16.6571606858957	0.53489814026416	-0.579393568780156	-7.78361950413835	-0.329966764044194	-0.309777314632838	-0.339958257612115	0.171612746037124	0.206895531110214	0.15415416936187	0.19574780187171	0.232037991626659	0.175021520084756	0.00138400480458286	0.00251828127444125	0.00258884842235398
131	8.11571529291185	0.16	16.9209123106951	10.9409935661819	22.9008310552083	0.174879579388662	9.33160091153636	6.16691410790108	12.4962877151716	0.49	0.37	0.66	6.84227049967511	10.3535312012766	13.8647919028781	12.0290855363283	18.2020737749427	24.375062013557	12.3079139398757	18.6232752542226	24.9424485596959	16.9209123106951	0.538813303127868	1.29661839327131	-5.79732290380264	-0.329966764044194	-0.309777314632838	-0.339958257612115	0.171612746037124	0.206895531110214	0.15415416936187	0.19574780187171	0.232037991626659	0.175021520084756	0.00138400480458286	0.00251828127444125	0.00258884842235398
131	8.11571529291185	0.16	17.0981535420085	10.9025380493419	23.2937690346751	0.160000690780961	8.6993284008467	5.58725577851452	11.8114010231789	0.5	0.37	0.66	6.14145951879368	9.56222076317699	12.9829820075603	10.7314431978151	16.7088016539036	22.6861601099921	10.9777039699412	17.0888537596608	23.2027916090054	17.0981535420085	0.529389384387294	-0.0391770375198029	-7.24187821302194	-0.329966764044194	-0.309777314632838	-0.339958257612115	0.171612746037124	0.206895531110214	0.15415416936187	0.19574780187171	0.232037991626659	0.175021520084756	0.00138400480458286	0.00251828127444125	0.00258884842235398
131	8.11571529291185	0.16	17.3339529470379	11.2056503213986	23.4622555726772	0.198592481687348	10.1912564839448	6.99487579715016	13.3876371707395	0.47	0.36	0.62	7.94580067142016	11.5767162936239	15.2076319158276	14.1893352546787	20.6732984417003	27.1572616287218	14.5437517436012	21.1814489903555	27.8382559648908	17.3339529470379	0.515649431984245	-0.538309297358854	-7.99009971086165	-0.329966764044194	-0.309777314632838	-0.339958257612115	0.171612746037124	0.206895531110214	0.15415416936187	0.19574780187171	0.232037991626659	0.175021520084756	0.00138400480458286	0.00251828127444125	0.00258884842235398
131	8.11571529291185	0.16	17.6415547147632	11.4402679764382	23.8428414530881	0.172460283611855	9.11189955548016	5.99556367289696	12.2282354380634	0.48	0.35	0.63	6.73817311958512	10.2404978085121	13.7428224974391	11.9469778739821	18.1567019080076	24.366425942033	12.2138320302292	18.5496166389644	24.9023240093641	17.6415547147632	0.508044917904992	0.928826604735408	-6.73038657113928	-0.329966764044194	-0.309777314632838	-0.339958257612115	0.171612746037124	0.206895531110214	0.15415416936187	0.19574780187171	0.232037991626659	0.175021520084756	0.00138400480458286	0.00251828127444125	0.00258884842235398
131	8.11571529291185	0.16	17.6476262349713	11.2331417403635	24.0621107295791	0.131624896922465	8.77184904244455	5.25412902289666	12.2895690619924	0.49	0.39	0.63	5.81188970783305	9.7030390662813	13.5941884247296	10.1973906028747	17.0247001178409	23.852009632807	10.4896285121504	17.5126187273963	24.5391235082212	17.6476262349713	0.522276395958805	1.21486756968866	-6.00130274023345	-0.329966764044194	-0.309777314632838	-0.339958257612115	0.171612746037124	0.206895531110214	0.15415416936187	0.19574780187171	0.232037991626659	0.175021520084756	0.00138400480458286	0.00251828127444125	0.00258884842235398
131	8.11571529291185	0.16	19.8863920318341	12.6438870627686	27.1288970008996	0.150635969599329	9.90810191237784	6.23478400923519	13.5814198155205	0.5	0.38	0.64	6.85752531987278	10.8977407453679	14.9379561708631	11.9875653604378	19.0502219638364	26.1128785672349	12.3020081031034	19.5561276879552	26.8073903073862	19.8863920318341	0.524868578434375	-0.697749430262203	-7.81672693285526	-0.329966764044194	-0.309777314632838	-0.339958257612115	0.171612746037124	0.206895531110214	0.15415416936187	0.19574780187171	0.232037991626659	0.175021520084756	0.00138400480458286	0.00251828127444125	0.00258884842235398
131	8.11571529291185	0.17	11.2648327638388	7.43549982298602	15.0941657046916	0.220563370324407	8.76953477966333	6.19566999778126	11.3433995615454	0.47	0.38	0.68	7.0302174457561	9.95077794996057	12.871338454165	12.5450408404443	17.7566222865276	22.9682037326109	12.8325768338053	18.1581454553384	23.4802022250971	11.2648327638388	0.564434638312742	-0.145380932169301	-7.03982263068871	-0.329966764044194	-0.309777314632838	-0.339958257612115	0.171612746037124	0.206895531110214	0.15415416936187	0.19574780187171	0.232037991626659	0.175021520084756	0.00138400480458286	0.00251828127444125	0.00258884842235398
131	8.11571529291185	0.17	11.548867409722	7.51323839645646	15.5844964229875	0.218694581519208	9.64149340176807	6.79623852377026	12.4867482797659	0.49	0.39	0.66	7.55275737501791	10.7147299409369	13.876702506856	13.292297317648	18.8571364048221	24.4219754919962	13.6281755479312	19.3296165812623	25.046304576755	11.548867409722	0.574622564301538	-0.714614146858578	-7.38387883060083	-0.329966764044194	-0.309777314632838	-0.339958257612115	0.171612746037124	0.206895531110214	0.15415416936187	0.19574780187171	0.232037991626659	0.175021520084756	0.00138400480458286	0.00251828127444125	0.00258884842235398
131	8.11571529291185	0.17	11.5828638325208	7.54826249741714	15.6174651676245	0.223839513725606	8.53772711671443	6.05553655949649	11.0199176739324	0.48	0.36	0.67	6.78649129404918	9.56830335004497	12.3501154060408	12.0102349173431	16.9332820179418	21.8563291185405	12.2431075113247	17.2645627881377	22.2908581654107	11.5828638325208	0.550274305418102	-0.827861792719411	-7.95797476067692	-0.329966764044194	-0.309777314632838	-0.339958257612115	0.171612746037124	0.206895531110214	0.15415416936187	0.19574780187171	0.232037991626659	0.175021520084756	0.00138400480458286	0.00251828127444125	0.00258884842235398
131	8.11571529291185	0.17	11.6905359605196	7.6115088585229	15.7695630625164	0.23753389578613	8.96378504518376	6.45638072386046	11.4711893665071	0.51	0.38	0.72	7.02667438436781	9.75555833180654	12.4844422792453	12.199905865481	16.9378694390656	21.6758330126502	12.4278059362927	17.2567658952768	22.087350932992	11.6905359605196	0.591286347823396	-0.425679177553028	-6.81479534490023	-0.329966764044194	-0.309777314632838	-0.339958257612115	0.171612746037124	0.206895531110214	0.15415416936187	0.19574780187171	0.232037991626659	0.175021520084756	0.00138400480458286	0.00251828127444125	0.00258884842235398
131	8.11571529291185	0.17	11.9675541093226	7.78027476240481	16.1548334562404	0.210332400608863	8.53141219322472	5.95048676180056	11.1123376246489	0.51	0.37	0.66	6.44356760667422	9.23835871719745	12.0331498277207	11.1515539263653	15.9883564066627	20.8251588869602	11.4027224203905	16.344203048515	21.2929038095542	11.9675541093226	0.570910739681729	-0.292024507370644	-7.02930069730734	-0.329966764044194	-0.309777314632838	-0.339958257612115	0.171612746037124	0.206895531110214	0.15415416936187	0.19574780187171	0.232037991626659	0.175021520084756	0.00138400480458286	0.00251828127444125	0.00258884842235398
131	8.11571529291185	0.17	12.4657040517454	8.16805537208951	16.7633527314013	0.212922359088373	9.7605423775111	6.83061020998307	12.6904745450391	0.5	0.38	0.67	7.47401091389207	10.6799243423971	13.885837770902	13.0214912838517	18.6069492457162	24.1924072075806	13.3167632626338	19.0252500416464	24.7366810271318	12.4657040517454	0.559726265483282	0.0372244545241655	-6.82737712353522	-0.329966764044194	-0.309777314632838	-0.339958257612115	0.171612746037124	0.206895531110214	0.15415416936187	0.19574780187171	0.232037991626659	0.175021520084756	0.00138400480458286	0.00251828127444125	0.00258884842235398
131	8.11571529291185	0.17	12.4671938906348	8.13707619604347	16.797311585226	0.197126069068028	9.42963442507673	6.45843388657864	12.4008349635748	0.53	0.41	0.74	6.80979974233075	9.94264603553573	13.0754923287407	11.5899908804251	16.9219626478638	22.2539344153026	11.8477609569033	17.2992858023026	22.7580388425242	12.4671938906348	0.606126348217326	0.287385610388217	-5.74554059381661	-0.329966764044194	-0.309777314632838	-0.339958257612115	0.171612746037124	0.206895531110214	0.15415416936187	0.19574780187171	0.232037991626659	0.175021520084756	0.00138400480458286	0.00251828127444125	0.00258884842235398
131	8.11571529291185	0.17	12.5070924105771	8.22340005106771	16.7907847700866	0.168210569940436	7.48062425821384	4.88343642161277	10.0778120948149	0.48	0.36	0.66	5.47867537358889	8.39243277974586	11.3061901859028	9.70253327218122	14.8626908381118	20.0228484040424	9.9045319761506	15.1676710548037	20.4301598696073	12.5070924105771	0.550229724935657	-0.412887270103847	-7.56327498892021	-0.329966764044194	-0.309777314632838	-0.339958257612115	0.171612746037124	0.206895531110214	0.15415416936187	0.19574780187171	0.232037991626659	0.175021520084756	0.00138400480458286	0.00251828127444125	0.00258884842235398
131	8.11571529291185	0.17	12.5777236380286	8.277423760842	16.8780235152151	0.180320198257234	7.78322603168814	5.19235954655468	10.3740925168216	0.46	0.35	0.68	5.98155319615846	8.96620893234549	11.9508646685325	10.7838247603004	16.1647021634367	21.5455795665729	10.9693946331336	16.4355118972273	21.9056614047691	12.5777236380286	0.55086191613269	0.605677485317771	-6.49768415231643	-0.329966764044194	-0.309777314632838	-0.339958257612115	0.171612746037124	0.206895531110214	0.15415416936187	0.19574780187171	0.232037991626659	0.175021520084756	0.00138400480458286	0.00251828127444125	0.00258884842235398
131	8.11571529291185	0.17	12.6860262843934	8.35384184341653	17.0182107253702	0.194201987923978	8.59308047645767	5.86020023423658	11.3259607186788	0.48	0.37	0.63	6.56288338852951	9.62345702554104	12.6840306625526	11.6090102284156	17.0228243332015	22.4366384379874	11.8992128205822	17.4492276807278	22.9978141235719	12.6860262843934	0.559694496187566	-0.107395030286604	-7.1825763305295	-0.329966764044194	-0.309777314632838	-0.339958257612115	0.171612746037124	0.206895531110214	0.15415416936187	0.19574780187171	0.232037991626659	0.175021520084756	0.00138400480458286	0.00251828127444125	0.00258884842235398
131	8.11571529291185	0.17	12.7513755963842	8.36037869426523	17.1423724985032	0.243685556010767	10.1450557356959	7.35459316115226	12.9355183102395	0.52	0.38	0.7	7.87649937239631	10.8649823836911	13.8534653949858	13.5363928001005	18.6723393678213	23.808285935542	13.8164811243949	19.056535550471	24.2920490458114	12.7513755963842	0.585716075428676	1.00887015096972	-5.45367564147347	-0.329966764044194	-0.309777314632838	-0.339958257612115	0.171612746037124	0.206895531110214	0.15415416936187	0.19574780187171	0.232037991626659	0.175021520084756	0.00138400480458286	0.00251828127444125	0.00258884842235398
131	8.11571529291185	0.17	12.8719837168629	8.47503954863348	17.2689278850922	0.196713342750692	8.12114782079341	5.55889933850454	10.6833963030823	0.51	0.38	0.69	6.04510096459628	8.83145305133628	11.6178051380763	10.4903159094157	15.3255889339605	20.1608619585053	10.7157039727594	15.6494039902202	20.5974920488217	12.8719837168629	0.570507342972143	0.309906592766396	-6.38479686241446	-0.329966764044194	-0.309777314632838	-0.339958257612115	0.171612746037124	0.206895531110214	0.15415416936187	0.19574780187171	0.232037991626659	0.175021520084756	0.00138400480458286	0.00251828127444125	0.00258884842235398
131	8.11571529291185	0.17	12.9482566093836	8.48333550091392	17.4131777178532	0.20554262723811	8.91881699224056	6.18117242484093	11.6564615596402	0.49	0.36	0.66	6.83322002958995	9.8596568292938	12.8860936289976	11.9846680192286	17.2926838841595	22.6006997490904	12.2367816719401	17.6510322262936	23.0813173999791	12.9482566093836	0.547041794355447	-0.297333151097568	-7.35033694641963	-0.329966764044194	-0.309777314632838	-0.339958257612115	0.171612746037124	0.206895531110214	0.15415416936187	0.19574780187171	0.232037991626659	0.175021520084756	0.00138400480458286	0.00251828127444125	0.00258884842235398
131	8.11571529291185	0.17	13.0907356073132	8.60227615202566	17.5791950626008	0.199074410679781	9.25460730154759	6.35638414530083	12.1528304577944	0.5	0.37	0.62	6.99221424250058	10.1803471129841	13.3684799834675	12.2240834450991	17.797711610834	23.3713397765688	12.5554944895053	18.2730977806443	23.9964989363506	13.0907356073132	0.542725246522027	-0.693492498057889	-7.86465583785541	-0.329966764044194	-0.309777314632838	-0.339958257612115	0.171612746037124	0.206895531110214	0.15415416936187	0.19574780187171	0.232037991626659	0.175021520084756	0.00138400480458286	0.00251828127444125	0.00258884842235398
131	8.11571529291185	0.17	13.1497121283638	8.6387130595574	17.6607111971701	0.162998886755667	7.7903973705475	5.03416536908261	10.5466293720124	0.52	0.38	0.71	5.38777182448735	8.33760521900475	11.2874386135221	9.25538889732467	14.3227629691974	19.3901370410702	9.43943688018651	14.6086083893656	19.7712246610239	13.1497121283638	0.587502542491648	0.153475589262063	-6.16002694930867	-0.329966764044194	-0.309777314632838	-0.339958257612115	0.171612746037124	0.206895531110214	0.15415416936187	0.19574780187171	0.232037991626659	0.175021520084756	0.00138400480458286	0.00251828127444125	0.00258884842235398
131	8.11571529291185	0.17	13.1724846719607	8.66268360909847	17.6822857348229	0.191705885063051	8.36601380621502	5.68393815023382	11.0480894621962	0.53	0.39	0.72	6.01917287882437	8.85943549617411	11.6996981135238	10.2719013258397	15.1188957438811	19.9658901619225	10.4871650195371	15.4342814060035	20.3809780369781	13.1724846719607	0.586650477878388	0.126145322848923	-6.26553368667295	-0.329966764044194	-0.309777314632838	-0.339958257612115	0.171612746037124	0.206895531110214	0.15415416936187	0.19574780187171	0.232037991626659	0.175021520084756	0.00138400480458286	0.00251828127444125	0.00258884842235398
131	8.11571529291185	0.17	13.1761895062247	8.59911246633776	17.7532665461116	0.170176208379185	8.23341821532208	5.39478580546894	11.0720506251752	0.51	0.4	0.68	5.88242477987791	8.97764342818032	12.0728620764827	10.2256318324406	15.6061623998203	20.9866929672	10.4930063775218	16.0216244613004	21.5426501504871	13.1761895062247	0.583919165092145	1.46538151391032	-4.94569051721958	-0.329966764044194	-0.309777314632838	-0.339958257612115	0.171612746037124	0.206895531110214	0.15415416936187	0.19574780187171	0.232037991626659	0.175021520084756	0.00138400480458286	0.00251828127444125	0.00258884842235398
131	8.11571529291185	0.17	13.2076478399338	8.65654811624677	17.7587475636209	0.187696303595593	9.05428154926282	6.1134455135119	11.9951175850137	0.5	0.38	0.7	6.73178657674483	9.97007184584883	13.2083571149528	11.7765314456729	17.4415607609819	23.1065900762908	12.0281842893056	17.8115414016171	23.5994653454174	13.2076478399338	0.576700040275163	0.373761569444559	-6.2696671665133	-0.329966764044194	-0.309777314632838	-0.339958257612115	0.171612746037124	0.206895531110214	0.15415416936187	0.19574780187171	0.232037991626659	0.175021520084756	0.00138400480458286	0.00251828127444125	0.00258884842235398
131	8.11571529291185	0.17	13.231718930049	8.60846261729021	17.8549752428078	0.20703053334666	8.51417178592186	5.91258150138018	11.1157620704635	0.52	0.37	0.72	6.31500054294593	9.09365890995	11.8723172769541	10.8343469503263	15.6015593361078	20.3687717218894	11.0269184513475	15.8766206828022	20.7233334694824	13.231718930049	0.570813479454418	0.00613706755385549	-6.66659154196703	-0.329966764044194	-0.309777314632838	-0.339958257612115	0.171612746037124	0.206895531110214	0.15415416936187	0.19574780187171	0.232037991626659	0.175021520084756	0.00138400480458286	0.00251828127444125	0.00258884842235398
131	8.11571529291185	0.17	13.3515948636587	8.79094683361717	17.9122428937002	0.202172827693504	9.17486308872498	6.32923543427548	12.0204907431745	0.5	0.37	0.67	6.92962087466134	10.0451821459327	13.160743417204	12.0777710437595	17.5079433991928	22.9381157546261	12.3395236134529	17.8814755150252	23.4338561529478	13.3515948636587	0.569142852538895	0.149164109252469	-6.55847479544172	-0.329966764044194	-0.309777314632838	-0.339958257612115	0.171612746037124	0.206895531110214	0.15415416936187	0.19574780187171	0.232037991626659	0.175021520084756	0.00138400480458286	0.00251828127444125	0.00258884842235398
131	8.11571529291185	0.17	13.4027560571966	8.83227854134039	17.9732335730529	0.187322501595357	8.38800423214312	5.66023111161991	11.1157773526663	0.51	0.35	0.74	6.13711047468468	9.0947008381169	12.0522912015491	10.6298578668051	15.7525887221809	20.8753195775567	10.7520571606259	15.9346952647504	21.1213163713135	13.4027560571966	0.576297988774642	-0.229152450931008	-6.98328839330149	-0.329966764044194	-0.309777314632838	-0.339958257612115	0.171612746037124	0.206895531110214	0.15415416936187	0.19574780187171	0.232037991626659	0.175021520084756	0.00138400480458286	0.00251828127444125	0.00258884842235398
131	8.11571529291185	0.17	13.4097775523365	8.84208662458359	17.9774684800895	0.196200269494667	8.23452745460451	5.63228192140623	10.8367729878028	0.52	0.35	0.72	6.04655151880536	8.84019926240694	11.6338470060085	10.4073067910768	15.2157251173636	20.0241434436505	10.5314428832163	15.39772976422	20.2619978524701	13.4097775523365	0.578798118086124	0.395326701182204	-6.18448755647245	-0.329966764044194	-0.309777314632838	-0.339958257612115	0.171612746037124	0.206895531110214	0.15415416936187	0.19574780187171	0.232037991626659	0.175021520084756	0.00138400480458286	0.00251828127444125	0.00258884842235398
131	8.11571529291185	0.17	13.4230677056449	8.7247768735475	18.1213585377422	0.199789890704956	8.68535152017775	5.9714872458504	11.3992157945051	0.5	0.38	0.65	6.56130933764655	9.54323030157781	12.5251512655091	11.4622553691194	16.6715112996393	21.8807672301592	11.7497203437767	17.0919832654528	22.425749316087	13.4230677056449	0.552129865464658	-0.579388846671316	-7.53347293035567	-0.329966764044194	-0.309777314632838	-0.339958257612115	0.171612746037124	0.206895531110214	0.15415416936187	0.19574780187171	0.232037991626659	0.175021520084756	0.00138400480458286	0.00251828127444125	0.00258884842235398
131	8.11571529291185	0.17	13.4388828660991	8.73153649480952	18.1462292373887	0.15405900894858	7.66247565856827	4.85910157283454	10.465849744302	0.52	0.39	0.72	5.19777312569322	8.19653786968507	11.1953026136769	8.92615173422123	14.0759396285388	19.2257275228564	9.10823203974952	14.3592140198291	19.6130944929344	13.4388828660991	0.581157730347542	0.345552289063205	-6.08703251854941	-0.329966764044194	-0.309777314632838	-0.339958257612115	0.171612746037124	0.206895531110214	0.15415416936187	0.19574780187171	0.232037991626659	0.175021520084756	0.00138400480458286	0.00251828127444125	0.00258884842235398
131	8.11571529291185	0.17	13.5309418362428	8.87115503037878	18.1907286421068	0.226227108045852	9.08829183641775	6.46406024511571	11.7125234277198	0.5	0.38	0.69	7.07901642667473	9.95290340139203	12.8267903761093	12.3401599500167	17.3499272409425	22.3596945318682	12.6053315065912	17.7220877706475	22.8392614452134	13.5309418362428	0.554106644556257	0.660152723822949	-6.28879716994313	-0.329966764044194	-0.309777314632838	-0.339958257612115	0.171612746037124	0.206895531110214	0.15415416936187	0.19574780187171	0.232037991626659	0.175021520084756	0.00138400480458286	0.00251828127444125	0.00258884842235398
131	8.11571529291185	0.17	13.5913348465083	8.82887078130045	18.3537989117162	0.170002650363882	8.30267454395105	5.43840435691001	11.1669447309921	0.53	0.37	0.68	5.79778490682841	8.8513317506568	11.9048785944852	9.93542779172321	15.1681666157817	20.4009054398402	10.1405595300001	15.4826479495879	20.8220407046649	13.5913348465083	0.56032323556745	-0.425687016614568	-7.18274863571776	-0.329966764044194	-0.309777314632838	-0.339958257612115	0.171612746037124	0.206895531110214	0.15415416936187	0.19574780187171	0.232037991626659	0.175021520084756	0.00138400480458286	0.00251828127444125	0.00258884842235398
131	8.11571529291185	0.17	13.6674779809719	8.93106788961029	18.4038880723334	0.253845351365284	10.1993065728431	7.46916024339516	12.9294529022909	0.5	0.37	0.66	8.18924988085154	11.1826051945107	14.1759605081698	14.2862453980217	19.5081899224401	24.7301344468585	14.6157431542704	19.9439770923732	25.2995199345146	13.6674779809719	0.553911596559623	0.386259430420933	-6.62878933309435	-0.329966764044194	-0.309777314632838	-0.339958257612115	0.171612746037124	0.206895531110214	0.15415416936187	0.19574780187171	0.232037991626659	0.175021520084756	0.00138400480458286	0.00251828127444125	0.00258884842235398
131	8.11571529291185	0.17	13.7298733832855	9.01593342768457	18.4438133388864	0.189751864135172	9.26546021541723	6.27616744468728	12.2547529861472	0.53	0.36	0.71	6.67219998493395	9.85012016561857	13.0280403463032	11.4138845948507	16.8502345657577	22.2865845366647	11.5850732808618	17.1003924175228	22.6197214313159	13.7298733832855	0.582229322306979	-0.0326552571240036	-6.55810866973054	-0.329966764044194	-0.309777314632838	-0.339958257612115	0.171612746037124	0.206895531110214	0.15415416936187	0.19574780187171	0.232037991626659	0.175021520084756	0.00138400480458286	0.00251828127444125	0.00258884842235398
131	8.11571529291185	0.17	13.7344457428606	8.94943078571186	18.5194607000093	0.186343884912839	9.54096415284825	6.42824025971867	12.6536880459778	0.5	0.38	0.68	7.04802981789462	10.4608722020109	13.8737145861271	12.2954333454771	18.2492072563053	24.2029811671335	12.5652539971619	18.6523674696854	24.7384022693985	13.7344457428606	0.567677368659571	-0.547271035218048	-7.22832064074454	-0.329966764044194	-0.309777314632838	-0.339958257612115	0.171612746037124	0.206895531110214	0.15415416936187	0.19574780187171	0.232037991626659	0.175021520084756	0.00138400480458286	0.00251828127444125	0.00258884842235398
131	8.11571529291185	0.17	13.7472307873585	9.024215517552	18.4702460571649	0.182418773978961	8.70312574051017	5.8264467035927	11.5798047774276	0.49	0.37	0.7	6.47056060172999	9.66525661235739	12.8599526229848	11.3825702358645	17.0024622299956	22.6223542241266	11.5985799818517	17.3200394790715	23.0474355323547	13.7472307873585	0.565897955597563	0.388655877268409	-6.316439919227	-0.329966764044194	-0.309777314632838	-0.339958257612115	0.171612746037124	0.206895531110214	0.15415416936187	0.19574780187171	0.232037991626659	0.175021520084756	0.00138400480458286	0.00251828127444125	0.00258884842235398
131	8.11571529291185	0.17	13.7610267741226	9.04237496707315	18.479678581172	0.196210890086318	9.03907006059762	6.1826720686486	11.8954680525466	0.51	0.38	0.66	6.7268742050125	9.83469389170198	12.9425135783915	11.677254460034	17.0721526239293	22.4670507878245	11.9674158828327	17.4981473678074	23.0217766795549	13.7610267741226	0.562902627833006	-0.253849941779248	-6.94590820413056	-0.329966764044194	-0.309777314632838	-0.339958257612115	0.171612746037124	0.206895531110214	0.15415416936187	0.19574780187171	0.232037991626659	0.175021520084756	0.00138400480458286	0.00251828127444125	0.00258884842235398
131	8.11571529291185	0.17	13.8261042365876	9.06123209346145	18.5909763797138	0.225829217175934	9.71908392974799	6.90951870994033	12.5286491495556	0.51	0.38	0.68	7.4587508402722	10.4916461581316	13.524541475991	12.8828732498578	18.1213383490143	23.3598034481707	13.1606521779991	18.5210504117753	23.8706113296114	13.8261042365876	0.559991252551014	0.43529180091677	-6.42327019202294	-0.329966764044194	-0.309777314632838	-0.339958257612115	0.171612746037124	0.206895531110214	0.15415416936187	0.19574780187171	0.232037991626659	0.175021520084756	0.00138400480458286	0.00251828127444125	0.00258884842235398
131	8.11571529291185	0.17	13.8404507619382	9.14730016372252	18.5336013601538	0.184611679297344	8.30156955943499	5.5776245891729	11.0255145296971	0.53	0.39	0.71	5.8886579052625	8.76450224117763	11.6403465770928	10.0302432379998	14.9287139367434	19.8271846354869	10.2469679025979	15.2468589533773	20.2465091592559	13.8404507619382	0.579942853975322	-0.136303650402485	-6.49945448662878	-0.329966764044194	-0.309777314632838	-0.339958257612115	0.171612746037124	0.206895531110214	0.15415416936187	0.19574780187171	0.232037991626659	0.175021520084756	0.00138400480458286	0.00251828127444125	0.00258884842235398
131	8.11571529291185	0.17	13.8627789211298	9.09760694687321	18.6279508953864	0.231143513205766	9.53607588317239	6.82065629657639	12.2514954697684	0.5	0.35	0.71	7.52334544621477	10.5185175664745	13.5136896867342	13.1758794473857	18.421421748061	23.6669640487364	13.3497028733807	18.656701215111	23.9852351394114	13.8627789211298	0.553606447650619	-0.782308024301888	-7.85879547760606	-0.329966764044194	-0.309777314632838	-0.339958257612115	0.171612746037124	0.206895531110214	0.15415416936187	0.19574780187171	0.232037991626659	0.175021520084756	0.00138400480458286	0.00251828127444125	0.00258884842235398
131	8.11571529291185	0.17	13.9417124602696	9.1379665618391	18.7454583587	0.200347299184502	8.66988050907693	5.96556392428403	11.3741970938698	0.46	0.35	0.63	6.87315986283672	9.98890892577768	13.1046579887186	12.3923431763302	18.0100550308247	23.6277668853192	12.6748619523035	18.4137672663701	24.1562229930107	13.9417124602696	0.523865668014931	-1.1254044321198	-8.51154172154588	-0.329966764044194	-0.309777314632838	-0.339958257612115	0.171612746037124	0.206895531110214	0.15415416936187	0.19574780187171	0.232037991626659	0.175021520084756	0.00138400480458286	0.00251828127444125	0.00258884842235398
131	8.11571529291185	0.17	13.9417199395856	9.10246432071064	18.7809755584606	0.178341384314771	7.70392405341778	5.12215676204732	10.2856913447882	0.49	0.37	0.64	5.69322700477133	8.56283602809818	11.432445051425	10.020701603531	15.0715270347775	20.122352466024	10.2660731990135	15.4481813843714	20.6153758020667	13.9417199395856	0.53599394917637	0.683360518927044	-6.58005542893329	-0.329966764044194	-0.309777314632838	-0.339958257612115	0.171612746037124	0.206895531110214	0.15415416936187	0.19574780187171	0.232037991626659	0.175021520084756	0.00138400480458286	0.00251828127444125	0.00258884842235398
131	8.11571529291185	0.17	13.9681072493086	9.1502450930138	18.7859694056034	0.217545555347658	9.10263484537612	6.40733549663222	11.79793419412	0.5	0.37	0.66	7.06469934815936	10.0365243075631	13.0083492669669	12.3695119208542	17.5728507255855	22.7761895303167	12.634177890838	17.9533880466717	23.265157294376	13.9681072493086	0.546492164776936	-0.0123930571614458	-7.0927914460075	-0.329966764044194	-0.309777314632838	-0.339958257612115	0.171612746037124	0.206895531110214	0.15415416936187	0.19574780187171	0.232037991626659	0.175021520084756	0.00138400480458286	0.00251828127444125	0.00258884842235398
131	8.11571529291185	0.17	13.9902870650852	9.14701412214438	18.8335600080261	0.189946855410116	8.49582759963839	5.75657643757134	11.2350787617054	0.48	0.36	0.61	6.5208437012548	9.62376935160121	12.7266950019476	11.6227626154072	17.1534224348252	22.6840822542431	11.9235317694323	17.5986928824233	23.2668129928755	13.9902870650852	0.52475962325093	-0.336738508854733	-7.73608236777304	-0.329966764044194	-0.309777314632838	-0.339958257612115	0.171612746037124	0.206895531110214	0.15415416936187	0.19574780187171	0.232037991626659	0.175021520084756	0.00138400480458286	0.00251828127444125	0.00258884842235398
131	8.11571529291185	0.17	13.9939971259589	9.20548955424274	18.782504697675	0.21159800330435	8.84813561520979	6.18155138092946	11.5147198494901	0.49	0.37	0.69	6.84197777080744	9.79345530947483	12.7449328481422	12.0095884261969	17.1902586469913	22.3709288677858	12.2452464580536	17.5275907079671	22.7974732336309	13.9939971259589	0.561817930209554	-0.337640572490887	-7.23752794697484	-0.329966764044194	-0.309777314632838	-0.339958257612115	0.171612746037124	0.206895531110214	0.15415416936187	0.19574780187171	0.232037991626659	0.175021520084756	0.00138400480458286	0.00251828127444125	0.00258884842235398
131	8.11571529291185	0.17	14.1272007741616	9.30852795429832	18.9458735940249	0.198628464387949	9.26922745526361	6.36236010106467	12.1760948094626	0.54	0.41	0.69	6.70097242603771	9.76254669678305	12.8241209675284	11.3968647125478	16.6039220697043	21.8109794268607	11.7029004773836	17.0504244452572	22.3939044417461	14.1272007741616	0.588862771723797	-0.672128161234565	-6.91780024450182	-0.329966764044194	-0.309777314632838	-0.339958257612115	0.171612746037124	0.206895531110214	0.15415416936187	0.19574780187171	0.232037991626659	0.175021520084756	0.00138400480458286	0.00251828127444125	0.00258884842235398
131	8.11571529291185	0.17	14.1964590327644	9.30408942157509	19.0888286439538	0.193831579776341	9.18186960655373	6.25827463895038	12.1054645741571	0.5	0.37	0.66	6.87774760080798	10.0907335169295	13.3037194330511	12.0165552992248	17.6301696941714	23.243784089118	12.2840208203852	18.0216754975811	23.7619771512055	14.1964590327644	0.560836442686108	-0.22947059466506	-6.97773174173014	-0.329966764044194	-0.309777314632838	-0.339958257612115	0.171612746037124	0.206895531110214	0.15415416936187	0.19574780187171	0.232037991626659	0.175021520084756	0.00138400480458286	0.00251828127444125	0.00258884842235398
131	8.11571529291185	0.17	14.2331402718726	9.39995397862639	19.0663265651187	0.230319496632433	9.5121758798146	6.79726720754696	12.2270845520822	0.46	0.36	0.65	7.81348266747718	10.9342797770853	14.0550768866934	14.0657176129381	19.6837310826211	25.3017445523041	14.379949137313	20.1185615532391	25.8527713741655	14.2331402718726	0.534419755558278	0.0961868436682404	-7.19866861583273	-0.329966764044194	-0.309777314632838	-0.339958257612115	0.171612746037124	0.206895531110214	0.15415416936187	0.19574780187171	0.232037991626659	0.175021520084756	0.00138400480458286	0.00251828127444125	0.00258884842235398
131	8.11571529291185	0.17	14.2398726273279	9.27384564718213	19.2058996074737	0.180834322476711	8.60925915623905	5.74839863472422	11.4701196777539	0.49	0.33	0.67	6.40243297088012	9.58879301511782	12.7751530593555	11.2842169645855	16.9001411343503	22.5160653041151	11.4437925782451	17.1394018613017	22.8299915380845	14.2398726273279	0.539537648764451	-0.156776885938846	-7.4203924940408	-0.329966764044194	-0.309777314632838	-0.339958257612115	0.171612746037124	0.206895531110214	0.15415416936187	0.19574780187171	0.232037991626659	0.175021520084756	0.00138400480458286	0.00251828127444125	0.00258884842235398
131	8.11571529291185	0.17	14.308579034681	9.36049691458358	19.2566611547784	0.160798449295171	7.69394984476706	4.94967867447972	10.4382210150544	0.48	0.33	0.65	5.58329478253985	8.6788643971776	11.7744340118153	9.92370169973894	15.4257413811305	20.9277810625221	10.0854696118013	15.6672366685361	21.2700931823497	14.308579034681	0.527731647865829	-0.0797609426504623	-7.5588151439072	-0.329966764044194	-0.309777314632838	-0.339958257612115	0.171612746037124	0.206895531110214	0.15415416936187	0.19574780187171	0.232037991626659	0.175021520084756	0.00138400480458286	0.00251828127444125	0.00258884842235398
131	8.11571529291185	0.17	14.3414366560147	9.41481330139985	19.2680600106296	0.20356303080122	9.17006991838477	6.33812788314715	12.0020119536224	0.47	0.36	0.68	7.20306916730353	10.4214760429127	13.6398829185218	12.8669595336803	18.6160520482095	24.3651445627388	13.1148844696613	18.9682469032608	24.8303445807322	14.3414366560147	0.552785979168406	0.726469099542766	-6.25259501303826	-0.329966764044194	-0.309777314632838	-0.339958257612115	0.171612746037124	0.206895531110214	0.15415416936187	0.19574780187171	0.232037991626659	0.175021520084756	0.00138400480458286	0.00251828127444125	0.00258884842235398
131	8.11571529291185	0.17	14.3470356370078	9.33960675308698	19.3544645209286	0.186747686252007	8.75266282210501	5.90091775522386	11.6044078889862	0.54	0.38	0.7	6.19993368182811	9.1961846084728	12.1924355351175	10.5289715269514	15.6173228405645	20.7056741541775	10.7534865329038	15.9459031647536	21.1373778382814	14.3470356370078	0.575428198560036	-0.549738874821209	-7.21297813708378	-0.329966764044194	-0.309777314632838	-0.339958257612115	0.171612746037124	0.206895531110214	0.15415416936187	0.19574780187171	0.232037991626659	0.175021520084756	0.00138400480458286	0.00251828127444125	0.00258884842235398
131	8.11571529291185	0.17	14.3976330873905	9.36491879525598	19.430347379525	0.207538638055331	8.64735274032976	6.00914977871015	11.2855557019494	0.47	0.34	0.61	6.84620930043812	9.85190733051126	12.8576053605844	12.2500382020705	17.6281845713216	23.0063309405727	12.5375236142255	18.0429387862022	23.5422121597324	14.3976330873905	0.51061283443983	0.395131347456852	-7.38811160757311	-0.329966764044194	-0.309777314632838	-0.339958257612115	0.171612746037124	0.206895531110214	0.15415416936187	0.19574780187171	0.232037991626659	0.175021520084756	0.00138400480458286	0.00251828127444125	0.00258884842235398
131	8.11571529291185	0.17	14.4028803463028	9.51158948065928	19.2941712119464	0.181727365073344	8.22819655834394	5.50217699508744	10.9542161216004	0.52	0.37	0.71	5.91340773677577	8.84316902768947	11.7729303186032	10.1852441013075	15.2314602992773	20.2776764972472	10.3583158441504	15.4868073277957	20.6197530136284	14.4028803463028	0.560675596011204	-0.187150496595383	-6.8117357415699	-0.329966764044194	-0.309777314632838	-0.339958257612115	0.171612746037124	0.206895531110214	0.15415416936187	0.19574780187171	0.232037991626659	0.175021520084756	0.00138400480458286	0.00251828127444125	0.00258884842235398
131	8.11571529291185	0.17	14.4052782153957	9.34889263806289	19.4616637927284	0.192477092179971	9.3329337549999	6.34829656715556	12.3175709428442	0.5	0.37	0.65	7.01224506490222	10.3090361283926	13.605827191883	12.292107527818	18.0712139158715	23.850320303925	12.591648189841	18.5109952856366	24.4233582041146	14.4052782153957	0.554856626893224	0.8951003315742	-5.96274518855924	-0.329966764044194	-0.309777314632838	-0.339958257612115	0.171612746037124	0.206895531110214	0.15415416936187	0.19574780187171	0.232037991626659	0.175021520084756	0.00138400480458286	0.00251828127444125	0.00258884842235398
131	8.11571529291185	0.17	14.408811567	9.47493910580639	19.3426840281936	0.20774066458443	9.35704114695573	6.50407298492604	12.2100093089854	0.48	0.37	0.67	7.30771879326182	10.513200820072	13.7186828468821	12.9545035020341	18.636909915963	24.3193163298919	13.2358133357502	19.0418798800471	24.8481722715106	14.408811567	0.556820515968222	0.0550501591460141	-6.93358495174864	-0.329966764044194	-0.309777314632838	-0.339958257612115	0.171612746037124	0.206895531110214	0.15415416936187	0.19574780187171	0.232037991626659	0.175021520084756	0.00138400480458286	0.00251828127444125	0.00258884842235398
131	8.11571529291185	0.17	14.4130689823773	9.5079033483139	19.3182346164408	0.185082708298235	8.82959214996908	5.9369151090316	11.7222691909066	0.52	0.39	0.69	6.35621772128032	9.45319396767752	12.5501702140747	10.9215049211252	16.2428521119861	21.5641993028469	11.1670366026617	16.6068080072204	22.0576077348608	14.4130689823773	0.566069325788517	0.376314127047299	-6.26629619775918	-0.329966764044194	-0.309777314632838	-0.339958257612115	0.171612746037124	0.206895531110214	0.15415416936187	0.19574780187171	0.232037991626659	0.175021520084756	0.00138400480458286	0.00251828127444125	0.00258884842235398
131	8.11571529291185	0.17	14.4181716257165	9.37154622880125	19.4647970226317	0.197892303905282	8.76473240793985	6.00970443834482	11.5197603775349	0.45	0.33	0.67	6.99694580743297	10.2045547005132	13.4121635935934	12.7068619557243	18.5320669142972	24.35727187287	12.8795318608942	18.7815107645041	24.7006327245382	14.4181716257165	0.52653005212742	0.673471432284089	-6.86146530991977	-0.329966764044194	-0.309777314632838	-0.339958257612115	0.171612746037124	0.206895531110214	0.15415416936187	0.19574780187171	0.232037991626659	0.175021520084756	0.00138400480458286	0.00251828127444125	0.00258884842235398
131	8.11571529291185	0.17	14.4641445975663	9.5056528213077	19.4226363738249	0.218092241334148	9.51634750064222	6.70306459467572	12.3296304066087	0.51	0.36	0.64	7.25037918684478	10.2933705738482	13.3363619608516	12.5389111611987	17.8015047004662	23.0640982397336	12.8349812885991	18.2264302139184	23.6145459570155	14.4641445975663	0.542511470189334	0.759145261554297	-6.35261211903755	-0.329966764044194	-0.309777314632838	-0.339958257612115	0.171612746037124	0.206895531110214	0.15415416936187	0.19574780187171	0.232037991626659	0.175021520084756	0.00138400480458286	0.00251828127444125	0.00258884842235398
131	8.11571529291185	0.17	14.485383539365	9.44460531085106	19.5261617678789	0.165789764906452	8.47168935084488	5.5047109625961	11.4386677390937	0.51	0.37	0.66	5.94665200703019	9.15183173529949	12.3570114635688	10.2759565830586	15.8145836440767	21.3532107050949	10.5109866623844	16.1788406465635	21.8426041962918	14.485383539365	0.55757411408424	-0.106613680907102	-6.88553959027276	-0.329966764044194	-0.309777314632838	-0.339958257612115	0.171612746037124	0.206895531110214	0.15415416936187	0.19574780187171	0.232037991626659	0.175021520084756	0.00138400480458286	0.00251828127444125	0.00258884842235398
131	8.11571529291185	0.17	14.5119545391323	9.55684306538852	19.4670660128762	0.20749225808686	9.04942297008473	6.28816388766601	11.8106820525034	0.53	0.4	0.7	6.66559178054314	9.59258703265828	12.5195822847734	11.3819951015144	16.3800577970093	21.3781204925043	11.6370233906416	16.7572005889122	21.8702328081597	14.5119545391323	0.568571513087999	-0.350714150684716	-6.86342654785494	-0.329966764044194	-0.309777314632838	-0.339958257612115	0.171612746037124	0.206895531110214	0.15415416936187	0.19574780187171	0.232037991626659	0.175021520084756	0.00138400480458286	0.00251828127444125	0.00258884842235398
131	8.11571529291185	0.17	14.5260213803771	9.55554866021501	19.4964941005391	0.188934483450222	9.24101921140863	6.25166286673235	12.2303755560849	0.49	0.38	0.63	6.91093762965401	10.2155392518567	13.5201408740595	12.1207365893947	17.9165067065692	23.7122768237437	12.4494270856861	18.4024924848795	24.3651308632638	14.5260213803771	0.534321014156579	-0.222082661083637	-7.41896627707067	-0.329966764044194	-0.309777314632838	-0.339958257612115	0.171612746037124	0.206895531110214	0.15415416936187	0.19574780187171	0.232037991626659	0.175021520084756	0.00138400480458286	0.00251828127444125	0.00258884842235398
131	8.11571529291185	0.17	14.5342970925194	9.46652518200458	19.6020690030343	0.166505379422798	8.06903091413315	5.25036173365843	10.8877000946079	0.48	0.35	0.69	5.94401711304923	9.13507683325101	12.3261365534528	10.5905566892226	16.2761222289482	21.9616877686738	10.7498573047048	16.5286431293355	22.2993521459186	14.5342970925194	0.54357850838669	-1.33247761465485	-8.4584693287194	-0.329966764044194	-0.309777314632838	-0.339958257612115	0.171612746037124	0.206895531110214	0.15415416936187	0.19574780187171	0.232037991626659	0.175021520084756	0.00138400480458286	0.00251828127444125	0.00258884842235398
131	8.11571529291185	0.17	14.5655207917196	9.55903797479322	19.5720036086461	0.161813835471402	7.6202246496947	4.91243044578597	10.3280188536034	0.48	0.35	0.65	5.51182896225023	8.55001925962542	11.5882095570006	9.76198238098217	15.1429113532301	20.5238403254781	9.95690150328865	15.444326337307	20.9406820855943	14.5655207917196	0.527947846244237	-0.447373168209044	-7.84156595231392	-0.329966764044194	-0.309777314632838	-0.339958257612115	0.171612746037124	0.206895531110214	0.15415416936187	0.19574780187171	0.232037991626659	0.175021520084756	0.00138400480458286	0.00251828127444125	0.00258884842235398
131	8.11571529291185	0.17	14.5954753749576	9.48237591248275	19.7085748374324	0.190073581660608	8.84347473923419	5.99330775828443	11.6936417201839	0.48	0.36	0.67	6.76023386485493	9.97511888698221	13.1900039091095	12.0152432560206	17.7291913757466	23.4431394954727	12.2558009358036	18.0869244188351	23.9219288172661	14.5954753749576	0.546428332512164	0.53981547045186	-6.49450439946759	-0.329966764044194	-0.309777314632838	-0.339958257612115	0.171612746037124	0.206895531110214	0.15415416936187	0.19574780187171	0.232037991626659	0.175021520084756	0.00138400480458286	0.00251828127444125	0.00258884842235398
131	8.11571529291185	0.17	14.6535614401808	9.66106067506221	19.6460622052995	0.218171122271319	9.60785295195408	6.76817538847219	12.447530515436	0.52	0.37	0.67	7.28536627361143	10.3420381181618	13.3987099627123	12.5606706301631	17.8306662380653	23.1006618459675	12.832537196116	18.2165069413846	23.5975134051026	14.6535614401808	0.556834883418922	-1.95775631767632	-8.82614043908908	-0.329966764044194	-0.309777314632838	-0.339958257612115	0.171612746037124	0.206895531110214	0.15415416936187	0.19574780187171	0.232037991626659	0.175021520084756	0.00138400480458286	0.00251828127444125	0.00258884842235398
131	8.11571529291185	0.17	14.6652996964994	9.62244777637877	19.70815161662	0.20442531486739	9.13991546863051	6.32477039226238	11.9550605449986	0.49	0.36	0.65	7.07349469599243	10.2218957494916	13.3702968029907	12.500923496513	18.0650643346242	23.6292051727353	12.779360603359	18.4832106263551	24.157563785501	14.6652996964994	0.532118627699499	0.62902706943774	-6.70580527053281	-0.329966764044194	-0.309777314632838	-0.339958257612115	0.171612746037124	0.206895531110214	0.15415416936187	0.19574780187171	0.232037991626659	0.175021520084756	0.00138400480458286	0.00251828127444125	0.00258884842235398
131	8.11571529291185	0.17	14.7311480241583	9.62193622525847	19.8403598230582	0.210935274401342	9.332388806076	6.5142654842181	12.1505121279339	0.52	0.38	0.69	7.02223527614948	10.0601103905785	13.0979855050075	12.118140615439	17.3605451150188	22.6029496145986	12.3902601468143	17.7450601407128	23.1122892956112	14.7311480241583	0.549429075450076	-0.590948807131956	-7.53856044940502	-0.329966764044194	-0.309777314632838	-0.339958257612115	0.171612746037124	0.206895531110214	0.15415416936187	0.19574780187171	0.232037991626659	0.175021520084756	0.00138400480458286	0.00251828127444125	0.00258884842235398
131	8.11571529291185	0.17	14.7950788357321	9.60910158810112	19.9810560833631	0.199594300018921	9.40742069048941	6.46613610937406	12.3487052716048	0.54	0.39	0.71	6.74232080507288	9.80923493886983	12.8761490726668	11.3968172156558	16.5809460652793	21.7650749149028	11.6391430764238	16.9324934635248	22.2285375244871	14.7950788357321	0.57447929814432	-0.0840724043291532	-6.5832994820525	-0.329966764044194	-0.309777314632838	-0.339958257612115	0.171612746037124	0.206895531110214	0.15415416936187	0.19574780187171	0.232037991626659	0.175021520084756	0.00138400480458286	0.00251828127444125	0.00258884842235398
131	8.11571529291185	0.17	14.8038796168767	9.77559474935735	19.832164484396	0.180554993047337	8.38599230097624	5.59669326888398	11.1752913330685	0.53	0.36	0.65	5.94566474653151	8.9088853709043	11.8721059952771	10.1665641879735	15.2334110360719	20.3002578841703	10.392091371396	15.5674924276168	20.7502215900291	14.8038796168767	0.551792349783221	1.08803742987171	-5.7705499941845	-0.329966764044194	-0.309777314632838	-0.339958257612115	0.171612746037124	0.206895531110214	0.15415416936187	0.19574780187171	0.232037991626659	0.175021520084756	0.00138400480458286	0.00251828127444125	0.00258884842235398
131	8.11571529291185	0.17	14.8398776237167	9.78924666791068	19.8905085795227	0.207710487500943	9.46702613796014	6.5802588269343	12.353793448986	0.52	0.39	0.68	7.09061433438699	10.2012752086699	13.3119360829529	12.2331226994566	17.5998080608305	22.9664934222044	12.5316189929681	18.0346790558833	23.5292684672944	14.8398776237167	0.56312703372377	0.594900754354061	-6.08081737824911	-0.329966764044194	-0.309777314632838	-0.339958257612115	0.171612746037124	0.206895531110214	0.15415416936187	0.19574780187171	0.232037991626659	0.175021520084756	0.00138400480458286	0.00251828127444125	0.00258884842235398
131	8.11571529291185	0.17	14.8475426375727	9.74506219528331	19.9500230798621	0.174108027926798	8.68767442615106	5.73346538549414	11.641883466808	0.48	0.35	0.66	6.42887609549662	9.74140047745771	13.0539248594188	11.3812663220584	17.2455451834631	23.1098240448679	11.600069799833	17.5775167262582	23.5496887222358	14.8475426375727	0.536478792339202	0.541519837322512	-6.74695402099619	-0.329966764044194	-0.309777314632838	-0.339958257612115	0.171612746037124	0.206895531110214	0.15415416936187	0.19574780187171	0.232037991626659	0.175021520084756	0.00138400480458286	0.00251828127444125	0.00258884842235398
131	8.11571529291185	0.17	14.8585664967411	9.65591496803354	20.0612180254486	0.197239001479088	9.00910129008811	6.17141967862269	11.8467829015535	0.51	0.35	0.7	6.69984249060004	9.78049829191373	12.8611540932274	11.613930371212	16.9541338199237	22.2943372686353	11.7909151955783	17.2198172057474	22.6444056770468	14.8585664967411	0.545768249712966	-0.237047895079621	-7.26612051993115	-0.329966764044194	-0.309777314632838	-0.339958257612115	0.171612746037124	0.206895531110214	0.15415416936187	0.19574780187171	0.232037991626659	0.175021520084756	0.00138400480458286	0.00251828127444125	0.00258884842235398
131	8.11571529291185	0.17	14.9008043117364	9.80314733533741	19.9984612881354	0.201432514832937	9.22693619727274	6.35857391342697	12.0952984811185	0.51	0.37	0.66	6.8932768091286	10.0028443757902	13.1124119424519	11.9384661083473	17.3239261782293	22.7093862481114	12.2020730201671	17.7082225876868	23.2063711296548	14.9008043117364	0.548112937443121	0.707104842479762	-6.22324681509134	-0.329966764044194	-0.309777314632838	-0.339958257612115	0.171612746037124	0.206895531110214	0.15415416936187	0.19574780187171	0.232037991626659	0.175021520084756	0.00138400480458286	0.00251828127444125	0.00258884842235398
131	8.11571529291185	0.17	14.9097750381715	9.84448345163096	19.9750666247121	0.203251123617301	9.31139583926338	6.43303986545736	12.1897518130694	0.5	0.39	0.69	7.04280055456439	10.1939837389567	13.3451669233491	12.2745037436244	17.7665249209958	23.2585460983671	12.5667721763142	18.2004044733843	23.8102722447132	14.9097750381715	0.568765822898544	0.0608987407648027	-6.5871871610452	-0.329966764044194	-0.309777314632838	-0.339958257612115	0.171612746037124	0.206895531110214	0.15415416936187	0.19574780187171	0.232037991626659	0.175021520084756	0.00138400480458286	0.00251828127444125	0.00258884842235398
131	8.11571529291185	0.17	14.9222592219247	9.71208840340047	20.132430040449	0.193121955188575	9.21480084256609	6.27404113510788	12.1555605500243	0.5	0.38	0.68	6.9028746668236	10.1383803399116	13.3738860129995	12.0693034863609	17.7264103853205	23.3835172842801	12.3298910263117	18.1093649153392	23.8816056830389	14.9222592219247	0.556352881461096	1.64467768203674	-5.12000900355452	-0.329966764044194	-0.309777314632838	-0.339958257612115	0.171612746037124	0.206895531110214	0.15415416936187	0.19574780187171	0.232037991626659	0.175021520084756	0.00138400480458286	0.00251828127444125	0.00258884842235398
131	8.11571529291185	0.17	14.9661456862391	9.77714112214207	20.1551502503362	0.215826837190058	9.55613944170269	6.71219436981596	12.4000845135894	0.5	0.38	0.67	7.37874759988552	10.5051101152138	13.6314726305422	12.8943194954943	18.3576202231145	23.8209209507347	13.198237441512	18.787765704761	24.3853978663085	14.9661456862391	0.547556792674731	-0.152498324058886	-7.08734541853504	-0.329966764044194	-0.309777314632838	-0.339958257612115	0.171612746037124	0.206895531110214	0.15415416936187	0.19574780187171	0.232037991626659	0.175021520084756	0.00138400480458286	0.00251828127444125	0.00258884842235398
131	8.11571529291185	0.17	14.9991242315773	9.88629078789109	20.1119576752636	0.190594390482214	9.21221129785936	6.24821675331834	12.1762058424004	0.47	0.35	0.6	7.14109171524382	10.5286433514461	13.9161949876483	12.8050121938916	18.8793831358598	24.9537540778279	13.1322961028252	19.3644412499218	25.6037976635035	14.9991242315773	0.518457936137048	0.0427064243826772	-7.50274627822472	-0.329966764044194	-0.309777314632838	-0.339958257612115	0.171612746037124	0.206895531110214	0.15415416936187	0.19574780187171	0.232037991626659	0.175021520084756	0.00138400480458286	0.00251828127444125	0.00258884842235398
131	8.11571529291185	0.17	15.0393613568509	9.76975588678897	20.3089668269128	0.231880834902939	9.81269793983589	7.02429350510686	12.6011023745649	0.5	0.36	0.68	7.74048762016412	10.8131966394184	13.8859056586726	13.547658573181	18.9256159746176	24.3035733760543	13.8117815947208	19.304343681452	24.7748246735272	15.0393613568509	0.544111919660059	-0.882705829735981	-8.1355712874705	-0.329966764044194	-0.309777314632838	-0.339958257612115	0.171612746037124	0.206895531110214	0.15415416936187	0.19574780187171	0.232037991626659	0.175021520084756	0.00138400480458286	0.00251828127444125	0.00258884842235398
131	8.11571529291185	0.17	15.0685682267073	9.8322337957411	20.3049026576736	0.180353710375949	8.72255511779308	5.81933555303842	11.6257746825477	0.49	0.37	0.67	6.48819212185191	9.72509883334279	12.9620055448337	11.4432097460828	17.1521347798132	22.8610598135436	11.690125592058	17.511535441745	23.3464276138023	15.0685682267073	0.538955261929013	0.976765872482013	-6.14249660663713	-0.329966764044194	-0.309777314632838	-0.339958257612115	0.171612746037124	0.206895531110214	0.15415416936187	0.19574780187171	0.232037991626659	0.175021520084756	0.00138400480458286	0.00251828127444125	0.00258884842235398
131	8.11571529291185	0.17	15.0750896763576	9.84882570377918	20.301353648936	0.244769122186332	10.8929205817413	7.90553450469797	13.8803066587846	0.5	0.37	0.64	8.67813126783023	11.9574703825813	15.2368094973324	15.1508945081642	20.8761963560715	26.6014982039788	15.5274244060896	21.3908020867374	27.2512239262509	15.0750896763576	0.540847078331194	0.894291450647214	-6.22858603782213	-0.329966764044194	-0.309777314632838	-0.339958257612115	0.171612746037124	0.206895531110214	0.15415416936187	0.19574780187171	0.232037991626659	0.175021520084756	0.00138400480458286	0.00251828127444125	0.00258884842235398
131	8.11571529291185	0.17	15.1819329231759	9.96289396641511	20.4009718799368	0.210188379149043	9.51135570393466	6.63272936825423	12.3899820396151	0.48	0.35	0.68	7.44201407380569	10.6718726303595	13.9017311869132	13.1805046337209	18.9008869453806	24.6212692570402	13.3970149807834	19.2112850800504	3.22837141686232	15.1819329231759	0.527071152004489	0.611217394640634	-6.79286110655994	-0.329966764044194	-0.309777314632838	-0.339958257612115	0.171612746037124	0.206895531110214	0.15415416936187	0.19574780187171	0.232037991626659	0.175021520084756	0.00138400480458286	0.00251828127444125	0.00258884842235398
131	8.11571529291185	0.17	15.2017156577213	9.89015550466058	20.513275810782	0.186662016400441	9.45179726770464	6.37139517142706	12.5321993639822	0.54	0.38	0.71	6.64445495880569	9.85687428503352	13.0692936112614	11.2323417487806	16.6628837475279	22.0934257462751	11.4439374066271	16.9768723519245	22.5105120788884	15.2017156577213	0.572810073680322	0.550094032503891	-5.99562057491118	-0.329966764044194	-0.309777314632838	-0.339958257612115	0.171612746037124	0.206895531110214	0.15415416936187	0.19574780187171	0.232037991626659	0.175021520084756	0.00138400480458286	0.00251828127444125	0.00258884842235398
131	8.11571529291185	0.17	15.2694726442499	9.98717639937875	20.5517688891211	0.201293970838567	9.25402157293932	6.37599985418763	12.132043291691	0.47	0.36	0.66	7.2290903598226	10.4921831355734	13.7552759113242	12.8930306399186	18.7127331259289	24.5324356119392	13.1678607672685	19.116467282138	25.0608158466264	15.2694726442499	0.536110859781279	-0.418192580870886	-7.62549817213328	-0.329966764044194	-0.309777314632838	-0.339958257612115	0.171612746037124	0.206895531110214	0.15415416936187	0.19574780187171	0.232037991626659	0.175021520084756	0.00138400480458286	0.00251828127444125	0.00258884842235398
131	8.11571529291185	0.17	15.2912748184314	10.0213181004525	20.5612315364104	0.20453478643161	9.58930546759796	6.63673942808756	12.5418715071084	0.49	0.39	0.7	7.37062054405208	10.6496770964888	13.9287336489256	12.9661129750744	18.7345035001928	24.5028940253112	13.2411204197734	19.1326406094433	25.0211618765103	15.2912748184314	0.561267389626517	0.383969631665739	-6.3910333135864	-0.329966764044194	-0.309777314632838	-0.339958257612115	0.171612746037124	0.206895531110214	0.15415416936187	0.19574780187171	0.232037991626659	0.175021520084756	0.00138400480458286	0.00251828127444125	0.00258884842235398
131	8.11571529291185	0.17	15.3387794718437	9.95945866576057	20.7181002779268	0.170600090805433	8.36122536878038	5.48284785097974	11.239602886581	0.48	0.34	0.65	6.1500340512161	9.37867001337681	12.6073059755375	10.890175105043	16.6072834471369	22.3243917892309	11.0784429688424	16.8990211075573	22.7177952013216	15.3387794718437	0.52422621246638	0.865086103800169	-6.54741051294315	-0.329966764044194	-0.309777314632838	-0.339958257612115	0.171612746037124	0.206895531110214	0.15415416936187	0.19574780187171	0.232037991626659	0.175021520084756	0.00138400480458286	0.00251828127444125	0.00258884842235398
131	8.11571529291185	0.17	15.3530642771805	9.96079032572439	20.7453382286366	0.173356917976003	8.45200253730743	5.57040377160883	11.333601303006	0.47	0.35	0.63	6.31238153103139	9.57780924044593	12.8432369498605	11.2541046162069	17.0759113111529	22.8977180060989	11.5093121136638	17.4594989556285	23.4117377387297	15.3530642771805	0.517182180025742	0.207447646331099	-7.33600639076447	-0.329966764044194	-0.309777314632838	-0.339958257612115	0.171612746037124	0.206895531110214	0.15415416936187	0.19574780187171	0.232037991626659	0.175021520084756	0.00138400480458286	0.00251828127444125	0.00258884842235398
131	8.11571529291185	0.17	15.3660203318272	10.0647042844239	20.6673363792306	0.163087432143408	7.77333865699492	5.02403412589049	10.5226431880993	0.5	0.37	0.69	5.50063285301489	8.51074672720265	11.5208606013904	9.58718643034448	14.8335869190786	20.0799874078128	9.78104146667833	15.1278334544082	20.4750812768864	15.3660203318272	0.540541056549332	0.941460397686279	-6.13738465452898	-0.329966764044194	-0.309777314632838	-0.339958257612115	0.171612746037124	0.206895531110214	0.15415416936187	0.19574780187171	0.232037991626659	0.175021520084756	0.00138400480458286	0.00251828127444125	0.00258884842235398
131	8.11571529291185	0.17	15.3730975528555	10.0002693262575	20.7459257794535	0.225113689948	10.353604424183	7.35447594835539	13.3527329000107	0.49	0.36	0.64	8.18256727146545	11.5193883694684	14.8562094674713	14.4116327234754	20.2886440003714	26.1656552772674	14.7550556810653	20.7620589697162	26.7824559048167	15.3730975528555	0.532958348829511	-0.329005561687677	-7.57323476420552	-0.329966764044194	-0.309777314632838	-0.339958257612115	0.171612746037124	0.206895531110214	0.15415416936187	0.19574780187171	0.232037991626659	0.175021520084756	0.00138400480458286	0.00251828127444125	0.00258884842235398
131	8.11571529291185	0.17	15.4664752704645	10.1697340012492	20.7632165396799	0.18600850117116	9.67452645219859	6.5147328464015	12.8343200579957	0.5	0.36	0.67	7.17595294871819	10.656453343356	14.1369537379939	12.5561572530945	18.6461791061971	24.7362009592998	12.794621778889	18.9991613558915	25.2134971336577	15.4664752704645	0.559167430232268	-0.133592008115566	-6.94731167469482	-0.329966764044194	-0.309777314632838	-0.339958257612115	0.171612746037124	0.206895531110214	0.15415416936187	0.19574780187171	0.232037991626659	0.175021520084756	0.00138400480458286	0.00251828127444125	0.00258884842235398
131	8.11571529291185	0.17	15.6388133751392	10.15261954944	21.1250072008384	0.174186524047849	9.38879641513644	6.19704477693742	12.5805480533355	0.51	0.38	0.7	6.73707460262174	10.2069654414957	13.6768562803697	11.6889201375568	17.7092300337622	23.7295399299677	11.9402884886254	18.0910648528875	24.2374394718085	15.6388133751392	0.566409633524622	0.376641778271712	-6.24560907498082	-0.329966764044194	-0.309777314632838	-0.339958257612115	0.171612746037124	0.206895531110214	0.15415416936187	0.19574780187171	0.232037991626659	0.175021520084756	0.00138400480458286	0.00251828127444125	0.00258884842235398
131	8.11571529291185	0.17	15.6637906477807	10.3287503637762	20.9988309317852	0.181435594365609	8.16762514396849	5.45901537142506	10.8762349165119	0.51	0.38	0.68	5.92294836436667	8.86174862969836	11.80054889503	10.263348582612	15.3557332671097	20.4481179516075	10.4916762025386	15.6964518807812	20.9028175831424	15.6637906477807	0.541073422157423	0.185111368361239	-6.84700636970587	-0.329966764044194	-0.309777314632838	-0.339958257612115	0.171612746037124	0.206895531110214	0.15415416936187	0.19574780187171	0.232037991626659	0.175021520084756	0.00138400480458286	0.00251828127444125	0.00258884842235398
131	8.11571529291185	0.17	15.6782290328575	10.3473650512294	21.0090930144856	0.210778209336261	9.80307673435122	6.8414212189227	12.7647322497797	0.5	0.38	0.66	7.54064698507739	10.8049977710637	14.0693485570501	13.199800092822	18.9140017910499	24.6282034892777	13.520544621243	19.3813847918244	25.2247583339635	15.6782290328575	0.546181862025072	-0.415323262933826	-7.41356981270507	-0.329966764044194	-0.309777314632838	-0.339958257612115	0.171612746037124	0.206895531110214	0.15415416936187	0.19574780187171	0.232037991626659	0.175021520084756	0.00138400480458286	0.00251828127444125	0.00258884842235398
131	8.11571529291185	0.17	15.7906094883619	10.3917106945912	21.1895082821325	0.205293093261695	10.1380852983349	7.02380479496873	13.2523658017011	0.51	0.39	0.69	7.63858899418753	11.0254582868629	14.4123275795383	13.2560696232976	19.1336702093321	25.0112707953667	13.5695140196098	19.5797777770407	25.5895034277016	15.7906094883619	0.572857089721569	0.275173075928039	-6.17999128859681	-0.329966764044194	-0.309777314632838	-0.339958257612115	0.171612746037124	0.206895531110214	0.15415416936187	0.19574780187171	0.232037991626659	0.175021520084756	0.00138400480458286	0.00251828127444125	0.00258884842235398
131	8.11571529291185	0.17	15.8211846937542	10.4508536378559	21.1915157496524	0.210409778898926	8.86739131943156	6.18545009180901	11.5493325470541	0.48	0.36	0.61	6.96167664218289	9.98018092609455	12.9986852100062	12.3551870675011	17.7122564932491	23.0693259189971	12.6700216627484	18.1666896139909	23.6690414659929	15.8211846937542	0.51906711531102	0.390124740771037	-7.0823430664569	-0.329966764044194	-0.309777314632838	-0.339958257612115	0.171612746037124	0.206895531110214	0.15415416936187	0.19574780187171	0.232037991626659	0.175021520084756	0.00138400480458286	0.00251828127444125	0.00258884842235398
131	8.11571529291185	0.17	15.8284397592364	10.3303043163564	21.3265752021164	0.187632421269256	9.83844628769289	6.64224346772069	13.0346491076651	0.52	0.39	0.72	7.13294936061189	10.5652765512516	13.9976037418913	12.2795486699682	18.1883847850054	24.0972209000427	12.5373410601482	18.5630279289558	24.5941528783368	15.8284397592364	0.577816630369757	0.15641823846247	-6.22133587383463	-0.329966764044194	-0.309777314632838	-0.339958257612115	0.171612746037124	0.206895531110214	0.15415416936187	0.19574780187171	0.232037991626659	0.175021520084756	0.00138400480458286	0.00251828127444125	0.00258884842235398
131	8.11571529291185	0.17	15.9683164851659	10.5447290404525	21.3919039298794	0.155998602934468	8.24009849110076	5.24763340208437	11.2325635801172	0.49	0.35	0.67	5.81690818627881	9.13400245329429	12.4510967203098	10.2202197480604	16.048304230105	21.8763887121495	10.4015153055383	16.3312210899386	22.2741219124028	15.9683164851659	0.533776555424075	0.131630202569905	-7.1620275918325	-0.329966764044194	-0.309777314632838	-0.339958257612115	0.171612746037124	0.206895531110214	0.15415416936187	0.19574780187171	0.232037991626659	0.175021520084756	0.00138400480458286	0.00251828127444125	0.00258884842235398
131	8.11571529291185	0.17	16.0223526487721	10.4479481112638	21.5967571862805	0.186640593540472	8.35976208370581	5.63506910486254	11.0844550625491	0.45	0.35	0.62	6.56978439678361	9.74643495515632	12.923085513529	11.9424760771782	17.7169537476318	23.4914314180853	12.2022279796319	18.1057273358801	24.006358410105	16.0223526487721	0.502138466649664	0.435411104282201	-7.38561253277129	-0.329966764044194	-0.309777314632838	-0.339958257612115	0.171612746037124	0.206895531110214	0.15415416936187	0.19574780187171	0.232037991626659	0.175021520084756	0.00138400480458286	0.00251828127444125	0.00258884842235398
131	8.11571529291185	0.17	16.056420596861	10.5236343294078	21.5892068643142	0.16217100761188	8.48034947753316	5.47087755147185	11.4898214035945	0.53	0.37	0.66	5.78766553975596	8.97139919042815	12.1551328411004	9.87060136898057	15.3003148717618	20.730028374543	10.0935130467269	15.6449798334907	21.2032409091299	16.056420596861	0.546254032297855	-0.935663783766401	-7.89604067449605	-0.329966764044194	-0.309777314632838	-0.339958257612115	0.171612746037124	0.206895531110214	0.15415416936187	0.19574780187171	0.232037991626659	0.175021520084756	0.00138400480458286	0.00251828127444125	0.00258884842235398
131	8.11571529291185	0.17	16.2041419207718	10.6555050381746	21.7527788033689	0.201102449877444	9.71487766447743	6.69172790470892	12.7380274242459	0.5	0.36	0.67	7.3861312774867	10.7229945383852	14.0598577992837	12.9412734067672	18.7878063423392	24.6343392779113	13.195060069195	19.1559452474895	25.1288830324851	16.2041419207718	0.545140393909948	-0.850744845045421	-7.89143073403948	-0.329966764044194	-0.309777314632838	-0.339958257612115	0.171612746037124	0.206895531110214	0.15415416936187	0.19574780187171	0.232037991626659	0.175021520084756	0.00138400480458286	0.00251828127444125	0.00258884842235398
131	8.11571529291185	0.17	16.2222034314482	10.5865737653981	21.8578330974982	0.181502904367623	9.71203818963958	6.49198811882648	12.9320882604527	0.48	0.35	0.66	7.26906897227837	10.8745540148421	14.4800390574058	12.8565826532953	19.2334951068322	25.610407560369	13.104398503555	19.6054547258226	26.1117362968733	16.2222034314482	0.541393822969245	-0.52424800592751	-7.65606386155276	-0.329966764044194	-0.309777314632838	-0.339958257612115	0.171612746037124	0.206895531110214	0.15415416936187	0.19574780187171	0.232037991626659	0.175021520084756	0.00138400480458286	0.00251828127444125	0.00258884842235398
131	8.11571529291185	0.17	16.2463583857018	10.7305372484402	21.7621795229633	0.175829035320489	8.7445723814388	5.78868831184748	11.7004564510301	0.51	0.37	0.68	6.30494764741155	9.52444977062107	12.7439518938306	10.9523310919901	16.5449315665129	22.1375320410358	11.1684719365019	16.8766538562305	22.5796280391455	16.2463583857018	0.542119287686533	0.170577688416655	-6.92186791592175	-0.329966764044194	-0.309777314632838	-0.339958257612115	0.171612746037124	0.206895531110214	0.15415416936187	0.19574780187171	0.232037991626659	0.175021520084756	0.00138400480458286	0.00251828127444125	0.00258884842235398
131	8.11571529291185	0.17	16.3369367619936	10.7556864888546	21.9181870351327	0.196830381043167	9.98986118961827	6.83919433051424	13.1405280487223	0.52	0.39	0.68	7.32778020072689	10.7035278565905	14.079275512454	12.5968964591356	18.4000104347519	24.2031244103683	12.8937626989483	18.8274115642861	24.7724887350194	16.3369367619936	0.558918733119544	0.123071655134049	-6.52949712966458	-0.329966764044194	-0.309777314632838	-0.339958257612115	0.171612746037124	0.206895531110214	0.15415416936187	0.19574780187171	0.232037991626659	0.175021520084756	0.00138400480458286	0.00251828127444125	0.00258884842235398
131	8.11571529291185	0.17	16.5725580777198	10.7782358517709	22.3668803036687	0.206303954023708	10.1871670402047	7.0674714327606	13.3068626476487	0.51	0.37	0.69	7.62938786974368	10.9971224338195	14.3648569978954	13.1777414855976	18.9946086098266	24.8114757340556	13.4470627644894	19.3832385640301	25.3263042503466	16.5725580777198	0.55383150991219	0.316031125121843	-6.52987503018692	-0.329966764044194	-0.309777314632838	-0.339958257612115	0.171612746037124	0.206895531110214	0.15415416936187	0.19574780187171	0.232037991626659	0.175021520084756	0.00138400480458286	0.00251828127444125	0.00258884842235398
131	8.11571529291185	0.17	16.6031810433749	10.7870054650748	22.4193566216749	0.182691134245115	8.97574342742529	6.01166111247299	11.9398257423776	0.49	0.35	0.62	6.72047409336718	10.0340405162839	13.3476069392007	11.8737096691374	17.7281070120193	23.5825043549012	12.1517947469789	18.1471226897839	24.163989376025	16.6031810433749	0.516146066005149	0.378740936959721	-7.02023230099831	-0.329966764044194	-0.309777314632838	-0.339958257612115	0.171612746037124	0.206895531110214	0.15415416936187	0.19574780187171	0.232037991626659	0.175021520084756	0.00138400480458286	0.00251828127444125	0.00258884842235398
131	8.11571529291185	0.17	16.6258227101612	10.8950567517129	22.3565886686096	0.184729732631145	9.38375929938343	6.3059286364989	12.461589962268	0.49	0.35	0.65	7.05511001945823	10.4986050539927	13.9421000885271	12.4715751338004	18.5587668186386	24.6459585034768	12.7256825044166	18.9375839487802	25.1500515420402	16.6258227101612	0.532604039324102	-0.41715985561311	-7.66924052296281	-0.329966764044194	-0.309777314632838	-0.339958257612115	0.171612746037124	0.206895531110214	0.15415416936187	0.19574780187171	0.232037991626659	0.175021520084756	0.00138400480458286	0.00251828127444125	0.00258884842235398
131	8.11571529291185	0.17	16.7048221007151	11.0338900622018	22.3757541392284	0.230276649228222	10.5204334845881	7.517390997716	13.5234759714603	0.47	0.36	0.64	8.58938870161354	12.0206721369227	15.4519555722318	15.3992923289942	21.5509916547024	27.7026909804105	15.7560246787974	22.0498898862202	28.3459739603856	16.7048221007151	0.52865986767524	1.3222676496947	-5.93891753559057	-0.329966764044194	-0.309777314632838	-0.339958257612115	0.171612746037124	0.206895531110214	0.15415416936187	0.19574780187171	0.232037991626659	0.175021520084756	0.00138400480458286	0.00251828127444125	0.00258884842235398
131	8.11571529291185	0.17	16.7238908860639	11.0234035040707	22.4243782680571	0.201149778298259	10.369393312413	7.14304159290002	13.595745031926	0.5	0.38	0.69	7.81805830904273	11.3492999433774	14.8805415777121	13.6233613119558	19.7767281407398	25.9300949695238	13.9208426225273	20.2050114551578	26.4907173026077	16.7238908860639	0.555399334561545	0.38791149030586	-6.3637218279233	-0.329966764044194	-0.309777314632838	-0.339958257612115	0.171612746037124	0.206895531110214	0.15415416936187	0.19574780187171	0.232037991626659	0.175021520084756	0.00138400480458286	0.00251828127444125	0.00258884842235398
131	8.11571529291185	0.17	16.888572789587	10.9881237986358	22.7890217805382	0.181174176748906	10.272070529246	6.86256757437377	13.6815734841182	0.49	0.38	0.64	7.64754205598654	11.4470408521459	15.2465396483053	13.4835531543857	20.1825348145043	26.881516474623	13.8442864789119	20.7119243991832	27.6015212674142	16.888572789587	0.543111643977501	0.757709532780329	-6.13191883590521	-0.329966764044194	-0.309777314632838	-0.339958257612115	0.171612746037124	0.206895531110214	0.15415416936187	0.19574780187171	0.232037991626659	0.175021520084756	0.00138400480458286	0.00251828127444125	0.00258884842235398
131	8.11571529291185	0.17	16.9346029277927	11.0092971991011	22.8599086564843	0.188664752533276	9.71615248297473	6.57032740529247	12.861977560657	0.49	0.36	0.65	7.2769779586656	10.7611421928058	14.245306426946	12.7785178784743	18.8967794989431	25.0150411194119	13.0659713665993	19.3200526850968	25.5854502853933	16.9346029277927	0.526622645750209	-0.47690855345708	-7.75505366892503	-0.329966764044194	-0.309777314632838	-0.339958257612115	0.171612746037124	0.206895531110214	0.15415416936187	0.19574780187171	0.232037991626659	0.175021520084756	0.00138400480458286	0.00251828127444125	0.00258884842235398
131	8.11571529291185	0.17	16.9521277019051	11.0535988702387	22.8506565335714	0.223678733892637	11.2050192965182	7.94585342464622	14.4641851683902	0.49	0.37	0.64	8.79777573443659	12.4063762068693	16.014976679302	15.4460057840841	21.781523470841	28.1170411575979	15.8359651943705	22.3232619219707	28.815390644776	16.9521277019051	0.53115432993955	-0.153428846899034	-7.23863335204738	-0.329966764044194	-0.309777314632838	-0.339958257612115	0.171612746037124	0.206895531110214	0.15415416936187	0.19574780187171	0.232037991626659	0.175021520084756	0.00138400480458286	0.00251828127444125	0.00258884842235398
131	8.11571529291185	0.17	17.1348146595723	11.2837977166836	22.9858316024611	0.209063266105948	10.0203074306775	6.97733151258104	13.063283348774	0.51	0.37	0.66	7.57278009757233	10.8754449384792	14.178109779386	13.1249429031698	18.8490345718431	24.5731262405164	13.414159963361	19.2653402658037	25.1249861943313	17.1348146595723	0.538898777060973	0.996840241892619	-5.99678820816961	-0.329966764044194	-0.309777314632838	-0.339958257612115	0.171612746037124	0.206895531110214	0.15415416936187	0.19574780187171	0.232037991626659	0.175021520084756	0.00138400480458286	0.00251828127444125	0.00258884842235398
131	8.11571529291185	0.17	17.2604814206014	11.38177046877	23.1391923724328	0.193410465251566	9.48923117673098	6.4636918999355	12.5147704535265	0.5	0.36	0.66	7.06837805015181	10.376960164684	13.6855422792163	12.3101203269159	18.0722688215764	23.8344173162369	12.5771310548984	18.4556228582487	24.3425859817543	17.2604814206014	0.531410990606626	-0.0206535927498421	-7.18656455724055	-0.329966764044194	-0.309777314632838	-0.339958257612115	0.171612746037124	0.206895531110214	0.15415416936187	0.19574780187171	0.232037991626659	0.175021520084756	0.00138400480458286	0.00251828127444125	0.00258884842235398
131	8.11571529291185	0.17	17.3178282335356	11.2525829445584	23.3830735225127	0.190008880692483	9.2562933898875	6.27245187521088	12.2401349045641	0.47	0.36	0.63	7.1266704591729	10.5168686783955	13.9070668976182	12.7283700670766	18.7833290808567	24.8382880946369	13.0234855068749	19.2185427252121	25.4175313551803	17.3178282335356	0.510378697497246	0.0579519685005564	-7.48676496481329	-0.329966764044194	-0.309777314632838	-0.339958257612115	0.171612746037124	0.206895531110214	0.15415416936187	0.19574780187171	0.232037991626659	0.175021520084756	0.00138400480458286	0.00251828127444125	0.00258884842235398
131	8.11571529291185	0.17	17.3200672599777	11.4050099339677	23.2351245859876	0.172529628470719	9.38998238111384	6.17932013280271	12.600644629425	0.55	0.38	0.73	6.39097763055541	9.71161326153677	13.0322488925181	10.7495933030538	16.3348862901578	21.9201792772617	10.9366106789356	16.6221594487317	22.3018031697336	17.3200672599777	0.573652796590966	-0.410179625949125	-6.85765420773386	-0.329966764044194	-0.309777314632838	-0.339958257612115	0.171612746037124	0.206895531110214	0.15415416936187	0.19574780187171	0.232037991626659	0.175021520084756	0.00138400480458286	0.00251828127444125	0.00258884842235398
131	8.11571529291185	0.17	17.5018500455975	11.4410121430719	23.5626879481231	0.198106248052091	9.73743813181268	6.67871969238125	12.7961565712441	0.48	0.38	0.63	7.55455916760499	11.0143943593841	14.4742295511633	13.4523002808061	19.6131815300385	25.7740627792708	13.8139499843185	20.1431116167365	26.4804608164662	17.5018500455975	0.519278430947663	0.300616622122059	-7.03818465659495	-0.329966764044194	-0.309777314632838	-0.339958257612115	0.171612746037124	0.206895531110214	0.15415416936187	0.19574780187171	0.232037991626659	0.175021520084756	0.00138400480458286	0.00251828127444125	0.00258884842235398
131	8.11571529291185	0.17	17.5406157735662	11.3986645931178	23.6825669540146	0.228047097580566	11.1437211592151	7.94262422341693	14.3448180950133	0.51	0.37	0.65	8.62774265837176	12.1049612462968	15.5821798342219	14.9614603495654	20.9913421031122	27.0212238566589	15.3235588442721	21.5066495278306	27.6892475998932	17.5406157735662	0.542259281285637	0.0281946176506077	-6.95649419521301	-0.329966764044194	-0.309777314632838	-0.339958257612115	0.171612746037124	0.206895531110214	0.15415416936187	0.19574780187171	0.232037991626659	0.175021520084756	0.00138400480458286	0.00251828127444125	0.00258884842235398
131	8.11571529291185	0.17	17.5806877933822	11.5189115705521	23.6424640162123	0.192863565098951	10.0433322982591	6.83549986105403	13.2511647354641	0.52	0.4	0.67	7.33428521679267	10.776192685212	14.2181001536313	12.6194262414296	18.541598088264	24.4637699350983	12.9462642238014	19.0150221695779	25.1030051237267	17.5806877933822	0.544667234933833	0.248228616345719	-6.55270945856934	-0.329966764044194	-0.309777314632838	-0.339958257612115	0.171612746037124	0.206895531110214	0.15415416936187	0.19574780187171	0.232037991626659	0.175021520084756	0.00138400480458286	0.00251828127444125	0.00258884842235398
131	8.11571529291185	0.17	17.9986028088282	11.89696034016	24.1002452774964	0.175441280176122	9.16798483519524	6.06482426497006	12.2711454054204	0.47	0.33	0.64	6.92126198174992	10.4626320758545	14.0040021699591	12.3984139728853	18.7422530839724	25.0860921950594	12.6041390581216	19.0604880587476	25.499355651294	17.9986028088282	0.506142285192418	0.358988992887161	-7.45700927593223	-0.329966764044194	-0.309777314632838	-0.339958257612115	0.171612746037124	0.206895531110214	0.15415416936187	0.19574780187171	0.232037991626659	0.175021520084756	0.00138400480458286	0.00251828127444125	0.00258884842235398
131	8.11571529291185	0.17	18.1319611289789	11.8284767715506	24.4354454864072	0.193438137005146	10.8496166487423	7.39063987224778	14.3085934252367	0.53	0.41	0.67	7.811756100476	11.4678242356113	15.1238923707466	13.3153721171756	19.5472496974431	25.7791272777107	13.6820504071697	20.0949369599141	26.5073605232279	18.1319611289789	0.55640848736919	-0.41164988494476	-7.01641298040852	-0.329966764044194	-0.309777314632838	-0.339958257612115	0.171612746037124	0.206895531110214	0.15415416936187	0.19574780187171	0.232037991626659	0.175021520084756	0.00138400480458286	0.00251828127444125	0.00258884842235398
131	8.11571529291185	0.17	18.4424597649841	12.1187379569261	24.7661815730421	0.205672934850232	10.448260678109	7.24243008798448	13.6540912682335	0.49	0.39	0.66	8.04923278169223	11.6121911209646	15.1751494602371	14.166769693701	20.4376294873859	26.7084892810707	14.5330993802692	20.9617882403483	27.3966683840242	18.4424597649841	0.528695843009278	-0.42472004082709	-7.57729180811125	-0.329966764044194	-0.309777314632838	-0.339958257612115	0.171612746037124	0.206895531110214	0.15415416936187	0.19574780187171	0.232037991626659	0.175021520084756	0.00138400480458286	0.00251828127444125	0.00258884842235398
131	8.11571529291185	0.17	18.5554842971577	12.2483667433142	24.8626018510013	0.222895892626998	11.1957983226494	7.93195654206114	14.4596401032377	0.5	0.37	0.63	8.70785885156736	12.2909689440775	15.8740790365876	15.2036126131934	21.459595711397	27.7155788096005	15.5863244992756	21.9912396198374	28.4143107701708	18.5554842971577	0.532340735179343	-0.956935640256105	-8.17391472798393	-0.329966764044194	-0.309777314632838	-0.339958257612115	0.171612746037124	0.206895531110214	0.15415416936187	0.19574780187171	0.232037991626659	0.175021520084756	0.00138400480458286	0.00251828127444125	0.00258884842235398
131	8.11571529291185	0.18	11.9766734460539	7.91948342760818	16.0338634644995	0.221454133266543	8.07088439337133	5.70819411373917	10.4335746730035	0.51	0.35	0.72	6.20842076550286	8.77816087984374	11.3479009941846	10.7748066083741	15.2346288098033	19.6944510112326	10.9131013468763	15.4305296024333	19.9499021997727	11.9766734460539	0.583398280065065	0.157145644362447	-6.57336887746443	-0.329966764044194	-0.309777314632838	-0.339958257612115	0.171612746037124	0.206895531110214	0.15415416936187	0.19574780187171	0.232037991626659	0.175021520084756	0.00138400480458286	0.00251828127444125	0.00258884842235398
131	8.11571529291185	0.18	12.1158134021756	8.12562000613146	16.1060067982198	0.184596937511666	7.57389831964454	5.08859811740126	10.0591985218878	0.54	0.38	0.76	5.35890869739844	7.9762301211326	10.5935515448668	9.11377649720973	13.5649966661318	18.0162168350539	9.24951473519486	13.7611946989943	18.2836308435637	12.1158134021756	0.600270067377861	-0.0738304319937486	-6.27611456975203	-0.329966764044194	-0.309777314632838	-0.339958257612115	0.171612746037124	0.206895531110214	0.15415416936187	0.19574780187171	0.232037991626659	0.175021520084756	0.00138400480458286	0.00251828127444125	0.00258884842235398
131	8.11571529291185	0.18	12.2810472661302	8.1924963282358	16.3695982040247	0.206925373222599	8.00007941413694	5.55479199294959	10.4453668353243	0.5	0.35	0.72	6.06976035245419	8.74174314826661	11.413725944079	10.5656937241887	15.216841416608	19.8679891090273	10.705889408446	15.4160095013303	20.128702099813	12.2810472661302	0.570819681233079	0.196337073707765	-6.50222664219492	-0.329966764044194	-0.309777314632838	-0.339958257612115	0.171612746037124	0.206895531110214	0.15415416936187	0.19574780187171	0.232037991626659	0.175021520084756	0.00138400480458286	0.00251828127444125	0.00258884842235398
131	8.11571529291185	0.18	12.423739985308	8.22108680855156	16.6263931620645	0.256787750631086	10.3876612894793	7.62852902571798	13.1467935532407	0.48	0.36	0.67	8.61009127089413	11.7242408716054	14.8383904723167	15.3094712087734	20.846692842308	26.3839144758426	15.6211880849528	21.2721237272562	26.9183144134726	12.423739985308	0.562024317047081	-0.239227571970958	-7.17857603139204	-0.329966764044194	-0.309777314632838	-0.339958257612115	0.171612746037124	0.206895531110214	0.15415416936187	0.19574780187171	0.232037991626659	0.175021520084756	0.00138400480458286	0.00251828127444125	0.00258884842235398
131	8.11571529291185	0.18	12.6106717496886	8.43633064370639	16.7850128556708	0.21107479747537	8.42891852464159	5.88468458458821	10.973152464695	0.51	0.37	0.7	6.42334004709774	9.2004608122668	11.9775815774359	11.1734550838462	16.0042804651139	20.8351058463816	11.3807897332401	16.3080252180112	21.2198000393329	12.6106717496886	0.567442620137109	0.407193904960975	-6.27995944267286	-0.329966764044194	-0.309777314632838	-0.339958257612115	0.171612746037124	0.206895531110214	0.15415416936187	0.19574780187171	0.232037991626659	0.175021520084756	0.00138400480458286	0.00251828127444125	0.00258884842235398
131	8.11571529291185	0.18	12.7445179384555	8.55254840423406	16.9364874726768	0.235021828522224	9.57308427702815	6.87653870221689	12.2696298518394	0.44	0.34	0.64	8.12790300849294	11.3151548860954	14.5024067636979	14.9171881747279	20.7667702832705	26.6163523918132	15.2235900136249	21.185889749158	27.1503705228449	12.7445179384555	0.532716996045659	-0.124613157613159	-7.62248197825871	-0.329966764044194	-0.309777314632838	-0.339958257612115	0.171612746037124	0.206895531110214	0.15415416936187	0.19574780187171	0.232037991626659	0.175021520084756	0.00138400480458286	0.00251828127444125	0.00258884842235398
131	8.11571529291185	0.18	12.814959596098	8.4786287066098	17.1512904855863	0.174389586832977	7.81722343775982	5.16160733373521	10.4728395417844	0.52	0.38	0.72	5.5679793419988	8.43267141395231	11.2973634859058	9.61280725593797	14.5585390993713	19.5042709428047	9.80029533268772	14.8345213649059	19.8810988275159	12.814959596098	0.581346536915274	0.0198378265265254	-6.54330721875067	-0.329966764044194	-0.309777314632838	-0.339958257612115	0.171612746037124	0.206895531110214	0.15415416936187	0.19574780187171	0.232037991626659	0.175021520084756	0.00138400480458286	0.00251828127444125	0.00258884842235398
131	8.11571529291185	0.18	12.8740018871927	8.55906788978034	17.188935884605	0.197405688760135	9.31664827753681	6.38363946081425	12.2496570942594	0.54	0.4	0.72	6.72140480769149	9.8096023292987	12.8977998509059	11.4295379623665	16.6809209423211	21.9323039222756	11.6814581841239	17.0521089587436	22.4208734892167	12.8740018871927	0.594138621813492	0.774245615892263	-5.46131743743951	-0.329966764044194	-0.309777314632838	-0.339958257612115	0.171612746037124	0.206895531110214	0.15415416936187	0.19574780187171	0.232037991626659	0.175021520084756	0.00138400480458286	0.00251828127444125	0.00258884842235398
131	8.11571529291185	0.18	12.915949554629	8.60207241703246	17.2298266922256	0.235785887410161	9.37305410325083	6.73845094334616	12.0076572631555	0.52	0.4	0.7	7.20190250067712	10.0177061987578	12.8335098968385	12.3611579226985	17.1941300697139	22.0271022167294	12.6621858886121	17.6038127216329	22.5491065820391	12.915949554629	0.582915976027162	0.608221304852387	-5.86429911203199	-0.329966764044194	-0.309777314632838	-0.339958257612115	0.171612746037124	0.206895531110214	0.15415416936187	0.19574780187171	0.232037991626659	0.175021520084756	0.00138400480458286	0.00251828127444125	0.00258884842235398
131	8.11571529291185	0.18	13.0113945393919	8.6298138891625	17.3929751896214	0.21863332080717	8.93942715760461	6.30088268040896	11.5779716348003	0.53	0.4	0.73	6.71681072561488	9.52952836270781	12.3422459998007	11.5098456489752	16.329684584384	21.1495235197928	11.7583347499554	16.6831237450464	21.6056165345336	13.0113945393919	0.594858211411213	0.281298458613916	-5.98347696389283	-0.329966764044194	-0.309777314632838	-0.339958257612115	0.171612746037124	0.206895531110214	0.15415416936187	0.19574780187171	0.232037991626659	0.175021520084756	0.00138400480458286	0.00251828127444125	0.00258884842235398
131	8.11571529291185	0.18	13.19596989183	8.8433462559897	17.5485935276704	0.214491261684655	8.88658311715499	6.23142140288521	11.5417448314248	0.48	0.36	0.6	6.99866549866908	9.98074414198521	12.9628227853013	12.4034446450641	17.688458964813	22.973473284562	12.74078882714	18.1643338334526	23.5877860622758	13.19596989183	0.53211428672776	0.0260369178898838	-7.3634799828157	-0.329966764044194	-0.309777314632838	-0.339958257612115	0.171612746037124	0.206895531110214	0.15415416936187	0.19574780187171	0.232037991626659	0.175021520084756	0.00138400480458286	0.00251828127444125	0.00258884842235398
131	8.11571529291185	0.18	13.2294758726118	8.84033843579459	17.618613309429	0.23182683008697	9.34464153725344	6.68883872338961	12.0004443511173	0.48	0.37	0.65	7.54726270740905	10.5439026869643	13.5405426665195	13.4170251511095	18.7442537813045	24.0714824114996	13.7440975056673	19.2103396767275	24.6625383324017	13.2294758726118	0.552931872819007	-0.0134990418106341	-7.08158531365688	-0.329966764044194	-0.309777314632838	-0.339958257612115	0.171612746037124	0.206895531110214	0.15415416936187	0.19574780187171	0.232037991626659	0.175021520084756	0.00138400480458286	0.00251828127444125	0.00258884842235398
131	8.11571529291185	0.18	13.2676640570268	8.81961892115169	17.715709192902	0.256699259920523	10.13190636702	7.44008272292135	12.8237300111186	0.49	0.35	0.63	8.30591981557717	11.3110035193749	14.3160872231726	14.6615866491027	19.9661520782568	25.2707175074109	15.002207330453	20.4323785569367	25.8584611976875	13.2676640570268	0.545487351218749	-0.33463225889537	-7.61349298616384	-0.329966764044194	-0.309777314632838	-0.339958257612115	0.171612746037124	0.206895531110214	0.15415416936187	0.19574780187171	0.232037991626659	0.175021520084756	0.00138400480458286	0.00251828127444125	0.00258884842235398
131	8.11571529291185	0.18	13.2860096012219	8.86518962996122	17.7068295724825	0.188384025027769	8.20591645317467	5.54662578290707	10.8652071234423	0.52	0.37	0.67	5.92589109703148	8.76701785123235	11.6081446054332	10.1686586506632	15.0439504293474	19.9192422080316	10.3936292275213	15.3809343649652	20.3645219123601	13.2860096012219	0.564899615013207	0.135306392742936	-6.67753833886573	-0.329966764044194	-0.309777314632838	-0.339958257612115	0.171612746037124	0.206895531110214	0.15415416936187	0.19574780187171	0.232037991626659	0.175021520084756	0.00138400480458286	0.00251828127444125	0.00258884842235398
131	8.11571529291185	0.18	13.2880943827348	8.80613258825192	17.7700561772176	0.187437766621458	8.36383950494774	5.64495400774529	11.0827250021502	0.46	0.36	0.63	6.52659483268738	9.67012160232317	12.813648371959	11.7957835247007	17.4772088665979	23.1586342084951	12.0678191139663	17.8764962074532	23.6902065338307	13.2880943827348	0.538434849024048	-0.461930012949188	-7.76269663682969	-0.329966764044194	-0.309777314632838	-0.339958257612115	0.171612746037124	0.206895531110214	0.15415416936187	0.19574780187171	0.232037991626659	0.175021520084756	0.00138400480458286	0.00251828127444125	0.00258884842235398
131	8.11571529291185	0.18	13.3873317634006	8.90039876035529	17.8742647664458	0.225706359167419	8.90963626854907	6.33315858764302	11.4861139494551	0.53	0.36	0.69	6.74581196056595	9.49016672690626	12.2345214932466	11.5537504002527	16.2540874635141	20.9544245267755	11.7641545467509	16.5542817163265	21.3438627959551	13.3873317634006	0.578319404797808	0.61025575147035	-5.99941090207978	-0.329966764044194	-0.309777314632838	-0.339958257612115	0.171612746037124	0.206895531110214	0.15415416936187	0.19574780187171	0.232037991626659	0.175021520084756	0.00138400480458286	0.00251828127444125	0.00258884842235398
131	8.11571529291185	0.18	13.5008731161068	9.02747394040373	17.9742722918099	0.214963047808257	8.91387923856069	6.25428519241721	11.5734732847042	0.5	0.37	0.66	6.8381410882799	9.74601605169349	12.6538910151071	11.9077535859313	16.9714482473905	22.0351429088498	12.1823646255467	17.3695023842149	22.53721869576	13.5008731161068	0.551349832960654	-0.739926964261491	-7.67475576805499	-0.329966764044194	-0.309777314632838	-0.339958257612115	0.171612746037124	0.206895531110214	0.15415416936187	0.19574780187171	0.232037991626659	0.175021520084756	0.00138400480458286	0.00251828127444125	0.00258884842235398
131	8.11571529291185	0.18	13.6441872432471	9.10885408902169	18.1795203974725	0.184881527259417	8.04600920178961	5.40828372426032	10.6837346793189	0.55	0.39	0.74	5.5852615867697	8.30930262034233	11.033343653915	9.38598856272216	13.9637182873358	18.5414480119495	9.5657721776007	14.2272898774992	18.8987181763759	13.6441872432471	0.59625235414737	0.372560497362179	-5.84025602429831	-0.329966764044194	-0.309777314632838	-0.339958257612115	0.171612746037124	0.206895531110214	0.15415416936187	0.19574780187171	0.232037991626659	0.175021520084756	0.00138400480458286	0.00251828127444125	0.00258884842235398
131	8.11571529291185	0.18	13.6938887045794	9.17665701235148	18.2111203968073	0.198379727417464	8.84628931437355	6.06988761522064	11.6226910135265	0.51	0.4	0.68	6.62477983509072	9.65499244471763	12.6852050543445	11.5230606136192	16.7937751795479	22.0644897454767	11.8230605815005	17.2200114605718	22.6250841441441	13.6938887045794	0.578682757969357	-0.650661697078413	-7.07182566472127	-0.329966764044194	-0.309777314632838	-0.339958257612115	0.171612746037124	0.206895531110214	0.15415416936187	0.19574780187171	0.232037991626659	0.175021520084756	0.00138400480458286	0.00251828127444125	0.00258884842235398
131	8.11571529291185	0.18	13.7244600754653	9.08179954707444	18.3671206038562	0.166616462956679	8.25913223870836	5.37521107305326	11.1430534043635	0.52	0.39	0.7	5.77875589386482	8.87918789680837	11.9796198997519	9.9552834517684	15.2965160594663	20.6377486671642	10.1693973746902	15.6269850402256	21.0872098710864	13.7244600754653	0.574314003601001	0.154853929406483	-6.3648330479366	-0.329966764044194	-0.309777314632838	-0.339958257612115	0.171612746037124	0.206895531110214	0.15415416936187	0.19574780187171	0.232037991626659	0.175021520084756	0.00138400480458286	0.00251828127444125	0.00258884842235398
131	8.11571529291185	0.18	13.7590995525014	9.23442902575848	18.2837700792443	0.218470136554449	8.61341580287412	6.06988135887763	11.1569502468706	0.48	0.36	0.7	6.81099701168085	9.66508994577583	12.5191828798708	12.0635094015784	17.1186249572577	22.173740512937	12.2670514803795	17.4081947225423	22.5593732202627	13.7590995525014	0.552762261685439	0.650253226070354	-6.48666360774474	-0.329966764044194	-0.309777314632838	-0.339958257612115	0.171612746037124	0.206895531110214	0.15415416936187	0.19574780187171	0.232037991626659	0.175021520084756	0.00138400480458286	0.00251828127444125	0.00258884842235398
131	8.11571529291185	0.18	13.7991043746228	9.15574714474842	18.4424616044972	0.189205704047306	8.66167112716492	5.86220394007147	11.4611383142584	0.52	0.4	0.66	6.28860349008403	9.29169572350042	12.2947879569168	10.8187382154791	15.985174414152	21.1516106128248	11.1159218770501	16.4212960168115	21.7344926902233	13.7991043746228	0.564566135129978	-0.248907579468709	-6.84657101744963	-0.329966764044194	-0.309777314632838	-0.339958257612115	0.171612746037124	0.206895531110214	0.15415416936187	0.19574780187171	0.232037991626659	0.175021520084756	0.00138400480458286	0.00251828127444125	0.00258884842235398
131	8.11571529291185	0.18	13.8826559709556	9.31072605135523	18.4545858905559	0.233047260879764	10.1283534933441	7.25964372692218	12.9970632597659	0.52	0.37	0.7	7.78184074637944	10.8569010922599	13.9319614381404	13.3813253158782	18.6690694621881	23.956813608498	13.647413113134	19.0358497654453	24.4364502253091	13.8826559709556	0.590636647910756	0.18114492248708	-6.32701441288882	-0.329966764044194	-0.309777314632838	-0.339958257612115	0.171612746037124	0.206895531110214	0.15415416936187	0.19574780187171	0.232037991626659	0.175021520084756	0.00138400480458286	0.00251828127444125	0.00258884842235398
131	8.11571529291185	0.18	13.9881171114714	9.27824604077174	18.697988182171	0.210664572430131	9.6863840686003	6.75898324146485	12.6137848957358	0.54	0.4	0.7	7.12154519505783	10.2059761737588	13.2904071524597	12.1151501759369	17.3623744075836	22.6095986392302	12.4121836091392	17.7908086174944	23.1657736356774	13.9881171114714	0.576153871386302	-0.692561394523776	-7.0594220837629	-0.329966764044194	-0.309777314632838	-0.339958257612115	0.171612746037124	0.206895531110214	0.15415416936187	0.19574780187171	0.232037991626659	0.175021520084756	0.00138400480458286	0.00251828127444125	0.00258884842235398
131	8.11571529291185	0.18	13.9939758760895	9.31196629658098	18.675985455598	0.237530325692842	9.79655074555396	7.05617314216977	12.5369283489382	0.51	0.34	0.69	7.6228463501312	10.583300549745	13.5437547493588	13.1726518849347	18.288461754582	23.4042716242292	13.354456105793	18.5395728287167	23.7187648220168	13.9939758760895	0.561894262373276	0.347689795394933	-6.60209022674905	-0.329966764044194	-0.309777314632838	-0.339958257612115	0.171612746037124	0.206895531110214	0.15415416936187	0.19574780187171	0.232037991626659	0.175021520084756	0.00138400480458286	0.00251828127444125	0.00258884842235398
131	8.11571529291185	0.18	14.080905858654	9.41399058948856	18.7478211278194	0.193550540137819	8.29670859619967	5.65257933611025	10.9408378562891	0.49	0.37	0.69	6.26085781619583	9.1895238924609	12.118189968726	10.9945736014138	16.1375485219055	21.2805234423973	11.2142656259878	16.4561619434576	21.7036258193616	14.080905858654	0.55324395850968	0.0141198568832291	-6.93063452553498	-0.329966764044194	-0.309777314632838	-0.339958257612115	0.171612746037124	0.206895531110214	0.15415416936187	0.19574780187171	0.232037991626659	0.175021520084756	0.00138400480458286	0.00251828127444125	0.00258884842235398
131	8.11571529291185	0.18	14.092270198051	9.33457386649685	18.8499665296051	0.195416438616265	9.13963755765789	6.24416491670823	12.0351101986076	0.47	0.37	0.65	7.08024842276682	10.3634201315076	13.6465918402484	12.6283296027122	18.4841939742164	24.3400583457205	12.9275309490542	18.9188594024477	24.9090634806558	14.092270198051	0.548397495918819	0.453506170147856	-6.53133030706504	-0.329966764044194	-0.309777314632838	-0.339958257612115	0.171612746037124	0.206895531110214	0.15415416936187	0.19574780187171	0.232037991626659	0.175021520084756	0.00138400480458286	0.00251828127444125	0.00258884842235398
131	8.11571529291185	0.18	14.141748509676	9.44526633213095	18.838230687221	0.208804312978221	9.29316560341702	6.46879709222789	12.1175341146061	0.51	0.36	0.77	7.01486386206692	10.0776528659305	13.1404418697941	12.1513590183941	17.4568146217149	22.7622702250358	12.278091404742	17.6308158487885	22.9907090388304	14.141748509676	0.585325925227739	0.0764274384935593	-6.48578335697903	-0.329966764044194	-0.309777314632838	-0.339958257612115	0.171612746037124	0.206895531110214	0.15415416936187	0.19574780187171	0.232037991626659	0.175021520084756	0.00138400480458286	0.00251828127444125	0.00258884842235398
131	8.11571529291185	0.18	14.1757245440281	9.44827131586239	18.9031777721937	0.186478576796821	8.60731106429408	5.80043663538462	11.4141854932035	0.5	0.39	0.69	6.40860397883817	9.50977510852081	12.6109462382034	11.2356907294918	16.6727250395225	22.1097593495533	11.4970751870724	17.0526884805462	22.6167933760368	14.1757245440281	0.565065314511232	0.138842746767422	-6.5820117418663	-0.329966764044194	-0.309777314632838	-0.339958257612115	0.171612746037124	0.206895531110214	0.15415416936187	0.19574780187171	0.232037991626659	0.175021520084756	0.00138400480458286	0.00251828127444125	0.00258884842235398
131	8.11571529291185	0.18	14.2416553094686	9.46855561575859	19.0147550031785	0.190259272863134	8.95397806046263	6.06993617913341	11.8380199417919	0.48	0.37	0.67	6.85386481539259	10.1103789850989	13.3668931548052	12.190212413015	17.9822145204331	23.7742166278513	12.4477359891196	18.3690877467053	24.2859200687248	14.2416553094686	0.549881356187785	0.375058104976435	-6.61211290959775	-0.329966764044194	-0.309777314632838	-0.339958257612115	0.171612746037124	0.206895531110214	0.15415416936187	0.19574780187171	0.232037991626659	0.175021520084756	0.00138400480458286	0.00251828127444125	0.00258884842235398
131	8.11571529291185	0.18	14.2660244608417	9.58452131178275	18.9475276099006	0.20374597809692	9.40871565761056	6.50471237751709	12.312718937704	0.53	0.42	0.72	6.891476158028	9.96814860810771	13.0448210581874	11.7638235366018	17.015736327521	22.2676491184402	12.0557368246358	17.4266893155177	22.8141951850559	14.2660244608417	0.590573128768309	-0.570447616523631	-6.88609181226326	-0.329966764044194	-0.309777314632838	-0.339958257612115	0.171612746037124	0.206895531110214	0.15415416936187	0.19574780187171	0.232037991626659	0.175021520084756	0.00138400480458286	0.00251828127444125	0.00258884842235398
131	8.11571529291185	0.18	14.2779590209319	9.55021138223396	19.0057066596298	0.216632021998547	8.88585488631642	6.24766373828798	11.5240460343449	0.52	0.37	0.66	6.73264752194851	9.57563201010975	12.418616498271	11.6160018978777	16.5210727637531	21.4261436296285	11.8729179003845	16.889934951541	21.9124829886204	14.2779590209319	0.558387916089884	0.674531192020929	-6.17169324187681	-0.329966764044194	-0.309777314632838	-0.339958257612115	0.171612746037124	0.206895531110214	0.15415416936187	0.19574780187171	0.232037991626659	0.175021520084756	0.00138400480458286	0.00251828127444125	0.00258884842235398
131	8.11571529291185	0.18	14.3562832798834	9.53132843608426	19.1812381236826	0.188616668180027	8.44921243937512	5.71315823066021	11.18526664809	0.5	0.36	0.64	6.26829466793029	9.27020592528294	12.2721171826356	10.9400149007167	16.1792315658309	21.4184482309452	11.1871648951415	16.5513532997447	21.9051667168293	14.3562832798834	0.541263818648396	-0.343806747311657	-7.50877966523087	-0.329966764044194	-0.309777314632838	-0.339958257612115	0.171612746037124	0.206895531110214	0.15415416936187	0.19574780187171	0.232037991626659	0.175021520084756	0.00138400480458286	0.00251828127444125	0.00258884842235398
131	8.11571529291185	0.18	14.3765903684976	9.5768163166925	19.1763644203027	0.198206180073667	8.58795856022667	5.89116217063733	11.284754949816	0.51	0.37	0.68	6.39668465027906	9.32489398666334	12.2531033230476	11.0896325516808	16.1661319181903	21.2426312846998	11.3241363500185	16.5253082666038	21.6868121265261	14.3765903684976	0.553218633599782	-1.24846078829628	-8.10666562447286	-0.329966764044194	-0.309777314632838	-0.339958257612115	0.171612746037124	0.206895531110214	0.15415416936187	0.19574780187171	0.232037991626659	0.175021520084756	0.00138400480458286	0.00251828127444125	0.00258884842235398
131	8.11571529291185	0.18	14.5126774371975	9.74678801133592	19.2785668630591	0.225779988257138	9.36871791764351	6.66005415424081	12.0773816810462	0.54	0.38	0.71	7.01086461749309	9.86220403602223	12.7135434545514	11.9200973039403	16.7680362058872	21.6159751078341	12.1433426039154	17.0837424756165	22.0186385495635	14.5126774371975	0.579888724236349	-1.05523198688654	-7.63172740940509	-0.329966764044194	-0.309777314632838	-0.339958257612115	0.171612746037124	0.206895531110214	0.15415416936187	0.19574780187171	0.232037991626659	0.175021520084756	0.00138400480458286	0.00251828127444125	0.00258884842235398
131	8.11571529291185	0.18	14.5208529749484	9.73084910173833	19.3108568481584	0.183026704504143	9.36364186674038	6.27493312848803	12.4523506049927	0.49	0.39	0.67	7.00667389145446	10.4555671993955	13.9044605073366	12.369906433744	18.4587423322192	24.5475782306944	12.6829589171557	18.9316497810013	25.1831395451909	14.5208529749484	0.558324296516887	0.902611290007889	-5.85151282516404	-0.329966764044194	-0.309777314632838	-0.339958257612115	0.171612746037124	0.206895531110214	0.15415416936187	0.19574780187171	0.232037991626659	0.175021520084756	0.00138400480458286	0.00251828127444125	0.00258884842235398
131	8.11571529291185	0.18	14.5443958372888	9.73263080932921	19.3561608652483	0.243934826848088	10.6908297467751	7.75223575064652	13.6294237429038	0.5	0.38	0.7	8.4936116755599	11.7132346434459	14.9328576113318	14.8104435409754	20.4245504734024	26.0386574058293	15.1148983321517	20.8461739377927	26.5693292001114	14.5443958372888	0.567818601695705	0.447073669916069	-6.25110364813644	-0.329966764044194	-0.309777314632838	-0.339958257612115	0.171612746037124	0.206895531110214	0.15415416936187	0.19574780187171	0.232037991626659	0.175021520084756	0.00138400480458286	0.00251828127444125	0.00258884842235398
131	8.11571529291185	0.18	14.5471436457435	9.63358990540592	19.460697386081	0.181520750887288	8.96941097884653	5.99575939178323	11.9430625659098	0.49	0.38	0.68	6.67299581233648	9.98252898256589	13.2920621527953	11.7553541599814	17.585529333826	23.4157045076705	12.0232526323265	17.9809865145523	23.9462807300701	14.5471436457435	0.552867103006979	-0.129101177163834	-7.06399029272874	-0.329966764044194	-0.309777314632838	-0.339958257612115	0.171612746037124	0.206895531110214	0.15415416936187	0.19574780187171	0.232037991626659	0.175021520084756	0.00138400480458286	0.00251828127444125	0.00258884842235398
131	8.11571529291185	0.18	14.6376564687523	9.80700769408974	19.4683052434148	0.16450659521586	8.02299570923177	5.20005421436113	10.8459372041024	0.45	0.37	0.65	6.10320190772167	9.41643311775395	12.7296643277862	11.1460031477944	17.1968082915122	23.24761343523	11.4004166998145	17.5947082474309	23.7698496065286	14.6376564687523	0.526654104588794	-0.739646743780969	-8.15432737870345	-0.329966764044194	-0.309777314632838	-0.339958257612115	0.171612746037124	0.206895531110214	0.15415416936187	0.19574780187171	0.232037991626659	0.175021520084756	0.00138400480458286	0.00251828127444125	0.00258884842235398
131	8.11571529291185	0.18	14.6593041403776	9.82721899222422	19.4913892885311	0.190749922424441	8.80748967422084	5.97514048955976	11.6398388588819	0.49	0.37	0.71	6.65393108904617	9.80804208070914	12.9621530723721	11.7262714505398	17.2847843323847	22.8432972142296	11.9355199765414	17.6023181666378	23.2580596938643	14.6593041403776	0.559568741601119	0.29299596755978	-6.50875129623491	-0.329966764044194	-0.309777314632838	-0.339958257612115	0.171612746037124	0.206895531110214	0.15415416936187	0.19574780187171	0.232037991626659	0.175021520084756	0.00138400480458286	0.00251828127444125	0.00258884842235398
131	8.11571529291185	0.18	14.7021969812756	9.86618232710338	19.5382116354478	0.237378815888537	10.3628368173592	7.46283964886532	13.2628339858532	0.48	0.38	0.67	8.40993970032798	11.6779720399836	14.9460043796392	14.9380012646644	20.7427838151071	26.5475663655499	15.29604738557	21.2384210129679	27.1940574873534	14.7021969812756	0.561180598287625	0.00665386580142886	-6.7998252444242	-0.329966764044194	-0.309777314632838	-0.339958257612115	0.171612746037124	0.206895531110214	0.15415416936187	0.19574780187171	0.232037991626659	0.175021520084756	0.00138400480458286	0.00251828127444125	0.00258884842235398
131	8.11571529291185	0.18	14.7670219761526	9.8626831916582	19.671360760647	0.203024444514033	9.36496865571325	6.46802449087745	12.2619128205491	0.49	0.39	0.67	7.21289301888249	10.4434541232981	13.6740152277138	12.7230530244304	18.4215432311395	24.1200334378486	13.0477269597931	18.8923951296924	24.7307386791434	14.7670219761526	0.556030611193508	0.309891278479983	-6.52058582322271	-0.329966764044194	-0.309777314632838	-0.339958257612115	0.171612746037124	0.206895531110214	0.15415416936187	0.19574780187171	0.232037991626659	0.175021520084756	0.00138400480458286	0.00251828127444125	0.00258884842235398
131	8.11571529291185	0.18	14.7790565584623	9.84006859225403	19.7180445246705	0.209925378668261	8.76060203160492	6.10709039314168	11.4141136700682	0.51	0.35	0.67	6.60287009420785	9.4717964591946	12.3407228241813	11.4159393076658	16.3761291635257	21.3363190193857	11.6177313446457	16.6640046394728	21.7209429865747	14.7790565584623	0.546394112412436	0.702665434565392	-6.39898203497466	-0.329966764044194	-0.309777314632838	-0.339958257612115	0.171612746037124	0.206895531110214	0.15415416936187	0.19574780187171	0.232037991626659	0.175021520084756	0.00138400480458286	0.00251828127444125	0.00258884842235398
131	8.11571529291185	0.18	14.8462887491901	9.9113452356162	19.781232262764	0.238355509323099	9.59741362807825	6.91884221772019	12.2759850384363	0.54	0.36	0.73	7.25798754345389	10.0678562062829	12.877724869112	12.3138527083606	17.0810569280925	21.8482611478244	12.4844660292374	17.3162680767834	22.1492921642417	14.8462887491901	0.57138945637423	-0.276639659978526	-6.8826464361886	-0.329966764044194	-0.309777314632838	-0.339958257612115	0.171612746037124	0.206895531110214	0.15415416936187	0.19574780187171	0.232037991626659	0.175021520084756	0.00138400480458286	0.00251828127444125	0.00258884842235398
131	8.11571529291185	0.18	14.8595223945742	9.89720497246536	19.8218398166831	0.201541267373056	9.3962746443821	6.47625745010536	12.3162918386588	0.48	0.36	0.65	7.25023680719903	10.5192260811284	13.7882153550577	12.8218479019409	18.6029671092169	24.3840863164929	13.1044442230823	19.0188321336411	24.9220100449309	14.8595223945742	0.547356428847434	0.570241232734086	-6.53196737876017	-0.329966764044194	-0.309777314632838	-0.339958257612115	0.171612746037124	0.206895531110214	0.15415416936187	0.19574780187171	0.232037991626659	0.175021520084756	0.00138400480458286	0.00251828127444125	0.00258884842235398
131	8.11571529291185	0.18	14.8900531513353	9.90122608601246	19.8788802166582	0.222601152904751	9.89238796528159	7.00606554139545	12.7787103891677	0.51	0.38	0.64	7.63665906914405	10.782770133137	13.9288811971299	13.2720781260908	18.739839807817	24.2076014895433	13.6238791388201	19.2458470429013	24.8494806107402	14.8900531513353	0.541787480959388	-0.251941003725713	-7.34555601420539	-0.329966764044194	-0.309777314632838	-0.339958257612115	0.171612746037124	0.206895531110214	0.15415416936187	0.19574780187171	0.232037991626659	0.175021520084756	0.00138400480458286	0.00251828127444125	0.00258884842235398
131	8.11571529291185	0.18	14.903204085214	9.85777099855944	19.9486371718686	0.169622862870612	7.98639389833102	5.22752105047262	10.7452667461894	0.51	0.37	0.68	5.69143395889756	8.69514115834767	11.6988483577978	9.88403495814723	15.1004263241562	20.3168176901652	10.077778708835	15.3964115331738	20.714227824781	14.903204085214	0.548552640323898	-0.79551008602195	-7.76399432834557	-0.329966764044194	-0.309777314632838	-0.339958257612115	0.171612746037124	0.206895531110214	0.15415416936187	0.19574780187171	0.232037991626659	0.175021520084756	0.00138400480458286	0.00251828127444125	0.00258884842235398
131	8.11571529291185	0.18	14.9792648825312	9.92550746947904	20.0330222955833	0.20435967993167	9.66067258712151	6.68453085350807	12.6368143207349	0.46	0.35	0.64	7.71154848263364	11.1449474410519	14.5783463994702	13.9163710948487	20.1123321433485	26.3082931918484	14.1929805804802	20.5177968063647	26.836372426231	14.9792648825312	0.528127487871001	-0.00933526207302618	-7.46021018370364	-0.329966764044194	-0.309777314632838	-0.339958257612115	0.171612746037124	0.206895531110214	0.15415416936187	0.19574780187171	0.232037991626659	0.175021520084756	0.00138400480458286	0.00251828127444125	0.00258884842235398
131	8.11571529291185	0.18	15.0327234095477	10.0024193006163	20.0630275184791	0.189318712855092	8.96092038452587	6.06580162859782	11.8560391404539	0.48	0.37	0.65	6.84948071301855	10.1186380799751	13.3877954469316	12.1827531558146	17.9974037691736	23.8120543825326	12.4729491317348	18.4344011162525	24.3939467819807	15.0327234095477	0.540979113357928	-0.169267898181437	-7.27120828803815	-0.329966764044194	-0.309777314632838	-0.339958257612115	0.171612746037124	0.206895531110214	0.15415416936187	0.19574780187171	0.232037991626659	0.175021520084756	0.00138400480458286	0.00251828127444125	0.00258884842235398
131	8.11571529291185	0.18	15.0502727232048	10.0586983954953	20.0418470509143	0.19852425864163	8.90650690543545	6.11247558592842	11.7005382249425	0.51	0.39	0.67	6.66067936350994	9.70529630949554	12.7499132554811	11.5736940348846	16.8640650410778	22.1544360472709	11.8614234064303	17.2867092819219	22.7094050762043	15.0502727232048	0.557671527020296	0.870583264624624	-5.93663124059291	-0.329966764044194	-0.309777314632838	-0.339958257612115	0.171612746037124	0.206895531110214	0.15415416936187	0.19574780187171	0.232037991626659	0.175021520084756	0.00138400480458286	0.00251828127444125	0.00258884842235398
131	8.11571529291185	0.18	15.0534529261776	10.0640948132427	20.0428110391125	0.184822260079304	8.76334995476209	5.8898934062702	11.636806503254	0.54	0.36	0.74	6.19710816746376	9.22044319531916	12.2437782231746	10.5333475633208	15.6721700250556	20.8109924867905	10.6714953027984	15.8785823486399	21.0866498055067	15.0534529261776	0.578058741828207	0.810085114731345	-5.6519174955233	-0.329966764044194	-0.309777314632838	-0.339958257612115	0.171612746037124	0.206895531110214	0.15415416936187	0.19574780187171	0.232037991626659	0.175021520084756	0.00138400480458286	0.00251828127444125	0.00258884842235398
131	8.11571529291185	0.18	15.0919996546299	10.0568410319939	20.127158277266	0.191165576106063	9.32172731773501	6.32803733281193	12.3154173026581	0.49	0.38	0.68	7.04184927391122	10.3732319029828	13.7046145320543	12.4040302753945	18.2721722055291	24.1403141356638	12.6966098674665	18.6908452516222	24.6947705774205	15.0919996546299	0.553711476633149	-0.446243620954808	-7.38703780040052	-0.329966764044194	-0.309777314632838	-0.339958257612115	0.171612746037124	0.206895531110214	0.15415416936187	0.19574780187171	0.232037991626659	0.175021520084756	0.00138400480458286	0.00251828127444125	0.00258884842235398
131	8.11571529291185	0.18	15.0981317372891	10.0789395673327	20.1173239072455	0.222267414727322	10.36548596023	7.33820745065533	13.3927644698047	0.52	0.38	0.7	7.90791028086193	11.1702120091621	14.4325137374623	13.643781585905	19.2723396584426	24.9008977309801	13.9361650763716	19.6764842961969	25.4271106083795	15.0981317372891	0.582718104859162	-0.399807361115913	-6.79383875276309	-0.329966764044194	-0.309777314632838	-0.339958257612115	0.171612746037124	0.206895531110214	0.15415416936187	0.19574780187171	0.232037991626659	0.175021520084756	0.00138400480458286	0.00251828127444125	0.00258884842235398
131	8.11571529291185	0.18	15.1313130562596	10.0494484587137	20.2131776538055	0.171192235619331	8.42136294721112	5.52833439119697	11.3143915032253	0.51	0.37	0.65	6.02622609546863	9.17980598870907	12.3333858819495	10.4735767222375	15.9544963622084	21.4354160021793	10.7215706343291	16.3258070777956	21.9465971216606	15.1313130562596	0.550859908381881	-1.60492630820569	-8.53395413989338	-0.329966764044194	-0.309777314632838	-0.339958257612115	0.171612746037124	0.206895531110214	0.15415416936187	0.19574780187171	0.232037991626659	0.175021520084756	0.00138400480458286	0.00251828127444125	0.00258884842235398
131	8.11571529291185	0.18	15.1441505504255	10.1117360112764	20.1765650895745	0.245767156853004	10.7331668192811	7.79751775086483	13.6688158876974	0.53	0.4	0.7	8.25219961750005	11.3590296233455	14.4658596291909	14.0771102781166	19.3769322207295	24.6767541633423	14.4185355174788	19.8517260110277	25.2787465599664	15.1441505504255	0.590218545133707	-0.351750796973505	-6.57406017101591	-0.329966764044194	-0.309777314632838	-0.339958257612115	0.171612746037124	0.206895531110214	0.15415416936187	0.19574780187171	0.232037991626659	0.175021520084756	0.00138400480458286	0.00251828127444125	0.00258884842235398
131	8.11571529291185	0.18	15.1768094027359	10.1113128981058	20.242305907366	0.229791116962567	10.1485571221336	7.24769287405337	13.0494213702138	0.5	0.38	0.7	7.92641356559338	11.0989334457119	14.2714533258304	13.8052296477898	19.3307255287174	24.856221409645	14.1044752879751	19.7432202533169	25.3863474806041	15.1768094027359	0.561074338063175	0.120410983123747	-6.66949977908758	-0.329966764044194	-0.309777314632838	-0.339958257612115	0.171612746037124	0.206895531110214	0.15415416936187	0.19574780187171	0.232037991626659	0.175021520084756	0.00138400480458286	0.00251828127444125	0.00258884842235398
131	8.11571529291185	0.18	15.3040643260526	10.1731165835083	20.4350120685969	0.188185759028554	9.01982395771308	6.09487374470695	11.9447741707192	0.48	0.37	0.67	6.87507487916174	10.1744462155575	13.4738175519533	12.2196852455302	18.0839529004298	23.9482205553293	12.4878808173601	18.4835703414216	24.4621280380572	15.3040643260526	0.552723872471232	-0.102815199570642	-7.01367058843679	-0.329966764044194	-0.309777314632838	-0.339958257612115	0.171612746037124	0.206895531110214	0.15415416936187	0.19574780187171	0.232037991626659	0.175021520084756	0.00138400480458286	0.00251828127444125	0.00258884842235398
131	8.11571529291185	0.18	15.4074097162354	10.3225294092118	20.4922900232591	0.223234645821764	10.0670327309902	7.13511981510129	12.9989456468791	0.5	0.38	0.67	7.83739034473611	11.0578752944018	14.2783602440674	13.6886860824492	19.3135440479369	24.9384020134246	14.004452563227	19.7655147560568	25.5194222250818	15.4074097162354	0.562163717164588	0.211880427217601	-6.57262992493269	-0.329966764044194	-0.309777314632838	-0.339958257612115	0.171612746037124	0.206895531110214	0.15415416936187	0.19574780187171	0.232037991626659	0.175021520084756	0.00138400480458286	0.00251828127444125	0.00258884842235398
131	8.11571529291185	0.18	15.4207460098349	10.2413153807316	20.6001766389382	0.210945302052346	9.9493442087672	6.9450079191996	12.9536804983348	0.51	0.38	0.7	7.54469341372893	10.8084472467324	14.072201079736	13.0840207316256	18.7440284313732	24.4040361311208	13.3539578890504	19.1365014879502	24.9080454568019	15.4207460098349	0.574167632766977	0.228273248045405	-6.27270354467545	-0.329966764044194	-0.309777314632838	-0.339958257612115	0.171612746037124	0.206895531110214	0.15415416936187	0.19574780187171	0.232037991626659	0.175021520084756	0.00138400480458286	0.00251828127444125	0.00258884842235398
131	8.11571529291185	0.18	15.469094444957	10.31735302976	20.6208358601539	0.2274462108111	9.96142789696803	7.09505909790367	12.8277966960324	0.46	0.36	0.59	8.221601039352	11.5430872133737	14.8645733873953	14.8821856005514	20.8945150087601	26.9068444169689	15.2843173110674	21.4620185710376	27.6390901041297	15.469094444957	0.515561836913485	-0.153411854725048	-7.81621994115296	-0.329966764044194	-0.309777314632838	-0.339958257612115	0.171612746037124	0.206895531110214	0.15415416936187	0.19574780187171	0.232037991626659	0.175021520084756	0.00138400480458286	0.00251828127444125	0.00258884842235398
131	8.11571529291185	0.18	15.4833823820067	10.3116952260345	20.655069537979	0.190083770915909	9.25805557071364	6.27437190986206	12.2417392315652	0.5	0.37	0.66	6.89752921885387	10.17754601196	13.457562805066	12.0534859736974	17.7853408386436	23.5171957035898	12.3212392061949	18.1872564708181	24.0369019291686	15.4833823820067	0.544073597659447	1.09927849272576	-5.90196008908786	-0.329966764044194	-0.309777314632838	-0.339958257612115	0.171612746037124	0.206895531110214	0.15415416936187	0.19574780187171	0.232037991626659	0.175021520084756	0.00138400480458286	0.00251828127444125	0.00258884842235398
131	8.11571529291185	0.18	15.5859964953075	10.3586526418491	20.8133403487659	0.204280038009091	9.0891111417079	6.28836312464738	11.8898591587684	0.45	0.35	0.64	7.31926114312993	10.5791565605274	13.8390519779249	13.2895400312137	19.2085132444782	25.1274864577427	13.5756331748647	19.627792773559	25.6641048511966	15.5859964953075	0.512830783813825	-0.439886454371879	-8.01272223522922	-0.329966764044194	-0.309777314632838	-0.339958257612115	0.171612746037124	0.206895531110214	0.15415416936187	0.19574780187171	0.232037991626659	0.175021520084756	0.00138400480458286	0.00251828127444125	0.00258884842235398
131	8.11571529291185	0.18	15.6517751638033	10.509699965598	20.7938503620087	0.179010853149931	9.06583927301021	6.03458405478358	12.0970944912368	0.51	0.37	0.66	6.55585062954541	9.84894527373567	13.1420399179259	11.3693831243296	17.0803818627302	22.7913806011308	11.6380161190594	17.4804406072101	23.3181799523985	15.6517751638033	0.557551899247114	-0.0486086641483998	-6.82719849699537	-0.329966764044194	-0.309777314632838	-0.339958257612115	0.171612746037124	0.206895531110214	0.15415416936187	0.19574780187171	0.232037991626659	0.175021520084756	0.00138400480458286	0.00251828127444125	0.00258884842235398
131	8.11571529291185	0.18	15.6601286860559	10.5141375921542	20.8061197799576	0.17460971646056	9.25626164426262	6.11418657936624	12.398336709159	0.52	0.39	0.68	6.54954461302808	9.91534978561983	13.2811549582116	11.2575109949728	17.0427359191633	22.8279608433539	11.5261268266856	17.4490107958881	23.3699213117869	15.6601286860559	0.570196919370591	0.601045277073806	-5.86627304850696	-0.329966764044194	-0.309777314632838	-0.339958257612115	0.171612746037124	0.206895531110214	0.15415416936187	0.19574780187171	0.232037991626659	0.175021520084756	0.00138400480458286	0.00251828127444125	0.00258884842235398
131	8.11571529291185	0.18	15.6843547367592	10.514700023782	20.8540094497364	0.216698293540333	9.16227974149563	6.44254969210074	11.8820097908905	0.51	0.36	0.72	6.95784699783056	9.89511042046182	12.8323738430931	12.0211988148491	17.09596225619	22.1707256975309	12.1904715294438	17.3391989354618	22.4878245359663	15.6843547367592	0.552156012484869	-0.209790081340927	-7.21700230017805	-0.329966764044194	-0.309777314632838	-0.339958257612115	0.171612746037124	0.206895531110214	0.15415416936187	0.19574780187171	0.232037991626659	0.175021520084756	0.00138400480458286	0.00251828127444125	0.00258884842235398
131	8.11571529291185	0.18	15.7323037551969	10.5421168144105	20.9224906959834	0.199618876523266	9.20771089602674	6.32908815731314	12.0863336347403	0.47	0.35	0.65	7.19037087533192	10.4607258754591	13.7310808755862	12.8413598430827	18.6819216304215	24.5224834177603	13.1110043679193	19.0686495544335	25.0324288861315	15.7323037551969	0.524270234420035	-0.612226225815293	-8.08269925832378	-0.329966764044194	-0.309777314632838	-0.339958257612115	0.171612746037124	0.206895531110214	0.15415416936187	0.19574780187171	0.232037991626659	0.175021520084756	0.00138400480458286	0.00251828127444125	0.00258884842235398
131	8.11571529291185	0.18	15.7838972918669	10.49885811542	21.0689364683137	0.178539152364367	8.3546644334588	5.55670655090206	11.1526223160156	0.51	0.37	0.69	6.06543689046279	9.11955479346162	12.1736726964604	10.550987317146	15.8637058964585	21.176424475771	10.7649594515699	16.1902616090735	21.6115589038494	15.7838972918669	0.545862597827437	-0.162826252944843	-7.1357708190637	-0.329966764044194	-0.309777314632838	-0.339958257612115	0.171612746037124	0.206895531110214	0.15415416936187	0.19574780187171	0.232037991626659	0.175021520084756	0.00138400480458286	0.00251828127444125	0.00258884842235398
131	8.11571529291185	0.18	15.784476411454	10.5288709272017	21.0400818957062	0.201889888571263	9.09003384773804	6.26824128653717	11.9118264089389	0.5	0.38	0.67	6.84936901895795	9.93276955558479	13.0161700922116	11.9227862011707	17.2901018282049	22.6574174552391	12.2028463369939	17.7015425144734	23.1897962515585	15.784476411454	0.551631300537514	0.166359855482199	-6.70219137993426	-0.329966764044194	-0.309777314632838	-0.339958257612115	0.171612746037124	0.206895531110214	0.15415416936187	0.19574780187171	0.232037991626659	0.175021520084756	0.00138400480458286	0.00251828127444125	0.00258884842235398
131	8.11571529291185	0.18	15.8636639002345	10.4903969996589	21.23693080081	0.188367729504151	9.30387236060932	6.28860652588469	12.3191381953339	0.47	0.34	0.6	7.15508758879222	10.5858144218584	14.0165412549245	12.7912502630774	18.9244086572169	25.0575670513563	13.0840235890174	19.3637850854989	25.6504579391552	15.8636639002345	0.52187035205933	0.797123944095304	-6.72975707551261	-0.329966764044194	-0.309777314632838	-0.339958257612115	0.171612746037124	0.206895531110214	0.15415416936187	0.19574780187171	0.232037991626659	0.175021520084756	0.00138400480458286	0.00251828127444125	0.00258884842235398
131	8.11571529291185	0.18	15.8792431552046	10.6253187242859	21.1331675861233	0.206670889869114	9.22770650546995	6.40499641970702	12.0504165912329	0.52	0.39	0.66	6.87602733448327	9.90632281557196	12.9366182966607	11.8349178462117	17.0506181807023	22.266318515193	12.1412480112778	17.4971276872479	22.8514325913583	15.8792431552046	0.548821286348663	-0.436488207197946	-7.30919318858763	-0.329966764044194	-0.309777314632838	-0.339958257612115	0.171612746037124	0.206895531110214	0.15415416936187	0.19574780187171	0.232037991626659	0.175021520084756	0.00138400480458286	0.00251828127444125	0.00258884842235398
131	8.11571529291185	0.18	15.9067881394363	10.5772727772338	21.2363035016388	0.187761108613382	8.98800170714526	6.06931367340872	11.9066897408818	0.47	0.35	0.64	6.93721648786336	10.2732725627498	13.6093286376363	12.4401556934386	18.4225345115475	24.4049133296564	12.7074398805302	18.8226525741312	24.9315578394549	15.9067881394363	0.532691887204322	0.190394171535587	-7.17044131565539	-0.329966764044194	-0.309777314632838	-0.339958257612115	0.171612746037124	0.206895531110214	0.15415416936187	0.19574780187171	0.232037991626659	0.175021520084756	0.00138400480458286	0.00251828127444125	0.00258884842235398
131	8.11571529291185	0.18	15.9093689178356	10.6403707328845	21.1783671027866	0.20493568178215	9.54537612831917	6.60995207377415	12.4808001828642	0.49	0.36	0.65	7.32426259835591	10.5769059417656	13.8295492851752	12.8654556859526	18.5788962180055	24.2923367500583	13.1482691644182	18.9875458193955	24.8288936837554	15.9093689178356	0.540441557987799	-0.846513666216795	-8.02263985256564	-0.329966764044194	-0.309777314632838	-0.339958257612115	0.171612746037124	0.206895531110214	0.15415416936187	0.19574780187171	0.232037991626659	0.175021520084756	0.00138400480458286	0.00251828127444125	0.00258884842235398
131	8.11571529291185	0.18	16.0040964808911	10.734881866811	21.2733110949713	0.206529449178625	9.80251493803775	6.8026798034002	12.8023500726753	0.51	0.4	0.7	7.36967010449175	10.6195357381928	13.8694013718938	12.7579469072219	18.3839264453144	24.0099059834069	13.076707996017	18.8380442676646	24.5960320299707	16.0040964808911	0.557054594333132	-0.230425072595225	-7.01858093924548	-0.329966764044194	-0.309777314632838	-0.339958257612115	0.171612746037124	0.206895531110214	0.15415416936187	0.19574780187171	0.232037991626659	0.175021520084756	0.00138400480458286	0.00251828127444125	0.00258884842235398
131	8.11571529291185	0.18	16.0208500964755	10.6516854790109	21.39001471394	0.223896783690229	10.2731048401704	7.28687661543245	13.2593330649083	0.49	0.39	0.66	8.06802247793165	11.3743713723804	14.6807202668291	14.1646567745299	19.9694617803185	25.7742667861071	14.5358115670041	20.4859715938209	26.4519391578473	16.0208500964755	0.554933215405552	0.694099642372059	-6.14220678720803	-0.329966764044194	-0.309777314632838	-0.339958257612115	0.171612746037124	0.206895531110214	0.15415416936187	0.19574780187171	0.232037991626659	0.175021520084756	0.00138400480458286	0.00251828127444125	0.00258884842235398
131	8.11571529291185	0.18	16.0845709173422	10.6751097958723	21.4940320388122	0.212906975112584	10.4168007333661	7.28972855949525	13.543872907237	0.5	0.37	0.69	8.02725682400469	11.4707062257199	14.9141556274351	14.0430580588923	20.067103499489	26.0911489400858	14.3197446411735	20.465056680814	26.6042497958601	16.0845709173422	0.557835651481987	-0.376315480337942	-7.06992868875049	-0.329966764044194	-0.309777314632838	-0.339958257612115	0.171612746037124	0.206895531110214	0.15415416936187	0.19574780187171	0.232037991626659	0.175021520084756	0.00138400480458286	0.00251828127444125	0.00258884842235398
131	8.11571529291185	0.18	16.1182964252952	10.829879155748	21.4067136948424	0.191800440025507	9.25549812774316	6.28916607835734	12.221830177129	0.5	0.37	0.64	6.88908142006708	10.1383680110981	13.387654602129	12.0108632658783	17.6758764333587	23.3408896008391	12.312171302423	18.1284888619306	23.9189667640555	16.1182964252952	0.537661991252513	0.106741895120343	-7.07703031477821	-0.329966764044194	-0.309777314632838	-0.339958257612115	0.171612746037124	0.206895531110214	0.15415416936187	0.19574780187171	0.232037991626659	0.175021520084756	0.00138400480458286	0.00251828127444125	0.00258884842235398
131	8.11571529291185	0.18	16.2008053457068	10.8443234966206	21.557287194793	0.223420097471412	11.198295045427	7.93865741802733	14.4579326728266	0.48	0.37	0.64	8.98188205883904	12.6698709947733	16.3578599307076	15.9964905780284	22.5646997661562	29.1329089542839	16.4052382664816	23.1255111447691	29.8512452732317	16.2008053457068	0.544854481065864	-0.78322367776404	-7.71603582176437	-0.329966764044194	-0.309777314632838	-0.339958257612115	0.171612746037124	0.206895531110214	0.15415416936187	0.19574780187171	0.232037991626659	0.175021520084756	0.00138400480458286	0.00251828127444125	0.00258884842235398
131	8.11571529291185	0.18	16.2379889602747	10.7605949954232	21.7153829251262	0.230830089021793	10.448624617794	7.47072864647548	13.4265205891125	0.49	0.37	0.65	8.31840215187881	11.6341879912659	14.9499738306531	14.6583987690566	20.501361176873	26.3443235846895	15.0044812378532	20.9836255712736	26.9633388987091	16.2379889602747	0.531876938599896	-0.258527880892154	-7.48893540531374	-0.329966764044194	-0.309777314632838	-0.339958257612115	0.171612746037124	0.206895531110214	0.15415416936187	0.19574780187171	0.232037991626659	0.175021520084756	0.00138400480458286	0.00251828127444125	0.00258884842235398
131	8.11571529291185	0.18	16.3219681691566	10.8933185905269	21.7506177477863	0.20773696503079	9.40708720339124	6.53882772836637	12.2753466784161	0.53	0.37	0.68	6.94352311822713	9.98930239262391	13.0350816670207	11.8695952964566	17.0761981598536	22.2828010232507	12.1178874342696	17.4325889782094	22.7527804956918	16.3219681691566	0.561812066869035	-0.148618297657837	-6.87450103448692	-0.329966764044194	-0.309777314632838	-0.339958257612115	0.171612746037124	0.206895531110214	0.15415416936187	0.19574780187171	0.232037991626659	0.175021520084756	0.00138400480458286	0.00251828127444125	0.00258884842235398
131	8.11571529291185	0.18	16.3344078504525	10.9085591562958	21.7602565446092	0.192371431038093	9.6727840681515	6.57841220690191	12.7671559294011	0.51	0.37	0.7	7.17505740320473	10.5500808941367	13.9251043850686	12.4749153768127	18.3429008267027	24.2108862765927	12.7112306418823	18.6902444375566	24.6577775068839	16.3344078504525	0.556086731820346	0.175866773337409	-6.6635553746725	-0.329966764044194	-0.309777314632838	-0.339958257612115	0.171612746037124	0.206895531110214	0.15415416936187	0.19574780187171	0.232037991626659	0.175021520084756	0.00138400480458286	0.00251828127444125	0.00258884842235398
131	8.11571529291185	0.18	16.3883685801677	10.995405271605	21.7813318887305	0.202132380619519	9.24680914641208	6.37850744848206	12.1151108443421	0.5	0.36	0.71	7.01308292753549	10.1667419663066	13.3204010050776	12.2566360324265	17.7682279254619	23.2798198184972	12.4559560372609	18.0559323407444	23.656541402744	16.3883685801677	0.554732662252391	-0.989917618772254	-7.79095116619619	-0.329966764044194	-0.309777314632838	-0.339958257612115	0.171612746037124	0.206895531110214	0.15415416936187	0.19574780187171	0.232037991626659	0.175021520084756	0.00138400480458286	0.00251828127444125	0.00258884842235398
131	8.11571529291185	0.18	16.4526007659853	11.0514190732359	21.8537824587346	0.210678979723069	9.19874169970958	6.41883566288942	11.9786477365297	0.45	0.34	0.6	7.51694081046143	10.7724205009969	14.0279001915325	13.7065706532407	19.6426906139586	25.5788105746765	14.040102674872	20.1280256851151	26.2073555067899	16.4526007659853	0.497294073809834	0.122215645196419	-7.91948117113184	-0.329966764044194	-0.309777314632838	-0.339958257612115	0.171612746037124	0.206895531110214	0.15415416936187	0.19574780187171	0.232037991626659	0.175021520084756	0.00138400480458286	0.00251828127444125	0.00258884842235398
131	8.11571529291185	0.18	16.489598809055	11.0563658451567	21.9228317729534	0.210279483012692	9.85799028105332	6.87527288283662	12.84070767927	0.47	0.37	0.66	7.79594045467578	11.1780734442872	14.5602064338987	13.9049333148778	19.9373464606695	25.9697596064612	14.2207744150815	20.3942055823699	26.5505663962712	16.489598809055	0.541566057009226	1.05440336563032	-6.04438090109767	-0.329966764044194	-0.309777314632838	-0.339958257612115	0.171612746037124	0.206895531110214	0.15415416936187	0.19574780187171	0.232037991626659	0.175021520084756	0.00138400480458286	0.00251828127444125	0.00258884842235398
131	8.11571529291185	0.18	16.5143826302291	10.9382780610279	22.0904871994302	0.216789729443395	10.3220343047568	7.25886786714026	13.3852007423733	0.51	0.39	0.68	7.86793758273695	11.1881250799914	14.5083125772459	13.6250001323728	19.3746079061878	25.1242156800027	13.9520757557173	19.8444959025482	25.7292445039052	16.5143826302291	0.554783031364625	-0.325928878841091	-7.11453136966089	-0.329966764044194	-0.309777314632838	-0.339958257612115	0.171612746037124	0.206895531110214	0.15415416936187	0.19574780187171	0.232037991626659	0.175021520084756	0.00138400480458286	0.00251828127444125	0.00258884842235398
131	8.11571529291185	0.18	16.5199163378591	10.9199806113346	22.1198520643836	0.207980741143565	9.51191068953551	6.61383625515965	12.4099851239114	0.54	0.39	0.71	6.91343161244542	9.94278381241915	12.9721360123929	11.7037573953397	16.8321516864912	21.9605459776427	11.9551120472039	17.1917743299265	22.4264453655442	16.5199163378591	0.562440429212634	-1.00545054112754	-7.63893931825074	-0.329966764044194	-0.309777314632838	-0.339958257612115	0.171612746037124	0.206895531110214	0.15415416936187	0.19574780187171	0.232037991626659	0.175021520084756	0.00138400480458286	0.00251828127444125	0.00258884842235398
131	8.11571529291185	0.18	16.534107411012	11.1000672664888	21.9681475555352	0.194318858047376	8.76374953225128	5.977631295762	11.5498677687406	0.5	0.37	0.7	6.53682984063714	9.5835853072613	12.6303407738855	11.3843704985134	16.690519487553	21.9966684765926	11.6014304228653	17.009844186325	22.4198945103963	16.534107411012	0.547138885705741	-0.852814344347287	-7.81708758005614	-0.329966764044194	-0.309777314632838	-0.339958257612115	0.171612746037124	0.206895531110214	0.15415416936187	0.19574780187171	0.232037991626659	0.175021520084756	0.00138400480458286	0.00251828127444125	0.00258884842235398
131	8.11571529291185	0.18	16.5429989478964	11.1210650605546	21.9649328352383	0.210900560453709	10.0370131492299	7.0057966569647	13.0682296414952	0.44	0.35	0.61	8.29687439991634	11.8867048998178	15.4765353997193	15.2483047712033	21.8458289593494	28.4433531474955	15.6170637335385	22.3603941140393	29.1323451181375	16.5429989478964	0.511913262236491	-0.650150747715119	-8.37064549501651	-0.329966764044194	-0.309777314632838	-0.339958257612115	0.171612746037124	0.206895531110214	0.15415416936187	0.19574780187171	0.232037991626659	0.175021520084756	0.00138400480458286	0.00251828127444125	0.00258884842235398
131	8.11571529291185	0.18	16.5479536375396	11.1123357091234	21.9835715659558	0.197279196964747	9.72682539618501	6.66346428385878	12.7901865085112	0.53	0.36	0.76	7.04970021194557	10.2906236359886	13.5315470600316	12.0233590916351	17.5507978399853	23.0782365883356	12.1520318416647	17.73876119938	23.3248988843236	16.5479536375396	0.57865786038149	-0.115539643753322	-6.62159231002397	-0.329966764044194	-0.309777314632838	-0.339958257612115	0.171612746037124	0.206895531110214	0.15415416936187	0.19574780187171	0.232037991626659	0.175021520084756	0.00138400480458286	0.00251828127444125	0.00258884842235398
131	8.11571529291185	0.18	16.6189269339149	11.0572033790462	22.1806504887836	0.220001518176498	9.86068818382876	6.96183161902752	12.75954474863	0.48	0.37	0.69	7.87881490777638	11.1594967122369	14.4401785166974	14.0344937304751	19.8783558792027	25.7222180279302	14.3069236094433	20.2728659175791	26.220268428954	16.6189269339149	0.534826658458533	-0.339609648924463	-7.55638478200603	-0.329966764044194	-0.309777314632838	-0.339958257612115	0.171612746037124	0.206895531110214	0.15415416936187	0.19574780187171	0.232037991626659	0.175021520084756	0.00138400480458286	0.00251828127444125	0.00258884842235398
131	8.11571529291185	0.18	16.6698148408643	11.0378784408712	22.3017512408575	0.184956093535728	8.91208787205868	5.99115819078735	11.83301755333	0.51	0.36	0.68	6.52537330400507	9.7067542587515	12.8881352134979	11.3351198053399	16.8614449040655	22.3877700027911	11.5351931201836	17.1600910231298	22.7896904389593	16.6698148408643	0.541346884021415	0.467300656983192	-6.63186710159439	-0.329966764044194	-0.309777314632838	-0.339958257612115	0.171612746037124	0.206895531110214	0.15415416936187	0.19574780187171	0.232037991626659	0.175021520084756	0.00138400480458286	0.00251828127444125	0.00258884842235398
131	8.11571529291185	0.18	16.7116824952374	11.0735505486313	22.3498144418435	0.177548661465347	9.03143640122209	5.99657617368083	12.0662966287633	0.49	0.37	0.63	6.67967115596494	10.0602449596075	13.4408187632501	11.7738020008744	17.732509500702	23.6912170005296	12.0794973393324	18.2004145669864	24.3111573050548	16.7116824952374	0.520702138570504	-1.29829265670002	-8.61018850032183	-0.329966764044194	-0.309777314632838	-0.339958257612115	0.171612746037124	0.206895531110214	0.15415416936187	0.19574780187171	0.232037991626659	0.175021520084756	0.00138400480458286	0.00251828127444125	0.00258884842235398
131	8.11571529291185	0.18	16.8566610925449	11.281298294966	22.4320238901238	0.196347061456284	8.91343636236781	6.09795475067271	11.7289179740629	0.52	0.37	0.65	6.55626009662403	9.58334548808237	12.6104308795407	11.295264583731	16.5103917919506	21.7255190001702	11.5599326687552	16.8977120267616	22.2359287832013	16.8566610925449	0.531670118352772	0.135677532030903	-7.00148685542607	-0.329966764044194	-0.309777314632838	-0.339958257612115	0.171612746037124	0.206895531110214	0.15415416936187	0.19574780187171	0.232037991626659	0.175021520084756	0.00138400480458286	0.00251828127444125	0.00258884842235398
131	8.11571529291185	0.18	16.8923759124232	11.3482724162377	22.4364794086086	0.177442387192677	9.84392207609186	6.53483568128818	13.1530084708955	0.51	0.4	0.67	7.05277831743602	10.6241386261	14.195498934764	12.1800194707654	18.3476935615711	24.5153676523768	12.5048276329413	18.8321884425631	25.1736463035346	16.8923759124232	0.568841148303435	0.504044840843703	-5.89337532685147	-0.329966764044194	-0.309777314632838	-0.339958257612115	0.171612746037124	0.206895531110214	0.15415416936187	0.19574780187171	0.232037991626659	0.175021520084756	0.00138400480458286	0.00251828127444125	0.00258884842235398
131	8.11571529291185	0.18	16.9762541711025	11.2249093652298	22.7275989769753	0.16428267649121	8.9045230712562	5.76885602049198	12.0401901220204	0.5	0.38	0.68	6.37059205688222	9.83333328940171	13.2960745219212	11.1654825587223	17.2344909792657	23.3034993998091	11.4272642201393	17.6340187838946	23.8546995571353	16.9762541711025	0.548915297889187	0.501370290983861	-6.4201290879006	-0.329966764044194	-0.309777314632838	-0.339958257612115	0.171612746037124	0.206895531110214	0.15415416936187	0.19574780187171	0.232037991626659	0.175021520084756	0.00138400480458286	0.00251828127444125	0.00258884842235398
131	8.11571529291185	0.18	16.9914595114703	11.3045500783367	22.6783689446039	0.19583910570608	9.12634984254445	6.23896720584354	12.0137324792454	0.48	0.34	0.65	7.01072277104136	10.2552724748559	13.4998221786705	12.4290353626365	18.1811702453788	23.9333051281212	12.6539389488218	18.5137355061268	24.3773978358205	16.9914595114703	0.521902519700417	0.715841716702384	-6.74133889956115	-0.329966764044194	-0.309777314632838	-0.339958257612115	0.171612746037124	0.206895531110214	0.15415416936187	0.19574780187171	0.232037991626659	0.175021520084756	0.00138400480458286	0.00251828127444125	0.00258884842235398
131	8.11571529291185	0.18	17.0254798807799	11.42108915756	22.6298706039998	0.210236393958325	9.75866872159007	6.80561977317446	12.7117176700057	0.48	0.35	0.66	7.6470552151138	10.9652141946206	14.2833731741274	13.556675462995	19.4390972782437	25.3215190934923	13.8077099038766	19.7945521069155	25.7723030877855	17.0254798807799	0.53427820347491	-0.744490400299395	-8.06698416118573	-0.329966764044194	-0.309777314632838	-0.339958257612115	0.171612746037124	0.206895531110214	0.15415416936187	0.19574780187171	0.232037991626659	0.175021520084756	0.00138400480458286	0.00251828127444125	0.00258884842235398
131	8.11571529291185	0.18	17.1861299913842	11.3620963849962	23.0101635977722	0.231481029883956	11.0713809749057	7.92177047163637	14.2209914781751	0.47	0.34	0.66	8.98935097081961	12.5634199667141	16.1374889626086	16.0416439886755	22.4196286295261	28.7976132703767	16.3089416641312	22.7872329172799	29.2777134325323	17.1861299913842	0.537098088662997	0.516447255495386	-6.65712975681334	-0.329966764044194	-0.309777314632838	-0.339958257612115	0.171612746037124	0.206895531110214	0.15415416936187	0.19574780187171	0.232037991626659	0.175021520084756	0.00138400480458286	0.00251828127444125	0.00258884842235398
131	8.11571529291185	0.18	17.2666721612042	11.5647866667542	22.9685576556542	0.203078063294427	9.86318355131292	6.81262783696746	12.9137392656584	0.5	0.4	0.69	7.47613728077784	10.8237989832641	14.1714606857504	13.0497939178964	18.8932253161672	24.736656714438	13.3622937739547	19.3376943286322	25.3269439368856	17.2666721612042	0.550441624995368	-0.0264043342036913	-6.82962459400894	-0.329966764044194	-0.309777314632838	-0.339958257612115	0.171612746037124	0.206895531110214	0.15415416936187	0.19574780187171	0.232037991626659	0.175021520084756	0.00138400480458286	0.00251828127444125	0.00258884842235398
131	8.11571529291185	0.18	17.3045957394683	11.4647368166626	23.1444546622739	0.207359237194485	10.9103476741647	7.5799157572909	14.2407795910385	0.51	0.39	0.69	8.20379542787872	11.8083450043342	15.4128945807896	14.1932371392	20.4294027491784	26.6655683591567	14.514497942166	20.888441258096	27.2644975795166	17.3045957394683	0.555862634260357	-1.22838093019083	-7.9714109561006	-0.329966764044194	-0.309777314632838	-0.339958257612115	0.171612746037124	0.206895531110214	0.15415416936187	0.19574780187171	0.232037991626659	0.175021520084756	0.00138400480458286	0.00251828127444125	0.00258884842235398
131	8.11571529291185	0.18	17.3103234022447	11.5894992844649	23.0311475200244	0.164440128656939	9.02929607219961	5.85151306323674	12.2070790811625	0.5	0.38	0.67	6.45760571410716	9.96453964642589	13.4714735787446	11.3131201999674	17.4569398857984	23.6007595716294	11.5856452218389	17.8758271088321	24.1644056862249	17.3103234022447	0.54324334282791	-0.0723105654906498	-7.07916937103007	-0.329966764044194	-0.309777314632838	-0.339958257612115	0.171612746037124	0.206895531110214	0.15415416936187	0.19574780187171	0.232037991626659	0.175021520084756	0.00138400480458286	0.00251828127444125	0.00258884842235398
131	8.11571529291185	0.18	17.359396744232	11.5913108488542	23.1274826396097	0.186550965661157	8.70029341621806	5.86377384671969	11.5368129857164	0.47	0.35	0.61	6.71862640578782	9.96866908791253	13.2187117700372	12.0681084580162	17.905889160821	23.7436698636258	12.3570699905976	18.337084479171	24.3137561840989	17.359396744232	0.497293774596436	-0.598422830186582	-8.44568482871414	-0.329966764044194	-0.309777314632838	-0.339958257612115	0.171612746037124	0.206895531110214	0.15415416936187	0.19574780187171	0.232037991626659	0.175021520084756	0.00138400480458286	0.00251828127444125	0.00258884842235398
131	8.11571529291185	0.18	17.3876915545293	11.5179826829142	23.2574004261444	0.243359940746117	11.1372146157907	8.07114387977204	14.2032853518093	0.51	0.38	0.65	8.71526095693741	12.0260192552502	15.3367775535629	15.05593366716	20.7753903275733	26.4948469879867	15.428393168876	21.3032827160478	27.1550787503444	17.3876915545293	0.538299270937402	1.44020001432776	-5.65759806477921	-0.329966764044194	-0.309777314632838	-0.339958257612115	0.171612746037124	0.206895531110214	0.15415416936187	0.19574780187171	0.232037991626659	0.175021520084756	0.00138400480458286	0.00251828127444125	0.00258884842235398
131	8.11571529291185	0.18	17.4583817280946	11.7243230117497	23.1924404444395	0.186041818673447	9.7310797504858	6.55316493613805	12.9089945648335	0.54	0.39	0.72	6.87878507179716	10.2146072580858	13.5504294443745	11.6750916168251	17.3368515403959	22.9986114639667	11.9136828143063	17.6949469110355	23.4807784075795	17.4583817280946	0.571544648401365	0.378942846325792	-6.0000520712382	-0.329966764044194	-0.309777314632838	-0.339958257612115	0.171612746037124	0.206895531110214	0.15415416936187	0.19574780187171	0.232037991626659	0.175021520084756	0.00138400480458286	0.00251828127444125	0.00258884842235398
131	8.11571529291185	0.18	17.6648637474233	11.7283704334919	23.6013570613546	0.164819561216996	8.49080191636692	5.50665671568436	11.4749471170495	0.47	0.34	0.65	6.30074390623753	9.71521763491118	13.1296913635848	11.3068921522141	17.4342775500656	23.5616629479171	11.506265876385	17.7404320502647	23.9790523456482	17.6648637474233	0.508974391862608	-0.673604385364244	-8.29349723180669	-0.329966764044194	-0.309777314632838	-0.339958257612115	0.171612746037124	0.206895531110214	0.15415416936187	0.19574780187171	0.232037991626659	0.175021520084756	0.00138400480458286	0.00251828127444125	0.00258884842235398
131	8.11571529291185	0.18	17.7386642266815	11.8014668540552	23.6758615993078	0.208583586269933	10.6727101872097	7.42690358336584	13.9185167910535	0.5	0.38	0.65	8.12915600026301	11.6818705243113	15.2345850483596	14.1659265617586	20.3569128143207	26.5478990668828	14.5305131708017	20.8831163471804	27.2246867333028	17.7386642266815	0.539742989297556	-1.27405898215984	-8.31448714282091	-0.329966764044194	-0.309777314632838	-0.339958257612115	0.171612746037124	0.206895531110214	0.15415416936187	0.19574780187171	0.232037991626659	0.175021520084756	0.00138400480458286	0.00251828127444125	0.00258884842235398
131	8.11571529291185	0.18	17.9230293296433	12.0097207752305	23.8363378840562	0.201096428562037	10.3358007262033	7.11936711644793	13.5522343359586	0.5	0.39	0.65	7.85358697731891	11.4017311729772	14.9498753686356	13.7551045723388	19.9694744634428	26.1838443545468	14.1357930834923	20.5186571043363	26.8922108282068	17.9230293296433	0.544194249033625	0.542345572560712	-6.33687193111855	-0.329966764044194	-0.309777314632838	-0.339958257612115	0.171612746037124	0.206895531110214	0.15415416936187	0.19574780187171	0.232037991626659	0.175021520084756	0.00138400480458286	0.00251828127444125	0.00258884842235398
131	8.11571529291185	0.18	18.3019498156653	12.2876995467388	24.3162000845918	0.204648263942951	10.0878849866197	6.9828881078088	13.1928818654307	0.48	0.36	0.63	7.88705930654325	11.3941031187486	14.901146930954	14.0306197746744	20.2694467378945	26.5082737011147	14.3844554597581	20.7855578690119	27.17817997774	18.3019498156653	0.513678009338974	-0.396188914573467	-7.8261856422332	-0.329966764044194	-0.309777314632838	-0.339958257612115	0.171612746037124	0.206895531110214	0.15415416936187	0.19574780187171	0.232037991626659	0.175021520084756	0.00138400480458286	0.00251828127444125	0.00258884842235398
131	8.11571529291185	0.18	18.4390400168848	12.316706105474	24.5613739282956	0.188969696053246	10.338946895095	6.99480863352004	13.68308515667	0.53	0.37	0.68	7.42066460285649	10.968399748291	14.5161348937255	12.6777322164725	18.7388114534283	24.7998906903841	12.9414537666903	19.1299917584224	25.3271484843537	18.4390400168848	0.555087202262021	0.057126177025928	-6.61128343328894	-0.329966764044194	-0.309777314632838	-0.339958257612115	0.171612746037124	0.206895531110214	0.15415416936187	0.19574780187171	0.232037991626659	0.175021520084756	0.00138400480458286	0.00251828127444125	0.00258884842235398
131	8.11571529291185	0.18	18.4418732867003	12.2950361386571	24.5887104347436	0.205290321197821	10.1826160417902	7.05462973189062	13.3106023516897	0.5	0.37	0.63	7.75617727123081	11.1952261290171	14.6342749868035	13.5549962948438	19.5652114942809	25.575426693718	13.8978566365608	20.0549716003446	26.2192095012721	18.4418732867003	0.525110790065165	-1.11988523812544	-8.39638644122216	-0.329966764044194	-0.309777314632838	-0.339958257612115	0.171612746037124	0.206895531110214	0.15415416936187	0.19574780187171	0.232037991626659	0.175021520084756	0.00138400480458286	0.00251828127444125	0.00258884842235398
131	8.11571529291185	0.18	18.4520312523574	12.403274279321	24.5007882253938	0.204850918896368	10.2002231181623	7.06260231652287	13.3378439198016	0.51	0.36	0.67	7.70347373538661	11.1258070841701	14.5481404329536	13.3939945026257	19.3443898222326	25.2947851418394	13.6772438669813	19.7509420389173	25.8245257977023	18.4520312523574	0.535304307428959	-0.546749183792481	-7.73966859474593	-0.329966764044194	-0.309777314632838	-0.339958257612115	0.171612746037124	0.206895531110214	0.15415416936187	0.19574780187171	0.232037991626659	0.175021520084756	0.00138400480458286	0.00251828127444125	0.00258884842235398
131	8.11571529291185	0.18	18.5102640334771	12.3836939890501	24.6368340779041	0.193697355045174	9.08542236775045	6.19129406520114	11.9795506702998	0.45	0.36	0.59	7.24727591396856	10.635024277738	14.0227726415074	13.2107955009754	19.386198697128	25.5616018932807	13.5617003245383	19.9054055412567	26.2478969278124	18.5102640334771	0.485023979936795	-0.195028815430945	-8.25184249627977	-0.329966764044194	-0.309777314632838	-0.339958257612115	0.171612746037124	0.206895531110214	0.15415416936187	0.19574780187171	0.232037991626659	0.175021520084756	0.00138400480458286	0.00251828127444125	0.00258884842235398
131	8.11571529291185	0.19	11.4755380599803	7.79692004825532	15.1541560717054	0.248051296686972	8.38972037029668	6.10908264417368	10.6703580964197	0.52	0.38	0.71	6.54489413609922	8.9882286512256	11.431563166352	11.2504015879139	15.4503922886291	19.6503829893444	11.4625100958164	15.7485759861049	20.0250554149946	11.4755380599803	0.588314194699578	0.0199035323043514	-6.48450041831832	-0.329966764044194	-0.309777314632838	-0.339958257612115	0.171612746037124	0.206895531110214	0.15415416936187	0.19574780187171	0.232037991626659	0.175021520084756	0.00138400480458286	0.00251828127444125	0.00258884842235398
131	8.11571529291185	0.19	11.8273863056179	8.00896399231364	15.6458086189222	0.204840890725935	8.04541192561377	5.57054165972158	10.520282191506	0.47	0.36	0.62	6.39201650878568	9.2318501484961	12.0716837882065	11.4929159939948	16.5989681159273	21.7050202378598	11.7719578493179	17.0066162779706	22.243715782753	11.8273863056179	0.54114960420134	0.450156418606894	-6.81182433980869	-0.329966764044194	-0.309777314632838	-0.339958257612115	0.171612746037124	0.206895531110214	0.15415416936187	0.19574780187171	0.232037991626659	0.175021520084756	0.00138400480458286	0.00251828127444125	0.00258884842235398
131	8.11571529291185	0.19	12.1487995909243	8.23057933785411	16.0670198439945	0.205099685690228	7.72595946887919	5.35124321972397	10.1006757180344	0.52	0.37	0.71	5.71836478677634	8.25599823384199	10.7936316809076	9.81385937005954	14.168946656525	18.5240339429906	9.9809169124167	14.4097561353512	18.835210543176	12.1487995909243	0.58692829451511	-0.939392933211445	-7.44764568106325	-0.329966764044194	-0.309777314632838	-0.339958257612115	0.171612746037124	0.206895531110214	0.15415416936187	0.19574780187171	0.232037991626659	0.175021520084756	0.00138400480458286	0.00251828127444125	0.00258884842235398
131	8.11571529291185	0.19	12.3134357649914	8.30531100902917	16.3215605209536	0.206058321365996	9.32183538614627	6.4649941044838	12.1786766678087	0.49	0.38	0.67	7.17207106678166	10.3413653255944	13.5106595844072	12.6078297872753	18.1791525180232	23.7504752487711	12.9038831491983	18.6133738889266	24.3117801475246	12.3134357649914	0.567912071720325	-0.441331168914195	-7.30741995959493	-0.329966764044194	-0.309777314632838	-0.339958257612115	0.171612746037124	0.206895531110214	0.15415416936187	0.19574780187171	0.232037991626659	0.175021520084756	0.00138400480458286	0.00251828127444125	0.00258884842235398
131	8.11571529291185	0.19	12.5356433259624	8.5038643706029	16.567422281322	0.231979135307328	8.95150769976024	6.40852328941589	11.4944921101046	0.51	0.36	0.72	6.91930204923251	9.66497003653974	12.410638023847	11.9526321429708	16.6955902051434	21.4385482673159	12.1244498149644	16.9367888126332	21.747952943459	12.5356433259624	0.588947360060128	-0.681236379815526	-7.18965747069452	-0.329966764044194	-0.309777314632838	-0.339958257612115	0.171612746037124	0.206895531110214	0.15415416936187	0.19574780187171	0.232037991626659	0.175021520084756	0.00138400480458286	0.00251828127444125	0.00258884842235398
131	8.11571529291185	0.19	13.0740677714241	8.82860601441079	17.3195295284374	0.194914701745144	8.62882749219284	5.89081202379209	11.3668429605936	0.48	0.36	0.67	6.60918401445395	9.68109464273317	12.7530052710124	11.7050277838388	17.1454572188254	22.585886653812	11.9323526193555	17.475285807885	23.0204152560313	13.0740677714241	0.552937138124523	0.387678541248075	-6.62573945132676	-0.329966764044194	-0.309777314632838	-0.339958257612115	0.171612746037124	0.206895531110214	0.15415416936187	0.19574780187171	0.232037991626659	0.175021520084756	0.00138400480458286	0.00251828127444125	0.00258884842235398
131	8.11571529291185	0.19	13.197118124078	8.89012028863466	17.5041159595213	0.238246158063209	9.17323000818908	6.61227399999183	11.7341860163863	0.51	0.37	0.68	7.20503104546224	9.99556385537712	12.786096665292	12.5192644912166	17.3680178273656	22.2167711635146	12.7908299721077	17.7399806547271	22.6870850422354	13.197118124078	0.561946045309193	0.136219417302531	-6.7090302905851	-0.329966764044194	-0.309777314632838	-0.339958257612115	0.171612746037124	0.206895531110214	0.15415416936187	0.19574780187171	0.232037991626659	0.175021520084756	0.00138400480458286	0.00251828127444125	0.00258884842235398
131	8.11571529291185	0.19	13.3050169630573	9.03669373020222	17.5733401959124	0.21217765914879	8.28817330338833	5.79467771451386	10.7816688922628	0.54	0.39	0.75	6.08875963367318	8.70880099512009	11.328842356567	10.3406413826232	14.7903010434396	19.2399607042559	10.5302490386726	15.0606014487207	19.5959287163133	13.3050169630573	0.59243116865688	0.138785968244207	-6.06870277243367	-0.329966764044194	-0.309777314632838	-0.339958257612115	0.171612746037124	0.206895531110214	0.15415416936187	0.19574780187171	0.232037991626659	0.175021520084756	0.00138400480458286	0.00251828127444125	0.00258884842235398
131	8.11571529291185	0.19	13.3192997523722	8.96203713391566	17.6765623708287	0.192045598638486	7.93650444069323	5.39491164063833	10.4780972407481	0.49	0.36	0.69	5.98853403018289	8.80978783151403	11.6310416328452	10.5314097643775	15.492854365239	20.4542989661005	10.7113930986389	15.7563542609781	20.8019634751127	13.3192997523722	0.553879794657446	0.102889314339746	-6.8801171853754	-0.329966764044194	-0.309777314632838	-0.339958257612115	0.171612746037124	0.206895531110214	0.15415416936187	0.19574780187171	0.232037991626659	0.175021520084756	0.00138400480458286	0.00251828127444125	0.00258884842235398
131	8.11571529291185	0.19	13.3611757336384	9.01604996110343	17.7063015061734	0.208503422670829	8.27525653894843	5.7579572450997	10.7925558327972	0.48	0.37	0.67	6.4467227856126	9.26514085039977	12.0835589151869	11.401593332607	16.3862122908927	21.3708312491783	11.6480221714482	16.7494089786895	21.8320957494792	13.3611757336384	0.559003061547704	0.280588036855667	-6.63828096850919	-0.329966764044194	-0.309777314632838	-0.339958257612115	0.171612746037124	0.206895531110214	0.15415416936187	0.19574780187171	0.232037991626659	0.175021520084756	0.00138400480458286	0.00251828127444125	0.00258884842235398
131	8.11571529291185	0.19	13.3874765885145	9.13593094745516	17.6390222295738	0.247522143727393	9.54161935845409	6.94416824699092	12.1390704699173	0.51	0.38	0.71	7.49706561943223	10.3013267970534	13.1055879746747	12.950050487446	17.7939888592873	22.6379272311286	13.1982982551855	18.137212697825	23.0668387965271	13.3874765885145	0.583105334254476	-1.06770842681526	-7.56476183425595	-0.329966764044194	-0.309777314632838	-0.339958257612115	0.171612746037124	0.206895531110214	0.15415416936187	0.19574780187171	0.232037991626659	0.175021520084756	0.00138400480458286	0.00251828127444125	0.00258884842235398
131	8.11571529291185	0.19	13.3959074552927	9.02090308463363	17.7709118259518	0.219098998147385	9.63673018625541	6.79624220998076	12.4772181625301	0.53	0.39	0.71	7.22462004585216	10.2441484468939	13.2636768479357	12.3583853233097	17.5235698226905	22.6887543220714	12.6347918852187	17.9111197640857	23.1835667254997	13.3959074552927	0.589064431104195	-0.0791017880953424	-6.40677395936091	-0.329966764044194	-0.309777314632838	-0.339958257612115	0.171612746037124	0.206895531110214	0.15415416936187	0.19574780187171	0.232037991626659	0.175021520084756	0.00138400480458286	0.00251828127444125	0.00258884842235398
131	8.11571529291185	0.19	13.5384335428566	9.20520160686786	17.8716654788454	0.207726884813614	8.52717183601698	5.92712254264618	11.1272211293878	0.52	0.37	0.7	6.35747267179817	9.14630354360822	11.9351344154183	10.9363822660148	15.7338422102275	20.5313021544401	11.1383131588924	16.0253108033284	20.9111288257307	13.5384335428566	0.563952222106603	-0.232027411108506	-7.1866565967462	-0.329966764044194	-0.309777314632838	-0.339958257612115	0.171612746037124	0.206895531110214	0.15415416936187	0.19574780187171	0.232037991626659	0.175021520084756	0.00138400480458286	0.00251828127444125	0.00258884842235398
131	8.11571529291185	0.19	13.6211025490098	9.29200623606172	17.9501988619578	0.217250735068142	8.16896344818238	5.7480284919996	10.5898984043652	0.51	0.34	0.7	6.22245435029202	8.84320636480284	11.4639583793137	10.7668135169549	15.3015431631592	19.8362728093635	10.8892334027418	15.4820749043464	20.0611343302467	13.6211025490098	0.559442297585625	0.639798899048454	-6.43009596602602	-0.329966764044194	-0.309777314632838	-0.339958257612115	0.171612746037124	0.206895531110214	0.15415416936187	0.19574780187171	0.232037991626659	0.175021520084756	0.00138400480458286	0.00251828127444125	0.00258884842235398
131	8.11571529291185	0.19	13.6533686258325	9.23813079339377	18.0686064582713	0.239189089445567	9.39284520541879	6.77737179037364	12.0083186204639	0.49	0.37	0.69	7.49800699418089	10.3915826405631	13.2851582869452	13.1571515192008	18.2346625486338	23.3121735780668	13.420861965039	18.6070414103737	23.7701243726848	13.6533686258325	0.566212358140385	0.375839673875989	-6.52939450924109	-0.329966764044194	-0.309777314632838	-0.339958257612115	0.171612746037124	0.206895531110214	0.15415416936187	0.19574780187171	0.232037991626659	0.175021520084756	0.00138400480458286	0.00251828127444125	0.00258884842235398
131	8.11571529291185	0.19	13.7006149483923	9.25859933985634	18.1426305569283	0.199099810370393	8.48689355196594	5.82930348674738	11.1444836171845	0.51	0.37	0.69	6.29959108392004	9.17158612031277	12.0435811567055	10.8883566066857	15.8523781935307	20.8163997803757	11.1092934578927	16.1863889987433	21.2373371878492	13.7006149483923	0.5670699903131	-0.231517876988027	-6.94768748381172	-0.329966764044194	-0.309777314632838	-0.339958257612115	0.171612746037124	0.206895531110214	0.15415416936187	0.19574780187171	0.232037991626659	0.175021520084756	0.00138400480458286	0.00251828127444125	0.00258884842235398
131	8.11571529291185	0.19	13.7825107344343	9.30736040475828	18.2576610641104	0.198481183953763	8.3625162789631	5.73878333829177	10.9862492196344	0.51	0.36	0.71	6.2462977184107	9.10206280221898	11.9578278860273	10.845669170091	15.8042357839095	20.7628023977279	11.0144285142521	16.0450789239456	21.0799251831861	13.7825107344343	0.564597100668739	-0.74759255206692	-7.58556477993589	-0.329966764044194	-0.309777314632838	-0.339958257612115	0.171612746037124	0.206895531110214	0.15415416936187	0.19574780187171	0.232037991626659	0.175021520084756	0.00138400480458286	0.00251828127444125	0.00258884842235398
131	8.11571529291185	0.19	13.8024038507972	9.38749749133545	18.217310210259	0.25947434317001	9.49298357091699	6.98911784613224	11.9968492957017	0.5	0.36	0.69	7.65362484066774	10.3955515517067	13.1374782627457	13.3413683208622	18.1209407355443	22.9005131502264	13.5880199717483	18.4603183759402	23.3270988385891	13.8024038507972	0.568286233639928	-0.163817286563092	-6.96363600938011	-0.329966764044194	-0.309777314632838	-0.339958257612115	0.171612746037124	0.206895531110214	0.15415416936187	0.19574780187171	0.232037991626659	0.175021520084756	0.00138400480458286	0.00251828127444125	0.00258884842235398
131	8.11571529291185	0.19	13.9150998770727	9.47869089545807	18.3515088586872	0.263054132973288	10.4707473408927	7.73448098400628	13.2070136977792	0.47	0.36	0.66	8.80013506212037	11.9134032382694	15.0266714144185	15.7320667340915	21.2976793482801	26.8632919624687	16.0610390733481	21.7414022869694	27.4258851525351	13.9150998770727	0.553897599282664	0.139381504565576	-6.90377810242319	-0.329966764044194	-0.309777314632838	-0.339958257612115	0.171612746037124	0.206895531110214	0.15415416936187	0.19574780187171	0.232037991626659	0.175021520084756	0.00138400480458286	0.00251828127444125	0.00258884842235398
131	8.11571529291185	0.19	13.934893949872	9.42799267983862	18.4417952199053	0.210163107167065	8.97297978233898	6.25708701720034	11.6888725474776	0.51	0.37	0.67	6.83254635792454	9.79821763114659	12.7638889043686	11.8883131257476	17.0484433139909	22.2085735022342	12.1476431699272	17.423697393751	22.700204410416	13.934893949872	0.572526735438873	0.419872792486417	-6.22430249062838	-0.329966764044194	-0.309777314632838	-0.339958257612115	0.171612746037124	0.206895531110214	0.15415416936187	0.19574780187171	0.232037991626659	0.175021520084756	0.00138400480458286	0.00251828127444125	0.00258884842235398
131	8.11571529291185	0.19	13.9372166947642	9.45058182897456	18.4238515605538	0.223631737617253	9.19522894068269	6.52028197662901	11.8701759047364	0.53	0.39	0.68	6.91083996258983	9.74601341724276	12.5811868718957	11.7999229747044	16.6408436972115	21.4817644197186	12.0813527846525	17.0389972876082	21.9954682298745	13.9372166947642	0.572606310270828	0.155115863800087	-6.41201618331883	-0.329966764044194	-0.309777314632838	-0.339958257612115	0.171612746037124	0.206895531110214	0.15415416936187	0.19574780187171	0.232037991626659	0.175021520084756	0.00138400480458286	0.00251828127444125	0.00258884842235398
131	8.11571529291185	0.19	13.9927178645124	9.4266451586142	18.5587905704105	0.192040780974016	9.58674900281904	6.51663284625486	12.6568651593832	0.51	0.41	0.71	7.08306102578436	10.4200328341145	13.7570046424446	12.2875997048037	18.0765338475016	23.8654679901995	12.6020493168276	18.5363070192318	24.463204841769	13.9927178645124	0.593247086167894	0.383528900613313	-5.85205759004149	-0.329966764044194	-0.309777314632838	-0.339958257612115	0.171612746037124	0.206895531110214	0.15415416936187	0.19574780187171	0.232037991626659	0.175021520084756	0.00138400480458286	0.00251828127444125	0.00258884842235398
131	8.11571529291185	0.19	13.9971116448866	9.53664555852081	18.4575777312525	0.225375613462365	9.82238174885009	6.97926697380541	12.6654965238948	0.52	0.38	0.63	7.52835072264958	10.5951434462432	13.6619361698367	12.9968500986248	18.291322524329	23.5857949500333	13.3406269033346	18.7819589583896	24.2238863229707	13.9971116448866	0.5526944951532	-0.288064630344368	-7.18435054881678	-0.329966764044194	-0.309777314632838	-0.339958257612115	0.171612746037124	0.206895531110214	0.15415416936187	0.19574780187171	0.232037991626659	0.175021520084756	0.00138400480458286	0.00251828127444125	0.00258884842235398
131	8.11571529291185	0.19	14.0161029841842	9.53094615516867	18.5012598131996	0.218743660952386	9.35439643358296	6.59426176808236	12.1145310990836	0.49	0.37	0.68	7.37534783229602	10.4624186732773	13.5494895142586	13.0349228547648	18.4909001421246	23.9468774294844	13.3128890984605	18.8877722059563	24.4557903359207	14.0161029841842	0.563292033834894	0.166696501524265	-6.66521852815421	-0.329966764044194	-0.309777314632838	-0.339958257612115	0.171612746037124	0.206895531110214	0.15415416936187	0.19574780187171	0.232037991626659	0.175021520084756	0.00138400480458286	0.00251828127444125	0.00258884842235398
131	8.11571529291185	0.19	14.0174660325826	9.48865825558302	18.5462738095821	0.226295523321207	9.47360720776738	6.73865079563129	12.2085636199035	0.49	0.38	0.67	7.53412756871416	10.5919370811561	13.6497465935981	13.3123759756928	18.7153519036176	24.1183278315424	13.6271423805338	19.1485159655036	24.6799124389182	14.0174660325826	0.557256743557691	-0.555016699436043	-7.49000976282193	-0.329966764044194	-0.309777314632838	-0.339958257612115	0.171612746037124	0.206895531110214	0.15415416936187	0.19574780187171	0.232037991626659	0.175021520084756	0.00138400480458286	0.00251828127444125	0.00258884842235398
131	8.11571529291185	0.19	14.0219685855168	9.51326021218029	18.5306769588532	0.242538993801822	9.97141207333998	7.2201530492173	12.7226710974627	0.51	0.36	0.66	7.85484637867046	10.8479570281403	13.8410676776102	13.6343923322965	18.8298147405135	24.0252371487305	13.898595524837	19.2003315824712	24.4997053043888	14.0219685855168	0.555992758205185	0.292439003156257	-6.74873521558701	-0.329966764044194	-0.309777314632838	-0.339958257612115	0.171612746037124	0.206895531110214	0.15415416936187	0.19574780187171	0.232037991626659	0.175021520084756	0.00138400480458286	0.00251828127444125	0.00258884842235398
131	8.11571529291185	0.19	14.0330508391704	9.47552114591356	18.5905805324273	0.218751225381189	8.87601990728806	6.25709433397016	11.494945480606	0.51	0.37	0.66	6.7599003507074	9.58927688822161	12.4186534257358	11.6817749345511	16.5712168200194	21.4606587054877	11.9486624289084	16.9532501781281	21.953215535395	14.0330508391704	0.553134300468564	0.0530291277730331	-6.93041713298249	-0.329966764044194	-0.309777314632838	-0.339958257612115	0.171612746037124	0.206895531110214	0.15415416936187	0.19574780187171	0.232037991626659	0.175021520084756	0.00138400480458286	0.00251828127444125	0.00258884842235398
131	8.11571529291185	0.19	14.0559990994337	9.46411592234616	18.6478822765213	0.262249962153773	10.4265441837637	7.69616633053693	13.1569220369905	0.5	0.38	0.68	8.44780673078158	11.4448449203729	14.4418831099642	14.7482181709084	19.9804606327986	25.2127030946888	15.072875960022	20.4283982278027	25.7782596965379	14.0559990994337	0.55617738065183	-1.04066280783163	-7.97911241113336	-0.329966764044194	-0.309777314632838	-0.339958257612115	0.171612746037124	0.206895531110214	0.15415416936187	0.19574780187171	0.232037991626659	0.175021520084756	0.00138400480458286	0.00251828127444125	0.00258884842235398
131	8.11571529291185	0.19	14.1265204411504	9.58149015378443	18.6715507285163	0.190850475970505	8.3187687966743	5.64445550107969	10.9930820922689	0.48	0.37	0.64	6.35347036139125	9.36371116449171	12.3739519675922	11.2765800491191	16.6193642996863	21.9621485502535	11.5528830423071	17.026995964534	22.5044487945171	14.1265204411504	0.534415498501963	0.72007856993964	-6.49500362146939	-0.329966764044194	-0.309777314632838	-0.339958257612115	0.171612746037124	0.206895531110214	0.15415416936187	0.19574780187171	0.232037991626659	0.175021520084756	0.00138400480458286	0.00251828127444125	0.00258884842235398
131	8.11571529291185	0.19	14.1925563983455	9.65770711077507	18.727405685916	0.199307191163496	8.00615011598875	5.50072936494323	10.5115708670343	0.49	0.35	0.7	6.12708938726327	8.91779874158879	11.7085080959143	10.7995125023014	15.7183734258874	20.6372343494734	10.9517184683657	15.9408341055096	20.9341798360648	14.1925563983455	0.547917868046921	-0.23610758243396	-7.32334776062004	-0.329966764044194	-0.309777314632838	-0.339958257612115	0.171612746037124	0.206895531110214	0.15415416936187	0.19574780187171	0.232037991626659	0.175021520084756	0.00138400480458286	0.00251828127444125	0.00258884842235398
131	8.11571529291185	0.19	14.2225253173402	9.69024642080534	18.754804213875	0.169203185394639	7.8682202589117	5.1461137477934	10.59032677003	0.49	0.39	0.67	5.69666762148037	8.70999705493056	11.7233264883807	10.0001107380739	15.289804648102	20.5794985581301	10.2512392166264	15.6813465943034	21.096334400202	14.2225253173402	0.557413578550076	-0.219018121884812	-6.95849517225978	-0.329966764044194	-0.309777314632838	-0.339958257612115	0.171612746037124	0.206895531110214	0.15415416936187	0.19574780187171	0.232037991626659	0.175021520084756	0.00138400480458286	0.00251828127444125	0.00258884842235398
131	8.11571529291185	0.19	14.268005642694	9.60114118808512	18.9348700973028	0.182787936484517	8.60612732824556	5.76502518204104	11.4472294744501	0.52	0.39	0.67	6.19366297253082	9.24600508873557	12.2983472049403	10.6655208524194	15.9216703448089	21.1778198371984	10.9417778600508	16.3285982611614	21.7260994215471	14.268005642694	0.577153533770365	-0.101659544255291	-6.62829105109081	-0.329966764044194	-0.309777314632838	-0.339958257612115	0.171612746037124	0.206895531110214	0.15415416936187	0.19574780187171	0.232037991626659	0.175021520084756	0.00138400480458286	0.00251828127444125	0.00258884842235398
131	8.11571529291185	0.19	14.2812995919935	9.6891435670695	18.8734556169174	0.19008278290213	8.6410932980869	5.85623513646019	11.4259514597136	0.52	0.37	0.74	6.26019160602736	9.23714613076152	12.2141006554957	10.7461030326747	15.8562757014441	20.9664483702134	10.8953663655774	16.0762486286683	21.2629175592184	14.2812995919935	0.575959088459926	-0.00561210275931254	-6.61674061962437	-0.329966764044194	-0.309777314632838	-0.339958257612115	0.171612746037124	0.206895531110214	0.15415416936187	0.19574780187171	0.232037991626659	0.175021520084756	0.00138400480458286	0.00251828127444125	0.00258884842235398
131	8.11571529291185	0.19	14.3569887314392	9.73920365073891	18.9747738121396	0.189534311866723	8.49899047034319	5.7550404348741	11.2429405058123	0.49	0.37	0.7	6.38697089503725	9.43221952748426	12.4774681599313	11.2305795573344	16.5852159883746	21.9398524194148	11.444923987248	16.9003424284889	22.3570879925391	14.3569887314392	0.570089462980667	-0.134515537268428	-6.74303558233635	-0.329966764044194	-0.309777314632838	-0.339958257612115	0.171612746037124	0.206895531110214	0.15415416936187	0.19574780187171	0.232037991626659	0.175021520084756	0.00138400480458286	0.00251828127444125	0.00258884842235398
131	8.11571529291185	0.19	14.3585353994209	9.71688988873602	19.0001809101058	0.258595765054051	10.7562277121348	7.912668498206	13.5997869260636	0.5	0.36	0.71	8.69616362749855	11.8212858557851	14.9464080840716	15.1939243351713	20.6541333087696	26.1143422823679	15.4266236974837	20.9720242104831	26.5203195712116	14.3585353994209	0.571465621986503	0.558441514729106	-6.23221347744953	-0.329966764044194	-0.309777314632838	-0.339958257612115	0.171612746037124	0.206895531110214	0.15415416936187	0.19574780187171	0.232037991626659	0.175021520084756	0.00138400480458286	0.00251828127444125	0.00258884842235398
131	8.11571529291185	0.19	14.4642039509028	9.82731776956351	19.101090132242	0.201540676517138	8.5104377991525	5.86570131934976	11.1551742789552	0.51	0.37	0.72	6.34662553229534	9.20820186478574	12.0697781972761	10.9781284931548	15.9279640413833	20.8777995896118	11.1466155110785	16.1774995826135	21.2078801880211	14.4642039509028	0.569450212467351	-0.373385993184195	-7.11698800112566	-0.329966764044194	-0.309777314632838	-0.339958257612115	0.171612746037124	0.206895531110214	0.15415416936187	0.19574780187171	0.232037991626659	0.175021520084756	0.00138400480458286	0.00251828127444125	0.00258884842235398
131	8.11571529291185	0.19	14.6516038753052	9.98032965514112	19.3228780954692	0.214764624678664	9.67749904167836	6.78836858109706	12.5666295022597	0.54	0.4	0.69	7.15244178003129	10.1965218365805	13.2406018931297	12.1676430197207	17.3461933093506	22.5247435989805	12.4762248465625	17.7759740131638	23.0917190093075	14.6516038753052	0.578546171502568	0.442790982311874	-5.91741227220195	-0.329966764044194	-0.309777314632838	-0.339958257612115	0.171612746037124	0.206895531110214	0.15415416936187	0.19574780187171	0.232037991626659	0.175021520084756	0.00138400480458286	0.00251828127444125	0.00258884842235398
131	8.11571529291185	0.19	14.6539504028695	9.96033543235876	19.3475653733803	0.242299840951265	9.6491706197204	6.98508871907937	12.3132525203614	0.53	0.39	0.68	7.44851644983701	10.289347634477	13.130178819117	12.7661928897875	17.6351623167438	22.5041317437002	13.0810406119969	18.0764232398757	23.0717582581206	14.6539504028695	0.57491035376124	0.676733492520727	-5.99654230678016	-0.329966764044194	-0.309777314632838	-0.339958257612115	0.171612746037124	0.206895531110214	0.15415416936187	0.19574780187171	0.232037991626659	0.175021520084756	0.00138400480458286	0.00251828127444125	0.00258884842235398
131	8.11571529291185	0.19	14.6578495443506	9.98142538771906	19.3342737009822	0.191878224189966	9.14031962622161	6.21163637307987	12.0690028793633	0.5	0.39	0.67	6.85348499489496	10.0847891995638	13.3160934042327	12.0049011657697	17.6650124292336	23.3251236926974	12.3097674847908	18.1087081481332	23.9067148066456	14.6578495443506	0.555221221311454	-0.152383789127541	-6.90277336380644	-0.329966764044194	-0.309777314632838	-0.339958257612115	0.171612746037124	0.206895531110214	0.15415416936187	0.19574780187171	0.232037991626659	0.175021520084756	0.00138400480458286	0.00251828127444125	0.00258884842235398
131	8.11571529291185	0.19	14.6857404613451	9.89938960080201	19.4720913218882	0.219062326097813	9.48297356379548	6.6875067481725	12.2784403794185	0.51	0.39	0.7	7.25719673088625	10.2908015405089	13.3244063501316	12.5768474296101	17.8341370232596	23.0914266169091	12.8496523298253	18.2276698347633	23.5905163646284	14.6857404613451	0.572499387904445	0.560037215978073	-6.14624406926923	-0.329966764044194	-0.309777314632838	-0.339958257612115	0.171612746037124	0.206895531110214	0.15415416936187	0.19574780187171	0.232037991626659	0.175021520084756	0.00138400480458286	0.00251828127444125	0.00258884842235398
131	8.11571529291185	0.19	14.7486793906532	10.0656383437757	19.4317204375307	0.231090099248419	9.27321627912038	6.63224968703412	11.9141828712066	0.49	0.38	0.65	7.36331192802278	10.2953880298974	13.2274641317721	12.9505769663896	18.1075060222032	23.2644350780168	13.2861647181336	18.581007907478	23.8764990772634	14.7486793906532	0.549239001299731	0.580858720686383	-6.42901640831451	-0.329966764044194	-0.309777314632838	-0.339958257612115	0.171612746037124	0.206895531110214	0.15415416936187	0.19574780187171	0.232037991626659	0.175021520084756	0.00138400480458286	0.00251828127444125	0.00258884842235398
131	8.11571529291185	0.19	14.7763330827618	9.9621301454359	19.5905360200877	0.176757529597701	7.91959424839221	5.25111816242254	10.5880703343619	0.51	0.39	0.65	5.72017748755469	8.62701682365521	11.5338561597557	9.93735412379272	14.9872484542832	20.0371427847736	10.2094150852145	15.3924800230106	20.5677266429708	14.7763330827618	0.56042060913485	0.0778073505709892	-6.75952494396517	-0.329966764044194	-0.309777314632838	-0.339958257612115	0.171612746037124	0.206895531110214	0.15415416936187	0.19574780187171	0.232037991626659	0.175021520084756	0.00138400480458286	0.00251828127444125	0.00258884842235398
131	8.11571529291185	0.19	14.852166981277	10.1270057849311	19.577328177623	0.182026652127432	8.43455247880265	5.64297560344728	11.226129354158	0.48	0.35	0.66	6.32812023256958	9.45863777280456	12.5891553130395	11.2037278034721	16.7462056824908	22.2886835615095	11.4029770737083	17.0459065323623	22.6808590766244	14.852166981277	0.546183412681401	-0.441095922565691	-7.68472602287978	-0.329966764044194	-0.309777314632838	-0.339958257612115	0.171612746037124	0.206895531110214	0.15415416936187	0.19574780187171	0.232037991626659	0.175021520084756	0.00138400480458286	0.00251828127444125	0.00258884842235398
131	8.11571529291185	0.19	14.8732778920696	10.1095310872159	19.6370246969233	0.203891663801813	8.99843919789898	6.2223143144343	11.7745640813637	0.49	0.37	0.7	6.95238533424055	10.0542360204148	13.1560867065891	12.2792726039008	17.7577477345217	23.2362228651427	12.5110562739762	18.0859919931604	23.6708690914021	14.8732778920696	0.557755145792836	-0.226741501615415	-7.02549452388373	-0.329966764044194	-0.309777314632838	-0.339958257612115	0.171612746037124	0.206895531110214	0.15415416936187	0.19574780187171	0.232037991626659	0.175021520084756	0.00138400480458286	0.00251828127444125	0.00258884842235398
131	8.11571529291185	0.19	14.8805944487589	10.0988544356623	19.6623344618556	0.215468970204748	9.72853141011219	6.83021736309045	12.6268454571339	0.47	0.36	0.74	7.82601429545486	11.1468818402099	14.467749384965	14.0572793226987	20.0223032682106	25.9873272137225	14.2322013023462	20.268509651515	26.3165677497537	14.8805944487589	0.572608984507934	-0.150346889322344	-6.77366003698794	-0.329966764044194	-0.309777314632838	-0.339958257612115	0.171612746037124	0.206895531110214	0.15415416936187	0.19574780187171	0.232037991626659	0.175021520084756	0.00138400480458286	0.00251828127444125	0.00258884842235398
131	8.11571529291185	0.19	14.9303927819495	10.1138046194452	19.7469809444537	0.235114233796972	9.22017951464386	6.62370737560312	11.8166516536846	0.51	0.38	0.67	7.21821438982816	10.0477313799421	12.877248370056	12.5429802287941	17.4597884236364	22.3765966184787	12.8319083281859	17.8566634607837	22.8829522048835	14.9303927819495	0.543340161373266	0.00235285768943746	-7.14988569087808	-0.329966764044194	-0.309777314632838	-0.339958257612115	0.171612746037124	0.206895531110214	0.15415416936187	0.19574780187171	0.232037991626659	0.175021520084756	0.00138400480458286	0.00251828127444125	0.00258884842235398
131	8.11571529291185	0.19	14.9619121478924	10.1810459828174	19.7427783129675	0.213385247279845	8.95412551194401	6.26997115183245	11.6382798720556	0.46	0.36	0.62	7.26637462004018	10.3770860804724	13.4877975409047	13.1541814831701	18.785444008426	24.416706533682	13.4806244518405	19.2537970143877	25.018340985809	14.9619121478924	0.526562518854546	-0.333807798971292	-7.65746022708566	-0.329966764044194	-0.309777314632838	-0.339958257612115	0.171612746037124	0.206895531110214	0.15415416936187	0.19574780187171	0.232037991626659	0.175021520084756	0.00138400480458286	0.00251828127444125	0.00258884842235398
131	8.11571529291185	0.19	14.9654525383977	10.1795155257951	19.7513895510002	0.228371971392628	10.0863086519112	7.19163030634059	12.9809869974818	0.53	0.4	0.71	7.66348418628201	10.7480868119336	13.8326894375851	13.1289733677183	18.4134712198396	23.6979690719609	13.4393793169014	18.843202927397	24.2519399397005	14.9654525383977	0.586920788984816	1.29408156307612	-5.10466297131672	-0.329966764044194	-0.309777314632838	-0.339958257612115	0.171612746037124	0.206895531110214	0.15415416936187	0.19574780187171	0.232037991626659	0.175021520084756	0.00138400480458286	0.00251828127444125	0.00258884842235398
131	8.11571529291185	0.19	14.968186796119	10.1272552400993	19.8091183521388	0.187561556623225	8.67199824789978	5.85408277664712	11.4899137191524	0.46	0.36	0.63	6.73966081300021	9.98385724830001	13.2280536835998	12.1454105575124	17.9917133209884	23.8380160844644	12.4458290863064	18.4485002260034	24.4317003943423	14.968186796119	0.529689427999188	-0.621821237429839	-7.87691234577941	-0.329966764044194	-0.309777314632838	-0.339958257612115	0.171612746037124	0.206895531110214	0.15415416936187	0.19574780187171	0.232037991626659	0.175021520084756	0.00138400480458286	0.00251828127444125	0.00258884842235398
131	8.11571529291185	0.19	15.0103021410772	10.2243997971633	19.7962044849911	0.229354658207844	9.78815464866246	6.98685362350507	12.5894556738199	0.56	0.37	0.72	7.18871864300217	10.0709551960141	12.953191749026	12.0535661393959	16.886309030917	21.7190519224381	12.2456740966242	17.1605660528314	22.0732445917308	15.0103021410772	0.596514768022035	-0.120841853167332	-6.37267014956613	-0.329966764044194	-0.309777314632838	-0.339958257612115	0.171612746037124	0.206895531110214	0.15415416936187	0.19574780187171	0.232037991626659	0.175021520084756	0.00138400480458286	0.00251828127444125	0.00258884842235398
131	8.11571529291185	0.19	15.1310851208259	10.2751268536188	19.987043388033	0.209235757757965	8.96054817629541	6.2408193840144	11.6802769685764	0.5	0.37	0.68	6.8291996950218	9.805342713415	12.7814857318082	11.8986782466032	17.0840835317275	22.2694888168517	12.1351314466696	17.424112647492	22.7180517272612	15.1310851208259	0.551157705345761	-0.464420453435156	-7.4305376657888	-0.329966764044194	-0.309777314632838	-0.339958257612115	0.171612746037124	0.206895531110214	0.15415416936187	0.19574780187171	0.232037991626659	0.175021520084756	0.00138400480458286	0.00251828127444125	0.00258884842235398
131	8.11571529291185	0.19	15.1859109080744	10.2099396382316	20.1618821779173	0.18693920255845	8.5041226773054	5.73510138022591	11.2731439743849	0.49	0.36	0.68	6.34888189020355	9.41424865551144	12.4796154208193	11.1452740292399	16.5264345532997	21.9075950773594	11.3578993386802	16.8379222301739	22.3189676933104	15.1859109080744	0.542838526240466	0.808657913654189	-6.28421817206071	-0.329966764044194	-0.309777314632838	-0.339958257612115	0.171612746037124	0.206895531110214	0.15415416936187	0.19574780187171	0.232037991626659	0.175021520084756	0.00138400480458286	0.00251828127444125	0.00258884842235398
131	8.11571529291185	0.19	15.201445830798	10.323534959756	20.0793567018399	0.21797687046714	9.79872112647298	6.90098088579738	12.6964613671486	0.49	0.37	0.73	7.68534411145696	10.9124405581434	14.1395370048299	13.5443961609323	19.2317241568641	24.9190521527959	13.7421891649158	19.5091065406924	25.2787238319868	15.201445830798	0.566389493567395	-0.32406373047116	-7.05673218842048	-0.329966764044194	-0.309777314632838	-0.339958257612115	0.171612746037124	0.206895531110214	0.15415416936187	0.19574780187171	0.232037991626659	0.175021520084756	0.00138400480458286	0.00251828127444125	0.00258884842235398
131	8.11571529291185	0.19	15.2109919550039	10.322039197277	20.0999447127309	0.220653313125846	9.36843996874745	6.61951516393441	12.1173647735605	0.52	0.36	0.68	7.13021255247817	10.0912176508405	13.0522227492028	12.2984862814927	17.4057506601658	22.5130150388388	12.5378702287355	17.7491473874035	22.9611826470072	15.2109919550039	0.551720985068795	0.310359928659256	-6.67096452829251	-0.329966764044194	-0.309777314632838	-0.339958257612115	0.171612746037124	0.206895531110214	0.15415416936187	0.19574780187171	0.232037991626659	0.175021520084756	0.00138400480458286	0.00251828127444125	0.00258884842235398
131	8.11571529291185	0.19	15.2310149393015	10.3765191445322	20.0855107340707	0.208226217814871	10.0193994334686	6.96897686644079	13.0698220004965	0.52	0.37	0.71	7.48915582402853	10.7672682889465	14.0453807538645	12.8985703183795	18.5444622097778	24.190354101176	13.1227949492491	18.8587354542959	24.6054100381264	15.2310149393015	0.582351725371352	-1.69251568454823	-8.13600465986169	-0.329966764044194	-0.309777314632838	-0.339958257612115	0.171612746037124	0.206895531110214	0.15415416936187	0.19574780187171	0.232037991626659	0.175021520084756	0.00138400480458286	0.00251828127444125	0.00258884842235398
131	8.11571529291185	0.19	15.2475503023924	10.3227157027594	20.1723849020254	0.188771687880679	8.35910239983146	5.65359810884867	11.0646066908143	0.51	0.37	0.66	6.16481420259946	9.11495868707203	12.0651031715446	10.7167237926361	15.8451644154095	20.9736050381829	10.9614230813339	16.2100691584499	21.4664414065973	15.2475503023924	0.54537996857418	0.41706728240883	-6.5633698540028	-0.329966764044194	-0.309777314632838	-0.339958257612115	0.171612746037124	0.206895531110214	0.15415416936187	0.19574780187171	0.232037991626659	0.175021520084756	0.00138400480458286	0.00251828127444125	0.00258884842235398
131	8.11571529291185	0.19	15.2890192881722	10.3748170655	20.2032215108443	0.21723487074402	9.29732530295303	6.54186312932659	12.0527874765795	0.5	0.36	0.72	7.22550534862207	10.268920699856	13.3123360510899	12.6653124988618	17.9999990885771	23.3346856782925	12.8442041223325	18.2446151807673	23.6612924882083	15.2890192881722	0.56460331916333	-0.0794957653271966	-6.91685305632573	-0.329966764044194	-0.309777314632838	-0.339958257612115	0.171612746037124	0.206895531110214	0.15415416936187	0.19574780187171	0.232037991626659	0.175021520084756	0.00138400480458286	0.00251828127444125	0.00258884842235398
131	8.11571529291185	0.19	15.2899135814641	10.4250774409971	20.1547497219311	0.16740161501472	8.06779119209135	5.25862087224488	10.8769615119378	0.49	0.38	0.62	5.8629537953088	8.9949604922247	12.1269671891406	10.34038904371	15.8642544645033	21.3881198852967	10.6332718670288	16.3166960927999	21.9943535227373	15.2899135814641	0.529848872978546	-0.00807371458654661	-7.26576395996688	-0.329966764044194	-0.309777314632838	-0.339958257612115	0.171612746037124	0.206895531110214	0.15415416936187	0.19574780187171	0.232037991626659	0.175021520084756	0.00138400480458286	0.00251828127444125	0.00258884842235398
131	8.11571529291185	0.19	15.2954982143184	10.3498573603528	20.241139068284	0.210024805805669	9.78943058859869	6.82518403100477	12.7536771461926	0.49	0.36	0.69	7.56164685061687	10.8457466704692	14.1298464903216	13.2811617197408	19.0493047807556	24.8174478417705	13.5227113990157	19.4049454465486	25.2686689333003	15.2954982143184	0.557830920701402	1.12179933287047	-5.7741678235768	-0.329966764044194	-0.309777314632838	-0.339958257612115	0.171612746037124	0.206895531110214	0.15415416936187	0.19574780187171	0.232037991626659	0.175021520084756	0.00138400480458286	0.00251828127444125	0.00258884842235398
131	8.11571529291185	0.19	15.2977147498265	10.3176719909166	20.2777575087363	0.19631452186879	8.73103516858654	5.97288412031282	11.4891862168603	0.5	0.37	0.66	6.5457565199719	9.56844787705107	12.5911392341302	11.4158113252021	16.6873905722229	21.9589698192437	11.6707763185205	17.0567923739076	22.4425877076452	15.2977147498265	0.538475526584709	-0.172791781643984	-7.28426262858657	-0.329966764044194	-0.309777314632838	-0.339958257612115	0.171612746037124	0.206895531110214	0.15415416936187	0.19574780187171	0.232037991626659	0.175021520084756	0.00138400480458286	0.00251828127444125	0.00258884842235398
131	8.11571529291185	0.19	15.3423070064044	10.3323981566534	20.3522158561553	0.228722616810866	9.64098091741264	6.87685751822004	12.4051043166052	0.48	0.35	0.69	7.73028864100339	10.8374450214428	13.9446014018822	13.7079912644835	19.2178595887429	24.7277279130024	13.9329592751444	19.5359467570778	25.1248421342195	15.3423070064044	0.539322436358398	0.0422614784031937	-7.29578567358151	-0.329966764044194	-0.309777314632838	-0.339958257612115	0.171612746037124	0.206895531110214	0.15415416936187	0.19574780187171	0.232037991626659	0.175021520084756	0.00138400480458286	0.00251828127444125	0.00258884842235398
131	8.11571529291185	0.19	15.4050910086526	10.4640746343433	20.3461073829618	0.20098015451972	8.99297174608204	6.19340461673561	11.7925388754285	0.52	0.36	0.68	6.6369312319374	9.6369830074111	12.6370347828848	11.4104495551209	16.5682458694878	21.7260421838547	11.6326569026409	16.8887159586939	22.1530716693916	15.4050910086526	0.56305326224764	0.526881244675793	-6.3656031347693	-0.329966764044194	-0.309777314632838	-0.339958257612115	0.171612746037124	0.206895531110214	0.15415416936187	0.19574780187171	0.232037991626659	0.175021520084756	0.00138400480458286	0.00251828127444125	0.00258884842235398
[truncated: 1,348 more rows]
