# Supplementary material for: Re-expressing coefficients from regression models for inclusion in a meta-analysis
Source: BMC Med Res Methodol. 2024 Jan 8;24:6. doi: 10.1186/s12874-023-02132-y (PMC10773134; doi:10.1186/s12874-023-02132-y)
Supplement: Supplementary file 2 — Additional file 2. [file 12874_2023_2132_MOESM2_ESM.zip › Supp_Files_R1/simdata/simdata_scenario_132.csv]

ex_no	errsd	rsquare	beta	b_low_ci	b_hi_ci	lrsquare	lbeta	lb_low_ci	lb_hi_ci	x_median	x_25	x_75	rbl	rb	rbu	altl	alt	altu	dzl	dz	dzu	observed_beta	xlog	error	ylog	RelBias_rb	RelBias_rbl	RelBias_rbu	RelBias_alt	RelBias_altl	RelBias_altu	RelBias_dz	RelBias_dzl	RelBias_dzu	MC_SE_RelBias_rb	MC_SE_RelBias_alt	MC_SE_RelBias_dz
132	8.11571529291185	0.18	15.6046307719517	14.9041473469122	16.3051141969912	0.205801342572468	9.54457215092522	9.14525854743055	9.9438857544199	0.5	0.37	0.67	10.1056809675409	10.5469299340942	10.9881789006474	17.7192576232419	18.4929416668467	19.2666257104515	18.0948922741956	18.8866067420371	19.6677006713728	15.6046307719517	0.546503201179636	-0.0898247520649219	-7.11434799729712	-0.326369393690249	-0.324526731451519	-0.328066700357129	0.176740859834179	0.179959724748913	0.173775909865461	0.201032532400949	0.204587631370998	0.197730664449054	0.000197197099404162	0.000356581608678553	0.000456931800125611
132	8.11571529291185	0.19	15.009113377554	14.3557817775229	15.6624449775852	0.217244322670615	9.39539870232633	9.01558443226069	9.77521297239198	0.49	0.37	0.67	9.99210679969728	10.4130606246057	10.8340144495141	17.554246569232	18.2937830238392	19.0333194784463	17.9325782728298	18.6841584891365	19.4425253126602	15.009113377554	0.548833441560521	-0.0568049655571497	-7.0923332146296	-0.326369393690249	-0.324526731451519	-0.328066700357129	0.176740859834179	0.179959724748913	0.173775909865461	0.201032532400949	0.204587631370998	0.197730664449054	0.000197197099404162	0.000356581608678553	0.000456931800125611
132	8.11571529291185	0.19	15.2249403348795	14.560183372574	15.8896972971851	0.216154796508648	9.47865630561318	9.09424455197181	9.86306805925456	0.5	0.37	0.68	10.0237650394792	10.4474674234315	10.8711698073838	17.5465162723289	18.2882037266299	19.0298911809309	17.9099939707922	18.6744906987812	19.4211555206687	15.2249403348795	0.55197837504204	-0.0470640417407292	-7.0039072800629	-0.326369393690249	-0.324526731451519	-0.328066700357129	0.176740859834179	0.179959724748913	0.173775909865461	0.201032532400949	0.204587631370998	0.197730664449054	0.000197197099404162	0.000356581608678553	0.000456931800125611
132	8.11571529291185	0.19	15.2364630068823	14.5705421090647	15.9023839046999	0.212572447008715	9.35711873409853	8.9735783261422	9.74065914205486	0.5	0.37	0.68	9.82846097425931	10.2485399878529	10.6686190014464	17.1343318760705	17.8666716851143	18.5990114941582	17.4865966781691	18.2346150599814	18.9759725263573	15.2364630068823	0.553377270014338	-0.0188042475071773	-6.95283410468346	-0.326369393690249	-0.324526731451519	-0.328066700357129	0.176740859834179	0.179959724748913	0.173775909865461	0.201032532400949	0.204587631370998	0.197730664449054	0.000197197099404162	0.000356581608678553	0.000456931800125611
132	8.11571529291185	0.19	15.264364926454	14.5924649861108	15.9362648667971	0.215254444135754	9.58635350594471	9.19653811970745	9.97616889218198	0.5	0.37	0.68	10.0626517808249	10.4891792892694	10.9157067977139	17.5313544687259	18.2744592788766	19.0175640890272	17.8986873431549	18.6599482618998	19.4223615023319	15.264364926454	0.555692853819682	0.0755327708887176	-6.79939120909769	-0.326369393690249	-0.324526731451519	-0.328066700357129	0.176740859834179	0.179959724748913	0.173775909865461	0.201032532400949	0.204587631370998	0.197730664449054	0.000197197099404162	0.000356581608678553	0.000456931800125611
132	8.11571529291185	0.19	15.2649179132204	14.5999013809233	15.9299344455176	0.211541485388207	9.31995264613352	8.93675527358798	9.70315001867906	0.5	0.37	0.67	9.85208743219543	10.2745331524295	10.6969788726635	17.2481694849582	17.987750353575	18.7273312221918	17.6114149925626	18.366058384402	19.1173265868763	15.2649179132204	0.550500472611005	0.0502144334537917	-6.94464457626808	-0.326369393690249	-0.324526731451519	-0.328066700357129	0.176740859834179	0.179959724748913	0.173775909865461	0.201032532400949	0.204587631370998	0.197730664449054	0.000197197099404162	0.000356581608678553	0.000456931800125611
132	8.11571529291185	0.19	15.2658808801035	14.6034733039886	15.9282884562184	0.220413956931356	9.5669700884729	9.18378900061339	9.9501511763324	0.5	0.37	0.68	10.050229190424	10.469561315124	10.8888934398241	17.5114279226994	18.2420684024562	18.972708882213	17.8850483318768	18.6275009917752	19.3724140751209	15.2658808801035	0.557081280307438	-0.187854987588183	-7.04584305088615	-0.326369393690249	-0.324526731451519	-0.328066700357129	0.176740859834179	0.179959724748913	0.173775909865461	0.201032532400949	0.204587631370998	0.197730664449054	0.000197197099404162	0.000356581608678553	0.000456931800125611
132	8.11571529291185	0.19	15.3825548677855	14.712202730453	16.0529070051181	0.220282273494599	9.66872432797681	9.28131928065516	10.0561293752985	0.5	0.37	0.68	10.186474686234	10.6116611913557	11.0368476964775	17.7821260755836	18.5243573452426	19.2665886149016	18.1543977133313	18.9148636009548	19.6694747339689	15.3825548677855	0.554483876198618	-0.0353451974533129	-6.94803016807617	-0.326369393690249	-0.324526731451519	-0.328066700357129	0.176740859834179	0.179959724748913	0.173775909865461	0.201032532400949	0.204587631370998	0.197730664449054	0.000197197099404162	0.000356581608678553	0.000456931800125611
132	8.11571529291185	0.19	15.4016649268899	14.7263551514296	16.0769747023502	0.213411681198822	9.50423336815516	9.11563684358628	9.89282989272404	0.5	0.37	0.68	9.99085347901731	10.4167601936046	10.842666908192	17.4250989137367	18.1679250041498	18.9107510945629	17.8047394498005	18.5641616456793	19.3210468610552	15.4016649268899	0.554360772121796	-0.127111841178448	-7.03436595510352	-0.326369393690249	-0.324526731451519	-0.328066700357129	0.176740859834179	0.179959724748913	0.173775909865461	0.201032532400949	0.204587631370998	0.197730664449054	0.000197197099404162	0.000356581608678553	0.000456931800125611
132	8.11571529291185	0.19	15.4020852058907	14.7296144945715	16.0745559172098	0.223388926822019	9.74070705119366	9.35391403985913	10.1275000625282	0.5	0.37	0.67	10.2957551235932	10.7214941362939	11.1472331489947	18.0064751131525	18.7510595408967	19.4956439686408	18.3982367885749	19.1514142823778	19.9048038990861	15.4020852058907	0.550943861850821	0.068063710448217	-6.90266045635738	-0.326369393690249	-0.324526731451519	-0.328066700357129	0.176740859834179	0.179959724748913	0.173775909865461	0.201032532400949	0.204587631370998	0.197730664449054	0.000197197099404162	0.000356581608678553	0.000456931800125611
132	8.11571529291185	0.19	15.415733433641	14.7441553185389	16.0873115487432	0.216432147203004	9.53515089572005	9.14876420449191	9.92153758694819	0.5	0.37	0.68	10.0295399784511	10.4531251403587	10.8767103022663	17.4952536218139	18.2341439252508	18.9730342286877	17.8676779964462	18.6172107925094	19.3791723608843	15.415733433641	0.553462057600013	-0.0229220641627293	-6.94362041561939	-0.326369393690249	-0.324526731451519	-0.328066700357129	0.176740859834179	0.179959724748913	0.173775909865461	0.201032532400949	0.204587631370998	0.197730664449054	0.000197197099404162	0.000356581608678553	0.000456931800125611
132	8.11571529291185	0.19	15.5614552873213	14.8856245533843	16.2372860212583	0.211968570222596	9.52508092010752	9.13395024628238	9.91621159393266	0.5	0.37	0.68	10.0602156309934	10.4910105020492	10.9218053731049	17.6020053399939	18.3557519691818	19.1094985983697	17.9780719626041	18.7453176947921	19.5187954989792	15.5614552873213	0.553843142337248	0.0639247589618265	-6.8379131072969	-0.326369393690249	-0.324526731451519	-0.328066700357129	0.176740859834179	0.179959724748913	0.173775909865461	0.201032532400949	0.204587631370998	0.197730664449054	0.000197197099404162	0.000356581608678553	0.000456931800125611
132	8.11571529291185	0.19	15.5994027417148	14.9184707049721	16.2803347784576	0.215757206187717	9.66323336279544	9.2708756004775	10.0555911251134	0.5	0.37	0.69	10.1512214734916	10.5808368317138	11.0104521899361	17.6937954503591	18.4426241790562	19.1914529077533	18.0525467000633	18.8136816733837	19.5705790234186	15.5994027417148	0.555094023713478	-0.0244940184902128	-6.92041264174114	-0.326369393690249	-0.324526731451519	-0.328066700357129	0.176740859834179	0.179959724748913	0.173775909865461	0.201032532400949	0.204587631370998	0.197730664449054	0.000197197099404162	0.000356581608678553	0.000456931800125611
132	8.11571529291185	0.19	15.615464690527	14.9385696117778	16.2923597692763	0.219588894312863	9.68507245683057	9.29622740521049	10.0739175084507	0.5	0.37	0.68	10.2076224895915	10.6345896151654	11.0615567407392	17.8244532859023	18.5700192188281	19.315585151754	18.1911895951348	18.9490450484411	19.7143832154812	15.615464690527	0.552455502040454	0.0256218067328732	-6.9129351388394	-0.326369393690249	-0.324526731451519	-0.328066700357129	0.176740859834179	0.179959724748913	0.173775909865461	0.201032532400949	0.204587631370998	0.197730664449054	0.000197197099404162	0.000356581608678553	0.000456931800125611
132	8.11571529291185	0.19	15.6260593336187	14.9463948009124	16.3057238663249	0.215182519442023	9.57395871309695	9.18456444180338	9.96335298439051	0.5	0.37	0.68	10.0352201602295	10.4606793386504	10.8861385170712	17.4674931119508	18.2080553666719	18.9486176213931	17.8469306275565	18.5981509512993	19.3509631458476	15.6260593336187	0.556735763282551	0.0555112864071038	-6.79416724645966	-0.326369393690249	-0.324526731451519	-0.328066700357129	0.176740859834179	0.179959724748913	0.173775909865461	0.201032532400949	0.204587631370998	0.197730664449054	0.000197197099404162	0.000356581608678553	0.000456931800125611
132	8.11571529291185	0.19	15.6292175309474	14.9397418372119	16.3186932246829	0.208021485686392	9.51393541267671	9.11858702713497	9.90928379821844	0.5	0.37	0.68	10.0470601732624	10.482663738499	10.9182673037356	17.5832713885454	18.3456173457992	19.107963303053	17.9683418292524	18.7404181836094	19.5236725239803	15.6292175309474	0.552520285327071	0.117800840077443	-6.79119868245501	-0.326369393690249	-0.324526731451519	-0.328066700357129	0.176740859834179	0.179959724748913	0.173775909865461	0.201032532400949	0.204587631370998	0.197730664449054	0.000197197099404162	0.000356581608678553	0.000456931800125611
132	8.11571529291185	0.19	15.6389350674315	14.9591851199966	16.3186850148664	0.216164435241668	9.58936374557232	9.20047325677443	9.9782542343702	0.5	0.37	0.67	10.1403042979894	10.56892006426	10.9975358305306	17.749894522266	18.5001564886048	19.2504184549436	18.1277831218125	18.8936237834329	19.6608733361032	15.6389350674315	0.548950524419957	-0.037166098850746	-7.03100445923847	-0.326369393690249	-0.324526731451519	-0.328066700357129	0.176740859834179	0.179959724748913	0.173775909865461	0.201032532400949	0.204587631370998	0.197730664449054	0.000197197099404162	0.000356581608678553	0.000456931800125611
132	8.11571529291185	0.19	15.6913318490311	15.011496982948	16.3711667151143	0.214232919820539	9.57778610218639	9.18713764516839	9.9684345592044	0.5	0.37	0.68	10.1066359831791	10.5363826469344	10.9661293106896	17.669422485006	18.4207481858674	19.1720738867289	18.0550879937359	18.8170381999961	19.5828068111186	15.6913318490311	0.552155762576406	-0.117492539511433	-7.05497914698198	-0.326369393690249	-0.324526731451519	-0.328066700357129	0.176740859834179	0.179959724748913	0.173775909865461	0.201032532400949	0.204587631370998	0.197730664449054	0.000197197099404162	0.000356581608678553	0.000456931800125611
132	8.11571529291185	0.19	15.7055219717982	15.0249015085091	16.3861424350872	0.216219619806586	9.5854515798193	9.19678303900445	9.97412012063414	0.5	0.37	0.67	10.119037591693	10.5466818623617	10.9743261330305	17.6931364235743	18.440872396797	19.1886083700198	18.0859491047813	18.8453685696246	19.6139146758055	15.7055219717982	0.549767361679496	0.0217288512717936	-6.94823192817515	-0.326369393690249	-0.324526731451519	-0.328066700357129	0.176740859834179	0.179959724748913	0.173775909865461	0.201032532400949	0.204587631370998	0.197730664449054	0.000197197099404162	0.000356581608678553	0.000456931800125611
132	8.11571529291185	0.19	15.7163971738273	15.028175394416	16.4046189532387	0.210914152967525	9.45787109591953	9.06827031036971	9.84747188146934	0.5	0.37	0.67	9.9805472236975	10.4093422315088	10.83813723932	17.4542893902347	18.204179349941	18.9540693096473	17.8398916255041	18.6028090524644	19.3668842981005	15.7163971738273	0.548008799029076	-0.0456897864931043	-7.04088193680995	-0.326369393690249	-0.324526731451519	-0.328066700357129	0.176740859834179	0.179959724748913	0.173775909865461	0.201032532400949	0.204587631370998	0.197730664449054	0.000197197099404162	0.000356581608678553	0.000456931800125611
132	8.11571529291185	0.19	15.75637271414	15.0709236068087	16.4418218214713	0.216635607409217	9.49535616305046	9.11081271138523	9.87989961471569	0.5	0.37	0.68	10.0085404395182	10.430974618407	10.8534087972958	17.4819214631914	18.2197874071149	18.9576533510384	17.8335640188755	18.5916791654254	19.3419063568308	15.75637271414	0.550949815209445	-0.0988781804792675	-7.0505561618501	-0.326369393690249	-0.324526731451519	-0.328066700357129	0.176740859834179	0.179959724748913	0.173775909865461	0.201032532400949	0.204587631370998	0.197730664449054	0.000197197099404162	0.000356581608678553	0.000456931800125611
132	8.11571529291185	0.19	15.7566889510027	15.0672683356671	16.4461095663383	0.214479618960272	9.62117658850468	9.22904568698469	10.0133074900247	0.5	0.37	0.68	10.1370143509468	10.5677237342326	10.9984331175185	17.704732661638	18.4569851712955	19.2092376809531	18.0782834113519	18.8439318980229	19.6090335443772	15.7566889510027	0.552064211661337	-0.0807853627401273	-7.00873606603192	-0.326369393690249	-0.324526731451519	-0.328066700357129	0.176740859834179	0.179959724748913	0.173775909865461	0.201032532400949	0.204587631370998	0.197730664449054	0.000197197099404162	0.000356581608678553	0.000456931800125611
132	8.11571529291185	0.19	15.7572904260653	15.0707490650658	16.4438317870647	0.21142520687289	9.54952133197863	9.15674814346817	9.94229452048909	0.5	0.37	0.68	10.0485238213057	10.479549189622	10.9105745579383	17.5399202084856	18.2922845062216	19.0446488039577	17.8941657588911	18.6681940491421	19.4281015656845	15.7572904260653	0.552953621974333	-0.0960101512950027	-7.01705690288018	-0.326369393690249	-0.324526731451519	-0.328066700357129	0.176740859834179	0.179959724748913	0.173775909865461	0.201032532400949	0.204587631370998	0.197730664449054	0.000197197099404162	0.000356581608678553	0.000456931800125611
132	8.11571529291185	0.19	15.7748799115084	15.0752343878734	16.4745254351433	0.208418404997734	9.54556865179053	9.14938296338016	9.94175434020091	0.5	0.37	0.67	10.0458256435697	10.4808290054552	10.9158323673407	17.5412966733053	18.3008681904163	19.0604397075273	17.9106546446913	18.68463952447	19.4680802559154	15.7748799115084	0.548628382074951	-0.103173566894518	-7.09491232476579	-0.326369393690249	-0.324526731451519	-0.328066700357129	0.176740859834179	0.179959724748913	0.173775909865461	0.201032532400949	0.204587631370998	0.197730664449054	0.000197197099404162	0.000356581608678553	0.000456931800125611
132	8.11571529291185	0.19	15.9110265991095	15.2179421389012	16.6041110593178	0.21436408323011	9.65521721884475	9.26156394186745	10.048870495822	0.5	0.37	0.68	10.1151569708189	10.5450913440733	10.9750257173277	17.6019347504709	18.3500869350431	19.0982391196153	17.976263609405	18.745636108772	19.5061507447477	15.9110265991095	0.553355331699049	0.0735494630276817	-6.82834853465684	-0.326369393690249	-0.324526731451519	-0.328066700357129	0.176740859834179	0.179959724748913	0.173775909865461	0.201032532400949	0.204587631370998	0.197730664449054	0.000197197099404162	0.000356581608678553	0.000456931800125611
132	8.11571529291185	0.19	15.955211369697	15.2602674194577	16.6501553199362	0.214735239640457	9.55293154746048	9.16387724068858	9.94198585423238	0.49	0.37	0.67	10.1364069712066	10.5667502291707	10.9970934871347	17.784759165879	18.5398148008087	19.2948704357384	18.1531440651795	18.9320721516885	19.6949475877171	15.955211369697	0.544732658032151	0.00716135576256023	-7.07256789652105	-0.326369393690249	-0.324526731451519	-0.328066700357129	0.176740859834179	0.179959724748913	0.173775909865461	0.201032532400949	0.204587631370998	0.197730664449054	0.000197197099404162	0.000356581608678553	0.000456931800125611
132	8.11571529291185	0.19	15.9858285303836	15.2925702188647	16.6790868419026	0.220936830161836	9.80903070808297	9.41675127462232	10.2013101415436	0.5	0.37	0.67	10.3634947354912	10.7952132469982	11.2269317585051	18.1233288562724	18.878303578321	19.6332783003697	18.5122244913699	19.2759607195386	20.0471348734314	15.9858285303836	0.549632749267624	-0.0871270612684834	-7.09209720741472	-0.326369393690249	-0.324526731451519	-0.328066700357129	0.176740859834179	0.179959724748913	0.173775909865461	0.201032532400949	0.204587631370998	0.197730664449054	0.000197197099404162	0.000356581608678553	0.000456931800125611
132	8.11571529291185	0.19	16.0223947834056	15.3245865935898	16.7202029732213	0.21099031141797	9.63697844444753	9.24009044552211	10.0338664433729	0.51	0.37	0.68	10.0770906157653	10.5099301375277	10.9427696592901	17.519360525699	18.2718665733933	19.0243726210876	17.8928560740728	18.6607577913099	19.430049695854	16.0223947834056	0.552529435972433	0.21518571632562	-6.68706909342481	-0.326369393690249	-0.324526731451519	-0.328066700357129	0.176740859834179	0.179959724748913	0.173775909865461	0.201032532400949	0.204587631370998	0.197730664449054	0.000197197099404162	0.000356581608678553	0.000456931800125611
132	8.11571529291185	0.2	15.2368993921494	14.5812428087029	15.892555975596	0.219517214351596	9.53944601629109	9.15636758930106	9.92252444328111	0.51	0.37	0.68	9.99780865767728	10.4160907740927	10.8343728905081	17.394980448809	18.122740849739	18.850501250669	17.7637241720956	18.5035656575288	19.245447878157	15.2368993921494	0.559786129216703	-0.0911143332941533	-6.91229846649678	-0.326369393690249	-0.324526731451519	-0.328066700357129	0.176740859834179	0.179959724748913	0.173775909865461	0.201032532400949	0.204587631370998	0.197730664449054	0.000197197099404162	0.000356581608678553	0.000456931800125611
132	8.11571529291185	0.2	15.3378677378848	14.676293777163	15.9994416986066	0.213800457839078	9.33934503744826	8.95793188389479	9.72075819100173	0.5	0.37	0.68	9.80489503878627	10.222370409829	10.6398457808717	17.0860187203569	17.8135116692061	18.5410046180553	17.4435527257738	18.1836536937584	18.9215850002342	15.3378677378848	0.557410119899603	-0.181564935931986	-7.03940513552684	-0.326369393690249	-0.324526731451519	-0.328066700357129	0.176740859834179	0.179959724748913	0.173775909865461	0.201032532400949	0.204587631370998	0.197730664449054	0.000197197099404162	0.000356581608678553	0.000456931800125611
132	8.11571529291185	0.2	15.3455788825066	14.6980966647348	15.9930611002785	0.228707921657156	9.72173950949298	9.3415238674099	10.1019551515761	0.5	0.37	0.69	10.2465621886501	10.6636144037918	11.0806666189334	17.8802583886606	18.6080148040323	19.3357712194041	18.2504935594492	18.9845243901548	19.7365541785739	15.3455788825066	0.560182500633821	-0.0887387729653967	-6.90970181570853	-0.326369393690249	-0.324526731451519	-0.328066700357129	0.176740859834179	0.179959724748913	0.173775909865461	0.201032532400949	0.204587631370998	0.197730664449054	0.000197197099404162	0.000356581608678553	0.000456931800125611
132	8.11571529291185	0.2	15.3613832220806	14.7106290098459	16.0121374343154	0.230655582809234	9.85168137683561	9.46849863272421	10.234864120947	0.5	0.37	0.68	10.3872225502257	10.8075853336912	11.2279481171567	18.1272728987025	18.8608694742541	19.5944660498056	18.5159140252504	19.2503151572168	20.0008419523855	15.3613832220806	0.556847919378728	0.132185581586432	-6.7403685601934	-0.326369393690249	-0.324526731451519	-0.328066700357129	0.176740859834179	0.179959724748913	0.173775909865461	0.201032532400949	0.204587631370998	0.197730664449054	0.000197197099404162	0.000356581608678553	0.000456931800125611
132	8.11571529291185	0.2	15.3622489326552	14.7154215220551	16.0090763432553	0.222527436739973	9.61634983646636	9.23354433075437	9.99915534217835	0.5	0.37	0.68	10.115834628203	10.5352182421041	10.9546018560053	17.6382957810927	18.3695465873394	19.1007973935861	18.0201311259501	18.755961048915	19.5048836771544	15.3622489326552	0.559541746895958	0.014565952567433	-6.80381933566506	-0.326369393690249	-0.324526731451519	-0.328066700357129	0.176740859834179	0.179959724748913	0.173775909865461	0.201032532400949	0.204587631370998	0.197730664449054	0.000197197099404162	0.000356581608678553	0.000456931800125611
132	8.11571529291185	0.2	15.3953729214117	14.7358524299425	16.0548934128809	0.23060125814471	9.92375284352386	9.53770777682577	10.309797910222	0.5	0.37	0.68	10.4551410831927	10.8783198732376	11.3014986632825	18.2367731602073	18.9749186848685	19.7130642095297	18.611243206968	19.3643098781529	20.1148639407471	15.3953729214117	0.557349301573062	-0.0521565474016941	-6.93271441541611	-0.326369393690249	-0.324526731451519	-0.328066700357129	0.176740859834179	0.179959724748913	0.173775909865461	0.201032532400949	0.204587631370998	0.197730664449054	0.000197197099404162	0.000356581608678553	0.000456931800125611
132	8.11571529291185	0.2	15.4069621910945	14.7554551231171	16.0584692590719	0.230713622533302	9.83014401353712	9.44786148481914	10.2124265422551	0.5	0.37	0.68	10.3732081781578	10.7929323940173	11.2126566098767	18.1125635519846	18.8454401513445	19.5783167507044	18.4984041061747	19.2437746517543	19.9973153242068	15.4069621910945	0.554363304630854	0.0114949244276991	-6.92519182673893	-0.326369393690249	-0.324526731451519	-0.328066700357129	0.176740859834179	0.179959724748913	0.173775909865461	0.201032532400949	0.204587631370998	0.197730664449054	0.000197197099404162	0.000356581608678553	0.000456931800125611
132	8.11571529291185	0.2	15.4164467175101	14.7692781338544	16.0636153011658	0.233876803316048	9.78569710727964	9.40850320055298	10.1628910140063	0.5	0.37	0.68	10.2860540239099	10.698429597301	11.1108051706921	17.9110023836711	18.6290678206994	19.3471332577278	18.2926284923091	19.0270422883733	19.7599328842134	15.4164467175101	0.559205605842818	-0.0157967472567007	-6.8604888164362	-0.326369393690249	-0.324526731451519	-0.328066700357129	0.176740859834179	0.179959724748913	0.173775909865461	0.201032532400949	0.204587631370998	0.197730664449054	0.000197197099404162	0.000356581608678553	0.000456931800125611
132	8.11571529291185	0.2	15.4346301905326	14.7706716126928	16.0985887683723	0.217463728051158	9.43813550968497	9.05683955264898	9.81943146672095	0.5	0.37	0.69	9.92261264494809	10.3403579370844	10.7581032292207	17.3018014739794	18.0302130697813	18.7586246655833	17.6583218612277	18.3964123969072	19.1391818701411	15.4346301905326	0.557309780822906	0.0322988706925238	-6.82555220560438	-0.326369393690249	-0.324526731451519	-0.328066700357129	0.176740859834179	0.179959724748913	0.173775909865461	0.201032532400949	0.204587631370998	0.197730664449054	0.000197197099404162	0.000356581608678553	0.000456931800125611
132	8.11571529291185	0.2	15.4405232162503	14.7843320674378	16.0967143650629	0.225315188336554	9.68796039552451	9.30538519973018	10.0705355913188	0.5	0.37	0.67	10.2188404017255	10.6389707653341	11.0591011289428	17.8453563270604	18.5790380118382	19.3127196966161	18.2190019526988	18.9728232760087	19.7164746581476	15.4405232162503	0.553086694585492	-0.0289731515898038	-6.97484474925147	-0.326369393690249	-0.324526731451519	-0.328066700357129	0.176740859834179	0.179959724748913	0.173775909865461	0.201032532400949	0.204587631370998	0.197730664449054	0.000197197099404162	0.000356581608678553	0.000456931800125611
132	8.11571529291185	0.2	15.4471258073785	14.7941582015753	16.1000934131818	0.229308610406313	9.61279011657504	9.23747444402427	9.98810578912581	0.5	0.37	0.68	10.1765383265013	10.5900078683543	11.0034774102073	17.8081471112094	18.5316865104713	19.2552259097332	18.1697551633063	18.9099162590636	19.6579496653017	15.4471258073785	0.552888889884686	-0.0318025016079507	-7.00443145228044	-0.326369393690249	-0.324526731451519	-0.328066700357129	0.176740859834179	0.179959724748913	0.173775909865461	0.201032532400949	0.204587631370998	0.197730664449054	0.000197197099404162	0.000356581608678553	0.000456931800125611
132	8.11571529291185	0.2	15.4559356428179	14.8001776832634	16.1116936023725	0.222222942809692	9.52463630749144	9.14514774935523	9.90412486562765	0.5	0.37	0.68	10.0294268349663	10.4456095837691	10.8617923325718	17.4994009455861	18.2255589711419	18.9517169966977	17.8481701197775	18.5875908097156	19.3327003343936	15.4559356428179	0.555059487494327	-0.155775024469046	-7.07785226971276	-0.326369393690249	-0.324526731451519	-0.328066700357129	0.176740859834179	0.179959724748913	0.173775909865461	0.201032532400949	0.204587631370998	0.197730664449054	0.000197197099404162	0.000356581608678553	0.000456931800125611
132	8.11571529291185	0.2	15.4650930153218	14.8157461378325	16.1144398928111	0.226676842764053	9.69015295577865	9.30897767371109	10.0713282378462	0.5	0.37	0.68	10.1815867880448	10.5984928492537	11.0153989104626	17.7339681143051	18.4601219987684	19.1862758832317	18.1003284183673	18.8458177416171	19.579658046999	15.4650930153218	0.558772609768847	0.0198960658780816	-6.82962143747194	-0.326369393690249	-0.324526731451519	-0.328066700357129	0.176740859834179	0.179959724748913	0.173775909865461	0.201032532400949	0.204587631370998	0.197730664449054	0.000197197099404162	0.000356581608678553	0.000456931800125611
132	8.11571529291185	0.2	15.4700033918385	14.819736257453	16.1202705262239	0.230713639621065	9.90402104221322	9.51886554286142	10.289176541565	0.5	0.37	0.68	10.4105304370595	10.8317647775329	11.2529991180064	18.1320402674823	18.8657049034668	19.5993695394514	18.5116780759858	19.2598784077681	20.0074711665535	15.4700033918385	0.55667529000789	0.0561254492453107	-6.82515287340514	-0.326369393690249	-0.324526731451519	-0.328066700357129	0.176740859834179	0.179959724748913	0.173775909865461	0.201032532400949	0.204587631370998	0.197730664449054	0.000197197099404162	0.000356581608678553	0.000456931800125611
132	8.11571529291185	0.2	15.4802500487064	14.8275133314407	16.132986765972	0.226304219405601	9.64477083675702	9.26497703786082	10.0245646356532	0.5	0.37	0.67	10.19318153395	10.611024678277	11.0288678226041	17.8217688356393	18.552326209012	19.2828835823846	18.1931491837532	18.9397019821124	19.6861645188143	15.4802500487064	0.55478503742977	0.00767442744887225	-6.90266538942841	-0.326369393690249	-0.324526731451519	-0.328066700357129	0.176740859834179	0.179959724748913	0.173775909865461	0.201032532400949	0.204587631370998	0.197730664449054	0.000197197099404162	0.000356581608678553	0.000456931800125611
132	8.11571529291185	0.2	15.483614226495	14.8291577329683	16.1380707200217	0.228343023795447	9.73892720667918	9.35764498368643	10.1202094296719	0.5	0.37	0.68	10.2939361784986	10.7133680843174	11.1327999901362	17.9965701770969	18.7298500028791	19.4631298286612	18.364773757785	19.1190675129768	19.8621260643615	15.483614226495	0.554928982295952	-0.0220562291357035	-6.93652033680399	-0.326369393690249	-0.324526731451519	-0.328066700357129	0.176740859834179	0.179959724748913	0.173775909865461	0.201032532400949	0.204587631370998	0.197730664449054	0.000197197099404162	0.000356581608678553	0.000456931800125611
132	8.11571529291185	0.2	15.4889715356911	14.8208455612081	16.1570975101741	0.217849704227538	9.66756349497851	9.27744115487453	10.0576858350825	0.5	0.37	0.68	10.1795167646333	10.6075719616485	11.0356271586637	17.7669288913962	18.5140396259042	19.2611503604121	18.1380187393922	18.9055618468	19.6701094381273	15.4889715356911	0.555441703993542	0.0192716202790601	-6.86509382494136	-0.326369393690249	-0.324526731451519	-0.328066700357129	0.176740859834179	0.179959724748913	0.173775909865461	0.201032532400949	0.204587631370998	0.197730664449054	0.000197197099404162	0.000356581608678553	0.000456931800125611
132	8.11571529291185	0.2	15.495124972601	14.8347934047793	16.1554565404227	0.220655848473438	9.49403092349132	9.11403868268352	9.87402316429913	0.5	0.37	0.68	10.0079165906985	10.4251773445224	10.8424380983464	17.4761182578789	18.2047512567766	18.9333842556744	17.8443021310583	18.5914908014988	19.331239667505	15.495124972601	0.553106075149043	0.0650640181537651	-6.87783812915626	-0.326369393690249	-0.324526731451519	-0.328066700357129	0.176740859834179	0.179959724748913	0.173775909865461	0.201032532400949	0.204587631370998	0.197730664449054	0.000197197099404162	0.000356581608678553	0.000456931800125611
132	8.11571529291185	0.2	15.4961956559418	14.842993614945	16.1493976969386	0.226087226728453	9.6608466133777	9.28018389146701	10.0415093352884	0.5	0.37	0.68	10.1366962203439	10.5524921161522	10.9682880119604	17.6407640445168	18.3643683756707	19.0879727068246	18.0205381543466	18.753056598259	19.4903207602072	15.4961956559418	0.557314017263572	-0.0518419870585701	-6.93183009704089	-0.326369393690249	-0.324526731451519	-0.328066700357129	0.176740859834179	0.179959724748913	0.173775909865461	0.201032532400949	0.204587631370998	0.197730664449054	0.000197197099404162	0.000356581608678553	0.000456931800125611
132	8.11571529291185	0.2	15.5016269430095	14.8448230679816	16.1584308180374	0.227597936305242	9.72922477497614	9.347515284745	10.1109342652073	0.51	0.37	0.68	10.2069720787059	10.6237778276438	11.0405835765816	17.7594031653097	18.4846154300174	19.2098276947251	18.1342831267758	18.8787620608459	19.6128018798332	15.5016269430095	0.558992580862079	-0.119505671042798	-6.95600886924956	-0.326369393690249	-0.324526731451519	-0.328066700357129	0.176740859834179	0.179959724748913	0.173775909865461	0.201032532400949	0.204587631370998	0.197730664449054	0.000197197099404162	0.000356581608678553	0.000456931800125611
132	8.11571529291185	0.2	15.5083533075514	14.8418173209393	16.1748892941636	0.217360170542168	9.52988206117967	9.14476240632886	9.91500171603048	0.5	0.37	0.68	10.0417055942995	10.4645988331565	10.8874920720135	17.5351803973567	18.2736514830246	19.0121225686925	17.8762039770476	18.6271282777509	19.3983396501838	15.5083533075514	0.554099848787404	0.0579388984910742	-6.86470688206143	-0.326369393690249	-0.324526731451519	-0.328066700357129	0.176740859834179	0.179959724748913	0.173775909865461	0.201032532400949	0.204587631370998	0.197730664449054	0.000197197099404162	0.000356581608678553	0.000456931800125611
132	8.11571529291185	0.2	15.5109740571349	14.8407955780276	16.1811525362423	0.22000399297542	9.50274309657034	9.12167984893646	9.88380634420422	0.5	0.36	0.68	10.0746256441264	10.4954987322226	10.9163718203187	17.6590905563133	18.3968088833202	19.134527210327	18.0118863674763	18.7618449247779	19.5212010625749	15.5109740571349	0.54978459788459	0.239786039333147	-6.76714865803723	-0.326369393690249	-0.324526731451519	-0.328066700357129	0.176740859834179	0.179959724748913	0.173775909865461	0.201032532400949	0.204587631370998	0.197730664449054	0.000197197099404162	0.000356581608678553	0.000456931800125611
132	8.11571529291185	0.2	15.5294341201931	14.8765594289391	16.182308811447	0.225129802610454	9.66856720059121	9.28655496657113	10.0505794346113	0.5	0.37	0.68	10.1725996438219	10.5910602602417	11.0095208766616	17.7357970866736	18.4653778075756	19.1949585284777	18.1089575784671	18.8587334152673	19.6075485939431	15.5294341201931	0.560554288622474	-0.102202593412525	-6.90714569530583	-0.326369393690249	-0.324526731451519	-0.328066700357129	0.176740859834179	0.179959724748913	0.173775909865461	0.201032532400949	0.204587631370998	0.197730664449054	0.000197197099404162	0.000356581608678553	0.000456931800125611
132	8.11571529291185	0.2	15.5381789564102	14.8759939421851	16.2003639706352	0.227141747707862	9.69723724568226	9.31628842673419	10.0781860646303	0.5	0.37	0.67	10.1855112321831	10.6020031114113	11.0184949906395	17.7362345838627	18.4614802297489	19.186725875635	18.1063709993448	18.8535828761755	19.5936001568866	15.5381789564102	0.553108566044547	0.0468339904719088	-6.88543737275817	-0.326369393690249	-0.324526731451519	-0.328066700357129	0.176740859834179	0.179959724748913	0.173775909865461	0.201032532400949	0.204587631370998	0.197730664449054	0.000197197099404162	0.000356581608678553	0.000456931800125611
132	8.11571529291185	0.2	15.5484548041382	14.8928584555198	16.2040511527566	0.227929310651013	9.72167744854965	9.34062318982633	10.102731707273	0.5	0.37	0.68	10.2671647499731	10.6860176223652	11.1048704947573	17.9406482150329	18.6725437500161	19.4044392849994	18.3079538176192	19.0524891639936	19.8075983053633	15.5484548041382	0.555966682156944	0.154891533312113	-6.75443944057437	-0.326369393690249	-0.324526731451519	-0.328066700357129	0.176740859834179	0.179959724748913	0.173775909865461	0.201032532400949	0.204587631370998	0.197730664449054	0.000197197099404162	0.000356581608678553	0.000456931800125611
132	8.11571529291185	0.2	15.5526852143969	14.8854844606061	16.2198859681877	0.216960842124803	9.4876564831907	9.10379266291253	9.87152030346888	0.5	0.37	0.68	10.025783172636	10.4485229660857	10.8712627595354	17.5403770755941	18.2799717041918	19.0195663327895	17.8934692299931	18.6558640274792	19.4118797931916	15.5526852143969	0.553141116649186	-0.170441430898861	-7.10730493393456	-0.326369393690249	-0.324526731451519	-0.328066700357129	0.176740859834179	0.179959724748913	0.173775909865461	0.201032532400949	0.204587631370998	0.197730664449054	0.000197197099404162	0.000356581608678553	0.000456931800125611
132	8.11571529291185	0.2	15.5615199805574	14.8951500324637	16.2278899286511	0.220362278739586	9.58619942091644	9.20219040450819	9.97020843732469	0.5	0.37	0.68	10.1279279388828	10.5505681446493	10.9732083504158	17.7120198588766	18.4511455480472	19.1902712372177	18.0859355869704	18.8378485621187	19.5885032401032	15.5615199805574	0.553229812411691	0.0883475603934165	-6.84090266597188	-0.326369393690249	-0.324526731451519	-0.328066700357129	0.176740859834179	0.179959724748913	0.173775909865461	0.201032532400949	0.204587631370998	0.197730664449054	0.000197197099404162	0.000356581608678553	0.000456931800125611
132	8.11571529291185	0.2	15.5650308775801	14.9062242313683	16.2238375237919	0.223075119580257	9.68111869340516	9.29634385878912	10.0658935280212	0.5	0.37	0.68	10.1810381433565	10.6024303946905	11.0238226460244	17.7479384170757	18.4825239888808	19.217109560686	18.1388198258635	18.8801544488471	19.640049472798	15.5650308775801	0.557831066149612	0.0797544026997717	-6.76076405240808	-0.326369393690249	-0.324526731451519	-0.328066700357129	0.176740859834179	0.179959724748913	0.173775909865461	0.201032532400949	0.204587631370998	0.197730664449054	0.000197197099404162	0.000356581608678553	0.000456931800125611
132	8.11571529291185	0.2	15.5776572584219	14.9167205303575	16.2385939864863	0.224071565840793	9.71249621977472	9.32758064022512	10.0974117993243	0.5	0.37	0.67	10.2796195360254	10.7038223238517	11.1280251116781	17.9928726410996	18.7353735389791	19.4778744368587	18.3760296616128	19.1374671636336	19.8987115852961	15.5776572584219	0.553656706830855	-0.0234675626864305	-6.96502113709464	-0.326369393690249	-0.324526731451519	-0.328066700357129	0.176740859834179	0.179959724748913	0.173775909865461	0.201032532400949	0.204587631370998	0.197730664449054	0.000197197099404162	0.000356581608678553	0.000456931800125611
132	8.11571529291185	0.2	15.5830631569555	14.9104537333115	16.2556725805995	0.214722176029383	9.6457441080924	9.25289468384683	10.038593532338	0.5	0.38	0.68	10.1109783565792	10.5402593720517	10.9695403875241	17.6005915114068	18.3478584454732	19.0951253795396	17.9788389935449	18.7464473024147	19.5116212026128	15.5830631569555	0.556651253991865	0.130119844411596	-6.71456570875129	-0.326369393690249	-0.324526731451519	-0.328066700357129	0.176740859834179	0.179959724748913	0.173775909865461	0.201032532400949	0.204587631370998	0.197730664449054	0.000197197099404162	0.000356581608678553	0.000456931800125611
132	8.11571529291185	0.2	15.5831180150622	14.9135799165457	16.2526561135787	0.220175533849336	9.57615847501288	9.19234307893389	9.95997387109188	0.5	0.37	0.68	10.0615666096277	10.481675404555	10.9017841994823	17.5334039278584	18.265490438925	18.9975769499916	17.8917222141732	18.6438821292621	19.3897485481597	15.5831180150622	0.555338880367236	-0.0307291714170213	-6.92758298985635	-0.326369393690249	-0.324526731451519	-0.328066700357129	0.176740859834179	0.179959724748913	0.173775909865461	0.201032532400949	0.204587631370998	0.197730664449054	0.000197197099404162	0.000356581608678553	0.000456931800125611
132	8.11571529291185	0.2	15.5875088387074	14.9317571963413	16.2432604810734	0.231304916662658	9.79521406091589	9.41492334881988	10.1755047730119	0.5	0.36	0.68	10.3886082194686	10.8082283343751	11.2278484492817	18.198155450886	18.9332213923542	19.6682873338224	18.5581467733076	19.3077175559708	20.0550650280563	15.5875088387074	0.552756816562532	-0.0100369988395784	-6.9986399220976	-0.326369393690249	-0.324526731451519	-0.328066700357129	0.176740859834179	0.179959724748913	0.173775909865461	0.201032532400949	0.204587631370998	0.197730664449054	0.000197197099404162	0.000356581608678553	0.000456931800125611
132	8.11571529291185	0.2	15.5917570245553	14.9329703096975	16.2505437394132	0.22765735103955	9.75004253064597	9.36758092180453	10.1325041394874	0.5	0.37	0.68	10.2440908119773	10.662338755152	11.0805866983266	17.8410478939152	18.5694660349361	19.297884175957	18.2001614685559	18.9499493895018	19.6945037304367	15.5917570245553	0.556617157980685	0.0273009285666188	-6.85500604605438	-0.326369393690249	-0.324526731451519	-0.328066700357129	0.176740859834179	0.179959724748913	0.173775909865461	0.201032532400949	0.204587631370998	0.197730664449054	0.000197197099404162	0.000356581608678553	0.000456931800125611
132	8.11571529291185	0.2	15.5980700118507	14.932579704034	16.2635603196674	0.225029961758099	9.60766287376904	9.22794835219264	9.98737739534544	0.5	0.37	0.68	10.1286605547038	10.5454378653207	10.9622151759377	17.682062937401	18.4096500252896	19.1372371131783	18.0409130204846	18.7834886768413	19.5310753819559	15.5980700118507	0.552341521760299	0.00864988831145129	-6.94510853985588	-0.326369393690249	-0.324526731451519	-0.328066700357129	0.176740859834179	0.179959724748913	0.173775909865461	0.201032532400949	0.204587631370998	0.197730664449054	0.000197197099404162	0.000356581608678553	0.000456931800125611
132	8.11571529291185	0.2	15.5990988262229	14.9291451970226	16.2690524554232	0.220225434132565	9.648472021272	9.26181446209715	10.0351295804469	0.5	0.37	0.68	10.2097834068902	10.6360162954854	11.0622491840806	17.8736442049929	18.6198240890907	19.3660039731884	18.2414974947049	18.9974552960688	19.7663319539659	15.5990988262229	0.554073464445537	-0.0657037885437609	-7.00118257637195	-0.326369393690249	-0.324526731451519	-0.328066700357129	0.176740859834179	0.179959724748913	0.173775909865461	0.201032532400949	0.204587631370998	0.197730664449054	0.000197197099404162	0.000356581608678553	0.000456931800125611
132	8.11571529291185	0.2	15.6121011643505	14.9514975349057	16.2727047937952	0.22635944104041	9.71432714277333	9.33185465447715	10.0967996310695	0.5	0.37	0.67	10.2189654657992	10.6377968015018	11.0566281372044	17.8129711351073	18.5430480218839	19.2731249086605	18.189622491436	18.9344849863641	19.676157763966	15.6121011643505	0.5546368145894	-0.0306365979378838	-6.93972126848421	-0.326369393690249	-0.324526731451519	-0.328066700357129	0.176740859834179	0.179959724748913	0.173775909865461	0.201032532400949	0.204587631370998	0.197730664449054	0.000197197099404162	0.000356581608678553	0.000456931800125611
132	8.11571529291185	0.2	15.6132566828981	14.9582154076626	16.2682979581335	0.226444776191378	9.71162392256921	9.32935100383436	10.0938968413041	0.5	0.37	0.67	10.2635604709868	10.6841128991507	11.1046653273146	17.9443153498308	18.6795889825475	19.4148626152642	18.3352895324075	19.0797678739952	19.8307881214186	15.6132566828981	0.555018522529921	0.14262727712231	-6.7471639295737	-0.326369393690249	-0.324526731451519	-0.328066700357129	0.176740859834179	0.179959724748913	0.173775909865461	0.201032532400949	0.204587631370998	0.197730664449054	0.000197197099404162	0.000356581608678553	0.000456931800125611
132	8.11571529291185	0.2	15.6273856787145	14.9688018592159	16.2859694982131	0.228124445496047	9.80864920783476	9.42439900877829	10.1928994068912	0.5	0.37	0.67	10.3683600478879	10.7910972864725	11.2138345250571	18.1278071505644	18.8669114159477	19.6060156813309	18.5109814931406	19.2572295031416	20.0108026487095	15.6273856787145	0.553594969330907	0.0161312896989161	-6.93265869928138	-0.326369393690249	-0.324526731451519	-0.328066700357129	0.176740859834179	0.179959724748913	0.173775909865461	0.201032532400949	0.204587631370998	0.197730664449054	0.000197197099404162	0.000356581608678553	0.000456931800125611
132	8.11571529291185	0.2	15.6277732407426	14.9567415263452	16.2988049551399	0.21632444353694	9.57326674719644	9.18521228573115	9.96132120866174	0.5	0.37	0.67	10.0877583998551	10.5139433949835	10.9401283901119	17.6174492518378	18.3617466691587	19.1060440864796	17.9983374476316	18.7659501060022	19.5200646947048	15.6277732407426	0.554308907216483	0.0722799605726731	-6.8249464724473	-0.326369393690249	-0.324526731451519	-0.328066700357129	0.176740859834179	0.179959724748913	0.173775909865461	0.201032532400949	0.204587631370998	0.197730664449054	0.000197197099404162	0.000356581608678553	0.000456931800125611
132	8.11571529291185	0.2	15.6280316545768	14.9718883504417	16.284174958712	0.228400584680946	9.72648538032368	9.34575244640908	10.1072183142383	0.5	0.37	0.68	10.2144660227828	10.6305891374839	11.046712252185	17.7830000436516	18.507454689679	19.2319093357063	18.156361351072	18.891055263219	19.6300386417961	15.6280316545768	0.556927839686826	0.0381091134357177	-6.84050880120857	-0.326369393690249	-0.324526731451519	-0.328066700357129	0.176740859834179	0.179959724748913	0.173775909865461	0.201032532400949	0.204587631370998	0.197730664449054	0.000197197099404162	0.000356581608678553	0.000456931800125611
132	8.11571529291185	0.2	15.628622328411	14.9615182519051	16.2957264049169	0.223358656324827	9.63721602804926	9.25449914500695	10.0199329110916	0.5	0.37	0.68	10.1574630808211	10.577521751636	10.9975804224509	17.7319608782462	18.4652605081038	19.1985601379613	18.0899340379564	18.8373087803248	19.583954452205	15.628622328411	0.5553139943046	-0.051690193593598	-6.95206192951177	-0.326369393690249	-0.324526731451519	-0.328066700357129	0.176740859834179	0.179959724748913	0.173775909865461	0.201032532400949	0.204587631370998	0.197730664449054	0.000197197099404162	0.000356581608678553	0.000456931800125611
132	8.11571529291185	0.2	15.6328810662669	14.9688010477652	16.2969610847686	0.223566434845616	9.70745819044464	9.32218255378566	10.0927338271036	0.5	0.37	0.68	10.1883540057257	10.6094275637059	11.030501121686	17.7371461674384	18.4702030715212	19.203259975604	18.1149902789712	18.8700193531427	19.618318258459	15.6328810662669	0.556493241557026	0.0768451901146846	-6.79738239542549	-0.326369393690249	-0.324526731451519	-0.328066700357129	0.176740859834179	0.179959724748913	0.173775909865461	0.201032532400949	0.204587631370998	0.197730664449054	0.000197197099404162	0.000356581608678553	0.000456931800125611
132	8.11571529291185	0.2	15.6376211359528	14.9772641436227	16.2979781282829	0.226596812660609	9.68373134169347	9.30272168723011	10.0647409961568	0.5	0.37	0.68	10.2051123258866	10.6230810077169	11.0410496895472	17.8091830713859	18.5385901112222	19.2679971510585	18.1729435644085	18.920208548255	19.6631213245506	15.6376211359528	0.554433324945011	0.088603448434173	-6.849307128461	-0.326369393690249	-0.324526731451519	-0.328066700357129	0.176740859834179	0.179959724748913	0.173775909865461	0.201032532400949	0.204587631370998	0.197730664449054	0.000197197099404162	0.000356581608678553	0.000456931800125611
132	8.11571529291185	0.2	15.6408182185003	14.9800578660306	16.30157857097	0.227826189365066	9.789801893876	9.40596494165137	10.1736388461006	0.5	0.37	0.68	10.3160550743423	10.7370308235908	11.1580065728393	18.0001790876955	18.7347272093799	19.4692753310642	18.3590264628513	19.1148609394436	19.8650794447009	15.6408182185003	0.556365506859528	0.160272817333425	-6.73568506334862	-0.326369393690249	-0.324526731451519	-0.328066700357129	0.176740859834179	0.179959724748913	0.173775909865461	0.201032532400949	0.204587631370998	0.197730664449054	0.000197197099404162	0.000356581608678553	0.000456931800125611
132	8.11571529291185	0.2	15.6451646133128	14.9712490565257	16.3190801700999	0.214945957912271	9.48101289220857	9.09512865315509	9.86689713126206	0.5	0.37	0.68	10.0326319126114	10.4582921400738	10.8839523675362	17.5710325459087	18.3165288200059	19.0620250941031	17.9385213788637	18.6994198212986	19.4539933198032	15.6451646133128	0.552285040930064	-0.0260547307342209	-6.96757020708397	-0.326369393690249	-0.324526731451519	-0.328066700357129	0.176740859834179	0.179959724748913	0.173775909865461	0.201032532400949	0.204587631370998	0.197730664449054	0.000197197099404162	0.000356581608678553	0.000456931800125611
132	8.11571529291185	0.2	15.6470472439324	14.9804928775638	16.3136016103011	0.224305684210963	9.67461481845431	9.29145847865839	10.0577711582502	0.5	0.37	0.68	10.2586990760411	10.681741981315	11.1047848865889	17.9778085487285	18.7191680819928	19.460527615257	18.3482275396434	19.1075373625939	19.8580535357096	15.6470472439324	0.554004331245543	-0.0578252648480301	-6.99689991474189	-0.326369393690249	-0.324526731451519	-0.328066700357129	0.176740859834179	0.179959724748913	0.173775909865461	0.201032532400949	0.204587631370998	0.197730664449054	0.000197197099404162	0.000356581608678553	0.000456931800125611
132	8.11571529291185	0.2	15.6492821175059	14.9880837556339	16.3104804793779	0.227330427839569	9.73717184391636	9.35485967403819	10.1194840137945	0.5	0.37	0.67	10.334326301867	10.7566670798543	11.1790078578417	18.1167705756114	18.8571624266157	19.5975542776201	18.5056878303052	19.2627988229175	20.0200448549812	15.6492821175059	0.550005345146615	-0.0212195147788856	-7.01263192281919	-0.326369393690249	-0.324526731451519	-0.328066700357129	0.176740859834179	0.179959724748913	0.173775909865461	0.201032532400949	0.204587631370998	0.197730664449054	0.000197197099404162	0.000356581608678553	0.000456931800125611
132	8.11571529291185	0.2	15.6494571734512	14.9746635512517	16.3242507956506	0.217829239438708	9.58303203010852	9.19629762632463	9.9697664338924	0.5	0.37	0.67	10.1437535353114	10.5703315599699	10.9969095846284	17.7651074712786	18.512188364615	19.2592692579513	18.1479386822955	18.9112963539938	19.6757292742573	15.6494571734512	0.548875681159967	-0.047147635952419	-7.04139799293212	-0.326369393690249	-0.324526731451519	-0.328066700357129	0.176740859834179	0.179959724748913	0.173775909865461	0.201032532400949	0.204587631370998	0.197730664449054	0.000197197099404162	0.000356581608678553	0.000456931800125611
132	8.11571529291185	0.2	15.6549149873911	14.9974653687151	16.3123646060671	0.228504504149491	9.79274145305324	9.40952797857321	10.1759549275333	0.5	0.37	0.68	10.3092064285045	10.7290603067856	11.1489141850668	17.9761097788093	18.7082068087197	19.4403038386301	18.3550822834348	19.1012542323264	19.8489719956584	15.6549149873911	0.557923630201594	0.00937763596836898	-6.85143632589651	-0.326369393690249	-0.324526731451519	-0.328066700357129	0.176740859834179	0.179959724748913	0.173775909865461	0.201032532400949	0.204587631370998	0.197730664449054	0.000197197099404162	0.000356581608678553	0.000456931800125611
132	8.11571529291185	0.2	15.6554577426509	14.9957261093235	16.3151893759783	0.221799177525377	9.56083969400741	9.1794411055645	9.94223828245033	0.5	0.37	0.68	10.0656611850256	10.4838815236675	10.9021018623095	17.5610718700313	18.290720652103	19.0203694341748	17.9300462441463	18.6708277501102	19.4169463383628	15.6554577426509	0.554017185080984	0.0675215534449887	-6.85795930492483	-0.326369393690249	-0.324526731451519	-0.328066700357129	0.176740859834179	0.179959724748913	0.173775909865461	0.201032532400949	0.204587631370998	0.197730664449054	0.000197197099404162	0.000356581608678553	0.000456931800125611
132	8.11571529291185	0.2	15.6557282457776	14.9843895380997	16.3270669534556	0.224226165359876	9.71782957856413	9.33287378038524	10.102785376743	0.5	0.37	0.68	10.2389612165949	10.6612906705666	11.0836201245383	17.8691250494216	18.6061781220363	19.3432311946511	18.2394675013338	18.9916636289766	19.7396839293165	15.6557282457776	0.554894505707143	-0.0413074724710894	-6.95390072316578	-0.326369393690249	-0.324526731451519	-0.328066700357129	0.176740859834179	0.179959724748913	0.173775909865461	0.201032532400949	0.204587631370998	0.197730664449054	0.000197197099404162	0.000356581608678553	0.000456931800125611
132	8.11571529291185	0.2	15.6596864710679	14.9924492770745	16.3269236650612	0.219072285341986	9.5164715178833	9.13381878570774	9.89912425005887	0.5	0.37	0.67	10.0917520024896	10.514536444221	10.9373208859523	17.6933620802312	18.4346088139595	19.1758555476879	18.0711982287981	18.8304411369268	19.5898568597432	15.6596864710679	0.549541967025852	-0.0789274189718507	-7.07472864131304	-0.326369393690249	-0.324526731451519	-0.328066700357129	0.176740859834179	0.179959724748913	0.173775909865461	0.201032532400949	0.204587631370998	0.197730664449054	0.000197197099404162	0.000356581608678553	0.000456931800125611
132	8.11571529291185	0.2	15.6657055322003	14.9909686001578	16.3404424642427	0.223513678928653	9.83644148648173	9.44598734654544	10.226895626418	0.5	0.37	0.68	10.3244423270033	10.7512077990729	11.1779732711425	17.9749404462341	18.7179427026268	19.4609449590195	18.3512083605115	19.1122689144267	19.8765139821169	15.6657055322003	0.556313067925925	0.0582230861150312	-6.8109826923825	-0.326369393690249	-0.324526731451519	-0.328066700357129	0.176740859834179	0.179959724748913	0.173775909865461	0.201032532400949	0.204587631370998	0.197730664449054	0.000197197099404162	0.000356581608678553	0.000456931800125611
132	8.11571529291185	0.2	15.6661471664968	14.9980723882764	16.3342219447173	0.22126277538689	9.55081764276041	9.1692258630041	9.93240942251673	0.49	0.37	0.68	10.1355201518073	10.5573257907205	10.9791314296337	17.7754161002698	18.5151680451945	19.2549199901191	18.1426972167252	18.9021197383697	19.6561979733073	15.6661471664968	0.549501764490301	0.138697758010131	-6.8562863364547	-0.326369393690249	-0.324526731451519	-0.328066700357129	0.176740859834179	0.179959724748913	0.173775909865461	0.201032532400949	0.204587631370998	0.197730664449054	0.000197197099404162	0.000356581608678553	0.000456931800125611
132	8.11571529291185	0.2	15.6682063849067	15.0078984708639	16.3285142989494	0.225796527391686	9.70369342210741	9.32102452638599	10.0863623178288	0.5	0.37	0.68	10.2714897648175	10.6931794229221	11.1148690810267	17.9776134019838	18.7156731988193	19.4537329956549	18.3548037299272	19.1009547173037	19.8550401307226	15.6682063849067	0.554828172746488	0.101918204786501	-6.81388661358491	-0.326369393690249	-0.324526731451519	-0.328066700357129	0.176740859834179	0.179959724748913	0.173775909865461	0.201032532400949	0.204587631370998	0.197730664449054	0.000197197099404162	0.000356581608678553	0.000456931800125611
132	8.11571529291185	0.2	15.6715323870324	14.9959554000624	16.3471093740025	0.224835638461343	9.71405829262805	9.32992478139258	10.0981918038635	0.5	0.37	0.68	10.2191065048925	10.6398495821831	11.0605926594738	17.8157544375958	18.5492682083682	19.2827819791407	18.1887610421303	18.9348582237154	19.6806905730701	15.6715323870324	0.555663821991555	0.062977669764635	-6.82192483420571	-0.326369393690249	-0.324526731451519	-0.328066700357129	0.176740859834179	0.179959724748913	0.173775909865461	0.201032532400949	0.204587631370998	0.197730664449054	0.000197197099404162	0.000356581608678553	0.000456931800125611
132	8.11571529291185	0.2	15.6715917621113	15.0077060116565	16.3354775125662	0.221821025048793	9.56215039882619	9.18072366368583	9.94357713396655	0.5	0.37	0.69	10.0507050094269	10.4682764055434	10.8858478016598	17.5165642197623	18.2443157724692	18.9720673251761	17.8812193274045	18.615197231248	19.3703881674862	15.6715917621113	0.557114908976612	0.039490381729185	-6.82461363538004	-0.326369393690249	-0.324526731451519	-0.328066700357129	0.176740859834179	0.179959724748913	0.173775909865461	0.201032532400949	0.204587631370998	0.197730664449054	0.000197197099404162	0.000356581608678553	0.000456931800125611
132	8.11571529291185	0.2	15.6737590568927	15.0131652056515	16.3343529081338	0.223012933760196	9.59444006166568	9.21304183338964	9.97583828994172	0.5	0.37	0.68	10.0696203890248	10.486478951619	10.9033375142131	17.5310544294287	18.2567987840199	18.982543138611	17.8990999455552	18.6413609478677	19.3840518609284	15.6737590568927	0.555312530444951	-0.0870899109016937	-6.98556185202841	-0.326369393690249	-0.324526731451519	-0.328066700357129	0.176740859834179	0.179959724748913	0.173775909865461	0.201032532400949	0.204587631370998	0.197730664449054	0.000197197099404162	0.000356581608678553	0.000456931800125611
132	8.11571529291185	0.2	15.6742467121367	15.0108836239485	16.337609800325	0.232736192878241	9.877807247723	9.49584705094778	10.2597674444982	0.49	0.37	0.67	10.5101984616619	10.932959848932	11.355721236202	18.4481502788829	19.1902072089129	19.9322641389429	18.835541557152	19.589486671449	20.354314508312	15.6742467121367	0.551199142171292	0.00285198999856185	-6.99539423273858	-0.326369393690249	-0.324526731451519	-0.328066700357129	0.176740859834179	0.179959724748913	0.173775909865461	0.201032532400949	0.204587631370998	0.197730664449054	0.000197197099404162	0.000356581608678553	0.000456931800125611
132	8.11571529291185	0.2	15.6756378426588	15.0131574186991	16.3381182666186	0.232207657847658	9.84437985536433	9.46314802868973	10.2256116820389	0.5	0.37	0.68	10.3618052824353	10.7792403625475	11.1966754426597	18.0609077452646	18.7885084158083	19.5161090863519	18.4389174956069	19.1727602313249	19.9151438240371	15.6756378426588	0.552879355809125	0.00032902630051926	-6.93290153731136	-0.326369393690249	-0.324526731451519	-0.328066700357129	0.176740859834179	0.179959724748913	0.173775909865461	0.201032532400949	0.204587631370998	0.197730664449054	0.000197197099404162	0.000356581608678553	0.000456931800125611
132	8.11571529291185	0.2	15.6787223879191	15.0185268772929	16.3389178985453	0.227626827280422	9.72554342602464	9.34400971824913	10.1070771338001	0.5	0.37	0.67	10.2984493917469	10.718954688643	11.139459985539	18.0266553834786	18.7627180455088	19.4987807075389	18.4040980766346	19.1487951693326	19.8993513732733	15.6787223879191	0.552475333885587	0.0554872132863416	-6.90617776037426	-0.326369393690249	-0.324526731451519	-0.328066700357129	0.176740859834179	0.179959724748913	0.173775909865461	0.201032532400949	0.204587631370998	0.197730664449054	0.000197197099404162	0.000356581608678553	0.000456931800125611
132	8.11571529291185	0.2	15.6793422446072	15.0210071110674	16.337677378147	0.231405815208452	9.8959505161804	9.51185777851555	10.2800432538453	0.5	0.37	0.68	10.4478444926885	10.8697327596638	11.2916210266391	18.2478309958994	18.9846859328489	19.7215408697984	18.6252222127176	19.382811090319	20.1297372392298	15.6793422446072	0.554712341925315	-0.0353154555142465	-6.93281014071709	-0.326369393690249	-0.324526731451519	-0.328066700357129	0.176740859834179	0.179959724748913	0.173775909865461	0.201032532400949	0.204587631370998	0.197730664449054	0.000197197099404162	0.000356581608678553	0.000456931800125611
132	8.11571529291185	0.2	15.6831714723711	15.0175577141101	16.3487852306321	0.221365683790612	9.6401494039122	9.25510345898166	10.0251953488427	0.5	0.37	0.68	10.1719063992643	10.5950946789641	11.0182829586639	17.7727735354746	18.5121855161545	19.2515974968345	18.1342777588048	18.8904681313689	19.6487768293555	15.6831714723711	0.555226963313965	0.204988537506522	-6.68970111910917	-0.326369393690249	-0.324526731451519	-0.328066700357129	0.176740859834179	0.179959724748913	0.173775909865461	0.201032532400949	0.204587631370998	0.197730664449054	0.000197197099404162	0.000356581608678553	0.000456931800125611
132	8.11571529291185	0.2	15.6894347225611	15.0176425959006	16.3612268492216	0.222017998343593	9.65411058945831	9.26923521823596	10.0389859606807	0.5	0.37	0.68	10.2018153847961	10.6254131672367	11.0490109496773	17.8413476215716	18.5821525668869	19.3229575122021	18.1983769389707	18.9549066877607	19.7142744214968	15.6894347225611	0.551682125655935	0.0528787641350783	-6.90644985900022	-0.326369393690249	-0.324526731451519	-0.328066700357129	0.176740859834179	0.179959724748913	0.173775909865461	0.201032532400949	0.204587631370998	0.197730664449054	0.000197197099404162	0.000356581608678553	0.000456931800125611
132	8.11571529291185	0.2	15.6921498260896	15.0232521275085	16.3610475246707	0.21946573200538	9.56660510839086	9.18237831729782	9.95083189948391	0.5	0.37	0.68	10.0295888746898	10.449266284631	10.8689436945723	17.454058652413	18.1844050524228	18.9147514524326	17.8182989239401	18.5686033752078	19.3083085729057	15.6921498260896	0.55546986470303	0.0590792244241033	-6.82783229730894	-0.326369393690249	-0.324526731451519	-0.328066700357129	0.176740859834179	0.179959724748913	0.173775909865461	0.201032532400949	0.204587631370998	0.197730664449054	0.000197197099404162	0.000356581608678553	0.000456931800125611
132	8.11571529291185	0.2	15.6924664560644	15.0340134745684	16.3509194375603	0.227318143951965	9.68594978204899	9.30563545400705	10.0662641100909	0.5	0.37	0.68	10.2580339694435	10.6772721091066	11.0965102487696	17.9580501916461	18.6919822079318	19.4259142242176	18.3329372827251	19.0814755104374	19.8293043343845	15.6924664560644	0.553223559151606	-0.0542430478241404	-6.99935778951211	-0.326369393690249	-0.324526731451519	-0.328066700357129	0.176740859834179	0.179959724748913	0.173775909865461	0.201032532400949	0.204587631370998	0.197730664449054	0.000197197099404162	0.000356581608678553	0.000456931800125611
132	8.11571529291185	0.2	15.6947965726033	15.0341604421413	16.3554327030654	0.224341566867063	9.7075624071669	9.32314084079907	10.0919839735347	0.5	0.37	0.68	10.2246055392225	10.6461972478536	11.0677889564848	17.8399214092941	18.5755158456699	19.3111102820457	18.2193438307137	18.9727695222307	19.7246956001754	15.6947965726033	0.555686739014475	0.0192396089193418	-6.85869681055245	-0.326369393690249	-0.324526731451519	-0.328066700357129	0.176740859834179	0.179959724748913	0.173775909865461	0.201032532400949	0.204587631370998	0.197730664449054	0.000197197099404162	0.000356581608678553	0.000456931800125611
132	8.11571529291185	0.2	15.6956333982612	15.0201836251211	16.3710831714013	0.219702585271908	9.63698814972863	9.25020192969754	10.0237743697597	0.5	0.37	0.67	10.1529280499155	10.5774606917453	11.0019933335752	17.7242490726976	18.4653675211186	19.2064859695396	18.100895222372	18.8571662173421	19.6359198050197	15.6956333982612	0.551717458058149	-0.137144598569623	-7.09566324632756	-0.326369393690249	-0.324526731451519	-0.328066700357129	0.176740859834179	0.179959724748913	0.173775909865461	0.201032532400949	0.204587631370998	0.197730664449054	0.000197197099404162	0.000356581608678553	0.000456931800125611
132	8.11571529291185	0.2	15.6956975462413	15.0341169866826	16.3572781058001	0.23121618256883	9.7561097893231	9.37724272742487	10.1349768512213	0.5	0.37	0.68	10.2635502642847	10.6782266511827	11.0929030380807	17.8849333002678	18.60753506378	19.3301368272921	18.251574917642	18.9922050450628	19.7312508142006	15.6956975462413	0.554340631609582	0.0705401309683178	-6.8544856292433	-0.326369393690249	-0.324526731451519	-0.328066700357129	0.176740859834179	0.179959724748913	0.173775909865461	0.201032532400949	0.204587631370998	0.197730664449054	0.000197197099404162	0.000356581608678553	0.000456931800125611
132	8.11571529291185	0.2	15.6986129023853	15.0343452576196	16.3628805471509	0.223700320187763	9.82047616453772	9.43086525022522	10.2100870788502	0.5	0.38	0.69	10.3298527824816	10.7566029565656	11.1833531306496	18.0090360408199	18.7530310838605	19.497026126901	18.4003540741023	19.1611549103251	19.9132955259518	15.6986129023853	0.560058752022751	-0.0814443981746711	-6.87066082615956	-0.326369393690249	-0.324526731451519	-0.328066700357129	0.176740859834179	0.179959724748913	0.173775909865461	0.201032532400949	0.204587631370998	0.197730664449054	0.000197197099404162	0.000356581608678553	0.000456931800125611
132	8.11571529291185	0.2	15.7054202613528	15.0442612692173	16.3665792534883	0.233030543650602	9.77816805649725	9.40037212612823	10.1559639868663	0.5	0.37	0.67	10.3231733229619	10.7380561401079	11.152938957254	18.027579425437	18.7520982051142	19.4766169847915	18.4099657281304	19.1458994544522	19.8812716817788	15.7054202613528	0.551888157495942	0.00598035895845965	-6.96811853780442	-0.326369393690249	-0.324526731451519	-0.328066700357129	0.176740859834179	0.179959724748913	0.173775909865461	0.201032532400949	0.204587631370998	0.197730664449054	0.000197197099404162	0.000356581608678553	0.000456931800125611
132	8.11571529291185	0.2	15.7054474927851	15.0377875395081	16.3731074460621	0.220913566109876	9.56831993520185	9.18564106410982	9.95099880629388	0.49	0.37	0.66	10.1681757436643	10.5917875512119	11.0153993587595	17.8493247725782	18.5929374835532	19.3365501945281	18.2387137407212	18.9995993225443	19.7585018388725	15.7054474927851	0.548559774526827	-0.0150241666932216	-7.03743645452873	-0.326369393690249	-0.324526731451519	-0.328066700357129	0.176740859834179	0.179959724748913	0.173775909865461	0.201032532400949	0.204587631370998	0.197730664449054	0.000197197099404162	0.000356581608678553	0.000456931800125611
132	8.11571529291185	0.2	15.7070358022972	15.0438664079556	16.3702051966388	0.224110594629163	9.65548955186329	9.27287614564758	10.038102958079	0.5	0.37	0.68	10.1272894579958	10.5451572968837	10.9630251357715	17.6227981974027	18.3499424770689	19.077086756735	17.9782017058777	18.7178647565121	19.4626336754759	15.7070358022972	0.556721337988088	-0.0017937412851849	-6.88626097227966	-0.326369393690249	-0.324526731451519	-0.328066700357129	0.176740859834179	0.179959724748913	0.173775909865461	0.201032532400949	0.204587631370998	0.197730664449054	0.000197197099404162	0.000356581608678553	0.000456931800125611
132	8.11571529291185	0.2	15.7074367476377	15.0450327670186	16.3698407282568	0.22872008002797	9.80688273262231	9.42335037042901	10.1904150948156	0.5	0.37	0.68	10.2934894829712	10.7124366919176	11.1313839008641	17.9140923162966	18.6431996796584	19.3723070430202	18.298363017561	19.0373306351727	19.7811185987003	15.7074367476377	0.557750285652838	0.0763377184491079	-6.80291544905579	-0.326369393690249	-0.324526731451519	-0.328066700357129	0.176740859834179	0.179959724748913	0.173775909865461	0.201032532400949	0.204587631370998	0.197730664449054	0.000197197099404162	0.000356581608678553	0.000456931800125611
132	8.11571529291185	0.2	15.7193705083977	15.0446291668413	16.394111849954	0.222022961411947	9.73742215862868	9.34923102579844	10.1256132914589	0.5	0.37	0.67	10.2751551355597	10.7017917328449	11.1284283301301	17.9529440323872	18.6983715079025	19.4437989834178	18.3514593674768	19.1028979544805	19.8685758956429	15.7193705083977	0.551824959920974	-0.099017393084826	-7.03166275011178	-0.326369393690249	-0.324526731451519	-0.328066700357129	0.176740859834179	0.179959724748913	0.173775909865461	0.201032532400949	0.204587631370998	0.197730664449054	0.000197197099404162	0.000356581608678553	0.000456931800125611
132	8.11571529291185	0.2	15.7197371107979	15.0565149521794	16.3829592694165	0.231881302213225	9.91442525990602	9.53012912704623	10.2987213927658	0.49	0.37	0.67	10.5391326045338	10.9641161330491	11.3890996615645	18.4886150670821	19.2341562006276	19.9796973341731	18.8858483477662	19.6417683697419	20.4124016539658	15.7197371107979	0.553472402186552	0.0315666715936665	-6.88027202966883	-0.326369393690249	-0.324526731451519	-0.328066700357129	0.176740859834179	0.179959724748913	0.173775909865461	0.201032532400949	0.204587631370998	0.197730664449054	0.000197197099404162	0.000356581608678553	0.000456931800125611
132	8.11571529291185	0.2	15.720910958619	15.050471262177	16.391350655061	0.220242961476247	9.64998340443492	9.26328501160579	10.0366817972641	0.5	0.37	0.67	10.1753694891003	10.6001431005079	11.0249167119155	17.7725670968396	18.5144878219587	19.2564085470778	18.1486771179701	18.9086345912018	19.6704612711367	15.720910958619	0.553492186059373	-0.0615645511401323	-6.99340420135818	-0.326369393690249	-0.324526731451519	-0.328066700357129	0.176740859834179	0.179959724748913	0.173775909865461	0.201032532400949	0.204587631370998	0.197730664449054	0.000197197099404162	0.000356581608678553	0.000456931800125611
132	8.11571529291185	0.2	15.7232401578883	15.0506449356285	16.3958353801481	0.222761070679813	9.76033074682714	9.37205583766529	10.148605655989	0.5	0.37	0.67	10.2864409117045	10.7125978808659	11.1387548500273	17.9570632141825	18.701006401149	19.4449495881154	18.353979279159	19.1115209433875	19.8725327779643	15.7232401578883	0.553851542432116	0.0582481980403944	-6.84936589964729	-0.326369393690249	-0.324526731451519	-0.328066700357129	0.176740859834179	0.179959724748913	0.173775909865461	0.201032532400949	0.204587631370998	0.197730664449054	0.000197197099404162	0.000356581608678553	0.000456931800125611
132	8.11571529291185	0.2	15.7244127699627	15.0648453586228	16.3839801813025	0.229594287636754	9.83067598542386	9.44716327853102	10.2141886923167	0.5	0.37	0.68	10.3754628163408	10.7966603454449	11.2178578745491	18.1199173457575	18.8555051984348	19.591093051112	18.5036322835981	19.2516708431308	20.0081881752343	15.7244127699627	0.553960159399597	0.0688520456019194	-6.84953217132956	-0.326369393690249	-0.324526731451519	-0.328066700357129	0.176740859834179	0.179959724748913	0.173775909865461	0.201032532400949	0.204587631370998	0.197730664449054	0.000197197099404162	0.000356581608678553	0.000456931800125611
132	8.11571529291185	0.2	15.7270280222897	15.0525844285689	16.4014716160105	0.227794630566719	9.93798672043369	9.54830480881352	10.3276686320539	0.5	0.37	0.68	10.5064235429527	10.9352078447201	11.3639921464874	18.3711770593035	19.120934795208	19.8706925311125	18.7601868546983	19.5241031609244	20.2886884954376	15.7270280222897	0.551705082102507	0.0231708955002663	-6.92986709977076	-0.326369393690249	-0.324526731451519	-0.328066700357129	0.176740859834179	0.179959724748913	0.173775909865461	0.201032532400949	0.204587631370998	0.197730664449054	0.000197197099404162	0.000356581608678553	0.000456931800125611
132	8.11571529291185	0.2	15.7375414072067	15.0738546706036	16.4012281438097	0.225400979646464	9.82176592888476	9.43400207792432	10.2095297798452	0.5	0.37	0.68	10.3542853484847	10.7798754138152	11.2054654791457	18.0753349099824	18.8182816905958	19.5612284712092	18.4706224939038	19.2184371827452	19.985891989753	15.7375414072067	0.55664234278727	-0.066865862788853	-6.94286924823365	-0.326369393690249	-0.324526731451519	-0.328066700357129	0.176740859834179	0.179959724748913	0.173775909865461	0.201032532400949	0.204587631370998	0.197730664449054	0.000197197099404162	0.000356581608678553	0.000456931800125611
132	8.11571529291185	0.2	15.7383368313826	15.0727776864118	16.4038959763534	0.22618780025899	9.72659917358968	9.34345574179881	10.1097426053806	0.5	0.37	0.67	10.2705264586429	10.691685916386	11.1128453741292	17.9468035630712	18.6827411108963	19.4186786587214	18.3320589949927	19.0842489683394	19.8282914307674	15.7383368313826	0.554344457365175	0.0116332503768425	-6.90191466355969	-0.326369393690249	-0.324526731451519	-0.328066700357129	0.176740859834179	0.179959724748913	0.173775909865461	0.201032532400949	0.204587631370998	0.197730664449054	0.000197197099404162	0.000356581608678553	0.000456931800125611
132	8.11571529291185	0.2	15.7391001702075	15.0783805905746	16.3998197498404	0.227924445217338	9.75025962650089	9.36807976750064	10.1324394855011	0.5	0.37	0.68	10.3026051635475	10.7229098883642	11.1432146131808	18.008539479933	18.7432152352695	19.477890990606	18.3873410383402	19.1465514354996	19.893342264246	15.7391001702075	0.556826856521682	-0.0483653901776539	-6.93805424615913	-0.326369393690249	-0.324526731451519	-0.328066700357129	0.176740859834179	0.179959724748913	0.173775909865461	0.201032532400949	0.204587631370998	0.197730664449054	0.000197197099404162	0.000356581608678553	0.000456931800125611
132	8.11571529291185	0.2	15.7396183110571	15.0757450685524	16.4034915535617	0.229515582002734	9.7794577955905	9.39785830439205	10.161057286789	0.5	0.37	0.68	10.370100529202	10.7911778595307	11.2122551898593	18.166102317069	18.9037358476803	19.6413693782915	18.5400726115974	19.2940052666202	20.0510407274256	15.7396183110571	0.552638280898944	-0.00670308159405366	-6.95409774330412	-0.326369393690249	-0.324526731451519	-0.328066700357129	0.176740859834179	0.179959724748913	0.173775909865461	0.201032532400949	0.204587631370998	0.197730664449054	0.000197197099404162	0.000356581608678553	0.000456931800125611
132	8.11571529291185	0.2	15.7401562437421	15.0791377729394	16.4011747145448	0.229319285904171	9.76404485082922	9.38283519834241	10.145254503316	0.5	0.37	0.68	10.2730994219948	10.6904790921943	11.1078587623939	17.90542909266	18.6328981633356	19.3603672340112	18.277223226002	19.0355788644741	19.7495809234383	15.7401562437421	0.557010072442644	-0.0690737591074959	-6.95385593947926	-0.326369393690249	-0.324526731451519	-0.328066700357129	0.176740859834179	0.179959724748913	0.173775909865461	0.201032532400949	0.204587631370998	0.197730664449054	0.000197197099404162	0.000356581608678553	0.000456931800125611
132	8.11571529291185	0.2	15.7409017228508	15.067331358266	16.4144720874356	0.22380731293054	9.77129952853218	9.38375899662184	10.1588400604425	0.5	0.37	0.68	10.2501459994143	10.6734675099307	11.0967890204471	17.8385523791594	18.5752680258441	19.3119836725288	18.2182903383587	18.9728125396282	19.7251649128202	15.7409017228508	0.555725190227409	-0.0389523096191745	-6.91128310321059	-0.326369393690249	-0.324526731451519	-0.328066700357129	0.176740859834179	0.179959724748913	0.173775909865461	0.201032532400949	0.204587631370998	0.197730664449054	0.000197197099404162	0.000356581608678553	0.000456931800125611
132	8.11571529291185	0.2	15.745269405597	15.0808363159236	16.4097024952703	0.22724561358705	9.62730239810315	9.24921276784922	10.0053920283571	0.5	0.37	0.68	10.1654875317452	10.5810326725801	10.9965778134151	17.7616209164203	18.4876810529482	19.213741189476	18.1268099403876	18.8744896174011	19.614355399996	15.745269405597	0.55325714129698	0.069953127491385	-6.87344828381748	-0.326369393690249	-0.324526731451519	-0.328066700357129	0.176740859834179	0.179959724748913	0.173775909865461	0.201032532400949	0.204587631370998	0.197730664449054	0.000197197099404162	0.000356581608678553	0.000456931800125611
132	8.11571529291185	0.2	15.7509018146641	15.0852047720347	16.4165988572935	0.225994296241173	9.83460402141398	9.44699186640774	10.2222161764202	0.5	0.37	0.67	10.4029613852262	10.8297971799422	11.2566329746583	18.1993755083008	18.946099890019	19.6928242717372	18.5773796368407	19.3411520140455	20.1091392241077	15.7509018146641	0.552112704106071	0.124219025893039	-6.83854848247577	-0.326369393690249	-0.324526731451519	-0.328066700357129	0.176740859834179	0.179959724748913	0.173775909865461	0.201032532400949	0.204587631370998	0.197730664449054	0.000197197099404162	0.000356581608678553	0.000456931800125611
132	8.11571529291185	0.2	15.7530137486261	15.089632605719	16.4163948915333	0.230676862271821	9.78703024680601	9.4063849414894	10.1676755521226	0.5	0.37	0.67	10.2963611899358	10.7130208921671	11.1296805943983	17.9431365461681	18.6692359702761	19.3953353943841	18.330102713239	19.0680973225261	19.807194152245	15.7530137486261	0.551323846965914	-0.230268560527408	-7.21922035895568	-0.326369393690249	-0.324526731451519	-0.328066700357129	0.176740859834179	0.179959724748913	0.173775909865461	0.201032532400949	0.204587631370998	0.197730664449054	0.000197197099404162	0.000356581608678553	0.000456931800125611
132	8.11571529291185	0.2	15.7557073788624	15.0808419587387	16.430572798986	0.219629747398668	9.69430982519486	9.30514029040122	10.0834793599885	0.5	0.37	0.68	10.1811099233453	10.606915197516	11.0327204716867	17.7373166856061	18.4791457249969	19.2209747643877	18.1130547567584	18.8634500067829	19.6245735247171	15.7557073788624	0.55483889579461	0.153628423188343	-6.72344712329713	-0.326369393690249	-0.324526731451519	-0.328066700357129	0.176740859834179	0.179959724748913	0.173775909865461	0.201032532400949	0.204587631370998	0.197730664449054	0.000197197099404162	0.000356581608678553	0.000456931800125611
132	8.11571529291185	0.2	15.7609681011229	15.0975620021452	16.4243742001007	0.231463553292985	9.78794670415504	9.40810758520476	10.1677858231053	0.5	0.37	0.68	10.3257033144259	10.7425890710962	11.1594748277665	18.0252571331397	18.7530015521205	19.4807459711013	18.4138271302564	19.1496699981804	19.8935404682629	15.7609681011229	0.552339051012845	0.00551312441495949	-6.94868830897402	-0.326369393690249	-0.324526731451519	-0.328066700357129	0.176740859834179	0.179959724748913	0.173775909865461	0.201032532400949	0.204587631370998	0.197730664449054	0.000197197099404162	0.000356581608678553	0.000456931800125611
132	8.11571529291185	0.2	15.7615903302983	15.0957965631822	16.4273840974144	0.226299177588129	9.78198940055781	9.39678663436643	10.1671921667492	0.5	0.37	0.68	10.3250310847131	10.7482854044715	11.1715397242298	18.0373829171113	18.7767899149369	19.5161969127624	18.4137435005921	19.1613665696283	19.9182802845336	15.7615903302983	0.554543914101269	-0.0514177287501769	-6.97799397063804	-0.326369393690249	-0.324526731451519	-0.328066700357129	0.176740859834179	0.179959724748913	0.173775909865461	0.201032532400949	0.204587631370998	0.197730664449054	0.000197197099404162	0.000356581608678553	0.000456931800125611
132	8.11571529291185	0.2	15.7639511441832	15.1026827961199	16.4252194922465	0.228016690819892	9.72351748262629	9.34248569931578	10.1045492659368	0.5	0.37	0.67	10.2759418897951	10.6950445343676	11.1141471789401	17.963616138848	18.6962593467035	19.428902554559	18.3278997332867	19.0806283548434	19.8290979062099	15.7639511441832	0.551901359418832	-0.0696289922854611	-7.03559963676909	-0.326369393690249	-0.324526731451519	-0.328066700357129	0.176740859834179	0.179959724748913	0.173775909865461	0.201032532400949	0.204587631370998	0.197730664449054	0.000197197099404162	0.000356581608678553	0.000456931800125611
132	8.11571529291185	0.2	15.7687307485637	15.1063786212657	16.4310828758617	0.234782648049956	9.92870402335394	9.54696273157688	10.310445315131	0.5	0.37	0.68	10.4946426330438	10.9142774999765	11.3339123669092	18.3388984080719	19.0721907613468	19.8054831146217	18.7234012775498	19.4724275937024	20.2196214432059	15.7687307485637	0.554387725688825	0.12221269234632	-6.80464051290058	-0.326369393690249	-0.324526731451519	-0.328066700357129	0.176740859834179	0.179959724748913	0.173775909865461	0.201032532400949	0.204587631370998	0.197730664449054	0.000197197099404162	0.000356581608678553	0.000456931800125611
132	8.11571529291185	0.2	15.7699546773985	15.0988845958592	16.4410247589378	0.231796913207177	9.88261131819334	9.49945756623625	10.2657650701504	0.5	0.37	0.68	10.4607520681858	10.8826789387751	11.3046058093644	18.3004949263892	19.0386321563127	19.7767693862363	18.6633102885091	19.4228143587184	20.1684099979852	15.7699546773985	0.551782895722241	0.129775065758457	-6.84404881865795	-0.326369393690249	-0.324526731451519	-0.328066700357129	0.176740859834179	0.179959724748913	0.173775909865461	0.201032532400949	0.204587631370998	0.197730664449054	0.000197197099404162	0.000356581608678553	0.000456931800125611
132	8.11571529291185	0.2	15.7702525612656	15.0982474728499	16.4422576496814	0.219165634743672	9.64812032990835	9.26027987303535	10.0359607867814	0.5	0.37	0.68	10.2067955990487	10.6342781722127	11.0617607453768	17.8669379691653	18.6152437957593	19.3635496223532	18.2536902978503	19.0187576106721	19.7803229488093	15.7702525612656	0.554512950516703	0.107310567580726	-6.78404338649483	-0.326369393690249	-0.324526731451519	-0.328066700357129	0.176740859834179	0.179959724748913	0.173775909865461	0.201032532400949	0.204587631370998	0.197730664449054	0.000197197099404162	0.000356581608678553	0.000456931800125611
132	8.11571529291185	0.2	15.7712952219354	15.1076508166006	16.4349396272702	0.225359449601584	9.67497985306075	9.29296569025315	10.0569940158684	0.5	0.37	0.67	10.2711831832237	10.6934097980166	11.1156364128096	18.0120603613924	18.7524980632785	19.4929357651646	18.3909631462557	19.1532899788499	19.9055868181534	15.7712952219354	0.550873813748555	-0.192962880696582	-7.18266380095113	-0.326369393690249	-0.324526731451519	-0.328066700357129	0.176740859834179	0.179959724748913	0.173775909865461	0.201032532400949	0.204587631370998	0.197730664449054	0.000197197099404162	0.000356581608678553	0.000456931800125611
132	8.11571529291185	0.2	15.7718010434057	15.0996694305202	16.4439326562913	0.226325105846536	9.85652644323945	9.46841723645354	10.2446356500254	0.5	0.37	0.68	10.4068619062094	10.8334378395131	11.2600137728169	18.1838763126808	18.9292310679441	19.6745858232074	18.5554091109065	19.3217717049613	20.0758939915385	15.7718010434057	0.553880283064903	-0.201408980031984	-7.12853786368268	-0.326369393690249	-0.324526731451519	-0.328066700357129	0.176740859834179	0.179959724748913	0.173775909865461	0.201032532400949	0.204587631370998	0.197730664449054	0.000197197099404162	0.000356581608678553	0.000456931800125611
132	8.11571529291185	0.2	15.778359475004	15.1087671694605	16.4479517805475	0.221974670616809	9.71365359179172	9.32635587438308	10.1009513092004	0.5	0.37	0.67	10.2340056080689	10.6589955039445	11.08398539982	17.8629553740289	18.6047544149101	19.3465534557913	18.2400455106081	18.9970978200762	19.7549437742168	15.778359475004	0.554507387381892	-0.0745407649883931	-6.99242620842078	-0.326369393690249	-0.324526731451519	-0.328066700357129	0.176740859834179	0.179959724748913	0.173775909865461	0.201032532400949	0.204587631370998	0.197730664449054	0.000197197099404162	0.000356581608678553	0.000456931800125611
132	8.11571529291185	0.2	15.7861903613746	15.12403513809	16.4483455846592	0.224051956395032	9.7585904932013	9.37182634226084	10.1453546441418	0.5	0.37	0.68	10.242929889549	10.6656434500863	11.0883570106236	17.8325168065819	18.5684436120892	19.3043704175965	18.2083764452681	18.9598276330498	19.7163867802488	15.7861903613746	0.557279929390201	0.0770740617513665	-6.76205934117321	-0.326369393690249	-0.324526731451519	-0.328066700357129	0.176740859834179	0.179959724748913	0.173775909865461	0.201032532400949	0.204587631370998	0.197730664449054	0.000197197099404162	0.000356581608678553	0.000456931800125611
132	8.11571529291185	0.2	15.7862307283055	15.1173141472166	16.4551473093943	0.223529601876881	9.67929340996055	9.29509483275992	10.0634919871612	0.5	0.37	0.68	10.2620157926136	10.6861805738956	11.1103453551775	17.9828237022049	18.7261163102681	19.4694089183313	18.3524758429586	19.1182873128611	19.8764562623731	15.7862307283055	0.551217027810789	0.0609313192784355	-6.90712877482642	-0.326369393690249	-0.324526731451519	-0.328066700357129	0.176740859834179	0.179959724748913	0.173775909865461	0.201032532400949	0.204587631370998	0.197730664449054	0.000197197099404162	0.000356581608678553	0.000456931800125611
132	8.11571529291185	0.2	15.7876380486055	15.1128433674647	16.4624327297462	0.222830201763366	9.78834758993471	9.39903586675702	10.1776593131124	0.5	0.37	0.67	10.3201129067461	10.7475759993515	11.175039091957	18.0204337652334	18.7668471443296	19.5132605234258	18.4051646715764	19.1642346348685	19.9205853932823	15.7876380486055	0.55355289212175	-0.0591280130948953	-6.99379824249487	-0.326369393690249	-0.324526731451519	-0.328066700357129	0.176740859834179	0.179959724748913	0.173775909865461	0.201032532400949	0.204587631370998	0.197730664449054	0.000197197099404162	0.000356581608678553	0.000456931800125611
132	8.11571529291185	0.2	15.7891522421072	15.1244559500241	16.4538485341903	0.227825143231136	9.79630045411192	9.4122075653768	10.180393342847	0.5	0.37	0.68	10.3092127691129	10.7299106006864	11.1506084322599	17.9728228833382	18.7062569275873	19.4396909718364	18.3561169332285	19.0955747109253	19.8496976470068	15.7891522421072	0.556586574977329	-0.0125106024918629	-6.8865849457844	-0.326369393690249	-0.324526731451519	-0.328066700357129	0.176740859834179	0.179959724748913	0.173775909865461	0.201032532400949	0.204587631370998	0.197730664449054	0.000197197099404162	0.000356581608678553	0.000456931800125611
132	8.11571529291185	0.2	15.7891558139416	15.1188697985944	16.4594418292888	0.221410978363502	9.6400449121059	9.25505372555633	10.0250360986555	0.51	0.37	0.68	10.0825683348444	10.5019824259782	10.9213965171121	17.516792465387	18.2454549794867	18.9741174935864	17.896722847411	18.6344302532031	19.3804286802282	15.7891558139416	0.55679344142213	0.0423396346888893	-6.81190954884698	-0.326369393690249	-0.324526731451519	-0.328066700357129	0.176740859834179	0.179959724748913	0.173775909865461	0.201032532400949	0.204587631370998	0.197730664449054	0.000197197099404162	0.000356581608678553	0.000456931800125611
132	8.11571529291185	0.2	15.7907832106804	15.1199223295028	16.461644091858	0.223588291681371	9.64594611288089	9.26313590643707	10.0287563193247	0.5	0.37	0.67	10.17974163747	10.600431675611	11.0211217137521	17.7853391867209	18.5203396697658	19.2553401528107	18.1705859706023	18.9207034171733	19.6724721574684	15.7907832106804	0.552448611651594	0.0235666888298628	-6.90056690799239	-0.326369393690249	-0.324526731451519	-0.328066700357129	0.176740859834179	0.179959724748913	0.173775909865461	0.201032532400949	0.204587631370998	0.197730664449054	0.000197197099404162	0.000356581608678553	0.000456931800125611
132	8.11571529291185	0.2	15.7908902878831	15.1222986311911	16.4594819445751	0.223237026844557	9.66013406629055	9.27637251201682	10.0438956205643	0.5	0.37	0.68	10.2066283150828	10.6288743537166	11.0511203923504	17.8463115028192	18.5846096071162	19.3229077114133	18.2045098136179	18.9608008890645	19.7175233468343	15.7908902878831	0.553731456691119	-0.0575432939365726	-6.98817410746048	-0.326369393690249	-0.324526731451519	-0.328066700357129	0.176740859834179	0.179959724748913	0.173775909865461	0.201032532400949	0.204587631370998	0.197730664449054	0.000197197099404162	0.000356581608678553	0.000456931800125611
132	8.11571529291185	0.2	15.7936634893467	15.1110822796319	16.4762446990616	0.220940624984879	9.6977057815695	9.30988269203807	10.0855288711009	0.49	0.37	0.67	10.2915543888862	10.7202711140273	11.1489878391685	18.0496993769978	18.8015982364203	19.5534970958428	18.4313558038315	19.2046116519747	19.9688482696117	15.7936634893467	0.549406434217809	0.0202886013315839	-6.97831427623462	-0.326369393690249	-0.324526731451519	-0.328066700357129	0.176740859834179	0.179959724748913	0.173775909865461	0.201032532400949	0.204587631370998	0.197730664449054	0.000197197099404162	0.000356581608678553	0.000456931800125611
132	8.11571529291185	0.2	15.7942581918847	15.1165126063341	16.4720037774354	0.220167328470292	9.73449322063984	9.34432239588904	10.1246640453906	0.5	0.37	0.67	10.2966119240986	10.7265454598178	11.156478995537	18.0209558759113	18.773418271686	19.5258806674608	18.4072396362196	19.1721584870681	19.9341629874631	15.7942581918847	0.548987096700313	0.0379166895705653	-6.96021502110075	-0.326369393690249	-0.324526731451519	-0.328066700357129	0.176740859834179	0.179959724748913	0.173775909865461	0.201032532400949	0.204587631370998	0.197730664449054	0.000197197099404162	0.000356581608678553	0.000456931800125611
132	8.11571529291185	0.2	15.7974690329762	15.1249662760652	16.4699717898871	0.227207819158093	9.7865973310537	9.4022104025749	10.1709842595325	0.5	0.37	0.68	10.3226222769346	10.7446380477996	11.1666538186647	18.0237118463432	18.7605682811349	19.4974247159266	18.3994289346315	19.1508675968551	19.9056608486768	15.7974690329762	0.553438020058157	-0.148318730704062	-7.06917613999094	-0.326369393690249	-0.324526731451519	-0.328066700357129	0.176740859834179	0.179959724748913	0.173775909865461	0.201032532400949	0.204587631370998	0.197730664449054	0.000197197099404162	0.000356581608678553	0.000456931800125611
132	8.11571529291185	0.2	15.8117605247638	15.1455463069894	16.4779747425383	0.228709944698405	9.80663837629105	9.42310455268232	10.1901721998998	0.5	0.37	0.68	10.3546218412054	10.776069749862	11.1975176585185	18.0898387332386	18.8261210252407	19.5624033172428	18.4704350651622	19.2220256885877	19.9832968181908	15.8117605247638	0.552617757311201	-0.0188888382084791	-6.96989453379028	-0.326369393690249	-0.324526731451519	-0.328066700357129	0.176740859834179	0.179959724748913	0.173775909865461	0.201032532400949	0.204587631370998	0.197730664449054	0.000197197099404162	0.000356581608678553	0.000456931800125611
132	8.11571529291185	0.2	15.8148920947608	15.1446154607372	16.4851687287844	0.220055755841055	9.59778911064039	9.21297252371433	9.98260569756644	0.5	0.37	0.67	10.1125949044468	10.5349878124988	10.9573807205508	17.65443666525	18.3918447107138	19.1292527561776	18.0192630403004	18.7679222452466	19.5220661986563	15.8148920947608	0.550993709628195	0.0550694344904464	-6.92700696119734	-0.326369393690249	-0.324526731451519	-0.328066700357129	0.176740859834179	0.179959724748913	0.173775909865461	0.201032532400949	0.204587631370998	0.197730664449054	0.000197197099404162	0.000356581608678553	0.000456931800125611
132	8.11571529291185	0.2	15.8153536551672	15.1339498413388	16.4967574689955	0.218426776860273	9.72402925936309	9.33229160174443	10.1157669169817	0.5	0.37	0.68	10.3017447995841	10.7341767840733	11.1666087685625	18.0509170345818	18.8086327445874	19.5663484545931	18.4375707971363	19.2046108247099	19.9828142062124	15.8153536551672	0.550376555457725	0.0466363614831628	-6.9192258695592	-0.326369393690249	-0.324526731451519	-0.328066700357129	0.176740859834179	0.179959724748913	0.173775909865461	0.201032532400949	0.204587631370998	0.197730664449054	0.000197197099404162	0.000356581608678553	0.000456931800125611
132	8.11571529291185	0.2	15.8156932749121	15.1500993768512	16.481287172973	0.226827858209575	9.71173851487949	9.32987861769297	10.093598412066	0.5	0.37	0.67	10.278018573257	10.6986846158165	11.1193506583759	17.9853684379421	18.7214863687317	19.4576042995213	18.3662327423125	19.1104013707578	19.871359185214	15.8156932749121	0.551645677437995	-0.048694973489276	-7.02343459540833	-0.326369393690249	-0.324526731451519	-0.328066700357129	0.176740859834179	0.179959724748913	0.173775909865461	0.201032532400949	0.204587631370998	0.197730664449054	0.000197197099404162	0.000356581608678553	0.000456931800125611
132	8.11571529291185	0.2	15.8160097289761	15.1450778953909	16.4869415625613	0.228299019075531	9.84295939583443	9.45755615274361	10.2283626389253	0.49	0.36	0.67	10.4591980398427	10.8854190190874	11.3116399983321	18.3487561456022	19.0964831493849	19.8442101531676	18.7317113591909	19.4985013817464	20.2477932327203	15.8160097289761	0.548858542853424	0.0519445566912355	-6.97904362023723	-0.326369393690249	-0.324526731451519	-0.328066700357129	0.176740859834179	0.179959724748913	0.173775909865461	0.201032532400949	0.204587631370998	0.197730664449054	0.000197197099404162	0.000356581608678553	0.000456931800125611
132	8.11571529291185	0.2	15.8166959775041	15.1355561100697	16.4978358449386	0.216871910599133	9.57046705969401	9.18315140689346	9.95778271249456	0.5	0.37	0.68	10.0876632302646	10.5131282690234	10.9385933077822	17.6197362953421	18.3628798375777	19.1060233798132	17.9779398984339	18.7501151654455	19.5008301279763	15.8166959775041	0.552173421627822	-0.0218268427751389	-6.95333426395664	-0.326369393690249	-0.324526731451519	-0.328066700357129	0.176740859834179	0.179959724748913	0.173775909865461	0.201032532400949	0.204587631370998	0.197730664449054	0.000197197099404162	0.000356581608678553	0.000456931800125611
132	8.11571529291185	0.2	15.8179867254468	15.1493598503407	16.4866136005528	0.228594032839473	9.86006502552394	9.47431496828729	10.2458150827606	0.5	0.37	0.68	10.4016853298629	10.8251935966646	11.2487018634662	18.1616459978363	18.9011037851938	19.6405615725512	18.559851451034	19.313183141135	20.0686442069752	15.8179867254468	0.553791616423869	-0.260019504133437	-7.1750972166347	-0.326369393690249	-0.324526731451519	-0.328066700357129	0.176740859834179	0.179959724748913	0.173775909865461	0.201032532400949	0.204587631370998	0.197730664449054	0.000197197099404162	0.000356581608678553	0.000456931800125611
132	8.11571529291185	0.2	15.8188110452464	15.1420000427593	16.4956220477335	0.219436724686216	9.66742211973945	9.27911330350823	10.0557309359707	0.5	0.37	0.67	10.2144111682438	10.6418599749891	11.0693087817345	17.8653334899805	18.6129551939258	19.360576897871	18.2554552003132	19.0216062281442	19.7862348618785	15.8188110452464	0.551650252409942	0.138788158466178	-6.78565321209731	-0.326369393690249	-0.324526731451519	-0.328066700357129	0.176740859834179	0.179959724748913	0.173775909865461	0.201032532400949	0.204587631370998	0.197730664449054	0.000197197099404162	0.000356581608678553	0.000456931800125611
132	8.11571529291185	0.2	15.8215078328392	15.1438958711548	16.4991197945235	0.220100155787127	9.70205760048322	9.31311075067244	10.091004450294	0.5	0.37	0.68	10.2250817413662	10.6521155691422	11.0791493969183	17.8537202398926	18.5993516868512	19.3449831338097	18.2219058466016	18.9812413642439	19.7451462699571	15.8215078328392	0.55328534651431	-0.0798240281715746	-7.00305815946094	-0.326369393690249	-0.324526731451519	-0.328066700357129	0.176740859834179	0.179959724748913	0.173775909865461	0.201032532400949	0.204587631370998	0.197730664449054	0.000197197099404162	0.000356581608678553	0.000456931800125611
132	8.11571529291185	0.2	15.8233196687388	15.1522127396766	16.4944265978011	0.224993430407317	9.90566515299267	9.51413196157142	10.2971983444139	0.5	0.37	0.67	10.4325307567399	10.8618586321872	11.2911865076345	18.2009806695627	18.9500020282462	19.6990233869297	18.5854413065429	19.3440868029084	20.1075687365934	15.8233196687388	0.553321696569912	0.0619704480025566	-6.87403792821214	-0.326369393690249	-0.324526731451519	-0.328066700357129	0.176740859834179	0.179959724748913	0.173775909865461	0.201032532400949	0.204587631370998	0.197730664449054	0.000197197099404162	0.000356581608678553	0.000456931800125611
132	8.11571529291185	0.2	15.8270488855975	15.1580546159287	16.4960431552663	0.22510015033813	9.69371078512224	9.31067255507676	10.0767490151677	0.5	0.37	0.68	10.2347855849399	10.6558415432673	11.0768975015947	17.8846840013736	18.6204544480609	19.3562248947483	18.2590900972702	19.0061375922182	19.7571316199736	15.8270488855975	0.553108788990699	0.0232735204495099	-6.91901294138636	-0.326369393690249	-0.324526731451519	-0.328066700357129	0.176740859834179	0.179959724748913	0.173775909865461	0.201032532400949	0.204587631370998	0.197730664449054	0.000197197099404162	0.000356581608678553	0.000456931800125611
132	8.11571529291185	0.2	15.8271637353073	15.1620308038943	16.4922966667203	0.225503364427519	9.69548760168698	9.31282142428055	10.0781537790934	0.5	0.37	0.67	10.2242443544977	10.6443611296142	11.0644779047308	17.8516705920725	18.5852002319705	19.3187298718685	18.2324510993981	18.9842624005499	19.7393325106938	15.8271637353073	0.552079496418922	0.090734123667194	-6.85977417768844	-0.326369393690249	-0.324526731451519	-0.328066700357129	0.176740859834179	0.179959724748913	0.173775909865461	0.201032532400949	0.204587631370998	0.197730664449054	0.000197197099404162	0.000356581608678553	0.000456931800125611
132	8.11571529291185	0.2	15.8287392575474	15.1574409984129	16.5000375166818	0.229262810350388	9.81627949332296	9.43296924149068	10.1995897451552	0.5	0.37	0.67	10.3393182474729	10.7594581397754	11.179598032078	18.0336069808813	18.7664055574823	19.4992041340834	18.4173387493754	19.1599536154895	19.9074608432325	15.8287392575474	0.552539650232652	-0.0228977717655449	-6.96412129665301	-0.326369393690249	-0.324526731451519	-0.328066700357129	0.176740859834179	0.179959724748913	0.173775909865461	0.201032532400949	0.204587631370998	0.197730664449054	0.000197197099404162	0.000356581608678553	0.000456931800125611
132	8.11571529291185	0.2	15.8304158792407	15.1556818337035	16.505149924778	0.218688605064428	9.65930074083818	9.2704688674394	10.048132614237	0.5	0.37	0.67	10.2467140142284	10.67649260076	11.1062711872917	17.9696028292387	18.7233030392535	19.4770032492683	18.3553110366426	19.1206268478066	19.8866391561649	15.8304158792407	0.550658040604727	0.0334554572642281	-6.94984412819153	-0.326369393690249	-0.324526731451519	-0.328066700357129	0.176740859834179	0.179959724748913	0.173775909865461	0.201032532400949	0.204587631370998	0.197730664449054	0.000197197099404162	0.000356581608678553	0.000456931800125611
132	8.11571529291185	0.2	15.8317170375618	15.1643806056458	16.4990534694779	0.22889811148605	9.86298811737108	9.47745609509519	10.248520139647	0.5	0.37	0.68	10.3544371099745	10.7756437120925	11.1968503142104	18.0222297132173	18.7553533064622	19.4884768997072	18.3950511446279	19.1474235929228	19.8924916006976	15.8317170375618	0.556127152285656	-0.0752222019341472	-6.95903054431789	-0.326369393690249	-0.324526731451519	-0.328066700357129	0.176740859834179	0.179959724748913	0.173775909865461	0.201032532400949	0.204587631370998	0.197730664449054	0.000197197099404162	0.000356581608678553	0.000456931800125611
132	8.11571529291185	0.2	15.8356551718371	15.1668828624242	16.50442748125	0.224489719638707	9.75966984744887	9.37334926672155	10.1459904281762	0.5	0.37	0.68	10.2357243615388	10.6575875469376	11.0794507323363	17.8100380131543	18.5440749120507	19.2781118109472	18.1965825715491	18.9415569310071	19.6971945511573	15.8356551718371	0.555988268903342	0.065642614432834	-6.79292399715247	-0.326369393690249	-0.324526731451519	-0.328066700357129	0.176740859834179	0.179959724748913	0.173775909865461	0.201032532400949	0.204587631370998	0.197730664449054	0.000197197099404162	0.000356581608678553	0.000456931800125611
132	8.11571529291185	0.2	15.8374154588733	15.1691734352968	16.5056574824499	0.227859884456234	9.81239119926582	9.42770540946931	10.1970769890623	0.5	0.37	0.68	10.3251637237415	10.7464691834832	11.1677746432249	17.9994790023308	18.7339253490508	19.4683716957708	18.3831232942575	19.1263907817022	19.8809661130404	15.8374154588733	0.55446159126393	0.145638971137521	-6.76026590935513	-0.326369393690249	-0.324526731451519	-0.328066700357129	0.176740859834179	0.179959724748913	0.173775909865461	0.201032532400949	0.204587631370998	0.197730664449054	0.000197197099404162	0.000356581608678553	0.000456931800125611
132	8.11571529291185	0.2	15.8449641120074	15.1761420049475	16.5137862190673	0.229660460120476	9.94387899820469	9.55602258360401	10.3317354128054	0.5	0.37	0.67	10.5529050859075	10.9812226096923	11.4095401334772	18.4957881324833	19.2464885423575	19.9971889522317	18.88938020417	19.662539410316	20.4187843606743	15.8449641120074	0.551426388529316	-0.102720616579608	-7.06308229788455	-0.326369393690249	-0.324526731451519	-0.328066700357129	0.176740859834179	0.179959724748913	0.173775909865461	0.201032532400949	0.204587631370998	0.197730664449054	0.000197197099404162	0.000356581608678553	0.000456931800125611
132	8.11571529291185	0.2	15.8452309808806	15.1746041177366	16.5158578440245	0.221188127675158	9.65479271594609	9.26896315614851	10.0406222757437	0.5	0.37	0.68	10.1575443813897	10.5803619944575	11.0031796075253	17.7142967172806	18.4516714580593	19.189046198838	18.0906883164497	18.8396562840603	19.5886749963753	15.8452309808806	0.55463530004946	0.0764985672072077	-6.83606394357868	-0.326369393690249	-0.324526731451519	-0.328066700357129	0.176740859834179	0.179959724748913	0.173775909865461	0.201032532400949	0.204587631370998	0.197730664449054	0.000197197099404162	0.000356581608678553	0.000456931800125611
132	8.11571529291185	0.2	15.8464899273974	15.1640873913827	16.5288924634121	0.218764810700243	9.66725099462214	9.27818584715608	10.0563161420882	0.5	0.37	0.67	10.1714773777729	10.5980012059352	11.0245250340976	17.7429084454297	18.4869275246459	19.2309466038621	18.1208902231694	18.8743259836964	19.634257438926	15.8464899273974	0.552082876537124	-0.182076569186752	-7.11312017720289	-0.326369393690249	-0.324526731451519	-0.328066700357129	0.176740859834179	0.179959724748913	0.173775909865461	0.201032532400949	0.204587631370998	0.197730664449054	0.000197197099404162	0.000356581608678553	0.000456931800125611
132	8.11571529291185	0.2	15.8516957927693	15.1867622033587	16.5166293821799	0.227958595000244	9.78702110906427	9.40343753331592	10.1706046848126	0.5	0.37	0.68	10.3379532449831	10.7596574417282	11.1813616384733	18.0663180361211	18.8032764992735	19.5402349624259	18.4579460115631	19.206528981507	19.9674943971905	15.8516957927693	0.554454708068067	0.0225126915767026	-6.87263432599873	-0.326369393690249	-0.324526731451519	-0.328066700357129	0.176740859834179	0.179959724748913	0.173775909865461	0.201032532400949	0.204587631370998	0.197730664449054	0.000197197099404162	0.000356581608678553	0.000456931800125611
132	8.11571529291185	0.2	15.8561528670792	15.1751016922805	16.5372040418779	0.219991702851752	9.74176904868992	9.351106789028	10.1324313083518	0.5	0.37	0.68	10.2343341551317	10.6618951056568	11.089456056182	17.833336659753	18.5783620085155	19.323387357278	18.2147892349498	18.9843586953491	19.7433794618994	15.8561528670792	0.55429451453505	0.125690957717021	-6.77400997160132	-0.326369393690249	-0.324526731451519	-0.328066700357129	0.176740859834179	0.179959724748913	0.173775909865461	0.201032532400949	0.204587631370998	0.197730664449054	0.000197197099404162	0.000356581608678553	0.000456931800125611
132	8.11571529291185	0.2	15.8567224258337	15.1754303477772	16.5380145038902	0.217862130229114	9.65950986091299	9.26972672774986	10.0492929940761	0.5	0.37	0.67	10.1926910222388	10.6212839202493	11.0498768182598	17.814430424335	18.5635101664084	19.3125899084819	18.1933172594861	18.9489667173757	19.7228135641139	15.8567224258337	0.550525899180016	-0.0992593254754689	-7.0632198043336	-0.326369393690249	-0.324526731451519	-0.328066700357129	0.176740859834179	0.179959724748913	0.173775909865461	0.201032532400949	0.204587631370998	0.197730664449054	0.000197197099404162	0.000356581608678553	0.000456931800125611
132	8.11571529291185	0.2	15.8585775496772	15.1877295471406	16.5294255522138	0.228577710736466	9.83278682071584	9.44808614993264	10.217487491499	0.5	0.37	0.68	10.3740078439449	10.7964095571537	11.2188112703624	18.1145850687665	18.8521622792541	19.5897394897417	18.4906027782534	19.2420370483976	19.990719615506	15.8585775496772	0.553201825229638	-0.0779406033069578	-7.02015444012217	-0.326369393690249	-0.324526731451519	-0.328066700357129	0.176740859834179	0.179959724748913	0.173775909865461	0.201032532400949	0.204587631370998	0.197730664449054	0.000197197099404162	0.000356581608678553	0.000456931800125611
132	8.11571529291185	0.2	15.8598597783057	15.1932807564934	16.5264388001181	0.223767120962413	9.71383620868211	9.32853016229609	10.0991422550681	0.5	0.37	0.67	10.2525244237261	10.6759951723279	11.0994659209297	17.9135394908616	18.6534411643215	19.3933428377813	18.3062929383159	19.0536957086855	19.823369692294	15.8598597783057	0.554139601790764	0.0869684449157179	-6.84088122993514	-0.326369393690249	-0.324526731451519	-0.328066700357129	0.176740859834179	0.179959724748913	0.173775909865461	0.201032532400949	0.204587631370998	0.197730664449054	0.000197197099404162	0.000356581608678553	0.000456931800125611
132	8.11571529291185	0.2	15.8616001705881	15.1763683478477	16.5468319933285	0.223093369671271	9.84042456959368	9.44933873405227	10.2315104051351	0.5	0.37	0.67	10.4211498193503	10.8524566228324	11.2837634263144	18.2489671143187	19.0042488067775	19.7595304992362	18.6305632044075	19.4071974050287	20.1783056922989	15.8616001705881	0.550472963449053	0.0648662769605509	-6.90392917104851	-0.326369393690249	-0.324526731451519	-0.328066700357129	0.176740859834179	0.179959724748913	0.173775909865461	0.201032532400949	0.204587631370998	0.197730664449054	0.000197197099404162	0.000356581608678553	0.000456931800125611
132	8.11571529291185	0.2	15.8633087751486	15.1951948005512	16.531422749746	0.230825965752966	9.79695496050337	9.41608365358234	10.1778262674244	0.5	0.37	0.67	10.3943395354206	10.8147803289697	11.2352211225188	18.2132754652758	18.9499845138549	19.6866935624341	18.5981763526115	19.3480220996481	20.0954005285019	15.8633087751486	0.547591046337483	-0.164172800489557	-7.19008447850801	-0.326369393690249	-0.324526731451519	-0.328066700357129	0.176740859834179	0.179959724748913	0.173775909865461	0.201032532400949	0.204587631370998	0.197730664449054	0.000197197099404162	0.000356581608678553	0.000456931800125611
132	8.11571529291185	0.2	15.8652612877333	15.193288505559	16.5372340699076	0.22626226294219	9.78229751949779	9.39704200708704	10.1675530319085	0.5	0.37	0.67	10.3381876056827	10.7620277630878	11.1858679204928	18.074968866808	18.8159979467396	19.5570270266712	18.4499133756043	19.2137138144102	19.9586374298243	15.8652612877333	0.55223188994007	0.0634240552712745	-6.87772772163896	-0.326369393690249	-0.324526731451519	-0.328066700357129	0.176740859834179	0.179959724748913	0.173775909865461	0.201032532400949	0.204587631370998	0.197730664449054	0.000197197099404162	0.000356581608678553	0.000456931800125611
132	8.11571529291185	0.2	15.8657398016063	15.1890077725559	16.5424718306566	0.224524719607784	9.64077697151976	9.25920092691057	10.0223530161289	0.5	0.37	0.67	10.1856473954932	10.6054027367625	11.0251580780317	17.8072581699246	18.5411036919573	19.27494921399	18.1773392364489	18.928008676255	19.6859113106303	15.8657398016063	0.550950879575424	0.0855266464897227	-6.88422069450818	-0.326369393690249	-0.324526731451519	-0.328066700357129	0.176740859834179	0.179959724748913	0.173775909865461	0.201032532400949	0.204587631370998	0.197730664449054	0.000197197099404162	0.000356581608678553	0.000456931800125611
132	8.11571529291185	0.2	15.8706129950822	15.1873739978953	16.5538519922691	0.219922660564225	9.74897239782858	9.35794260366714	10.14000219199	0.5	0.37	0.68	10.2669711749209	10.6959855208326	11.1249998667442	17.9185810472401	18.6673245857847	19.4160681243294	18.3005244588058	19.0602756892369	19.8353276751214	15.8706129950822	0.553402470529053	-0.0225201131481353	-6.93671045076145	-0.326369393690249	-0.324526731451519	-0.328066700357129	0.176740859834179	0.179959724748913	0.173775909865461	0.201032532400949	0.204587631370998	0.197730664449054	0.000197197099404162	0.000356581608678553	0.000456931800125611
132	8.11571529291185	0.2	15.8733352408378	15.2023450908163	16.5443253908593	0.227487112242085	9.74815477446031	9.36558200774192	10.1307275411787	0.5	0.37	0.68	10.3286805826347	10.7505947684036	11.1725089541726	18.0869275018234	18.8257567481091	19.5645859943949	18.453931152622	19.2086313220055	19.9653504634	15.8733352408378	0.550945879836349	0.0197758140209276	-6.96808830660067	-0.326369393690249	-0.324526731451519	-0.328066700357129	0.176740859834179	0.179959724748913	0.173775909865461	0.201032532400949	0.204587631370998	0.197730664449054	0.000197197099404162	0.000356581608678553	0.000456931800125611
132	8.11571529291185	0.2	15.8746045560325	15.1999587267042	16.5492503853608	0.222669632132545	9.76744836376315	9.37878767737614	10.1561090501502	0.5	0.37	0.67	10.2767681740823	10.7026415289098	11.1285148837373	17.9209455263972	18.6635966267942	19.4062477271913	18.296581498684	19.0541891722835	19.8183112726506	15.8746045560325	0.553874552592999	-0.0161191047389809	-6.9231069534946	-0.326369393690249	-0.324526731451519	-0.328066700357129	0.176740859834179	0.179959724748913	0.173775909865461	0.201032532400949	0.204587631370998	0.197730664449054	0.000197197099404162	0.000356581608678553	0.000456931800125611
132	8.11571529291185	0.2	15.8756623326607	15.2079738752926	16.5433507900288	0.224293994480232	9.80718643836688	9.41876664441871	10.1956062323151	0.49	0.37	0.67	10.4154708257631	10.8449936268629	11.2745164279627	18.2710947396868	19.0245750117776	19.7780552838685	18.6446849410011	19.4246972679553	20.1906897949323	15.8756623326607	0.550571531459463	0.0677366017775567	-6.93199400023732	-0.326369393690249	-0.324526731451519	-0.328066700357129	0.176740859834179	0.179959724748913	0.173775909865461	0.201032532400949	0.204587631370998	0.197730664449054	0.000197197099404162	0.000356581608678553	0.000456931800125611
132	8.11571529291185	0.2	15.8771474414575	15.2073956334521	16.5468992494629	0.224028472120765	9.77515796075635	9.38771101954911	10.1626049019636	0.5	0.37	0.68	10.2646731324428	10.6883138047404	11.111954477038	17.8752876331498	18.6130314241806	19.3507752152113	18.2642241367537	19.0092099392663	19.7619539501059	15.8771474414575	0.557000597802841	0.14320043979866	-6.71053926107559	-0.326369393690249	-0.324526731451519	-0.328066700357129	0.176740859834179	0.179959724748913	0.173775909865461	0.201032532400949	0.204587631370998	0.197730664449054	0.000197197099404162	0.000356581608678553	0.000456931800125611
132	8.11571529291185	0.2	15.8777671444949	15.2095433165247	16.545990972465	0.226167078236841	9.73667762160571	9.35311448086756	10.1202407623439	0.5	0.37	0.67	10.279316739478	10.7008626343028	11.1224085291277	17.9600946960784	18.696622656222	19.4331506163655	18.3450219772433	19.1037127730887	19.8549227006875	15.8777671444949	0.553085704791204	-0.194390856637846	-7.12963826149822	-0.326369393690249	-0.324526731451519	-0.328066700357129	0.176740859834179	0.179959724748913	0.173775909865461	0.201032532400949	0.204587631370998	0.197730664449054	0.000197197099404162	0.000356581608678553	0.000456931800125611
132	8.11571529291185	0.2	15.8787546567084	15.20353074302	16.5539785703969	0.218811590527869	9.67936354096054	9.28986422129914	10.0688628606219	0.5	0.37	0.68	10.2473674596029	10.6770123455513	11.1066572314996	17.9470347509119	18.6995062250797	19.4519776992475	18.3224505317851	19.0979929972225	19.8554575170209	15.8787546567084	0.55276349002991	-0.0809989817232632	-7.02641799379292	-0.326369393690249	-0.324526731451519	-0.328066700357129	0.176740859834179	0.179959724748913	0.173775909865461	0.201032532400949	0.204587631370998	0.197730664449054	0.000197197099404162	0.000356581608678553	0.000456931800125611
132	8.11571529291185	0.2	15.8812921942883	15.212694256738	16.5498901318385	0.228942823103632	9.90685131956868	9.51965378073204	10.2940488584053	0.51	0.37	0.68	10.3877964977242	10.8103044303127	11.2328123629011	18.0660377136134	18.8008465102736	19.5356553069337	18.4497803855965	19.2060842149718	19.9560276089018	15.8812921942883	0.556614355514459	0.0560151854019108	-6.8126691512605	-0.326369393690249	-0.324526731451519	-0.328066700357129	0.176740859834179	0.179959724748913	0.173775909865461	0.201032532400949	0.204587631370998	0.197730664449054	0.000197197099404162	0.000356581608678553	0.000456931800125611
132	8.11571529291185	0.2	15.8819912817115	15.1982301755125	16.5657523879105	0.21799632035052	9.64513856304572	9.25608853066521	10.0341885954262	0.5	0.37	0.68	10.1423954615784	10.5686985667908	10.9950016720031	17.6867060257867	18.4301100597089	19.173514093631	18.0685254851177	18.8279306169866	19.5844761411039	15.8819912817115	0.553167206800228	0.0641330443979862	-6.85726436151464	-0.326369393690249	-0.324526731451519	-0.328066700357129	0.176740859834179	0.179959724748913	0.173775909865461	0.201032532400949	0.204587631370998	0.197730664449054	0.000197197099404162	0.000356581608678553	0.000456931800125611
132	8.11571529291185	0.2	15.8845751217482	15.2183071855853	16.550843057911	0.221766130849465	9.60119184417869	9.21814686907739	9.98423681928	0.51	0.37	0.68	10.0478021013062	10.4653220389227	10.8828419765393	17.462461899591	18.1880858648562	18.9137098301213	17.8097281587884	18.5788004805636	19.3141144342713	15.8845751217482	0.555731751410038	-0.0217512945820033	-6.88772407571682	-0.326369393690249	-0.324526731451519	-0.328066700357129	0.176740859834179	0.179959724748913	0.173775909865461	0.201032532400949	0.204587631370998	0.197730664449054	0.000197197099404162	0.000356581608678553	0.000456931800125611
132	8.11571529291185	0.2	15.8847114491021	15.1995048987645	16.5699179994396	0.22079495625024	9.73231014547152	9.34293842005723	10.1216818708858	0.5	0.37	0.68	10.2827307799936	10.7112688314894	11.1398068829852	17.9826251264924	18.7320602033574	19.4814952802224	18.3542138664942	19.1187430257272	19.8825315109708	15.8847114491021	0.551801083149048	0.0773688243666598	-6.86819445281511	-0.326369393690249	-0.324526731451519	-0.328066700357129	0.176740859834179	0.179959724748913	0.173775909865461	0.201032532400949	0.204587631370998	0.197730664449054	0.000197197099404162	0.000356581608678553	0.000456931800125611
132	8.11571529291185	0.2	15.8878904358472	15.213470293344	16.5623105783504	0.227082305378662	9.90248556683649	9.51340784565016	10.2915632880228	0.5	0.37	0.68	10.445608234614	10.8728109273049	11.3000136199958	18.2394712205654	18.9854259839141	19.7313807472627	18.6300584622857	19.3938139812315	20.1525022786335	15.8878904358472	0.554837159702251	-0.158116951586728	-7.03833167943697	-0.326369393690249	-0.324526731451519	-0.328066700357129	0.176740859834179	0.179959724748913	0.173775909865461	0.201032532400949	0.204587631370998	0.197730664449054	0.000197197099404162	0.000356581608678553	0.000456931800125611
132	8.11571529291185	0.2	15.8887282489638	15.2122661022364	16.5651903956911	0.223731264292093	9.70675873020375	9.32169367139322	10.0918237890143	0.49	0.37	0.66	10.3439785810754	10.7712726824553	11.1985667838352	18.1869385454325	18.9382134539903	19.6894883625482	18.579221158703	19.3543525846109	20.1268381049768	15.8887282489638	0.54647596010047	0.0421042876981991	-7.0018540466316	-0.326369393690249	-0.324526731451519	-0.328066700357129	0.176740859834179	0.179959724748913	0.173775909865461	0.201032532400949	0.204587631370998	0.197730664449054	0.000197197099404162	0.000356581608678553	0.000456931800125611
132	8.11571529291185	0.2	15.8915359067651	15.2154880223363	16.5675837911939	0.218603074477407	9.6222806546627	9.23484203926308	10.0097192700623	0.5	0.37	0.68	10.1092166410353	10.533338773447	10.9574609058587	17.6177127738105	18.3568463956497	19.0959800174889	17.9847785483074	18.7417771702859	19.5012604099905	15.8915359067651	0.55560210663081	-0.0469782762921051	-6.93409754499222	-0.326369393690249	-0.324526731451519	-0.328066700357129	0.176740859834179	0.179959724748913	0.173775909865461	0.201032532400949	0.204587631370998	0.197730664449054	0.000197197099404162	0.000356581608678553	0.000456931800125611
132	8.11571529291185	0.2	15.8919786836184	15.2224995832213	16.5614577840154	0.216444992885719	9.59523566206634	9.20642892031001	9.98404240382267	0.5	0.37	0.67	10.1227768480322	10.5502828786416	10.9777889092511	17.6918809984908	18.4390461225694	19.1862112466479	18.0719549334365	18.8368222017319	19.5990006635306	15.8919786836184	0.552458608485852	-0.0201606625509158	-6.94142719139373	-0.326369393690249	-0.324526731451519	-0.328066700357129	0.176740859834179	0.179959724748913	0.173775909865461	0.201032532400949	0.204587631370998	0.197730664449054	0.000197197099404162	0.000356581608678553	0.000456931800125611
132	8.11571529291185	0.2	15.9012332679544	15.2227694970311	16.5796970388777	0.224062380412172	9.72978885006629	9.34417776074845	10.1153999393841	0.5	0.37	0.68	10.2093504047948	10.6306650278276	11.0519796508603	17.7702892376428	18.5036250929606	19.2369609482785	18.1495095529029	18.8833788122441	19.6356223364178	15.9012332679544	0.555019842089715	0.0976281992694151	-6.79583025701246	-0.326369393690249	-0.324526731451519	-0.328066700357129	0.176740859834179	0.179959724748913	0.173775909865461	0.201032532400949	0.204587631370998	0.197730664449054	0.000197197099404162	0.000356581608678553	0.000456931800125611
132	8.11571529291185	0.2	15.9023778439419	15.232939288843	16.5718163990407	0.222569346870405	9.72051207171883	9.33360696114158	10.1074171822961	0.5	0.37	0.68	10.2360289985897	10.6603421229862	11.0846552473828	17.859791446805	18.6001316618345	19.3404718768641	18.2231586732835	18.9779336144188	19.7245980730307	15.9023778439419	0.557101717721773	0.108335832265633	-6.76816880503958	-0.326369393690249	-0.324526731451519	-0.328066700357129	0.176740859834179	0.179959724748913	0.173775909865461	0.201032532400949	0.204587631370998	0.197730664449054	0.000197197099404162	0.000356581608678553	0.000456931800125611
132	8.11571529291185	0.2	15.9039046278967	15.2268738290299	16.5809354267634	0.227423641917459	9.76473341518728	9.38144079186669	10.1480260385079	0.5	0.37	0.68	10.3310806508872	10.7531722136084	11.1752637763296	18.0739694747547	18.8124081994121	19.5508469240695	18.4455506096493	19.2020490674614	19.9607640522298	15.9039046278967	0.553343412534155	-0.000589168140729642	-6.93218902356594	-0.326369393690249	-0.324526731451519	-0.328066700357129	0.176740859834179	0.179959724748913	0.173775909865461	0.201032532400949	0.204587631370998	0.197730664449054	0.000197197099404162	0.000356581608678553	0.000456931800125611
132	8.11571529291185	0.2	15.9041949091808	15.2332914375432	16.5750983808185	0.224125032431964	9.65067740404733	9.26827056220851	10.0330842458862	0.5	0.37	0.68	10.1884861100784	10.6088608466944	11.0292355833103	17.804130818057	18.5387254106641	19.2733200032713	18.1562355941563	18.8980239494725	19.6553254519397	15.9041949091808	0.552340610488294	0.00556978628196204	-6.93486274683388	-0.326369393690249	-0.324526731451519	-0.328066700357129	0.176740859834179	0.179959724748913	0.173775909865461	0.201032532400949	0.204587631370998	0.197730664449054	0.000197197099404162	0.000356581608678553	0.000456931800125611
132	8.11571529291185	0.2	15.9044797714369	15.2363290427547	16.5726305001191	0.232195238124849	9.95053706574354	9.56518079026449	10.3358933412226	0.5	0.37	0.68	10.4814461089299	10.9037163328531	11.3259865567764	18.2783631556949	19.0147509043406	19.7511386529863	18.6700507220206	19.4165740916013	20.1622111967827	15.9044797714369	0.554464287422288	-0.0284644263478299	-6.91603750764488	-0.326369393690249	-0.324526731451519	-0.328066700357129	0.176740859834179	0.179959724748913	0.173775909865461	0.201032532400949	0.204587631370998	0.197730664449054	0.000197197099404162	0.000356581608678553	0.000456931800125611
132	8.11571529291185	0.2	15.9051962364742	15.2374717344556	16.5729207384928	0.228685957299869	9.86683660520139	9.48092221348883	10.252750996914	0.5	0.37	0.68	10.4185591567458	10.8426394127547	11.2667196687636	18.2019967336585	18.9428964414348	19.6837961492112	18.5902802790104	19.3453420916914	20.097174488903	15.9051962364742	0.55351869540522	0.0634301742170934	-6.87100036202038	-0.326369393690249	-0.324526731451519	-0.328066700357129	0.176740859834179	0.179959724748913	0.173775909865461	0.201032532400949	0.204587631370998	0.197730664449054	0.000197197099404162	0.000356581608678553	0.000456931800125611
132	8.11571529291185	0.2	15.907777799147	15.2351216384268	16.5804339598673	0.224791983789561	9.75257577540675	9.36687081984811	10.1382807309654	0.49	0.37	0.67	10.3591379348335	10.7857020365092	11.2122661381849	18.1734819470587	18.9218217268583	19.6701615066579	18.5469809339061	19.312615319433	20.0830036457651	15.907777799147	0.549909592573075	0.0659428488695426	-6.92381954200692	-0.326369393690249	-0.324526731451519	-0.328066700357129	0.176740859834179	0.179959724748913	0.173775909865461	0.201032532400949	0.204587631370998	0.197730664449054	0.000197197099404162	0.000356581608678553	0.000456931800125611
132	8.11571529291185	0.2	15.9086994311604	15.2282041469672	16.5891947153535	0.223473989218716	9.81572875074223	9.42605223858582	10.2054052628986	0.5	0.37	0.68	10.3190589728606	10.7456527161904	11.1722464595202	17.9840066380154	18.7274721741614	19.4709377103073	18.3522768644551	19.1079090262078	19.8728120913401	15.9086994311604	0.554976958597082	-0.0643713025935034	-6.949244323175	-0.326369393690249	-0.324526731451519	-0.328066700357129	0.176740859834179	0.179959724748913	0.173775909865461	0.201032532400949	0.204587631370998	0.197730664449054	0.000197197099404162	0.000356581608678553	0.000456931800125611
132	8.11571529291185	0.2	15.9147656604009	15.2342354585544	16.5952958622475	0.221212420638164	9.78251626242094	9.39161011466579	10.1734224101761	0.5	0.37	0.67	10.3615863593319	10.7928657415577	11.2241451237835	18.1493402645046	18.9047686309373	19.66019699737	18.5463974543922	19.3103881006062	20.0904375902138	15.9147656604009	0.547687861802537	-0.0936866065147247	-7.10105119637913	-0.326369393690249	-0.324526731451519	-0.328066700357129	0.176740859834179	0.179959724748913	0.173775909865461	0.201032532400949	0.204587631370998	0.197730664449054	0.000197197099404162	0.000356581608678553	0.000456931800125611
132	8.11571529291185	0.2	15.9156440134468	15.2480157643778	16.5832722625158	0.2302921901024	9.91796403230727	9.53180780890026	10.3041202557143	0.5	0.37	0.68	10.4364394686301	10.8592444739156	11.282049479201	18.1903831613958	18.9273188827993	19.6642546042028	18.5763662955704	19.3266418234125	20.077397411077	15.9156440134468	0.55620397252905	-0.0615467034445351	-6.93920778381964	-0.326369393690249	-0.324526731451519	-0.328066700357129	0.176740859834179	0.179959724748913	0.173775909865461	0.201032532400949	0.204587631370998	0.197730664449054	0.000197197099404162	0.000356581608678553	0.000456931800125611
132	8.11571529291185	0.2	15.9175858019161	15.2490740566775	16.5860975471547	0.22594148253414	9.73693352384239	9.35311292143157	10.1207541262532	0.5	0.37	0.68	10.2308929243941	10.6507346945542	11.0705764647144	17.8210088051625	18.5523236510993	19.2836384970361	18.1882104411626	18.9298892630047	19.673217022953	15.9175858019161	0.555383373488121	0.0262575158854984	-6.86877414671375	-0.326369393690249	-0.324526731451519	-0.328066700357129	0.176740859834179	0.179959724748913	0.173775909865461	0.201032532400949	0.204587631370998	0.197730664449054	0.000197197099404162	0.000356581608678553	0.000456931800125611
132	8.11571529291185	0.2	15.922097982294	15.2542515473268	16.5899444172613	0.224452261630745	9.84981217724127	9.45988151082135	10.2397428436612	0.5	0.37	0.68	10.381111059892	10.8090142581648	11.2369174564377	18.1203814472224	18.8672927489566	19.6142040506908	18.5006731168797	19.2745081983278	20.0334858724983	15.922097982294	0.554741262494992	-0.0856264393461499	-6.98225177428056	-0.326369393690249	-0.324526731451519	-0.328066700357129	0.176740859834179	0.179959724748913	0.173775909865461	0.201032532400949	0.204587631370998	0.197730664449054	0.000197197099404162	0.000356581608678553	0.000456931800125611
132	8.11571529291185	0.2	15.9225883208577	15.2485352130805	16.5966414286349	0.225603756862482	9.73753690595457	9.35332153125423	10.1217522806549	0.5	0.36	0.68	10.3157578081662	10.7395081024695	11.1632583967728	18.0649800571271	18.8070525987809	19.5491251404348	18.4223548052109	19.1801895636593	19.9569313299959	15.9225883208577	0.551877794141614	0.0801363562524731	-6.90445659370647	-0.326369393690249	-0.324526731451519	-0.328066700357129	0.176740859834179	0.179959724748913	0.173775909865461	0.201032532400949	0.204587631370998	0.197730664449054	0.000197197099404162	0.000356581608678553	0.000456931800125611
132	8.11571529291185	0.2	15.9231885409585	15.2538841510594	16.5924929308576	0.234314410371201	9.9612970934139	9.57780289482795	10.3447912919999	0.5	0.37	0.68	10.4616314997282	10.8805141006696	11.299396701611	18.2060740926408	18.93504334271	19.6640125927793	18.597555296118	19.3409578701014	20.0848173288426	15.9231885409585	0.555621891245838	-0.035754288146754	-6.92824085223036	-0.326369393690249	-0.324526731451519	-0.328066700357129	0.176740859834179	0.179959724748913	0.173775909865461	0.201032532400949	0.204587631370998	0.197730664449054	0.000197197099404162	0.000356581608678553	0.000456931800125611
132	8.11571529291185	0.2	15.9240253262672	15.2541797329802	16.5938709195543	0.22847497542704	9.73289776112213	9.3519942130142	10.1138013092301	0.5	0.37	0.68	10.2931502643595	10.7123867787969	11.1316232932343	18.0013610425781	18.7345503640972	19.4677396856162	18.3679172757259	19.103990485015	19.8640677131903	15.9240253262672	0.551613454197352	0.0697234170262118	-6.90361674088311	-0.326369393690249	-0.324526731451519	-0.328066700357129	0.176740859834179	0.179959724748913	0.173775909865461	0.201032532400949	0.204587631370998	0.197730664449054	0.000197197099404162	0.000356581608678553	0.000456931800125611
132	8.11571529291185	0.2	15.9244321342793	15.2526056748873	16.5962585936714	0.232126172775472	9.99636302900589	9.60915704132463	10.3835690166871	0.5	0.37	0.68	10.5193157487852	10.9431970556181	11.367078362451	18.3327938517371	19.0715233281928	19.8102528046486	18.7130605649561	19.4673087852293	20.224433130176	15.9244321342793	0.556761861754838	-0.0644000811000544	-6.93978678586911	-0.326369393690249	-0.324526731451519	-0.328066700357129	0.176740859834179	0.179959724748913	0.173775909865461	0.201032532400949	0.204587631370998	0.197730664449054	0.000197197099404162	0.000356581608678553	0.000456931800125611
132	8.11571529291185	0.2	15.9250357655957	15.2533551697257	16.5967163614657	0.229091997600716	9.77168556237296	9.38993211388912	10.1534390108568	0.5	0.37	0.68	10.36261001589	10.7839082809763	11.2052065460625	18.1544132512799	18.892492055239	19.6305708591981	18.5323103599778	19.2853316750987	20.0347587665016	15.9250357655957	0.551438936686155	-0.0958555324751846	-7.05732083497909	-0.326369393690249	-0.324526731451519	-0.328066700357129	0.176740859834179	0.179959724748913	0.173775909865461	0.201032532400949	0.204587631370998	0.197730664449054	0.000197197099404162	0.000356581608678553	0.000456931800125611
132	8.11571529291185	0.2	15.9286409260287	15.2577606106622	16.5995212413951	0.230816718080744	9.98067534657168	9.59265152893367	10.3686991642097	0.5	0.37	0.67	10.579937239745	11.0078968738206	11.4358565078961	18.527865769042	19.2773199931118	20.0267742171815	18.9276531922717	19.682547220184	20.4557718326761	15.9286409260287	0.549941445620167	-0.0223893053476889	-7.00718758552996	-0.326369393690249	-0.324526731451519	-0.328066700357129	0.176740859834179	0.179959724748913	0.173775909865461	0.201032532400949	0.204587631370998	0.197730664449054	0.000197197099404162	0.000356581608678553	0.000456931800125611
132	8.11571529291185	0.2	15.929630204778	15.2503641872786	16.6088962222773	0.22592490091231	9.89536480078489	9.50528049691683	10.285449104653	0.5	0.37	0.67	10.4723590706811	10.9021310168397	11.3319029629983	18.3267090034886	19.0788132182077	19.8309174329268	18.7228385751247	19.4923065465541	20.2610764212906	15.929630204778	0.550380843064361	-0.092856653275349	-7.0594230145529	-0.326369393690249	-0.324526731451519	-0.328066700357129	0.176740859834179	0.179959724748913	0.173775909865461	0.201032532400949	0.204587631370998	0.197730664449054	0.000197197099404162	0.000356581608678553	0.000456931800125611
132	8.11571529291185	0.2	15.9328276596584	15.2514574216789	16.6141978976379	0.226370177178921	9.92669110471069	9.53586940254558	10.3175128068758	0.5	0.37	0.68	10.4304572691964	10.8579431010828	11.2854289329693	18.1682404654408	18.9128545498318	19.6574686342227	18.5429372757146	19.3066058897443	20.0623741685709	15.9328276596584	0.557653296706132	-0.0785683351433591	-6.93518357549246	-0.326369393690249	-0.324526731451519	-0.328066700357129	0.176740859834179	0.179959724748913	0.173775909865461	0.201032532400949	0.204587631370998	0.197730664449054	0.000197197099404162	0.000356581608678553	0.000456931800125611
132	8.11571529291185	0.2	15.9340796179013	15.2597122378319	16.6084469979707	0.22740408791237	9.79548739284995	9.41096619452196	10.1800085911779	0.5	0.36	0.67	10.3524721993691	10.7754622445438	11.1984522897185	18.0987704064437	18.838265240566	19.5777600746883	18.4700154637203	19.2277089865272	19.9749964792918	15.9340796179013	0.549716652255458	0.0555794472296104	-6.95552093625558	-0.326369393690249	-0.324526731451519	-0.328066700357129	0.176740859834179	0.179959724748913	0.173775909865461	0.201032532400949	0.204587631370998	0.197730664449054	0.000197197099404162	0.000356581608678553	0.000456931800125611
132	8.11571529291185	0.2	15.9349625329028	15.2571532583197	16.6127718074858	0.227943427387038	9.8633563068186	9.47676426014981	10.2499483534874	0.5	0.37	0.67	10.3951043037946	10.8191588162655	11.2432133287364	18.1396892797163	18.8796738791085	19.6196584785008	18.5314268429317	19.2854752105894	20.0430536354673	15.9349625329028	0.55110560251169	0.0333386563419207	-6.92843951936225	-0.326369393690249	-0.324526731451519	-0.328066700357129	0.176740859834179	0.179959724748913	0.173775909865461	0.201032532400949	0.204587631370998	0.197730664449054	0.000197197099404162	0.000356581608678553	0.000456931800125611
132	8.11571529291185	0.2	15.9355285670652	15.2517074722016	16.6193496619289	0.221565181035498	9.7735842832559	9.38343447208344	10.1637340944284	0.5	0.37	0.67	10.3336513800272	10.7633098538658	11.1929683277044	18.0788934219487	18.8305880041153	19.5822825862819	18.4549895946743	19.2169774942885	19.9839781293503	15.9355285670652	0.550493128912969	-0.147159940886127	-7.12258403361013	-0.326369393690249	-0.324526731451519	-0.328066700357129	0.176740859834179	0.179959724748913	0.173775909865461	0.201032532400949	0.204587631370998	0.197730664449054	0.000197197099404162	0.000356581608678553	0.000456931800125611
132	8.11571529291185	0.2	15.9370414649808	15.2685467806267	16.6055361493349	0.2220149832321	9.77821573901168	9.38838933036956	10.1680421476538	0.5	0.37	0.67	10.3259264676269	10.7546814637322	11.1834364598375	18.0504220414693	18.7999149471521	19.5494078528349	18.4439877156165	19.2082937298095	19.9741593401821	15.9370414649808	0.552416168624472	0.0479662595159558	-6.87942323363999	-0.326369393690249	-0.324526731451519	-0.328066700357129	0.176740859834179	0.179959724748913	0.173775909865461	0.201032532400949	0.204587631370998	0.197730664449054	0.000197197099404162	0.000356581608678553	0.000456931800125611
132	8.11571529291185	0.2	15.9400399077515	15.2620742487591	16.6180055667439	0.221594222636237	9.74870583018823	9.35958189780857	10.1378297625679	0.5	0.37	0.68	10.2341932695136	10.6596791056597	11.0851649418057	17.8225196780422	18.5634896292381	19.304459580434	18.2126324820621	18.9684210847145	19.7270323005299	15.9400399077515	0.55591601725338	0.109968725687937	-6.74259764791438	-0.326369393690249	-0.324526731451519	-0.328066700357129	0.176740859834179	0.179959724748913	0.173775909865461	0.201032532400949	0.204587631370998	0.197730664449054	0.000197197099404162	0.000356581608678553	0.000456931800125611
132	8.11571529291185	0.2	15.9401557136059	15.2697505096379	16.6105609175739	0.232669411275135	9.94843698737246	9.56367369570393	10.333200279041	0.49	0.37	0.68	10.5779386866255	11.0035076298614	11.4290765730973	18.5586506947167	19.3052976169588	20.051944539201	18.9370865812572	19.6978369693375	20.4587840748704	15.9401557136059	0.551412229547125	-0.120609655971202	-7.09686773429827	-0.326369393690249	-0.324526731451519	-0.328066700357129	0.176740859834179	0.179959724748913	0.173775909865461	0.201032532400949	0.204587631370998	0.197730664449054	0.000197197099404162	0.000356581608678553	0.000456931800125611
132	8.11571529291185	0.2	15.942189868658	15.2660078716314	16.6183718656846	0.221403730694763	9.80778315120269	9.41608482575108	10.1994814766543	0.5	0.37	0.68	10.2847645009052	10.7125989041863	11.1404333074673	17.8980246985415	18.6425619911685	19.3870992837954	18.2781945486331	19.0393515338185	19.8028805813257	15.942189868658	0.556922282427033	0.102973796634739	-6.72832014881324	-0.326369393690249	-0.324526731451519	-0.328066700357129	0.176740859834179	0.179959724748913	0.173775909865461	0.201032532400949	0.204587631370998	0.197730664449054	0.000197197099404162	0.000356581608678553	0.000456931800125611
132	8.11571529291185	0.2	15.9436458418654	15.273277367991	16.6140143157398	0.221755067737796	9.62884063037988	9.24468027857012	10.0130009821896	0.5	0.37	0.68	10.1543352667077	10.5762961015778	10.9982569364479	17.7351520197521	18.4721317782734	19.2091115367947	18.1154624014577	18.8671455342139	19.62479149343	15.9436458418654	0.553297112049565	-0.145341830268864	-7.07997737321523	-0.326369393690249	-0.324526731451519	-0.328066700357129	0.176740859834179	0.179959724748913	0.173775909865461	0.201032532400949	0.204587631370998	0.197730664449054	0.000197197099404162	0.000356581608678553	0.000456931800125611
132	8.11571529291185	0.2	15.9448728679188	15.2657707229514	16.6239750128861	0.224521478704164	9.8844832216544	9.49325779192058	10.2757086513882	0.5	0.37	0.67	10.4455682289846	10.8760392020447	11.3065101751048	18.2644444690636	19.0171381483967	19.7698318277299	18.6581621853507	19.4234544701854	20.198373031026	15.9448728679188	0.552567984626823	-0.0208928703885653	-6.96906435633075	-0.326369393690249	-0.324526731451519	-0.328066700357129	0.176740859834179	0.179959724748913	0.173775909865461	0.201032532400949	0.204587631370998	0.197730664449054	0.000197197099404162	0.000356581608678553	0.000456931800125611
132	8.11571529291185	0.2	15.9460689456357	15.2752720664073	16.6168658248641	0.22332816953146	9.85939309643013	9.46781862173886	10.2509675711214	0.5	0.37	0.68	10.3743241179215	10.8033902712828	11.2324564246441	18.0910673259292	18.8392861572965	19.5875049886638	18.4824405553102	19.2426205097172	20.0047297484369	15.9460689456357	0.555968351409255	0.140410536025974	-6.73376754724622	-0.326369393690249	-0.324526731451519	-0.328066700357129	0.176740859834179	0.179959724748913	0.173775909865461	0.201032532400949	0.204587631370998	0.197730664449054	0.000197197099404162	0.000356581608678553	0.000456931800125611
132	8.11571529291185	0.2	15.9475442301974	15.2664936819238	16.628594778471	0.219936503844261	9.6481062526231	9.26113779676622	10.03507470848	0.5	0.37	0.67	10.1708965388572	10.5958784595124	11.0208603801675	17.7623628832838	18.5045475141738	19.2467321450637	18.1418561219357	18.9066795730254	19.6601616681316	15.9475442301974	0.55066359009391	-0.0519441982356761	-7.02433792824539	-0.326369393690249	-0.324526731451519	-0.328066700357129	0.176740859834179	0.179959724748913	0.173775909865461	0.201032532400949	0.204587631370998	0.197730664449054	0.000197197099404162	0.000356581608678553	0.000456931800125611
132	8.11571529291185	0.2	15.9479388227849	15.2585885856501	16.6372890599197	0.216824377816258	9.63860762419516	9.24847973777966	10.0287355106107	0.5	0.37	0.67	10.1856203178523	10.6152795309446	11.0449387440369	17.8205812362479	18.5723053995169	19.3240295627859	18.2011908551549	18.9610819957852	19.7296705066714	15.9479388227849	0.547298548134275	0.0567281521774855	-6.9558484117244	-0.326369393690249	-0.324526731451519	-0.328066700357129	0.176740859834179	0.179959724748913	0.173775909865461	0.201032532400949	0.204587631370998	0.197730664449054	0.000197197099404162	0.000356581608678553	0.000456931800125611
132	8.11571529291185	0.2	15.9485211422615	15.2750389118243	16.6220033726988	0.226534014579887	9.81740895302902	9.4310704886936	10.2037474173644	0.5	0.37	0.68	10.3675989307588	10.7923017526237	11.2170045744886	18.1172949631793	18.8594596964806	19.6016244297818	18.5002306807054	19.2571083037812	20.0203348587898	15.9485211422615	0.554587752833428	0.0371512768408636	-6.86562612557561	-0.326369393690249	-0.324526731451519	-0.328066700357129	0.176740859834179	0.179959724748913	0.173775909865461	0.201032532400949	0.204587631370998	0.197730664449054	0.000197197099404162	0.000356581608678553	0.000456931800125611
132	8.11571529291185	0.2	15.9526063538716	15.2788569210651	16.6263557866781	0.229453253518997	9.87446273813393	9.48908818988192	10.2598372863859	0.5	0.37	0.68	10.4389836453392	10.8629357180812	11.2868877908233	18.2506655900759	18.9918687348179	19.7330718795598	18.6352070134799	19.3978642888399	20.1453874142974	15.9526063538716	0.55166982949476	0.158331162370788	-6.79341898899274	-0.326369393690249	-0.324526731451519	-0.328066700357129	0.176740859834179	0.179959724748913	0.173775909865461	0.201032532400949	0.204587631370998	0.197730664449054	0.000197197099404162	0.000356581608678553	0.000456931800125611
132	8.11571529291185	0.2	15.9534183494481	15.2832691053274	16.6235675935687	0.228114115104366	9.82454860842617	9.43966426612355	10.2094329507288	0.5	0.37	0.68	10.35670326396	10.7789781258402	11.2012529877204	18.0752685774128	18.8122532478663	19.5492379183198	18.4438836931643	19.1922579803267	19.9433631541824	15.9534183494481	0.554981904482182	-0.107361988336379	-7.0044322289081	-0.326369393690249	-0.324526731451519	-0.328066700357129	0.176740859834179	0.179959724748913	0.173775909865461	0.201032532400949	0.204587631370998	0.197730664449054	0.000197197099404162	0.000356581608678553	0.000456931800125611
132	8.11571529291185	0.2	15.9563130764559	15.2860330804557	16.6265930724561	0.228151378330993	9.8274625987625	9.44250483254611	10.2124203649789	0.5	0.37	0.68	10.3880211542489	10.8115263035568	11.2350314528648	18.1618892077425	18.9023241266195	19.6427590454965	18.548322679643	19.3044369139689	20.0554282486151	15.9563130764559	0.553362277606684	-0.205843486559334	-7.13686519099607	-0.326369393690249	-0.324526731451519	-0.328066700357129	0.176740859834179	0.179959724748913	0.173775909865461	0.201032532400949	0.204587631370998	0.197730664449054	0.000197197099404162	0.000356581608678553	0.000456931800125611
132	8.11571529291185	0.2	15.9600286288257	15.2897288223866	16.6303284352648	0.226151447002905	9.81715176730522	9.43040118626545	10.203902348345	0.5	0.37	0.68	10.3547712574859	10.7794312185275	11.2040911795691	18.0812003226514	18.8227291921619	19.5642580616725	18.4615687424649	19.2077856623025	19.9732355275092	15.9600286288257	0.553830953154658	-0.0741557938449948	-6.99566491459579	-0.326369393690249	-0.324526731451519	-0.328066700357129	0.176740859834179	0.179959724748913	0.173775909865461	0.201032532400949	0.204587631370998	0.197730664449054	0.000197197099404162	0.000356581608678553	0.000456931800125611
132	8.11571529291185	0.2	15.9625865025942	15.2896682433858	16.6355047618026	0.225789964854626	9.78789758557089	9.40190082090913	10.1738943502326	0.5	0.37	0.67	10.3244346357816	10.7483061956167	11.1721777554518	18.0293099974131	18.7695066300566	19.5097032627001	18.4202858671155	19.1837495625266	19.929728410264	15.9625865025942	0.551988959047106	0.0765156064046633	-6.86253205348583	-0.326369393690249	-0.324526731451519	-0.328066700357129	0.176740859834179	0.179959724748913	0.173775909865461	0.201032532400949	0.204587631370998	0.197730664449054	0.000197197099404162	0.000356581608678553	0.000456931800125611
132	8.11571529291185	0.2	15.962664953137	15.2857840890472	16.6395458172267	0.220650632133251	9.69915296132887	9.31094496024308	10.0873609624147	0.5	0.37	0.68	10.2166799503333	10.6426514192	11.0686228880668	17.8322456875614	18.5757384783359	19.3192312691104	18.2160035123618	18.968801811268	19.7323594899506	15.962664953137	0.551933332509147	-0.0496118145300003	-6.98708134775173	-0.326369393690249	-0.324526731451519	-0.328066700357129	0.176740859834179	0.179959724748913	0.173775909865461	0.201032532400949	0.204587631370998	0.197730664449054	0.000197197099404162	0.000356581608678553	0.000456931800125611
132	8.11571529291185	0.2	15.9645073933181	15.2904074436945	16.6386073429417	0.224542798595913	9.7687158945284	9.38209617794254	10.1553356111143	0.5	0.37	0.67	10.2777694353708	10.7012982748619	11.124827114353	17.9197367045176	18.6581776024357	19.3966185003538	18.2888041640586	19.0458338513651	19.8016863323731	15.9645073933181	0.55181398747017	0.0485150362755021	-6.89832957492284	-0.326369393690249	-0.324526731451519	-0.328066700357129	0.176740859834179	0.179959724748913	0.173775909865461	0.201032532400949	0.204587631370998	0.197730664449054	0.000197197099404162	0.000356581608678553	0.000456931800125611
132	8.11571529291185	0.2	15.9668042371931	15.2924015663961	16.6412069079901	0.222565463806963	9.71545693302901	9.32874869279756	10.1021651732605	0.51	0.38	0.69	10.1352903251505	10.5554324487024	10.9755745722543	17.5777763124069	18.3064346961621	19.0350930799174	17.9381003650123	18.6849289849253	19.4104293180843	15.9668042371931	0.560405934072514	-0.0456091864970649	-6.83929622863127	-0.326369393690249	-0.324526731451519	-0.328066700357129	0.176740859834179	0.179959724748913	0.173775909865461	0.201032532400949	0.204587631370998	0.197730664449054	0.000197197099404162	0.000356581608678553	0.000456931800125611
132	8.11571529291185	0.2	15.9675004830946	15.2956081327463	16.639392833443	0.225238254297119	9.76489442993087	9.37919612657619	10.1505927332855	0.5	0.37	0.67	10.3025271802807	10.7261953923613	11.1498636044419	17.9944758900049	18.7344581578739	19.4744404257429	18.3829089899907	19.1450429969457	19.8904716201082	15.9675004830946	0.552661893219394	0.121188411996309	-6.80749272578177	-0.326369393690249	-0.324526731451519	-0.328066700357129	0.176740859834179	0.179959724748913	0.173775909865461	0.201032532400949	0.204587631370998	0.197730664449054	0.000197197099404162	0.000356581608678553	0.000456931800125611
132	8.11571529291185	0.2	15.9681400237004	15.2958342303366	16.6404458170641	0.231651041330585	9.85219066935059	9.47005981867553	10.2343215200256	0.5	0.37	0.67	10.4061162519763	10.8260183573199	11.2459204626635	18.1796848686848	18.913261907995	19.6468389473053	18.5659779042607	19.3086381398221	20.0687689138842	15.9681400237004	0.550110187774298	-0.12020629915548	-7.11825942626829	-0.326369393690249	-0.324526731451519	-0.328066700357129	0.176740859834179	0.179959724748913	0.173775909865461	0.201032532400949	0.204587631370998	0.197730664449054	0.000197197099404162	0.000356581608678553	0.000456931800125611
132	8.11571529291185	0.2	15.9686441851415	15.298920725318	16.6383676449649	0.227984727677318	9.92050382659926	9.53171751569768	10.3092901375008	0.5	0.37	0.67	10.502645722562	10.9310349271787	11.3594241317955	18.3810305423696	19.1307687761526	19.8805070099355	18.7906544320315	19.5468751156312	20.3143765841038	15.9686441851415	0.552852043305281	-0.186981550672722	-7.11658800643963	-0.326369393690249	-0.324526731451519	-0.328066700357129	0.176740859834179	0.179959724748913	0.173775909865461	0.201032532400949	0.204587631370998	0.197730664449054	0.000197197099404162	0.000356581608678553	0.000456931800125611
132	8.11571529291185	0.2	15.9766168337504	15.3064319356873	16.6468017318134	0.231529658827218	9.9929613392358	9.60523829449195	10.3806843839797	0.5	0.37	0.68	10.545876119048	10.9715687539422	11.3972613888364	18.4139186998252	19.1572110997708	19.9005034997163	18.8047737982399	19.5729581265723	20.3306984614697	15.9766168337504	0.553090187952981	0.0396940549556926	-6.89529918395159	-0.326369393690249	-0.324526731451519	-0.328066700357129	0.176740859834179	0.179959724748913	0.173775909865461	0.201032532400949	0.204587631370998	0.197730664449054	0.000197197099404162	0.000356581608678553	0.000456931800125611
132	8.11571529291185	0.2	15.9770054415395	15.3011355653256	16.6528753177534	0.223236002598232	9.7946796732986	9.40557196832103	10.1837873782762	0.5	0.37	0.68	10.3376844479627	10.7653535662127	11.1930226844627	18.0628856460408	18.8101456747425	19.5574057034442	18.4381407175153	19.2054099761106	19.9626515393615	15.9770054415395	0.552334306047381	0.0676395103570365	-6.88275632509662	-0.326369393690249	-0.324526731451519	-0.328066700357129	0.176740859834179	0.179959724748913	0.173775909865461	0.201032532400949	0.204587631370998	0.197730664449054	0.000197197099404162	0.000356581608678553	0.000456931800125611
132	8.11571529291185	0.2	15.977352110023	15.3057203233259	16.6489838967202	0.225809937072295	9.8140482508356	9.42704231322915	10.2010541884421	0.5	0.37	0.68	10.353132916285	10.7781574126542	11.2031819090233	18.0806577680061	18.8229183498037	19.5651789316014	18.4607497209506	19.2297695897549	19.9820627825709	15.977352110023	0.555963596748934	-0.0981445043658176	-6.98027272971328	-0.326369393690249	-0.324526731451519	-0.328066700357129	0.176740859834179	0.179959724748913	0.173775909865461	0.201032532400949	0.204587631370998	0.197730664449054	0.000197197099404162	0.000356581608678553	0.000456931800125611
132	8.11571529291185	0.2	15.9791768412203	15.3066697430236	16.6516839394171	0.229403699122566	9.9398425491377	9.55186202572696	10.3278230725484	0.5	0.37	0.68	10.490342605634	10.9164426271722	11.3425426487103	18.3204248177102	19.0645695709256	19.8087143241411	18.7113448187049	19.4746059536844	20.2347506263047	15.9791768412203	0.554144568625536	0.0191271772494363	-6.90694049273351	-0.326369393690249	-0.324526731451519	-0.328066700357129	0.176740859834179	0.179959724748913	0.173775909865461	0.201032532400949	0.204587631370998	0.197730664449054	0.000197197099404162	0.000356581608678553	0.000456931800125611
132	8.11571529291185	0.2	15.983540002453	15.3120985506712	16.6549814542349	0.231763967658382	9.91998996203619	9.53535143891335	10.304628485159	0.5	0.37	0.68	10.4396963630537	10.8608144955798	11.281932628106	18.1953589922794	18.9293262776296	19.6632935629799	18.5587773937476	19.323079397955	20.0667056504395	15.983540002453	0.554205960171324	0.125454977217346	-6.78671212526773	-0.326369393690249	-0.324526731451519	-0.328066700357129	0.176740859834179	0.179959724748913	0.173775909865461	0.201032532400949	0.204587631370998	0.197730664449054	0.000197197099404162	0.000356581608678553	0.000456931800125611
132	8.11571529291185	0.2	15.9873134205157	15.2978085188296	16.6768183222017	0.212566747220486	9.62177379902204	9.22737868812748	10.0161689099166	0.5	0.37	0.67	10.1160423721491	10.5484206008991	10.9807988296491	17.6465062382345	18.4007503220592	19.1549944058838	18.0339908389405	18.8088453085562	19.5796916215025	15.9873134205157	0.550368042116924	0.00621147944015254	-6.9373931132759	-0.326369393690249	-0.324526731451519	-0.328066700357129	0.176740859834179	0.179959724748913	0.173775909865461	0.201032532400949	0.204587631370998	0.197730664449054	0.000197197099404162	0.000356581608678553	0.000456931800125611
132	8.11571529291185	0.2	15.9877006586134	15.3140341203756	16.6613671968513	0.223458535071163	9.67013812080656	9.28622434428831	10.0540518973248	0.5	0.37	0.68	10.2078810217086	10.6298981955348	11.0519153693611	17.837636111536	18.5750848301802	19.3125335488244	18.212155996622	18.9602369479123	19.7093994877035	15.9877006586134	0.551844132225378	0.0585454180336241	-6.89996629928041	-0.326369393690249	-0.324526731451519	-0.328066700357129	0.176740859834179	0.179959724748913	0.173775909865461	0.201032532400949	0.204587631370998	0.197730664449054	0.000197197099404162	0.000356581608678553	0.000456931800125611
132	8.11571529291185	0.2	15.9879169961322	15.3155567145124	16.6602772777521	0.228782623435841	9.89380750288124	9.50694422302943	10.2806707827331	0.5	0.37	0.68	10.4087188032149	10.8322777303319	11.2558366574488	18.1415074584204	18.879734475659	19.6179614928976	18.5310065297588	19.2773026068968	20.0350299713557	15.9879169961322	0.554140032575554	-0.00496167331491848	-6.9136993774038	-0.326369393690249	-0.324526731451519	-0.328066700357129	0.176740859834179	0.179959724748913	0.173775909865461	0.201032532400949	0.204587631370998	0.197730664449054	0.000197197099404162	0.000356581608678553	0.000456931800125611
132	8.11571529291185	0.2	15.9903668893692	15.313916004834	16.6668177739045	0.224178404103593	9.8899964524448	9.49816675451255	10.2818261503771	0.5	0.37	0.67	10.3957852742141	10.824644601392	11.2535039285699	18.1152287056997	18.8625397158329	19.6098507259661	18.5106156470637	19.2830545286685	20.0422974391453	15.9903668893692	0.555334221412765	-0.113246975910275	-6.9763332403453	-0.326369393690249	-0.324526731451519	-0.328066700357129	0.176740859834179	0.179959724748913	0.173775909865461	0.201032532400949	0.204587631370998	0.197730664449054	0.000197197099404162	0.000356581608678553	0.000456931800125611
132	8.11571529291185	0.2	15.9909490178865	15.3194160323933	16.6624820033797	0.227748711894184	9.89375426235483	9.50575612278376	10.2817524019259	0.5	0.37	0.68	10.4433750211249	10.8696441181542	11.2959132151835	18.2425514569649	18.9871609267331	19.7317703965013	18.638654343005	19.3913883882815	20.1668291390142	15.9909490178865	0.554681911791931	-0.108347646891227	-6.98939035883383	-0.326369393690249	-0.324526731451519	-0.328066700357129	0.176740859834179	0.179959724748913	0.173775909865461	0.201032532400949	0.204587631370998	0.197730664449054	0.000197197099404162	0.000356581608678553	0.000456931800125611
132	8.11571529291185	0.2	15.9930113673538	15.3219606993889	16.6640620353187	0.22471815892379	9.82090278566893	9.43241327084053	10.2093923004973	0.5	0.37	0.68	10.3247684139845	10.7500110487898	11.175253683595	17.9925467306782	18.7335994760596	19.474652221441	18.3766357650975	19.1257720132444	19.8855861373702	15.9930113673538	0.555576354938884	-0.0621612118695058	-6.95181381109762	-0.326369393690249	-0.324526731451519	-0.328066700357129	0.176740859834179	0.179959724748913	0.173775909865461	0.201032532400949	0.204587631370998	0.197730664449054	0.000197197099404162	0.000356581608678553	0.000456931800125611
132	8.11571529291185	0.2	15.9941207372837	15.314646314253	16.6735951603144	0.225657097935857	9.84512195433749	9.45672087357396	10.233523035101	0.49	0.37	0.67	10.4701026202294	10.9001247418261	11.3301468634228	18.3814548667577	19.1364075646009	19.8913602624441	18.7609620561864	19.5379852343634	20.3111297782471	15.9941207372837	0.546610621749502	0.0971996794569571	-6.95099049316231	-0.326369393690249	-0.324526731451519	-0.328066700357129	0.176740859834179	0.179959724748913	0.173775909865461	0.201032532400949	0.204587631370998	0.197730664449054	0.000197197099404162	0.000356581608678553	0.000456931800125611
132	8.11571529291185	0.2	15.9950614220951	15.3167200169149	16.6734028272752	0.222846967504419	9.66857544635161	9.2840460315171	10.0531048611861	0.5	0.37	0.68	10.1951979581635	10.6174657379296	11.0397335176956	17.8038332424362	18.5412377700834	19.2786422977305	18.1796988822981	18.9276266624619	19.6924837119603	15.9950614220951	0.552643607123373	0.168799898691567	-6.76526185133675	-0.326369393690249	-0.324526731451519	-0.328066700357129	0.176740859834179	0.179959724748913	0.173775909865461	0.201032532400949	0.204587631370998	0.197730664449054	0.000197197099404162	0.000356581608678553	0.000456931800125611
132	8.11571529291185	0.2	15.995260495035	15.3169953769707	16.6735256130994	0.225621456106785	9.9277273164416	9.53602741292403	10.3194272199592	0.5	0.37	0.68	10.481332767679	10.911861839803	11.342390911927	18.3141798225758	19.0664493116278	19.8187188006798	18.7051634150712	19.4762969519821	20.2355941050847	15.995260495035	0.551815200997978	-0.0131416630136418	-6.94455196878508	-0.326369393690249	-0.324526731451519	-0.328066700357129	0.176740859834179	0.179959724748913	0.173775909865461	0.201032532400949	0.204587631370998	0.197730664449054	0.000197197099404162	0.000356581608678553	0.000456931800125611
132	8.11571529291185	0.2	15.9979571929009	15.3240413945143	16.6718729912876	0.227370836105248	9.79379307206605	9.40930199915929	10.1782841449728	0.5	0.37	0.68	10.3760403312872	10.8000351058047	11.2240298803222	18.1688853419388	18.9113181195525	19.6537508971662	18.5247310255049	19.2898629820293	20.042916793593	15.9979571929009	0.552148170010044	-0.00699550153847596	-6.96973776004941	-0.326369393690249	-0.324526731451519	-0.328066700357129	0.176740859834179	0.179959724748913	0.173775909865461	0.201032532400949	0.204587631370998	0.197730664449054	0.000197197099404162	0.000356581608678553	0.000456931800125611
132	8.11571529291185	0.2	15.9994850631243	15.3261574339499	16.6728126922987	0.22943705152639	9.80747764385599	9.42469981075835	10.1902554769536	0.5	0.37	0.67	10.3147953837185	10.7337238488266	11.1526523139346	17.9734473784805	18.7034268344814	19.4334062904823	18.3625975090496	19.1003021760838	19.8475805122198	15.9994850631243	0.552047333314622	0.000329903462071542	-6.94231274200725	-0.326369393690249	-0.324526731451519	-0.328066700357129	0.176740859834179	0.179959724748913	0.173775909865461	0.201032532400949	0.204587631370998	0.197730664449054	0.000197197099404162	0.000356581608678553	0.000456931800125611
132	8.11571529291185	0.2	16.0006774508966	15.3217494799158	16.6796054218774	0.227516932532074	10.0385637561095	9.64462712016553	10.4325003920534	0.5	0.37	0.68	10.5461709883684	10.9769313557196	11.4076917230707	18.3661513997708	19.1163203599098	19.8664893200488	18.7537283161841	19.526706763007	20.2944072002368	16.0006774508966	0.555457759152763	0.0340164980137131	-6.8428255301272	-0.326369393690249	-0.324526731451519	-0.328066700357129	0.176740859834179	0.179959724748913	0.173775909865461	0.201032532400949	0.204587631370998	0.197730664449054	0.000197197099404162	0.000356581608678553	0.000456931800125611
132	8.11571529291185	0.2	16.0010165871273	15.3277794025238	16.6742537717308	0.224344070283966	9.76553278324558	9.37881835919231	10.1522472072989	0.5	0.37	0.67	10.3556015911212	10.7825914689143	11.2095813467075	18.1481370653143	18.8964345697621	19.6447320742099	18.5289618219692	19.2850913437867	20.0555112319005	16.0010165871273	0.550539963472174	-0.00111324675398872	-6.9919778894534	-0.326369393690249	-0.324526731451519	-0.328066700357129	0.176740859834179	0.179959724748913	0.173775909865461	0.201032532400949	0.204587631370998	0.197730664449054	0.000197197099404162	0.000356581608678553	0.000456931800125611
132	8.11571529291185	0.2	16.0012596635757	15.3252084821971	16.6773108449543	0.224594503850476	9.74426633234397	9.35867151422713	10.1298611504608	0.5	0.37	0.67	10.309756139812	10.7345374282157	11.1593187166193	18.0409267618583	18.7842467793226	19.5275667967869	18.4337704069177	19.1941057583408	19.9449823147995	16.0012596635757	0.551373257658778	0.0486572657454584	-6.92333040188894	-0.326369393690249	-0.324526731451519	-0.328066700357129	0.176740859834179	0.179959724748913	0.173775909865461	0.201032532400949	0.204587631370998	0.197730664449054	0.000197197099404162	0.000356581608678553	0.000456931800125611
132	8.11571529291185	0.2	16.0017261007588	15.3281362382855	16.6753159632321	0.232840002579056	9.99061365032084	9.6044036551014	10.3768236455403	0.5	0.37	0.67	10.5782436908979	11.0036135099935	11.4289833290892	18.5082289272994	19.2524774264486	19.9967259255979	18.9197602233748	19.6888986953254	20.4420456756869	16.0017261007588	0.551880446884255	-0.177380285312216	-7.10809153231774	-0.326369393690249	-0.324526731451519	-0.328066700357129	0.176740859834179	0.179959724748913	0.173775909865461	0.201032532400949	0.204587631370998	0.197730664449054	0.000197197099404162	0.000356581608678553	0.000456931800125611
132	8.11571529291185	0.2	16.0035332353331	15.327884569903	16.6791819007633	0.227541889673384	9.92979272647182	9.54015218384633	10.3194332690973	0.5	0.37	0.68	10.4206580058616	10.8462603192915	11.2718626327214	18.134938899596	18.8756092051791	19.6162795107622	18.5122590701871	19.2698578477023	20.029357369127	16.0035332353331	0.553933502529124	0.105140361934894	-6.80216839733856	-0.326369393690249	-0.324526731451519	-0.328066700357129	0.176740859834179	0.179959724748913	0.173775909865461	0.201032532400949	0.204587631370998	0.197730664449054	0.000197197099404162	0.000356581608678553	0.000456931800125611
132	8.11571529291185	0.2	16.0061366952219	15.3230683179936	16.6892050724502	0.221652353371057	9.74734506876297	9.35834100006466	10.1363491374613	0.5	0.37	0.68	10.3050478732095	10.7334043042032	11.1617607351968	18.0277498880615	18.7771207494015	19.5264916107414	18.4046082384344	19.1664587162738	19.9335794844769	16.0061366952219	0.551771265020082	-0.0483590747748823	-7.01843685666742	-0.326369393690249	-0.324526731451519	-0.328066700357129	0.176740859834179	0.179959724748913	0.173775909865461	0.201032532400949	0.204587631370998	0.197730664449054	0.000197197099404162	0.000356581608678553	0.000456931800125611
132	8.11571529291185	0.2	16.0061508728748	15.3326250912308	16.6796766545188	0.22438468166892	9.81543064371098	9.42678561859185	10.2040756688301	0.5	0.37	0.68	10.3227925139392	10.7483778744429	11.1739632349466	17.9938106648159	18.7356547334902	19.4774988021645	18.3769403778804	19.1226895901628	19.886934128833	16.0061508728748	0.554275877574721	-0.057674136480977	-6.97586246373378	-0.326369393690249	-0.324526731451519	-0.328066700357129	0.176740859834179	0.179959724748913	0.173775909865461	0.201032532400949	0.204587631370998	0.197730664449054	0.000197197099404162	0.000356581608678553	0.000456931800125611
132	8.11571529291185	0.2	16.012691197918	15.3375064981722	16.6878758976639	0.232065275025065	9.87228555485938	9.48982033333527	10.2547507763835	0.5	0.37	0.68	10.4422548526119	10.8631057407352	11.2839566288586	18.2591831212906	18.9950771922038	19.7309712631171	18.6354703684978	19.3875675705184	20.1450159486928	16.012691197918	0.551822960151692	0.176702767383126	-6.77462155317012	-0.326369393690249	-0.324526731451519	-0.328066700357129	0.176740859834179	0.179959724748913	0.173775909865461	0.201032532400949	0.204587631370998	0.197730664449054	0.000197197099404162	0.000356581608678553	0.000456931800125611
132	8.11571529291185	0.2	16.0130600316274	15.3341956148889	16.6919244483659	0.221912019358352	9.73619346382669	9.34792662171989	10.1244603059335	0.5	0.37	0.68	10.2947270349995	10.7223193041711	11.1499115733427	18.0109983608009	18.7590865454568	19.5071747301127	18.3941202004206	19.1583819264667	19.9222312848068	16.0130600316274	0.552958406202385	-0.0598767498591283	-6.96958842280265	-0.326369393690249	-0.324526731451519	-0.328066700357129	0.176740859834179	0.179959724748913	0.173775909865461	0.201032532400949	0.204587631370998	0.197730664449054	0.000197197099404162	0.000356581608678553	0.000456931800125611
132	8.11571529291185	0.2	16.0167617655776	15.3378999851417	16.6956235460136	0.222786619342514	9.69369317781178	9.30809762176271	10.0792887338608	0.5	0.37	0.67	10.2474802319027	10.6719904807944	11.0965007296861	17.9244937791148	18.6670305923833	19.4095674056518	18.3023128355455	19.0626245303178	19.8197240533381	16.0167617655776	0.550202463447422	-0.000603371977592721	-6.98630248392612	-0.326369393690249	-0.324526731451519	-0.328066700357129	0.176740859834179	0.179959724748913	0.173775909865461	0.201032532400949	0.204587631370998	0.197730664449054	0.000197197099404162	0.000356581608678553	0.000456931800125611
132	8.11571529291185	0.2	16.0199153286459	15.3476279282686	16.6922027290231	0.223310815235036	9.74192126680461	9.35499293268481	10.1288496009244	0.5	0.37	0.68	10.2898090910793	10.7154020037273	11.1409949163752	17.9879828283372	18.7319770012912	19.4759711742453	18.358258217314	19.1132324783468	19.8748824960621	16.0199153286459	0.551829893605114	-0.0230944254603621	-6.98444855370467	-0.326369393690249	-0.324526731451519	-0.328066700357129	0.176740859834179	0.179959724748913	0.173775909865461	0.201032532400949	0.204587631370998	0.197730664449054	0.000197197099404162	0.000356581608678553	0.000456931800125611
132	8.11571529291185	0.2	16.0220929815241	15.3414008354288	16.7027851276195	0.220117636494018	9.74007900619176	9.34962779294759	10.1305302194359	0.5	0.37	0.68	10.2172781849595	10.6439634767933	11.070648768627	17.7863000904845	18.5290764451425	19.2718527998005	18.1752610623487	18.9343882415546	19.6838559032895	16.0220929815241	0.553400153947753	-0.0352374372393211	-6.94786526538507	-0.326369393690249	-0.324526731451519	-0.328066700357129	0.176740859834179	0.179959724748913	0.173775909865461	0.201032532400949	0.204587631370998	0.197730664449054	0.000197197099404162	0.000356581608678553	0.000456931800125611
132	8.11571529291185	0.2	16.0343703661562	15.3523406307706	16.7164001015419	0.224354187088302	9.72238618223578	9.33739155198452	10.107380812487	0.5	0.37	0.67	10.2821790110952	10.7061286424794	11.1300782738636	17.9879700377342	18.7296409674679	19.4713118972017	18.3733576227471	19.1318789342335	19.8910812131012	16.0343703661562	0.547042668301343	0.0580817558757642	-6.96574143259013	-0.326369393690249	-0.324526731451519	-0.328066700357129	0.176740859834179	0.179959724748913	0.173775909865461	0.201032532400949	0.204587631370998	0.197730664449054	0.000197197099404162	0.000356581608678553	0.000456931800125611
132	8.11571529291185	0.2	16.0352775540049	15.3585028313225	16.7120522766873	0.22680504830103	9.89652818894488	9.50737716250531	10.2856792153844	0.5	0.37	0.68	10.4201191838777	10.8466300929032	11.2731410019287	18.1736857872919	18.91756165941	19.6614375315282	18.5701317735199	19.3222763702515	20.0813837452766	16.0352775540049	0.555722809167908	0.00700933391440237	-6.85875783146371	-0.326369393690249	-0.324526731451519	-0.328066700357129	0.176740859834179	0.179959724748913	0.173775909865461	0.201032532400949	0.204587631370998	0.197730664449054	0.000197197099404162	0.000356581608678553	0.000456931800125611
132	8.11571529291185	0.2	16.0355376256628	15.3576649332861	16.7134103180396	0.224154519605784	9.70178021911346	9.31738102614281	10.0861794120841	0.5	0.37	0.68	10.2547680696994	10.6778402354758	11.1009124012521	17.9339113110337	18.6737952994019	19.4136792877701	18.299780505343	19.048663348444	19.8109751752131	16.0355376256628	0.55091562243754	0.0371337705347675	-6.94148595133589	-0.326369393690249	-0.324526731451519	-0.328066700357129	0.176740859834179	0.179959724748913	0.173775909865461	0.201032532400949	0.204587631370998	0.197730664449054	0.000197197099404162	0.000356581608678553	0.000456931800125611
132	8.11571529291185	0.2	16.038975193035	15.3599178019379	16.7180325841321	0.2243519033666	9.75644258678788	9.37009682938853	10.1427883441872	0.5	0.37	0.67	10.2592137648326	10.6822193948134	11.1052250247941	17.8812962005076	18.6185738455155	19.3558514905234	18.2590585153671	19.0217045514301	19.7701589540237	16.038975193035	0.551428547026476	0.00825727205463376	-6.93571869133568	-0.326369393690249	-0.324526731451519	-0.328066700357129	0.176740859834179	0.179959724748913	0.173775909865461	0.201032532400949	0.204587631370998	0.197730664449054	0.000197197099404162	0.000356581608678553	0.000456931800125611
132	8.11571529291185	0.2	16.0392981908627	15.3660927943998	16.7125035873256	0.233058336378377	9.97420058220703	9.58886056705741	10.3595405973566	0.49	0.37	0.68	10.6047403610155	11.0309047402756	11.4570691195356	18.604463378446	19.3521063491583	20.0997493198706	18.9890947810784	19.7573464822663	20.5139264853836	16.0392981908627	0.550619238681271	0.0809693908885174	-6.89625356233546	-0.326369393690249	-0.324526731451519	-0.328066700357129	0.176740859834179	0.179959724748913	0.173775909865461	0.201032532400949	0.204587631370998	0.197730664449054	0.000197197099404162	0.000356581608678553	0.000456931800125611
132	8.11571529291185	0.2	16.0416662836898	15.3637334802937	16.7195990870859	0.227177349829663	9.87144216052496	9.48368914885516	10.2591951721948	0.5	0.37	0.67	10.4163757875787	10.8422629100816	11.2681500325845	18.1922713020875	18.9360860640201	19.6799008259527	18.5865619765494	19.3543268824341	20.1065559309612	16.0416662836898	0.549752693834769	0.0409323698120443	-6.93017563167357	-0.326369393690249	-0.324526731451519	-0.328066700357129	0.176740859834179	0.179959724748913	0.173775909865461	0.201032532400949	0.204587631370998	0.197730664449054	0.000197197099404162	0.000356581608678553	0.000456931800125611
132	8.11571529291185	0.2	16.0424078460312	15.3651995921902	16.7196160998723	0.225434201520462	9.79304926976698	9.40645593423315	10.1796426053008	0.5	0.37	0.67	10.334737799129	10.7594823347508	11.1842268703726	18.0533012837218	18.7952689290781	19.5372365744345	18.4445947544791	19.2019699809605	19.9542196161558	16.0424078460312	0.551366781614526	0.0231335654415147	-6.90642611088893	-0.326369393690249	-0.324526731451519	-0.328066700357129	0.176740859834179	0.179959724748913	0.173775909865461	0.201032532400949	0.204587631370998	0.197730664449054	0.000197197099404162	0.000356581608678553	0.000456931800125611
132	8.11571529291185	0.2	16.0449795170497	15.369706744452	16.7202522896474	0.227573841586599	9.79447957914777	9.41018359245889	10.1787755658367	0.5	0.37	0.68	10.3435123599742	10.7659239154076	11.1883354708411	18.0739287633367	18.8120374536939	19.5501461440511	18.461078972273	19.2185430478911	19.9692613091206	16.0449795170497	0.552949357896	0.0241652560881913	-6.90198390445953	-0.326369393690249	-0.324526731451519	-0.328066700357129	0.176740859834179	0.179959724748913	0.173775909865461	0.201032532400949	0.204587631370998	0.197730664449054	0.000197197099404162	0.000356581608678553	0.000456931800125611
132	8.11571529291185	0.2	16.0477587987423	15.3688973928119	16.7266202046728	0.223626180576503	9.75178448602075	9.3648161941356	10.1387527779059	0.5	0.37	0.67	10.313633179337	10.7398080162801	11.1659828532232	18.0444231047172	18.7900458101856	19.535668515654	18.4292719045127	19.1910250009126	19.9584206050568	16.0477587987423	0.549947354157474	0.00308313665558452	-6.97384704946911	-0.326369393690249	-0.324526731451519	-0.328066700357129	0.176740859834179	0.179959724748913	0.173775909865461	0.201032532400949	0.204587631370998	0.197730664449054	0.000197197099404162	0.000356581608678553	0.000456931800125611
132	8.11571529291185	0.2	16.0480176814397	15.3646239736125	16.7314113892668	0.227199493138552	9.84822307365262	9.4614065075667	10.2350396397385	0.5	0.37	0.66	10.4518301624752	10.8791388347671	11.3064475070589	18.3225357880993	19.0716274130993	19.8207190380994	18.7187005612216	19.4860159089963	20.2501480401659	16.0480176814397	0.54608365088963	-0.0242560149810547	-7.08261933497141	-0.326369393690249	-0.324526731451519	-0.328066700357129	0.176740859834179	0.179959724748913	0.173775909865461	0.201032532400949	0.204587631370998	0.197730664449054	0.000197197099404162	0.000356581608678553	0.000456931800125611
132	8.11571529291185	0.2	16.054897962256	15.3800598179158	16.7297361065961	0.224423039920735	9.83607745257193	9.44665782519784	10.225497079946	0.5	0.37	0.68	10.4113805454217	10.8405689427862	11.2697573401508	18.2241029945419	18.975355292305	19.7266075900681	18.6129221245374	19.3793175073814	20.1457837833829	16.054897962256	0.555480964293802	0.0370255325297602	-6.85522347871083	-0.326369393690249	-0.324526731451519	-0.328066700357129	0.176740859834179	0.179959724748913	0.173775909865461	0.201032532400949	0.204587631370998	0.197730664449054	0.000197197099404162	0.000356581608678553	0.000456931800125611
132	8.11571529291185	0.2	16.0573208836987	15.3736128750521	16.7410288923453	0.226615135819383	9.94035521202444	9.54926905015174	10.3314413738971	0.5	0.37	0.67	10.5022809811768	10.9323973323096	11.3625136834425	18.3580316874134	19.1098768929953	19.8617220985771	18.7512032974789	19.5276326007609	20.2954485623488	16.0573208836987	0.550734151241261	0.00489535539709348	-6.94313564507446	-0.326369393690249	-0.324526731451519	-0.328066700357129	0.176740859834179	0.179959724748913	0.173775909865461	0.201032532400949	0.204587631370998	0.197730664449054	0.000197197099404162	0.000356581608678553	0.000456931800125611
132	8.11571529291185	0.2	16.0580067842356	15.3735014710314	16.7425120974399	0.224637600818575	9.80158069772466	9.41376585219541	10.1893955432539	0.5	0.37	0.68	10.3049430202169	10.7294713065925	11.153999592968	17.9586569654036	18.6984919991512	19.4383270328988	18.3268289201574	19.0803892973785	19.8443252813498	16.0580067842356	0.551903970867839	0.0402571824301744	-6.90059503237046	-0.326369393690249	-0.324526731451519	-0.328066700357129	0.176740859834179	0.179959724748913	0.173775909865461	0.201032532400949	0.204587631370998	0.197730664449054	0.000197197099404162	0.000356581608678553	0.000456931800125611
132	8.11571529291185	0.2	16.0582960228471	15.3824597551506	16.7341322905436	0.227684978981615	9.93542063520045	9.54571787910511	10.3251233912958	0.5	0.37	0.68	10.4410526702317	10.8673073588426	11.2935620474535	18.1864972706179	18.9289587805682	19.6714202905185	18.5581590324053	19.320229491396	20.0675260192266	16.0582960228471	0.555067010415921	-0.00335697671683107	-6.88646769452448	-0.326369393690249	-0.324526731451519	-0.328066700357129	0.176740859834179	0.179959724748913	0.173775909865461	0.201032532400949	0.204587631370998	0.197730664449054	0.000197197099404162	0.000356581608678553	0.000456931800125611
132	8.11571529291185	0.2	16.0586030174242	15.3765323767168	16.7406736581317	0.225345540116829	9.80060866666635	9.41361866432913	10.1875986690036	0.5	0.37	0.68	10.3178252516492	10.7419868159349	11.1661483802205	17.9958002468472	18.7356002140985	19.4754001813499	18.3693051892834	19.1276539424318	19.8807425636846	16.0586030174242	0.553316631259343	-0.0168454642482016	-6.930987034607	-0.326369393690249	-0.324526731451519	-0.328066700357129	0.176740859834179	0.179959724748913	0.173775909865461	0.201032532400949	0.204587631370998	0.197730664449054	0.000197197099404162	0.000356581608678553	0.000456931800125611
132	8.11571529291185	0.2	16.0646703621995	15.3869268075152	16.7424139168839	0.227534131686705	9.87643370351687	9.48887839167378	10.26398901536	0.5	0.37	0.67	10.4811948295672	10.9092794316657	11.3373640337643	18.3728899610111	19.1232959420327	19.8737019230543	18.7648726965983	19.5283597342585	20.2960374224037	16.0646703621995	0.549479713389254	-0.0735581770366519	-7.072586530597	-0.326369393690249	-0.324526731451519	-0.328066700357129	0.176740859834179	0.179959724748913	0.173775909865461	0.201032532400949	0.204587631370998	0.197730664449054	0.000197197099404162	0.000356581608678553	0.000456931800125611
132	8.11571529291185	0.2	16.067885197728	15.3938158621501	16.7419545333059	0.231708339609118	9.92652802692254	9.54157586060671	10.3114801932384	0.5	0.37	0.67	10.5058288082761	10.9296834857184	11.3535381631608	18.3778726703111	19.1193227200792	19.8607727698473	18.7722417191461	19.5370009743572	20.2771034374483	16.067885197728	0.55086786964271	-0.0565596431459578	-7.02755039072857	-0.326369393690249	-0.324526731451519	-0.328066700357129	0.176740859834179	0.179959724748913	0.173775909865461	0.201032532400949	0.204587631370998	0.197730664449054	0.000197197099404162	0.000356581608678553	0.000456931800125611
132	8.11571529291185	0.2	16.0679440849772	15.3857089114366	16.7501792585179	0.223696366237137	9.84697630290649	9.45630959260964	10.2376430132033	0.5	0.37	0.67	10.3802455105383	10.80908260877	11.2379197070017	18.122321770341	18.8710057849267	19.6196897995124	18.5106159070252	19.2751658094392	20.0476363674035	16.0679440849772	0.5526993379582	0.125917489829951	-6.78634441457119	-0.326369393690249	-0.324526731451519	-0.328066700357129	0.176740859834179	0.179959724748913	0.173775909865461	0.201032532400949	0.204587631370998	0.197730664449054	0.000197197099404162	0.000356581608678553	0.000456931800125611
132	8.11571529291185	0.2	16.0718415472241	15.3896515278474	16.7540315666008	0.227325450515449	9.93258643713866	9.54259614667937	10.322576727598	0.5	0.37	0.68	10.4627571561011	10.8903529214037	11.3179486867063	18.2526034187914	18.9985574547285	19.7445114906655	18.6448540861764	19.4077308925464	20.1664411742638	16.0718415472241	0.556500302697807	0.0123206057761833	-6.84356728562416	-0.326369393690249	-0.324526731451519	-0.328066700357129	0.176740859834179	0.179959724748913	0.173775909865461	0.201032532400949	0.204587631370998	0.197730664449054	0.000197197099404162	0.000356581608678553	0.000456931800125611
132	8.11571529291185	0.2	16.0726688333373	15.3927656691989	16.7525719974756	0.232737347212772	9.97778370377142	9.59195881235641	10.3636085951864	0.5	0.37	0.67	10.5776133603101	11.0030850085947	11.4285566568793	18.5220186288725	19.2670443286352	20.012070028398	18.9304085145183	19.6905270689667	20.4490794079587	16.0726688333373	0.548134078369329	-0.00193537327663853	-7.02380563594907	-0.326369393690249	-0.324526731451519	-0.328066700357129	0.176740859834179	0.179959724748913	0.173775909865461	0.201032532400949	0.204587631370998	0.197730664449054	0.000197197099404162	0.000356581608678553	0.000456931800125611
132	8.11571529291185	0.2	16.0733732317562	15.3962975310729	16.7504489324396	0.222870370716937	9.75239833403374	9.36456139952724	10.1402352685402	0.5	0.37	0.68	10.2860294550982	10.7120293457402	11.1380292363822	17.9651830562301	18.7092180651444	19.4532530740588	18.3305446696473	19.091414855596	19.8497090269896	16.0733732317562	0.553028878996032	-0.106653953937833	-7.03709988187058	-0.326369393690249	-0.324526731451519	-0.328066700357129	0.176740859834179	0.179959724748913	0.173775909865461	0.201032532400949	0.204587631370998	0.197730664449054	0.000197197099404162	0.000356581608678553	0.000456931800125611
132	8.11571529291185	0.2	16.0735692699904	15.3992959882512	16.7478425517296	0.229818987783169	9.88707351136451	9.50160546651002	10.272541556219	0.5	0.37	0.68	10.4031878380138	10.8252319325941	11.2472760271745	18.1322208931915	18.8678220251479	19.6034231571043	18.5064523937961	19.2612952149522	20.0115044122097	16.0735692699904	0.553746088962531	0.0849139332698438	-6.83926238568391	-0.326369393690249	-0.324526731451519	-0.328066700357129	0.176740859834179	0.179959724748913	0.173775909865461	0.201032532400949	0.204587631370998	0.197730664449054	0.000197197099404162	0.000356581608678553	0.000456931800125611
132	8.11571529291185	0.2	16.0738677631745	15.3976531625387	16.7500823638103	0.225523865205946	9.91262315420074	9.52140992659232	10.3038363818092	0.5	0.37	0.68	10.4515360059333	10.88096601324	11.3103960205467	18.2465913812736	18.9963026070432	19.7460138328128	18.6352162736099	19.4084360435768	20.1709039188552	16.0738677631745	0.554195595817524	0.0410888837111435	-6.85042687742389	-0.326369393690249	-0.324526731451519	-0.328066700357129	0.176740859834179	0.179959724748913	0.173775909865461	0.201032532400949	0.204587631370998	0.197730664449054	0.000197197099404162	0.000356581608678553	0.000456931800125611
132	8.11571529291185	0.2	16.0744669206348	15.3951421958632	16.7537916454064	0.230760907624975	10.0228661288866	9.63314078247909	10.4125914752941	0.5	0.38	0.67	10.5687104263856	10.9962858584291	11.4238612904726	18.4449795286965	19.1912030292785	19.9374265298605	18.8490726278109	19.6218122701905	20.3804645455373	16.0744669206348	0.554094745319338	-0.0489014895510184	-6.93537562775279	-0.326369393690249	-0.324526731451519	-0.328066700357129	0.176740859834179	0.179959724748913	0.173775909865461	0.201032532400949	0.204587631370998	0.197730664449054	0.000197197099404162	0.000356581608678553	0.000456931800125611
132	8.11571529291185	0.2	16.0768100690784	15.4024334087243	16.7511867294325	0.227116690371903	9.90179568704826	9.51278317705063	10.2908081970459	0.5	0.37	0.68	10.3888018192205	10.8136379367211	11.2384740542216	18.0773037879147	18.816550882024	19.5557979761333	18.4663487294307	19.215147369516	19.9754707831205	16.0768100690784	0.554642116466019	0.14570345520298	-6.74181825820782	-0.326369393690249	-0.324526731451519	-0.328066700357129	0.176740859834179	0.179959724748913	0.173775909865461	0.201032532400949	0.204587631370998	0.197730664449054	0.000197197099404162	0.000356581608678553	0.000456931800125611
132	8.11571529291185	0.2	16.0795637439901	15.3946843661605	16.7644431218197	0.221087090190895	9.80169851271259	9.4098833243691	10.1935137010561	0.5	0.37	0.67	10.3095683966933	10.738845290343	11.1681221839926	17.9767101344385	18.7252367446336	19.4737633548287	18.3667862647018	19.1251886720467	19.8976356177111	16.0795637439901	0.551734016349974	-0.0398848112912333	-6.96964106615223	-0.326369393690249	-0.324526731451519	-0.328066700357129	0.176740859834179	0.179959724748913	0.173775909865461	0.201032532400949	0.204587631370998	0.197730664449054	0.000197197099404162	0.000356581608678553	0.000456931800125611
132	8.11571529291185	0.2	16.08004919174	15.4021815183406	16.7579168651394	0.229366305847547	9.8235720355576	9.44008932461858	10.2070547464966	0.49	0.36	0.68	10.4572761682572	10.88207984078	11.3068835133028	18.3653536705525	19.1114054684492	19.857457266346	18.7413925015635	19.5025757214802	20.2662314315507	16.08004919174	0.548538297898178	-0.00680652594347462	-7.02732726350072	-0.326369393690249	-0.324526731451519	-0.328066700357129	0.176740859834179	0.179959724748913	0.173775909865461	0.201032532400949	0.204587631370998	0.197730664449054	0.000197197099404162	0.000356581608678553	0.000456931800125611
132	8.11571529291185	0.2	16.0878129162101	15.4122584575401	16.76336737488	0.222491032353295	9.72819393915861	9.34089542066468	10.1154924576525	0.5	0.37	0.68	10.2163517961084	10.639949078473	11.0635463608377	17.7943582954378	18.5321600044824	19.269961713527	18.170014183583	18.917895150636	19.6804433264357	16.0878129162101	0.553577829864969	0.0559947778073968	-6.86073781966308	-0.326369393690249	-0.324526731451519	-0.328066700357129	0.176740859834179	0.179959724748913	0.173775909865461	0.201032532400949	0.204587631370998	0.197730664449054	0.000197197099404162	0.000356581608678553	0.000456931800125611
132	8.11571529291185	0.2	16.0885128395323	15.4065361659293	16.7704895131354	0.226442113984026	9.81360264039452	9.42731265816716	10.1998926226219	0.5	0.37	0.68	10.3489331746169	10.7729871290205	11.1970410834241	18.0682403853187	18.8085977395726	19.5489550938264	18.4417536795086	19.2004052224143	19.9580223433528	16.0885128395323	0.551649349777014	0.0690707609037805	-6.87751963284742	-0.326369393690249	-0.324526731451519	-0.328066700357129	0.176740859834179	0.179959724748913	0.173775909865461	0.201032532400949	0.204587631370998	0.197730664449054	0.000197197099404162	0.000356581608678553	0.000456931800125611
132	8.11571529291185	0.2	16.0938901155706	15.405919022839	16.7818612083023	0.222131481406359	9.73589607171367	9.34788766225428	10.1239044811731	0.5	0.37	0.68	10.2507064479401	10.676188701087	11.1016709542339	17.8842906184964	18.6266246524421	19.3689586863878	18.2574162779356	19.0167107397279	19.7682481373039	16.0938901155706	0.550582129545372	0.029752238294533	-6.93948098870817	-0.326369393690249	-0.324526731451519	-0.328066700357129	0.176740859834179	0.179959724748913	0.173775909865461	0.201032532400949	0.204587631370998	0.197730664449054	0.000197197099404162	0.000356581608678553	0.000456931800125611
132	8.11571529291185	0.2	16.0960336332779	15.419489000472	16.7725782660839	0.229846468496069	9.91102902516898	9.52465701823134	10.2974010321066	0.5	0.37	0.68	10.4748260232441	10.8997420643338	11.3246581054234	18.3096018691562	19.0523391254032	19.7950763816502	18.6752822147405	19.4320318290016	20.1925598971184	16.0960336332779	0.552377163152425	-0.0266255973276323	-6.96886493623816	-0.326369393690249	-0.324526731451519	-0.328066700357129	0.176740859834179	0.179959724748913	0.173775909865461	0.201032532400949	0.204587631370998	0.197730664449054	0.000197197099404162	0.000356581608678553	0.000456931800125611
132	8.11571529291185	0.2	16.1292362906903	15.4466215993776	16.8118509820029	0.223630382206797	9.85752445880979	9.46636494835304	10.2486839692665	0.5	0.37	0.67	10.3863856947112	10.8155613673082	11.2447370399052	18.1275104320353	18.8765569926825	19.6256035533296	18.5064425670876	19.2711880313595	20.0450111904832	16.1292362906903	0.551726288236843	0.0789456404224362	-6.87495888147984	-0.326369393690249	-0.324526731451519	-0.328066700357129	0.176740859834179	0.179959724748913	0.173775909865461	0.201032532400949	0.204587631370998	0.197730664449054	0.000197197099404162	0.000356581608678553	0.000456931800125611
132	8.11571529291185	0.2	16.1295986842528	15.4459587372483	16.8132386312572	0.224033722057408	9.83883455007559	9.44886961995981	10.2287994801914	0.5	0.37	0.68	10.3629974275438	10.7906893875519	11.2183813475601	18.0819591866097	18.828220933694	19.5744826807782	18.4633557462672	19.2296328654374	19.9948493391814	16.1295986842528	0.551473680242189	0.0973320057575376	-6.85442716891706	-0.326369393690249	-0.324526731451519	-0.328066700357129	0.176740859834179	0.179959724748913	0.173775909865461	0.201032532400949	0.204587631370998	0.197730664449054	0.000197197099404162	0.000356581608678553	0.000456931800125611
132	8.11571529291185	0.2	16.1298145780859	15.4473163024125	16.8123128537593	0.226846588114914	9.92918682951643	9.53879783767862	10.3195758213542	0.5	0.37	0.67	10.4467154119205	10.8742622335511	11.3018090551817	18.2112450013659	18.9565663402994	19.7018876792329	18.6153659990753	19.3810750538931	20.1361054844064	16.1298145780859	0.552037828364421	-0.0876396854269046	-7.02908434647573	-0.326369393690249	-0.324526731451519	-0.328066700357129	0.176740859834179	0.179959724748913	0.173775909865461	0.201032532400949	0.204587631370998	0.197730664449054	0.000197197099404162	0.000356581608678553	0.000456931800125611
132	8.11571529291185	0.2	16.1308898797691	15.4418074627558	16.8199722967824	0.226013876078805	9.92213444125708	9.53109432730017	10.313174555214	0.5	0.37	0.67	10.4974410576696	10.9281282806141	11.3588155035587	18.3667842407227	19.1203335348412	19.8738828289597	18.7682954439032	19.5298256366123	20.3073193680662	16.1308898797691	0.55102643883792	0.00327209510823511	-6.92884454690099	-0.326369393690249	-0.324526731451519	-0.328066700357129	0.176740859834179	0.179959724748913	0.173775909865461	0.201032532400949	0.204587631370998	0.197730664449054	0.000197197099404162	0.000356581608678553	0.000456931800125611
132	8.11571529291185	0.2	16.1418998192396	15.4600273986255	16.8237722398538	0.223552964406435	9.62796739398253	9.24583181027728	10.0101029776878	0.5	0.37	0.68	10.1357172638442	10.5546323287479	10.9735473936515	17.6802011034695	18.4109340550673	19.1416670066651	18.0376764233437	18.7920033297849	19.535561946355	16.1418998192396	0.549397610848547	0.0174920061028784	-6.96939150171574	-0.326369393690249	-0.324526731451519	-0.328066700357129	0.176740859834179	0.179959724748913	0.173775909865461	0.201032532400949	0.204587631370998	0.197730664449054	0.000197197099404162	0.000356581608678553	0.000456931800125611
132	8.11571529291185	0.2	16.1475688914398	15.4700631666318	16.8250746162479	0.224238959633153	9.82229497841907	9.4332152644032	10.2113746924349	0.5	0.37	0.68	10.3461846660949	10.7729204564071	11.1996562467192	18.0530250858271	18.7976350242879	19.5422449627487	18.4353542518645	19.1908130001309	19.9581495425917	16.1475688914398	0.554731407894869	0.126497476515266	-6.75842848351426	-0.326369393690249	-0.324526731451519	-0.328066700357129	0.176740859834179	0.179959724748913	0.173775909865461	0.201032532400949	0.204587631370998	0.197730664449054	0.000197197099404162	0.000356581608678553	0.000456931800125611
132	8.11571529291185	0.2	16.1519752925074	15.4641754522961	16.8397751327188	0.219750178728134	9.79145682327489	9.39852545414739	10.1843881924024	0.5	0.37	0.67	10.3539013963603	10.7867749009681	11.219648405576	18.1184502976759	18.8759422592253	19.6334342207747	18.5063881252636	19.2758250749234	20.0555130693586	16.1519752925074	0.549426887619174	-0.143760348579563	-7.11819544841578	-0.326369393690249	-0.324526731451519	-0.328066700357129	0.176740859834179	0.179959724748913	0.173775909865461	0.201032532400949	0.204587631370998	0.197730664449054	0.000197197099404162	0.000356581608678553	0.000456931800125611
132	8.11571529291185	0.2	16.1591960319376	15.4713531785688	16.8470388853064	0.223783176728494	9.82572334617241	9.43599723130644	10.2154494610384	0.5	0.37	0.68	10.3400701908263	10.7671363804541	11.1942025700819	18.0320262484497	18.7767860613981	19.5215458743466	18.4017374770594	19.1590926853203	19.9378316468573	16.1591960319376	0.554262285187419	-0.0648311697122796	-6.96435607115091	-0.326369393690249	-0.324526731451519	-0.328066700357129	0.176740859834179	0.179959724748913	0.173775909865461	0.201032532400949	0.204587631370998	0.197730664449054	0.000197197099404162	0.000356581608678553	0.000456931800125611
132	8.11571529291185	0.2	16.1649242860525	15.4865995859476	16.8432489861574	0.233014833012618	10.0249813031816	9.63763230431705	10.4123303020462	0.5	0.37	0.68	10.6266928097522	11.0537934389446	11.480894068137	18.606492951425	19.3543121449303	20.1021313384357	18.9948944226453	19.7628975675308	20.5140613745967	16.1649242860525	0.551378019554892	-0.045785761906102	-7.02382270350819	-0.326369393690249	-0.324526731451519	-0.328066700357129	0.176740859834179	0.179959724748913	0.173775909865461	0.201032532400949	0.204587631370998	0.197730664449054	0.000197197099404162	0.000356581608678553	0.000456931800125611
132	8.11571529291185	0.2	16.1710962838442	15.4925383662758	16.8496542014126	0.223680324762015	9.77989584091102	9.3918725438479	10.1679191379741	0.5	0.37	0.68	10.3661580862355	10.7944337916094	11.2227094969834	18.162234437279	18.9126034457472	19.6629724542153	18.5435768853848	19.3269238106627	20.0849757964633	16.1710962838442	0.551765508829219	0.0679368658417625	-6.87553878444051	-0.326369393690249	-0.324526731451519	-0.328066700357129	0.176740859834179	0.179959724748913	0.173775909865461	0.201032532400949	0.204587631370998	0.197730664449054	0.000197197099404162	0.000356581608678553	0.000456931800125611
132	8.11571529291185	0.2	16.1785333519247	15.4892093277862	16.8678573760632	0.224004536164016	9.73233038935231	9.34655439761556	10.1181063810891	0.5	0.36	0.67	10.319430601539	10.7453617420546	11.1712928825702	18.0841231696181	18.830539469536	19.5769557694538	18.450594934063	19.2075482959025	19.9736909091342	16.1785333519247	0.547293189413969	-0.00611558172169941	-7.03980702949536	-0.326369393690249	-0.324526731451519	-0.328066700357129	0.176740859834179	0.179959724748913	0.173775909865461	0.201032532400949	0.204587631370998	0.197730664449054	0.000197197099404162	0.000356581608678553	0.000456931800125611
132	8.11571529291185	0.2	16.1797676051245	15.5004378115379	16.8590973987111	0.226165076831632	9.87424845485726	9.48526367456051	10.263233235154	0.5	0.37	0.68	10.4595278763422	10.888466627291	11.3174053782399	18.314758076884	19.0658349463475	19.816911815811	18.6911779103088	19.4582323211329	20.2264215058498	16.1797676051245	0.550725895614749	-0.211969305265918	-7.17733802849727	-0.326369393690249	-0.324526731451519	-0.328066700357129	0.176740859834179	0.179959724748913	0.173775909865461	0.201032532400949	0.204587631370998	0.197730664449054	0.000197197099404162	0.000356581608678553	0.000456931800125611
132	8.11571529291185	0.2	16.1814203304674	15.4913448900125	16.8714957709222	0.22309290287565	9.94442456812205	9.54920495124157	10.3396441850025	0.5	0.37	0.68	10.5154145111446	10.9506233181243	11.3858321251039	18.3959884077782	19.1573560323902	19.9187236570022	18.7861864867258	19.5721413166166	20.3477198800842	16.1814203304674	0.552110624375806	0.0347647757401694	-6.90350649176591	-0.326369393690249	-0.324526731451519	-0.328066700357129	0.176740859834179	0.179959724748913	0.173775909865461	0.201032532400949	0.204587631370998	0.197730664449054	0.000197197099404162	0.000356581608678553	0.000456931800125611
132	8.11571529291185	0.2	16.1872442581989	15.5081017667024	16.8663867496954	0.230301265926526	9.82943840563533	9.44673872747545	10.2121380837952	0.49	0.36	0.67	10.4913088441221	10.9163254169256	11.341341989729	18.4558658065592	19.2035369455725	19.9512080845857	18.8370384968423	10.5198516845703	20.3646033104837	16.1872442581989	0.54429682202439	-0.0446942404990786	-7.13295283356712	-0.326369393690249	-0.324526731451519	-0.328066700357129	0.176740859834179	0.179959724748913	0.173775909865461	0.201032532400949	0.204587631370998	0.197730664449054	0.000197197099404162	0.000356581608678553	0.000456931800125611
132	8.11571529291185	0.2	16.1919301523109	15.509931373779	16.8739289308428	0.22650712551762	9.88192973851151	9.4930223859672	10.2708370910558	0.5	0.37	0.67	10.4062166110804	10.8325354363894	11.2588542616985	18.1515015595304	18.8951269434393	19.6387523273483	18.5417750800262	19.2958360061212	20.0685091047358	16.1919301523109	0.551371627611266	-0.0819234752992515	-7.01186149756463	-0.326369393690249	-0.324526731451519	-0.328066700357129	0.176740859834179	0.179959724748913	0.173775909865461	0.201032532400949	0.204587631370998	0.197730664449054	0.000197197099404162	0.000356581608678553	0.000456931800125611
132	8.11571529291185	0.2	16.200885931971	15.5190005637766	16.8827713001654	0.226325490685906	9.88978117830877	9.50036296565721	10.2791993909603	0.5	0.37	0.67	10.4823501756639	10.9120198719219	11.3416895681799	18.361758305149	19.1144035594597	19.8670488137704	18.754679368957	19.5149322676971	20.2891930636693	16.200885931971	0.55033202078195	-0.121008948508244	-7.09964993532397	-0.326369393690249	-0.324526731451519	-0.328066700357129	0.176740859834179	0.179959724748913	0.173775909865461	0.201032532400949	0.204587631370998	0.197730664449054	0.000197197099404162	0.000356581608678553	0.000456931800125611
132	8.11571529291185	0.2	16.2053158590399	15.5240226118251	16.8866091062548	0.224057441568596	9.68936184310047	9.3053475029245	10.0733761832764	0.5	0.37	0.67	10.2154796999897	10.6370534988553	11.058627297721	17.835735227413	18.5717827627421	19.3078302980712	18.2164956718391	18.9675935285299	19.7174845545494	16.2053158590399	0.549665840526386	0.0125945873467625	-6.96612395636736	-0.326369393690249	-0.324526731451519	-0.328066700357129	0.176740859834179	0.179959724748913	0.173775909865461	0.201032532400949	0.204587631370998	0.197730664449054	0.000197197099404162	0.000356581608678553	0.000456931800125611
132	8.11571529291185	0.2	16.2074875846879	15.5239618840868	16.891013285289	0.22599651151609	9.90782520976977	9.51732965401918	10.2983207655204	0.5	0.38	0.68	10.4086269720688	10.8356924118313	11.2627578515938	18.1284738608639	18.8722842291659	19.616094597468	18.5155864843311	19.2863797955712	20.0401222971396	16.2074875846879	0.556978967504216	-0.0125053809509904	-6.85174145937759	-0.326369393690249	-0.324526731451519	-0.328066700357129	0.176740859834179	0.179959724748913	0.173775909865461	0.201032532400949	0.204587631370998	0.197730664449054	0.000197197099404162	0.000356581608678553	0.000456931800125611
132	8.11571529291185	0.2	16.2089430115545	15.52823508671	16.8896509363991	0.225573764476412	9.90337142157225	9.51257914653043	10.2941636966141	0.5	0.37	0.67	10.4240061110589	10.8522412931731	11.2804764752874	18.1784206328118	18.9252198180101	19.6720190032085	18.5641931272872	19.3323837665505	20.0903490143712	16.2089430115545	0.554099815817406	-0.063545838713347	-6.96024244238408	-0.326369393690249	-0.324526731451519	-0.328066700357129	0.176740859834179	0.179959724748913	0.173775909865461	0.201032532400949	0.204587631370998	0.197730664449054	0.000197197099404162	0.000356581608678553	0.000456931800125611
132	8.11571529291185	0.2	16.2097749132352	15.529114268429	16.8904355580414	0.226079710475275	9.93038378207009	9.5390921836671	10.3216753804731	0.5	0.37	0.68	10.4286291204745	10.8564093409749	11.2841895614753	18.1590490972761	18.9039295544456	19.6488100116151	18.5311430087005	19.2911594930012	20.0525884346597	16.2097749132352	0.554535235207293	-0.0707012244572516	-6.96806644259646	-0.326369393690249	-0.324526731451519	-0.328066700357129	0.176740859834179	0.179959724748913	0.173775909865461	0.201032532400949	0.204587631370998	0.197730664449054	0.000197197099404162	0.000356581608678553	0.000456931800125611
132	8.11571529291185	0.2	16.2186934565879	15.5348018748492	16.9025850383266	0.226863015998639	9.95630196200268	9.56486520808009	10.3477387159253	0.51	0.37	0.68	10.4408103494266	10.8680946678766	11.2953789863267	18.1623532789668	18.9056374190411	19.6489215591154	18.5386827004759	19.2987990880727	20.0647809507629	16.2186934565879	0.554477293069796	-0.230098706423677	-7.11733071404237	-0.326369393690249	-0.324526731451519	-0.328066700357129	0.176740859834179	0.179959724748913	0.173775909865461	0.201032532400949	0.204587631370998	0.197730664449054	0.000197197099404162	0.000356581608678553	0.000456931800125611
132	8.11571529291185	0.2	16.2303766993927	15.547966330678	16.9127870681074	0.227165718063481	9.88844516720526	9.50001140534334	10.2768789290672	0.5	0.37	0.68	10.4068130879819	10.8323238988937	11.2578347098055	18.144585229255	18.8864758646768	19.6283665000985	18.5240251386686	19.2760812231391	20.035296916857	16.2303766993927	0.552132638359189	-0.0682808155429032	-7.01664770094299	-0.326369393690249	-0.324526731451519	-0.328066700357129	0.176740859834179	0.179959724748913	0.173775909865461	0.201032532400949	0.204587631370998	0.197730664449054	0.000197197099404162	0.000356581608678553	0.000456931800125611
132	8.11571529291185	0.2	16.2306248296194	15.5424242497672	16.9188254094716	0.223467339106384	9.73614718209538	9.3496225878403	10.1226717763505	0.49	0.37	0.66	10.3511938687865	10.7791246192097	11.207055369633	18.1723139527271	18.9235791734633	19.6748443941995	18.5732669683845	19.336730570433	20.1000415392131	16.2306248296194	0.544206362874617	0.205309570139391	-6.8635632194683	-0.326369393690249	-0.324526731451519	-0.328066700357129	0.176740859834179	0.179959724748913	0.173775909865461	0.201032532400949	0.204587631370998	0.197730664449054	0.000197197099404162	0.000356581608678553	0.000456931800125611
132	8.11571529291185	0.2	16.2325801804636	15.5509658854902	16.9141944754369	0.220474650919618	9.72422269315156	9.3348120177056	10.1136333685975	0.49	0.37	0.67	10.3222874593423	10.752891624061	11.1834957887796	18.1072354450015	18.8625962141014	19.6179569832013	18.4937081130496	19.2598165386596	20.0291847970431	16.2325801804636	0.548882908813461	-0.0463548207021834	-7.04773824219652	-0.326369393690249	-0.324526731451519	-0.328066700357129	0.176740859834179	0.179959724748913	0.173775909865461	0.201032532400949	0.204587631370998	0.197730664449054	0.000197197099404162	0.000356581608678553	0.000456931800125611
132	8.11571529291185	0.2	16.2338783797241	15.5450416308188	16.9227151286293	0.223047679301043	9.77981371783249	9.39108548853018	10.1685419471348	0.49	0.37	0.67	10.380659195383	10.8103491681705	11.240039140958	18.2052189415584	18.9587934385488	19.7123679355392	18.5942232002856	19.3566753260233	20.1356934758098	16.2338783797241	0.548155667307377	-0.0104101678709098	-7.0340538988753	-0.326369393690249	-0.324526731451519	-0.328066700357129	0.176740859834179	0.179959724748913	0.173775909865461	0.201032532400949	0.204587631370998	0.197730664449054	0.000197197099404162	0.000356581608678553	0.000456931800125611
132	8.11571529291185	0.2	16.2369063050428	15.5529414280513	16.9208711820343	0.222421591235857	9.81432204944971	9.42351616215055	10.2051279367489	0.5	0.37	0.67	10.3382421327633	10.7669829361203	11.1957237394773	18.0422086167333	18.7904432699108	19.5386779230882	18.42614612358	19.1897241220741	19.9579742781792	16.2369063050428	0.552193122080602	0.0587544682404651	-6.87009669725601	-0.326369393690249	-0.324526731451519	-0.328066700357129	0.176740859834179	0.179959724748913	0.173775909865461	0.201032532400949	0.204587631370998	0.197730664449054	0.000197197099404162	0.000356581608678553	0.000456931800125611
132	8.11571529291185	0.2	16.2392654176058	15.553164798616	16.9253660365955	0.228014143776202	10.0087841054182	9.61657084978094	10.4009973610554	0.5	0.37	0.67	10.5528007321353	10.9831982611397	11.4135957901441	18.4197763083998	19.17102959264	19.9222828768802	18.8179045050841	19.5910818911089	20.3527450514493	16.2392654176058	0.552246184058204	0.0498390106270432	-6.87236231074928	-0.326369393690249	-0.324526731451519	-0.328066700357129	0.176740859834179	0.179959724748913	0.173775909865461	0.201032532400949	0.204587631370998	0.197730664449054	0.000197197099404162	0.000356581608678553	0.000456931800125611
132	8.11571529291185	0.2	16.2394787924818	15.556876018005	16.9220815669587	0.227290187244569	9.91617601553213	9.52679097255302	10.3055610585112	0.51	0.37	0.68	10.3946088461742	10.8194638916958	11.2443189372173	18.0767946492218	18.8156408652971	19.5544870813725	18.4579556356374	19.2028979017091	19.9562620590687	16.2394787924818	0.55658574096705	0.0783145778988363	-6.76862990952874	-0.326369393690249	-0.324526731451519	-0.328066700357129	0.176740859834179	0.179959724748913	0.173775909865461	0.201032532400949	0.204587631370998	0.197730664449054	0.000197197099404162	0.000356581608678553	0.000456931800125611
132	8.11571529291185	0.2	16.2453404316443	15.5627337547286	16.92794710856	0.231364511435231	10.0719376881265	9.68096894129689	10.4629064349561	0.5	0.37	0.67	10.6597168937433	11.0902126613444	11.5207084289454	18.6475333610315	19.4006194202715	20.1537054795114	19.044092688128	19.8241655600254	20.5852117335289	16.2453404316443	0.552515390016104	0.138743237611478	-6.80789391614623	-0.326369393690249	-0.324526731451519	-0.328066700357129	0.176740859834179	0.179959724748913	0.173775909865461	0.201032532400949	0.204587631370998	0.197730664449054	0.000197197099404162	0.000356581608678553	0.000456931800125611
132	8.11571529291185	0.2	16.256335730236	15.5711485102136	16.9415229502584	0.226611061839509	9.94933414760707	9.55789017536281	10.3407781198513	0.5	0.37	0.68	10.4714768781143	10.9003368492196	11.3291968203248	18.2587477556747	19.0065358782157	19.7543240007567	18.6423049968897	19.4034967758458	20.1752201725229	16.256335730236	0.552912637808511	-0.0790879285076472	-6.99481119247569	-0.326369393690249	-0.324526731451519	-0.328066700357129	0.176740859834179	0.179959724748913	0.173775909865461	0.201032532400949	0.204587631370998	0.197730664449054	0.000197197099404162	0.000356581608678553	0.000456931800125611
132	8.11571529291185	0.2	16.2739111161955	15.5855248958935	16.9622973364976	0.227651755043631	9.97817071723209	9.58675417278214	10.369587261682	0.5	0.37	0.67	10.5162209209075	10.9455865622233	11.3749522035391	18.3515689336709	19.1008431476323	19.8501173615937	18.7593731277391	19.5134995776973	20.2854761016711	16.2739111161955	0.552653793879123	0.110738453196713	-6.80172276155807	-0.326369393690249	-0.324526731451519	-0.328066700357129	0.176740859834179	0.179959724748913	0.173775909865461	0.201032532400949	0.204587631370998	0.197730664449054	0.000197197099404162	0.000356581608678553	0.000456931800125611
132	8.11571529291185	0.2	16.2812234959807	15.5965730380007	16.9658739539607	0.224929281937714	9.82057528260752	9.43233395489822	10.2088166103168	0.5	0.37	0.68	10.3692239477539	10.7960283094358	11.2228326711178	18.1204021718029	18.8662503395466	19.6120985072903	18.4871034964368	19.2545473308159	20.0126706212469	16.2812234959807	0.551714780628894	-0.0741608236436763	-7.03810136208876	-0.326369393690249	-0.324526731451519	-0.328066700357129	0.176740859834179	0.179959724748913	0.173775909865461	0.201032532400949	0.204587631370998	0.197730664449054	0.000197197099404162	0.000356581608678553	0.000456931800125611
132	8.11571529291185	0.2	16.2814744925299	15.5969761802874	16.9659728047724	0.226438840230665	9.79953720066281	9.41379726761228	10.1852771337134	0.5	0.37	0.68	10.2844020080869	10.7058158572796	11.1272297064723	17.8997871369285	18.6332491497098	19.366711162491	18.2747213247358	19.0241500199588	19.7747459419856	16.2814744925299	0.553076126511362	0.214207950223625	-6.71500595238345	-0.326369393690249	-0.324526731451519	-0.328066700357129	0.176740859834179	0.179959724748913	0.173775909865461	0.201032532400949	0.204587631370998	0.197730664449054	0.000197197099404162	0.000356581608678553	0.000456931800125611
132	8.11571529291185	0.2	16.294929487623	15.6079274188804	16.9819315563657	0.221090784400756	9.81766646379633	9.42521717859101	10.2101157490017	0.5	0.37	0.67	10.3759485275389	10.8079845757065	11.2400206238741	18.1486703845462	18.9043487508782	19.6600271172102	18.5329899552971	19.3043215571161	20.078108507093	16.294929487623	0.550304744294616	0.0118934368719391	-6.94984196858858	-0.326369393690249	-0.324526731451519	-0.328066700357129	0.176740859834179	0.179959724748913	0.173775909865461	0.201032532400949	0.204587631370998	0.197730664449054	0.000197197099404162	0.000356581608678553	0.000456931800125611
132	8.11571529291185	0.2	16.3213214896358	15.6365704702538	17.0060725090178	0.230085715255114	9.94187850580441	9.55456558987186	10.329191421737	0.5	0.37	0.67	10.522671966751	10.9492289592703	11.3757859517896	18.4102244323723	19.1565187186801	19.902813004988	18.7981852504677	19.5563579947264	20.3274652566196	16.3213214896358	0.550535659006634	-0.0882240159816559	-7.07112930404356	-0.326369393690249	-0.324526731451519	-0.328066700357129	0.176740859834179	0.179959724748913	0.173775909865461	0.201032532400949	0.204587631370998	0.197730664449054	0.000197197099404162	0.000356581608678553	0.000456931800125611
132	8.11571529291185	0.2	16.3294540751737	15.6430562157439	17.0158519346035	0.226326680625114	9.87297304152172	9.48421798391393	10.2617280991295	0.5	0.37	0.67	10.4443257752299	10.8724353437057	11.3005449121816	18.2721620656006	19.0211321365626	19.7701022075247	18.6639328020146	19.4202610796812	20.1969405514391	16.3294540751737	0.549347659505817	0.0611570923574501	-6.93018530950208	-0.326369393690249	-0.324526731451519	-0.328066700357129	0.176740859834179	0.179959724748913	0.173775909865461	0.201032532400949	0.204587631370998	0.197730664449054	0.000197197099404162	0.000356581608678553	0.000456931800125611
132	8.11571529291185	0.2	16.3419377267861	15.6541094332566	17.0297660203156	0.224810823936041	9.85372912601479	9.46404471837668	10.2434135336529	0.49	0.37	0.67	10.461412359367	10.8921636290015	11.3229148986359	18.3469621153318	19.1024028678453	19.8578436203588	18.7309790686139	19.5025255600081	20.2686399747508	16.3419377267861	0.547166736496753	-0.176574575866919	-7.18434865355294	-0.326369393690249	-0.324526731451519	-0.328066700357129	0.176740859834179	0.179959724748913	0.173775909865461	0.201032532400949	0.204587631370998	0.197730664449054	0.000197197099404162	0.000356581608678553	0.000456931800125611
132	8.11571529291185	0.2	16.3475733329886	15.6615745961197	17.0335720698575	0.228358804950648	9.91765240909883	9.52939042213213	10.3059143960655	0.5	0.37	0.67	10.4300039394715	10.854960193148	11.2799164468245	18.1749063320436	18.9154180471501	19.6559297622567	18.5664878289019	19.3291728257979	20.0794370687255	16.3475733329886	0.551098566547932	0.0568368083294594	-6.88519103768895	-0.326369393690249	-0.324526731451519	-0.328066700357129	0.176740859834179	0.179959724748913	0.173775909865461	0.201032532400949	0.204587631370998	0.197730664449054	0.000197197099404162	0.000356581608678553	0.000456931800125611
132	8.11571529291185	0.2	16.3541451102611	15.6655037155056	17.0427865050166	0.228312058529605	9.94809097546582	9.55858569636658	10.3375962545651	0.5	0.37	0.67	10.4554425556682	10.8814940867331	11.3075456177979	18.2119158292718	18.9540378945381	19.6961599598043	18.5833196796543	19.357458789399	20.1190834720477	16.3541451102611	0.550943203569684	0.137048076169622	-6.80963033207321	-0.326369393690249	-0.324526731451519	-0.328066700357129	0.176740859834179	0.179959724748913	0.173775909865461	0.201032532400949	0.204587631370998	0.197730664449054	0.000197197099404162	0.000356581608678553	0.000456931800125611
132	8.11571529291185	0.2	16.3781753598209	15.6898675482278	17.0664831714139	0.225812623130714	9.80047763846549	9.41400981165603	10.1869454652749	0.49	0.36	0.67	10.4487312441952	10.8776768834764	11.3066225227576	18.3737818111718	19.1280699061388	19.8823580011058	18.7556259602765	19.5185795936558	20.2907083304981	16.3781753598209	0.545584288673906	0.110785859847476	-6.95812741960829	-0.326369393690249	-0.324526731451519	-0.328066700357129	0.176740859834179	0.179959724748913	0.173775909865461	0.201032532400949	0.204587631370998	0.197730664449054	0.000197197099404162	0.000356581608678553	0.000456931800125611
132	8.11571529291185	0.2	16.3829600605523	15.6831052595251	17.0828148615795	0.221473289441282	9.9313632372089	9.53480943807548	10.3279170363423	0.5	0.37	0.67	10.5010060861191	10.9377441127381	11.3744821393572	18.3724229413257	19.1365340820869	19.9006452228482	18.783625543627	19.5546551756754	20.3432468496513	16.3829600605523	0.549716462574564	-0.029757660636546	-6.98412182120328	-0.326369393690249	-0.324526731451519	-0.328066700357129	0.176740859834179	0.179959724748913	0.173775909865461	0.201032532400949	0.204587631370998	0.197730664449054	0.000197197099404162	0.000356581608678553	0.000456931800125611
132	8.11571529291185	0.2	16.3851659271974	15.6905251305928	17.079806723802	0.224388452933786	9.8816613703945	9.49039815830304	10.272924582486	0.5	0.37	0.67	10.3950637796621	10.8236238860437	11.2521839924254	18.1227282834166	18.8698789046818	19.617029525947	18.5044263141214	19.263434436516	20.0248263007935	16.3851659271974	0.551756718758357	-0.0448213319122473	-6.99595439325747	-0.326369393690249	-0.324526731451519	-0.328066700357129	0.176740859834179	0.179959724748913	0.173775909865461	0.201032532400949	0.204587631370998	0.197730664449054	0.000197197099404162	0.000356581608678553	0.000456931800125611
132	8.11571529291185	0.2	16.3903833104206	15.7008202079875	17.0799464128537	0.227931041769158	9.92233242741065	9.53341513909701	10.3112497157243	0.5	0.37	0.67	10.5237208681268	10.9530378467001	11.3823548252733	18.4398215752132	19.192077225406	19.9443328755988	18.8326479342264	19.6108854626823	20.3799330117098	16.3903833104206	0.546454350844001	-0.0225577742708825	-7.05677022512418	-0.326369393690249	-0.324526731451519	-0.328066700357129	0.176740859834179	0.179959724748913	0.173775909865461	0.201032532400949	0.204587631370998	0.197730664449054	0.000197197099404162	0.000356581608678553	0.000456931800125611
132	8.11571529291185	0.2	16.4166133439936	15.7225893882746	17.1106372997127	0.225229275771496	9.97985856701206	9.58565937003346	10.3740577639907	0.5	0.37	0.67	10.5265243086792	10.9594154921933	11.3923066757075	18.3825539732531	19.1385153249913	19.8944766767295	18.7765128356392	19.5419925684738	20.316573518346	16.4166133439936	0.552050195325487	0.0552760809500819	-6.87932949397485	-0.326369393690249	-0.324526731451519	-0.328066700357129	0.176740859834179	0.179959724748913	0.173775909865461	0.201032532400949	0.204587631370998	0.197730664449054	0.000197197099404162	0.000356581608678553	0.000456931800125611
132	8.11571529291185	0.2	16.4218957123769	15.7293379629498	17.1144534618039	0.228012422103585	10.0447256419661	9.65110202380923	10.4383492601229	0.5	0.37	0.67	10.6015261253677	11.0339131275107	11.4663001296538	18.5170780013949	19.2723035935211	20.0275291856473	18.9101663733622	19.6837742351072	20.4577319286548	16.4218957123769	0.551312116102529	0.087562355952779	-6.85368824403044	-0.326369393690249	-0.324526731451519	-0.328066700357129	0.176740859834179	0.179959724748913	0.173775909865461	0.201032532400949	0.204587631370998	0.197730664449054	0.000197197099404162	0.000356581608678553	0.000456931800125611
132	8.11571529291185	0.2	16.4440125975439	15.7449228268398	17.143102368248	0.221730822250926	9.84394235924217	9.45117253737918	10.2367121811052	0.5	0.38	0.68	10.3585597159109	10.7890385415047	11.2195173670986	18.0663663863188	18.8171646051855	19.5679628240522	18.4580535804855	19.2354563742963	20.0022922490317	16.4440125975439	0.55159767708756	0.147058785073368	-6.760484951486	-0.326369393690249	-0.324526731451519	-0.328066700357129	0.176740859834179	0.179959724748913	0.173775909865461	0.201032532400949	0.204587631370998	0.197730664449054	0.000197197099404162	0.000356581608678553	0.000456931800125611
132	8.11571529291185	0.2	16.4749276255091	15.7673118216224	17.1825434293958	0.222695418430325	9.99102352474032	9.59349607548059	10.3885509740001	0.5	0.37	0.67	10.5180657142233	10.9539047244886	11.3897437347539	18.3485276613271	19.1088389536328	19.8691502459386	18.7421981863365	19.5197294432593	20.2952988890019	16.4749276255091	0.550941607443915	-0.09119660752534	-7.03005439507495	-0.326369393690249	-0.324526731451519	-0.328066700357129	0.176740859834179	0.179959724748913	0.173775909865461	0.201032532400949	0.204587631370998	0.197730664449054	0.000197197099404162	0.000356581608678553	0.000456931800125611
132	8.11571529291185	0.2	16.4912365622955	15.7910885790898	17.1913845455012	0.221182913477853	9.89865583274001	9.50307490865873	10.2942367568213	0.5	0.37	0.67	10.434941153735	10.8693125234237	11.3036838931124	18.2216120639417	18.9801162541946	19.7386204444474	18.6154617948026	19.3885598144473	20.1671853807416	16.4912365622955	0.550097419306731	0.0229630682042964	-6.93420233127593	-0.326369393690249	-0.324526731451519	-0.328066700357129	0.176740859834179	0.179959724748913	0.173775909865461	0.201032532400949	0.204587631370998	0.197730664449054	0.000197197099404162	0.000356581608678553	0.000456931800125611
132	8.11571529291185	0.2	16.4955743415211	15.8019433336467	17.1892053493955	0.224335269107387	9.83475169701281	9.44528635965617	10.2242170343695	0.5	0.36	0.67	10.436480413318	10.8668164783367	11.2971525433554	18.2984373050831	19.0529519684568	19.8074666318304	18.6674010807468	19.4356210830869	20.2023799217879	16.4955743415211	0.546662104099702	-0.0238795653566348	-7.07185217181015	-0.326369393690249	-0.324526731451519	-0.328066700357129	0.176740859834179	0.179959724748913	0.173775909865461	0.201032532400949	0.204587631370998	0.197730664449054	0.000197197099404162	0.000356581608678553	0.000456931800125611
132	8.11571529291185	0.2	16.5689694712429	15.8728198825568	17.265119059929	0.225877027110846	10.0087459172508	9.61413801449259	10.4033538200091	0.5	0.37	0.68	10.5662540760434	10.9999411475909	11.4336282191383	18.4615080034673	19.2192521656606	19.9769963278539	18.847160327771	19.6225285643028	20.3868930106351	16.5689694712429	0.550468913458339	-0.143194197821291	-7.11316807778128	-0.326369393690249	-0.324526731451519	-0.328066700357129	0.176740859834179	0.179959724748913	0.173775909865461	0.201032532400949	0.204587631370998	0.197730664449054	0.000197197099404162	0.000356581608678553	0.000456931800125611
132	8.11571529291185	0.2	16.8319677304343	16.1212507449804	17.5426847158881	0.224254048232047	10.0291712461731	9.63191399986096	10.4264284924853	0.5	0.37	0.67	10.6277264111271	11.0660547982685	11.5043831854098	18.6166711255983	19.3844943751581	20.152317624718	19.0191580974344	19.802849873493	20.5839469069644	16.8319677304343	0.546405369554877	-0.0507510168792395	-7.06505017828794	-0.326369393690249	-0.324526731451519	-0.328066700357129	0.176740859834179	0.179959724748913	0.173775909865461	0.201032532400949	0.204587631370998	0.197730664449054	0.000197197099404162	0.000356581608678553	0.000456931800125611
132	8.11571529291185	0.21	15.2471894920473	14.6082596489265	15.8861193351681	0.228308864201657	9.60349353581016	9.22747713738243	9.9795099342379	0.5	0.37	0.68	10.0987903509591	10.5103124517141	10.9218345524691	17.5968849084325	18.3139516850068	19.0310184615811	17.9653896580902	18.7011570699519	19.4248285181309	15.2471894920473	0.55961875766841	-0.128716627051319	-6.98501746937167	-0.326369393690249	-0.324526731451519	-0.328066700357129	0.176740859834179	0.179959724748913	0.173775909865461	0.201032532400949	0.204587631370998	0.197730664449054	0.000197197099404162	0.000356581608678553	0.000456931800125611
132	8.11571529291185	0.21	15.407721723879	14.7655579486074	16.0498854991506	0.235159106128458	9.84407747895237	9.46598604253854	10.2221689153662	0.5	0.37	0.68	10.4267269946925	10.8431924499343	11.2596579051761	18.2441917278887	18.97290320344	19.7016146789914	18.6109628235696	19.3500020666993	20.0991178874521	15.407721723879	0.556257578922841	-0.0961069952060298	-7.01341811952664	-0.326369393690249	-0.324526731451519	-0.328066700357129	0.176740859834179	0.179959724748913	0.173775909865461	0.201032532400949	0.204587631370998	0.197730664449054	0.000197197099404162	0.000356581608678553	0.000456931800125611
132	8.11571529291185	0.21	15.4443087896345	14.8047469766674	16.0838706026016	0.238140769083719	9.76907605772737	9.39694908516382	10.1412030302909	0.5	0.37	0.68	10.3262456288028	10.7351735147547	11.1441014007067	18.0406777319744	18.7551035234256	19.4695293148767	18.414794781786	19.1401653844065	19.874650428448	15.4443087896345	0.556192518047269	-0.0836251491701299	-6.98265734203089	-0.326369393690249	-0.324526731451519	-0.328066700357129	0.176740859834179	0.179959724748913	0.173775909865461	0.201032532400949	0.204587631370998	0.197730664449054	0.000197197099404162	0.000356581608678553	0.000456931800125611
132	8.11571529291185	0.21	15.5164362626588	14.8705539391924	16.1623185861253	0.23071888080332	9.80450612957159	9.4232262754656	10.1857859836776	0.5	0.37	0.68	10.2920796806517	10.7085148297581	11.1249499788644	17.9102116029496	18.6348894009093	19.359567198869	18.274486698446	19.0212231165582	19.7621607723087	15.5164362626588	0.560019556044309	0.161797161340731	-6.68711179240192	-0.326369393690249	-0.324526731451519	-0.328066700357129	0.176740859834179	0.179959724748913	0.173775909865461	0.201032532400949	0.204587631370998	0.197730664449054	0.000197197099404162	0.000356581608678553	0.000456931800125611
132	8.11571529291185	0.21	15.5222844736429	14.8778548386935	16.1667141085923	0.232846508325744	9.7582264579491	9.38100678994478	10.1354461259534	0.5	0.37	0.68	10.3040859203821	10.7184235236914	11.1327611270008	17.9967117017687	18.720377483632	19.4440432654953	18.3583500728739	19.095332517503	19.8408113334035	15.5222844736429	0.557473272659305	0.00397715966009127	-6.88629498878155	-0.326369393690249	-0.324526731451519	-0.328066700357129	0.176740859834179	0.179959724748913	0.173775909865461	0.201032532400949	0.204587631370998	0.197730664449054	0.000197197099404162	0.000356581608678553	0.000456931800125611
132	8.11571529291185	0.21	15.6255735513321	14.9793164319492	16.271830670715	0.230060711865076	9.58872122292854	9.21514014471804	9.96230230113904	0.5	0.37	0.68	10.1593768409424	10.5712372027581	10.9830975645738	17.7865905979993	18.5076576234528	19.2287246489064	18.1520027548431	18.884042139289	19.631862681241	15.6255735513321	0.55392859319423	0.0426494505256743	-6.89812191854802	-0.326369393690249	-0.324526731451519	-0.328066700357129	0.176740859834179	0.179959724748913	0.173775909865461	0.201032532400949	0.204587631370998	0.197730664449054	0.000197197099404162	0.000356581608678553	0.000456931800125611
132	8.11571529291185	0.21	15.6447695409579	14.9901778454267	16.2993612364891	0.225953049395909	9.59926222269436	9.22088100375606	9.97764344163265	0.5	0.37	0.68	10.1396442917477	10.5557271980502	10.9718101043527	17.7224681704086	18.4497142010409	19.1769602316732	18.0755034660235	18.8278843316134	19.5670808601594	15.6447695409579	0.553156974587884	-0.0315596964625784	-6.97882607026482	-0.326369393690249	-0.324526731451519	-0.328066700357129	0.176740859834179	0.179959724748913	0.173775909865461	0.201032532400949	0.204587631370998	0.197730664449054	0.000197197099404162	0.000356581608678553	0.000456931800125611
132	8.11571529291185	0.21	15.6518267275268	15.0016333832354	16.3020200718183	0.235743225930126	9.82311104057929	9.44643650754006	10.1997855736185	0.5	0.37	0.68	10.3594284610655	10.7725083430941	11.1855882251227	18.0747159564866	18.7954411937009	19.5161664309152	18.4417434206029	19.1828930495964	19.9145370682613	15.6518267275268	0.557787240132904	0.15916887291634	-6.72579697472924	-0.326369393690249	-0.324526731451519	-0.328066700357129	0.176740859834179	0.179959724748913	0.173775909865461	0.201032532400949	0.204587631370998	0.197730664449054	0.000197197099404162	0.000356581608678553	0.000456931800125611
132	8.11571529291185	0.21	15.6522056434176	15.0022628370243	16.3021484498109	0.233943888583425	9.75302066818404	9.37715665108578	10.1288846852823	0.5	0.37	0.68	10.2982980482246	10.711084121627	11.1238701950294	17.9848395188282	18.7057247807409	19.4266100426536	18.3374149190094	19.0758567992556	19.8084600028964	15.6522056434176	0.556317701136935	0.104827089772937	-6.81072584980248	-0.326369393690249	-0.324526731451519	-0.328066700357129	0.176740859834179	0.179959724748913	0.173775909865461	0.201032532400949	0.204587631370998	0.197730664449054	0.000197197099404162	0.000356581608678553	0.000456931800125611
132	8.11571529291185	0.21	15.6601377220683	15.0078218888628	16.3124535552738	0.225911759403789	9.5919052261635	9.21376936797915	9.97004108434785	0.5	0.37	0.68	10.1099731986269	10.5248895308036	10.9398058629802	17.6459107852019	18.3701042560517	19.0942977269016	18.0059900980408	18.7512602845178	19.4896655492349	15.6601377220683	0.555805846696459	-0.0107841438181896	-6.91187552293273	-0.326369393690249	-0.324526731451519	-0.328066700357129	0.176740859834179	0.179959724748913	0.173775909865461	0.201032532400949	0.204587631370998	0.197730664449054	0.000197197099404162	0.000356581608678553	0.000456931800125611
132	8.11571529291185	0.21	15.6609964197435	15.010506805312	16.311486034175	0.235173489340395	9.84804052800732	9.46981200206796	10.2262690539467	0.5	0.37	0.68	10.3785455274298	10.7930692767267	11.2075930260237	18.1007242162521	18.8236752354754	19.5466262546987	18.4775501886885	19.2152536152942	19.9513114282903	15.6609964197435	0.558103256254908	-0.0136266708288994	-6.87669885093417	-0.326369393690249	-0.324526731451519	-0.328066700357129	0.176740859834179	0.179959724748913	0.173775909865461	0.201032532400949	0.204587631370998	0.197730664449054	0.000197197099404162	0.000356581608678553	0.000456931800125611
132	8.11571529291185	0.21	15.6691182155581	15.0242852172485	16.3139512138677	0.231491963589632	9.58480488661002	9.21287875613229	9.95673101708776	0.5	0.37	0.68	10.1241658273717	10.5328808360201	10.9415958446685	17.6878496271325	18.4019123693468	19.1159751115611	18.0579405755778	18.7836697867005	19.5130070413133	15.6691182155581	0.554892858830562	-0.0548622159598485	-6.97818045439674	-0.326369393690249	-0.324526731451519	-0.328066700357129	0.176740859834179	0.179959724748913	0.173775909865461	0.201032532400949	0.204587631370998	0.197730664449054	0.000197197099404162	0.000356581608678553	0.000456931800125611
132	8.11571529291185	0.21	15.6798490366684	15.0283541457289	16.3313439276079	0.235035512750842	9.88278859079806	9.50307987458791	10.2624973070082	0.5	0.37	0.68	10.4108857923447	10.8268671511242	11.2428485099038	18.1524871149001	18.877794875056	19.6031026352119	18.5341951796718	19.2647714439038	20.0183519454577	15.6798490366684	0.557741315297647	0.0350981786318701	-6.84751271246895	-0.326369393690249	-0.324526731451519	-0.328066700357129	0.176740859834179	0.179959724748913	0.173775909865461	0.201032532400949	0.204587631370998	0.197730664449054	0.000197197099404162	0.000356581608678553	0.000456931800125611
132	8.11571529291185	0.21	15.6839955921876	15.0291527431176	16.3388384412575	0.229512174720613	9.77440262906715	9.39299671864858	10.1558085394857	0.5	0.37	0.68	10.284695871078	10.7023095368316	11.1199232025853	17.9261706567644	18.6540690734739	19.3819674901834	18.30729801432	19.042116760344	19.7914638996313	15.6839955921876	0.55626762765399	-0.0470965370425631	-6.94360431064546	-0.326369393690249	-0.324526731451519	-0.328066700357129	0.176740859834179	0.179959724748913	0.173775909865461	0.201032532400949	0.204587631370998	0.197730664449054	0.000197197099404162	0.000356581608678553	0.000456931800125611
132	8.11571529291185	0.21	15.6914933558124	15.0420154358605	16.3409712757643	0.23448384240439	9.9850110576489	9.60078533347156	10.3692367818262	0.5	0.37	0.68	10.5487629774252	10.970926993534	11.3930910096427	18.4277591694826	19.1652424967241	19.9027258239656	18.8139351801129	19.5610739800566	20.3158681037197	15.6914933558124	0.557834992191744	0.0301698618261736	-6.83897243049996	-0.326369393690249	-0.324526731451519	-0.328066700357129	0.176740859834179	0.179959724748913	0.173775909865461	0.201032532400949	0.204587631370998	0.197730664449054	0.000197197099404162	0.000356581608678553	0.000456931800125611
132	8.11571529291185	0.21	15.7068754205604	15.0605950130491	16.3531558280716	0.237416926850323	9.90735349452935	9.52920483279415	10.2855021562645	0.5	0.37	0.68	10.4965856764372	10.9131230366872	11.3296603969372	18.3666813535985	19.0955287334426	19.8243761132867	18.7440728144419	19.4764790353664	20.2267820777205	15.7068754205604	0.556514578391992	-0.0962062532337333	-7.0020863428104	-0.326369393690249	-0.324526731451519	-0.328066700357129	0.176740859834179	0.179959724748913	0.173775909865461	0.201032532400949	0.204587631370998	0.197730664449054	0.000197197099404162	0.000356581608678553	0.000456931800125611
132	8.11571529291185	0.21	15.711680996149	15.0538991928939	16.3694627994041	0.231310590110347	9.87011515249597	9.48692258388644	10.2533077211055	0.5	0.37	0.68	10.420135740021	10.8410223388282	11.2619089376353	18.1990739865867	18.9341648282765	19.6692556699663	18.5772440120789	19.316780581671	20.0664820791621	15.711680996149	0.555465390425666	-0.0690878199245656	-6.97593778939	-0.326369393690249	-0.324526731451519	-0.328066700357129	0.176740859834179	0.179959724748913	0.173775909865461	0.201032532400949	0.204587631370998	0.197730664449054	0.000197197099404162	0.000356581608678553	0.000456931800125611
132	8.11571529291185	0.21	15.7123865378674	15.0720181199562	16.3527549557786	0.240254542908888	9.9131957487351	9.53776563795191	10.2886258595183	0.5	0.37	0.68	10.4470855456224	10.8583087432388	11.2695319408552	18.2135793924535	18.9305110501007	19.6474427077479	18.5983002099855	19.3317640585029	20.0649723194966	15.7123865378674	0.556162138495137	-0.022762932997929	-6.93492833825385	-0.326369393690249	-0.324526731451519	-0.328066700357129	0.176740859834179	0.179959724748913	0.173775909865461	0.201032532400949	0.204587631370998	0.197730664449054	0.000197197099404162	0.000356581608678553	0.000456931800125611
132	8.11571529291185	0.21	15.716562875797	15.0601603774219	16.372965374172	0.233191265184452	9.84915174695979	9.46878426379455	10.229519230125	0.5	0.37	0.69	10.3644943680546	10.7808431333476	11.1971918986407	18.0616788978436	18.7872287839446	19.5127786700457	18.4332325276088	19.1794690422172	19.9203158979423	15.716562875797	0.558836324178942	0.0149226184038343	-6.82936397440037	-0.326369393690249	-0.324526731451519	-0.328066700357129	0.176740859834179	0.179959724748913	0.173775909865461	0.201032532400949	0.204587631370998	0.197730664449054	0.000197197099404162	0.000356581608678553	0.000456931800125611
132	8.11571529291185	0.21	15.7199049266255	15.0640275879593	16.3757822652917	0.23039044609685	9.71843285370866	9.34015022472907	10.0967154826883	0.5	0.37	0.68	10.2111515610151	10.6247103544469	11.0382691478786	17.7803801980545	18.5004980552351	19.2206159124157	18.1499811865871	18.8906235543385	19.6247421547369	15.7199049266255	0.553246464049893	0.0266014263464816	-6.90675628855583	-0.326369393690249	-0.324526731451519	-0.328066700357129	0.176740859834179	0.179959724748913	0.173775909865461	0.201032532400949	0.204587631370998	0.197730664449054	0.000197197099404162	0.000356581608678553	0.000456931800125611
132	8.11571529291185	0.21	15.7208352749853	15.0770970809557	16.364573469015	0.23887898807952	9.93651834648045	9.55878155504513	10.3142551379158	0.5	0.37	0.68	10.5355629204433	10.9518994284612	11.3682359364791	18.442164461558	19.1709481449925	19.899731828427	18.8213773705337	19.5608364499949	20.3171715931696	15.7208352749853	0.556937291513754	0.0307925879351626	-6.8598601346093	-0.326369393690249	-0.324526731451519	-0.328066700357129	0.176740859834179	0.179959724748913	0.173775909865461	0.201032532400949	0.204587631370998	0.197730664449054	0.000197197099404162	0.000356581608678553	0.000456931800125611
132	8.11571529291185	0.21	15.7228252526483	15.0641727433432	16.3814777619533	0.229717230526497	9.86795565756095	9.48312234165789	10.252788973464	0.5	0.37	0.69	10.3864539033958	10.807945196254	11.2294364891123	18.1069968971314	18.8417945097657	19.5765921224001	18.4695283435993	19.2210000582866	19.9751845090442	15.7228252526483	0.557528762840853	-0.204268305372009	-7.07187064809753	-0.326369393690249	-0.324526731451519	-0.328066700357129	0.176740859834179	0.179959724748913	0.173775909865461	0.201032532400949	0.204587631370998	0.197730664449054	0.000197197099404162	0.000356581608678553	0.000456931800125611
132	8.11571529291185	0.21	15.7244174221672	15.0774608136509	16.3713740306835	0.231570210579165	9.6933699253543	9.31731376642123	10.0694260842874	0.5	0.37	0.68	10.2430843085208	10.6565054980671	11.0699266876134	17.9003167739096	18.6227915706629	19.3452663674162	18.2577031284951	18.9876218653281	19.723558643961	15.7244174221672	0.556275769357887	0.0798703941678768	-6.81611191970073	-0.326369393690249	-0.324526731451519	-0.328066700357129	0.176740859834179	0.179959724748913	0.173775909865461	0.201032532400949	0.204587631370998	0.197730664449054	0.000197197099404162	0.000356581608678553	0.000456931800125611
132	8.11571529291185	0.21	15.7274919597798	15.0763572844844	16.3786266350752	0.23358982105955	9.70215409625144	9.32788065437367	10.0764275381292	0.5	0.37	0.68	10.2519773338225	10.6633293852645	11.0746814367065	17.912772462345	18.631507537489	19.350242612633	18.2849835121318	19.0172822846938	19.7476720725644	15.7274919597798	0.556341144172144	0.190398996334738	-6.71679066005943	-0.326369393690249	-0.324526731451519	-0.328066700357129	0.176740859834179	0.179959724748913	0.173775909865461	0.201032532400949	0.204587631370998	0.197730664449054	0.000197197099404162	0.000356581608678553	0.000456931800125611
132	8.11571529291185	0.21	15.7294427735557	15.0832600536355	16.3756254934758	0.235663283815551	9.86488212364917	9.48652190598526	10.2432423413131	0.5	0.36	0.68	10.4214841528055	10.8371343828386	11.2527846128717	18.2034528867545	18.9294789756335	19.6555050645124	18.5772440120789	19.3097269680038	20.0572874825826	15.7294427735557	0.55573912584654	0.0852286832497015	-6.83306545750021	-0.326369393690249	-0.324526731451519	-0.328066700357129	0.176740859834179	0.179959724748913	0.173775909865461	0.201032532400949	0.204587631370998	0.197730664449054	0.000197197099404162	0.000356581608678553	0.000456931800125611
132	8.11571529291185	0.21	15.7405909646608	15.0828119548858	16.3983699744359	0.228589755679116	9.77580703073245	9.39334871568592	10.158265345779	0.5	0.37	0.67	10.3069802776728	10.7266378917497	11.1462955058265	17.989721543636	18.7221886113438	19.4546556790516	18.3735146290263	19.1240522493947	19.8643578813743	15.7405909646608	0.552482832437034	-0.00760041436834944	-6.95572021764834	-0.326369393690249	-0.324526731451519	-0.328066700357129	0.176740859834179	0.179959724748913	0.173775909865461	0.201032532400949	0.204587631370998	0.197730664449054	0.000197197099404162	0.000356581608678553	0.000456931800125611
132	8.11571529291185	0.21	15.7428325056219	15.0872180576996	16.3984469535441	0.227445070367279	9.66467618738097	9.2853342172561	10.0440181575058	0.5	0.37	0.68	10.1516084384111	10.5663410753695	10.981073712328	17.6771310763054	18.3993105446739	19.1214900130423	18.0389239776877	18.7752453876027	19.516475564913	15.7428325056219	0.556631818326432	0.0560777695506682	-6.81681827113612	-0.326369393690249	-0.324526731451519	-0.328066700357129	0.176740859834179	0.179959724748913	0.173775909865461	0.201032532400949	0.204587631370998	0.197730664449054	0.000197197099404162	0.000356581608678553	0.000456931800125611
132	8.11571529291185	0.21	15.7451057263441	15.0998382013075	16.3903732513807	0.239257437895448	9.79388495583314	9.42195744830569	10.1658124633606	0.5	0.36	0.69	10.3431064493847	10.7513958969774	11.1596853445701	18.0581262704492	18.770962634998	19.4837989995469	18.4044068654726	19.1314594890543	19.8489468746476	15.7451057263441	0.557396515519099	-0.173185493974593	-7.07308089415365	-0.326369393690249	-0.324526731451519	-0.328066700357129	0.176740859834179	0.179959724748913	0.173775909865461	0.201032532400949	0.204587631370998	0.197730664449054	0.000197197099404162	0.000356581608678553	0.000456931800125611
132	8.11571529291185	0.21	15.7515884161729	15.101517345935	16.4016594864108	0.233304361331978	9.86458859465613	9.48374538806916	10.2454318012431	0.51	0.37	0.69	10.3548367595428	10.7706607904314	11.1864848213201	18.0156797066184	18.7391437967598	19.4626078869012	18.3855965939295	19.12940194541	19.8692259315767	15.7515884161729	0.558106820436708	0.0854134695441021	-6.76624286566313	-0.326369393690249	-0.324526731451519	-0.328066700357129	0.176740859834179	0.179959724748913	0.173775909865461	0.201032532400949	0.204587631370998	0.197730664449054	0.000197197099404162	0.000356581608678553	0.000456931800125611
132	8.11571529291185	0.21	15.7541938943683	15.0983816811684	16.4100061075681	0.233209551840373	9.9361347100799	9.55242762478376	10.319841795376	0.5	0.37	0.68	10.5048089194632	10.926771772301	11.3487346251388	18.3613780944832	19.0989278721309	19.8364776497785	18.7385180278012	19.491402653196	20.2444195461707	15.7541938943683	0.555695905153307	-0.0480205008030101	-6.94988285040136	-0.326369393690249	-0.324526731451519	-0.328066700357129	0.176740859834179	0.179959724748913	0.173775909865461	0.201032532400949	0.204587631370998	0.197730664449054	0.000197197099404162	0.000356581608678553	0.000456931800125611
132	8.11571529291185	0.21	15.757384698829	15.0972169837005	16.4175524139574	0.234886673095064	9.92567347909433	9.54415915603809	10.3071878021506	0.5	0.37	0.68	10.5294735177632	10.9503743950005	11.3712752722377	18.4429352793486	19.1801656474968	19.9173960156449	18.8203322508415	19.5770686268545	20.3180187210515	15.757384698829	0.552774650871871	0.125893270704262	-6.82695881285476	-0.326369393690249	-0.324526731451519	-0.328066700357129	0.176740859834179	0.179959724748913	0.173775909865461	0.201032532400949	0.204587631370998	0.197730664449054	0.000197197099404162	0.000356581608678553	0.000456931800125611
132	8.11571529291185	0.21	15.759769915726	15.1147754743625	16.4047643570896	0.239840983975974	9.94697941607236	9.56984261419589	10.3241162179488	0.5	0.37	0.67	10.4938283157549	10.9073783614551	11.3209284071553	18.3081585908125	19.029662659118	19.7511667274236	18.7086148847289	19.4411521326098	20.1848933418573	15.759769915726	0.554593951476244	0.0950409346577146	-6.7999869631125	-0.326369393690249	-0.324526731451519	-0.328066700357129	0.176740859834179	0.179959724748913	0.173775909865461	0.201032532400949	0.204587631370998	0.197730664449054	0.000197197099404162	0.000356581608678553	0.000456931800125611
132	8.11571529291185	0.21	15.7641892328693	15.1145624844451	16.4138159812936	0.240177297989535	10.0491168351806	9.6684586097005	10.4297750606608	0.5	0.37	0.68	10.6193855291404	11.0374828303127	11.455580131485	18.5469071116148	19.2771199650027	20.0073328183906	18.9357081582491	19.6884055235491	20.4195368359816	15.7641892328693	0.552574503258505	-0.00555071545952459	-6.9548490120712	-0.326369393690249	-0.324526731451519	-0.328066700357129	0.176740859834179	0.179959724748913	0.173775909865461	0.201032532400949	0.204587631370998	0.197730664449054	0.000197197099404162	0.000356581608678553	0.000456931800125611
132	8.11571529291185	0.21	15.7671580736709	15.106751632395	16.4275645149467	0.229866112150859	9.75096841398467	9.37085730769715	10.1310795202722	0.5	0.37	0.68	10.2921113775983	10.7095914131293	11.1270714486603	17.9748626111375	18.7039789222858	19.4330952334342	18.3540367394986	19.0984639141745	19.8449551412013	15.7671580736709	0.552671163118623	0.0846421283572572	-6.86381061823692	-0.326369393690249	-0.324526731451519	-0.328066700357129	0.176740859834179	0.179959724748913	0.173775909865461	0.201032532400949	0.204587631370998	0.197730664449054	0.000197197099404162	0.000356581608678553	0.000456931800125611
132	8.11571529291185	0.21	15.7747425454539	15.1151472519819	16.4343378389259	0.236248288083096	10.0330008875355	9.64881643829979	10.4171853367712	0.5	0.37	0.68	10.5970545202205	11.0189947219443	11.4409349236681	18.5070494292942	19.2439398694263	19.9808303095583	18.8935443668861	19.6351856204195	20.3941451865451	15.7747425454539	0.553866055712516	0.0938486509169942	-6.84948028508642	-0.326369393690249	-0.324526731451519	-0.328066700357129	0.176740859834179	0.179959724748913	0.173775909865461	0.201032532400949	0.204587631370998	0.197730664449054	0.000197197099404162	0.000356581608678553	0.000456931800125611
132	8.11571529291185	0.21	15.7802062573219	15.1241955747359	16.4362169399078	0.231698304658498	9.71272248640666	9.33605111283005	10.0893938599833	0.5	0.37	0.68	10.2744831621435	10.6890164202311	11.1035496783188	17.9674436837797	18.6923563486996	19.4172690136194	18.3330752458585	19.0838174196723	19.813776019583	15.7802062573219	0.552478661870101	-0.0287348567992124	-7.00454667150391	-0.326369393690249	-0.324526731451519	-0.328066700357129	0.176740859834179	0.179959724748913	0.173775909865461	0.201032532400949	0.204587631370998	0.197730664449054	0.000197197099404162	0.000356581608678553	0.000456931800125611
132	8.11571529291185	0.21	15.7823382916931	15.1326551357708	16.4320214476155	0.236138621923066	9.73566653992526	9.36275431397565	10.1085787658749	0.5	0.36	0.67	10.3403053786844	10.7521528080256	11.1640002373668	18.1241190131736	18.8459905199896	19.5678620268057	18.4854506666363	19.2223188346353	19.9590124714006	15.7823382916931	0.551240875113807	-0.0478500232495084	-7.05737152731232	-0.326369393690249	-0.324526731451519	-0.328066700357129	0.176740859834179	0.179959724748913	0.173775909865461	0.201032532400949	0.204587631370998	0.197730664449054	0.000197197099404162	0.000356581608678553	0.000456931800125611
132	8.11571529291185	0.21	15.7857990499717	15.1314975726686	16.4401005272748	0.236159829521418	9.87855292594186	9.50018986287483	10.2569159890089	0.5	0.37	0.68	10.4679007888816	10.8848047732789	11.3017087576761	18.3202156949985	19.0498529997744	19.7794903045504	18.688877001319	19.4399978268024	20.1969405514391	15.7857990499717	0.552310049956486	0.0478628713794959	-6.93790930180043	-0.326369393690249	-0.324526731451519	-0.328066700357129	0.176740859834179	0.179959724748913	0.173775909865461	0.201032532400949	0.204587631370998	0.197730664449054	0.000197197099404162	0.000356581608678553	0.000456931800125611
132	8.11571529291185	0.21	15.78944471856	15.1301849752534	16.4487044618667	0.228596521685751	9.77448996382551	9.39209051261033	10.1568894150407	0.5	0.37	0.68	10.3214334160885	10.7416711117077	11.1619088073269	18.0328670374195	18.7670761519598	19.5012852665	18.4078047184258	19.163495290988	19.9154330908598	15.78944471856	0.554576950950191	0.0750931992370411	-6.84948827071121	-0.326369393690249	-0.324526731451519	-0.328066700357129	0.176740859834179	0.179959724748913	0.173775909865461	0.201032532400949	0.204587631370998	0.197730664449054	0.000197197099404162	0.000356581608678553	0.000456931800125611
132	8.11571529291185	0.21	15.7905897194759	15.1288410331189	16.4523384058328	0.230420138813511	9.77093435965081	9.39063999159743	10.1512287277042	0.5	0.37	0.68	10.3269282275891	10.7451396218879	11.1633510161866	18.0505022736289	18.7814965787389	19.5124908838489	18.4150505580325	19.1701271013529	19.9113359948839	15.7905897194759	0.554115463726262	0.0660356724603842	-6.88913044539668	-0.326369393690249	-0.324526731451519	-0.328066700357129	0.176740859834179	0.179959724748913	0.173775909865461	0.201032532400949	0.204587631370998	0.197730664449054	0.000197197099404162	0.000356581608678553	0.000456931800125611
132	8.11571529291185	0.21	15.7922334826187	15.1434842858712	16.4409826793662	0.23142083696321	9.81448296004059	9.43356831853013	10.1953976015511	0.5	0.37	0.68	10.3325354674924	10.7497491782113	11.1669628889301	18.0134000351991	18.7407565969059	19.4681131586127	18.3887042465117	19.1312746768885	19.8770556531163	15.7922334826187	0.557650989456969	0.0267501582088947	-6.82787882074347	-0.326369393690249	-0.324526731451519	-0.328066700357129	0.176740859834179	0.179959724748913	0.173775909865461	0.201032532400949	0.204587631370998	0.197730664449054	0.000197197099404162	0.000356581608678553	0.000456931800125611
132	8.11571529291185	0.21	15.7933347439896	15.1435602037073	16.4431092842719	0.233407863263676	9.80727670122169	9.42875565209594	10.1857977503474	0.5	0.37	0.68	10.3424425365252	10.7576438996635	11.1728452628018	18.0477922871202	18.7723279016799	19.4968635162395	18.4161902023618	19.1549360355941	19.8910534213436	15.7933347439896	0.556676420626349	0.0822820503473932	-6.79443258496486	-0.326369393690249	-0.324526731451519	-0.328066700357129	0.176740859834179	0.179959724748913	0.173775909865461	0.201032532400949	0.204587631370998	0.197730664449054	0.000197197099404162	0.000356581608678553	0.000456931800125611
132	8.11571529291185	0.21	15.7946415983094	15.1411526438827	16.4481305527362	0.234374260055027	9.83278511836591	9.45430155650535	10.2112686802265	0.5	0.37	0.68	10.3828436475456	10.7984994865812	11.2141553256167	18.1322883709868	18.8581773270686	19.5840662831504	18.5034927445671	19.2497490149091	19.9908424610305	15.7946415983094	0.556310697596679	0.0567133147722491	-6.83269961496854	-0.326369393690249	-0.324526731451519	-0.328066700357129	0.176740859834179	0.179959724748913	0.173775909865461	0.201032532400949	0.204587631370998	0.197730664449054	0.000197197099404162	0.000356581608678553	0.000456931800125611
132	8.11571529291185	0.21	15.7953043070358	15.1343862027227	16.4562224113489	0.229210326539418	9.77084774755467	9.38925486315662	10.1524406319527	0.5	0.37	0.68	10.2924962229597	10.7107981413353	11.1291000597108	17.9531726746007	18.6828155530659	19.4124584315312	18.3134036672136	19.0571638325436	19.7956824178125	15.7953043070358	0.55529043846385	0.0410682245578776	-6.88450797823907	-0.326369393690249	-0.324526731451519	-0.328066700357129	0.176740859834179	0.179959724748913	0.173775909865461	0.201032532400949	0.204587631370998	0.197730664449054	0.000197197099404162	0.000356581608678553	0.000456931800125611
132	8.11571529291185	0.21	15.7954177521577	15.1339362441876	16.4568992601278	0.224167745722616	9.54118526708532	9.16316346338963	9.91920707078101	0.5	0.36	0.67	10.0827328821425	10.4986910701108	10.9146492580792	17.6304365017774	18.3577714918135	19.0851064818497	17.9920918321084	18.7306499992088	19.4745228702276	15.7954177521577	0.549971866231983	0.140767018792265	-6.8655899970562	-0.326369393690249	-0.324526731451519	-0.328066700357129	0.176740859834179	0.179959724748913	0.173775909865461	0.201032532400949	0.204587631370998	0.197730664449054	0.000197197099404162	0.000356581608678553	0.000456931800125611
132	8.11571529291185	0.21	15.8002328866872	15.1496214405167	16.4508443328577	0.238058209069831	9.93830156870191	9.55964224497992	10.3169608924239	0.5	0.37	0.68	10.5016406454116	10.917612712447	11.3335847794824	18.3432713408381	19.0698519536658	19.7964325664935	18.7109968749407	19.464007780921	20.2058526289355	15.8002328866872	0.555804270821872	-0.083520945114577	-6.99285579893041	-0.326369393690249	-0.324526731451519	-0.328066700357129	0.176740859834179	0.179959724748913	0.173775909865461	0.201032532400949	0.204587631370998	0.197730664449054	0.000197197099404162	0.000356581608678553	0.000456931800125611
132	8.11571529291185	0.21	15.8005939638927	15.1412815672269	16.4599063605585	0.228277579146657	9.78355412633146	9.40045359901512	10.1666546536478	0.5	0.37	0.68	10.3079033911379	10.7279855906909	11.148067790244	17.9835786202927	18.7164707493694	19.4493628784461	18.3588767679288	19.1052919849724	19.8474053282789	15.8005939638927	0.555986500314054	0.0127933210964115	-6.87699939735632	-0.326369393690249	-0.324526731451519	-0.328066700357129	0.176740859834179	0.179959724748913	0.173775909865461	0.201032532400949	0.204587631370998	0.197730664449054	0.000197197099404162	0.000356581608678553	0.000456931800125611
132	8.11571529291185	0.21	15.8020327878391	15.141433715732	16.4626318599463	0.226206815364385	9.72009446277989	9.33722805748649	10.1029608680733	0.5	0.37	0.68	10.2649967871232	10.6859056902835	11.1068145934438	17.9386320527163	18.674192920205	19.4097537876937	18.3050856656004	19.0471474806935	19.7989976454622	15.8020327878391	0.555956911328981	-0.0704379885351013	-6.97433891165529	-0.326369393690249	-0.324526731451519	-0.328066700357129	0.176740859834179	0.179959724748913	0.173775909865461	0.201032532400949	0.204587631370998	0.197730664449054	0.000197197099404162	0.000356581608678553	0.000456931800125611
132	8.11571529291185	0.21	15.8099680725121	15.1526506345199	16.4672855105044	0.230586623344541	9.93862596713608	9.55198637336153	10.3252655609106	0.5	0.37	0.68	10.4692007264963	10.8929667745013	11.3167328225062	18.2595024746956	18.9985996994394	19.7376969241831	18.6345047779158	19.3862436511364	20.1411175494881	15.8099680725121	0.558627633000579	0.07168195062504	-6.77854501662445	-0.326369393690249	-0.324526731451519	-0.328066700357129	0.176740859834179	0.179959724748913	0.173775909865461	0.201032532400949	0.204587631370998	0.197730664449054	0.000197197099404162	0.000356581608678553	0.000456931800125611
132	8.11571529291185	0.21	15.8105337745871	15.1555773631304	16.4654901860438	0.233799360432001	9.84268889392213	9.46321620755435	10.2221615802899	0.5	0.37	0.68	10.3626076427144	10.7781457086012	11.1936837744881	18.0631250620563	18.787452018258	19.5117789744596	18.4354391934625	19.1739719573251	19.9124074265234	15.8105337745871	0.555724832007725	-0.00932505079359844	-6.92053866304806	-0.326369393690249	-0.324526731451519	-0.328066700357129	0.176740859834179	0.179959724748913	0.173775909865461	0.201032532400949	0.204587631370998	0.197730664449054	0.000197197099404162	0.000356581608678553	0.000456931800125611
132	8.11571529291185	0.21	15.8112683176472	15.1528000875666	16.4697365477278	0.235167836165749	9.96816017350776	9.58531225895013	10.3510080880654	0.5	0.37	0.67	10.5474865745152	10.968764789537	11.3900430045589	18.4433667718352	19.180015126658	19.9166634814808	18.8397438729063	19.5911736606596	20.342299421642	15.8112683176472	0.554607676013613	-0.0870461974968169	-7.00303436525535	-0.326369393690249	-0.324526731451519	-0.328066700357129	0.176740859834179	0.179959724748913	0.173775909865461	0.201032532400949	0.204587631370998	0.197730664449054	0.000197197099404162	0.000356581608678553	0.000456931800125611
132	8.11571529291185	0.21	15.8123796507383	15.1516454537862	16.4731138476904	0.229253192192393	9.69272284410598	9.31422698370185	10.0712187045101	0.5	0.37	0.68	10.2403011229786	10.6564292236918	11.072557324405	17.8961446365318	18.6233780047946	19.3506113730573	18.2585213826699	19.005445202212	19.7493334601769	15.8123796507383	0.554441201138004	0.107492854198371	-6.81703840717264	-0.326369393690249	-0.324526731451519	-0.328066700357129	0.176740859834179	0.179959724748913	0.173775909865461	0.201032532400949	0.204587631370998	0.197730664449054	0.000197197099404162	0.000356581608678553	0.000456931800125611
132	8.11571529291185	0.21	15.8142167389596	15.1575938331425	16.4708396447768	0.231790218548769	9.8627806597604	9.48038856402298	10.2451727554978	0.5	0.37	0.68	10.4191311413521	10.8393874806359	11.2596438199198	18.2043079031762	18.9385798587542	19.6728518143323	18.5862533711272	19.3312881834168	20.0862142219187	15.8142167389596	0.556179404712597	0.0813905314202618	-6.80665394184607	-0.326369393690249	-0.324526731451519	-0.328066700357129	0.176740859834179	0.179959724748913	0.173775909865461	0.201032532400949	0.204587631370998	0.197730664449054	0.000197197099404162	0.000356581608678553	0.000456931800125611
132	8.11571529291185	0.21	15.8154080906629	15.1594345815413	16.4713815997844	0.236302790835743	10.0337974746261	9.6496405419779	10.4179544072744	0.5	0.37	0.68	10.6019918826277	11.0240623902154	11.4461328978032	18.5202357232426	19.2575354098385	19.9948350964344	18.9109036790707	19.6595068471171	20.4214772177791	15.8154080906629	0.556947654921773	0.0733155351132428	-6.79754621843664	-0.326369393690249	-0.324526731451519	-0.328066700357129	0.176740859834179	0.179959724748913	0.173775909865461	0.201032532400949	0.204587631370998	0.197730664449054	0.000197197099404162	0.000356581608678553	0.000456931800125611
132	8.11571529291185	0.21	15.818242916438	15.1595343544448	16.4769514784311	0.23152100536383	9.77302669334978	9.39382780668481	10.1522255800148	0.5	0.37	0.68	10.3305899900976	10.7476029802708	11.1646159704439	18.0570796890167	18.7859864409185	19.5148931928204	18.4255074564748	19.1734215002391	19.9200708884312	15.818242916438	0.553964903622572	0.0303649851141634	-6.91220987894082	-0.326369393690249	-0.324526731451519	-0.328066700357129	0.176740859834179	0.179959724748913	0.173775909865461	0.201032532400949	0.204587631370998	0.197730664449054	0.000197197099404162	0.000356581608678553	0.000456931800125611
132	8.11571529291185	0.21	15.8210856014919	15.1702937043239	16.4718774986599	0.232959285979856	9.86780530117326	9.48647006672134	10.2491405356252	0.5	0.37	0.68	10.4027027167109	10.8208684887536	11.2390342607964	18.1495101404231	18.8790805344588	19.6086509284945	18.5227130664804	19.2638307438785	20.0137585072402	15.8210856014919	0.55831981007412	-0.149072054185656	-7.00803894660037	-0.326369393690249	-0.324526731451519	-0.328066700357129	0.176740859834179	0.179959724748913	0.173775909865461	0.201032532400949	0.204587631370998	0.197730664449054	0.000197197099404162	0.000356581608678553	0.000456931800125611
132	8.11571529291185	0.21	15.8254180015671	15.1792447361444	16.4715912669898	0.237106763190903	9.81547142931961	9.44050857837316	10.1904342802661	0.5	0.37	0.68	10.3312809617361	10.7416239566268	11.1519669515176	18.0012559723581	18.716238878626	19.4312217848939	18.3622067971694	19.101263539209	19.8207593888157	15.8254180015671	0.558540412802564	0.0815360918461657	-6.79735026513295	-0.326369393690249	-0.324526731451519	-0.328066700357129	0.176740859834179	0.179959724748913	0.173775909865461	0.201032532400949	0.204587631370998	0.197730664449054	0.000197197099404162	0.000356581608678553	0.000456931800125611
132	8.11571529291185	0.21	15.8312041403056	15.1672881495609	16.4951201310503	0.227575008705095	9.75213878146983	9.36950534764112	10.1347722152985	0.51	0.37	0.68	10.2247112958456	10.642269773895	11.0598282519444	17.7832518603265	18.5094872880773	19.2357227158281	18.1655828562112	18.9039989816938	19.6422073335969	15.8312041403056	0.558911163716117	-0.0566882264857629	-6.88644281061454	-0.326369393690249	-0.324526731451519	-0.328066700357129	0.176740859834179	0.179959724748913	0.173775909865461	0.201032532400949	0.204587631370998	0.197730664449054	0.000197197099404162	0.000356581608678553	0.000456931800125611
132	8.11571529291185	0.21	15.832379957396	15.1756967019472	16.4890632128448	0.234491786092253	9.88285037140141	9.50256423062716	10.2631365121757	0.5	0.37	0.68	10.4025045236072	10.8188056612432	11.2351067988792	18.1290808510345	18.854594304593	19.5801077581516	18.5090292325973	19.2453133253572	19.9894205428338	15.832379957396	0.55680821159986	-0.0783761794527704	-6.96087402314127	-0.326369393690249	-0.324526731451519	-0.328066700357129	0.176740859834179	0.179959724748913	0.173775909865461	0.201032532400949	0.204587631370998	0.197730664449054	0.000197197099404162	0.000356581608678553	0.000456931800125611
132	8.11571529291185	0.21	15.8331609858858	15.1810727833679	16.4852491884036	0.234541876143864	9.92089383126785	9.53919705605625	10.3025906064795	0.5	0.37	0.68	10.4444825528834	10.862402980123	11.2803234073626	18.2043486228375	18.9327685436476	19.6611884644578	18.5861682253148	19.323953212432	20.0672132405068	15.8331609858858	0.556318371224245	-0.0442160832005711	-6.94164557988379	-0.326369393690249	-0.324526731451519	-0.328066700357129	0.176740859834179	0.179959724748913	0.173775909865461	0.201032532400949	0.204587631370998	0.197730664449054	0.000197197099404162	0.000356581608678553	0.000456931800125611
132	8.11571529291185	0.21	15.8342031761803	15.1758125617362	16.4925937906244	0.2336953927952	9.95439022538697	9.57049963021858	10.3382808205554	0.5	0.37	0.68	10.5129911061928	10.9346867928018	11.3563824794108	18.3624445716908	19.0989964809679	19.8355483902449	18.7453033396384	19.4907515251168	20.2441368668023	15.8342031761803	0.555542603442744	-0.133654994385729	-7.04585916039138	-0.326369393690249	-0.324526731451519	-0.328066700357129	0.176740859834179	0.179959724748913	0.173775909865461	0.201032532400949	0.204587631370998	0.197730664449054	0.000197197099404162	0.000356581608678553	0.000456931800125611
132	8.11571529291185	0.21	15.835566181788	15.1853290930818	16.4858032704943	0.235861586660609	9.92451601838365	9.54407799798821	10.3049540387791	0.5	0.37	0.68	10.4331068879134	10.8489826311594	11.2648583744055	18.1657546538696	18.8898627071529	19.6139707604362	18.5477593141197	19.2916046003986	20.0294755023802	15.835566181788	0.556248310461914	-0.0478794869751754	-6.93835115472783	-0.326369393690249	-0.324526731451519	-0.328066700357129	0.176740859834179	0.179959724748913	0.173775909865461	0.201032532400949	0.204587631370998	0.197730664449054	0.000197197099404162	0.000356581608678553	0.000456931800125611
132	8.11571529291185	0.21	15.838845544277	15.1892705566436	16.4884205319105	0.230279852949296	9.57491823554808	9.20210553648226	9.94773093461391	0.5	0.37	0.69	10.0645904778352	10.4723457601625	10.8801010424898	17.5300684391367	18.2402789560334	18.9504894729302	17.8785471646521	18.5970469483358	19.3271702413202	15.838845544277	0.557547760345959	-0.217457533484325	-7.10197150247106	-0.326369393690249	-0.324526731451519	-0.328066700357129	0.176740859834179	0.179959724748913	0.173775909865461	0.201032532400949	0.204587631370998	0.197730664449054	0.000197197099404162	0.000356581608678553	0.000456931800125611
132	8.11571529291185	0.21	15.8396903050659	15.1798785510868	16.4995020590449	0.227001979140824	9.72707418042981	9.34480105710122	10.1093473037584	0.51	0.37	0.69	10.1775123678416	10.5938496891818	11.0101870105219	17.6785906221485	18.4017788432654	19.1249670643823	18.0400318285687	18.7788476159646	19.5180303476179	15.8396903050659	0.559902562945306	0.0614546274928543	-6.76448175837135	-0.326369393690249	-0.324526731451519	-0.328066700357129	0.176740859834179	0.179959724748913	0.173775909865461	0.201032532400949	0.204587631370998	0.197730664449054	0.000197197099404162	0.000356581608678553	0.000456931800125611
132	8.11571529291185	0.21	15.8397659969528	15.1812845066448	16.4982474872609	0.235483306512833	9.91618312280098	9.53566518893172	10.2967010566702	0.5	0.37	0.68	10.4977314262564	10.9166403322937	11.335549238331	18.3619022610617	19.0946286070326	19.8273549530036	18.7491819612768	19.4984367677432	20.2479136707587	15.8397659969528	0.55239338654849	-0.0275133142056062	-6.97253471221175	-0.326369393690249	-0.324526731451519	-0.328066700357129	0.176740859834179	0.179959724748913	0.173775909865461	0.201032532400949	0.204587631370998	0.197730664449054	0.000197197099404162	0.000356581608678553	0.000456931800125611
132	8.11571529291185	0.21	15.842186588724	15.1845835159784	16.4997896614697	0.230718115749025	9.88646768635088	9.50199966405086	10.2709357086509	0.5	0.37	0.69	10.4285685458601	10.8505272141408	11.2724858824216	18.204617455157	18.9412090692561	19.6778006833553	18.5699039094283	19.3240885723773	20.0649691949837	15.842186588724	0.55890337156967	0.0499145196525285	-6.80212704737054	-0.326369393690249	-0.324526731451519	-0.328066700357129	0.176740859834179	0.179959724748913	0.173775909865461	0.201032532400949	0.204587631370998	0.197730664449054	0.000197197099404162	0.000356581608678553	0.000456931800125611
132	8.11571529291185	0.21	15.8431469059874	15.1846224340319	16.5016713779429	0.232921429517028	9.8731581139689	9.49157560288151	10.2547406250563	0.5	0.37	0.68	10.4077199253153	10.8261334817106	11.2445470381059	18.1576077998391	18.8875841356436	19.617560471448	18.5281136945934	19.2809255556211	20.0241523225708	15.8431469059874	0.555557909924688	-0.028735706283563	-6.92690901952203	-0.326369393690249	-0.324526731451519	-0.328066700357129	0.176740859834179	0.179959724748913	0.173775909865461	0.201032532400949	0.204587631370998	0.197730664449054	0.000197197099404162	0.000356581608678553	0.000456931800125611
132	8.11571529291185	0.21	15.8450458287991	15.1881742988016	16.5019173587967	0.232924856792358	9.78635521019909	9.40813112662008	10.1645792937781	0.5	0.37	0.68	10.3408350089441	10.7565554949855	11.1722759810269	18.0687731937353	18.795170933161	19.5215686725867	18.4342835299714	19.1833312621203	19.921560703441	15.8450458287991	0.555393465026916	0.0410350677948272	-6.8661139842658	-0.326369393690249	-0.324526731451519	-0.328066700357129	0.176740859834179	0.179959724748913	0.173775909865461	0.201032532400949	0.204587631370998	0.197730664449054	0.000197197099404162	0.000356581608678553	0.000456931800125611
132	8.11571529291185	0.21	15.8451640763689	15.1898293834345	16.5004987693034	0.233270946540509	9.81231038542183	9.43345010217505	10.1911706686686	0.5	0.37	0.68	10.325853842978	10.7405542833623	11.1552547237466	17.9943826153897	18.7170616798548	19.4397407443198	18.361603799576	19.0994392630805	19.8315572145156	15.8451640763689	0.556034497742287	0.0914787924135293	-6.81533881870609	-0.326369393690249	-0.324526731451519	-0.328066700357129	0.176740859834179	0.179959724748913	0.173775909865461	0.201032532400949	0.204587631370998	0.197730664449054	0.000197197099404162	0.000356581608678553	0.000456931800125611
132	8.11571529291185	0.21	15.8456377655018	15.1956466069199	16.4956289240838	0.241367088085061	9.98768467791727	9.61058270458015	10.3647866512544	0.5	0.37	0.68	10.5152295036969	10.9278281897315	11.3404268757661	18.319326712112	19.0381441309614	19.7569615498107	18.6977089442444	19.4326300221453	20.1712669079463	15.8456377655018	0.556736772431174	0.0493495701480958	-6.8491386248758	-0.326369393690249	-0.324526731451519	-0.328066700357129	0.176740859834179	0.179959724748913	0.173775909865461	0.201032532400949	0.204587631370998	0.197730664449054	0.000197197099404162	0.000356581608678553	0.000456931800125611
132	8.11571529291185	0.21	15.8478122590266	15.1888292841818	16.5067952338714	0.234822145075348	9.94084982056411	9.55868355238283	10.3230160887454	0.51	0.37	0.68	10.4116538228321	10.8279227436789	11.2441916645258	18.0866374747035	18.8097603513817	19.5328832280598	18.4560872710435	19.1976730921339	19.9338125479342	15.8478122590266	0.555606952165086	0.0532720197711117	-6.83582721144039	-0.326369393690249	-0.324526731451519	-0.328066700357129	0.176740859834179	0.179959724748913	0.173775909865461	0.201032532400949	0.204587631370998	0.197730664449054	0.000197197099404162	0.000356581608678553	0.000456931800125611
132	8.11571529291185	0.21	15.8497562626683	15.1883801364701	16.5111323888665	0.230080082222636	9.90170939788304	9.51595524554048	10.2874635502256	0.5	0.37	0.68	10.4639306121209	10.8881134271191	11.3122962421173	18.2890543249995	19.0304490106874	19.7718436963752	18.6657166635658	19.4257185303358	20.1795035797475	15.8497562626683	0.554516742144384	0.0469817274255332	-6.87190350392127	-0.326369393690249	-0.324526731451519	-0.328066700357129	0.176740859834179	0.179959724748913	0.173775909865461	0.201032532400949	0.204587631370998	0.197730664449054	0.000197197099404162	0.000356581608678553	0.000456931800125611
132	8.11571529291185	0.21	15.8523570991622	15.1887406600459	16.5159735382785	0.228204426836109	9.93125958677646	9.54229450920202	10.3202246643509	0.5	0.37	0.67	10.5271042511305	10.9562123569143	11.3853204626982	18.4384294748695	19.190020734616	19.9416119943625	18.8291551352531	19.5987526883203	20.3676764823406	15.8523570991622	0.55315202923519	-0.0393199099042081	-6.97632819871955	-0.326369393690249	-0.324526731451519	-0.328066700357129	0.176740859834179	0.179959724748913	0.173775909865461	0.201032532400949	0.204587631370998	0.197730664449054	0.000197197099404162	0.000356581608678553	0.000456931800125611
132	8.11571529291185	0.21	15.8526932021207	15.2056743267473	16.4997120774941	0.23871009438112	9.94395681809358	9.56576159334325	10.3221520428439	0.5	0.37	0.68	10.4947100880968	10.9096325385182	11.3245549889396	18.3157436149969	19.0398811241068	19.7640186332168	18.6927391345323	19.4327200429162	20.1739794750878	15.8526932021207	0.559428146028485	0.0727065630222789	-6.78016624468341	-0.326369393690249	-0.324526731451519	-0.328066700357129	0.176740859834179	0.179959724748913	0.173775909865461	0.201032532400949	0.204587631370998	0.197730664449054	0.000197197099404162	0.000356581608678553	0.000456931800125611
132	8.11571529291185	0.21	15.8555669885596	15.1946979774515	16.5164359996677	0.237019790250194	9.98042400337542	9.59906808402155	10.3617799227293	0.5	0.37	0.67	10.5778641398815	10.9981060913455	11.4183480428095	18.5138190822379	19.2493440764413	19.9848690706447	18.9054470532743	19.6604372007135	20.4045481394582	15.8555669885596	0.552732033364107	-0.102795046895779	-7.04826873257993	-0.326369393690249	-0.324526731451519	-0.328066700357129	0.176740859834179	0.179959724748913	0.173775909865461	0.201032532400949	0.204587631370998	0.197730664449054	0.000197197099404162	0.000356581608678553	0.000456931800125611
132	8.11571529291185	0.21	15.8557050668712	15.1988401884047	16.5125699453378	0.23631848921806	9.94725100559624	9.56642418048664	10.3280778307058	0.5	0.37	0.68	10.5352332545189	10.9546271007892	11.3740209470595	18.4316343073625	19.1653735439282	19.8991127804939	18.8157812456156	19.556398751983	20.3045063228762	15.8557050668712	0.556589864451594	-0.115349508197271	-7.02541318372062	-0.326369393690249	-0.324526731451519	-0.328066700357129	0.176740859834179	0.179959724748913	0.173775909865461	0.201032532400949	0.204587631370998	0.197730664449054	0.000197197099404162	0.000356581608678553	0.000456931800125611
132	8.11571529291185	0.21	15.8570299256443	15.20309105647	16.5109687948187	0.239214608503275	9.92967868462347	9.55254997369021	10.3068073955567	0.5	0.37	0.68	10.5099580525006	10.9248846368387	11.3398112211768	18.3760675259664	19.1015432028461	19.8270188797258	18.7542504367586	19.4914915158478	20.2278754888042	15.8570299256443	0.552345161560938	0.0344957472729407	-6.92761174568867	-0.326369393690249	-0.324526731451519	-0.328066700357129	0.176740859834179	0.179959724748913	0.173775909865461	0.201032532400949	0.204587631370998	0.197730664449054	0.000197197099404162	0.000356581608678553	0.000456931800125611
132	8.11571529291185	0.21	15.8580355577369	15.1939398601375	16.5221312553363	0.231116347036403	9.87564781841279	9.49203090799931	10.2592647288263	0.5	0.37	0.68	10.4348107404293	10.8565297482782	11.2782487561272	18.2349712582881	18.971930861916	19.7088904655439	18.615121345668	19.3682464580908	20.1245842864773	15.8580355577369	0.553494391878737	0.0915596476510999	-6.84419497406946	-0.326369393690249	-0.324526731451519	-0.328066700357129	0.176740859834179	0.179959724748913	0.173775909865461	0.201032532400949	0.204587631370998	0.197730664449054	0.000197197099404162	0.000356581608678553	0.000456931800125611
132	8.11571529291185	0.21	15.8639620053842	15.2163462777103	16.511577733058	0.236076382553557	9.82500576805218	9.44860657868271	10.2014049574216	0.5	0.37	0.68	10.4029281721296	10.8173441707693	11.2317601694089	18.1972592482746	18.9221739299007	19.6470886115269	18.5679876133063	19.3066348548121	20.0340310960078	15.8639620053842	0.555082834939055	-0.00281370881886358	-6.92506616963402	-0.326369393690249	-0.324526731451519	-0.328066700357129	0.176740859834179	0.179959724748913	0.173775909865461	0.201032532400949	0.204587631370998	0.197730664449054	0.000197197099404162	0.000356581608678553	0.000456931800125611
132	8.11571529291185	0.21	15.86660713803	15.2207994765223	16.5124147995377	0.236853592256636	9.90660690700729	9.52789754388628	10.2853162701283	0.5	0.37	0.67	10.4706805815925	10.8868631398361	11.3030456980798	18.2936233339604	19.0207476979735	19.7478720619865	18.6851668741575	19.430999158291	20.1639007617773	15.86660713803	0.55543014246435	0.0798997681177694	-6.82312892361531	-0.326369393690249	-0.324526731451519	-0.328066700357129	0.176740859834179	0.179959724748913	0.173775909865461	0.201032532400949	0.204587631370998	0.197730664449054	0.000197197099404162	0.000356581608678553	0.000456931800125611
132	8.11571529291185	0.21	15.8709851001662	15.2061827581441	16.5357874421883	0.226084811010678	9.83197815070003	9.44456972255438	10.2193865788457	0.5	0.37	0.69	10.3145141916701	10.7376070214618	11.1606998512536	17.9482700406845	18.6844932132225	19.4207163857605	18.3137372325874	19.0626028235242	19.8159100942095	15.8709851001662	0.558710165659153	-0.173874091454944	-7.02128160499823	-0.326369393690249	-0.324526731451519	-0.328066700357129	0.176740859834179	0.179959724748913	0.173775909865461	0.201032532400949	0.204587631370998	0.197730664449054	0.000197197099404162	0.000356581608678553	0.000456931800125611
132	8.11571529291185	0.21	15.8719573271402	15.2083007994284	16.535613854852	0.230271887132021	9.81445026357103	9.43230246629858	10.1965980608435	0.5	0.37	0.68	10.3387371343407	10.7576089460308	11.1764807577209	18.0327621786164	18.7633558348227	19.4939494910289	18.4108870213972	19.1553181538395	19.9049074554633	15.8719573271402	0.556878573161031	-0.00174595826433093	-6.87657319822893	-0.326369393690249	-0.324526731451519	-0.328066700357129	0.176740859834179	0.179959724748913	0.173775909865461	0.201032532400949	0.204587631370998	0.197730664449054	0.000197197099404162	0.000356581608678553	0.000456931800125611
132	8.11571529291185	0.21	15.87588799155	15.2122247838835	16.5395511992164	0.231181437949292	9.90807567437474	9.52326958800358	10.2928817607459	0.5	0.37	0.68	10.4364978145021	10.8582046497762	11.2799114850504	18.201080351672	18.9365301289919	19.6719799063117	18.5797011085239	19.3309580168361	20.0735856712943	15.87588799155	0.557069000564607	0.00748673240917347	-6.86781154768767	-0.326369393690249	-0.324526731451519	-0.328066700357129	0.176740859834179	0.179959724748913	0.173775909865461	0.201032532400949	0.204587631370998	0.197730664449054	0.000197197099404162	0.000356581608678553	0.000456931800125611
132	8.11571529291185	0.21	15.8772280030063	15.2257225067742	16.5287334992384	0.236481104023933	10.0288814511419	9.64510233506872	10.4126605672151	0.5	0.37	0.68	10.5680267396705	10.9885290650882	11.409031390506	18.4282264681071	19.1614865434317	19.8947466187563	18.8178369323162	19.5674784746745	20.3079710286436	15.8772280030063	0.557879275340562	-0.0482817163143129	-6.91582022125275	-0.326369393690249	-0.324526731451519	-0.328066700357129	0.176740859834179	0.179959724748913	0.173775909865461	0.201032532400949	0.204587631370998	0.197730664449054	0.000197197099404162	0.000356581608678553	0.000456931800125611
132	8.11571529291185	0.21	15.877409848919	15.2221346340208	16.5326850638172	0.235637234630137	9.92970379681644	9.54882985172035	10.3105777419125	0.5	0.37	0.68	10.4621479629416	10.8794514054264	11.2967548479112	18.2431541292037	18.9708183762458	19.698482623288	18.6245573457974	19.3733386537463	20.1147300716065	15.877409848919	0.556695424719249	-0.00902206096244801	-6.89133410899129	-0.326369393690249	-0.324526731451519	-0.328066700357129	0.176740859834179	0.179959724748913	0.173775909865461	0.201032532400949	0.204587631370998	0.197730664449054	0.000197197099404162	0.000356581608678553	0.000456931800125611
132	8.11571529291185	0.21	15.8799127581213	15.2300918900282	16.5297336262143	0.231991523393739	9.74768810496415	9.36997179270958	10.1254044172187	0.51	0.37	0.69	10.2216728735374	10.6337224152307	11.045771956924	17.7740022362973	18.4904964507113	19.2069906651253	18.1296919924683	18.8630370530686	19.5955758726961	15.8799127581213	0.559929720197231	0.05493672693243	-6.77492658448516	-0.326369393690249	-0.324526731451519	-0.328066700357129	0.176740859834179	0.179959724748913	0.173775909865461	0.201032532400949	0.204587631370998	0.197730664449054	0.000197197099404162	0.000356581608678553	0.000456931800125611
132	8.11571529291185	0.21	15.8839123700152	15.2216664781337	16.5461582618967	0.232470832637	9.90167925349999	9.51851125489207	10.2848472521079	0.51	0.37	0.68	10.3903001040543	10.8085619928303	11.2268238816062	18.0745873079439	18.8021804429407	19.5297735779375	18.4596522006466	19.2029359674875	19.9477038191653	15.8839123700152	0.558376011851526	0.0312166582414206	-6.80439095671998	-0.326369393690249	-0.324526731451519	-0.328066700357129	0.176740859834179	0.179959724748913	0.173775909865461	0.201032532400949	0.204587631370998	0.197730664449054	0.000197197099404162	0.000356581608678553	0.000456931800125611
132	8.11571529291185	0.21	15.8877578204675	15.2313335877065	16.5441820532285	0.230631361852888	9.76468012159237	9.38485538386011	10.1445048593246	0.5	0.37	0.68	10.2919735571214	10.7085112657156	11.1250489743098	17.95711133235	18.6838732080811	19.4106350838121	18.3257623912463	19.0647279979241	19.8068089703012	15.8877578204675	0.555110898297423	0.0206619282975782	-6.89327904927376	-0.326369393690249	-0.324526731451519	-0.328066700357129	0.176740859834179	0.179959724748913	0.173775909865461	0.201032532400949	0.204587631370998	0.197730664449054	0.000197197099404162	0.000356581608678553	0.000456931800125611
132	8.11571529291185	0.21	15.888256346045	15.2238763622159	16.552636329874	0.224694480976342	9.79670779205209	9.40914903226238	10.1842665518418	0.51	0.37	0.68	10.2607736663592	10.6834104747445	11.1060472831298	17.8379296215024	18.5726661909436	19.3074027603848	18.2254196310893	18.9719820343095	19.717391144015	15.888256346045	0.557149179233746	-0.0337615441579943	-6.87940615563498	-0.326369393690249	-0.324526731451519	-0.328066700357129	0.176740859834179	0.179959724748913	0.173775909865461	0.201032532400949	0.204587631370998	0.197730664449054	0.000197197099404162	0.000356581608678553	0.000456931800125611
132	8.11571529291185	0.21	15.8896235218641	15.2353251633052	16.543921880423	0.23375504240585	9.88504120497467	9.50388852946094	10.2661938804884	0.5	0.37	0.68	10.4408866725389	10.8596175822752	11.2783484920115	18.237710738134	18.9691326420775	19.700554546021	18.6107732678129	19.3526582680217	20.1004504537886	15.8896235218641	0.554094282496436	0.0245156700958732	-6.90411970891774	-0.326369393690249	-0.324526731451519	-0.328066700357129	0.176740859834179	0.179959724748913	0.173775909865461	0.201032532400949	0.204587631370998	0.197730664449054	0.000197197099404162	0.000356581608678553	0.000456931800125611
132	8.11571529291185	0.21	15.8905468800723	15.2248638976578	16.5562298624868	0.233326295908516	9.85307314613352	9.47269783962421	10.2334484526428	0.5	0.36	0.68	10.4338028174844	10.8527712055773	11.2717395936702	18.2562120126208	18.9892885191839	19.722365025747	18.6177069098356	19.373429692126	20.1233247641015	15.8905468800723	0.550547063606037	-0.0261500183385451	-7.01515478005351	-0.326369393690249	-0.324526731451519	-0.328066700357129	0.176740859834179	0.179959724748913	0.173775909865461	0.201032532400949	0.204587631370998	0.197730664449054	0.000197197099404162	0.000356581608678553	0.000456931800125611
132	8.11571529291185	0.21	15.8911390431133	15.2327148712432	16.5495632149833	0.232286923265812	9.89984068366734	9.51654629461454	10.2831350727201	0.5	0.37	0.68	10.5142819614077	10.9377617781357	11.3612415948637	18.4337772189509	19.1762275952047	19.9186779714585	18.8110502178034	19.5725729045248	20.3242589364526	15.8911390431133	0.551277392079099	-0.0798678775996049	-7.05554339868876	-0.326369393690249	-0.324526731451519	-0.328066700357129	0.176740859834179	0.179959724748913	0.173775909865461	0.201032532400949	0.204587631370998	0.197730664449054	0.000197197099404162	0.000356581608678553	0.000456931800125611
132	8.11571529291185	0.21	15.8917003146202	15.2378107569663	16.5455898722741	0.246715777146256	10.1240879117045	9.74733722741326	10.5008385959958	0.5	0.37	0.68	10.6741821788683	11.0867569514768	11.4993317240853	18.6067394007939	19.3259206128651	20.0451018249364	19.0022280605549	19.7288087680106	20.4702182782348	15.8917003146202	0.556567105153246	0.141963636692781	-6.75342382097299	-0.326369393690249	-0.324526731451519	-0.328066700357129	0.176740859834179	0.179959724748913	0.173775909865461	0.201032532400949	0.204587631370998	0.197730664449054	0.000197197099404162	0.000356581608678553	0.000456931800125611
132	8.11571529291185	0.21	15.8917561721364	15.2285960983792	16.5549162458935	0.230856195188237	9.80180708925799	9.42077958593231	10.1828345925837	0.5	0.37	0.69	10.3805378398517	10.8003831806983	11.2202285215449	18.1674739536445	18.9022652922114	19.6370566307783	18.5407094531176	19.2888822436929	20.0303976533449	15.8917561721364	0.556413573288475	-0.158344118828179	-7.03862233574831	-0.326369393690249	-0.324526731451519	-0.328066700357129	0.176740859834179	0.179959724748913	0.173775909865461	0.201032532400949	0.204587631370998	0.197730664449054	0.000197197099404162	0.000356581608678553	0.000456931800125611
132	8.11571529291185	0.21	15.8926990678461	15.2444734394867	16.5409246962055	0.238731414188419	9.78509771602517	9.41296615575003	10.1572292763003	0.5	0.37	0.68	10.346148153634	10.7551720671958	11.1641959807576	18.0780555889649	18.7927522023117	19.5074488156585	18.4555767261378	19.1829155714241	19.9090638520318	15.8926990678461	0.553413749073634	0.0408126550696223	-6.90785692849101	-0.326369393690249	-0.324526731451519	-0.328066700357129	0.176740859834179	0.179959724748913	0.173775909865461	0.201032532400949	0.204587631370998	0.197730664449054	0.000197197099404162	0.000356581608678553	0.000456931800125611
132	8.11571529291185	0.21	15.8975867458928	15.2447830580008	16.5503904337848	0.233048321916302	9.79569777035864	9.41724337275342	10.1741521679639	0.5	0.37	0.68	10.2924609212856	10.7060880246384	11.1197151279912	17.9186277685483	18.6387305852259	19.3588334019035	18.2996385171016	19.0350964308465	19.77127686386	15.8975867458928	0.556756828018869	-0.0526332177208918	-6.94250188853295	-0.326369393690249	-0.324526731451519	-0.328066700357129	0.176740859834179	0.179959724748913	0.173775909865461	0.201032532400949	0.204587631370998	0.197730664449054	0.000197197099404162	0.000356581608678553	0.000456931800125611
132	8.11571529291185	0.21	15.8976220602216	15.2334975879217	16.5617465325215	0.233198933087021	9.88635249071871	9.50455652647544	10.268148454962	0.5	0.37	0.68	10.4925186062898	10.9140007919625	11.3354829776353	18.3858952530639	19.1244526583532	19.8630100636425	18.7713189708955	19.517929215674	20.2777968953663	15.8976220602216	0.55288852689533	0.0737681510280584	-6.87593530822961	-0.326369393690249	-0.324526731451519	-0.328066700357129	0.176740859834179	0.179959724748913	0.173775909865461	0.201032532400949	0.204587631370998	0.197730664449054	0.000197197099404162	0.000356581608678553	0.000456931800125611
132	8.11571529291185	0.21	15.8985652362314	15.2365760876382	16.5605543848246	0.228306952571436	9.83690658083612	9.45174900905481	10.2220641526174	0.5	0.37	0.68	10.3310494828404	10.7520384372605	11.1730273916806	17.9867908489543	18.7197502917923	19.4527097346303	18.3769550513684	19.122888057974	19.8723379960124	15.8985652362314	0.55437460938549	0.00907550245240214	-6.90233124695771	-0.326369393690249	-0.324526731451519	-0.328066700357129	0.176740859834179	0.179959724748913	0.173775909865461	0.201032532400949	0.204587631370998	0.197730664449054	0.000197197099404162	0.000356581608678553	0.000456931800125611
132	8.11571529291185	0.21	15.8994829098537	15.2386630166825	16.560302803025	0.229259546645092	9.85845212415937	9.47349154237629	10.2434127059424	0.5	0.37	0.68	10.4155895993308	10.8388328580424	11.262076116754	18.2026962060077	18.9423728595562	19.6820495131048	18.5953102991102	19.3455491081063	20.0951389766633	15.8994829098537	0.555130393294735	0.0212046923387173	-6.88796819696886	-0.326369393690249	-0.324526731451519	-0.328066700357129	0.176740859834179	0.179959724748913	0.173775909865461	0.201032532400949	0.204587631370998	0.197730664449054	0.000197197099404162	0.000356581608678553	0.000456931800125611
132	8.11571529291185	0.21	15.8996376683588	15.2447384207361	16.5545369159815	0.232150266415124	9.88424884015838	9.50141143491737	10.2670862453994	0.51	0.37	0.69	10.3683398912518	10.7861081741867	11.2038764571216	18.0327020194658	18.7592880533308	19.4858740871959	18.4003175932627	19.1422341795329	19.883803456187	15.8996376683588	0.559473442897648	0.0780466056953237	-6.75938029678625	-0.326369393690249	-0.324526731451519	-0.328066700357129	0.176740859834179	0.179959724748913	0.173775909865461	0.201032532400949	0.204587631370998	0.197730664449054	0.000197197099404162	0.000356581608678553	0.000456931800125611
132	8.11571529291185	0.21	15.9003846116246	15.2423412927433	16.5584279305058	0.235777154043929	10.0245364076744	9.64017425859374	10.4088985567552	0.5	0.37	0.67	10.6315031526965	11.055390448726	11.4792777447556	18.6172030616357	19.3594871725545	20.1017712834733	19.0175818967402	19.7842527382746	20.5351464488463	15.9003846116246	0.553014160665873	0.0686972280045873	-6.87967871028007	-0.326369393690249	-0.324526731451519	-0.328066700357129	0.176740859834179	0.179959724748913	0.173775909865461	0.201032532400949	0.204587631370998	0.197730664449054	0.000197197099404162	0.000356581608678553	0.000456931800125611
132	8.11571529291185	0.21	15.900874433729	15.2349972877159	16.566751579742	0.233835995838226	9.95867290280239	9.57476785268321	10.3425779529216	0.49	0.37	0.67	10.5970147841731	11.0219073303345	11.446799876496	18.5999222292137	19.345695305437	20.0914683816602	18.9894030217614	19.7492184827337	20.506946466395	15.900874433729	0.550197117285932	0.118014783243493	-6.88951792332935	-0.326369393690249	-0.324526731451519	-0.328066700357129	0.176740859834179	0.179959724748913	0.173775909865461	0.201032532400949	0.204587631370998	0.197730664449054	0.000197197099404162	0.000356581608678553	0.000456931800125611
132	8.11571529291185	0.21	15.9041771924146	15.2451388777075	16.5632155071217	0.236786688743784	9.87542720606552	9.49783989964647	10.2530145124846	0.5	0.37	0.68	10.3828005375468	10.7955695175972	11.2083384976475	18.0784309172548	18.7971402350001	19.5158495527454	18.4656789014574	19.196270112228	19.9327453113038	15.9041771924146	0.556889121977137	-0.0923472333574179	-6.96317929720777	-0.326369393690249	-0.324526731451519	-0.328066700357129	0.176740859834179	0.179959724748913	0.173775909865461	0.201032532400949	0.204587631370998	0.197730664449054	0.000197197099404162	0.000356581608678553	0.000456931800125611
132	8.11571529291185	0.21	15.9065421817883	15.2460464802672	16.5670378833094	0.229840921774359	9.74351325375284	9.36366573812931	10.1233607693764	0.5	0.37	0.68	10.3052105877636	10.7232529174678	11.141295247172	18.021560774489	18.7526254322088	19.4836900899286	18.3931043463617	19.1398491415245	19.8885062975793	15.9065421817883	0.554056156265364	0.0791190606887849	-6.84650365983602	-0.326369393690249	-0.324526731451519	-0.328066700357129	0.176740859834179	0.179959724748913	0.173775909865461	0.201032532400949	0.204587631370998	0.197730664449054	0.000197197099404162	0.000356581608678553	0.000456931800125611
132	8.11571529291185	0.21	15.9091016468809	15.2442611948496	16.5739420989121	0.229309598610156	9.83987473580598	9.45569398971186	10.2240554819001	0.5	0.37	0.68	10.4087948638665	10.8316996851405	11.2546045064145	18.2053217923638	18.9449961215757	19.6846704507877	18.5822499613843	19.340749069203	20.1001536839772	15.9091016468809	0.554784677853363	-0.113699049003786	-7.02902187626199	-0.326369393690249	-0.324526731451519	-0.328066700357129	0.176740859834179	0.179959724748913	0.173775909865461	0.201032532400949	0.204587631370998	0.197730664449054	0.000197197099404162	0.000356581608678553	0.000456931800125611
132	8.11571529291185	0.21	15.911635874569	15.2502838403056	16.5729879088324	0.231026323526447	9.80062279560351	9.41982375502564	10.1814218361814	0.5	0.37	0.68	10.3047233729784	10.7212947309889	11.1378660889994	17.9505773566995	18.6762345253491	19.4018916939987	18.3245005683907	19.0617008126214	19.7985779015249	15.911635874569	0.55581289712903	0.0239302983727297	-6.87076548903298	-0.326369393690249	-0.324526731451519	-0.328066700357129	0.176740859834179	0.179959724748913	0.173775909865461	0.201032532400949	0.204587631370998	0.197730664449054	0.000197197099404162	0.000356581608678553	0.000456931800125611
132	8.11571529291185	0.21	15.9125833954439	15.2614028343615	16.5637639565263	0.235666534180359	9.8868804311774	9.50767990611228	10.2660809562425	0.5	0.37	0.68	10.4336758553024	10.8498084346235	11.2659410139446	18.2122601891401	18.9386307332204	19.6650012773008	18.5750628610442	19.3150237642258	20.0542942377269	15.9125833954439	0.555915792779186	-0.14129318122078	-7.06893979015215	-0.326369393690249	-0.324526731451519	-0.328066700357129	0.176740859834179	0.179959724748913	0.173775909865461	0.201032532400949	0.204587631370998	0.197730664449054	0.000197197099404162	0.000356581608678553	0.000456931800125611
132	8.11571529291185	0.21	15.9146623409486	15.254513433386	16.5748112485112	0.225892417856775	9.64733942492573	9.2669971846579	10.0276816651936	0.5	0.37	0.68	10.2041277101973	10.622932282589	11.0417368549806	17.8508175220677	18.5834626056548	19.316107689242	18.2136433876733	18.9557975161701	19.7099763817813	15.9146623409486	0.553039781877745	-0.0694293166900606	-7.02593701777064	-0.326369393690249	-0.324526731451519	-0.328066700357129	0.176740859834179	0.179959724748913	0.173775909865461	0.201032532400949	0.204587631370998	0.197730664449054	0.000197197099404162	0.000356581608678553	0.000456931800125611
132	8.11571529291185	0.21	15.9153974439435	15.2504315382823	16.5803633496046	0.233616748880226	10.0261178303765	9.63937614392206	10.4128595168309	0.5	0.37	0.68	10.5270419903927	10.9493977437065	11.3717534970203	18.3178403533011	19.0527709509525	19.7877015486038	18.6975348086714	19.45368226318	20.1969161547634	15.9153974439435	0.557822312850126	0.220285829671922	-6.62558151333738	-0.326369393690249	-0.324526731451519	-0.328066700357129	0.176740859834179	0.179959724748913	0.173775909865461	0.201032532400949	0.204587631370998	0.197730664449054	0.000197197099404162	0.000356581608678553	0.000456931800125611
132	8.11571529291185	0.21	15.915751192323	15.2515225975069	16.5799797871392	0.235541175802099	9.90016801862773	9.52032568733092	10.2800103499245	0.5	0.37	0.68	10.4450205555847	10.8617563993548	11.278492243125	18.2292028824854	18.9565123410032	19.6838217995209	18.598755460464	19.347464044003	20.0858105682486	15.915751192323	0.553479209071919	0.00344242107012395	-6.92140822922321	-0.326369393690249	-0.324526731451519	-0.328066700357129	0.176740859834179	0.179959724748913	0.173775909865461	0.201032532400949	0.204587631370998	0.197730664449054	0.000197197099404162	0.000356581608678553	0.000456931800125611
132	8.11571529291185	0.21	15.9229063631748	15.2601637385798	16.5856489877697	0.230394083693706	9.91058041100611	9.5248225410552	10.296338280957	0.5	0.37	0.68	10.4609897176193	10.884662609545	11.3083355014706	18.26955095542	19.0094726737664	19.7493943921129	18.6455522388277	19.3997203671799	20.1569617352422	15.9229063631748	0.5551888919258	0.0826545416666716	-6.80990854302271	-0.326369393690249	-0.324526731451519	-0.328066700357129	0.176740859834179	0.179959724748913	0.173775909865461	0.201032532400949	0.204587631370998	0.197730664449054	0.000197197099404162	0.000356581608678553	0.000456931800125611
132	8.11571529291185	0.21	15.923669125189	15.2575433852282	16.5897948651499	0.225339480674882	9.6285792214923	9.2483754306823	10.0087830123023	0.5	0.37	0.67	10.1574882081158	10.5750659276601	10.9926436472043	17.7396341425887	18.4689164040136	19.1981986654386	18.1128337070006	18.8568499776239	19.6023385697928	15.923669125189	0.551830290473793	0.192478939463943	-6.7545525285546	-0.326369393690249	-0.324526731451519	-0.328066700357129	0.176740859834179	0.179959724748913	0.173775909865461	0.201032532400949	0.204587631370998	0.197730664449054	0.000197197099404162	0.000356581608678553	0.000456931800125611
132	8.11571529291185	0.21	15.9240618574425	15.2612479168059	16.5868757980791	0.225240150901439	9.70481000019812	9.32148702241446	10.0881329779818	0.5	0.36	0.67	10.2621634776843	10.6841694358871	11.1061753940899	17.950111902657	18.6882656252906	19.4264193479243	18.3192703990815	19.073644608382	19.8288131840526	15.9240618574425	0.549266309587642	-0.0485852041806728	-7.06127592975943	-0.326369393690249	-0.324526731451519	-0.328066700357129	0.176740859834179	0.179959724748913	0.173775909865461	0.201032532400949	0.204587631370998	0.197730664449054	0.000197197099404162	0.000356581608678553	0.000456931800125611
132	8.11571529291185	0.21	15.92674588353	15.2610705569454	16.5924212101145	0.223573180302533	9.69261854956206	9.30793935206666	10.0772977470575	0.5	0.37	0.67	10.2050964457279	10.6268534171282	11.0486103885286	17.8026815036444	18.5384320253286	19.2741825470128	18.1862076926577	18.9367288898077	19.6886677802635	15.92674588353	0.55383519478633	-0.0979149345324903	-7.0133334899765	-0.326369393690249	-0.324526731451519	-0.328066700357129	0.176740859834179	0.179959724748913	0.173775909865461	0.201032532400949	0.204587631370998	0.197730664449054	0.000197197099404162	0.000356581608678553	0.000456931800125611
132	8.11571529291185	0.21	15.9288319262031	15.2732076058183	16.5844562465879	0.237713849893129	9.95184850019025	9.57231274536962	10.3313842550109	0.5	0.37	0.67	10.513142812183	10.9299818456433	11.3468208791035	18.3606280936786	19.0886146344324	19.8166011751862	18.7536708245559	19.5020401654661	20.2516334486555	15.9288319262031	0.553300549768026	0.0185486066684496	-6.92847944940864	-0.326369393690249	-0.324526731451519	-0.328066700357129	0.176740859834179	0.179959724748913	0.173775909865461	0.201032532400949	0.204587631370998	0.197730664449054	0.000197197099404162	0.000356581608678553	0.000456931800125611
132	8.11571529291185	0.21	15.9329158464775	15.2826099204057	16.5832217725492	0.237168953465274	9.95166042218115	9.57156032765081	10.3317605167115	0.5	0.37	0.68	10.524515810124	10.9424591043597	11.3604023985954	18.3943123463732	19.1247763065156	19.8552402666579	18.7865034995318	19.5376936797955	20.2802750317185	15.9329158464775	0.555668866239822	0.0349424625498953	-6.8667948419904	-0.326369393690249	-0.324526731451519	-0.328066700357129	0.176740859834179	0.179959724748913	0.173775909865461	0.201032532400949	0.204587631370998	0.197730664449054	0.000197197099404162	0.000356581608678553	0.000456931800125611
132	8.11571529291185	0.21	15.9360345953918	15.2730543633231	16.5990148274605	0.231925809224998	9.98458222570986	9.59761506457308	10.3715493868466	0.51	0.37	0.69	10.4378939350678	10.8587403804738	11.2795868258797	18.1142424421489	18.8445923183234	19.574942194498	18.4780529565248	19.2182491902573	19.9716085723977	15.9360345953918	0.561480947414389	-0.101296732098138	-6.89440035999897	-0.326369393690249	-0.324526731451519	-0.328066700357129	0.176740859834179	0.179959724748913	0.173775909865461	0.201032532400949	0.204587631370998	0.197730664449054	0.000197197099404162	0.000356581608678553	0.000456931800125611
132	8.11571529291185	0.21	15.9363398327326	15.2795301277842	16.5931495376811	0.234531310358644	9.90943428328186	9.52816718393005	10.2907013826337	0.5	0.37	0.68	10.4575974946353	10.8760555029806	11.2945135113259	18.2556417595256	18.9861364544759	19.7166311494261	18.6263967022219	19.377227842762	20.1215855946473	15.9363398327326	0.552721249772673	-0.0207262258453224	-6.97667799433246	-0.326369393690249	-0.324526731451519	-0.328066700357129	0.176740859834179	0.179959724748913	0.173775909865461	0.201032532400949	0.204587631370998	0.197730664449054	0.000197197099404162	0.000356581608678553	0.000456931800125611
132	8.11571529291185	0.21	15.9370155015443	15.2784326306943	16.5955983723943	0.238501670186905	10.0132124570343	9.63216473991872	10.3942601741499	0.5	0.37	0.67	10.6076084752682	11.0272446736407	11.4468808720132	18.5582302819856	19.29239248473	20.0265546874745	18.9536674618845	19.7048140507589	20.4499781464216	15.9370155015443	0.55213749704253	0.0161797941433354	-6.95691033485078	-0.326369393690249	-0.324526731451519	-0.328066700357129	0.176740859834179	0.179959724748913	0.173775909865461	0.201032532400949	0.204587631370998	0.197730664449054	0.000197197099404162	0.000356581608678553	0.000456931800125611
132	8.11571529291185	0.21	15.9377836841144	15.2694595810082	16.6061077872206	0.226947913535921	9.87274968504562	9.48469174405628	10.260807626035	0.51	0.37	0.68	10.3381665914056	10.7611437159474	11.1841208404891	17.9669077479119	18.7020082039673	19.4371086600226	18.3497703709426	19.0995379127061	19.848324262977	15.9377836841144	0.557929714583625	-0.143475354283551	-6.97789007428051	-0.326369393690249	-0.324526731451519	-0.328066700357129	0.176740859834179	0.179959724748913	0.173775909865461	0.201032532400949	0.204587631370998	0.197730664449054	0.000197197099404162	0.000356581608678553	0.000456931800125611
132	8.11571529291185	0.21	15.9378558296993	15.2774053769777	16.5983062824209	0.230129753639798	9.66919874904675	9.29255563095704	10.0458418671365	0.5	0.37	0.67	10.2445443733235	10.6597732177248	11.0750020621261	17.9354927247678	18.6624488144174	19.389404904067	18.3109386626482	19.053820424521	19.7995076862007	15.9378558296993	0.55209573189321	-0.0669806998161897	-7.03598913052573	-0.326369393690249	-0.324526731451519	-0.328066700357129	0.176740859834179	0.179959724748913	0.173775909865461	0.201032532400949	0.204587631370998	0.197730664449054	0.000197197099404162	0.000356581608678553	0.000456931800125611
132	8.11571529291185	0.21	15.9383201352119	15.2735347808564	16.6031054895673	0.227639021349447	9.80292508189847	9.41836902272121	10.1874811410757	0.5	0.37	0.69	10.3385535464346	10.7606811355978	11.1828087247609	18.04948381908	18.7864520086789	19.5234201982778	18.4223837530657	19.1811622383412	19.9261579321331	15.9383201352119	0.558001609042803	-0.0189449411217482	-6.86335125319016	-0.326369393690249	-0.324526731451519	-0.328066700357129	0.176740859834179	0.179959724748913	0.173775909865461	0.201032532400949	0.204587631370998	0.197730664449054	0.000197197099404162	0.000356581608678553	0.000456931800125611
132	8.11571529291185	0.21	15.9391436075087	15.2804773500652	16.5978098649522	0.234618458379381	9.92027565342867	9.53868404847157	10.3018672583858	0.5	0.37	0.68	10.4718059137462	10.890726721388	11.3096475290298	18.2834579040183	19.0148810238435	19.7463041436687	18.6697534832809	19.4185736961936	20.1648924131071	15.9391436075087	0.553935035185775	0.0684273021081258	-6.86382344026767	-0.326369393690249	-0.324526731451519	-0.328066700357129	0.176740859834179	0.179959724748913	0.173775909865461	0.201032532400949	0.204587631370998	0.197730664449054	0.000197197099404162	0.000356581608678553	0.000456931800125611
132	8.11571529291185	0.21	15.9429122828499	15.2920702077791	16.5937543579207	0.231624894743139	9.79823194025222	9.41816603761978	10.1782978428847	0.5	0.37	0.68	10.3620596577374	10.7802159677045	11.1983722776717	18.1174235993551	18.8485441727404	19.5796647461258	18.4823372638553	19.2276854323495	19.9783414151083	15.9429122828499	0.556891934881037	0.101016178497472	-6.77912165873028	-0.326369393690249	-0.324526731451519	-0.328066700357129	0.176740859834179	0.179959724748913	0.173775909865461	0.201032532400949	0.204587631370998	0.197730664449054	0.000197197099404162	0.000356581608678553	0.000456931800125611
132	8.11571529291185	0.21	15.9444547720437	15.2802652038096	16.6086443402778	0.233198227757523	9.91468609559152	9.53179517528734	10.2975770158957	0.5	0.37	0.68	10.4716827453655	10.8923288219725	11.3129748985795	18.2916603243528	19.0264338404309	19.7612073565091	18.6735344587436	19.4298038287795	20.1820879595765	15.9444547720437	0.556079293420227	-0.00311933686635789	-6.8865039987721	-0.326369393690249	-0.324526731451519	-0.328066700357129	0.176740859834179	0.179959724748913	0.173775909865461	0.201032532400949	0.204587631370998	0.197730664449054	0.000197197099404162	0.000356581608678553	0.000456931800125611
132	8.11571529291185	0.21	15.9457560397438	15.2800079152257	16.6115041642618	0.22965828908982	9.85652590468429	9.47207429831368	10.2409775110549	0.5	0.37	0.67	10.398282201887	10.8203266422185	11.24237108255	18.1546380299748	18.8914966666245	19.6283553032743	18.5554532019934	19.3078851517694	20.062368491196	15.9457560397438	0.553599385423564	-0.0327064661446335	-6.93633252664225	-0.326369393690249	-0.324526731451519	-0.328066700357129	0.176740859834179	0.179959724748913	0.173775909865461	0.201032532400949	0.204587631370998	0.197730664449054	0.000197197099404162	0.000356581608678553	0.000456931800125611
132	8.11571529291185	0.21	15.9501322555831	15.2825954583459	16.6176690528204	0.227263791118627	9.75779093903956	9.37459651152295	10.1409853665562	0.5	0.37	0.67	10.2816551937505	10.7019263991351	11.1221976045198	17.9401598789576	18.6734788315039	19.4067977840501	18.3401251800811	19.0874232029808	19.8402992270085	15.9501322555831	0.554158470911632	0.00739609420719281	-6.89888175638925	-0.326369393690249	-0.324526731451519	-0.328066700357129	0.176740859834179	0.179959724748913	0.173775909865461	0.201032532400949	0.204587631370998	0.197730664449054	0.000197197099404162	0.000356581608678553	0.000456931800125611
132	8.11571529291185	0.21	15.9503782686558	15.2927722352413	16.6079843020703	0.233371578365614	9.90645679284048	9.52406902269452	10.2888445629864	0.5	0.37	0.68	10.5018275947062	10.9234720018212	11.3451164089363	18.3882654689447	19.1265473747947	19.8648292806447	18.7697347002529	19.5166259156676	20.2713528681372	15.9503782686558	0.552581770386074	0.128477900606448	-6.83445701660136	-0.326369393690249	-0.324526731451519	-0.328066700357129	0.176740859834179	0.179959724748913	0.173775909865461	0.201032532400949	0.204587631370998	0.197730664449054	0.000197197099404162	0.000356581608678553	0.000456931800125611
132	8.11571529291185	0.21	15.9516566905653	15.2895291991764	16.6137841819542	0.237632842898528	9.95126760484806	9.57166915473616	10.33086605496	0.49	0.37	0.67	10.5853556897019	11.0051554705694	11.4249552514368	18.5700298248488	19.3064901460412	20.0429504672336	18.9628254239778	19.7239774924556	20.4861227362194	15.9516566905653	0.549286929787539	-0.0599214735190161	-7.06760550734484	-0.326369393690249	-0.324526731451519	-0.328066700357129	0.176740859834179	0.179959724748913	0.173775909865461	0.201032532400949	0.204587631370998	0.197730664449054	0.000197197099404162	0.000356581608678553	0.000456931800125611
132	8.11571529291185	0.21	15.9517298272469	15.2838947336641	16.6195649208297	0.229650082980037	9.94355837340037	9.555703089672	10.3314136571287	0.5	0.37	0.68	10.4823639826045	10.9078313938944	11.3332988051842	18.2927171120076	19.0351980073494	19.7776789026913	18.6836968524931	19.4420675923747	20.1813078391086	15.9517298272469	0.555283466252934	0.118866565058383	-6.77703980051506	-0.326369393690249	-0.324526731451519	-0.328066700357129	0.176740859834179	0.179959724748913	0.173775909865461	0.201032532400949	0.204587631370998	0.197730664449054	0.000197197099404162	0.000356581608678553	0.000456931800125611
132	8.11571529291185	0.21	15.9537083741643	15.2889906515794	16.6184260967493	0.225608793424843	9.67939521743153	9.29747945263951	10.0613109822236	0.5	0.37	0.68	10.1742815983076	10.5922140667385	11.0101465351694	17.7271664998562	18.4553514220037	19.1835363441512	18.1061357743789	18.8447032305733	19.5919838640748	15.9537083741643	0.555426958010406	-0.226969867493744	-7.1126225239788	-0.326369393690249	-0.324526731451519	-0.328066700357129	0.176740859834179	0.179959724748913	0.173775909865461	0.201032532400949	0.204587631370998	0.197730664449054	0.000197197099404162	0.000356581608678553	0.000456931800125611
132	8.11571529291185	0.21	15.9549189990996	15.2924523736765	16.6173856245226	0.226335416902257	9.72853753478134	9.34547927971992	10.1115957898428	0.5	0.37	0.68	10.2281600811561	10.647398200027	11.0666363188979	17.8225614269234	18.5530835410473	19.2836056551713	18.1958353971525	18.9409611333111	19.6919438286611	15.9549189990996	0.557618317419928	0.0661511772000378	-6.78698881588426	-0.326369393690249	-0.324526731451519	-0.328066700357129	0.176740859834179	0.179959724748913	0.173775909865461	0.201032532400949	0.204587631370998	0.197730664449054	0.000197197099404162	0.000356581608678553	0.000456931800125611
132	8.11571529291185	0.21	15.9557291071301	15.2881369766773	16.6233212375829	0.230738691246583	9.96155417717785	9.57418862106787	10.3489197332878	0.49	0.37	0.67	10.6031789951108	11.0321768444886	11.4611746938663	18.6185537533801	19.3718485456689	20.1251433379578	19.0151434720503	19.781076325853	20.5461528625902	15.9557291071301	0.549946197795652	-0.118815744840208	-7.11101420825576	-0.326369393690249	-0.324526731451519	-0.328066700357129	0.176740859834179	0.179959724748913	0.173775909865461	0.201032532400949	0.204587631370998	0.197730664449054	0.000197197099404162	0.000356581608678553	0.000456931800125611
132	8.11571529291185	0.21	15.9642131645944	15.295083327394	16.6333430017948	0.232603285847475	9.94525319476794	9.56054179365058	10.3299645958853	0.51	0.37	0.69	10.4297734478046	10.8494622942156	11.2691511406266	18.1360917248162	18.865878949101	19.5956661733858	18.5053613887786	19.2534527047099	19.9988167530398	15.9642131645944	0.559111594986815	-0.107324272115458	-6.94318734387388	-0.326369393690249	-0.324526731451519	-0.328066700357129	0.176740859834179	0.179959724748913	0.173775909865461	0.201032532400949	0.204587631370998	0.197730664449054	0.000197197099404162	0.000356581608678553	0.000456931800125611
132	8.11571529291185	0.21	15.9643770131882	15.2961397814324	16.632614244944	0.226467709964045	9.76669861756853	9.38228299081974	10.1511142443173	0.5	0.37	0.68	10.2631538440611	10.6836609553094	11.1041680665577	17.8776002596755	18.6100903066409	19.3425803536062	18.2397619450813	18.9834660862654	19.7376240602804	15.9643770131882	0.555789120130756	-0.0187271722261959	-6.90991659471718	-0.326369393690249	-0.324526731451519	-0.328066700357129	0.176740859834179	0.179959724748913	0.173775909865461	0.201032532400949	0.204587631370998	0.197730664449054	0.000197197099404162	0.000356581608678553	0.000456931800125611
132	8.11571529291185	0.21	15.9663417905603	15.3028361363678	16.6298474447529	0.227638905626967	9.75552114055194	9.37282455067675	10.1382177304271	0.5	0.37	0.67	10.3422010062849	10.764477667446	11.1867543286071	18.1169138155035	18.8566354542442	19.5963570929849	18.4988763797164	19.2561489673138	19.9980237741722	15.9663417905603	0.551380791315179	0.00198317996513256	-6.96507201783854	-0.326369393690249	-0.324526731451519	-0.328066700357129	0.176740859834179	0.179959724748913	0.173775909865461	0.201032532400949	0.204587631370998	0.197730664449054	0.000197197099404162	0.000356581608678553	0.000456931800125611
132	8.11571529291185	0.21	15.9670718528822	15.3049886126207	16.6291550931438	0.239312447447553	9.96708135411141	9.58863381834665	10.3455288898762	0.5	0.37	0.68	10.5223848611811	10.9376860079892	11.3529871547974	18.3669580025616	19.091871491516	19.8167849804705	18.7415094004625	19.4762460735691	20.2177688693528	15.9670718528822	0.551400129840155	0.0744761989300936	-6.90193711046918	-0.326369393690249	-0.324526731451519	-0.328066700357129	0.176740859834179	0.179959724748913	0.173775909865461	0.201032532400949	0.204587631370998	0.197730664449054	0.000197197099404162	0.000356581608678553	0.000456931800125611
132	8.11571529291185	0.21	15.9672682548127	15.3096255594533	16.6249109501722	0.236068336939811	9.87025526283218	9.49211411557632	10.248396410088	0.5	0.37	0.68	10.4632711517451	10.8801006703533	11.2969301889615	18.3169728990255	19.0466734759418	19.7763740528582	18.6819409090152	19.4367500758267	20.1815069019101	15.9672682548127	0.552382921611505	0.0277353450663354	-6.94931568012152	-0.326369393690249	-0.324526731451519	-0.328066700357129	0.176740859834179	0.179959724748913	0.173775909865461	0.201032532400949	0.204587631370998	0.197730664449054	0.000197197099404162	0.000356581608678553	0.000456931800125611
132	8.11571529291185	0.21	15.9679814464783	15.3073789472329	16.6285839457238	0.234145732102084	9.82504054815938	9.44661411470677	10.203466981612	0.5	0.37	0.68	10.3262570410383	10.7399215112395	11.1535859814407	17.9793669008922	18.6996109597077	19.4198550185232	18.3640990489429	19.1020105604418	19.8411261787603	15.9679814464783	0.552780611024883	0.070768240560549	-6.84936837979273	-0.326369393690249	-0.324526731451519	-0.328066700357129	0.176740859834179	0.179959724748913	0.173775909865461	0.201032532400949	0.204587631370998	0.197730664449054	0.000197197099404162	0.000356581608678553	0.000456931800125611
132	8.11571529291185	0.21	15.9695520913621	15.3106647003806	16.6284394823435	0.243128834828065	10.1488625356182	9.76750943339789	10.5302156378385	0.5	0.37	0.68	10.6914535164811	11.1088801894274	11.5263068623736	18.6314267550006	19.3588539912125	20.0862812274244	19.0175973412835	19.763321897728	20.5091412861224	15.9695520913621	0.554154211454818	0.121650047025165	-6.80418618492127	-0.326369393690249	-0.324526731451519	-0.328066700357129	0.176740859834179	0.179959724748913	0.173775909865461	0.201032532400949	0.204587631370998	0.197730664449054	0.000197197099404162	0.000356581608678553	0.000456931800125611
132	8.11571529291185	0.21	15.969814880381	15.3043508990673	16.6352788616947	0.233406021319892	9.91477551254616	9.53210347623251	10.2974475488598	0.5	0.37	0.67	10.5093221033706	10.9312251701596	11.3531282369486	18.3998334710815	19.1385058700716	19.8771782690617	18.8133265474405	19.5593055899264	20.3282025072711	15.969814880381	0.551307460957903	0.0309534332023806	-6.9189794841263	-0.326369393690249	-0.324526731451519	-0.328066700357129	0.176740859834179	0.179959724748913	0.173775909865461	0.201032532400949	0.204587631370998	0.197730664449054	0.000197197099404162	0.000356581608678553	0.000456931800125611
132	8.11571529291185	0.21	15.9700759340376	15.3128731636107	16.6272787044645	0.234209233891388	9.95039216413564	9.5672054690035	10.3335788592678	0.5	0.37	0.68	10.4780071745422	10.8976733930416	11.3173396115411	18.265997256255	18.9975888526301	19.7291804490053	18.6451055476779	19.3873231514438	20.1393779329087	15.9700759340376	0.556652419291863	-0.00570205883634747	-6.89501714170732	-0.326369393690249	-0.324526731451519	-0.328066700357129	0.176740859834179	0.179959724748913	0.173775909865461	0.201032532400949	0.204587631370998	0.197730664449054	0.000197197099404162	0.000356581608678553	0.000456931800125611
132	8.11571529291185	0.21	15.9718188726379	15.3121124059881	16.6315253392877	0.236095754471685	10.0070982209052	9.62374359925327	10.3904528425571	0.5	0.37	0.68	10.5701364417043	10.991189913737	11.4122433857697	18.4607388058921	19.1961085159597	19.9314782260272	18.844464142627	19.5992791055827	20.354764360075	15.9718188726379	0.556501715691028	0.0618532092280303	-6.83301093693683	-0.326369393690249	-0.324526731451519	-0.328066700357129	0.176740859834179	0.179959724748913	0.173775909865461	0.201032532400949	0.204587631370998	0.197730664449054	0.000197197099404162	0.000356581608678553	0.000456931800125611
132	8.11571529291185	0.21	15.9720523268786	15.311798835482	16.6323058182752	0.234714975018332	9.92599861697757	9.54428945310431	10.3077077808508	0.5	0.36	0.67	10.5147471318235	10.9352682566016	11.3557893813797	18.4002176526996	19.1361060317987	19.8719944108979	18.7780574570355	19.5284543027964	20.2731305171051	15.9720523268786	0.551382336692479	-0.136407832659237	-7.1364699017386	-0.326369393690249	-0.324526731451519	-0.328066700357129	0.176740859834179	0.179959724748913	0.173775909865461	0.201032532400949	0.204587631370998	0.197730664449054	0.000197197099404162	0.000356581608678553	0.000456931800125611
132	8.11571529291185	0.21	15.9728569883281	15.3114068589557	16.6343071177005	0.229445223807281	9.86196146268533	9.47706606646654	10.2468568589041	0.5	0.37	0.68	10.3962999410282	10.81852850385	11.2407570666718	18.1427515921741	18.8795895031472	19.6164274141203	18.5217224191016	19.2815505375236	20.0319384074678	15.9728569883281	0.556205439311204	-0.0123942185020686	-6.89683827270153	-0.326369393690249	-0.324526731451519	-0.328066700357129	0.176740859834179	0.179959724748913	0.173775909865461	0.201032532400949	0.204587631370998	0.197730664449054	0.000197197099404162	0.000356581608678553	0.000456931800125611
132	8.11571529291185	0.21	15.9743265760251	15.3056004762338	16.6430526758164	0.22914234805808	9.89825980288602	9.51161655444798	10.2849030513241	0.5	0.37	0.67	10.4012087366142	10.8240135364698	11.2468183363254	18.1142403024905	18.85057662066	19.5869129388295	18.5083279224044	19.2647877761254	20.0058311490728	15.9743265760251	0.553393103515166	0.0361398179919079	-6.86552112968401	-0.326369393690249	-0.324526731451519	-0.328066700357129	0.176740859834179	0.179959724748913	0.173775909865461	0.201032532400949	0.204587631370998	0.197730664449054	0.000197197099404162	0.000356581608678553	0.000456931800125611
132	8.11571529291185	0.21	15.9755017508175	15.3131262223408	16.6378772792942	0.235174658963476	9.8589988762455	9.48035070989467	10.2376470425963	0.5	0.37	0.68	10.4034996472899	10.8190186703327	11.2345376933754	18.1593775184609	18.8846687244351	19.6099599304093	18.5281973445527	19.2717847524926	20.0158648640196	15.9755017508175	0.555846677424067	-0.0731845397652256	-6.9783375107699	-0.326369393690249	-0.324526731451519	-0.328066700357129	0.176740859834179	0.179959724748913	0.173775909865461	0.201032532400949	0.204587631370998	0.197730664449054	0.000197197099404162	0.000356581608678553	0.000456931800125611
132	8.11571529291185	0.21	15.9766230552131	15.3118392071379	16.6414069032882	0.231970922631538	9.8263733092237	9.445585984616	10.2071606338314	0.5	0.37	0.67	10.4091516239505	10.8287839267822	11.248416229614	18.2190091735065	18.9534863961459	19.6879636187853	18.6075964632819	19.3664586163292	20.1077230129785	15.9766230552131	0.551915366727507	-0.0808396353721071	-7.03962676395538	-0.326369393690249	-0.324526731451519	-0.328066700357129	0.176740859834179	0.179959724748913	0.173775909865461	0.201032532400949	0.204587631370998	0.197730664449054	0.000197197099404162	0.000356581608678553	0.000456931800125611
132	8.11571529291185	0.21	15.9785216488762	15.3217421162468	16.6353011815055	0.238927478278441	9.87534516531916	9.49998392684277	10.2507064037955	0.5	0.37	0.67	10.4581891708511	10.8714108004477	11.2846324300442	18.2924411423235	19.0152079822271	19.7379748221307	18.6860476877346	19.4140691040035	20.1507978783748	15.9785216488762	0.552035864882307	0.0354721974973781	-6.92695529634758	-0.326369393690249	-0.324526731451519	-0.328066700357129	0.176740859834179	0.179959724748913	0.173775909865461	0.201032532400949	0.204587631370998	0.197730664449054	0.000197197099404162	0.000356581608678553	0.000456931800125611
132	8.11571529291185	0.21	15.9791295889492	15.3286837408088	16.6295754370897	0.232209655818259	9.78467657792189	9.4057589336625	10.1635942221813	0.5	0.37	0.68	10.3935509929005	10.8122625381885	11.2309740834764	18.2240216978239	18.9581892880602	19.6923568782966	18.6104095512318	19.3523167922161	20.0941339932084	15.9791295889492	0.555056633261033	0.111978412295534	-6.8100354306731	-0.326369393690249	-0.324526731451519	-0.328066700357129	0.176740859834179	0.179959724748913	0.173775909865461	0.201032532400949	0.204587631370998	0.197730664449054	0.000197197099404162	0.000356581608678553	0.000456931800125611
132	8.11571529291185	0.21	15.9799923208851	15.3119723359044	16.6480123058658	0.224549384017811	9.80237561262925	9.4144310703005	10.190320154958	0.5	0.37	0.68	10.3401821033611	10.7662744698281	11.192366836295	18.05905787121	18.8032252976238	19.5473927240375	18.4331100923193	19.1944382377392	19.9545481252464	15.9799923208851	0.555467824832851	-0.0247088047157716	-6.92262669079625	-0.326369393690249	-0.324526731451519	-0.328066700357129	0.176740859834179	0.179959724748913	0.173775909865461	0.201032532400949	0.204587631370998	0.197730664449054	0.000197197099404162	0.000356581608678553	0.000456931800125611
132	8.11571529291185	0.21	15.9840573202833	15.3299037661208	16.6382108744458	0.235992262289601	9.92440726250966	9.54411127563684	10.3047032493825	0.5	0.37	0.68	10.5325872726144	10.9522702117045	11.3719531507947	18.4520016927222	19.1872427215464	19.9224837503707	18.8358806780378	19.5931015250634	20.3354137999999	15.9840573202833	0.555089634247862	-0.103158620971274	-7.03253813424676	-0.326369393690249	-0.324526731451519	-0.328066700357129	0.176740859834179	0.179959724748913	0.173775909865461	0.201032532400949	0.204587631370998	0.197730664449054	0.000197197099404162	0.000356581608678553	0.000456931800125611
132	8.11571529291185	0.21	15.9858669480521	15.324602833252	16.6471310628522	0.235622434915761	9.97995950107294	9.59714216848196	10.3627768336639	0.5	0.37	0.67	10.5380391408532	10.9583876116604	11.3787360824676	18.4014241884647	19.1354327089217	19.8694412293787	18.7849695865425	19.5305620005981	20.2843222534535	15.9858669480521	0.552895868589201	0.0665735999857863	-6.88157917687365	-0.326369393690249	-0.324526731451519	-0.328066700357129	0.176740859834179	0.179959724748913	0.173775909865461	0.201032532400949	0.204587631370998	0.197730664449054	0.000197197099404162	0.000356581608678553	0.000456931800125611
132	8.11571529291185	0.21	15.9862904987704	15.3244715774195	16.6481094201213	0.231890709412679	9.92504348642333	9.54034593627179	10.3097410365749	0.5	0.37	0.68	10.5257578613548	10.9501904018308	11.3746229423068	18.4369873164345	19.180426170768	19.9238650251016	18.814192431931	19.5691127569925	20.3252452497661	15.9862904987704	0.553842275663636	-0.0310977682606396	-6.98082231587965	-0.326369393690249	-0.324526731451519	-0.328066700357129	0.176740859834179	0.179959724748913	0.173775909865461	0.201032532400949	0.204587631370998	0.197730664449054	0.000197197099404162	0.000356581608678553	0.000456931800125611
132	8.11571529291185	0.21	15.9882907238326	15.3227176013089	16.6538638463563	0.230609273533611	9.80611055301101	9.42465051926059	10.1875705867614	0.5	0.37	0.68	10.3466535733529	10.7654314169694	11.1842092605859	18.0649869643784	18.7961621440893	19.5273373238002	18.426457968511	19.1796758372288	19.9179561030916	15.9882907238326	0.553521038947748	-0.0209632251792267	-6.95605756959654	-0.326369393690249	-0.324526731451519	-0.328066700357129	0.176740859834179	0.179959724748913	0.173775909865461	0.201032532400949	0.204587631370998	0.197730664449054	0.000197197099404162	0.000356581608678553	0.000456931800125611
132	8.11571529291185	0.21	15.9891618580326	15.3339024881483	16.644421227917	0.237283253205748	9.90524229561709	9.52703459394188	10.2834499972923	0.5	0.37	0.68	10.4368052768055	10.8511293875925	11.2654534983796	18.1973161435002	18.9197198513304	19.6421235591606	18.5748134238791	19.311454460167	20.0503144278008	15.9891618580326	0.55550028978697	0.0258207298957698	-6.86610208067485	-0.326369393690249	-0.324526731451519	-0.328066700357129	0.176740859834179	0.179959724748913	0.173775909865461	0.201032532400949	0.204587631370998	0.197730664449054	0.000197197099404162	0.000356581608678553	0.000456931800125611
132	8.11571529291185	0.21	15.9894711033401	15.3263566125034	16.6525855941768	0.236600335676307	10.1493589140018	9.7610976332573	10.5376201947464	0.5	0.37	0.68	10.6762179186168	11.1008793858341	11.5255408530513	18.5956472146917	19.3353150343487	20.0749828540056	18.9917476824614	19.7487376736729	20.4921972328727	15.9894711033401	0.555877133341717	0.01631487517522	-6.86470919472309	-0.326369393690249	-0.324526731451519	-0.328066700357129	0.176740859834179	0.179959724748913	0.173775909865461	0.201032532400949	0.204587631370998	0.197730664449054	0.000197197099404162	0.000356581608678553	0.000456931800125611
132	8.11571529291185	0.21	15.9910142999068	15.327490425818	16.6545381739956	0.227456592787146	9.77006293349691	9.38659706904165	10.1535287979522	0.5	0.37	0.68	10.2746446010283	10.694389418551	11.1141342360737	17.9052282128711	18.6367013723575	19.3681745318438	18.2757759056648	19.0277764745991	19.7648309554356	15.9910142999068	0.555993265099794	-0.0767599053815632	-6.94888193682434	-0.326369393690249	-0.324526731451519	-0.328066700357129	0.176740859834179	0.179959724748913	0.173775909865461	0.201032532400949	0.204587631370998	0.197730664449054	0.000197197099404162	0.000356581608678553	0.000456931800125611
132	8.11571529291185	0.21	15.9930509923076	15.3259164253498	16.6601855592654	0.231474707275475	9.94896635185837	9.56289067576552	10.3350420279512	0.5	0.37	0.68	10.4674614229869	10.8900566803077	11.3126519376285	18.24106775191	18.9775012011412	19.7139346503723	18.6160518093297	19.3602382795297	20.1140187339693	15.9930509923076	0.556377359502703	-0.0937717814108701	-6.98079178223755	-0.326369393690249	-0.324526731451519	-0.328066700357129	0.176740859834179	0.179959724748913	0.173775909865461	0.201032532400949	0.204587631370998	0.197730664449054	0.000197197099404162	0.000356581608678553	0.000456931800125611
132	8.11571529291185	0.21	15.9932469662213	15.3265042522935	16.659989680149	0.23005186087458	9.86943517756444	9.48490774489613	10.2539626102328	0.5	0.37	0.68	10.3848215421727	10.8058323599616	11.2268431777504	18.1001147016224	18.8339110467647	19.567707391907	18.4902427894773	19.2322102922671	19.983837252091	15.9932469662213	0.555328595402712	0.0183517840277849	-6.8751743225639	-0.326369393690249	-0.324526731451519	-0.328066700357129	0.176740859834179	0.179959724748913	0.173775909865461	0.201032532400949	0.204587631370998	0.197730664449054	0.000197197099404162	0.000356581608678553	0.000456931800125611
132	8.11571529291185	0.21	15.9936699883622	15.3291710374758	16.6581689392486	0.223350165404386	9.6907768156499	9.30592348687536	10.0756301444244	0.5	0.37	0.68	10.2253971535829	10.6482759939417	11.0711548343006	17.8635587938474	18.6023194418655	19.3410800898837	18.2350480806257	18.9902359594492	19.7451837669952	15.9936699883622	0.551211752691593	0.136546890059735	-6.8266206754591	-0.326369393690249	-0.324526731451519	-0.328066700357129	0.176740859834179	0.179959724748913	0.173775909865461	0.201032532400949	0.204587631370998	0.197730664449054	0.000197197099404162	0.000356581608678553	0.000456931800125611
132	8.11571529291185	0.21	15.9939593443643	15.3315372644507	16.6563814242778	0.229676191301698	9.90118763117233	9.51501354266555	10.2873617196791	0.5	0.37	0.68	10.414280641612	10.836952171841	11.25962370207	18.1475214018376	18.884052411971	19.6205834221044	18.5450707295569	19.2942822160607	20.0432616157312	15.9939593443643	0.555344122981275	-0.154865045896601	-7.03637778918573	-0.326369393690249	-0.324526731451519	-0.328066700357129	0.176740859834179	0.179959724748913	0.173775909865461	0.201032532400949	0.204587631370998	0.197730664449054	0.000197197099404162	0.000356581608678553	0.000456931800125611
132	8.11571529291185	0.21	15.9940083415008	15.3373941400128	16.6506225429889	0.237114226793047	9.99346496754515	9.61171042449113	10.3752195105992	0.51	0.37	0.68	10.4887940118025	10.9053842531148	11.3219744944272	18.2422988237613	18.9668400494286	19.6913812750959	18.6177516888306	19.3519974875429	20.0969232981059	15.9940083415008	0.559900156152261	0.00976663777271816	-6.81286267591675	-0.326369393690249	-0.324526731451519	-0.328066700357129	0.176740859834179	0.179959724748913	0.173775909865461	0.201032532400949	0.204587631370998	0.197730664449054	0.000197197099404162	0.000356581608678553	0.000456931800125611
132	8.11571529291185	0.21	15.9971316156139	15.3302623702671	16.6640008609607	0.231423226781619	9.89509724549459	9.51105642399882	10.2791380669904	0.49	0.37	0.67	10.5187223943132	10.9434511110102	11.3681798277072	18.4535907177974	19.1987163718654	19.9438420259333	18.8440390994745	19.6130397205908	20.3849793708156	15.9971316156139	0.550849719566361	0.13662016180886	-6.83972221563	-0.326369393690249	-0.324526731451519	-0.328066700357129	0.176740859834179	0.179959724748913	0.173775909865461	0.201032532400949	0.204587631370998	0.197730664449054	0.000197197099404162	0.000356581608678553	0.000456931800125611
132	8.11571529291185	0.21	15.9974895208661	15.3403625299237	16.6546165118084	0.236718194227164	9.93367162295763	9.55378534818376	10.3135578977315	0.5	0.37	0.67	10.5306697198816	10.9493997567167	11.3681297935518	18.4342975916484	19.167298845596	19.9003000995435	18.8275945410254	19.5829789573184	20.320763582739	15.9974895208661	0.553547075347367	-0.0839670515284693	-7.03287621295218	-0.326369393690249	-0.324526731451519	-0.328066700357129	0.176740859834179	0.179959724748913	0.173775909865461	0.201032532400949	0.204587631370998	0.197730664449054	0.000197197099404162	0.000356581608678553	0.000456931800125611
132	8.11571529291185	0.21	15.9974908602399	15.3266957202658	16.6682860002141	0.225024706245074	9.73691528811714	9.35208664764587	10.1217439285884	0.5	0.37	0.67	10.3349936643298	10.7602679064289	11.1855421485281	18.1222071310604	18.8679171095218	19.6136270879831	18.5056473665976	19.2653537179915	20.0609710109323	15.9974908602399	0.549515575924707	0.0985151425738484	-6.90009837643874	-0.326369393690249	-0.324526731451519	-0.328066700357129	0.176740859834179	0.179959724748913	0.173775909865461	0.201032532400949	0.204587631370998	0.197730664449054	0.000197197099404162	0.000356581608678553	0.000456931800125611
132	8.11571529291185	0.21	15.998605619446	15.3388727095744	16.6583385293175	0.239496846524151	10.0971342462735	9.71394270983663	10.4803257827104	0.5	0.37	0.68	10.6395638497124	11.0592689005216	11.4789739513308	18.5485909403944	19.2802879735663	20.0119850067383	18.9393319809057	19.6940567418489	20.4292421958564	15.998605619446	0.556902957495137	-0.117950458827437	-6.98010803201006	-0.326369393690249	-0.324526731451519	-0.328066700357129	0.176740859834179	0.179959724748913	0.173775909865461	0.201032532400949	0.204587631370998	0.197730664449054	0.000197197099404162	0.000356581608678553	0.000456931800125611
132	8.11571529291185	0.21	15.998912705958	15.3355874039928	16.6622380079232	0.231397991544949	9.94121264489012	9.55535465603094	10.3270706337493	0.5	0.37	0.69	10.4602796433324	10.882679712338	11.3050797813437	18.2297524167285	18.9658941778802	19.7020359390319	18.6056059209994	19.3599905263239	20.1103128992882	15.998912705958	0.557090239564066	0.13766493346905	-6.71015273773989	-0.326369393690249	-0.324526731451519	-0.328066700357129	0.176740859834179	0.179959724748913	0.173775909865461	0.201032532400949	0.204587631370998	0.197730664449054	0.000197197099404162	0.000356581608678553	0.000456931800125611
132	8.11571529291185	0.21	15.9998029162173	15.3302820012638	16.6693238311708	0.227528331001492	9.75695810280711	9.37408474457922	10.139831461035	0.5	0.37	0.67	10.3286554387446	10.7505171032765	11.1723787678083	18.0761823556669	18.8144825557431	19.5527827558193	18.4523872880062	19.2049156248705	19.9568054824978	15.9998029162173	0.551753498155803	0.178692919326673	-6.77291668061574	-0.326369393690249	-0.324526731451519	-0.328066700357129	0.176740859834179	0.179959724748913	0.173775909865461	0.201032532400949	0.204587631370998	0.197730664449054	0.000197197099404162	0.000356581608678553	0.000456931800125611
132	8.11571529291185	0.21	16.0000186727448	15.3332533549586	16.666783990531	0.227416407719915	9.83839047840357	9.45219866255698	10.2245822942502	0.5	0.37	0.67	10.4032865537662	10.8283373031635	11.2533880525607	18.1938017916265	18.9371523708832	19.6805029501399	18.574441525402	19.3346995831396	20.1055098680398	16.0000186727448	0.553416319201308	-0.171191603815061	-7.11392497450267	-0.326369393690249	-0.324526731451519	-0.328066700357129	0.176740859834179	0.179959724748913	0.173775909865461	0.201032532400949	0.204587631370998	0.197730664449054	0.000197197099404162	0.000356581608678553	0.000456931800125611
132	8.11571529291185	0.21	16.0008450795505	15.33763902726	16.6640511318411	0.239002219975263	10.0582853019559	9.67604907501133	10.4405215289004	0.5	0.37	0.68	10.6205084150192	11.0400539375066	11.4595994599941	18.5407146907559	19.2731347904588	20.0055548901616	18.9220207717252	19.6719793502345	20.4196452908517	16.0008450795505	0.555191071801138	-0.0169498878636532	-6.92804641838246	-0.326369393690249	-0.324526731451519	-0.328066700357129	0.176740859834179	0.179959724748913	0.173775909865461	0.201032532400949	0.204587631370998	0.197730664449054	0.000197197099404162	0.000356581608678553	0.000456931800125611
132	8.11571529291185	0.21	16.0009310837929	15.33513089387	16.6667312737158	0.233994760643918	9.96015137899216	9.57635938552827	10.3439433724561	0.5	0.37	0.67	10.5471367288439	10.96983459006	11.392532451276	18.4535534794856	19.1931170016198	19.932680523754	18.8619087601333	19.6055158506581	20.3663941755817	16.0009310837929	0.552969928279701	0.00933176829319321	-6.93123929011459	-0.326369393690249	-0.324526731451519	-0.328066700357129	0.176740859834179	0.179959724748913	0.173775909865461	0.201032532400949	0.204587631370998	0.197730664449054	0.000197197099404162	0.000356581608678553	0.000456931800125611
132	8.11571529291185	0.21	16.0017469650652	15.3469811276728	16.6565128024575	0.238062162285104	9.94970851289967	9.57061870410902	10.3287983216903	0.49	0.37	0.67	10.5875176859381	11.0068866085979	11.4262555312577	18.5776309703817	19.3134862781814	20.049341585981	18.9589951030297	19.7174522600417	20.466269212926	16.0017469650652	0.551733227505058	-0.0580385013906877	-7.0250970087339	-0.326369393690249	-0.324526731451519	-0.328066700357129	0.176740859834179	0.179959724748913	0.173775909865461	0.201032532400949	0.204587631370998	0.197730664449054	0.000197197099404162	0.000356581608678553	0.000456931800125611
132	8.11571529291185	0.21	16.004102007361	15.3349445006524	16.6732595140696	0.231016117863511	9.85317948834826	9.4703273828843	10.2360315938122	0.5	0.37	0.68	10.4495554461146	10.8719943061415	11.2944331661684	18.3047063252285	19.0447013721979	19.7846964191673	18.6783880685977	19.4367660492675	20.1972825111967	16.004102007361	0.552985924914997	0.105564172787717	-6.84016432423551	-0.326369393690249	-0.324526731451519	-0.328066700357129	0.176740859834179	0.179959724748913	0.173775909865461	0.201032532400949	0.204587631370998	0.197730664449054	0.000197197099404162	0.000356581608678553	0.000456931800125611
132	8.11571529291185	0.21	16.0046712658775	15.3446679823328	16.6646745494222	0.235938022178422	9.98629431488707	9.60356929334034	10.3690193364338	0.5	0.37	0.68	10.5585736371963	10.979357847667	11.4001420581377	18.4525474596053	19.1879252559593	19.9233030523133	18.8318896274554	19.5900400298605	20.336168485704	16.0046712658775	0.556820689828317	0.115194044607632	-6.76923200270272	-0.326369393690249	-0.324526731451519	-0.328066700357129	0.176740859834179	0.179959724748913	0.173775909865461	0.201032532400949	0.204587631370998	0.197730664449054	0.000197197099404162	0.000356581608678553	0.000456931800125611
132	8.11571529291185	0.21	16.0050527836918	15.3507725199288	16.6593330474549	0.231013882666191	9.6734558996382	9.29758471390412	10.0493270853723	0.5	0.37	0.68	10.225604493605	10.6389925082483	11.0523805228917	17.874542681383	18.5971524514299	19.3197622214768	18.2364030714527	18.9771537205626	19.7109596633143	16.0050527836918	0.553515750186894	-0.0266519767153291	-6.98763217609746	-0.326369393690249	-0.324526731451519	-0.328066700357129	0.176740859834179	0.179959724748913	0.173775909865461	0.201032532400949	0.204587631370998	0.197730664449054	0.000197197099404162	0.000356581608678553	0.000456931800125611
132	8.11571529291185	0.21	16.0060924760551	15.3465991600151	16.6655857920951	0.235120357904946	9.89147829079112	9.51152535551373	10.2714312260685	0.5	0.37	0.68	10.4460379007466	10.8633214188005	11.2806049368544	18.2430451406495	18.9717924540938	19.7005397675381	18.6255191892892	19.3669184435554	20.1235697357712	16.0060924760551	0.552834178763361	-0.138685460177312	-7.09345926204296	-0.326369393690249	-0.324526731451519	-0.328066700357129	0.176740859834179	0.179959724748913	0.173775909865461	0.201032532400949	0.204587631370998	0.197730664449054	0.000197197099404162	0.000356581608678553	0.000456931800125611
132	8.11571529291185	0.21	16.007172275478	15.3361524245727	16.6781921263834	0.227180926607251	9.90320320059206	9.51420656881669	10.2921998323674	0.5	0.37	0.68	10.4144125347757	10.840214872432	11.2660172100883	18.1488926106026	18.8909259104803	19.632959210358	18.5408409239596	19.3069271167128	20.0691162483066	16.007172275478	0.556724087786749	0.0472208718316032	-6.81773730784709	-0.326369393690249	-0.324526731451519	-0.328066700357129	0.176740859834179	0.179959724748913	0.173775909865461	0.201032532400949	0.204587631370998	0.197730664449054	0.000197197099404162	0.000356581608678553	0.000456931800125611
132	8.11571529291185	0.21	16.0079943798518	15.3530241817115	16.662964577992	0.233205118885969	9.92148631286154	9.53834016066105	10.304632465062	0.5	0.37	0.68	10.5248730483308	10.9476472986661	11.3704215490015	18.4369523985738	19.1775474340656	19.9181424695573	18.820224972883	19.5735596333941	20.3204358279661	16.0079943798518	0.553903255680669	0.000584968578716103	-6.92132095671344	-0.326369393690249	-0.324526731451519	-0.328066700357129	0.176740859834179	0.179959724748913	0.173775909865461	0.201032532400949	0.204587631370998	0.197730664449054	0.000197197099404162	0.000356581608678553	0.000456931800125611
132	8.11571529291185	0.21	16.008549054612	15.3495411607725	16.6675569484515	0.230739200382326	9.86831873386886	9.48457928681078	10.2520581809269	0.5	0.37	0.68	10.4245598415415	10.8463302446821	11.2681006478227	18.2147251157407	18.9516801595927	19.6886352034447	18.5937231218609	19.3442191308081	20.0976415011371	16.008549054612	0.553020427695548	0.133403662111509	-6.81339241121721	-0.326369393690249	-0.324526731451519	-0.328066700357129	0.176740859834179	0.179959724748913	0.173775909865461	0.201032532400949	0.204587631370998	0.197730664449054	0.000197197099404162	0.000356581608678553	0.000456931800125611
132	8.11571529291185	0.21	16.0101620489931	15.349789381542	16.6705347164441	0.232592753037623	9.91321630727439	9.52973287216446	10.2966997423843	0.5	0.37	0.68	10.4305349208545	10.8502672906008	11.2699996603472	18.1760071659837	18.9074230155248	19.6388388650659	18.5564079264856	19.3020265003255	20.0579699176042	16.0101620489931	0.554705104174872	-0.00117861220163674	-6.90006714342749	-0.326369393690249	-0.324526731451519	-0.328066700357129	0.176740859834179	0.179959724748913	0.173775909865461	0.201032532400949	0.204587631370998	0.197730664449054	0.000197197099404162	0.000356581608678553	0.000456931800125611
132	8.11571529291185	0.21	16.0107430058137	15.3447822886515	16.676703722976	0.231952807138618	9.85725240372769	9.47524904470445	10.2392557627509	0.5	0.37	0.68	10.4300178614525	10.8505136013481	11.2710093412436	18.2420972125893	18.9775440993107	19.7129909860321	18.6082643985841	19.3550477649585	20.1095135898695	16.0107430058137	0.555689078894696	0.105120606206577	-6.79789989165754	-0.326369393690249	-0.324526731451519	-0.328066700357129	0.176740859834179	0.179959724748913	0.173775909865461	0.201032532400949	0.204587631370998	0.197730664449054	0.000197197099404162	0.000356581608678553	0.000456931800125611
132	8.11571529291185	0.21	16.0108397603688	15.3471041361544	16.6745753845831	0.230148720074732	9.85149105258735	9.46776766382234	10.2352144413524	0.5	0.37	0.68	10.3617434096874	10.7816991411606	11.2016548726337	18.0550434223772	18.7868043498034	19.5185652772295	18.4197125380006	19.1687509581138	19.9088592694519	16.0108397603688	0.554901151670021	0.0714871574969452	-6.82954978646257	-0.326369393690249	-0.324526731451519	-0.328066700357129	0.176740859834179	0.179959724748913	0.173775909865461	0.201032532400949	0.204587631370998	0.197730664449054	0.000197197099404162	0.000356581608678553	0.000456931800125611
132	8.11571529291185	0.21	16.0110340698863	15.3437422626454	16.6783258771271	0.228380051928562	9.83188998047618	9.44700867444979	10.2167712865026	0.5	0.37	0.67	10.3748130920927	10.7974941491625	11.2201752062324	18.1182398304951	18.8563964310834	19.5945530316717	18.4972492481074	19.2450827571346	19.9953631012938	16.0110340698863	0.553911352683012	-0.0258250419992803	-6.95220907395733	-0.326369393690249	-0.324526731451519	-0.328066700357129	0.176740859834179	0.179959724748913	0.173775909865461	0.201032532400949	0.204587631370998	0.197730664449054	0.000197197099404162	0.000356581608678553	0.000456931800125611
132	8.11571529291185	0.21	16.0112052242093	15.3573445534046	16.665065895014	0.239495820119743	9.95334907981135	9.57561320146868	10.331084958154	0.5	0.36	0.68	10.5789979636491	10.9963150590359	11.4136321544227	18.5466166850402	19.2782379813906	20.009859277741	18.9074602743932	19.6589058235241	20.4070055311315	16.0112052242093	0.552331505918204	0.0931037501822688	-6.87686665747084	-0.326369393690249	-0.324526731451519	-0.328066700357129	0.176740859834179	0.179959724748913	0.173775909865461	0.201032532400949	0.204587631370998	0.197730664449054	0.000197197099404162	0.000356581608678553	0.000456931800125611
132	8.11571529291185	0.21	16.0126137083793	15.3556796604845	16.6695477562742	0.235020577598489	9.92490512592853	9.5435624026408	10.3062478492162	0.5	0.37	0.68	10.4863972854772	10.9054139094178	11.3244305333584	18.3193862303854	19.0513942939699	19.7834023575544	18.7001817440896	19.4516997924331	20.1931331760722	16.0126137083793	0.554704969634453	0.00235160302306017	-6.92366944417621	-0.326369393690249	-0.324526731451519	-0.328066700357129	0.176740859834179	0.179959724748913	0.173775909865461	0.201032532400949	0.204587631370998	0.197730664449054	0.000197197099404162	0.000356581608678553	0.000456931800125611
132	8.11571529291185	0.21	16.0138723681576	15.356969425475	16.6707753108402	0.236366793721727	9.88445105839711	9.50607914268421	10.26282297411	0.5	0.37	0.68	10.4873925547288	10.9048238376169	11.3222551205049	18.3691487809382	19.1002988071409	19.8314488333437	18.7526126359519	19.4953318390222	20.2367523321987	16.0138723681576	0.552606266234543	0.101755971338567	-6.84891514729048	-0.326369393690249	-0.324526731451519	-0.328066700357129	0.176740859834179	0.179959724748913	0.173775909865461	0.201032532400949	0.204587631370998	0.197730664449054	0.000197197099404162	0.000356581608678553	0.000456931800125611
132	8.11571529291185	0.21	16.0157483329343	15.3520060611059	16.6794906047627	0.238501478122133	10.0264063374945	9.64485633220774	10.4079563427813	0.5	0.37	0.67	10.6379131682343	11.0587484493184	11.4795837304025	18.6298485676427	19.3668443895233	20.103840211404	19.0232783496712	19.7796465464698	20.5237321036229	16.0157483329343	0.549727589138891	-0.0107889573825451	-7.00395527879764	-0.326369393690249	-0.324526731451519	-0.328066700357129	0.176740859834179	0.179959724748913	0.173775909865461	0.201032532400949	0.204587631370998	0.197730664449054	0.000197197099404162	0.000356581608678553	0.000456931800125611
132	8.11571529291185	0.21	16.016946382265	15.36361868672	16.67027407781	0.239178152509056	10.0610608568433	9.67890398097827	10.4432177327083	0.5	0.37	0.68	10.6262700085423	11.0458321982844	11.4653943880265	18.5537434471308	19.2863099283452	20.0188764095595	18.933157164865	19.6776047328238	20.4232450906908	16.016946382265	0.557557138738797	0.016591034073044	-6.87500935940945	-0.326369393690249	-0.324526731451519	-0.328066700357129	0.176740859834179	0.179959724748913	0.173775909865461	0.201032532400949	0.204587631370998	0.197730664449054	0.000197197099404162	0.000356581608678553	0.000456931800125611
132	8.11571529291185	0.21	16.0173785404492	15.3517106111022	16.6830464697961	0.23343132926928	9.94425016678252	9.56046766415711	10.3280326694079	0.5	0.37	0.68	10.4889923196776	10.910048262114	11.3311042045505	18.3058666700824	19.0407126598566	19.7755586496307	18.6955631108425	19.442928770086	20.1906659025227	16.0173785404492	0.555167153036209	0.036295990705027	-6.86458476276629	-0.326369393690249	-0.324526731451519	-0.328066700357129	0.176740859834179	0.179959724748913	0.173775909865461	0.201032532400949	0.204587631370998	0.197730664449054	0.000197197099404162	0.000356581608678553	0.000456931800125611
132	8.11571529291185	0.21	16.017398796699	15.3510321221251	16.6837654712728	0.2273579678617	9.70266375072661	9.32173634007572	10.0835911613775	0.5	0.37	0.67	10.2650837353297	10.6845604963922	11.1040372574548	17.9582266622838	18.692079297971	19.4259319336582	18.3352589856528	19.0878605447971	19.8342322510193	16.017398796699	0.552131625269417	-0.0536295513398458	-7.01940488327255	-0.326369393690249	-0.324526731451519	-0.328066700357129	0.176740859834179	0.179959724748913	0.173775909865461	0.201032532400949	0.204587631370998	0.197730664449054	0.000197197099404162	0.000356581608678553	0.000456931800125611
132	8.11571529291185	0.21	16.0174371705191	15.3552486023149	16.6796257387232	0.235673532665291	9.92613853063442	9.54543969956404	10.3068373617048	0.5	0.37	0.68	10.5497254878972	10.9704780449051	11.3912306019129	18.4999446695941	19.2377742020464	19.9756037344987	18.8771414021893	19.6192859262304	20.3801791993988	16.0174371705191	0.553579365629059	0.064920322087315	-6.89138558477625	-0.326369393690249	-0.324526731451519	-0.328066700357129	0.176740859834179	0.179959724748913	0.173775909865461	0.201032532400949	0.204587631370998	0.197730664449054	0.000197197099404162	0.000356581608678553	0.000456931800125611
132	8.11571529291185	0.21	16.0180345958175	15.3578711788313	16.6781980128037	0.232942618185392	9.77797504621306	9.40009362236195	10.1558564700642	0.5	0.37	0.68	10.3381103232361	10.7536997849815	11.169289246727	18.0709386653351	18.7973859016624	19.5238331379897	18.4618544051164	19.1908206993758	19.9298215005522	16.0180345958175	0.554992615283244	0.0671324190360603	-6.84301644783991	-0.326369393690249	-0.324526731451519	-0.328066700357129	0.176740859834179	0.179959724748913	0.173775909865461	0.201032532400949	0.204587631370998	0.197730664449054	0.000197197099404162	0.000356581608678553	0.000456931800125611
132	8.11571529291185	0.21	16.0192042177382	15.3576649535509	16.6807434819256	0.234790967827486	9.98220079169294	9.59841152915731	10.3659900542286	0.5	0.37	0.68	10.580208899836	11.0032550006211	11.4263011014062	18.5214160341148	19.2619886360766	20.0025612380384	18.903248804352	19.6654244715417	20.4215979784719	16.0192042177382	0.551952125930961	0.0349623157192896	-6.92736578866479	-0.326369393690249	-0.324526731451519	-0.328066700357129	0.176740859834179	0.179959724748913	0.173775909865461	0.201032532400949	0.204587631370998	0.197730664449054	0.000197197099404162	0.000356581608678553	0.000456931800125611
132	8.11571529291185	0.21	16.0198923412943	15.363970236937	16.6758144456516	0.239238919630369	9.94919659877608	9.57135183543448	10.3270413621177	0.5	0.37	0.68	10.5357038274901	10.9516179624817	11.3675320974734	18.4268276991697	19.1542568513772	19.8816860035846	18.7944742718103	19.5407705962549	20.2757256740997	16.0198923412943	0.554148836562347	0.044728428291318	-6.88751091183473	-0.326369393690249	-0.324526731451519	-0.328066700357129	0.176740859834179	0.179959724748913	0.173775909865461	0.201032532400949	0.204587631370998	0.197730664449054	0.000197197099404162	0.000356581608678553	0.000456931800125611
132	8.11571529291185	0.21	16.0204284803193	15.3551167800146	16.685740180624	0.228906189501637	9.82645609293363	9.44236085176675	10.2105513341005	0.5	0.37	0.67	10.4293188679814	10.8535614709375	11.2778040738935	18.281390334615	19.0250385746763	19.7686868147375	18.6725917525376	19.4299507087918	20.1857398494592	16.0204284803193	0.548476835035257	0.265907534954424	-6.74168456369138	-0.326369393690249	-0.324526731451519	-0.328066700357129	0.176740859834179	0.179959724748913	0.173775909865461	0.201032532400949	0.204587631370998	0.197730664449054	0.000197197099404162	0.000356581608678553	0.000456931800125611
132	8.11571529291185	0.21	16.0216060561739	15.3502419259917	16.6929701863562	0.228812267404208	9.92249980453853	9.53454720095765	10.3104524081194	0.5	0.37	0.67	10.4608254800555	10.8864675577605	11.3121096354656	18.2570146530706	18.9998770270239	19.7427394009772	18.6495440169972	19.4038076274285	20.1688141496488	16.0216060561739	0.553593152694719	-0.0995742648924278	-7.02601281750327	-0.326369393690249	-0.324526731451519	-0.328066700357129	0.176740859834179	0.179959724748913	0.173775909865461	0.201032532400949	0.204587631370998	0.197730664449054	0.000197197099404162	0.000356581608678553	0.000456931800125611
132	8.11571529291185	0.21	16.021661883808	15.3645449404271	16.678778827189	0.235642269680541	9.88106842907672	9.50206528975863	10.2600715683948	0.5	0.37	0.68	10.402714773843	10.8176415751739	11.2325683765048	18.1302980233962	18.8534502706288	19.5766025178614	18.5057080444545	19.2460702481958	19.9706379560562	16.021661883808	0.557127372044138	-0.098650026839837	-6.97811375018266	-0.326369393690249	-0.324526731451519	-0.328066700357129	0.176740859834179	0.179959724748913	0.173775909865461	0.201032532400949	0.204587631370998	0.197730664449054	0.000197197099404162	0.000356581608678553	0.000456931800125611
132	8.11571529291185	0.21	16.022733656158	15.359298811399	16.6861685009171	0.233484090658214	9.95143937646379	9.56743602978997	10.3354427231376	0.51	0.37	0.69	10.4337150420805	10.8524877918459	11.2712605416113	18.1389471345182	18.8669808922676	19.5950146500169	18.5089729528668	19.2542014022635	19.9982495042523	16.022733656158	0.56096016971453	0.0238472583878965	-6.78563605353437	-0.326369393690249	-0.324526731451519	-0.328066700357129	0.176740859834179	0.179959724748913	0.173775909865461	0.201032532400949	0.204587631370998	0.197730664449054	0.000197197099404162	0.000356581608678553	0.000456931800125611
132	8.11571529291185	0.21	16.0227765801246	15.365774419043	16.6797787412061	0.237382200071704	10.1440371813207	9.75681752619846	10.531256836443	0.5	0.37	0.67	10.7070239850494	11.1319545655122	11.5568851459749	18.6893355180002	19.4310607818285	20.1727860456567	19.0851864224761	19.8474551459192	20.5989351356829	16.0227765801246	0.555413984087168	0.150981476547938	-6.74479590346409	-0.326369393690249	-0.324526731451519	-0.328066700357129	0.176740859834179	0.179959724748913	0.173775909865461	0.201032532400949	0.204587631370998	0.197730664449054	0.000197197099404162	0.000356581608678553	0.000456931800125611
132	8.11571529291185	0.21	16.0230978131307	15.3685830106891	16.6776126155723	0.234418379181887	9.83518102354137	9.45665177227095	10.2137102748118	0.5	0.37	0.68	10.3522932453109	10.7666730813719	11.1810529174329	18.0416300484376	18.7637973522985	19.4859646561595	18.4082544980732	19.1437171774026	19.8858606031041	16.0230978131307	0.557081105236421	0.00264492207226224	-6.86120746593729	-0.326369393690249	-0.324526731451519	-0.328066700357129	0.176740859834179	0.179959724748913	0.173775909865461	0.201032532400949	0.204587631370998	0.197730664449054	0.000197197099404162	0.000356581608678553	0.000456931800125611
132	8.11571529291185	0.21	16.023481292445	15.3598750450845	16.6870875398055	0.23404493761339	9.81439351844405	9.43627090152857	10.1925161353595	0.5	0.37	0.69	10.339975334492	10.7543104646637	11.1686455948353	18.0314161293805	18.7539564553931	19.4764967814057	18.3855100300354	19.126788713967	19.8646255567565	16.023481292445	0.555616797024793	-0.139768425628448	-7.04703585957948	-0.326369393690249	-0.324526731451519	-0.328066700357129	0.176740859834179	0.179959724748913	0.173775909865461	0.201032532400949	0.204587631370998	0.197730664449054	0.000197197099404162	0.000356581608678553	0.000456931800125611
132	8.11571529291185	0.21	16.0236214657795	15.3579390496317	16.6893038819274	0.234021477089414	10.0663600830333	9.67850448190119	10.4542156841653	0.5	0.37	0.68	10.6001814198841	11.0249722276382	11.4497630353922	18.4792945808514	19.2198323283469	19.9603700758425	18.8735403166354	19.6230410154882	20.3785382588638	16.0236214657795	0.557136402290225	-0.138646349294744	-6.99251381410341	-0.326369393690249	-0.324526731451519	-0.328066700357129	0.176740859834179	0.179959724748913	0.173775909865461	0.201032532400949	0.204587631370998	0.197730664449054	0.000197197099404162	0.000356581608678553	0.000456931800125611
132	8.11571529291185	0.21	16.0239854228914	15.3537574580588	16.6942133877239	0.229688625305495	9.93448855454474	9.54702925160908	10.3219478574804	0.5	0.37	0.68	10.5196443690227	10.9465765556677	11.3735087423126	18.4109251847187	19.1581193170997	19.9053134494806	18.7839500749827	19.5470736407922	20.3137422331013	16.0239854228914	0.554742823375327	-0.0212985486283145	-6.94764354584238	-0.326369393690249	-0.324526731451519	-0.328066700357129	0.176740859834179	0.179959724748913	0.173775909865461	0.201032532400949	0.204587631370998	0.197730664449054	0.000197197099404162	0.000356581608678553	0.000456931800125611
132	8.11571529291185	0.21	16.0240795256614	15.3656452372937	16.682513814029	0.241167912441063	10.0393007205164	9.66004362678164	10.4185578142512	0.5	0.37	0.67	10.6558652978924	11.0742187402002	11.4925721825081	18.662656863895	19.3953600769475	20.12806329	19.0513225790064	19.793270092334	20.5393410861836	16.0240795256614	0.552356024473647	0.160599420147409	-6.83253182458476	-0.326369393690249	-0.324526731451519	-0.328066700357129	0.176740859834179	0.179959724748913	0.173775909865461	0.201032532400949	0.204587631370998	0.197730664449054	0.000197197099404162	0.000356581608678553	0.000456931800125611
132	8.11571529291185	0.21	16.0249358094862	15.3589102026476	16.6909614163247	0.231360374466028	9.95363697338594	9.56725588569878	10.3400180610731	0.5	0.37	0.68	10.4483632476516	10.8703285430727	11.2922938384938	18.1810262724167	18.9152811925664	19.649536112716	18.5712510234741	19.3042956433477	20.0632799883174	16.0249358094862	0.55750552570292	-0.168595839414846	-7.01831259254819	-0.326369393690249	-0.324526731451519	-0.328066700357129	0.176740859834179	0.179959724748913	0.173775909865461	0.201032532400949	0.204587631370998	0.197730664449054	0.000197197099404162	0.000356581608678553	0.000456931800125611
132	8.11571529291185	0.21	16.0253592643363	15.3567389502788	16.6939795783939	0.23028281180604	9.95162966584048	9.56415241971968	10.3391069119613	0.5	0.37	0.68	10.4511299601109	10.8745417668325	11.2979535735541	18.1927395645174	18.9297910371934	19.6668425098694	18.585526922534	19.3383010682815	20.0865719966841	16.0253592643363	0.556372899464905	-0.0484930886753176	-6.91203622268621	-0.326369393690249	-0.324526731451519	-0.328066700357129	0.176740859834179	0.179959724748913	0.173775909865461	0.201032532400949	0.204587631370998	0.197730664449054	0.000197197099404162	0.000356581608678553	0.000456931800125611
132	8.11571529291185	0.21	16.0266417667317	15.3726363167845	16.6806472166788	0.239612702572851	9.94914465815207	9.5716894509001	10.326599865404	0.5	0.37	0.68	10.5353624463627	10.9508196585994	11.3662768708361	18.4254209105425	19.1520189791666	19.8786170477907	18.813792501447	19.5514985911744	20.2848986242084	16.0266417667317	0.553900932993801	0.0260666537841759	-6.92194040986188	-0.326369393690249	-0.324526731451519	-0.328066700357129	0.176740859834179	0.179959724748913	0.173775909865461	0.201032532400949	0.204587631370998	0.197730664449054	0.000197197099404162	0.000356581608678553	0.000456931800125611
132	8.11571529291185	0.21	16.0271918976871	15.369427467353	16.6849563280213	0.240707658978881	10.1058843947232	9.72363126602374	10.4881375234227	0.5	0.37	0.68	10.7209726080497	11.142432987409	11.5638933667683	18.7709487837405	19.5088679525097	20.2467871212788	19.1486205761637	19.9070003183775	20.6546960527599	16.0271918976871	0.555502740815295	-0.0285562378723722	-6.94151365163125	-0.326369393690249	-0.324526731451519	-0.328066700357129	0.176740859834179	0.179959724748913	0.173775909865461	0.201032532400949	0.204587631370998	0.197730664449054	0.000197197099404162	0.000356581608678553	0.000456931800125611
132	8.11571529291185	0.21	16.0274095484245	15.362274578148	16.6925445187009	0.229547540250922	9.78096234845122	9.39933863227142	10.162586064631	0.5	0.37	0.68	10.3109760376971	10.7296132574943	11.1482504772916	17.9937868440434	18.7243548203895	19.4549227967357	18.3570859711662	19.0992528804845	19.8418375441647	16.0274095484245	0.555906888052921	0.00744704479638659	-6.90268380071169	-0.326369393690249	-0.324526731451519	-0.328066700357129	0.176740859834179	0.179959724748913	0.173775909865461	0.201032532400949	0.204587631370998	0.197730664449054	0.000197197099404162	0.000356581608678553	0.000456931800125611
132	8.11571529291185	0.21	16.0278741275202	15.3586707529535	16.6970775020869	0.231765469805045	9.85840163550548	9.47615275577922	10.2406505152317	0.5	0.37	0.68	10.3745611903974	10.7930500534291	11.2115389164608	18.0814726365079	18.8108427550817	19.5402128736555	18.4555609585334	19.1975063924323	19.9468581924098	16.0278741275202	0.554492322263166	0.00018569265666625	-6.89722954644763	-0.326369393690249	-0.324526731451519	-0.328066700357129	0.176740859834179	0.179959724748913	0.173775909865461	0.201032532400949	0.204587631370998	0.197730664449054	0.000197197099404162	0.000356581608678553	0.000456931800125611
132	8.11571529291185	0.21	16.0296386178076	15.3661006219389	16.6931766136764	0.232177625322391	9.94758800716152	9.56232690991197	10.3328491044111	0.5	0.37	0.68	10.4914439442656	10.9141386757655	11.3368334072655	18.3106103192811	19.0483351313875	19.786059943494	18.7031996029231	19.4457373690417	20.210734791517	16.0296386178076	0.556254951462806	-0.134742854417783	-7.02117888282196	-0.326369393690249	-0.324526731451519	-0.328066700357129	0.176740859834179	0.179959724748913	0.173775909865461	0.201032532400949	0.204587631370998	0.197730664449054	0.000197197099404162	0.000356581608678553	0.000456931800125611
132	8.11571529291185	0.21	16.0296574415924	15.3715113801036	16.6878035030813	0.237965440417506	9.8831808766026	9.50652538761453	10.2598363655907	0.5	0.37	0.67	10.4899026343976	10.9055202491514	11.3211378639051	18.3758468413857	19.1039113334481	19.8319758255105	18.7668199392859	19.5081553600867	20.253864509315	16.0296574415924	0.551394157105602	0.0351098690158543	-6.93526549736169	-0.326369393690249	-0.324526731451519	-0.328066700357129	0.176740859834179	0.179959724748913	0.173775909865461	0.201032532400949	0.204587631370998	0.197730664449054	0.000197197099404162	0.000356581608678553	0.000456931800125611
132	8.11571529291185	0.21	16.0307697002335	15.3672952409662	16.6942441595007	0.235240328263326	9.96512449935213	9.58247028791266	10.3477787107916	0.5	0.37	0.68	10.5746389242229	10.9969131392455	11.4191873542681	18.5253521753609	19.2651200864854	20.0048879976098	18.9131659664045	19.6598373347528	20.4133231165278	16.0307697002335	0.551382166672503	-0.0306938881382806	-7.00084437663967	-0.326369393690249	-0.324526731451519	-0.328066700357129	0.176740859834179	0.179959724748913	0.173775909865461	0.201032532400949	0.204587631370998	0.197730664449054	0.000197197099404162	0.000356581608678553	0.000456931800125611
132	8.11571529291185	0.21	16.0342308260727	15.3705831389367	16.6978785132087	0.232734906311666	9.96700552475674	9.58159477412556	10.3524162753879	0.5	0.37	0.67	10.4978474551756	10.9201136189083	11.342379782641	18.3051799139266	19.0414887745472	19.7777976351679	18.7006211558441	19.4459360608856	20.2062974623988	16.0342308260727	0.554227613360138	-0.0781400188851595	-6.98505053017245	-0.326369393690249	-0.324526731451519	-0.328066700357129	0.176740859834179	0.179959724748913	0.173775909865461	0.201032532400949	0.204587631370998	0.197730664449054	0.000197197099404162	0.000356581608678553	0.000456931800125611
132	8.11571529291185	0.21	16.0355239051832	15.3791937896532	16.6918540207131	0.231870765050971	9.89056937289466	9.50718658500683	10.2739521607825	0.5	0.37	0.68	10.4461844015508	10.8674328185086	11.2886812354664	18.2488601196103	18.9847559396697	19.7206517597291	18.639996819082	19.3870561629634	20.131934046981	16.0355239051832	0.556247631884809	-0.128115659355216	-7.00643645163479	-0.326369393690249	-0.324526731451519	-0.328066700357129	0.176740859834179	0.179959724748913	0.173775909865461	0.201032532400949	0.204587631370998	0.197730664449054	0.000197197099404162	0.000356581608678553	0.000456931800125611
132	8.11571529291185	0.21	16.0367700802971	15.3733287147498	16.7002114458445	0.236591435792567	9.95967218641153	9.57865793870742	10.3406864341156	0.5	0.37	0.68	10.5231858834212	10.9417710107406	11.3603561380599	18.3816466630927	19.1128210426056	19.8439954221186	18.7635984367092	19.506342679003	20.2569847076772	16.0367700802971	0.554686884911574	-0.149307627494317	-7.04175324276826	-0.326369393690249	-0.324526731451519	-0.328066700357129	0.176740859834179	0.179959724748913	0.173775909865461	0.201032532400949	0.204587631370998	0.197730664449054	0.000197197099404162	0.000356581608678553	0.000456931800125611
132	8.11571529291185	0.21	16.0378792855981	15.3729057703571	16.7028528008392	0.235702892585725	9.98076094992162	9.5979983696452	10.363523530198	0.5	0.37	0.68	10.5243513415344	10.9440563383556	11.3637613351767	18.3610147363878	19.0932413013787	19.8254678663695	18.7523903503649	19.4957788392724	20.2387333973943	16.0378792855981	0.554299927429698	-0.0101343455407059	-6.93324571627819	-0.326369393690249	-0.324526731451519	-0.328066700357129	0.176740859834179	0.179959724748913	0.173775909865461	0.201032532400949	0.204587631370998	0.197730664449054	0.000197197099404162	0.000356581608678553	0.000456931800125611
132	8.11571529291185	0.21	16.0383334369701	15.3765206905715	16.7001461833688	0.231716801129378	9.82051392047769	9.43968204699071	10.2013457939647	0.5	0.37	0.68	10.3507717897358	10.7683604111637	11.1859490325917	18.0582028771773	18.7867379273293	19.5152729774814	18.4271316008458	19.1776657452498	19.9152399079567	16.0383334369701	0.555877933161532	0.0231320647575791	-6.87051232743643	-0.326369393690249	-0.324526731451519	-0.328066700357129	0.176740859834179	0.179959724748913	0.173775909865461	0.201032532400949	0.204587631370998	0.197730664449054	0.000197197099404162	0.000356581608678553	0.000456931800125611
132	8.11571529291185	0.21	16.03866327948	15.3815910019234	16.6957355570365	0.2418807826551	10.1073686664029	9.72628235874236	10.4884549740634	0.5	0.37	0.68	10.6646599580403	11.0825129193222	11.5003658806041	18.6053978958326	19.3343775948751	20.0633572939175	18.9816033428677	19.7278018176693	20.4638358262579	16.03866327948	0.55673167029658	0.171192785065397	-6.72552178532136	-0.326369393690249	-0.324526731451519	-0.328066700357129	0.176740859834179	0.179959724748913	0.173775909865461	0.201032532400949	0.204587631370998	0.197730664449054	0.000197197099404162	0.000356581608678553	0.000456931800125611
132	8.11571529291185	0.21	16.0415411571817	15.3812669681999	16.7018153461635	0.236138702384431	10.053559017265	9.66847041338923	10.4386476211407	0.5	0.37	0.68	10.5711348441774	10.9921759586942	11.413217073211	18.408382361815	19.1415757171471	19.8747690724792	18.7947043563554	19.5426515703183	20.2957587423186	16.0415411571817	0.558508625855449	0.0189456368444851	-6.82653530340074	-0.326369393690249	-0.324526731451519	-0.328066700357129	0.176740859834179	0.179959724748913	0.173775909865461	0.201032532400949	0.204587631370998	0.197730664449054	0.000197197099404162	0.000356581608678553	0.000456931800125611
132	8.11571529291185	0.21	16.0417623235528	15.3753067838596	16.7082178632459	0.229477803811499	9.83479043941824	9.4509908438901	10.2185900349464	0.5	0.37	0.68	10.4041717348983	10.8266794877485	11.2491872405986	18.1978651646691	18.9368705668583	19.6758759690475	18.5678763088956	19.3228146304676	20.0734955277174	16.0417623235528	0.555258875356299	0.0676102139297737	-6.83311752581616	-0.326369393690249	-0.324526731451519	-0.328066700357129	0.176740859834179	0.179959724748913	0.173775909865461	0.201032532400949	0.204587631370998	0.197730664449054	0.000197197099404162	0.000356581608678553	0.000456931800125611
132	8.11571529291185	0.21	16.0424642693836	15.3814045098609	16.7035240289064	0.231586556165551	9.88266501602039	9.49928272567373	10.2660473063671	0.51	0.37	0.68	10.3510940860845	10.7688546973769	11.1866153086693	17.9860546033277	18.7119551799562	19.4378557565848	18.3710102419872	19.1123890875651	19.8435838469134	16.0424642693836	0.559192566442624	0.0750387852423575	-6.74201265308316	-0.326369393690249	-0.324526731451519	-0.328066700357129	0.176740859834179	0.179959724748913	0.173775909865461	0.201032532400949	0.204587631370998	0.197730664449054	0.000197197099404162	0.000356581608678553	0.000456931800125611
132	8.11571529291185	0.21	16.0425157124714	15.384021248158	16.7010101767848	0.230424357192962	9.78189319179441	9.40117682360379	10.162609559985	0.5	0.37	0.68	10.3241745016389	10.7422692034598	11.1603639052807	18.0294606789164	18.7595938227669	19.4897269666174	18.40691860351	19.1503862190496	19.8959806024424	16.0425157124714	0.555601350266996	-0.055343402710437	-6.95877544423647	-0.326369393690249	-0.324526731451519	-0.328066700357129	0.176740859834179	0.179959724748913	0.173775909865461	0.201032532400949	0.204587631370998	0.197730664449054	0.000197197099404162	0.000356581608678553	0.000456931800125611
132	8.11571529291185	0.21	16.0490087059214	15.3836856448401	16.7143317670027	0.230284779664504	9.78183861521869	9.40097447774616	10.1627027526912	0.5	0.37	0.67	10.2672310210975	10.6831900364462	11.0991490517949	17.8663595945362	18.5901840930342	19.3140085915322	18.2475422696802	18.9857834991208	19.7288580701167	16.0490087059214	0.554521880203835	-0.181050514656543	-7.08454830812098	-0.326369393690249	-0.324526731451519	-0.328066700357129	0.176740859834179	0.179959724748913	0.173775909865461	0.201032532400949	0.204587631370998	0.197730664449054	0.000197197099404162	0.000356581608678553	0.000456931800125611
132	8.11571529291185	0.21	16.0506776675001	15.3935243837381	16.7078309512621	0.239156241809251	10.037926270792	9.65662517769567	10.4192273638883	0.5	0.37	0.69	10.5678514106137	10.9851331441798	11.4024148777458	18.4135265887561	19.1406023203758	19.8676780519955	18.7846749850263	19.5255659671351	20.2650086953097	16.0506776675001	0.558412375631978	0.0270590197030418	-6.82596811067444	-0.326369393690249	-0.324526731451519	-0.328066700357129	0.176740859834179	0.179959724748913	0.173775909865461	0.201032532400949	0.204587631370998	0.197730664449054	0.000197197099404162	0.000356581608678553	0.000456931800125611
132	8.11571529291185	0.21	16.0517885617432	15.394147453343	16.7094296701435	0.233363936837313	9.86950527654638	9.48853569353163	10.2504748595611	0.49	0.36	0.68	10.494346908886	10.9157003289523	11.3370537490186	18.4114359453689	19.1506645578082	19.8898931702475	18.7834873921502	19.5335621792168	20.2891853762234	16.0517885617432	0.552717425860689	-0.146852128555581	-7.11097823492699	-0.326369393690249	-0.324526731451519	-0.328066700357129	0.176740859834179	0.179959724748913	0.173775909865461	0.201032532400949	0.204587631370998	0.197730664449054	0.000197197099404162	0.000356581608678553	0.000456931800125611
132	8.11571529291185	0.21	16.0528352024796	15.3886067269861	16.7170636779731	0.231598535257758	9.88320684107701	9.49981643554624	10.2665972466078	0.5	0.37	0.68	10.4396303334161	10.8609494330298	11.2822685326435	18.2391588238411	18.9752486783616	19.7113385328821	18.60894239935	19.3702899346282	20.1266366150879	16.0528352024796	0.552663317643417	-0.0380816642416447	-6.9913278887971	-0.326369393690249	-0.324526731451519	-0.328066700357129	0.176740859834179	0.179959724748913	0.173775909865461	0.201032532400949	0.204587631370998	0.197730664449054	0.000197197099404162	0.000356581608678553	0.000456931800125611
132	8.11571529291185	0.21	16.0536646564923	15.3912552469816	16.7160740660029	0.232534083101412	9.92192566780663	9.53804222857899	10.3058091070343	0.5	0.37	0.68	10.5001670327321	10.9227736994244	11.3453803661167	18.3659565547667	19.1051424797172	19.8443284046677	18.7378356050845	19.4977972835043	20.2528260954553	16.0536646564923	0.555246552615491	0.0456686487315091	-6.85407496883019	-0.326369393690249	-0.324526731451519	-0.328066700357129	0.176740859834179	0.179959724748913	0.173775909865461	0.201032532400949	0.204587631370998	0.197730664449054	0.000197197099404162	0.000356581608678553	0.000456931800125611
132	8.11571529291185	0.21	16.0543636253237	15.3932417406348	16.7154855100126	0.232506832830997	9.92936295512091	9.54516243130045	10.3135634789414	0.51	0.37	0.69	10.421874515017	10.8413634107461	11.2608523064751	18.1322912102572	18.8621306269445	19.5919700436318	18.4910866284655	19.2382935984399	19.9773104553806	16.0543636253237	0.558206489007333	-0.0797592811561289	-6.94372234675986	-0.326369393690249	-0.324526731451519	-0.328066700357129	0.176740859834179	0.179959724748913	0.173775909865461	0.201032532400949	0.204587631370998	0.197730664449054	0.000197197099404162	0.000356581608678553	0.000456931800125611
132	8.11571529291185	0.21	16.0548248619807	15.3821410528192	16.7275086711423	0.227036894437645	9.72559211998371	9.34341526394621	10.1077689760212	0.5	0.37	0.68	10.2956127523946	10.7167376624554	11.1378625725162	18.0192076056164	18.7562533128296	19.4932990200428	18.3924754670493	19.1485117385577	19.8948330307626	16.0548248619807	0.550592120108204	-0.134810760583623	-7.10534345218102	-0.326369393690249	-0.324526731451519	-0.328066700357129	0.176740859834179	0.179959724748913	0.173775909865461	0.201032532400949	0.204587631370998	0.197730664449054	0.000197197099404162	0.000356581608678553	0.000456931800125611
132	8.11571529291185	0.21	16.0563597205206	15.3870445061062	16.725674934935	0.226768873881691	9.7372325278465	9.35430582579162	10.1201592299014	0.5	0.37	0.67	10.2924359109311	10.7137657896932	11.1350956684552	17.9964131705645	18.7331121060666	19.4698110415686	18.384338938875	19.1331482434959	19.8906523530716	16.0563597205206	0.552216595176495	0.00715026662934504	-6.94966959375897	-0.326369393690249	-0.324526731451519	-0.328066700357129	0.176740859834179	0.179959724748913	0.173775909865461	0.201032532400949	0.204587631370998	0.197730664449054	0.000197197099404162	0.000356581608678553	0.000456931800125611
132	8.11571529291185	0.21	16.0572355269708	15.3915779536067	16.722893100335	0.229249267845587	9.72151397984906	9.34188962469727	10.1011383350009	0.5	0.37	0.67	10.2591108507617	10.6760081271815	11.0929054036014	17.915887895471	18.6439319703345	19.3719760451981	18.296753649828	19.0399455723302	19.7808718695462	16.0572355269708	0.551366581231858	0.0353503248593328	-6.92485427818881	-0.326369393690249	-0.324526731451519	-0.328066700357129	0.176740859834179	0.179959724748913	0.173775909865461	0.201032532400949	0.204587631370998	0.197730664449054	0.000197197099404162	0.000356581608678553	0.000456931800125611
132	8.11571529291185	0.21	16.0578350648616	15.3940025024689	16.7216676272543	0.233428201899746	9.93687104035332	9.55336997212259	10.320372108584	0.5	0.37	0.67	10.5165389426601	10.9387045167318	11.3608700908034	18.394022653356	19.1324141693557	19.8708056853555	18.7826974409139	19.5377545990422	20.2853786615435	16.0578350648616	0.549980516514793	-0.0159552481778958	-7.01154315443452	-0.326369393690249	-0.324526731451519	-0.328066700357129	0.176740859834179	0.179959724748913	0.173775909865461	0.201032532400949	0.204587631370998	0.197730664449054	0.000197197099404162	0.000356581608678553	0.000456931800125611
132	8.11571529291185	0.21	16.0591236820384	15.3904884283257	16.7277589357511	0.229918234949919	9.82820885324083	9.44514316247982	10.2112745440018	0.5	0.37	0.68	10.3765717006604	10.7974132419549	11.2182547832493	18.1256194291797	18.860738294788	19.5958571603962	18.4980582408598	19.2579578536429	20.0028630425727	16.0591236820384	0.55209396803862	-0.0892528026075754	-7.03130742817538	-0.326369393690249	-0.324526731451519	-0.328066700357129	0.176740859834179	0.179959724748913	0.173775909865461	0.201032532400949	0.204587631370998	0.197730664449054	0.000197197099404162	0.000356581608678553	0.000456931800125611
132	8.11571529291185	0.21	16.0605404765823	15.3892868695965	16.7317940835682	0.228062424033452	9.80634313766856	9.42211560984147	10.1905706654956	0.49	0.37	0.67	10.4228056288315	10.8478406215677	11.2728756143038	18.2881222312523	19.0338995369536	19.7796768426549	18.6693969361876	19.4224153889947	20.1944444274466	16.0605404765823	0.549803687553156	0.0751154464516545	-6.9294775834641	-0.326369393690249	-0.324526731451519	-0.328066700357129	0.176740859834179	0.179959724748913	0.173775909865461	0.201032532400949	0.204587631370998	0.197730664449054	0.000197197099404162	0.000356581608678553	0.000456931800125611
132	8.11571529291185	0.21	16.0611008233108	15.3995267545369	16.7226748920847	0.233536334919357	9.86286434336069	9.48233444657774	10.2433942401436	0.5	0.37	0.68	10.3720270646011	10.7882606841342	11.2044943036673	18.0666067414553	18.7916269395169	19.5166471375785	18.4331244776481	19.1831404039829	19.9123713470783	16.0611008233108	0.555668757459993	0.0533476810712353	-6.8460754180383	-0.326369393690249	-0.324526731451519	-0.328066700357129	0.176740859834179	0.179959724748913	0.173775909865461	0.201032532400949	0.204587631370998	0.197730664449054	0.000197197099404162	0.000356581608678553	0.000456931800125611
132	8.11571529291185	0.21	16.0616498812293	15.4049661789012	16.7183335835575	0.234799606741754	9.95057732124121	9.56801309518401	10.3331415472984	0.5	0.37	0.68	10.5042663812481	10.9242654446339	11.3442645080198	18.3404294029578	19.0737469800032	19.8070645570487	18.7131119715337	19.4664330795343	20.2025005765014	16.0616498812293	0.557412600325173	0.0277365201585102	-6.82276216372686	-0.326369393690249	-0.324526731451519	-0.328066700357129	0.176740859834179	0.179959724748913	0.173775909865461	0.201032532400949	0.204587631370998	0.197730664449054	0.000197197099404162	0.000356581608678553	0.000456931800125611
132	8.11571529291185	0.21	16.0650479654697	15.3920727470272	16.7380231839122	0.228799198363063	9.83934627628261	9.45463058530829	10.2240619672569	0.5	0.37	0.68	10.3873185525381	10.8099859849939	11.2326534174497	18.1447583678656	18.8830815831484	19.6214047984311	18.5242588940673	19.2847035563114	20.0402478412287	16.0650479654697	0.55333675857058	-0.0325444664032428	-6.9553066031271	-0.326369393690249	-0.324526731451519	-0.328066700357129	0.176740859834179	0.179959724748913	0.173775909865461	0.201032532400949	0.204587631370998	0.197730664449054	0.000197197099404162	0.000356581608678553	0.000456931800125611
132	8.11571529291185	0.21	16.0662518581204	15.4073647296884	16.7251389865523	0.234807590723117	10.00405979894	9.61944790780773	10.3886716900722	0.5	0.36	0.68	10.6154318327934	11.0398658909146	11.4642999490357	18.5968006347403	19.3403516918993	20.0839027490583	18.9687372535095	19.7393729044379	20.4912402784675	16.0662518581204	0.553552258197197	0.0868268045558661	-6.87234564371589	-0.326369393690249	-0.324526731451519	-0.328066700357129	0.176740859834179	0.179959724748913	0.173775909865461	0.201032532400949	0.204587631370998	0.197730664449054	0.000197197099404162	0.000356581608678553	0.000456931800125611
132	8.11571529291185	0.21	16.0662915266423	15.405755459121	16.7268275941636	0.236267799110862	9.88417451704071	9.50570940104534	10.2626396330361	0.5	0.37	0.68	10.4659438995579	10.8826402769489	11.2993366543399	18.3076543861326	19.0365645861529	19.7654747861732	18.6811704875206	19.4253426278018	20.1697371154122	16.0662915266423	0.554935641966411	0.044615650914999	-6.87479663367416	-0.326369393690249	-0.324526731451519	-0.328066700357129	0.176740859834179	0.179959724748913	0.173775909865461	0.201032532400949	0.204587631370998	0.197730664449054	0.000197197099404162	0.000356581608678553	0.000456931800125611
132	8.11571529291185	0.21	16.0675605432386	15.4011666023732	16.733954484104	0.232244937605629	9.883079361209	9.50038887389474	10.2657698485233	0.5	0.37	0.67	10.4952414437876	10.9180061448874	11.3407708459872	18.3990357976792	19.1401776676583	19.8813195376373	18.792586377643	19.5441836180429	20.2977663117815	16.0675605432386	0.551299923131828	0.100433327661104	-6.87413080447711	-0.326369393690249	-0.324526731451519	-0.328066700357129	0.176740859834179	0.179959724748913	0.173775909865461	0.201032532400949	0.204587631370998	0.197730664449054	0.000197197099404162	0.000356581608678553	0.000456931800125611
132	8.11571529291185	0.21	16.0685553074362	15.4039822081423	16.7331284067301	0.231412567831844	9.82773300250772	9.44629524047742	10.209170764538	0.51	0.37	0.69	10.3063305862623	10.7224962441726	11.1386619020829	17.9227708973065	18.6464854802635	19.3702000632204	18.2842689682161	19.0292484108041	19.7650253280115	16.0685553074362	0.558690235522403	0.0639259373478909	-6.77935567491682	-0.326369393690249	-0.324526731451519	-0.328066700357129	0.176740859834179	0.179959724748913	0.173775909865461	0.201032532400949	0.204587631370998	0.197730664449054	0.000197197099404162	0.000356581608678553	0.000456931800125611
132	8.11571529291185	0.21	16.0689154696628	15.4046731226218	16.7331578167039	0.235348682824786	9.91602056729796	9.5353665467817	10.2966745878142	0.5	0.37	0.68	10.4755784992902	10.89376599669	11.3119534940898	18.2984338910509	19.0289115707086	19.7593892503664	18.6955503618957	19.4418302644923	20.1851839899722	16.0689154696628	0.554412700997463	0.0160493592727484	-6.89739324087	-0.326369393690249	-0.324526731451519	-0.328066700357129	0.176740859834179	0.179959724748913	0.173775909865461	0.201032532400949	0.204587631370998	0.197730664449054	0.000197197099404162	0.000356581608678553	0.000456931800125611
132	8.11571529291185	0.21	16.0690250802509	15.4040497314267	16.7340004290751	0.229027565341653	9.79722163919465	9.41440073207122	10.1800425463181	0.5	0.37	0.68	10.2935076477357	10.7120759716614	11.1306442955871	17.9251101397514	18.65400485321	19.3828995666685	18.2997907065692	19.0385802065159	19.7851128484596	16.0690250802509	0.55526943734401	0.0823154448567118	-6.81677388366523	-0.326369393690249	-0.324526731451519	-0.328066700357129	0.176740859834179	0.179959724748913	0.173775909865461	0.201032532400949	0.204587631370998	0.197730664449054	0.000197197099404162	0.000356581608678553	0.000456931800125611
132	8.11571529291185	0.21	16.0691719691201	15.4057049475776	16.7326389906627	0.234803262853704	9.83943720328706	9.46114976749005	10.2177246390841	0.5	0.37	0.68	10.3520844676367	10.7659943606893	11.1799042537418	18.0354979934452	18.7566156648625	19.4777333362798	18.4014584583858	19.1409171053232	19.8773211517048	16.0691719691201	0.553975011282515	0.109954441620995	-6.82260724669725	-0.326369393690249	-0.324526731451519	-0.328066700357129	0.176740859834179	0.179959724748913	0.173775909865461	0.201032532400949	0.204587631370998	0.197730664449054	0.000197197099404162	0.000356581608678553	0.000456931800125611
132	8.11571529291185	0.21	16.069523561489	15.406959634708	16.7320874882701	0.23245670657844	9.88722019486145	9.50459657634026	10.2698438133826	0.5	0.37	0.68	10.4079601757157	10.8269502245695	11.2459402734234	18.1422236079564	18.8725695189208	19.6029154298853	18.5248019371854	19.2672195997018	20.0065902465178	16.069523561489	0.556439197045959	-0.0669073366402942	-6.94456521291661	-0.326369393690249	-0.324526731451519	-0.328066700357129	0.176740859834179	0.179959724748913	0.173775909865461	0.201032532400949	0.204587631370998	0.197730664449054	0.000197197099404162	0.000356581608678553	0.000456931800125611
132	8.11571529291185	0.21	16.0705346954539	15.4018344505934	16.7392349403143	0.234034756530399	9.9284813955927	9.54595241219641	10.311010378989	0.5	0.37	0.68	10.5000481269635	10.9208099914882	11.3415718560128	18.3557332679034	19.0912910921278	19.8268489163522	18.7285916430239	19.4720603147188	20.2237856658453	16.0705346954539	0.55194126988061	-0.0152536928081115	-6.98687954537033	-0.326369393690249	-0.324526731451519	-0.328066700357129	0.176740859834179	0.179959724748913	0.173775909865461	0.201032532400949	0.204587631370998	0.197730664449054	0.000197197099404162	0.000356581608678553	0.000456931800125611
132	8.11571529291185	0.21	16.0709358875937	15.409692824156	16.7321789510313	0.233284666497342	9.83333301434154	9.45367559412027	10.2129904345628	0.49	0.37	0.67	10.4560521246683	10.8759647539761	11.295877383284	18.3445495204768	19.0812623764158	19.8179752323549	18.7375207118039	19.4849033855842	20.2421225773248	16.0709358875937	0.547001581582251	-0.052852520741531	-7.10124189390521	-0.326369393690249	-0.324526731451519	-0.328066700357129	0.176740859834179	0.179959724748913	0.173775909865461	0.201032532400949	0.204587631370998	0.197730664449054	0.000197197099404162	0.000356581608678553	0.000456931800125611
132	8.11571529291185	0.21	16.0714177252626	15.4007730023084	16.7420624482168	0.231604481420176	9.92409293031067	9.53912289873811	10.3090629618832	0.5	0.37	0.69	10.4339067914832	10.8549875836673	11.2760683758514	18.1741263840032	18.9075789332705	19.6410314825378	18.5394178537318	19.2964188979184	20.044610896756	16.0714177252626	0.557740290004415	-0.026505304484132	-6.88330503316658	-0.326369393690249	-0.324526731451519	-0.328066700357129	0.176740859834179	0.179959724748913	0.173775909865461	0.201032532400949	0.204587631370998	0.197730664449054	0.000197197099404162	0.000356581608678553	0.000456931800125611
132	8.11571529291185	0.21	16.0719731927077	15.4108362324153	16.7331101530001	0.237001399393932	10.1022372018849	9.71620712350146	10.4882672802683	0.5	0.37	0.67	10.6622795977409	11.08589763887	11.509515679999	18.6110310947503	19.3504572618732	20.0898834289961	19.0108083193789	19.7662968677751	20.5185533731314	16.0719731927077	0.553814226823297	0.041001066352891	-6.87617647575601	-0.326369393690249	-0.324526731451519	-0.328066700357129	0.176740859834179	0.179959724748913	0.173775909865461	0.201032532400949	0.204587631370998	0.197730664449054	0.000197197099404162	0.000356581608678553	0.000456931800125611
132	8.11571529291185	0.21	16.072762927711	15.4047872516084	16.7407386038136	0.230711686212355	9.91928734819825	9.53353603771606	10.3050386586804	0.5	0.37	0.68	10.4396930573845	10.8621098041179	11.2845265508514	18.1975857629492	18.9339067384926	19.6702277140361	18.5784032998599	19.3313150097803	20.0875493802187	16.072762927711	0.556143099804599	0.142847319633189	-6.74080594518451	-0.326369393690249	-0.324526731451519	-0.328066700357129	0.176740859834179	0.179959724748913	0.173775909865461	0.201032532400949	0.204587631370998	0.197730664449054	0.000197197099404162	0.000356581608678553	0.000456931800125611
132	8.11571529291185	0.21	16.0731153554032	15.41690450766	16.7293262031464	0.234754781789975	9.93380968620413	9.5518424679022	10.3157769045061	0.51	0.37	0.68	10.388488943455	10.8039126941529	11.2193364448509	18.028920351844	18.7498761861684	19.4708320204927	18.4048223773076	19.1409630314799	19.8776543757864	16.0731153554032	0.559138734395887	-0.0809036800219647	-6.91865055780376	-0.326369393690249	-0.324526731451519	-0.328066700357129	0.176740859834179	0.179959724748913	0.173775909865461	0.201032532400949	0.204587631370998	0.197730664449054	0.000197197099404162	0.000356581608678553	0.000456931800125611
132	8.11571529291185	0.21	16.0743738882742	15.4112717236408	16.7374760529076	0.234126517349792	9.88804700223529	9.5071733732121	10.2689206312585	0.5	0.37	0.68	10.4456968706905	10.8641693565323	11.282641842374	18.2474729868584	18.9784979702242	19.7095229535899	18.6217199022767	19.3727255986127	20.1160326070521	16.0743738882742	0.552149665864371	0.0605406935694951	-6.88694506273492	-0.326369393690249	-0.324526731451519	-0.328066700357129	0.176740859834179	0.179959724748913	0.173775909865461	0.201032532400949	0.204587631370998	0.197730664449054	0.000197197099404162	0.000356581608678553	0.000456931800125611
132	8.11571529291185	0.21	16.0759549577141	15.4024350350107	16.7494748804175	0.229939241593789	9.92100766570313	9.53434797240155	10.3076673590047	0.5	0.38	0.68	10.4250599257288	10.8478419015074	11.2706238772861	18.1546491379133	18.8908999112208	19.6271506845283	18.5418031466015	19.2994725193427	20.0474339461831	16.0759549577141	0.558539071056393	0.0206036264798781	-6.79005977037088	-0.326369393690249	-0.324526731451519	-0.328066700357129	0.176740859834179	0.179959724748913	0.173775909865461	0.201032532400949	0.204587631370998	0.197730664449054	0.000197197099404162	0.000356581608678553	0.000456931800125611
132	8.11571529291185	0.21	16.0759856820323	15.4067338800696	16.7452374839951	0.230145928244066	9.90711159097186	9.52121869787042	10.2930044840733	0.5	0.37	0.67	10.456702254036	10.8805100892676	11.3043179244991	18.2616905314451	19.0018328194989	19.7419751075527	18.6586613656885	19.4187549374005	20.1615168052546	16.0759856820323	0.552861892273294	0.00243454239223902	-6.94420242617869	-0.326369393690249	-0.324526731451519	-0.328066700357129	0.176740859834179	0.179959724748913	0.173775909865461	0.201032532400949	0.204587631370998	0.197730664449054	0.000197197099404162	0.000356581608678553	0.000456931800125611
132	8.11571529291185	0.21	16.0767232400822	15.4114379392467	16.7420085409177	0.235739643656025	10.0420608120299	9.65698665819557	10.4271349658642	0.5	0.37	0.68	10.6543631118118	11.079207838758	11.5040525657043	18.662158283645	19.4063153446572	20.1504724056694	19.0438262810919	19.8047182660207	20.5554568336451	16.0767232400822	0.553753870691356	-0.0414642671076065	-6.97871859519516	-0.326369393690249	-0.324526731451519	-0.328066700357129	0.176740859834179	0.179959724748913	0.173775909865461	0.201032532400949	0.204587631370998	0.197730664449054	0.000197197099404162	0.000356581608678553	0.000456931800125611
132	8.11571529291185	0.21	16.0773468061538	15.4173209744536	16.7373726378541	0.235156524787476	9.89621175134646	9.51611521364971	10.2763082890432	0.5	0.37	0.68	10.4520547901863	10.8695350064691	11.2870152227519	18.2546572706752	18.9837922033284	19.7129271359816	18.6167015632949	19.3734437665882	20.120573671485	16.0773468061538	0.553630458897258	-0.0997437918578152	-7.04519531399199	-0.326369393690249	-0.324526731451519	-0.328066700357129	0.176740859834179	0.179959724748913	0.173775909865461	0.201032532400949	0.204587631370998	0.197730664449054	0.000197197099404162	0.000356581608678553	0.000456931800125611
132	8.11571529291185	0.21	16.0786440909987	15.4090573319499	16.7482308500474	0.2292991826539	9.79831744040003	9.41574795242501	10.180886928375	0.5	0.37	0.67	10.3195747329466	10.7388674372172	11.1581601414879	17.9981930813632	18.7294742866804	19.4607554919977	18.3802197308761	19.1198265565246	19.8748931066141	16.0786440909987	0.552893769715117	-0.0106649230401647	-6.96373632885032	-0.326369393690249	-0.324526731451519	-0.328066700357129	0.176740859834179	0.179959724748913	0.173775909865461	0.201032532400949	0.204587631370998	0.197730664449054	0.000197197099404162	0.000356581608678553	0.000456931800125611
132	8.11571529291185	0.21	16.0793072830466	15.421121400995	16.7374931650981	0.239390030698693	10.0727347283986	9.69035704208351	10.4551124147137	0.5	0.37	0.67	10.6800010659929	11.1014297171481	11.5228583683032	18.6943355957575	19.4320067425748	20.1696778893922	19.0904362844311	19.8415464872593	20.6005500807801	16.0793072830466	0.552410196599569	-0.0845167413805432	-7.04629841377726	-0.326369393690249	-0.324526731451519	-0.328066700357129	0.176740859834179	0.179959724748913	0.173775909865461	0.201032532400949	0.204587631370998	0.197730664449054	0.000197197099404162	0.000356581608678553	0.000456931800125611
132	8.11571529291185	0.21	16.0803071450418	15.4085363854548	16.7520779046288	0.228121076234186	9.89670572438962	9.50900223467281	10.2844092141064	0.51	0.37	0.68	10.3741037452015	10.7970793766545	11.2200550081075	18.0399101429616	18.7754380084511	19.5109658739406	18.4121659959776	19.1636694383686	19.9153131917253	16.0803071450418	0.557610952968197	0.00482329134202613	-6.85163428985736	-0.326369393690249	-0.324526731451519	-0.328066700357129	0.176740859834179	0.179959724748913	0.173775909865461	0.201032532400949	0.204587631370998	0.197730664449054	0.000197197099404162	0.000356581608678553	0.000456931800125611
132	8.11571529291185	0.21	16.0806634436941	15.4154001313858	16.7459267560024	0.233512339650491	9.87124277953418	9.49036409599143	10.2521214630769	0.5	0.37	0.68	10.4340553341845	10.8528073672467	11.2715594003088	18.2348716391914	18.9666953958204	19.6985191524495	18.6135532763134	19.3658636988799	20.1111121651969	16.0806634436941	0.554197876533218	0.0900006067268816	-6.83195470739043	-0.326369393690249	-0.324526731451519	-0.328066700357129	0.176740859834179	0.179959724748913	0.173775909865461	0.201032532400949	0.204587631370998	0.197730664449054	0.000197197099404162	0.000356581608678553	0.000456931800125611
132	8.11571529291185	0.21	16.0810276234867	15.4109662170906	16.7510890298829	0.226560828846378	9.71658506965189	9.33424352141839	10.0989266178854	0.5	0.37	0.68	10.2323587358526	10.6514881352699	11.0706175346871	17.8484620673293	18.5795559802694	19.3106498932095	18.2131356041439	18.9674143462689	19.7038821753104	16.0810276234867	0.55490381913129	0.0868786657673562	-6.83125922183811	-0.326369393690249	-0.324526731451519	-0.328066700357129	0.176740859834179	0.179959724748913	0.173775909865461	0.201032532400949	0.204587631370998	0.197730664449054	0.000197197099404162	0.000356581608678553	0.000456931800125611
132	8.11571529291185	0.21	16.0815084102854	15.4193546196222	16.7436622009487	0.233883114980522	9.85222167174937	9.47247023553166	10.2319731079671	0.5	0.37	0.68	10.4120653134177	10.829485126671	11.2469049399243	18.1938163481251	18.9232066461875	19.65259694425	18.5561843116444	19.298436593403	20.0503142436178	16.0815084102854	0.554130484512547	-0.0275863547141894	-6.97190392844236	-0.326369393690249	-0.324526731451519	-0.328066700357129	0.176740859834179	0.179959724748913	0.173775909865461	0.201032532400949	0.204587631370998	0.197730664449054	0.000197197099404162	0.000356581608678553	0.000456931800125611
132	8.11571529291185	0.21	16.0820067073777	15.4120534791888	16.7519599355667	0.230146282606472	9.98545548669319	9.59651140163391	10.3743995717525	0.5	0.37	0.67	10.537429986183	10.9645092541922	11.3915885222014	18.4004548497463	19.1462204490025	19.8919860482588	18.7919157349816	19.5608695724408	20.3213708058899	16.0820067073777	0.554535331904348	-0.0145640875645835	-6.9329755317248	-0.326369393690249	-0.324526731451519	-0.328066700357129	0.176740859834179	0.179959724748913	0.173775909865461	0.201032532400949	0.204587631370998	0.197730664449054	0.000197197099404162	0.000356581608678553	0.000456931800125611
132	8.11571529291185	0.21	16.0842555748431	15.418493281446	16.7500178682402	0.234736842292902	9.97536972782163	9.59178532216973	10.3589541334735	0.5	0.37	0.68	10.4744986627356	10.8933835949036	11.3122685270716	18.2257728352685	18.9546384224083	19.6835040095482	18.6163797158003	19.3616174550117	20.1059191389569	16.0842555748431	0.556838218044314	0.120012317085995	-6.74339657132364	-0.326369393690249	-0.324526731451519	-0.328066700357129	0.176740859834179	0.179959724748913	0.173775909865461	0.201032532400949	0.204587631370998	0.197730664449054	0.000197197099404162	0.000356581608678553	0.000456931800125611
132	8.11571529291185	0.21	16.0843672140735	15.4169626506708	16.7517717774762	0.234379634691643	10.0403733733913	9.65390511218373	10.4268416345989	0.5	0.37	0.68	10.5836249575498	11.0073120652111	11.4309991728724	18.4621369178865	19.2012191721577	19.9403014264288	18.8486752835224	19.6035608849057	20.3681282934612	16.0843672140735	0.556975508859399	-0.023455596781271	-6.88653423202532	-0.326369393690249	-0.324526731451519	-0.328066700357129	0.176740859834179	0.179959724748913	0.173775909865461	0.201032532400949	0.204587631370998	0.197730664449054	0.000197197099404162	0.000356581608678553	0.000456931800125611
132	8.11571529291185	0.21	16.0862083031843	15.4213826113753	16.7510339949932	0.231957915925163	9.93467647113704	9.54967817619193	10.3196747660821	0.5	0.37	0.68	10.478992040131	10.9014559173171	11.3239197945032	18.2904883504317	19.0278751710877	19.7652619917436	18.6781368364144	19.4283268870158	20.1907398037443	16.0862083031843	0.556424643899448	0.0841988097348585	-6.78707567436009	-0.326369393690249	-0.324526731451519	-0.328066700357129	0.176740859834179	0.179959724748913	0.173775909865461	0.201032532400949	0.204587631370998	0.197730664449054	0.000197197099404162	0.000356581608678553	0.000456931800125611
132	8.11571529291185	0.21	16.0876678016704	15.4231220930398	16.752213510301	0.23840805581221	10.0214295997013	9.63997087235014	10.4028883270525	0.5	0.37	0.68	10.6128998521272	11.0328578919082	11.4528159316892	18.5637322128485	19.2983088789578	20.0328855450671	18.9448205172603	19.6889596432414	20.4416939694135	16.0876678016704	0.551046050172479	0.0210573481549726	-6.96072337511337	-0.326369393690249	-0.324526731451519	-0.328066700357129	0.176740859834179	0.179959724748913	0.173775909865461	0.201032532400949	0.204587631370998	0.197730664449054	0.000197197099404162	0.000356581608678553	0.000456931800125611
132	8.11571529291185	0.21	16.0882801595752	15.4192626525909	16.7572976665595	0.23150670516569	9.85394924688265	9.47159515417476	10.2363033395905	0.5	0.37	0.68	10.4132417138496	10.8336086660722	11.2539756182949	18.1982950002336	18.9329328791107	19.6675707579877	18.5672516202027	19.3219380297467	20.0685705405332	16.0882801595752	0.554639373271282	-0.10734348713421	-7.03314565294689	-0.326369393690249	-0.324526731451519	-0.328066700357129	0.176740859834179	0.179959724748913	0.173775909865461	0.201032532400949	0.204587631370998	0.197730664449054	0.000197197099404162	0.000356581608678553	0.000456931800125611
132	8.11571529291185	0.21	16.0891346375214	15.430557605437	16.7477116696058	0.23302904595525	9.98063472708237	9.5950145414554	10.3662549127093	0.5	0.37	0.68	10.5842133214808	11.0095890505233	11.4349647795658	18.5372578147853	19.2822635434028	20.0272692720203	18.9156534497278	19.686858191107	20.4395136914923	16.0891346375214	0.554567629921861	-0.0120381232119304	-6.9361884343068	-0.326369393690249	-0.324526731451519	-0.328066700357129	0.176740859834179	0.179959724748913	0.173775909865461	0.201032532400949	0.204587631370998	0.197730664449054	0.000197197099404162	0.000356581608678553	0.000456931800125611
132	8.11571529291185	0.21	16.091837127104	15.4219836903669	16.761690563841	0.229508686939113	9.8251620834073	9.44177171295008	10.2085524538645	0.5	0.37	0.68	10.3785866131382	10.8000170699851	11.2214475268321	18.1356164696181	18.8720270637463	19.6084376578746	18.4912349129468	19.2457650145234	19.9963216639263	16.091837127104	0.552732019140533	-0.0623649704168814	-7.00659009439394	-0.326369393690249	-0.324526731451519	-0.328066700357129	0.176740859834179	0.179959724748913	0.173775909865461	0.201032532400949	0.204587631370998	0.197730664449054	0.000197197099404162	0.000356581608678553	0.000456931800125611
132	8.11571529291185	0.21	16.0922941102083	15.4183012795757	16.7662869408408	0.22339374280387	9.63199149608706	9.24952077133068	10.0144622208434	0.5	0.37	0.67	10.1654900369138	10.5858363919351	11.0061827469563	17.761244742467	18.4956780517344	19.2301113610019	18.1396430908711	18.889641841301	19.6393455696911	16.0922941102083	0.549563001296396	-0.00368995772548395	-6.99933808926791	-0.326369393690249	-0.324526731451519	-0.328066700357129	0.176740859834179	0.179959724748913	0.173775909865461	0.201032532400949	0.204587631370998	0.197730664449054	0.000197197099404162	0.000356581608678553	0.000456931800125611
132	8.11571529291185	0.21	16.0934133565072	15.4189709690742	16.7678557439402	0.2304898227517	9.85903895520478	9.4753908500773	10.2426870603323	0.5	0.37	0.67	10.4499056552326	10.8730107879731	11.2961159207137	18.2993506297988	19.0402711158522	19.7811916019056	18.6914682566808	19.4480464896893	20.2032918182741	16.0934133565072	0.551181984627388	0.0226977792900401	-6.95131051985764	-0.326369393690249	-0.324526731451519	-0.328066700357129	0.176740859834179	0.179959724748913	0.173775909865461	0.201032532400949	0.204587631370998	0.197730664449054	0.000197197099404162	0.000356581608678553	0.000456931800125611
132	8.11571529291185	0.21	16.0942496964932	15.4229736116034	16.7655257813831	0.234979440174076	10.0208428725728	9.63576989659378	10.4059158485519	0.5	0.37	0.67	10.6490632091087	11.0746302894071	11.5001973697055	18.6735751535246	19.4198247250382	20.1660742965517	19.0672036657509	19.8299956547332	20.5944539964327	16.0942496964932	0.551308306575394	0.0871388384941436	-6.89729117960368	-0.326369393690249	-0.324526731451519	-0.328066700357129	0.176740859834179	0.179959724748913	0.173775909865461	0.201032532400949	0.204587631370998	0.197730664449054	0.000197197099404162	0.000356581608678553	0.000456931800125611
132	8.11571529291185	0.21	16.0971454801551	15.4265600325351	16.7677309277752	0.232820666294347	9.90942455631621	9.52633237603185	10.2925167366006	0.51	0.37	0.68	10.3851384819437	10.8027667135192	11.2203949450947	18.0503093859569	18.7761850015161	19.5020606170752	18.4414523811457	19.1786337789962	19.923035573242	16.0971454801551	0.556469423060737	0.151342546299241	-6.71380187255537	-0.326369393690249	-0.324526731451519	-0.328066700357129	0.176740859834179	0.179959724748913	0.173775909865461	0.201032532400949	0.204587631370998	0.197730664449054	0.000197197099404162	0.000356581608678553	0.000456931800125611
132	8.11571529291185	0.21	16.0974906779614	15.439002591195	16.7559787647279	0.239178929494475	9.97419379474714	9.59533726495393	10.3530503245404	0.5	0.37	0.68	10.5919511739058	11.0101574083174	11.4283636427289	18.559234049768	19.2920156929309	20.0247973360938	18.9430929200225	19.6984220825113	20.4425588648224	16.0974906779614	0.552504723459857	-0.0762258259042729	-7.02983321812672	-0.326369393690249	-0.324526731451519	-0.328066700357129	0.176740859834179	0.179959724748913	0.173775909865461	0.201032532400949	0.204587631370998	0.197730664449054	0.000197197099404162	0.000356581608678553	0.000456931800125611
132	8.11571529291185	0.21	16.0978519502326	15.4284267277687	16.7672771726966	0.230740884241785	9.8698552578933	9.48605788202814	10.2536526337585	0.5	0.37	0.68	10.4260734592002	10.8479030204345	11.2697325816687	18.2172435341465	18.9542968339316	19.6913501337168	18.5879568661866	19.3532617398144	20.1022270668146	16.0978519502326	0.553150192349454	0.171567097300735	-6.75132788586012	-0.326369393690249	-0.324526731451519	-0.328066700357129	0.176740859834179	0.179959724748913	0.173775909865461	0.201032532400949	0.204587631370998	0.197730664449054	0.000197197099404162	0.000356581608678553	0.000456931800125611
132	8.11571529291185	0.21	16.0979296029445	15.4258808440901	16.769978361799	0.234457832486466	9.8907337619489	9.51010827511343	10.2713592487844	0.5	0.37	0.68	10.4326321064593	10.8501799996718	11.2677278928843	18.2062513993602	18.9349248383855	19.6635982774109	18.5744959032144	19.3195345335426	20.0603611270778	16.0979296029445	0.551168533430326	0.0932592444151227	-6.88505753114715	-0.326369393690249	-0.324526731451519	-0.328066700357129	0.176740859834179	0.179959724748913	0.173775909865461	0.201032532400949	0.204587631370998	0.197730664449054	0.000197197099404162	0.000356581608678553	0.000456931800125611
132	8.11571529291185	0.21	16.0989171045142	15.4373123807468	16.7605218282815	0.236281783237655	10.04465604896	9.66006099654131	10.4292511013787	0.5	0.37	0.68	10.6002838470767	11.0223118987918	11.4443399505069	18.50238521735	19.2390188488649	19.9756524803798	18.8896436376048	19.6396731571033	20.3935370908305	16.0989171045142	0.556328115860084	0.0164557512734529	-6.87160406971881	-0.326369393690249	-0.324526731451519	-0.328066700357129	0.176740859834179	0.179959724748913	0.173775909865461	0.201032532400949	0.204587631370998	0.197730664449054	0.000197197099404162	0.000356581608678553	0.000456931800125611
132	8.11571529291185	0.21	16.0996366289264	15.4283358482696	16.7709374095831	0.234565268845945	10.0929404881296	9.7046496812902	10.4812312949691	0.5	0.37	0.67	10.6562133648622	11.0825769968511	11.5089406288401	18.6079222214384	19.3524400938246	20.0969579662109	19.0148678755564	19.7784822456263	20.5281816352255	16.0996366289264	0.554724371942146	-0.101976467274161	-6.995260102273	-0.326369393690249	-0.324526731451519	-0.328066700357129	0.176740859834179	0.179959724748913	0.173775909865461	0.201032532400949	0.204587631370998	0.197730664449054	0.000197197099404162	0.000356581608678553	0.000456931800125611
132	8.11571529291185	0.21	16.1004123991464	15.4285011278888	16.7723236704039	0.231883813347631	9.83154351431621	9.45046267302544	10.212624355607	0.5	0.37	0.67	10.3754851755353	10.793866661849	11.2122481481628	18.1158849161143	18.846390596462	19.5768962768098	18.5012496379347	19.2429569787431	19.9946372804675	16.1004123991464	0.552614238077698	0.0484501040838083	-6.89096801194168	-0.326369393690249	-0.324526731451519	-0.328066700357129	0.176740859834179	0.179959724748913	0.173775909865461	0.201032532400949	0.204587631370998	0.197730664449054	0.000197197099404162	0.000356581608678553	0.000456931800125611
132	8.11571529291185	0.21	16.1004126264478	15.4333916540673	16.7674335988283	0.225236306304067	9.86512958255206	9.47546997004841	10.2547891950557	0.5	0.37	0.68	10.3968737708223	10.8244242583014	11.2519747457806	18.1463779461064	18.8926111800437	19.638844413981	18.5361214667613	19.3002239202137	20.0554205069445	16.1004126264478	0.557991724470317	0.0124705197361338	-6.82019858241429	-0.326369393690249	-0.324526731451519	-0.328066700357129	0.176740859834179	0.179959724748913	0.173775909865461	0.201032532400949	0.204587631370998	0.197730664449054	0.000197197099404162	0.000356581608678553	0.000456931800125611
132	8.11571529291185	0.21	16.1006465881372	15.4333408477103	16.7679523285641	0.23360097739942	9.95247709136227	9.56855907076778	10.3363951119568	0.5	0.37	0.68	10.4795983079472	10.9000698344599	11.3205413609726	18.2688933370391	19.0018937100874	19.7348940831358	18.6578788917971	19.4126122129147	20.1520146402959	16.1006465881372	0.556747263371854	0.0815760980781338	-6.78617519535993	-0.326369393690249	-0.324526731451519	-0.328066700357129	0.176740859834179	0.179959724748913	0.173775909865461	0.201032532400949	0.204587631370998	0.197730664449054	0.000197197099404162	0.000356581608678553	0.000456931800125611
132	8.11571529291185	0.21	16.1006946485841	15.4412801301106	16.7601091670575	0.234760917752092	9.91409381458235	9.53289120601275	10.295296423152	0.5	0.37	0.67	10.5071473020587	10.9273086018797	11.3474699017006	18.3925608793248	19.1280452181214	19.8635295569179	18.812937015398	19.5359586298783	20.2857320213878	16.1006946485841	0.551942477879351	-0.23622217525111	-7.18761896331684	-0.326369393690249	-0.324526731451519	-0.328066700357129	0.176740859834179	0.179959724748913	0.173775909865461	0.201032532400949	0.204587631370998	0.197730664449054	0.000197197099404162	0.000356581608678553	0.000456931800125611
132	8.11571529291185	0.21	16.1028778532154	15.4395877789243	16.7661679275065	0.237334816476505	9.99341877492619	9.61189861737455	10.3749389324778	0.5	0.37	0.68	10.6018702542727	11.0226848478059	11.443499441339	18.5670790412345	19.3040525782089	20.0410261151833	18.9424764515139	19.6962784013244	20.4465749024876	16.1028778532154	0.551087747031713	-0.139431712303854	-7.12114341705871	-0.326369393690249	-0.324526731451519	-0.328066700357129	0.176740859834179	0.179959724748913	0.173775909865461	0.201032532400949	0.204587631370998	0.197730664449054	0.000197197099404162	0.000356581608678553	0.000456931800125611
132	8.11571529291185	0.21	16.1039621138013	15.4365413649498	16.7713828626528	0.234540011538655	9.90889087473584	9.52765392189503	10.2901278275767	0.5	0.37	0.67	10.4458323349511	10.8638090290994	11.2817857232477	18.2224666185807	18.9516154419806	19.6807642653805	18.6174580230685	19.360486633634	20.1103474471663	16.1039621138013	0.55013585927417	0.026697822432967	-6.96085158623265	-0.326369393690249	-0.324526731451519	-0.328066700357129	0.176740859834179	0.179959724748913	0.173775909865461	0.201032532400949	0.204587631370998	0.197730664449054	0.000197197099404162	0.000356581608678553	0.000456931800125611
132	8.11571529291185	0.21	16.1051690299039	15.4363127326026	16.7740253272053	0.229822058516216	9.86215205675659	9.47765896164115	10.246645151872	0.5	0.37	0.68	10.3833759715282	10.8046125217352	11.2258490719422	18.1049031250612	18.8393893803162	19.5738756355712	18.4844680559119	19.2398852846348	19.9839337918864	16.1051690299039	0.553965191772401	-0.158655167526458	-7.07780156522568	-0.326369393690249	-0.324526731451519	-0.328066700357129	0.176740859834179	0.179959724748913	0.173775909865461	0.201032532400949	0.204587631370998	0.197730664449054	0.000197197099404162	0.000356581608678553	0.000456931800125611
132	8.11571529291185	0.21	16.1054773583884	15.4474908704332	16.7634638463436	0.238162766242031	9.96063120078122	9.58123044434944	10.340031957213	0.5	0.37	0.68	10.5044851020513	10.9204452041273	11.3364053062032	18.3246867463479	19.0503137995037	19.7759408526595	18.7134213039251	19.449579001402	20.1903100347072	16.1054773583884	0.555413138465987	0.0976877912192501	-6.79235540231247	-0.326369393690249	-0.324526731451519	-0.328066700357129	0.176740859834179	0.179959724748913	0.173775909865461	0.201032532400949	0.204587631370998	0.197730664449054	0.000197197099404162	0.000356581608678553	0.000456931800125611
132	8.11571529291185	0.21	16.1065124255289	15.4406050067841	16.7724198442736	0.230081575906714	9.74602472722065	9.36633739184436	10.1257120625969	0.5	0.37	0.68	10.3092545575794	10.727165340517	11.1450761234546	18.029886050669	18.7607714656742	19.4916568806794	18.397937428553	19.1419129003158	19.8961104719155	16.1065124255289	0.551742192069364	0.00306404918175508	-6.95910227405871	-0.326369393690249	-0.324526731451519	-0.328066700357129	0.176740859834179	0.179959724748913	0.173775909865461	0.201032532400949	0.204587631370998	0.197730664449054	0.000197197099404162	0.000356581608678553	0.000456931800125611
132	8.11571529291185	0.21	16.1068138220506	15.4491730754899	16.7644545686114	0.234330297057746	9.93584254633502	9.55334524245264	10.3183398502174	0.5	0.37	0.68	10.4655344037034	10.8845539818211	11.3035735599388	18.2473015636032	18.9778879157211	19.7084742678391	18.6233075578268	19.371673849175	20.11218999514	16.1068138220506	0.557748277284133	-0.10357122616454	-6.96462681939019	-0.326369393690249	-0.324526731451519	-0.328066700357129	0.176740859834179	0.179959724748913	0.173775909865461	0.201032532400949	0.204587631370998	0.197730664449054	0.000197197099404162	0.000356581608678553	0.000456931800125611
132	8.11571529291185	0.21	16.1070740472543	15.442712422159	16.7714356723496	0.231202271814531	9.87483215156605	9.4913396405263	10.2583246626058	0.5	0.37	0.67	10.4429942210695	10.8649378273769	11.2868814336842	18.2594177923482	18.9971798201038	19.7349418478593	18.6543665867537	19.4057394885329	20.1606122506579	16.1070740472543	0.552512350285999	0.197213749227073	-6.75390799568505	-0.326369393690249	-0.324526731451519	-0.328066700357129	0.176740859834179	0.179959724748913	0.173775909865461	0.201032532400949	0.204587631370998	0.197730664449054	0.000197197099404162	0.000356581608678553	0.000456931800125611
132	8.11571529291185	0.21	16.1080526759676	15.445977596166	16.7701277557691	0.229502251215665	9.86225415955742	9.47740940588853	10.2470989132263	0.5	0.37	0.67	10.4100501586116	10.8327662213452	11.2554822840788	18.1818703550177	18.9201731040441	19.6584758530706	18.5757409071267	19.3308195937492	20.0800939275009	16.1080526759676	0.553573152579463	0.116889255978783	-6.79788081210832	-0.326369393690249	-0.324526731451519	-0.328066700357129	0.176740859834179	0.179959724748913	0.173775909865461	0.201032532400949	0.204587631370998	0.197730664449054	0.000197197099404162	0.000356581608678553	0.000456931800125611
132	8.11571529291185	0.21	16.1089742189129	15.45222306074	16.7657253770859	0.239318302964186	10.0077203506252	9.62773587377235	10.3877048274781	0.5	0.37	0.68	10.5613271225936	10.9781582876948	11.3949894527959	18.4304531857375	19.1578605641453	19.8852679425532	18.8213525729967	19.5700408561013	20.3154314758236	16.1089742189129	0.554107658398266	-0.0228170208139394	-6.96489864255079	-0.326369393690249	-0.324526731451519	-0.328066700357129	0.176740859834179	0.179959724748913	0.173775909865461	0.201032532400949	0.204587631370998	0.197730664449054	0.000197197099404162	0.000356581608678553	0.000456931800125611
132	8.11571529291185	0.21	16.1096050638377	15.440580482832	16.7786296448433	0.229781423937688	9.76425438292811	9.38353429740368	10.1449744684525	0.5	0.36	0.67	10.3296234214878	10.7487293774976	11.1678353335073	18.0671456034648	18.800187653648	19.5332297038312	18.427194793124	19.1824626954343	19.9256312436055	16.1096050638377	0.549582464610088	0.0379571617874293	-6.97077760050278	-0.326369393690249	-0.324526731451519	-0.328066700357129	0.176740859834179	0.179959724748913	0.173775909865461	0.201032532400949	0.204587631370998	0.197730664449054	0.000197197099404162	0.000356581608678553	0.000456931800125611
132	8.11571529291185	0.21	16.1097730952706	15.4529351820205	16.7666110085206	0.237146013324936	9.96022342362943	9.57977214820603	10.3406746990528	0.5	0.37	0.68	10.4671972150181	10.882891708473	11.2985862019279	18.2195865644879	18.9431596139205	19.6667326633531	18.5992930444725	19.3418189914445	20.0744052995818	16.1097730952706	0.558251639670321	-0.0743450600729212	-6.9222224320475	-0.326369393690249	-0.324526731451519	-0.328066700357129	0.176740859834179	0.179959724748913	0.173775909865461	0.201032532400949	0.204587631370998	0.197730664449054	0.000197197099404162	0.000356581608678553	0.000456931800125611
132	8.11571529291185	0.21	16.1101255768117	15.4505747141493	16.7696764394741	0.236191721926352	9.93714141535864	9.55656796957054	10.3177148611467	0.5	0.37	0.67	10.45432273955	10.8706476839275	11.286972628305	18.2111863487323	18.9364146904021	19.6616430320719	18.6067379236969	19.3426107384515	20.0891288112765	16.1101255768117	0.553964465991307	-0.0982487024915396	-7.01310864090463	-0.326369393690249	-0.324526731451519	-0.328066700357129	0.176740859834179	0.179959724748913	0.173775909865461	0.201032532400949	0.204587631370998	0.197730664449054	0.000197197099404162	0.000356581608678553	0.000456931800125611
132	8.11571529291185	0.21	16.1112142290377	15.4479773934096	16.7744510646658	0.239846087621937	10.0148076922618	9.63510451577706	10.3945108687465	0.5	0.37	0.67	10.5829469793875	11.0000030246087	11.4170590698298	18.4834884494639	19.2118914745985	19.9402944997331	18.8792481819757	19.620791760602	20.3659520784725	16.1112142290377	0.54978458810562	0.0179856298301332	-6.97995425656888	-0.326369393690249	-0.324526731451519	-0.328066700357129	0.176740859834179	0.179959724748913	0.173775909865461	0.201032532400949	0.204587631370998	0.197730664449054	0.000197197099404162	0.000356581608678553	0.000456931800125611
132	8.11571529291185	0.21	16.1114995538805	15.4459019934274	16.7770971143335	0.234154853441275	9.9043845473517	9.52291176062025	10.2858573340832	0.5	0.37	0.68	10.4704053425309	10.8898332239002	11.3092611052694	18.2990394071856	19.0320699899149	19.7651005726443	18.6781691999344	19.4206461135818	20.1740328155986	16.1114995538805	0.555148604311273	0.18883059022802	-6.71630814184118	-0.326369393690249	-0.324526731451519	-0.328066700357129	0.176740859834179	0.179959724748913	0.173775909865461	0.201032532400949	0.204587631370998	0.197730664449054	0.000197197099404162	0.000356581608678553	0.000456931800125611
132	8.11571529291185	0.21	16.1118419958463	15.4454279783452	16.7782560133474	0.236342375305634	10.0176803550552	9.63418254692444	10.401178163186	0.5	0.37	0.68	10.622945212496	11.0458016598431	11.4686581071901	18.599995220535	19.3403857376936	20.0807762548522	18.9829437283186	19.7441340544075	20.500099873106	16.1118419958463	0.554063637515337	0.00633265589656155	-6.90590304176744	-0.326369393690249	-0.324526731451519	-0.328066700357129	0.176740859834179	0.179959724748913	0.173775909865461	0.201032532400949	0.204587631370998	0.197730664449054	0.000197197099404162	0.000356581608678553	0.000456931800125611
132	8.11571529291185	0.21	16.1133861540595	15.4521311269636	16.7746411811553	0.23704864554527	9.96827733411024	9.58741592907015	10.3491387391503	0.5	0.37	0.68	10.4979151548386	10.9149462657702	11.3319773767018	18.2981970840896	19.0250954582402	19.7519938323908	18.6942413226282	19.4316748514071	20.1824979562187	16.1133861540595	0.555021523472707	-0.100365864332644	-6.99282076857451	-0.326369393690249	-0.324526731451519	-0.328066700357129	0.176740859834179	0.179959724748913	0.173775909865461	0.201032532400949	0.204587631370998	0.197730664449054	0.000197197099404162	0.000356581608678553	0.000456931800125611
132	8.11571529291185	0.21	16.1139224744611	15.4396267542481	16.788218194674	0.225574942271624	9.78212963659153	9.39612292778582	10.1681363453973	0.5	0.37	0.67	10.2879868564233	10.7106326622738	11.1332784681243	17.9317583292356	18.6684216390886	19.4050849489415	18.314943703579	19.069782026588	19.8173792348261	16.1139224744611	0.5528954282251	-0.236613795623974	-7.16273805052073	-0.326369393690249	-0.324526731451519	-0.328066700357129	0.176740859834179	0.179959724748913	0.173775909865461	0.201032532400949	0.204587631370998	0.197730664449054	0.000197197099404162	0.000356581608678553	0.000456931800125611
132	8.11571529291185	0.21	16.1139333909069	15.4468661653638	16.78100061645	0.230532461773888	9.79595689701081	9.41480933969435	10.1771044543273	0.5	0.37	0.68	10.3388989684335	10.7574572148067	11.1760154611799	18.0548957740361	18.7858271369118	19.5167584997874	18.441558362681	19.1862498129711	19.9247857304993	16.1139333909069	0.554402163455959	0.0553627830105256	-6.85731860978936	-0.326369393690249	-0.324526731451519	-0.328066700357129	0.176740859834179	0.179959724748913	0.173775909865461	0.201032532400949	0.204587631370998	0.197730664449054	0.000197197099404162	0.000356581608678553	0.000456931800125611
132	8.11571529291185	0.21	16.1139727503928	15.4511686972064	16.7767768035792	0.235027545196125	9.89963492192253	9.51927052133091	10.2799993225141	0.5	0.37	0.68	10.4585645659506	10.8764606256605	11.2943566853704	18.2694718898523	18.9994707599272	19.7294696300021	18.6476536440775	19.3904779687668	20.1415508009894	16.1139727503928	0.553573012814788	-0.0877177671191118	-7.01135088155922	-0.326369393690249	-0.324526731451519	-0.328066700357129	0.176740859834179	0.179959724748913	0.173775909865461	0.201032532400949	0.204587631370998	0.197730664449054	0.000197197099404162	0.000356581608678553	0.000456931800125611
132	8.11571529291185	0.21	16.1143615676439	15.4396825712268	16.789040564061	0.230095679538588	9.95917505850938	9.57119921992011	10.3471508970986	0.5	0.37	0.67	10.5394130162886	10.9666361373707	11.3938592584529	18.4377207444721	19.1851077754121	19.9324948063521	18.8370806322345	19.5923341590119	20.3654965876199	16.1143615676439	0.551550163094876	-0.0727786495339821	-7.02106082678087	-0.326369393690249	-0.324526731451519	-0.328066700357129	0.176740859834179	0.179959724748913	0.173775909865461	0.201032532400949	0.204587631370998	0.197730664449054	0.000197197099404162	0.000356581608678553	0.000456931800125611
132	8.11571529291185	0.21	16.1148421845503	15.4504723027788	16.7792120663219	0.226469580444463	9.7733191207878	9.38864496581098	10.1579932757646	0.5	0.37	0.68	10.328449535753	10.7516296231729	11.1748097105928	18.0573758109246	18.7972276006622	19.5370793903998	18.4419652457955	19.1973099695929	19.9489828730077	16.1148421845503	0.554601812633943	-0.0159951446629009	-6.92620616359982	-0.326369393690249	-0.324526731451519	-0.328066700357129	0.176740859834179	0.179959724748913	0.173775909865461	0.201032532400949	0.204587631370998	0.197730664449054	0.000197197099404162	0.000356581608678553	0.000456931800125611
132	8.11571529291185	0.21	16.1153808475696	15.4566940650358	16.7740676301034	0.240749786024885	10.0041776213947	9.62581513708049	10.3825401057089	0.5	0.37	0.68	10.5705098499547	10.9860055051632	11.4015011603716	18.4592400112583	19.1848184490061	19.9103968867538	18.8414998320433	19.5887024624212	20.3346288829641	16.1153808475696	0.554088858923345	-0.100119528567626	-7.01592560619678	-0.326369393690249	-0.324526731451519	-0.328066700357129	0.176740859834179	0.179959724748913	0.173775909865461	0.201032532400949	0.204587631370998	0.197730664449054	0.000197197099404162	0.000356581608678553	0.000456931800125611
132	8.11571529291185	0.21	16.1158361381883	15.4496780328015	16.7819942435752	0.230372404320592	9.83885358500073	9.45586418530373	10.2218429846977	0.5	0.36	0.68	10.3882371604355	10.8089903180547	11.2297434756739	18.1458687806322	18.8808280879027	19.6157873951732	18.5094093845269	19.2596842468142	20.0046640172537	16.1158361381883	0.552866024769164	0.00158910531125446	-6.96056372151464	-0.326369393690249	-0.324526731451519	-0.328066700357129	0.176740859834179	0.179959724748913	0.173775909865461	0.201032532400949	0.204587631370998	0.197730664449054	0.000197197099404162	0.000356581608678553	0.000456931800125611
132	8.11571529291185	0.21	16.1159804814759	15.4484017077947	16.7835592551571	0.229700456434922	9.95320912682882	9.56503267305851	10.3413855805991	0.5	0.37	0.68	10.4601740920446	10.8846779514309	11.3091818108173	18.2175526760712	18.9568732028154	19.6961937295596	18.6059664337325	19.3600288517029	20.1113248597302	16.1159804814759	0.556183601478824	-0.0275952714428306	-6.89732496809859	-0.326369393690249	-0.324526731451519	-0.328066700357129	0.176740859834179	0.179959724748913	0.173775909865461	0.201032532400949	0.204587631370998	0.197730664449054	0.000197197099404162	0.000356581608678553	0.000456931800125611
132	8.11571529291185	0.21	16.1171866963952	15.4606549049966	16.7737184877938	0.238150350766746	9.98245707375409	9.60221195961229	10.3627021878959	0.5	0.37	0.69	10.5553347677795	10.9733232990118	11.3913118302441	18.4449081638704	19.1753217643622	19.905735364854	18.8088470620156	19.5529923519991	20.2995737560322	16.1171866963952	0.55737671703239	0.081499155011482	-6.79427100105072	-0.326369393690249	-0.324526731451519	-0.328066700357129	0.176740859834179	0.179959724748913	0.173775909865461	0.201032532400949	0.204587631370998	0.197730664449054	0.000197197099404162	0.000356581608678553	0.000456931800125611
132	8.11571529291185	0.21	16.1173661401898	15.4497222652652	16.7850100151144	0.227395273080366	9.77245887082704	9.38883203186407	10.15608570979	0.5	0.37	0.68	10.3515329981988	10.7744957127348	11.1974584272708	18.1237686399692	18.864304209234	19.6048397784987	18.492456542276	19.2469365533047	20.0024906495017	16.1173661401898	0.552868634692697	0.0450117581838421	-6.88971628106147	-0.326369393690249	-0.324526731451519	-0.328066700357129	0.176740859834179	0.179959724748913	0.173775909865461	0.201032532400949	0.204587631370998	0.197730664449054	0.000197197099404162	0.000356581608678553	0.000456931800125611
132	8.11571529291185	0.21	16.1174594699567	15.4582384294105	16.776680510503	0.244408131098021	10.1583725148042	9.77798424553445	10.5387607840739	0.5	0.37	0.68	10.7079667513165	11.1245336875735	11.5411006238304	18.665882517538	19.3920324649038	20.1181824122696	19.066026378114	19.8014027899	20.5437905878394	16.1174594699567	0.557160608556318	-0.149919999717894	-7.02216402218864	-0.326369393690249	-0.324526731451519	-0.328066700357129	0.176740859834179	0.179959724748913	0.173775909865461	0.201032532400949	0.204587631370998	0.197730664449054	0.000197197099404162	0.000356581608678553	0.000456931800125611
[truncated: 1,353 more rows]
