# Supplementary material for: Re-expressing coefficients from regression models for inclusion in a meta-analysis
Source: BMC Med Res Methodol. 2024 Jan 8;24:6. doi: 10.1186/s12874-023-02132-y (PMC10773134; doi:10.1186/s12874-023-02132-y)
Supplement: Supplementary file 2 — Additional file 2. [file 12874_2023_2132_MOESM2_ESM.zip › Supp_Files_R1/simdata/simdata_scenario_133.csv]

ex_no	errsd	rsquare	beta	b_low_ci	b_hi_ci	lrsquare	lbeta	lb_low_ci	lb_hi_ci	x_median	x_25	x_75	rbl	rb	rbu	altl	alt	altu	dzl	dz	dzu	observed_beta	xlog	error	ylog	RelBias_rb	RelBias_rbl	RelBias_rbu	RelBias_alt	RelBias_altl	RelBias_altu	RelBias_dz	RelBias_dzl	RelBias_dzu	MC_SE_RelBias_rb	MC_SE_RelBias_alt	MC_SE_RelBias_dz
133	8.47500280622663	0.04	3.29269699280182	0.886741982233392	5.69865200337025	0.0767208625786189	5.46865214205828	2.50671707691308	8.43058720720348	0.99	0.73	1.42	1.74561728813828	3.80823739939055	5.87085751064282	2.42079523382613	5.28120511200664	8.14161499018716	2.46182970757869	5.37007888120887	8.278745175812	3.29269699280182	1.14190458821947	-0.429624178408744	-0.14117889496931	-0.153183575014406	-0.124968978378113	-0.166344341992692	0.172238917097335	0.21128416385082	0.154027020679015	0.197026035187219	0.236906658592411	0.178430296956347	0.00174374266476114	0.00249099386282999	0.00254916979447476
133	8.47500280622663	0.04	3.81587989260094	1.05633718666047	6.57542259854142	0.0514740009051987	4.74530530532961	1.56491604835259	7.92569456230663	0.96	0.75	1.33	1.11736696887445	3.38819926537386	5.65903156187327	1.56487846974475	4.745191355468	7.92550424119125	1.60161828830207	4.85627563939549	8.11156752440747	3.81587989260094	1.09136052728605	-1.17932298074697	-1.21259840806747	-0.153183575014406	-0.124968978378113	-0.166344341992692	0.172238917097335	0.21128416385082	0.154027020679015	0.197026035187219	0.236906658592411	0.178430296956347	0.00174374266476114	0.00249099386282999	0.00254916979447476
133	8.47500280622663	0.05	3.32959312688545	0.998643803285088	5.66054245048581	0.0649541609522848	4.88296089002878	1.99040559528641	7.77551618477116	0.96	0.68	1.36	1.41888852524605	3.48088710788121	5.54288569051637	1.98588766663551	4.87187728528083	7.75786690392614	2.01426966460801	4.94136390101661	7.86831928780337	3.32959312688545	1.10154257691858	0.675825655107196	0.437575399796487	-0.153183575014406	-0.124968978378113	-0.166344341992692	0.172238917097335	0.21128416385082	0.154027020679015	0.197026035187219	0.236906658592411	0.178430296956347	0.00174374266476114	0.00249099386282999	0.00254916979447476
133	8.47500280622663	0.06	4.25492416401304	1.67635499221714	6.83349333580895	0.0618312765233558	5.24757728611876	2.05618145082463	8.43897312141289	0.95	0.74	1.27	1.4815723137117	3.78111825590971	6.08066419810772	2.08254709734956	5.31486500908824	8.54718292082691	2.13534248683465	5.44975710045873	8.7636034861196	4.25492416401304	1.06758437822175	0.813585746461003	0.579070925499755	-0.153183575014406	-0.124968978378113	-0.166344341992692	0.172238917097335	0.21128416385082	0.154027020679015	0.197026035187219	0.236906658592411	0.178430296956347	0.00174374266476114	0.00249099386282999	0.00254916979447476
133	8.47500280622663	0.06	4.33367607722613	1.71440925373913	6.95294290071313	0.073270822255109	5.70944287271372	2.53921792563371	8.87966781979374	0.91	0.72	1.26	1.87812940834398	4.22298238219449	6.567835356045	2.66836999747132	5.99984188439581	9.33131377132029	2.73393273692938	6.14724804649179	9.56069355966994	4.33367607722613	1.06344052024037	0.254625123196603	-0.0724718909255423	-0.153183575014406	-0.124968978378113	-0.166344341992692	0.172238917097335	0.21128416385082	0.154027020679015	0.197026035187219	0.236906658592411	0.178430296956347	0.00174374266476114	0.00249099386282999	0.00254916979447476
133	8.47500280622663	0.06	4.77438810577531	1.77424087468771	7.77453533686291	0.0869441109539483	6.23178761609842	3.07876779522659	9.38480743697025	0.9	0.7	1.26	2.29257097146852	4.64043290668913	6.98829484190975	3.26632797441037	6.61143144754387	9.95653492067737	3.34023700967774	6.76192034563874	10.1828908566026	4.77438810577531	1.01473641948414	-0.104942659071561	-0.845435022857233	-0.153183575014406	-0.124968978378113	-0.166344341992692	0.172238917097335	0.21128416385082	0.154027020679015	0.197026035187219	0.236906658592411	0.178430296956347	0.00174374266476114	0.00249099386282999	0.00254916979447476
133	8.47500280622663	0.06	4.7869103282091	1.91194486174499	7.66187579467322	0.0744351878895424	5.83245193011485	2.62137357703786	9.04353028319184	1.03	0.73	1.37	1.77580892894967	3.95110422485886	6.12639952076805	2.43682855047513	5.42184658725291	8.40686462403069	2.48405378622625	5.52648737832075	8.56863748572325	4.7869103282091	1.11205826032227	0.144761287850789	0.231118964000523	-0.153183575014406	-0.124968978378113	-0.166344341992692	0.172238917097335	0.21128416385082	0.154027020679015	0.197026035187219	0.236906658592411	0.178430296956347	0.00174374266476114	0.00249099386282999	0.00254916979447476
133	8.47500280622663	0.06	5.10165822000352	1.96705008614721	8.23626635385984	0.0670319188510738	5.93092571376006	2.47630388351631	9.3855475440038	1.02	0.76	1.32	1.6913148650467	4.05082061613785	6.410326367229	2.32807857299939	5.57591544566382	8.82375231832825	2.3855259481422	5.71248742678718	9.04128750707056	5.10165822000352	1.07605062445755	-0.253640120965426	-0.283406488836544	-0.153183575014406	-0.124968978378113	-0.166344341992692	0.172238917097335	0.21128416385082	0.154027020679015	0.197026035187219	0.236906658592411	0.178430296956347	0.00174374266476114	0.00249099386282999	0.00254916979447476
133	8.47500280622663	0.07	3.8775395238665	1.7071154210836	6.04796362664941	0.0912650780610436	5.40913800757163	2.74424475140158	8.07403126374167	0.97	0.71	1.39	1.94663540429501	3.83698266959565	5.72732993489629	2.71918499268015	5.35974310819488	8.0003012237096	2.76458248396935	5.44925909094981	8.13552460951371	3.8775395238665	1.12826924266711	0.250380645663338	0.227233219295531	-0.153183575014406	-0.124968978378113	-0.166344341992692	0.172238917097335	0.21128416385082	0.154027020679015	0.197026035187219	0.236906658592411	0.178430296956347	0.00174374266476114	0.00249099386282999	0.00254916979447476
133	8.47500280622663	0.07	4.62528356405248	1.97419956921237	7.27636755889258	0.0880241936298196	6.12018813159796	3.04451014124462	9.1958661219513	1.07	0.78	1.38	2.00908074118576	4.03872923300576	6.06837772482575	2.73022241243258	5.4883951867415	8.24656796105042	2.79433342647415	5.61654573367115	8.43997857215416	4.62528356405248	1.16408289834281	-0.594727926882916	-0.135621462765933	-0.153183575014406	-0.124968978378113	-0.166344341992692	0.172238917097335	0.21128416385082	0.154027020679015	0.197026035187219	0.236906658592411	0.178430296956347	0.00174374266476114	0.00249099386282999	0.00254916979447476
133	8.47500280622663	0.07	4.70617115810823	2.11602972485089	7.29631259136557	0.103412932170479	6.119324330776	3.30614289729853	8.93250576425347	1	0.71	1.33	2.29516536423474	4.24811077222106	6.20105618020738	3.17906349181978	5.88411365717744	8.58916382253511	3.24027935772733	5.99680294013888	8.75396417870064	4.70617115810823	1.09181300660849	-0.758672760287894	-0.823266889926129	-0.153183575014406	-0.124968978378113	-0.166344341992692	0.172238917097335	0.21128416385082	0.154027020679015	0.197026035187219	0.236906658592411	0.178430296956347	0.00174374266476114	0.00249099386282999	0.00254916979447476
133	8.47500280622663	0.07	4.94100819288182	2.19667520218752	7.68534118357612	0.0965877241072227	6.52890475937153	3.41139499614641	9.64641452259665	1.01	0.83	1.33	2.35076158281172	4.49900949714254	6.64725741147335	3.24679241009116	6.21387978902511	9.18096716795905	3.34057587034073	6.39330874900647	9.44683253326468	4.94100819288182	1.11499336689309	-0.0810629712275783	0.159747529462058	-0.153183575014406	-0.124968978378113	-0.166344341992692	0.172238917097335	0.21128416385082	0.154027020679015	0.197026035187219	0.236906658592411	0.178430296956347	0.00174374266476114	0.00249099386282999	0.00254916979447476
133	8.47500280622663	0.07	5.02577074946192	2.26727408320902	7.78426741571481	0.0834926895477783	6.30241362173297	3.04227471445767	9.56255252900828	0.98	0.78	1.36	2.14270256065565	4.43884891177739	6.73499526289913	2.98464789995852	6.18303320583872	9.38141851171891	3.05535022611248	6.33019648589711	9.60486552163106	5.02577074946192	1.10357699257848	-0.331544411259012	-0.232958792870951	-0.153183575014406	-0.124968978378113	-0.166344341992692	0.172238917097335	0.21128416385082	0.154027020679015	0.197026035187219	0.236906658592411	0.178430296956347	0.00174374266476114	0.00249099386282999	0.00254916979447476
133	8.47500280622663	0.07	5.13063243299714	2.20974693520901	8.05151793078528	0.075397045516316	5.81722332498352	2.6366773864047	8.99776926356234	1.04	0.74	1.38	1.7818355459692	3.93121105856286	6.08058657115652	2.44286160272277	5.38961329449667	8.33636498627058	2.49195610708565	5.49765727816288	8.50354049882998	5.13063243299714	1.09619444148388	0.575821525883886	0.563386755249179	-0.153183575014406	-0.124968978378113	-0.166344341992692	0.172238917097335	0.21128416385082	0.154027020679015	0.197026035187219	0.236906658592411	0.178430296956347	0.00174374266476114	0.00249099386282999	0.00254916979447476
133	8.47500280622663	0.07	5.29185651028706	2.27452604353835	8.30918697703577	0.0870068719288023	6.50186126932526	3.21349536165946	9.79022717699107	0.95	0.73	1.25	2.31706589626691	4.68811661879372	7.05916734132053	3.2578499212674	6.59160379600623	9.92535767074506	3.34082063040468	6.75925643409718	10.1772575109622	5.29185651028706	1.04604656555267	-0.177974922514675	-0.567376169204259	-0.153183575014406	-0.124968978378113	-0.166344341992692	0.172238917097335	0.21128416385082	0.154027020679015	0.197026035187219	0.236906658592411	0.178430296956347	0.00174374266476114	0.00249099386282999	0.00254916979447476
133	8.47500280622663	0.07	5.89209022588039	2.55179524799399	9.2323852037668	0.084244037244938	6.45020726042386	3.12989122251307	9.77052329833465	1.05	0.78	1.3	2.09004554182363	4.30725094582133	6.52445634981903	2.85267448144941	5.87890771395459	8.90514094645977	2.93083997091093	6.03994635381917	9.14914373567632	5.89209022588039	1.06758165921433	-0.139235530513802	-0.212421454230862	-0.153183575014406	-0.124968978378113	-0.166344341992692	0.172238917097335	0.21128416385082	0.154027020679015	0.197026035187219	0.236906658592411	0.178430296956347	0.00174374266476114	0.00249099386282999	0.00254916979447476
133	8.47500280622663	0.07	6.04478642009694	2.7257696910498	9.36380314914408	0.0722692730318132	6.06356931495403	2.67163107972705	9.455507550181	1.03	0.79	1.31	1.81520155133234	4.11980550407439	6.42440945681644	2.49365811306572	5.65963951052563	8.82562090798553	2.5613932122642	5.81286462869781	9.0652624303122	6.04478642009694	1.07904413978697	0.792103742646583	0.7976631556251	-0.153183575014406	-0.124968978378113	-0.166344341992692	0.172238917097335	0.21128416385082	0.154027020679015	0.197026035187219	0.236906658592411	0.178430296956347	0.00174374266476114	0.00249099386282999	0.00254916979447476
133	8.47500280622663	0.08	4.34106051377376	1.97540230336552	6.70671872418199	0.12542399438503	6.61208925116958	3.88604667882482	9.33813182351434	1.03	0.74	1.4	2.63214323114062	4.478578721403	6.32501421166538	3.6117149726173	6.14531520654634	8.67891544047538	3.6777830700049	6.25838723406385	8.83927302435063	4.34106051377376	1.12874323118849	-0.208211249869111	-0.0814208057003653	-0.153183575014406	-0.124968978378113	-0.166344341992692	0.172238917097335	0.21128416385082	0.154027020679015	0.197026035187219	0.236906658592411	0.178430296956347	0.00174374266476114	0.00249099386282999	0.00254916979447476
133	8.47500280622663	0.08	4.71432951668998	2.19457692138664	7.23408211199332	0.0649558874864096	5.23479547560362	2.13386542659312	8.33572552461412	1	0.74	1.3	1.48314164192421	3.63844085951563	5.79374007710706	2.05527741741349	5.0420034889285	8.02872956044352	2.10495510339081	5.16370799824937	8.22233205384232	4.71432951668998	1.10062991966099	-0.470686717504549	-0.51286207026201	-0.153183575014406	-0.124968978378113	-0.166344341992692	0.172238917097335	0.21128416385082	0.154027020679015	0.197026035187219	0.236906658592411	0.178430296956347	0.00174374266476114	0.00249099386282999	0.00254916979447476
133	8.47500280622663	0.08	4.78694291130288	2.16368099854993	7.41020482405583	0.100961275994241	6.40356283326947	3.42011175623903	9.38701391029991	0.99	0.72	1.29	2.39289973946798	4.48028746646793	6.56767519346788	3.32451159875226	6.22456821000307	9.12462482125388	3.39879871256369	6.36312750847443	9.32839602101407	4.78694291130288	1.08023530009065	0.447817131588586	0.235580202562541	-0.153183575014406	-0.124968978378113	-0.166344341992692	0.172238917097335	0.21128416385082	0.154027020679015	0.197026035187219	0.236906658592411	0.178430296956347	0.00174374266476114	0.00249099386282999	0.00254916979447476
133	8.47500280622663	0.08	4.86535625033582	2.32495774371621	7.40575475695542	0.0917991624315087	6.07736727354869	3.09286073932213	9.06187380777525	0.99	0.73	1.35	2.16141790622129	4.24711345089866	6.33280899557604	3.00154460817331	5.89793414876062	8.79432368934793	3.06331870624675	6.01869352866795	8.97459108232076	4.86535625033582	1.09583139141532	0.979288368697291	0.869707745491431	-0.153183575014406	-0.124968978378113	-0.166344341992692	0.172238917097335	0.21128416385082	0.154027020679015	0.197026035187219	0.236906658592411	0.178430296956347	0.00174374266476114	0.00249099386282999	0.00254916979447476
133	8.47500280622663	0.08	4.95275813526426	2.31133006316447	7.59418620736405	0.117856488084358	6.64853649416024	3.80862769871875	9.48844528960173	1.06	0.77	1.38	2.52929111473108	4.41526072141467	6.30123032809826	3.44516103544511	6.01405038358597	8.58293973172684	3.52429965142435	6.15269901947877	8.7806872924045	4.95275813526426	1.12954860018559	0.535011126807101	0.721461742322907	-0.153183575014406	-0.124968978378113	-0.166344341992692	0.172238917097335	0.21128416385082	0.154027020679015	0.197026035187219	0.236906658592411	0.178430296956347	0.00174374266476114	0.00249099386282999	0.00254916979447476
133	8.47500280622663	0.08	5.05333068628662	2.42050832566575	7.6861530469075	0.104444763353358	6.67556409956065	3.62362203077656	9.72750616834475	1.01	0.77	1.35	2.48714227340001	4.58190107295783	6.67665987251565	3.42995403432368	6.31878209708518	9.20761015984668	3.51063860369933	6.46694003625879	9.42419308850032	5.05333068628662	1.13218978231298	0.535936018769822	0.711546715493281	-0.153183575014406	-0.124968978378113	-0.166344341992692	0.172238917097335	0.21128416385082	0.154027020679015	0.197026035187219	0.236906658592411	0.178430296956347	0.00174374266476114	0.00249099386282999	0.00254916979447476
133	8.47500280622663	0.08	5.0973440502213	2.33971588259612	7.85497221784649	0.0882011308029518	6.34413962751442	3.15942412198263	9.52885513304622	0.96	0.73	1.3	2.25777877351631	4.53363120435923	6.80948363520215	3.16310340945942	6.35152765538953	9.53995190131964	3.23572045702209	6.49744075758351	9.7584781029701	5.0973440502213	1.08151024863145	0.470359733397433	0.23921624572715	-0.153183575014406	-0.124968978378113	-0.166344341992692	0.172238917097335	0.21128416385082	0.154027020679015	0.197026035187219	0.236906658592411	0.178430296956347	0.00174374266476114	0.00249099386282999	0.00254916979447476
133	8.47500280622663	0.08	5.09801945936929	2.32649160903927	7.86954730969931	0.0978618775824732	5.89311546302395	3.09954160718521	8.68668931886269	0.99	0.71	1.22	2.16626145481037	4.11868285513644	6.0711042554625	3.00836537333898	5.71976335434634	8.43116133535371	3.08299122386872	5.86166153198454	8.6408451619018	5.09801945936929	1.0232373001182	0.773648368142646	0.152753945803075	-0.153183575014406	-0.124968978378113	-0.166344341992692	0.172238917097335	0.21128416385082	0.154027020679015	0.197026035187219	0.236906658592411	0.178430296956347	0.00174374266476114	0.00249099386282999	0.00254916979447476
133	8.47500280622663	0.08	5.16697349227953	2.43643275337526	7.8975142311838	0.083937371544377	6.10681730944735	2.95700054742408	9.25663407147062	1.01	0.73	1.3	2.03064585665996	4.19370340584185	6.35676095502373	2.80096629993844	5.7845743378517	8.76818237576496	2.86596882112312	5.91887604355174	8.97129484072446	5.16697349227953	1.08725754672113	1.12605383382004	0.960264276654009	-0.153183575014406	-0.124968978378113	-0.166344341992692	0.172238917097335	0.21128416385082	0.154027020679015	0.197026035187219	0.236906658592411	0.178430296956347	0.00174374266476114	0.00249099386282999	0.00254916979447476
133	8.47500280622663	0.08	5.20044295763052	2.44393488487873	7.95695103038231	0.106446288711724	6.6866041787847	3.66187743455847	9.71133092301092	1.01	0.71	1.3	2.51712993602422	4.5962902498928	6.67545056376139	3.47327874805955	6.34222215404633	9.21116556003311	3.54747888174085	6.4775207604808	9.40776111374951	5.20044295763052	1.08865941945921	0.769045800094633	0.545079341936756	-0.153183575014406	-0.124968978378113	-0.166344341992692	0.172238917097335	0.21128416385082	0.154027020679015	0.197026035187219	0.236906658592411	0.178430296956347	0.00174374266476114	0.00249099386282999	0.00254916979447476
133	8.47500280622663	0.08	5.31991390385986	2.56352334619172	8.07630446152799	0.102730309743112	6.82541973438725	3.67602551996368	9.97481394881082	0.99	0.75	1.29	2.56930826694818	4.77053471302499	6.97176115910179	3.56816882431016	6.62515800742117	9.68214719053217	3.65583603580084	6.78795679597492	9.91916697748036	5.31991390385986	1.09090496325155	0.726107874350571	0.710362822117694	-0.153183575014406	-0.124968978378113	-0.166344341992692	0.172238917097335	0.21128416385082	0.154027020679015	0.197026035187219	0.236906658592411	0.178430296956347	0.00174374266476114	0.00249099386282999	0.00254916979447476
133	8.47500280622663	0.08	5.39490188490518	2.61253297643794	8.17727079337243	0.0977314464704352	7.18611725903814	3.77708972930085	10.5951447887754	1.01	0.74	1.44	2.59349857074376	4.93427113894969	7.27504370715561	3.57716549822303	6.80575060894158	10.0343357196601	3.63719741189941	6.9199551732421	10.203336695558	5.39490188490518	1.1635867054327	-0.121743071142351	0.393192020581056	-0.153183575014406	-0.124968978378113	-0.166344341992692	0.172238917097335	0.21128416385082	0.154027020679015	0.197026035187219	0.236906658592411	0.178430296956347	0.00174374266476114	0.00249099386282999	0.00254916979447476
133	8.47500280622663	0.08	5.47915057938174	2.52666023968638	8.43164091907711	0.10757198319354	6.82545567837887	3.75605119768491	9.89486015907284	0.98	0.73	1.32	2.63744140539332	4.79273004263865	6.94801867988399	3.6694334760219	6.66805488987593	9.66667630372997	3.74977627667923	6.81421136605795	9.87829552590543	5.47915057938174	1.05751224163789	0.517370950127348	0.0977165244388371	-0.153183575014406	-0.124968978378113	-0.166344341992692	0.172238917097335	0.21128416385082	0.154027020679015	0.197026035187219	0.236906658592411	0.178430296956347	0.00174374266476114	0.00249099386282999	0.00254916979447476
133	8.47500280622663	0.08	5.72821517609554	2.72509101962592	8.73133933256516	0.0870989654839735	6.3249879866229	3.12792996754271	9.52204600570308	1.04	0.78	1.39	2.10861068649915	4.26382220796627	6.41903372943338	2.88819003283569	5.84020980339302	8.79222957395035	2.95478474776557	5.97532241121032	8.99491144681051	5.72821517609554	1.11725719083077	0.680959012403872	0.848313007480433	-0.153183575014406	-0.124968978378113	-0.166344341992692	0.172238917097335	0.21128416385082	0.154027020679015	0.197026035187219	0.236906658592411	0.178430296956347	0.00174374266476114	0.00249099386282999	0.00254916979447476
133	8.47500280622663	0.08	6.14105491453092	2.8421082498697	9.44000157919213	0.100431227579261	7.80138266565385	4.15602754553113	11.4467377857766	1	0.77	1.34	2.88893264325994	5.42288731209298	7.95684198092602	4.00352047156949	7.5151078442867	11.0266952170039	4.10076932385279	7.69775096030969	11.2941782740497	6.14105491453092	1.08347383297048	0.512209017468824	0.418105702732503	-0.153183575014406	-0.124968978378113	-0.166344341992692	0.172238917097335	0.21128416385082	0.154027020679015	0.197026035187219	0.236906658592411	0.178430296956347	0.00174374266476114	0.00249099386282999	0.00254916979447476
133	8.47500280622663	0.09	4.04637352632052	2.06133887971546	6.03140817292558	0.139827445905467	7.23325224713945	4.43223585551989	10.034268638759	1.01	0.76	1.46	3.05104241355755	4.97919337178284	6.90734433000813	4.21231761366786	6.87435345002736	9.53638928638686	4.28577568071251	6.99418851224114	9.70167277277284	4.04637352632052	1.16761474480585	-0.106990745573593	0.333146501863902	-0.153183575014406	-0.124968978378113	-0.166344341992692	0.172238917097335	0.21128416385082	0.154027020679015	0.197026035187219	0.236906658592411	0.178430296956347	0.00174374266476114	0.00249099386282999	0.00254916979447476
133	8.47500280622663	0.09	5.30069927078272	2.60354779827336	7.99785074329208	0.110925102026118	7.17247232685817	4.00211218960923	10.3428324641071	1.1	0.81	1.41	2.58519221384046	4.63310840248843	6.6810245911364	3.48608482592198	6.24766267370604	9.0092405214901	3.57235025868237	6.40165404664085	9.23270850847573	5.30069927078272	1.15859562151009	0.0533512986314589	0.642884846374177	-0.153183575014406	-0.124968978378113	-0.166344341992692	0.172238917097335	0.21128416385082	0.154027020679015	0.197026035187219	0.236906658592411	0.178430296956347	0.00174374266476114	0.00249099386282999	0.00254916979447476
133	8.47500280622663	0.09	5.45949914235895	2.78089042414081	8.1381078605771	0.112053162489238	6.65375657998635	3.72937665790091	9.57813650207179	0.97	0.72	1.32	2.63561826273859	4.70233070206958	6.76904314140056	3.6761886698551	6.55886138491769	9.44153409998028	3.75363748916832	6.69712098772224	9.64054651040562	5.45949914235895	1.07230582254233	0.62101370248865	0.418032198679538	-0.153183575014406	-0.124968978378113	-0.166344341992692	0.172238917097335	0.21128416385082	0.154027020679015	0.197026035187219	0.236906658592411	0.178430296956347	0.00174374266476114	0.00249099386282999	0.00254916979447476
133	8.47500280622663	0.09	5.5571254743388	2.85347578261687	8.26077516606073	0.133840329733241	7.39795931472841	4.45961367804884	10.336304951408	1.04	0.81	1.36	3.00193593017021	4.97984836357779	6.95776079698537	4.10953794153317	6.81722603987901	9.52491413822485	4.2182031979756	6.99695152566347	9.7776132942945	5.5571254743388	1.1245479390095	-0.00915553493687641	0.253000612719762	-0.153183575014406	-0.124968978378113	-0.166344341992692	0.172238917097335	0.21128416385082	0.154027020679015	0.197026035187219	0.236906658592411	0.178430296956347	0.00174374266476114	0.00249099386282999	0.00254916979447476
133	8.47500280622663	0.09	5.56970614879339	2.75239721210983	8.38701508547695	0.103446231369869	6.86260856225821	3.7082902099894	10.016926914527	0.92	0.7	1.32	2.73805984287005	5.06708802645441	7.39611621003877	3.88731648045039	7.19391683290683	10.5005171853633	3.96020196708466	7.32875772390923	10.6974273546195	5.56970614879339	1.05199919878584	0.187483737290205	-0.330249848675018	-0.153183575014406	-0.124968978378113	-0.166344341992692	0.172238917097335	0.21128416385082	0.154027020679015	0.197026035187219	0.236906658592411	0.178430296956347	0.00174374266476114	0.00249099386282999	0.00254916979447476
133	8.47500280622663	0.09	5.62758137534412	2.86301535110885	8.39214739957939	0.0927414822500765	6.29542107422182	3.22117408895944	9.36966805948421	1.05	0.7	1.32	2.14798193463826	4.19798817602489	6.24799441741152	2.93022566121781	5.72679522137074	8.52336478152366	2.986957963092	5.83714311644268	8.68758968875825	5.62758137534412	1.09005127919009	-0.323296932077852	-0.501857166413797	-0.153183575014406	-0.124968978378113	-0.166344341992692	0.172238917097335	0.21128416385082	0.154027020679015	0.197026035187219	0.236906658592411	0.178430296956347	0.00174374266476114	0.00249099386282999	0.00254916979447476
133	8.47500280622663	0.09	5.75218915308952	2.96645278911251	8.53792551706653	0.105215293193461	6.82106466090893	3.71537919571648	9.92675012610139	0.97	0.72	1.35	2.63334246844808	4.83455343462946	7.03576440081083	3.67722200810993	6.75101188022835	9.82480175234678	3.75022173341908	6.88523977762902	10.0207740423257	5.75218915308952	1.05692915068718	-0.438942062791351	-0.816771758230362	-0.153183575014406	-0.124968978378113	-0.166344341992692	0.172238917097335	0.21128416385082	0.154027020679015	0.197026035187219	0.236906658592411	0.178430296956347	0.00174374266476114	0.00249099386282999	0.00254916979447476
133	8.47500280622663	0.09	5.76534075123031	2.98401592009507	8.54666558236555	0.119580829072165	6.84612148426016	3.94581410067784	9.74642886784247	1.03	0.71	1.43	2.68113911743993	4.65186743365395	6.62259574986798	3.68336189470465	6.39075799270694	9.09815409070924	3.73649354960592	6.48279388359209	9.23361465615453	5.76534075123031	1.11063439989637	-0.163219833637383	-0.0424741732335831	-0.153183575014406	-0.124968978378113	-0.166344341992692	0.172238917097335	0.21128416385082	0.154027020679015	0.197026035187219	0.236906658592411	0.178430296956347	0.00174374266476114	0.00249099386282999	0.00254916979447476
133	8.47500280622663	0.09	5.81147080024277	2.99019799390665	8.63274360657888	0.0960037845709179	6.74537965615717	3.51368002031271	9.97707929200163	1	0.74	1.42	2.44199743441714	4.68801931857169	6.93404120272624	3.38392236986665	6.49627768600345	9.60863300214026	3.44522526233416	6.61299539802027	9.78048249097648	5.81147080024277	1.11009889687789	1.87424588167826	1.97525355590731	-0.153183575014406	-0.124968978378113	-0.166344341992692	0.172238917097335	0.21128416385082	0.154027020679015	0.197026035187219	0.236906658592411	0.178430296956347	0.00174374266476114	0.00249099386282999	0.00254916979447476
133	8.47500280622663	0.09	5.93344444821075	2.96292629521826	8.90396260120323	0.116705754191744	7.67184010391021	4.37656581277754	10.9671143950429	1.01	0.77	1.34	3.01535378836419	5.28572243870101	7.55609108903783	4.16444058885557	7.29999814618522	10.4355557035149	4.26502608925409	7.47695862205149	10.6889375437783	5.93344444821075	1.08810877869223	0.262078226108438	0.311660576677163	-0.153183575014406	-0.124968978378113	-0.166344341992692	0.172238917097335	0.21128416385082	0.154027020679015	0.197026035187219	0.236906658592411	0.178430296956347	0.00174374266476114	0.00249099386282999	0.00254916979447476
133	8.47500280622663	0.09	6.02677786401882	3.12191158959976	8.93164413843789	0.0993113197219411	7.31404229631481	3.87505236128891	10.7530322313407	0.99	0.75	1.28	2.71489555804388	5.12428196841331	7.53366837878274	3.77387445168645	7.12307209996915	10.4722697482518	3.86877890813836	7.30323551358901	10.7362273138309	6.02677786401882	1.09390456150533	-0.184015943157845	-0.183134441189199	-0.153183575014406	-0.124968978378113	-0.166344341992692	0.172238917097335	0.21128416385082	0.154027020679015	0.197026035187219	0.236906658592411	0.178430296956347	0.00174374266476114	0.00249099386282999	0.00254916979447476
133	8.47500280622663	0.09	6.16513598434183	3.14436253970686	9.1859094289768	0.11919390822464	7.49508556238786	4.31400123939007	10.6761698853856	0.96	0.68	1.29	3.08833683359426	5.36563332479145	7.64292981598864	4.32977136209806	7.52248435354872	10.7151973449994	4.41092665712254	7.66300115456922	10.9156767116308	6.16513598434183	1.01854787986776	-0.0554139835207944	-0.901660211309228	-0.153183575014406	-0.124968978378113	-0.166344341992692	0.172238917097335	0.21128416385082	0.154027020679015	0.197026035187219	0.236906658592411	0.178430296956347	0.00174374266476114	0.00249099386282999	0.00254916979447476
133	8.47500280622663	0.09	6.17609083728675	3.12987766583578	9.22230400873771	0.100932973223929	6.7856131299788	3.62366996894831	9.94755629100929	0.96	0.68	1.25	2.58202797949362	4.83505482280703	7.08808166612044	3.61318265892101	6.76597479943843	9.91876693995584	3.6899865417793	6.9090637014816	10.1308653580393	6.17609083728675	1.0409630020969	0.0783106464501303	-0.513214210075616	-0.153183575014406	-0.124968978378113	-0.166344341992692	0.172238917097335	0.21128416385082	0.154027020679015	0.197026035187219	0.236906658592411	0.178430296956347	0.00174374266476114	0.00249099386282999	0.00254916979447476
133	8.47500280622663	0.09	6.18000423278725	3.12522296550457	9.23478550006992	0.116636801110537	7.55151622199148	4.30683920632366	10.7961932376593	1.05	0.75	1.37	2.88072297457106	5.05099569113147	7.22126840769188	3.93426672965629	6.89825591515434	9.86224510065239	4.01955765842499	7.0466031253504	10.0753515953349	6.18000423278725	1.1009274098429	0.252868780333903	0.2513396128549	-0.153183575014406	-0.124968978378113	-0.166344341992692	0.172238917097335	0.21128416385082	0.154027020679015	0.197026035187219	0.236906658592411	0.178430296956347	0.00174374266476114	0.00249099386282999	0.00254916979447476
133	8.47500280622663	0.09	6.23309818189037	3.13738729854754	9.32880906523319	0.0829775071411562	6.46149306928902	3.10776267515475	9.81522346342329	1.01	0.75	1.32	2.13510932003212	4.43920450678396	6.7432996935358	2.9455491844291	6.1242275005735	9.30290581671789	3.01397468806696	6.26653734473904	9.51810126510835	6.23309818189037	1.07491827264705	0.844272616282751	0.799161272542821	-0.153183575014406	-0.124968978378113	-0.166344341992692	0.172238917097335	0.21128416385082	0.154027020679015	0.197026035187219	0.236906658592411	0.178430296956347	0.00174374266476114	0.00249099386282999	0.00254916979447476
133	8.47500280622663	0.09	6.57138134877756	3.32454932204124	9.81821337551387	0.0995205872966991	7.21580310776743	3.82696700696632	10.6046392085685	1.01	0.7	1.3	2.63485787895992	4.9680636485539	7.30126941814788	3.63797423039753	6.85945442171182	10.0809346130261	3.70935630178287	6.99352873653621	10.2786478610042	6.57138134877756	1.06108029166399	-0.68348368540057	-0.995179606170592	-0.153183575014406	-0.124968978378113	-0.166344341992692	0.172238917097335	0.21128416385082	0.154027020679015	0.197026035187219	0.236906658592411	0.178430296956347	0.00174374266476114	0.00249099386282999	0.00254916979447476
133	8.47500280622663	0.1	5.0824637545743	2.67392038126693	7.49100712788167	0.13475250584846	7.88175722826088	4.76351200787335	11.0000024486484	1.01	0.75	1.31	3.26722305574601	5.40598174065763	7.54474042556926	4.50453000424391	7.45324287252462	10.4019557408053	4.61353063199565	7.63346631156561	10.6521290373462	5.0824637545743	1.15121371400439	-0.461616216082992	-0.0774652991780586	-0.153183575014406	-0.124968978378113	-0.166344341992692	0.172238917097335	0.21128416385082	0.154027020679015	0.197026035187219	0.236906658592411	0.178430296956347	0.00174374266476114	0.00249099386282999	0.00254916979447476
133	8.47500280622663	0.1	5.2017444610507	2.76431203614198	7.63917688595943	0.112265442671263	6.68606125963988	3.75061367862888	9.62150884065088	1.02	0.79	1.35	2.56834660075485	4.57848346431468	6.58862032787451	3.53880957439984	6.30848699119745	9.07816440799505	3.62770708870572	6.46565783077459	9.3050219268462	5.2017444610507	1.12575935570662	1.03350677560496	1.30930071260244	-0.153183575014406	-0.124968978378113	-0.166344341992692	0.172238917097335	0.21128416385082	0.154027020679015	0.197026035187219	0.236906658592411	0.178430296956347	0.00174374266476114	0.00249099386282999	0.00254916979447476
133	8.47500280622663	0.1	5.25167191094013	2.80627959387827	7.697064228002	0.108336534650668	6.2240512583086	3.43618690720328	9.01191560941393	1.04	0.76	1.34	2.31226833242887	4.18826944303634	6.06427055364382	3.1650197893972	5.73287947796837	8.30073916653953	3.24038233899582	5.86963387457357	8.49941203210993	5.25167191094013	1.12115330264887	-1.40520842527603	-1.20278913217105	-0.153183575014406	-0.124968978378113	-0.166344341992692	0.172238917097335	0.21128416385082	0.154027020679015	0.197026035187219	0.236906658592411	0.178430296956347	0.00174374266476114	0.00249099386282999	0.00254916979447476
133	8.47500280622663	0.1	5.33129696263476	2.80446755919405	7.85812636607546	0.110348981692586	6.85597249070786	3.81662607112208	9.89531891029364	1.02	0.79	1.36	2.60990684759475	4.68828992334557	6.7666729990964	3.59416322433685	6.4563527403466	9.31854225635635	3.68476199036236	6.61897607392785	9.55297363439701	5.33129696263476	1.14121682262709	0.0152450797974873	0.30166324048402	-0.153183575014406	-0.124968978378113	-0.166344341992692	0.172238917097335	0.21128416385082	0.154027020679015	0.197026035187219	0.236906658592411	0.178430296956347	0.00174374266476114	0.00249099386282999	0.00254916979447476
133	8.47500280622663	0.1	5.37079152633989	2.90085771135153	7.84072534132824	0.126245530029897	7.19048149093092	4.23702801200064	10.1439349698612	1.03	0.76	1.35	2.87050263448568	4.87140892259331	6.87231521070095	3.93910651455833	6.68489148608745	9.43067645761657	4.02994252403739	6.83897834792957	9.64837874794537	5.37079152633989	1.14292242249985	-0.465906251812097	-0.132485062811183	-0.153183575014406	-0.124968978378113	-0.166344341992692	0.172238917097335	0.21128416385082	0.154027020679015	0.197026035187219	0.236906658592411	0.178430296956347	0.00174374266476114	0.00249099386282999	0.00254916979447476
133	8.47500280622663	0.1	5.41327616866143	2.94519994124925	7.8813523960736	0.113889929949611	6.23278341779902	3.51841576879272	8.94715106680532	1.04	0.75	1.36	2.36731192895533	4.19363244856463	6.01995296817392	3.24021495712291	5.73995780543861	8.23970065375431	3.31132251555111	5.86568918153173	8.42129282111836	5.41327616866143	1.0995441907828	-0.437869251770575	-0.421304079680875	-0.153183575014406	-0.124968978378113	-0.166344341992692	0.172238917097335	0.21128416385082	0.154027020679015	0.197026035187219	0.236906658592411	0.178430296956347	0.00174374266476114	0.00249099386282999	0.00254916979447476
133	8.47500280622663	0.1	5.61044974757738	2.95677079560229	8.26412869955246	0.10522988312636	6.75384182153296	3.67900170759476	9.82868193547116	1.06	0.75	1.36	2.43870121085382	4.47692160459901	6.51514199834419	3.31951130477374	6.09389613246187	8.86828096015001	3.38969098286547	6.22306252202266	9.05646269385136	5.61044974757738	1.12919073159217	-0.00112215842515979	0.29058761728235	-0.153183575014406	-0.124968978378113	-0.166344341992692	0.172238917097335	0.21128416385082	0.154027020679015	0.197026035187219	0.236906658592411	0.178430296956347	0.00174374266476114	0.00249099386282999	0.00254916979447476
133	8.47500280622663	0.1	5.61691486818461	3.01598881843446	8.21784091793476	0.0848854541003206	6.00573481551337	2.92699701037002	9.08447262065673	1.01	0.77	1.35	2.01728848878821	4.13915684475475	6.26102520072128	2.78638094919068	5.71721290337846	8.64804485756625	2.85213151291429	5.85163928514288	8.85197604198227	5.61691486818461	1.1304612819693	0.0791813785602491	0.300718982008537	-0.153183575014406	-0.124968978378113	-0.166344341992692	0.172238917097335	0.21128416385082	0.154027020679015	0.197026035187219	0.236906658592411	0.178430296956347	0.00174374266476114	0.00249099386282999	0.00254916979447476
133	8.47500280622663	0.1	5.68596403697306	2.97239302080148	8.39953505314465	0.108601645788052	7.21613259117032	3.98832471804617	10.4439404642945	1.12	0.82	1.43	2.54495079769719	4.60461564503309	6.66428049236899	3.41693810777034	6.18231467711902	8.94769124646769	3.49985035928355	6.33148535542519	9.16466068866303	5.68596403697306	1.18092052196803	-0.69591257048905	0.14025821274023	-0.153183575014406	-0.124968978378113	-0.166344341992692	0.172238917097335	0.21128416385082	0.154027020679015	0.197026035187219	0.236906658592411	0.178430296956347	0.00174374266476114	0.00249099386282999	0.00254916979447476
133	8.47500280622663	0.1	5.70227248052174	3.09764737527226	8.30689758577122	0.115347586382876	7.35148051476622	4.17283315618191	10.5301278733505	1.04	0.77	1.29	2.81200736444275	4.95404838232137	7.09608940019999	3.85112974172935	6.78472016409701	9.71831058646467	3.95455841974082	6.9670586990364	9.98006691803008	5.70227248052174	1.10813689696929	1.0820209857893	1.20866565757097	-0.153183575014406	-0.124968978378113	-0.166344341992692	0.172238917097335	0.21128416385082	0.154027020679015	0.197026035187219	0.236906658592411	0.178430296956347	0.00174374266476114	0.00249099386282999	0.00254916979447476
133	8.47500280622663	0.1	5.70958814722926	2.9737086820302	8.44546761242832	0.105669440953174	6.96670819170185	3.80233707312195	10.1310793102817	1.02	0.78	1.33	2.59181230492399	4.74876363374123	6.90571496255848	3.5648997921384	6.53167147122369	9.49844315030897	3.65545270764505	6.69797260871419	9.74182263216654	5.70958814722926	1.11331116831442	-0.373491757562078	-0.126596888435277	-0.153183575014406	-0.124968978378113	-0.166344341992692	0.172238917097335	0.21128416385082	0.154027020679015	0.197026035187219	0.236906658592411	0.178430296956347	0.00174374266476114	0.00249099386282999	0.00254916979447476
133	8.47500280622663	0.1	5.71231626349313	2.99904575753742	8.42558676944884	0.128941198559333	8.14995014122043	4.84269044286902	11.4572098395718	1.07	0.81	1.39	3.19797476302007	5.38199481857729	7.5660148741345	4.34698924650836	7.31571551835049	10.2844417901926	4.45659779816026	7.49996217145999	10.5419946028601	5.71231626349313	1.16294474772212	-0.957140719782085	-0.383723331140615	-0.153183575014406	-0.124968978378113	-0.166344341992692	0.172238917097335	0.21128416385082	0.154027020679015	0.197026035187219	0.236906658592411	0.178430296956347	0.00174374266476114	0.00249099386282999	0.00254916979447476
133	8.47500280622663	0.1	5.72021342424202	2.96977999747981	8.47064685100423	0.136110558468833	7.73325938612822	4.69145547488743	10.775063297369	1.05	0.73	1.36	3.12973274479497	5.15896085006313	7.18818895533128	4.27017371553475	7.03883073021161	9.80748774488847	4.35595082975316	7.18028812429301	10.0054928858224	5.72021342424202	1.10550849870686	1.07516038538752	1.12169173848594	-0.153183575014406	-0.124968978378113	-0.166344341992692	0.172238917097335	0.21128416385082	0.154027020679015	0.197026035187219	0.236906658592411	0.178430296956347	0.00174374266476114	0.00249099386282999	0.00254916979447476
133	8.47500280622663	0.1	5.75609659212475	3.09417892987145	8.41801425437805	0.108534810356139	7.08621805365481	3.91542686671937	10.2570092405902	0.96	0.76	1.27	2.78912468654106	5.0478137838957	7.30650288125035	3.90254331038961	7.0629011350743	10.223258959759	4.00580502606296	7.25095387011022	10.4955098048968	5.75609659212475	1.09233969837207	-0.332002081542686	-0.408885112134191	-0.153183575014406	-0.124968978378113	-0.166344341992692	0.172238917097335	0.21128416385082	0.154027020679015	0.197026035187219	0.236906658592411	0.178430296956347	0.00174374266476114	0.00249099386282999	0.00254916979447476
133	8.47500280622663	0.1	5.7687342045195	3.04790044313748	8.48956796590153	0.126876990779499	7.7051201425688	4.54930788859422	10.8609323965434	0.97	0.77	1.31	3.23348914186396	5.47653026083761	7.71957137981127	4.52031196475111	7.65601001805601	10.7917080713609	4.63618527095606	7.85266944644422	11.0689125525345	5.7687342045195	1.08962309038939	0.720280556797546	0.650762094320986	-0.153183575014406	-0.124968978378113	-0.166344341992692	0.172238917097335	0.21128416385082	0.154027020679015	0.197026035187219	0.236906658592411	0.178430296956347	0.00174374266476114	0.00249099386282999	0.00254916979447476
133	8.47500280622663	0.1	5.90163208089128	3.09645870336784	8.70680545841473	0.101620363006754	6.51241365569157	3.48921268334607	9.53561462803707	1.03	0.75	1.32	2.36987064015278	4.42322647536437	6.47658231057596	3.25521427961189	6.07566916970423	8.89612405979656	3.33150183877928	6.21815658395893	9.10429354136771	5.90163208089128	1.0932961940128	0.284080930168939	0.363180179176279	-0.153183575014406	-0.124968978378113	-0.166344341992692	0.172238917097335	0.21128416385082	0.154027020679015	0.197026035187219	0.236906658592411	0.178430296956347	0.00174374266476114	0.00249099386282999	0.00254916979447476
133	8.47500280622663	0.1	5.93630556131281	3.07888263501317	8.79372848761246	0.123214746808322	7.30329481107842	4.26157247069945	10.3450171514574	1.03	0.76	1.34	2.89701663091922	4.96477923904169	7.03254184716415	3.98062276990174	6.82181561387654	9.66300845785135	4.07387743350183	6.98149863763287	9.88967688009321	5.93630556131281	1.08789056181126	0.449110524808258	0.367582592418512	-0.153183575014406	-0.124968978378113	-0.166344341992692	0.172238917097335	0.21128416385082	0.154027020679015	0.197026035187219	0.236906658592411	0.178430296956347	0.00174374266476114	0.00249099386282999	0.00254916979447476
133	8.47500280622663	0.1	6.01137892140418	3.18427354065728	8.83848430215108	0.155000634832953	9.09974131039514	5.78250843583453	12.4169741849557	1.12	0.78	1.39	3.68968939422111	5.8063415515407	7.92299370886029	4.95384160263319	7.79569586051621	10.6375501183992	5.06652697201796	7.97362334887041	10.8798509169252	6.01137892140418	1.16684916106242	0.119903945637561	0.698207653121185	-0.153183575014406	-0.124968978378113	-0.166344341992692	0.172238917097335	0.21128416385082	0.154027020679015	0.197026035187219	0.236906658592411	0.178430296956347	0.00174374266476114	0.00249099386282999	0.00254916979447476
133	8.47500280622663	0.1	6.07156627047807	3.26714821671891	8.87598432423723	0.129996595961677	8.0735463108501	4.81259519714329	11.3344974245569	1.07	0.82	1.44	3.16652440514415	5.31211963236458	7.45771485958501	4.29850137656293	7.2111092891282	10.1237172016935	4.40217676452661	7.38500090533787	10.3679591664324	6.07156627047807	1.18476076558619	-0.260405944329527	0.497054504209462	-0.153183575014406	-0.124968978378113	-0.166344341992692	0.172238917097335	0.21128416385082	0.154027020679015	0.197026035187219	0.236906658592411	0.178430296956347	0.00174374266476114	0.00249099386282999	0.00254916979447476
133	8.47500280622663	0.1	6.2098202833004	3.29535754770759	9.12428301889321	0.107685658633893	7.59157795943321	4.17966832676776	11.0034875920987	1.02	0.74	1.35	2.8558620771934	5.18713397940085	7.5184058816083	3.93166838578773	7.14113291482827	10.3505974438688	4.01584245639264	7.2943854811314	10.5725393452217	6.2098202833004	1.11822565477937	0.129893931160714	0.311340445718447	-0.153183575014406	-0.124968978378113	-0.166344341992692	0.172238917097335	0.21128416385082	0.154027020679015	0.197026035187219	0.236906658592411	0.178430296956347	0.00174374266476114	0.00249099386282999	0.00254916979447476
133	8.47500280622663	0.1	6.23915362465835	3.35661268691853	9.12169456239817	0.1106725072496	7.41146926888582	4.13126598951649	10.6916725482552	1.02	0.75	1.26	2.82649368122577	5.07071466961063	7.31493565799549	3.89317885839197	6.98434221869724	10.0755055790025	3.9974507157464	7.171237990202	10.345857451085	6.23915362465835	1.07616022096511	-0.136147130713406	-0.206676671099784	-0.153183575014406	-0.124968978378113	-0.166344341992692	0.172238917097335	0.21128416385082	0.154027020679015	0.197026035187219	0.236906658592411	0.178430296956347	0.00174374266476114	0.00249099386282999	0.00254916979447476
133	8.47500280622663	0.1	6.24785056980352	3.2760962915495	9.21960484805753	0.112591465071484	7.55620167504753	4.2441426505593	10.8682606995358	1.01	0.75	1.37	2.9114599396837	5.18351532556819	7.45557071145269	4.01428304802239	7.14696342442315	10.2796438008239	4.09895950995265	7.29821456314343	10.4973114455404	6.24785056980352	1.08950778110686	-1.08829725341818	-1.15629704257658	-0.153183575014406	-0.124968978378113	-0.166344341992692	0.172238917097335	0.21128416385082	0.154027020679015	0.197026035187219	0.236906658592411	0.178430296956347	0.00174374266476114	0.00249099386282999	0.00254916979447476
133	8.47500280622663	0.1	6.27005153143713	3.32753773979054	9.21256532308371	0.117013172444451	7.41934130173543	4.23726531138557	10.6014172920853	1.03	0.75	1.37	2.87070858138065	5.02653602686946	7.18236347235826	3.93941248557281	6.89780875420924	9.85620502284567	4.02218874809769	7.04262351434567	10.0632162546789	6.27005153143713	1.10684919493914	-1.48503940955071	-1.36371895017816	-0.153183575014406	-0.124968978378113	-0.166344341992692	0.172238917097335	0.21128416385082	0.154027020679015	0.197026035187219	0.236906658592411	0.178430296956347	0.00174374266476114	0.00249099386282999	0.00254916979447476
133	8.47500280622663	0.1	6.30549077010553	3.39182436971387	9.2191571704972	0.116431578573745	8.35026836293585	4.75881199335804	11.9417247325137	1.02	0.8	1.43	3.25773450114545	5.71633369373011	8.17493288631476	4.48815783273097	7.87535259027336	11.2625473478157	4.59024634916852	8.05476932254606	11.5186814017969	6.30549077010553	1.14512033413104	-0.336968564735384	0.227666234352858	-0.153183575014406	-0.124968978378113	-0.166344341992692	0.172238917097335	0.21128416385082	0.154027020679015	0.197026035187219	0.236906658592411	0.178430296956347	0.00174374266476114	0.00249099386282999	0.00254916979447476
133	8.47500280622663	0.1	6.31991448299169	3.32706601149391	9.31276295448947	0.122723823490159	8.67813087076415	5.05557255081312	12.3006891907152	1.06	0.79	1.38	3.36922814885018	5.78344045413446	8.19765275941873	4.59521664976802	7.88790805895715	11.1805994681463	4.70871588259207	8.08251705024758	11.4558470697741	6.31991448299169	1.1478711435976	-1.14105628243604	-0.678493048919181	-0.153183575014406	-0.124968978378113	-0.166344341992692	0.172238917097335	0.21128416385082	0.154027020679015	0.197026035187219	0.236906658592411	0.178430296956347	0.00174374266476114	0.00249099386282999	0.00254916979447476
133	8.47500280622663	0.1	6.36071140749752	3.35817222708839	9.36325058790666	0.12491737431948	8.24166693268741	4.83591016584365	11.6474236995312	0.99	0.8	1.38	3.37326394021967	5.74893182832424	8.1245997164288	4.68104074226726	7.97772857084828	11.2744163994293	4.79748817691053	8.17569605180966	11.5549100724576	6.36071140749752	1.11176449808812	-0.73113478396242	-0.434964760514792	-0.153183575014406	-0.124968978378113	-0.166344341992692	0.172238917097335	0.21128416385082	0.154027020679015	0.197026035187219	0.236906658592411	0.178430296956347	0.00174374266476114	0.00249099386282999	0.00254916979447476
133	8.47500280622663	0.1	6.43941068299672	3.48107209738799	9.39774926860546	0.136874278928755	8.30031209100101	5.04602404509447	11.5546001369076	0.96	0.74	1.38	3.59339699187263	5.9108550083908	8.22831302490897	5.02726861935194	8.26946089297433	11.5116531665967	5.12653664271857	8.4328259745286	11.7395388726411	6.43941068299672	1.08365834571087	1.09251350334712	1.04634809962891	-0.153183575014406	-0.124968978378113	-0.166344341992692	0.172238917097335	0.21128416385082	0.154027020679015	0.197026035187219	0.236906658592411	0.178430296956347	0.00174374266476114	0.00249099386282999	0.00254916979447476
133	8.47500280622663	0.1	6.4512934773848	3.40570750622352	9.49687944854609	0.103711420431496	7.96292765658284	4.30808342767455	11.6177718854911	1.01	0.83	1.37	2.9593987603781	5.47006078955906	7.98072281874002	4.08253033134849	7.54602231597941	11.0095143006103	4.19576405632778	7.75531442694307	11.3144342947845	6.4512934773848	1.12939571161693	-1.38539162813937	-0.919324790250271	-0.153183575014406	-0.124968978378113	-0.166344341992692	0.172238917097335	0.21128416385082	0.154027020679015	0.197026035187219	0.236906658592411	0.178430296956347	0.00174374266476114	0.00249099386282999	0.00254916979447476
133	8.47500280622663	0.1	7.23339289606041	3.84216375493906	10.6246220371818	0.113078733524948	7.67699301544453	4.32016822850422	11.0338178023848	0.97	0.73	1.3	3.06520595748071	5.44690935209849	7.82861274671627	4.28205587244076	7.6092668816864	10.936477890932	4.38008510286382	7.78401597807975	11.1878567823514	7.23339289606041	1.04634085378853	-0.350718336611966	-0.759505202132195	-0.153183575014406	-0.124968978378113	-0.166344341992692	0.172238917097335	0.21128416385082	0.154027020679015	0.197026035187219	0.236906658592411	0.178430296956347	0.00174374266476114	0.00249099386282999	0.00254916979447476
133	8.47500280622663	0.11	4.54149947446047	2.55351656689816	6.52948238202277	0.15638805596571	7.58001506665908	4.8313292601618	10.3287008731564	1.07	0.74	1.41	3.18982418599086	5.00460930890777	6.81939443182469	4.33558769067796	6.80223148712907	9.26887528358018	4.41560460573253	6.92774006815242	9.44036410800142	4.54149947446047	1.1912906496461	-0.461415921195115	0.00214557935041364	-0.153183575014406	-0.124968978378113	-0.166344341992692	0.172238917097335	0.21128416385082	0.154027020679015	0.197026035187219	0.236906658592411	0.178430296956347	0.00174374266476114	0.00249099386282999	0.00254916979447476
133	8.47500280622663	0.11	5.27432971274242	2.90460063162899	7.64405879385585	0.127158678212766	7.12887967747143	4.21278652606195	10.0449728288809	1	0.74	1.51	2.91921368949254	4.93989501164525	6.96057633379795	4.04057744673378	6.83746737867491	9.63435731061605	4.0947558367298	6.92908249099274	9.76299181696103	5.27432971274242	1.17900145648379	0.476320209623408	0.925004801163927	-0.153183575014406	-0.124968978378113	-0.166344341992692	0.172238917097335	0.21128416385082	0.154027020679015	0.197026035187219	0.236906658592411	0.178430296956347	0.00174374266476114	0.00249099386282999	0.00254916979447476
133	8.47500280622663	0.11	5.31482005008007	2.96181509631439	7.66782500384576	0.119131683418438	7.24541623817205	4.16938559927687	10.3214468770672	0.99	0.8	1.41	2.90641025063928	5.05066070848036	7.19491116632145	4.03215592350574	7.00694318320594	9.98173044290615	4.12484042440565	7.16972695836431	10.2107736204428	5.31482005008007	1.17909488989172	-0.434870575906488	0.203500068918237	-0.153183575014406	-0.124968978378113	-0.166344341992692	0.172238917097335	0.21128416385082	0.154027020679015	0.197026035187219	0.236906658592411	0.178430296956347	0.00174374266476114	0.00249099386282999	0.00254916979447476
133	8.47500280622663	0.11	5.43611327923231	3.04052403581378	7.83170252265085	0.157275685300912	8.43628943656409	5.38734926765911	11.4852296054691	1.04	0.79	1.36	3.63267760489162	5.68857116589109	7.74446472689057	4.97620556909957	7.79246126268094	10.6087169562623	5.10219562321879	7.98930051208327	10.8766819617585	5.43611327923231	1.14428197934661	1.08293012629631	1.52449569028579	-0.153183575014406	-0.124968978378113	-0.166344341992692	0.172238917097335	0.21128416385082	0.154027020679015	0.197026035187219	0.236906658592411	0.178430296956347	0.00174374266476114	0.00249099386282999	0.00254916979447476
133	8.47500280622663	0.11	5.51546012569871	3.1261218283072	7.90479842309022	0.126937416088413	6.64368645210362	3.92335106685411	9.36402183735312	0.97	0.72	1.32	2.78570477304431	4.71722992535428	6.64875507766425	3.89272937851314	6.59183259235342	9.2909358061937	3.97420342181965	6.7298929835016	9.48525941146951	5.51546012569871	1.08084245808391	-0.42484836475131	-0.718092192112638	-0.153183575014406	-0.124968978378113	-0.166344341992692	0.172238917097335	0.21128416385082	0.154027020679015	0.197026035187219	0.236906658592411	0.178430296956347	0.00174374266476114	0.00249099386282999	0.00254916979447476
133	8.47500280622663	0.11	5.52395044500625	3.09853301293935	7.94936787707315	0.136317578168786	7.55973705554736	4.58880129698257	10.5306728141121	1.02	0.8	1.48	3.13085337895865	5.15786733236039	7.18488128576213	4.30786698182282	7.09691693869365	9.88596689556447	4.39611848663952	7.24181747593934	10.0875687672644	5.52395044500625	1.19236103685343	-1.05017168068854	-0.287327744645664	-0.153183575014406	-0.124968978378113	-0.166344341992692	0.172238917097335	0.21128416385082	0.154027020679015	0.197026035187219	0.236906658592411	0.178430296956347	0.00174374266476114	0.00249099386282999	0.00254916979447476
133	8.47500280622663	0.11	5.55394735019068	3.03201802959741	8.07587667078395	0.142196708107198	7.09422928614327	4.37378544311944	9.81467312916711	1.07	0.74	1.37	2.88965202531307	4.6869820871045	6.48431214889592	3.92854978502874	6.37206221006247	8.81557463509621	4.00732690704639	6.50031315673801	8.99266789287802	5.55394735019068	1.11836110995051	-0.256902873495471	-0.188929344652359	-0.153183575014406	-0.124968978378113	-0.166344341992692	0.172238917097335	0.21128416385082	0.154027020679015	0.197026035187219	0.236906658592411	0.178430296956347	0.00174374266476114	0.00249099386282999	0.00254916979447476
133	8.47500280622663	0.11	5.55422622304513	3.12086775250995	7.9875846935803	0.152036416883212	8.29693963498712	5.23766701643831	11.3562122535359	0.99	0.73	1.34	3.6693865832673	5.81264117845797	7.95589577364864	5.10058494878303	8.07978920583506	11.0589934628871	5.21029324996886	8.25221082908032	11.2952151859052	5.55422622304513	1.09896655395506	0.159713890926538	0.0916772779313846	-0.153183575014406	-0.124968978378113	-0.166344341992692	0.172238917097335	0.21128416385082	0.154027020679015	0.197026035187219	0.236906658592411	0.178430296956347	0.00174374266476114	0.00249099386282999	0.00254916979447476
133	8.47500280622663	0.11	5.63786323790489	3.1650869085129	8.11063956729688	0.144840443218885	7.0120397536573	4.35187530357772	9.67220420373688	1	0.71	1.34	3.01308539638834	4.85488969853293	6.69669400067751	4.16916878724516	6.71765049238345	9.26613219752174	4.24858387890911	6.84641715467424	9.44366685626146	5.63786323790489	1.0830536111486	1.11723793456552	0.8584803186177	-0.153183575014406	-0.124968978378113	-0.166344341992692	0.172238917097335	0.21128416385082	0.154027020679015	0.197026035187219	0.236906658592411	0.178430296956347	0.00174374266476114	0.00249099386282999	0.00254916979447476
133	8.47500280622663	0.11	5.6444258318885	3.09376865290473	8.19508301087226	0.152228784958446	7.65605144017741	4.83519329428025	10.4769095860746	1.05	0.76	1.44	3.22484081074813	5.10621719356647	6.9875935763848	4.39954341276471	6.966242843128	9.53294227349129	4.48277947813243	7.097804816927	9.71335394102457	5.6444258318885	1.14452974932126	-0.0687969112300271	0.29544741421263	-0.153183575014406	-0.124968978378113	-0.166344341992692	0.172238917097335	0.21128416385082	0.154027020679015	0.197026035187219	0.236906658592411	0.178430296956347	0.00174374266476114	0.00249099386282999	0.00254916979447476
133	8.47500280622663	0.11	5.71439303641695	3.17599215695246	8.25279391588144	0.160564026159798	8.22169619456727	5.28663912585995	11.1567532632746	1.04	0.73	1.3	3.56543921113009	5.54491375261799	7.52438829410589	4.88444353242438	7.59620807228447	10.3079726121446	4.99316904342036	7.76560510864641	10.5378835098984	5.71439303641695	1.10987173105578	0.157972407507615	0.237796393644697	-0.153183575014406	-0.124968978378113	-0.166344341992692	0.172238917097335	0.21128416385082	0.154027020679015	0.197026035187219	0.236906658592411	0.178430296956347	0.00174374266476114	0.00249099386282999	0.00254916979447476
133	8.47500280622663	0.11	5.74807564685251	3.20206842998365	8.29408286372137	0.143934890057335	7.31945333767165	4.53246939588491	10.1064372794584	0.91	0.66	1.16	3.35687075987577	5.42098726795882	7.48510377604187	4.77192520654883	7.70614886267182	10.6403725187948	4.88393780242977	7.88720694489037	10.8888136302541	5.74807564685251	1.018573519226	1.13615936316796	0.140625518870481	-0.153183575014406	-0.124968978378113	-0.166344341992692	0.172238917097335	0.21128416385082	0.154027020679015	0.197026035187219	0.236906658592411	0.178430296956347	0.00174374266476114	0.00249099386282999	0.00254916979447476
133	8.47500280622663	0.11	5.78474875990543	3.17481426559929	8.39468325421156	0.1485434736842	7.85902978897275	4.92132028710001	10.7967392908455	1.02	0.77	1.4	3.36900997489921	5.38009074952557	7.39117152415192	4.6414756285362	7.41213599226077	10.1827963559853	4.74087988115571	7.57127833165659	10.402708782725	5.78474875990543	1.13716982433526	-0.228973782849774	0.0928444630172288	-0.153183575014406	-0.124968978378113	-0.166344341992692	0.172238917097335	0.21128416385082	0.154027020679015	0.197026035187219	0.236906658592411	0.178430296956347	0.00174374266476114	0.00249099386282999	0.00254916979447476
133	8.47500280622663	0.11	5.80421146116191	3.28123317711729	8.32718974520652	0.141902572059649	7.96380402902488	4.9062144293532	11.0213936286966	0.98	0.77	1.29	3.44735657785642	5.59577503175655	7.74419348565668	4.79750506828027	7.7873461794605	10.7771872906407	4.92610458557916	7.99624810323472	11.0664796915346	5.80421146116191	1.0852151424995	0.154468676274502	0.121286525888051	-0.153183575014406	-0.124968978378113	-0.166344341992692	0.172238917097335	0.21128416385082	0.154027020679015	0.197026035187219	0.236906658592411	0.178430296956347	0.00174374266476114	0.00249099386282999	0.00254916979447476
133	8.47500280622663	0.11	5.80737911908393	3.19848421441354	8.41627402375432	0.12253742852098	7.04004620815109	4.09873559279423	9.98135682350794	0.99	0.74	1.33	2.85522536350684	4.90417545574579	6.95312554798474	3.96010238176042	6.80192784467865	9.64375330759688	4.05028669567632	6.95655315453867	9.86277597953382	5.80737911908393	1.09441454855311	-0.373245493849628	-0.520859468939784	-0.153183575014406	-0.124968978378113	-0.166344341992692	0.172238917097335	0.21128416385082	0.154027020679015	0.197026035187219	0.236906658592411	0.178430296956347	0.00174374266476114	0.00249099386282999	0.00254916979447476
133	8.47500280622663	0.11	5.8075243529015	3.24766270730848	8.36738599849453	0.0971432127666593	5.97556933904939	3.13131811233701	8.81982056576177	0.88	0.66	1.27	2.38251361228606	4.546607780076	6.71070194786595	3.42557887000268	6.53711418952774	9.6486495090528	3.4867723761797	6.65430868741967	9.82246265811198	5.8075243529015	1.02805892457707	0.357534938756495	-0.462621389201525	-0.153183575014406	-0.124968978378113	-0.166344341992692	0.172238917097335	0.21128416385082	0.154027020679015	0.197026035187219	0.236906658592411	0.178430296956347	0.00174374266476114	0.00249099386282999	0.00254916979447476
133	8.47500280622663	0.11	5.85827998167953	3.29682700760689	8.41973295575216	0.138041964795474	7.25152431219209	4.42239848043391	10.0806501439503	0.97	0.73	1.39	3.1367257344232	5.14337254421648	7.15001935400976	4.38140708020498	7.18430962390337	9.98721216760177	4.46231066639062	7.31730415342798	10.1724047692511	5.85827998167953	1.11114082895381	-0.887845520801076	-0.874436129007895	-0.153183575014406	-0.124968978378113	-0.166344341992692	0.172238917097335	0.21128416385082	0.154027020679015	0.197026035187219	0.236906658592411	0.178430296956347	0.00174374266476114	0.00249099386282999	0.00254916979447476
133	8.47500280622663	0.11	5.9294485004739	3.25120445334394	8.60769254760385	0.146726317679069	8.52919283407966	5.31787300394123	11.7405126642181	1.01	0.76	1.3	3.6631560442192	5.8752370091039	8.08731797398859	5.05871599516785	8.11353790954625	11.1683598239246	5.18917062379004	8.32226850287983	11.4558407803996	5.9294485004739	1.10141660224262	-0.743559491972162	-0.651735304063954	-0.153183575014406	-0.124968978378113	-0.166344341992692	0.172238917097335	0.21128416385082	0.154027020679015	0.197026035187219	0.236906658592411	0.178430296956347	0.00174374266476114	0.00249099386282999	0.00254916979447476
133	8.47500280622663	0.11	6.02608256317824	3.35110302686118	8.7010620994953	0.119339143925776	8.07825762135399	4.65203129299263	11.5044839497154	1.04	0.8	1.34	3.14401071616035	5.45957817775179	7.77514563934323	4.31049177427691	7.48517385938215	10.6598559444874	4.42436720960298	7.68219808576427	10.9402065673132	6.02608256317824	1.15793283882955	-0.650861565463204	-0.0509399942894927	-0.153183575014406	-0.124968978378113	-0.166344341992692	0.172238917097335	0.21128416385082	0.154027020679015	0.197026035187219	0.236906658592411	0.178430296956347	0.00174374266476114	0.00249099386282999	0.00254916979447476
133	8.47500280622663	0.11	6.05529034173752	3.4128781830083	8.69770250046673	0.119032231857813	6.91014850249543	3.97506430977907	9.8452326952118	0.97	0.75	1.31	2.82305215049996	4.90752050029803	6.99198885009609	3.94526735044868	6.8583502426813	9.77143313491392	4.04120285672463	7.0248732599977	10.0089547871148	6.05529034173752	1.07057580557666	0.0882267880053904	-0.127628376845954	-0.153183575014406	-0.124968978378113	-0.166344341992692	0.172238917097335	0.21128416385082	0.154027020679015	0.197026035187219	0.236906658592411	0.178430296956347	0.00174374266476114	0.00249099386282999	0.00254916979447476
133	8.47500280622663	0.11	6.0957244045757	3.34580406454491	8.84564474460648	0.13615577064777	7.51390571905527	4.55895056033516	10.4688608777754	1.05	0.73	1.39	3.05844413625944	5.04082257149141	7.02320100672337	4.18161317757578	6.89199120587823	9.60236923418068	4.25843090989695	7.019209890058	9.77880766908332	6.0957244045757	1.10424205188064	0.379269541416522	0.454632942664973	-0.153183575014406	-0.124968978378113	-0.166344341992692	0.172238917097335	0.21128416385082	0.154027020679015	0.197026035187219	0.236906658592411	0.178430296956347	0.00174374266476114	0.00249099386282999	0.00254916979447476
133	8.47500280622663	0.11	6.15774425734699	3.43439674616012	8.88109176853386	0.123576762952003	7.92017424625227	4.62704533084241	11.2133031616621	1.01	0.76	1.37	3.19285872541223	5.46525820276064	7.73765768010905	4.41220678022818	7.55243227831975	10.6926577764113	4.51016233995134	7.72024052721956	10.9290900957011	6.15774425734699	1.10181422142301	-0.680828941056905	-0.588592813056901	-0.153183575014406	-0.124968978378113	-0.166344341992692	0.172238917097335	0.21128416385082	0.154027020679015	0.197026035187219	0.236906658592411	0.178430296956347	0.00174374266476114	0.00249099386282999	0.00254916979447476
133	8.47500280622663	0.11	6.17561609548637	3.45059108750145	8.90064110347128	0.140795717914764	7.38770383003447	4.53833656197438	10.2370710980946	0.99	0.7	1.28	3.15730349502633	5.13959747239189	7.12189144975745	4.37684108078947	7.12481438395867	9.87278768712786	4.47124926616688	7.27761017069411	10.0851353099106	6.17561609548637	1.05892259966011	-0.215346226643944	-0.609331220417635	-0.153183575014406	-0.124968978378113	-0.166344341992692	0.172238917097335	0.21128416385082	0.154027020679015	0.197026035187219	0.236906658592411	0.178430296956347	0.00174374266476114	0.00249099386282999	0.00254916979447476
133	8.47500280622663	0.11	6.24549430307869	3.47069292296197	9.0202956831954	0.136043868939822	7.30949157808556	4.43355708315731	10.1854260730138	1	0.71	1.29	3.06605637952679	5.05492832588649	7.04380027224619	4.24055429013828	6.99129283525693	9.74203138037559	4.3315696704982	7.14208198271238	9.95144679185415	6.24549430307869	1.06947720004188	0.372813175255503	0.053978466220918	-0.153183575014406	-0.124968978378113	-0.166344341992692	0.172238917097335	0.21128416385082	0.154027020679015	0.197026035187219	0.236906658592411	0.178430296956347	0.00174374266476114	0.00249099386282999	0.00254916979447476
133	8.47500280622663	0.11	6.3236170291095	3.57457830818387	9.07265575003513	0.158010592956446	8.60670170400646	5.50476861739165	11.7086347906213	1	0.73	1.32	3.82118677771866	5.97442272999687	8.12765868227509	5.29261927994039	8.27500637018682	11.2573934604332	5.40884892512393	8.45685220362952	11.5047346082285	6.3236170291095	1.10698724515806	0.328656786042954	0.315645870206434	-0.153183575014406	-0.124968978378113	-0.166344341992692	0.172238917097335	0.21128416385082	0.154027020679015	0.197026035187219	0.236906658592411	0.178430296956347	0.00174374266476114	0.00249099386282999	0.00254916979447476
133	8.47500280622663	0.11	6.37781829277223	3.53093242399741	9.22470416154704	0.133692507737189	7.88010026358921	4.74825926397325	11.0119412632052	1.06	0.82	1.43	3.1575726680985	5.24023391118798	7.32289515427745	4.30309717961131	7.14131965720229	9.97954213479328	4.4070453771465	7.31544159989406	10.221768958513	6.37781829277223	1.14419309583591	0.265578637471858	0.752898125648866	-0.153183575014406	-0.124968978378113	-0.166344341992692	0.172238917097335	0.21128416385082	0.154027020679015	0.197026035187219	0.236906658592411	0.178430296956347	0.00174374266476114	0.00249099386282999	0.00254916979447476
133	8.47500280622663	0.11	6.39283207770599	3.55859068963918	9.2270734657728	0.122432986500383	7.6505535640516	4.45262141382627	10.8484857142769	1.01	0.78	1.35	3.05691167105783	5.252426448694	7.44794122633017	4.21611419679212	7.24418370593027	10.2722532150684	4.31931970693599	7.42203138331981	10.5243874493599	6.39283207770599	1.10597922207375	0.673198300398913	0.876854439880174	-0.153183575014406	-0.124968978378113	-0.166344341992692	0.172238917097335	0.21128416385082	0.154027020679015	0.197026035187219	0.236906658592411	0.178430296956347	0.00174374266476114	0.00249099386282999	0.00254916979447476
133	8.47500280622663	0.11	6.44579324327305	3.58436083211951	9.30722565442659	0.144164551008455	8.11177952640692	5.02598152432392	11.1975775284899	1	0.73	1.36	3.47605620074162	5.61024774670429	7.74443929266696	4.80777295716708	7.75959761348443	10.7114222698018	4.90490141665261	7.91671581323953	10.9291795978639	6.44579324327305	1.07926384318088	-1.32499039769462	-1.43673319047746	-0.153183575014406	-0.124968978378113	-0.166344341992692	0.172238917097335	0.21128416385082	0.154027020679015	0.197026035187219	0.236906658592411	0.178430296956347	0.00174374266476114	0.00249099386282999	0.00254916979447476
133	8.47500280622663	0.11	6.46269000251996	3.62108057009982	9.30429943494009	0.12586401305375	7.91267317651239	4.65695051670471	11.1683958363201	0.96	0.7	1.32	3.31304771995923	5.62923392297003	7.94542012598082	4.63322746823459	7.87236509751921	11.1115027268038	4.71806319995889	8.01669812626425	11.3157065412909	6.46269000251996	1.07238804611668	-0.234410265981145	-0.597940185384174	-0.153183575014406	-0.124968978378113	-0.166344341992692	0.172238917097335	0.21128416385082	0.154027020679015	0.197026035187219	0.236906658592411	0.178430296956347	0.00174374266476114	0.00249099386282999	0.00254916979447476
133	8.47500280622663	0.11	6.54351291903195	3.69315413027101	9.39387170779289	0.14436436203177	8.38905954615	5.200363133969	11.577755958331	0.97	0.74	1.28	3.67400139391107	5.92678158662252	8.17956177933398	5.12388199312337	8.26568261492756	11.4074832367317	5.24967555835716	8.46866818135423	11.6866412242755	6.54351291903195	1.07450065800804	-0.267798695131148	-0.442749689937644	-0.153183575014406	-0.124968978378113	-0.166344341992692	0.172238917097335	0.21128416385082	0.154027020679015	0.197026035187219	0.236906658592411	0.178430296956347	0.00174374266476114	0.00249099386282999	0.00254916979447476
133	8.47500280622663	0.11	6.67608925545118	3.67995701134978	9.67222149955257	0.119974127248579	7.28036567269705	4.20184144754499	10.3588898978491	0.97	0.69	1.23	2.98570289923484	5.17321016697612	7.36071743471741	4.17346024643198	7.23119068003906	10.2889211136461	4.26793393211308	7.39532819503614	10.5221089299196	6.67608925545118	1.01645797212561	0.0966649956544813	-0.587191214033578	-0.153183575014406	-0.124968978378113	-0.166344341992692	0.172238917097335	0.21128416385082	0.154027020679015	0.197026035187219	0.236906658592411	0.178430296956347	0.00174374266476114	0.00249099386282999	0.00254916979447476
133	8.47500280622663	0.11	6.7048052824983	3.67476517544618	9.73484538955042	0.127304684188696	8.42058075984607	4.978376501825	11.8627850178671	1	0.75	1.31	3.45418559801482	5.84251688816994	8.23084817832506	4.78343860328012	8.09085673892275	11.3982748745654	4.89864621997935	8.28584008014832	11.6717371012753	6.7048052824983	1.09247272890479	0.355043009564553	0.290739209792894	-0.153183575014406	-0.124968978378113	-0.166344341992692	0.172238917097335	0.21128416385082	0.154027020679015	0.197026035187219	0.236906658592411	0.178430296956347	0.00174374266476114	0.00249099386282999	0.00254916979447476
133	8.47500280622663	0.11	6.71752657906125	3.66235227204542	9.77270088607709	0.133917903745621	7.88573529408653	4.7547007045831	11.01676988359	0.94	0.72	1.37	3.44117247058973	5.70723098894775	7.97328950730578	4.84568456336786	8.03663325191585	11.2275819404638	4.93419669787995	8.18329259192955	11.4323041303513	6.71752657906125	1.0471797982613	-0.415728914173666	-0.855357562184805	-0.153183575014406	-0.124968978378113	-0.166344341992692	0.172238917097335	0.21128416385082	0.154027020679015	0.197026035187219	0.236906658592411	0.178430296956347	0.00174374266476114	0.00249099386282999	0.00254916979447476
133	8.47500280622663	0.11	7.14682352276778	3.93432925942573	10.3593177861098	0.11600018959824	7.82477130605993	4.45225660669392	11.1972860054259	1.03	0.76	1.37	3.02669769464241	5.31937382889122	7.61204996314003	4.15883806684842	7.30909281443903	10.4593475620296	4.25215036633522	7.4728169755888	10.694445358123	7.14682352276778	1.09974100086158	-0.182329311531504	-0.0251840428044455	-0.153183575014406	-0.124968978378113	-0.166344341992692	0.172238917097335	0.21128416385082	0.154027020679015	0.197026035187219	0.236906658592411	0.178430296956347	0.00174374266476114	0.00249099386282999	0.00254916979447476
133	8.47500280622663	0.11	7.22633197228499	3.9917120080888	10.4609519364812	0.137371791366888	8.22950953727905	5.00975724158638	11.4492618329717	0.99	0.76	1.32	3.49354931034882	5.73884042320707	7.98413153606531	4.84743018028662	7.96285547906728	11.0782807778479	4.96712025565811	8.16086713582664	11.3529667121405	7.22633197228499	1.06122042701034	1.25196922768976	1.02181777330124	-0.153183575014406	-0.124968978378113	-0.166344341992692	0.172238917097335	0.21128416385082	0.154027020679015	0.197026035187219	0.236906658592411	0.178430296956347	0.00174374266476114	0.00249099386282999	0.00254916979447476
133	8.47500280622663	0.11	7.25510846647745	4.10135798493525	10.4088589480197	0.139594246450652	9.13015837442874	5.59114938219851	12.669167366659	1.01	0.76	1.34	3.84964180124931	6.28633522869796	8.72302865614662	5.31531696223694	8.67973333533584	12.0441497084347	5.43978071872944	8.88352268363512	12.3259087882641	7.25510846647745	1.10536808476346	0.261738993928481	0.467726290299082	-0.153183575014406	-0.124968978378113	-0.166344341992692	0.172238917097335	0.21128416385082	0.154027020679015	0.197026035187219	0.236906658592411	0.178430296956347	0.00174374266476114	0.00249099386282999	0.00254916979447476
133	8.47500280622663	0.11	7.47126397052519	4.11490884606673	10.8276190949836	0.1104614618779	7.83142371124922	4.36163384745688	11.3012135750416	0.98	0.73	1.33	3.06156356637046	5.49711469273152	7.93266581909259	4.25890426739542	7.64697015616479	11.0350360449342	4.34985023487618	7.80946594540574	11.2700517851889	7.47126397052519	1.0486043606096	-0.118401850241968	-0.398168677761311	-0.153183575014406	-0.124968978378113	-0.166344341992692	0.172238917097335	0.21128416385082	0.154027020679015	0.197026035187219	0.236906658592411	0.178430296956347	0.00174374266476114	0.00249099386282999	0.00254916979447476
133	8.47500280622663	0.12	4.42339055819678	2.54999296906091	6.29678814733265	0.154780673046898	7.00986846896384	4.4523329447363	9.56740399319138	1.01	0.78	1.46	3.07032927905835	4.83400605250162	6.59768282594489	4.24183767631517	6.67845925871693	9.11508084111869	4.32558484926805	6.8104429622625	9.29542278270683	4.42339055819678	1.19886863069042	-0.203495118433696	0.469450880792934	-0.153183575014406	-0.124968978378113	-0.166344341992692	0.172238917097335	0.21128416385082	0.154027020679015	0.197026035187219	0.236906658592411	0.178430296956347	0.00174374266476114	0.00249099386282999	0.00254916979447476
133	8.47500280622663	0.12	4.74920347847274	2.698761646533	6.79964531041249	0.197481168594502	9.06811361591913	6.21402675548303	11.9222004763552	1	0.69	1.34	4.31605656339711	6.29841048802761	8.2807644126581	5.97940731230291	8.72573405255729	11.4720607928117	6.08010595032562	8.87286275276664	11.6636634630965	4.74920347847274	1.12939670657161	-1.12599171942294	-1.11059756258822	-0.153183575014406	-0.124968978378113	-0.166344341992692	0.172238917097335	0.21128416385082	0.154027020679015	0.197026035187219	0.236906658592411	0.178430296956347	0.00174374266476114	0.00249099386282999	0.00254916979447476
133	8.47500280622663	0.12	5.25768171452089	3.03200022883197	7.48336320020981	0.15345936523963	6.88680327406762	4.36140229320495	9.4122042549303	1.01	0.76	1.43	3.00327041354619	4.74226662125259	6.48126282895899	4.14688602338179	6.54807475281642	8.94926348225105	4.22430856231034	6.67041187248747	9.11645986314837	5.25768171452089	1.11613419713089	2.24625894869694	2.34476982882131	-0.153183575014406	-0.124968978378113	-0.166344341992692	0.172238917097335	0.21128416385082	0.154027020679015	0.197026035187219	0.236906658592411	0.178430296956347	0.00174374266476114	0.00249099386282999	0.00254916979447476
133	8.47500280622663	0.12	5.25803397878446	2.98748352460737	7.52858443296156	0.138593776373163	7.17885564741336	4.38455700012093	9.97315429470578	1.01	0.8	1.4	3.01036320742481	4.92888173464067	6.84740026185654	4.15200945328281	6.79810446323103	9.44419947317925	4.25306856797649	6.96327520101123	9.67377175169019	5.25803397878446	1.16234588971382	-0.314113047811867	0.0514526097082099	-0.153183575014406	-0.124968978378113	-0.166344341992692	0.172238917097335	0.21128416385082	0.154027020679015	0.197026035187219	0.236906658592411	0.178430296956347	0.00174374266476114	0.00249099386282999	0.00254916979447476
133	8.47500280622663	0.12	5.40415449111426	3.12951631845156	7.67879266377696	0.137171338614625	6.4665548744225	3.9344072473165	8.99870250152849	0.99	0.72	1.39	2.74386028685272	4.50978304922139	6.27570581159007	3.80731940803645	6.25767449297832	8.70802957792018	3.87106308623324	6.36259397719547	8.85512218370102	5.40415449111426	1.10984606994527	-0.741457119937093	-0.869628375940062	-0.153183575014406	-0.124968978378113	-0.166344341992692	0.172238917097335	0.21128416385082	0.154027020679015	0.197026035187219	0.236906658592411	0.178430296956347	0.00174374266476114	0.00249099386282999	0.00254916979447476
133	8.47500280622663	0.12	5.46673252872054	3.13221095025755	7.80125410718352	0.124255337156176	6.90190308804195	4.04111596671585	9.76269020936805	0.96	0.78	1.27	2.88635304258426	4.92966030717039	6.97296757175651	4.04288570988606	6.9049256679313	9.76696562597654	4.15868757777583	7.10282546796369	10.04642199451	5.46673252872054	1.07162319964184	0.0966126685603579	-0.0501287082692981	-0.153183575014406	-0.124968978378113	-0.166344341992692	0.172238917097335	0.21128416385082	0.154027020679015	0.197026035187219	0.236906658592411	0.178430296956347	0.00174374266476114	0.00249099386282999	0.00254916979447476
133	8.47500280622663	0.12	5.50868870561199	3.16253225841817	7.85484515280581	0.148302893084688	8.31579349031858	5.20438572216284	11.4272012584743	1.05	0.77	1.4	3.49341004061129	5.58192225280645	7.67043446500161	4.7773161229348	7.63340314056994	10.4894901582051	4.87847482870636	7.7961170445746	10.712325261533	5.50868870561199	1.1802567497306	0.656796095615219	1.14361470592238	-0.153183575014406	-0.124968978378113	-0.166344341992692	0.172238917097335	0.21128416385082	0.154027020679015	0.197026035187219	0.236906658592411	0.178430296956347	0.00174374266476114	0.00249099386282999	0.00254916979447476
133	8.47500280622663	0.12	5.65468756571876	3.22747989472969	8.08189523670783	0.14960302533776	7.39041604821351	4.63938802267981	10.1414440737472	0.98	0.72	1.32	3.26468398411494	5.20055076027294	7.13641753643094	4.54592070594127	7.24152521299318	9.9371297200451	4.63958162244699	7.3922553723899	10.1421478030704	5.65468756571876	1.08939214155938	-0.427956952877633	-0.555713467823912	-0.153183575014406	-0.124968978378113	-0.166344341992692	0.172238917097335	0.21128416385082	0.154027020679015	0.197026035187219	0.236906658592411	0.178430296956347	0.00174374266476114	0.00249099386282999	0.00254916979447476
133	8.47500280622663	0.12	5.73046154927389	3.2544204864374	8.20650261211038	0.142159210235092	7.95900028589629	4.90647108464699	11.0115294871456	1.01	0.74	1.37	3.37218239618248	5.47016382900823	7.56814526183399	4.65288255538131	7.54764329589157	10.4424040364018	4.74761462054544	7.70041269022689	10.6552440192738	5.73046154927389	1.12938445884781	0.47404778149372	0.636384895121603	-0.153183575014406	-0.124968978378113	-0.166344341992692	0.172238917097335	0.21128416385082	0.154027020679015	0.197026035187219	0.236906658592411	0.178430296956347	0.00174374266476114	0.00249099386282999	0.00254916979447476
133	8.47500280622663	0.12	5.73624911141406	3.35096581659713	8.121532406231	0.196064045881418	9.44934658847138	6.46190800356949	12.4367851733733	1.03	0.72	1.34	4.38391239266694	6.41066192662011	8.43741146057329	6.01907178848982	8.80178043991229	11.5844890913348	6.13988751424932	8.97801637023741	11.8165989488869	5.73624911141406	1.12588381564795	0.85791192725337	0.979499662539412	-0.153183575014406	-0.124968978378113	-0.166344341992692	0.172238917097335	0.21128416385082	0.154027020679015	0.197026035187219	0.236906658592411	0.178430296956347	0.00174374266476114	0.00249099386282999	0.00254916979447476
133	8.47500280622663	0.12	5.73684994053522	3.3069677110879	8.16673216998255	0.119518125451529	7.15446729175456	4.1226286236929	10.1863059598162	1.01	0.77	1.31	2.84614080282344	4.93923249950374	7.03232419618405	3.93379591995718	6.82676438038229	9.7197328408074	4.03550239936867	7.00413073927007	9.97275481005978	5.73684994053522	1.13048188733861	0.292034720148203	0.494430271752626	-0.153183575014406	-0.124968978378113	-0.166344341992692	0.172238917097335	0.21128416385082	0.154027020679015	0.197026035187219	0.236906658592411	0.178430296956347	0.00174374266476114	0.00249099386282999	0.00254916979447476
133	8.47500280622663	0.12	5.7470784736251	3.31961209936407	8.17454484788613	0.116418113648909	5.94412221878011	3.38738369587636	8.50086074168387	0.97	0.69	1.31	2.3955988716606	4.20375539318357	6.01191191470654	3.34232888046449	5.86506080932752	8.38779273819055	3.40239622501847	5.97093891232879	8.53881203154347	5.7470784736251	1.0575127246162	0.861743671216156	0.3814890519325	-0.153183575014406	-0.124968978378113	-0.166344341992692	0.172238917097335	0.21128416385082	0.154027020679015	0.197026035187219	0.236906658592411	0.178430296956347	0.00174374266476114	0.00249099386282999	0.00254916979447476
133	8.47500280622663	0.12	5.78071575933262	3.30177868660126	8.25965283206398	0.133547072243657	7.21156089861251	4.34362105271383	10.0795007445112	0.95	0.7	1.44	3.13172802487122	5.19949763001074	7.26726723515026	4.40316732201088	7.31042347021106	10.2176796184112	4.45466334403337	7.39591215651873	10.3372307606221	5.78071575933262	1.12597797904969	-1.92926736706716	-1.93603447083747	-0.153183575014406	-0.124968978378113	-0.166344341992692	0.172238917097335	0.21128416385082	0.154027020679015	0.197026035187219	0.236906658592411	0.178430296956347	0.00174374266476114	0.00249099386282999	0.00254916979447476
133	8.47500280622663	0.12	5.84497446988116	3.33934363554274	8.35060530421958	0.120891917552665	6.96310413218709	4.03146267263929	9.89474559173488	0.91	0.76	1.25	2.98296076581591	5.15214157272768	7.32132237963945	4.23871508794712	7.32106854029877	10.4034219926504	4.35561718911769	7.52354684474072	10.6915256529285	5.84497446988116	1.07482489320837	-0.0626587752001878	-0.367527064852544	-0.153183575014406	-0.124968978378113	-0.166344341992692	0.172238917097335	0.21128416385082	0.154027020679015	0.197026035187219	0.236906658592411	0.178430296956347	0.00174374266476114	0.00249099386282999	0.00254916979447476
133	8.47500280622663	0.12	5.8463343847216	3.42955470147966	8.26311406796354	0.118437923031344	6.5688926495198	3.77082194553429	9.36696335350532	0.98	0.79	1.28	2.66159138132069	4.63657746595232	6.61156355058394	3.71059325596277	6.46397234250686	9.21735142905096	3.8170692673723	6.64954142030757	9.48207506071772	5.8463343847216	1.11120759344276	-0.428979877868755	-0.444357434981838	-0.153183575014406	-0.124968978378113	-0.166344341992692	0.172238917097335	0.21128416385082	0.154027020679015	0.197026035187219	0.236906658592411	0.178430296956347	0.00174374266476114	0.00249099386282999	0.00254916979447476
133	8.47500280622663	0.12	5.88560597185449	3.36337364391157	8.40783829979741	0.143360153736157	8.26749092773738	5.11216595033131	11.4228159051434	1.05	0.77	1.41	3.43186266156569	5.55007284493498	7.66828302830426	4.69332952668614	7.59014078567715	10.4869520446682	4.78960354714028	7.74548805113481	10.7033775437973	5.88560597185449	1.13703379715787	0.155691252108693	0.482087704497712	-0.153183575014406	-0.124968978378113	-0.166344341992692	0.172238917097335	0.21128416385082	0.154027020679015	0.197026035187219	0.236906658592411	0.178430296956347	0.00174374266476114	0.00249099386282999	0.00254916979447476
133	8.47500280622663	0.12	5.93995300269127	3.37464469502782	8.50526131035473	0.0964123586302853	6.57498969365245	3.43231574596123	9.71766364134366	0.98	0.73	1.35	2.41729922219687	4.63061054074656	6.84392185929625	3.36708170380083	6.45002649486031	9.53297128591979	3.43509555427553	6.57995801363567	9.72449900091699	5.93995300269127	1.11340615806055	-0.527665209550011	-0.391982559613278	-0.153183575014406	-0.124968978378113	-0.166344341992692	0.172238917097335	0.21128416385082	0.154027020679015	0.197026035187219	0.236906658592411	0.178430296956347	0.00174374266476114	0.00249099386282999	0.00254916979447476
133	8.47500280622663	0.12	5.94027049645499	3.4123877854222	8.46815320748778	0.139586147919614	7.16782833856767	4.38935909919623	9.94629757793911	0.97	0.76	1.31	3.120044019045	5.09503538714446	7.07002675524392	4.36185314614695	7.12291108634695	9.88396902654694	4.47013030145442	7.29955609153512	10.1286748879544	5.94027049645499	1.07401859643873	1.26451802744282	1.05399153985992	-0.153183575014406	-0.124968978378113	-0.166344341992692	0.172238917097335	0.21128416385082	0.154027020679015	0.197026035187219	0.236906658592411	0.178430296956347	0.00174374266476114	0.00249099386282999	0.00254916979447476
133	8.47500280622663	0.12	6.00032423240591	3.46440444391292	8.5362440208989	0.128743224142577	7.63448614294585	4.53366892768828	10.7353033582034	1	0.72	1.33	3.14116035325116	5.28956692077974	7.43797348830832	4.34756397965648	7.32109412655817	10.2946242734599	4.4366920234804	7.47203287000097	10.5068973688522	6.00032423240591	1.11077427787641	-0.572158885705611	-0.557509020256265	-0.153183575014406	-0.124968978378113	-0.166344341992692	0.172238917097335	0.21128416385082	0.154027020679015	0.197026035187219	0.236906658592411	0.178430296956347	0.00174374266476114	0.00249099386282999	0.00254916979447476
133	8.47500280622663	0.12	6.06083326903025	3.49040211030207	8.63126442775843	0.180423605571301	8.51891553036733	5.68414561251542	11.3536854482192	1	0.77	1.36	3.95293286861693	5.92432064562437	7.89570842263181	5.47898048351094	8.21143142934117	10.9438823751714	5.60464651347483	8.39951051288295	11.1942173580398	6.06083326903025	1.11950307512759	-1.16358855032412	-1.0691186986845	-0.153183575014406	-0.124968978378113	-0.166344341992692	0.172238917097335	0.21128416385082	0.154027020679015	0.197026035187219	0.236906658592411	0.178430296956347	0.00174374266476114	0.00249099386282999	0.00254916979447476
133	8.47500280622663	0.12	6.06296051818095	3.43737015174727	8.68855088461463	0.116262134870332	7.39833423709918	4.21368214841987	10.5829863257785	0.92	0.72	1.25	3.10031854446526	5.44350333639482	7.78668812832439	4.39524389036483	7.71711823747341	11.038992584582	4.50406017708367	7.90885345667205	11.3134038223064	6.06296051818095	1.04624952268579	0.316421503585193	-0.242654348866397	-0.153183575014406	-0.124968978378113	-0.166344341992692	0.172238917097335	0.21128416385082	0.154027020679015	0.197026035187219	0.236906658592411	0.178430296956347	0.00174374266476114	0.00249099386282999	0.00254916979447476
133	8.47500280622663	0.12	6.10417074366863	3.53074793301141	8.67759355432586	0.143167801649153	7.41015178910702	4.57981721480344	10.2404863634106	0.94	0.73	1.29	3.32697603380332	5.38305269684479	7.43912935988625	4.69197141444105	7.59161746865733	10.4912635228736	4.80239504896936	7.77063728491191	10.7366813511116	6.10417074366863	1.06137402446396	0.16064941602228	-0.147575018158243	-0.153183575014406	-0.124968978378113	-0.166344341992692	0.172238917097335	0.21128416385082	0.154027020679015	0.197026035187219	0.236906658592411	0.178430296956347	0.00174374266476114	0.00249099386282999	0.00254916979447476
133	8.47500280622663	0.12	6.13432362786929	3.49439081043122	8.77425644530737	0.133143303378595	8.13857328043747	4.89631408887072	11.3808324720042	1.01	0.78	1.39	3.37990434978919	5.61802178789004	7.85613922599089	4.67134313098158	7.76463022990632	10.857917328831	4.7777598510604	7.94191372030437	11.1063796900029	6.13432362786929	1.15750866098608	0.85996043788295	1.29005975256316	-0.153183575014406	-0.124968978378113	-0.166344341992692	0.172238917097335	0.21128416385082	0.154027020679015	0.197026035187219	0.236906658592411	0.178430296956347	0.00174374266476114	0.00249099386282999	0.00254916979447476
133	8.47500280622663	0.12	6.24867198147141	3.59597897399888	8.90136498894394	0.132004594308112	7.54553301839804	4.52461057799933	10.5664554587967	1.02	0.83	1.36	3.09955187670708	5.16901302880133	7.23847418089558	4.27135740236	7.12319165534406	9.97502590832811	4.39190277599536	7.3251937714868	10.2554541508589	6.24867198147141	1.1370923892622	-0.300372833992372	0.14814539460284	-0.153183575014406	-0.124968978378113	-0.166344341992692	0.172238917097335	0.21128416385082	0.154027020679015	0.197026035187219	0.236906658592411	0.178430296956347	0.00174374266476114	0.00249099386282999	0.00254916979447476
133	8.47500280622663	0.12	6.26095996940353	3.56156045990336	8.96035947890371	0.135925587857923	8.13585856737102	4.93317660291393	11.3385405318281	0.97	0.72	1.21	3.48702330434501	5.75084386975325	8.0146644351615	4.86409970544523	8.02193605591134	11.1797724063774	4.99369183287924	8.23451620712855	11.4774407278333	6.26095996940353	1.04845425766407	-0.643892495334325	-1.05935405869961	-0.153183575014406	-0.124968978378113	-0.166344341992692	0.172238917097335	0.21128416385082	0.154027020679015	0.197026035187219	0.236906658592411	0.178430296956347	0.00174374266476114	0.00249099386282999	0.00254916979447476
133	8.47500280622663	0.12	6.26648525917619	3.5593272120651	8.97364330628728	0.129973510040424	7.99494877802436	4.76541403228821	11.2244835237605	1.05	0.77	1.4	3.17987596514024	5.33488701915785	7.48989807317546	4.33899523994775	7.27954474814367	10.2200942563396	4.4302605988389	7.43226379578828	10.4348373676995	6.26648525917619	1.13228185654196	-0.894437945859586	-0.651164822341517	-0.153183575014406	-0.124968978378113	-0.166344341992692	0.172238917097335	0.21128416385082	0.154027020679015	0.197026035187219	0.236906658592411	0.178430296956347	0.00174374266476114	0.00249099386282999	0.00254916979447476
133	8.47500280622663	0.12	6.27585388684286	3.56800021477347	8.98370755891225	0.109781432185561	7.08450683710595	3.93473595846124	10.2342777157507	1.08	0.8	1.39	2.57255055660527	4.63188691680295	6.69122327700063	3.48414757012256	6.27322075549697	9.06229394087138	3.56777655680363	6.42459283658623	9.28044475330595	6.27585388684286	1.14437848271391	0.608374372831066	1.02900391001249	-0.153183575014406	-0.124968978378113	-0.166344341992692	0.172238917097335	0.21128416385082	0.154027020679015	0.197026035187219	0.236906658592411	0.178430296956347	0.00174374266476114	0.00249099386282999	0.00254916979447476
133	8.47500280622663	0.12	6.30266656509648	3.65229460670283	8.95303852349014	0.153886232280692	8.15241911225911	5.16781689279406	11.1370213317242	1.03	0.76	1.41	3.50483775527511	5.52900903693276	7.55318031859041	4.81152398021583	7.59035408357836	10.3691841869409	4.90920979665979	7.74400525351474	10.5793573734622	6.30266656509648	1.12891184028119	-0.307524624206232	0.0191111750191442	-0.153183575014406	-0.124968978378113	-0.166344341992692	0.172238917097335	0.21128416385082	0.154027020679015	0.197026035187219	0.236906658592411	0.178430296956347	0.00174374266476114	0.00249099386282999	0.00254916979447476
133	8.47500280622663	0.12	6.33228732432569	3.67171561086997	8.99285903778141	0.123099479042092	7.28648054569551	4.25014105685516	10.3228200345359	0.98	0.75	1.3	2.99350266233853	5.13208823444487	7.27067380655121	4.16980661980961	7.14875445499609	10.1277022901826	4.27245384187185	7.32482291055691	10.3763224675115	6.33228732432569	1.08819138245129	0.131547607639969	0.0177678423337063	-0.153183575014406	-0.124968978378113	-0.166344341992692	0.172238917097335	0.21128416385082	0.154027020679015	0.197026035187219	0.236906658592411	0.178430296956347	0.00174374266476114	0.00249099386282999	0.00254916979447476
133	8.47500280622663	0.12	6.33918656679415	3.60463968413193	9.07373344945636	0.136946202590476	8.35876051158367	5.08255391275439	11.634967110413	1.05	0.75	1.36	3.40125077429222	5.5936919017825	7.78613302927278	4.64601279571341	7.64082564784362	10.6356384999738	4.74654222756453	7.80655098177	10.8654333244617	6.33918656679415	1.12600218091063	0.315798156719664	0.549436536814439	-0.153183575014406	-0.124968978378113	-0.166344341992692	0.172238917097335	0.21128416385082	0.154027020679015	0.197026035187219	0.236906658592411	0.178430296956347	0.00174374266476114	0.00249099386282999	0.00254916979447476
133	8.47500280622663	0.12	6.35143540359193	3.63086607375429	9.07200473342957	0.106636376570283	7.34573036830243	4.0261599396697	10.6653007969352	1.01	0.77	1.42	2.77623305613561	5.06523828549482	7.35424351485402	3.83541673002368	6.99771930847375	10.1600218869238	3.9159577969559	7.14219559308785	10.3701635513839	6.35143540359193	1.13122814293723	0.202844707188838	0.530373834948859	-0.153183575014406	-0.124968978378113	-0.166344341992692	0.172238917097335	0.21128416385082	0.154027020679015	0.197026035187219	0.236906658592411	0.178430296956347	0.00174374266476114	0.00249099386282999	0.00254916979447476
133	8.47500280622663	0.12	6.36699788460364	3.63891410906428	9.09508166014299	0.1356650275036	8.10973520877657	4.91379073678124	11.3056796807719	1.06	0.74	1.37	3.2681994811738	5.3938463849077	7.51949328864161	4.45413412758622	7.35111653996905	10.2480989523519	4.54478165650715	7.50102578950895	10.4575666541165	6.36699788460364	1.13233137469779	0.100601976179639	0.3896416546568	-0.153183575014406	-0.124968978378113	-0.166344341992692	0.172238917097335	0.21128416385082	0.154027020679015	0.197026035187219	0.236906658592411	0.178430296956347	0.00174374266476114	0.00249099386282999	0.00254916979447476
133	8.47500280622663	0.12	6.43007666280164	3.71144692586636	9.14870639973691	0.135251178126606	7.99834970598841	4.84072645573367	11.1559729562431	1	0.77	1.35	3.34719759015049	5.53058659808276	7.71397560601503	4.6291565769677	7.64877203555024	10.6683874941328	4.74032600730095	7.83172248596856	10.9244388068987	6.43007666280164	1.1032284798721	0.559184875850714	0.579839188108712	-0.153183575014406	-0.124968978378113	-0.166344341992692	0.172238917097335	0.21128416385082	0.154027020679015	0.197026035187219	0.236906658592411	0.178430296956347	0.00174374266476114	0.00249099386282999	0.00254916979447476
133	8.47500280622663	0.12	6.44464911097403	3.77243375400618	9.11686446794188	0.123431464872366	7.69736830780841	4.49473123916139	10.9000053764554	1.03	0.73	1.35	3.04949486529821	5.2223556608805	7.39521645646279	4.18701263499853	7.17039054086897	10.1537684467394	4.27453737415038	7.31975870800629	10.3654704533378	6.44464911097403	1.11130614793478	0.995485428631664	1.04201791150512	-0.153183575014406	-0.124968978378113	-0.166344341992692	0.172238917097335	0.21128416385082	0.154027020679015	0.197026035187219	0.236906658592411	0.178430296956347	0.00174374266476114	0.00249099386282999	0.00254916979447476
133	8.47500280622663	0.12	6.48872002897216	3.70218412702253	9.27525593092179	0.186866614133916	9.05558288076864	6.10629674387407	12.0048690176632	1	0.73	1.25	4.2403057518533	6.28833510494384	8.33636445803438	5.87396706820883	8.71104007161687	11.5481130750249	6.02427291484782	8.93476566765361	11.8450525768678	6.48872002897216	1.0613240262421	-0.437661282752209	-0.716939637129442	-0.153183575014406	-0.124968978378113	-0.166344341992692	0.172238917097335	0.21128416385082	0.154027020679015	0.197026035187219	0.236906658592411	0.178430296956347	0.00174374266476114	0.00249099386282999	0.00254916979447476
133	8.47500280622663	0.12	6.57195232305422	3.82331455130907	9.32059009479936	0.135095240671628	8.59853945384679	5.20170588540453	11.995373022289	1.09	0.79	1.49	3.37709075804892	5.58240868707761	7.78772661610631	4.56219838111123	7.54141884229391	10.5206393034766	4.65041632076138	7.68739086330901	10.7251174983517	6.57195232305422	1.19524337296769	0.343567933498262	1.23992235170327	-0.153183575014406	-0.124968978378113	-0.166344341992692	0.172238917097335	0.21128416385082	0.154027020679015	0.197026035187219	0.236906658592411	0.178430296956347	0.00174374266476114	0.00249099386282999	0.00254916979447476
133	8.47500280622663	0.12	6.71306185792528	3.82448683813869	9.60163687771187	0.15143500679378	8.28396912288451	5.22233458824891	11.3456036575201	0.99	0.77	1.33	3.63783319403689	5.77054138228065	7.90324957052441	5.04549738795828	8.0034597295796	10.9614220712009	5.16922621679834	8.20030008657646	11.2307347601085	6.71306185792528	1.07319033983711	-0.76827913518946	-0.960604003338094	-0.153183575014406	-0.124968978378113	-0.166344341992692	0.172238917097335	0.21128416385082	0.154027020679015	0.197026035187219	0.236906658592411	0.178430296956347	0.00174374266476114	0.00249099386282999	0.00254916979447476
133	8.47500280622663	0.12	6.71597899397274	3.86845086708086	9.56350712086461	0.113430521197065	7.35321585375957	4.14359154423793	10.5628401632812	0.96	0.7	1.28	2.94995138825456	5.23498252285456	7.52001365745455	4.12662316806966	7.32310378037566	10.5195843926816	4.21209471725656	7.47524703851447	10.7375930790464	6.71597899397274	1.06362460879922	-1.08108363865546	-1.38729657203938	-0.153183575014406	-0.124968978378113	-0.166344341992692	0.172238917097335	0.21128416385082	0.154027020679015	0.197026035187219	0.236906658592411	0.178430296956347	0.00174374266476114	0.00249099386282999	0.00254916979447476
133	8.47500280622663	0.12	6.73309536685832	3.83137464045223	9.6348160932644	0.129918592857134	7.57622088100122	4.51508661064607	10.6373551513564	1.05	0.8	1.3	3.01870383717605	5.06532189013737	7.1119399430987	4.12204606836272	6.91670707311413	9.71136807786554	4.23997833233172	7.11387259251175	9.98896699653439	6.73309536685832	1.10757324478377	-0.562916796787489	-0.433147386517666	-0.153183575014406	-0.124968978378113	-0.166344341992692	0.172238917097335	0.21128416385082	0.154027020679015	0.197026035187219	0.236906658592411	0.178430296956347	0.00174374266476114	0.00249099386282999	0.00254916979447476
133	8.47500280622663	0.12	6.84005579596917	3.88881978735193	9.79129180458641	0.136706836394986	8.39474071952569	5.10109575586025	11.6883856831911	1.04	0.81	1.43	3.44721806140548	5.67299717828661	7.89877629516774	4.72604653926184	7.77753197044705	10.8290174016323	4.83658545356079	7.95969606935122	11.0831182477183	6.84005579596917	1.12855740075133	0.96669818335598	1.29982386173458	-0.153183575014406	-0.124968978378113	-0.166344341992692	0.172238917097335	0.21128416385082	0.154027020679015	0.197026035187219	0.236906658592411	0.178430296956347	0.00174374266476114	0.00249099386282999	0.00254916979447476
133	8.47500280622663	0.12	6.99345110869878	4.10079705950715	9.88610515789042	0.160034084873895	8.66875512666005	5.56800490772497	11.7695053455951	0.96	0.71	1.27	3.98189241005664	6.19935700767745	8.41682160529825	5.58017736474235	8.68770626821293	11.7952351716835	5.70656671143365	8.88223884117281	12.0598122803402	6.99345110869878	1.0439533552475	-0.274382267998076	-0.645739044871085	-0.153183575014406	-0.124968978378113	-0.166344341992692	0.172238917097335	0.21128416385082	0.154027020679015	0.197026035187219	0.236906658592411	0.178430296956347	0.00174374266476114	0.00249099386282999	0.00254916979447476
133	8.47500280622663	0.12	7.00962592770378	3.99329780725429	10.0259540481533	0.133434517206021	8.59581378027271	5.17571177894309	12.0159157816023	1.02	0.74	1.33	3.53934035842364	5.87813076257231	8.21692116672099	4.87413691904645	8.09495873903378	11.3157805590211	4.98361119989118	8.27582437874625	11.567088286491	7.00962592770378	1.08858861439777	-0.529122959830017	-0.507149592801144	-0.153183575014406	-0.124968978378113	-0.166344341992692	0.172238917097335	0.21128416385082	0.154027020679015	0.197026035187219	0.236906658592411	0.178430296956347	0.00174374266476114	0.00249099386282999	0.00254916979447476
133	8.47500280622663	0.12	7.04551077405378	4.06510265044776	10.0259188976598	0.156041272163846	8.80106938281999	5.60540053170267	11.9967382339373	0.98	0.75	1.32	3.93646056854794	6.18065781215492	8.4248550557619	5.47697665709015	8.59943036978552	11.7218840824809	5.60576388343605	8.8012744954153	11.9966175652914	7.04551077405378	1.0781423963086	0.131004677450541	0.012377246205696	-0.153183575014406	-0.124968978378113	-0.166344341992692	0.172238917097335	0.21128416385082	0.154027020679015	0.197026035187219	0.236906658592411	0.178430296956347	0.00174374266476114	0.00249099386282999	0.00254916979447476
133	8.47500280622663	0.12	7.10376494692252	4.10385425690236	10.1036756369427	0.110393107414336	7.02520661774316	3.91153610573795	10.1388771297484	0.97	0.7	1.29	2.77753724386966	4.98851921577238	7.1995011876751	3.88143889329279	6.97115134883355	10.0608638043743	3.96326763716784	7.11834226789546	10.2729076791003	7.10376494692252	1.0504283605241	1.50104577553456	1.11994830010374	-0.153183575014406	-0.124968978378113	-0.166344341992692	0.172238917097335	0.21128416385082	0.154027020679015	0.197026035187219	0.236906658592411	0.178430296956347	0.00174374266476114	0.00249099386282999	0.00254916979447476
133	8.47500280622663	0.12	7.12213509899809	4.10050579639407	10.1437644016021	0.132195637139513	8.24631458855201	4.94757742200691	11.5450517550971	0.97	0.74	1.25	3.50095502125289	5.83517426876596	8.16939351627902	4.8856021443439	8.14301804708734	11.4004339498308	5.01254603139696	8.35387663015446	11.6966402497928	7.12213509899809	1.05044608100881	-0.0328564607790872	-0.254054810092282	-0.153183575014406	-0.124968978378113	-0.166344341992692	0.172238917097335	0.21128416385082	0.154027020679015	0.197026035187219	0.236906658592411	0.178430296956347	0.00174374266476114	0.00249099386282999	0.00254916979447476
133	8.47500280622663	0.12	7.14006292879982	4.16673937149679	10.1133864861028	0.109135686135888	7.50112917814674	4.15506323450403	10.8471951217894	1	0.72	1.33	2.87456861900408	5.18945424549484	7.5043398719856	3.97630431364365	7.17841597706116	10.3805276404787	4.05930422445121	7.32920390982172	10.599148157904	7.14006292879982	1.08718750014707	1.05672723519271	0.946134092225183	-0.153183575014406	-0.124968978378113	-0.166344341992692	0.172238917097335	0.21128416385082	0.154027020679015	0.197026035187219	0.236906658592411	0.178430296956347	0.00174374266476114	0.00249099386282999	0.00254916979447476
133	8.47500280622663	0.12	7.17277747633702	4.1217176238349	10.2238373288391	0.158214455192885	8.71919489893813	5.57912367579452	11.8592661220817	0.98	0.71	1.25	3.93041603051009	6.14255309532063	8.35469016013116	5.47535934359779	8.55702938898416	11.6386994343705	5.6067893067391	8.7626565339097	11.9169678273888	7.17277747633702	1.04804184373036	-0.951489049546896	-1.3934777543701	-0.153183575014406	-0.124968978378113	-0.166344341992692	0.172238917097335	0.21128416385082	0.154027020679015	0.197026035187219	0.236906658592411	0.178430296956347	0.00174374266476114	0.00249099386282999	0.00254916979447476
133	8.47500280622663	0.12	7.20933680274846	4.11197747006892	10.306696135428	0.145265256914555	8.31849202175992	5.16809805991837	11.4688859836015	0.95	0.7	1.25	3.72600849968958	5.99732660222917	8.26864470476876	5.2386251185176	8.43201130244577	11.6253974863739	5.35692015560751	8.62218706958873	11.887719948184	7.20933680274846	1.0150023382412	0.644084534749319	-0.108725862253536	-0.153183575014406	-0.124968978378113	-0.166344341992692	0.172238917097335	0.21128416385082	0.154027020679015	0.197026035187219	0.236906658592411	0.178430296956347	0.00174374266476114	0.00249099386282999	0.00254916979447476
133	8.47500280622663	0.12	8.06350349342873	4.72221441689076	11.4047925699667	0.153025883850588	9.22250145760351	5.83494287072956	12.6100600444775	1.07	0.81	1.35	3.85311542390063	6.09009606443585	8.32707670497107	5.2374612545135	8.27814344099196	11.3188256274704	5.37793201088642	8.50051769076124	11.6224780142516	8.06350349342873	1.10317842586918	-0.602254531517805	-0.30102986090228	-0.153183575014406	-0.124968978378113	-0.166344341992692	0.172238917097335	0.21128416385082	0.154027020679015	0.197026035187219	0.236906658592411	0.178430296956347	0.00174374266476114	0.00249099386282999	0.00254916979447476
133	8.47500280622663	0.13	5.22825870765934	3.15455314292232	7.30196427239636	0.169986940230213	6.87164531572349	4.50092194439506	9.24236868705191	1.09	0.7	1.4	2.9395040230304	4.48779812224049	6.03609222145059	3.97955429940307	6.07566316368008	8.17177202795709	4.0373310081546	6.16434172721095	8.2907031718142	5.22825870765934	1.14581535736618	0.494352092487629	0.736573634009001	-0.153183575014406	-0.124968978378113	-0.166344341992692	0.172238917097335	0.21128416385082	0.154027020679015	0.197026035187219	0.236906658592411	0.178430296956347	0.00174374266476114	0.00249099386282999	0.00254916979447476
133	8.47500280622663	0.13	5.26254436117032	3.11044001848725	7.41464870385339	0.134227234809598	6.70312623475054	4.04519036585882	9.36106210364226	0.91	0.71	1.23	3.00460815701585	4.97881828564142	6.95302841426699	4.27628687793039	7.08606719740592	9.89584751688146	4.37919010497598	7.25631878197108	10.1343980722472	5.26254436117032	1.06494097505995	-0.113512682277377	-0.6633533233845	-0.153183575014406	-0.124968978378113	-0.166344341992692	0.172238917097335	0.21128416385082	0.154027020679015	0.197026035187219	0.236906658592411	0.178430296956347	0.00174374266476114	0.00249099386282999	0.00254916979447476
133	8.47500280622663	0.13	5.28055078449488	3.1198080761698	7.44129349281996	0.14110130956442	7.82376123991743	4.81001627313741	10.8375062066974	1.01	0.83	1.34	3.30877631902159	5.38191025691324	7.45504419480489	4.56692181050789	7.42835446240173	10.2897871142956	4.69668419070897	7.63993461244512	10.5831980034947	5.28055078449488	1.15717192040501	-0.294161223693583	0.12429849749896	-0.153183575014406	-0.124968978378113	-0.166344341992692	0.172238917097335	0.21128416385082	0.154027020679015	0.197026035187219	0.236906658592411	0.178430296956347	0.00174374266476114	0.00249099386282999	0.00254916979447476
133	8.47500280622663	0.13	5.30701417448761	3.20779675866797	7.40623159030725	0.211707182540327	9.92962319944661	6.93808730175234	12.9211590971409	1.04	0.75	1.33	4.67103171808729	6.68506792953672	8.69910414098615	6.39484698050328	9.15215075464368	11.9094545287841	6.5465372198763	9.36867467396861	12.19018035511	5.30701417448761	1.13493803071537	0.543819336439277	0.725243079206499	-0.153183575014406	-0.124968978378113	-0.166344341992692	0.172238917097335	0.21128416385082	0.154027020679015	0.197026035187219	0.236906658592411	0.178430296956347	0.00174374266476114	0.00249099386282999	0.00254916979447476
133	8.47500280622663	0.13	5.72845383300243	3.41397802891933	8.04292963708552	0.143536115005165	7.41593535374231	4.58763628532578	10.2442344221588	1.02	0.8	1.29	3.14069573598013	5.07694923817369	7.01320274036726	4.32698931592155	6.99459831762342	9.66220731932529	4.45327979958082	7.19861558430231	9.94435564730031	5.72845383300243	1.11876251090897	-1.14894560680887	-0.854106193148855	-0.153183575014406	-0.124968978378113	-0.166344341992692	0.172238917097335	0.21128416385082	0.154027020679015	0.197026035187219	0.236906658592411	0.178430296956347	0.00174374266476114	0.00249099386282999	0.00254916979447476
133	8.47500280622663	0.13	5.80275513778604	3.446412240607	8.15909803496508	0.147179120442007	7.59380274911787	4.73982499047547	10.4477805077603	0.99	0.72	1.35	3.31184040912778	5.30598974730317	7.30013908547855	4.59883337157492	7.36791623529911	10.1369990990233	4.68660118074104	7.50875692926074	10.3295785593317	5.80275513778604	1.12556844163705	-0.958528520299311	-0.824337613371404	-0.153183575014406	-0.124968978378113	-0.166344341992692	0.172238917097335	0.21128416385082	0.154027020679015	0.197026035187219	0.236906658592411	0.178430296956347	0.00174374266476114	0.00249099386282999	0.00254916979447476
133	8.47500280622663	0.13	5.82217346359707	3.49884576020151	8.14550116699263	0.150957511505443	8.16275626857694	5.14030269420491	11.185209842949	0.96	0.77	1.3	3.66271195644079	5.8163549427031	7.9699979289654	5.12545520417274	8.13917858268124	11.1529019611897	5.26148042530284	8.35583038828338	11.4485242839322	5.82217346359707	1.10333835490439	-0.129956771066027	-0.175891678340246	-0.153183575014406	-0.124968978378113	-0.166344341992692	0.172238917097335	0.21128416385082	0.154027020679015	0.197026035187219	0.236906658592411	0.178430296956347	0.00174374266476114	0.00249099386282999	0.00254916979447476
133	8.47500280622663	0.13	5.84018790314316	3.52808386512754	8.15229194115879	0.173847234413783	7.32282979444588	4.83047027546988	9.81518931342188	1.02	0.73	1.42	3.30456004439176	5.00960141986454	6.71464279533733	4.55149966343957	6.89991976849574	9.24833987355191	4.62720135640521	7.01460206640359	9.40142084140205	5.84018790314316	1.12629609778191	0.452935210235384	0.59265103603925	-0.153183575014406	-0.124968978378113	-0.166344341992692	0.172238917097335	0.21128416385082	0.154027020679015	0.197026035187219	0.236906658592411	0.178430296956347	0.00174374266476114	0.00249099386282999	0.00254916979447476
133	8.47500280622663	0.13	5.85898651230677	3.53832427164332	8.17964875297022	0.152615741397962	7.71647997521709	4.87761180359292	10.5553481468412	1.04	0.78	1.42	3.27717564636153	5.18455778538795	7.09193992441437	4.48319876980969	7.09251062306178	9.70182247631387	4.57709882302268	7.24124764824517	9.90396767449515	5.85898651230677	1.15879374799496	0.421437949545791	0.989909806271541	-0.153183575014406	-0.124968978378113	-0.166344341992692	0.172238917097335	0.21128416385082	0.154027020679015	0.197026035187219	0.236906658592411	0.178430296956347	0.00174374266476114	0.00249099386282999	0.00254916979447476
133	8.47500280622663	0.13	5.93471527183559	3.58866977954454	8.28076076412664	0.147980563442709	8.27736109827878	5.17637530954122	11.3783468870163	1.04	0.8	1.34	3.49504215766637	5.58879993484783	7.6825577120293	4.79004388417517	7.65959199921958	10.529140114264	4.91684748112275	7.86136940515308	10.8081434699423	5.93471527183559	1.16332812996082	1.049742424326	1.59930266982438	-0.153183575014406	-0.124968978378113	-0.166344341992692	0.172238917097335	0.21128416385082	0.154027020679015	0.197026035187219	0.236906658592411	0.178430296956347	0.00174374266476114	0.00249099386282999	0.00254916979447476
133	8.47500280622663	0.13	5.94415731638286	3.50633326095868	8.38198137180704	0.154618325239228	8.586680459098	5.45190314354127	11.7214577746547	0.98	0.75	1.33	3.84632256764321	6.05791078113631	8.26949899462942	5.36124688727181	8.44389796944095	11.5265490516101	5.48550485999207	8.63843965243047	11.7928663190117	5.94415731638286	1.13028575945558	-0.50992972525161	-0.343492804651876	-0.153183575014406	-0.124968978378113	-0.166344341992692	0.172238917097335	0.21128416385082	0.154027020679015	0.197026035187219	0.236906658592411	0.178430296956347	0.00174374266476114	0.00249099386282999	0.00254916979447476
133	8.47500280622663	0.13	5.96626442202722	3.59764947702256	8.33487936703189	0.116422040957125	7.10551459802187	4.04928603520764	10.1617431608361	1.01	0.74	1.3	2.79475516250375	4.9041172770718	7.01347939163986	3.86237356571223	6.77752856072928	9.69268355574633	3.95412554734224	6.93843449671551	9.92254100246058	5.96626442202722	1.13617175093275	1.24728494017685	1.45732075537897	-0.153183575014406	-0.124968978378113	-0.166344341992692	0.172238917097335	0.21128416385082	0.154027020679015	0.197026035187219	0.236906658592411	0.178430296956347	0.00174374266476114	0.00249099386282999	0.00254916979447476
133	8.47500280622663	0.13	6.00029142103431	3.55500397720005	8.44557886486856	0.123007852798298	6.8586870111968	3.99939915480243	9.71797486759117	1.04	0.75	1.43	2.68704253202932	4.60808811514421	6.5291336982591	3.67585251004833	6.30382737253669	8.93180223502505	3.74262926848811	6.41817992067585	9.09404999038681	6.00029142103431	1.14352559945989	0.745094542368384	1.14712789140896	-0.153183575014406	-0.124968978378113	-0.166344341992692	0.172238917097335	0.21128416385082	0.154027020679015	0.197026035187219	0.236906658592411	0.178430296956347	0.00174374266476114	0.00249099386282999	0.00254916979447476
133	8.47500280622663	0.13	6.05065017276506	3.65484605206519	8.44645429346494	0.133450774244593	7.34604011803401	4.42340345700041	10.2686767790676	1	0.78	1.31	3.069400465263	5.09741857719315	7.12543668912329	4.25072686337278	7.05927242963187	9.86781799589097	4.36424317381809	7.24776849298444	10.1316733398284	6.05065017276506	1.11641372232518	-1.83551604374493	-1.6846639147125	-0.153183575014406	-0.124968978378113	-0.166344341992692	0.172238917097335	0.21128416385082	0.154027020679015	0.197026035187219	0.236906658592411	0.178430296956347	0.00174374266476114	0.00249099386282999	0.00254916979447476
133	8.47500280622663	0.13	6.10080263519332	3.6720770238054	8.52952824658124	0.194719020535641	8.21390647149009	5.60592352385213	10.821889419128	1.03	0.76	1.39	3.80776968177393	5.57921703676307	7.35066439175221	5.23040778772849	7.66369362574423	10.09697946376	5.33968548148181	7.82422090720266	10.3082531384347	6.10080263519332	1.11142585085195	1.09973306039956	1.15272211269498	-0.153183575014406	-0.124968978378113	-0.166344341992692	0.172238917097335	0.21128416385082	0.154027020679015	0.197026035187219	0.236906658592411	0.178430296956347	0.00174374266476114	0.00249099386282999	0.00254916979447476
133	8.47500280622663	0.13	6.12830503836712	3.6081819989465	8.64842807778775	0.140543729663873	7.75172419290769	4.75883988895167	10.7446084968637	0.97	0.78	1.37	3.36194583580793	5.47630882290906	7.59067181001018	4.68861089251826	7.63732744424624	10.5860439959742	4.80087041855596	7.81974285193132	10.8399887237162	6.12830503836712	1.1026782513799	-0.251508937974331	-0.334827432470299	-0.153183575014406	-0.124968978378113	-0.166344341992692	0.172238917097335	0.21128416385082	0.154027020679015	0.197026035187219	0.236906658592411	0.178430296956347	0.00174374266476114	0.00249099386282999	0.00254916979447476
133	8.47500280622663	0.13	6.15011381342602	3.62253908523963	8.67768854161241	0.178319968249815	8.86086730469816	5.89116393459856	11.8305706747978	1.02	0.8	1.44	4.02976860685253	6.06115281977666	8.0925370327008	5.55013766399177	8.34793156486651	11.1457254657412	5.67459998448559	8.53508334733928	11.3965730868864	6.15011381342602	1.16117140436577	-0.787752583016189	-0.234314100446923	-0.153183575014406	-0.124968978378113	-0.166344341992692	0.172238917097335	0.21128416385082	0.154027020679015	0.197026035187219	0.236906658592411	0.178430296956347	0.00174374266476114	0.00249099386282999	0.00254916979447476
133	8.47500280622663	0.13	6.30387635618591	3.79941270616709	8.80834000620473	0.147329462789312	7.58063216198752	4.73330932743757	10.4279549965375	1.08	0.83	1.37	3.11190144499897	4.98386615938017	6.85583087376137	4.22313682826729	6.76356533034111	9.30399383241494	4.33928379118046	6.95013838983987	9.5604662753698	6.30387635618591	1.13296281990654	0.825780551351101	1.25703990038267	-0.153183575014406	-0.124968978378113	-0.166344341992692	0.172238917097335	0.21128416385082	0.154027020679015	0.197026035187219	0.236906658592411	0.178430296956347	0.00174374266476114	0.00249099386282999	0.00254916979447476
133	8.47500280622663	0.13	6.34225838929744	3.82008645960813	8.86443031898675	0.128668957747568	7.27612467456405	4.31988054766934	10.2323688014588	1.04	0.77	1.44	2.91908887002605	4.91672265472734	6.91435643942864	4.00189230611015	6.74052604744961	9.47915978878908	4.0783393059548	6.87032022847363	9.66149955541166	6.34225838929744	1.15743974541749	-0.0294712645031092	0.404879269706092	-0.153183575014406	-0.124968978378113	-0.166344341992692	0.172238917097335	0.21128416385082	0.154027020679015	0.197026035187219	0.236906658592411	0.178430296956347	0.00174374266476114	0.00249099386282999	0.00254916979447476
133	8.47500280622663	0.13	6.35158661034899	3.80488544572134	8.89828777497664	0.133518306420638	7.48906823687176	4.51039723432945	10.4677392394141	1.01	0.75	1.37	3.10418143885696	5.15418607440829	7.20419070995962	4.28533013079449	7.11536658518144	9.94540303956838	4.37653267567394	7.26763677578408	10.15839485186	6.35158661034899	1.11737669686099	0.45103169201365	0.635985051074821	-0.153183575014406	-0.124968978378113	-0.166344341992692	0.172238917097335	0.21128416385082	0.154027020679015	0.197026035187219	0.236906658592411	0.178430296956347	0.00174374266476114	0.00249099386282999	0.00254916979447476
133	8.47500280622663	0.13	6.36427950343581	3.83905227474889	8.88950673212272	0.148372486858276	7.7243213732155	4.83501264307882	10.6136301033522	1.02	0.78	1.31	3.30252037216533	5.27604177679095	7.24956318141657	4.54599625784774	7.26259446442539	9.97919267100303	4.6658533313006	7.45368035811868	10.2420598144461	6.36427950343581	1.11076626167891	0.215457099480102	0.269502212533132	-0.153183575014406	-0.124968978378113	-0.166344341992692	0.172238917097335	0.21128416385082	0.154027020679015	0.197026035187219	0.236906658592411	0.178430296956347	0.00174374266476114	0.00249099386282999	0.00254916979447476
133	8.47500280622663	0.13	6.42857054171875	3.88526973791009	8.9718713455274	0.164344551993386	8.69258388986597	5.63223936618406	11.7529284135479	0.99	0.71	1.3	3.93101394418173	6.06697731761777	8.20294069105381	5.456252988556	8.42097321220367	11.3856934358513	5.57123516369246	8.5978526497823	11.6254589768201	6.42857054171875	1.09752242521951	-1.16412243564544	-1.33755130580046	-0.153183575014406	-0.124968978378113	-0.166344341992692	0.172238917097335	0.21128416385082	0.154027020679015	0.197026035187219	0.236906658592411	0.178430296956347	0.00174374266476114	0.00249099386282999	0.00254916979447476
133	8.47500280622663	0.13	6.44997696165099	3.89544229930766	9.00451162399431	0.150471705206702	8.57152378659867	5.39168575686868	11.7513618163287	1.02	0.73	1.42	3.67716566338497	5.84583641782442	8.01450717226388	5.05878690076669	8.0422921896024	11.0257974784381	5.14294034868881	8.17606002994465	11.2085505839942	6.44997696165099	1.15483596998442	-0.483722312744711	-0.0605330898087154	-0.153183575014406	-0.124968978378113	-0.166344341992692	0.172238917097335	0.21128416385082	0.154027020679015	0.197026035187219	0.236906658592411	0.178430296956347	0.00174374266476114	0.00249099386282999	0.00254916979447476
133	8.47500280622663	0.13	6.46481644319905	3.85758717306564	9.07204571333246	0.15349487192885	8.42538333484727	5.33620491600256	11.514561753692	1.03	0.82	1.4	3.63080131344077	5.73270580120855	7.83461028897632	4.99056402087264	7.87964772620599	10.7687314315393	5.11648105731371	8.07770178313872	11.0391931205056	6.46481644319905	1.14824549239916	0.144504698706859	0.668525950087487	-0.153183575014406	-0.124968978378113	-0.166344341992692	0.172238917097335	0.21128416385082	0.154027020679015	0.197026035187219	0.236906658592411	0.178430296956347	0.00174374266476114	0.00249099386282999	0.00254916979447476
133	8.47500280622663	0.13	6.49134587672894	3.88353338845327	9.0991583650046	0.12599550889101	7.40120201118315	4.3577460677308	10.4446579546355	1.02	0.76	1.37	2.97121820789174	5.04632115642375	7.12142410495577	4.08717964613607	6.94167162264256	9.79616359914905	4.17811809846225	7.0958586003306	10.0134244916844	6.49134587672894	1.1289023163636	-0.451294526249618	-0.203702869994368	-0.153183575014406	-0.124968978378113	-0.166344341992692	0.172238917097335	0.21128416385082	0.154027020679015	0.197026035187219	0.236906658592411	0.178430296956347	0.00174374266476114	0.00249099386282999	0.00254916979447476
133	8.47500280622663	0.13	6.60649094558101	3.92493381801658	9.28804807314544	0.142056597477515	7.69387369187611	4.74178684888839	10.6459605348638	1.05	0.76	1.43	3.17708911902915	5.15504453671818	7.13299995440722	4.34178698725391	7.04484654024337	9.74790609323283	4.42638961095938	7.18205136253791	9.93730028875907	6.60649094558101	1.1498800620184	-0.219279108454145	0.149504835220236	-0.153183575014406	-0.124968978378113	-0.166344341992692	0.172238917097335	0.21128416385082	0.154027020679015	0.197026035187219	0.236906658592411	0.178430296956347	0.00174374266476114	0.00249099386282999	0.00254916979447476
133	8.47500280622663	0.13	6.6131207934328	3.93296023614785	9.29328135071775	0.167063612411058	9.02200951562181	5.87676998127514	12.1672490499685	0.98	0.76	1.28	4.13221596665449	6.34377249586889	8.5553290250833	5.75217051301793	8.83072457647331	11.9092786399287	5.90503155894721	9.06538518864085	12.2270601016304	6.6131207934328	1.06910364516693	-0.208895567111369	-0.418593432639523	-0.153183575014406	-0.124968978378113	-0.166344341992692	0.172238917097335	0.21128416385082	0.154027020679015	0.197026035187219	0.236906658592411	0.178430296956347	0.00174374266476114	0.00249099386282999	0.00254916979447476
133	8.47500280622663	0.13	6.616387755683	3.92028794564531	9.3124875657207	0.169293373953921	8.86360756848353	5.79811803055321	11.9290971064139	1	0.75	1.36	4.0244811486421	6.15224136182684	8.28000157501157	5.57401613051633	8.52102204559294	11.4680279606695	5.69732117240141	8.70839140565807	11.7193189534345	6.616387755683	1.10378192892354	-0.154371473551203	-0.0951845624197633	-0.153183575014406	-0.124968978378113	-0.166344341992692	0.172238917097335	0.21128416385082	0.154027020679015	0.197026035187219	0.236906658592411	0.178430296956347	0.00174374266476114	0.00249099386282999	0.00254916979447476
133	8.47500280622663	0.13	6.62182900032135	3.94907584328935	9.29458215735336	0.163595673719091	8.22361542346294	5.32045869623654	11.1267721506893	1.01	0.71	1.39	3.67267460724099	5.67670294420888	7.68073128117677	5.07597100891765	7.84572080364293	10.6154705983682	5.1567881251189	7.97087021431454	10.7845945112898	6.62182900032135	1.10150958220194	-0.570089994427114	-0.625227486172417	-0.153183575014406	-0.124968978378113	-0.166344341992692	0.172238917097335	0.21128416385082	0.154027020679015	0.197026035187219	0.236906658592411	0.178430296956347	0.00174374266476114	0.00249099386282999	0.00254916979447476
133	8.47500280622663	0.13	6.6511083838346	3.94451818317942	9.35769858448979	0.16729402931668	8.71188038015041	5.67726968704792	11.7464910732529	1.11	0.76	1.44	3.64704905701827	5.59646747058174	7.54588588414522	4.90829603511217	7.53187540585173	10.1554547765913	5.00176834533825	7.67433302517613	10.3476143519318	6.6511083838346	1.14443885778664	0.111319461797112	0.54203173157897	-0.153183575014406	-0.124968978378113	-0.166344341992692	0.172238917097335	0.21128416385082	0.154027020679015	0.197026035187219	0.236906658592411	0.178430296956347	0.00174374266476114	0.00249099386282999	0.00254916979447476
133	8.47500280622663	0.13	6.69558508225136	4.01162153079413	9.37954863370859	0.170947941807127	8.86185394099569	5.81487809072263	11.9088297912687	1.02	0.72	1.33	3.98664085106294	6.07562676054935	8.16461267003575	5.49549957883704	8.37512220215868	11.2547448254803	5.60719199856291	8.54421503632409	11.4835181824618	6.69558508225136	1.09560299361589	0.994655598743828	0.908498319826856	-0.153183575014406	-0.124968978378113	-0.166344341992692	0.172238917097335	0.21128416385082	0.154027020679015	0.197026035187219	0.236906658592411	0.178430296956347	0.00174374266476114	0.00249099386282999	0.00254916979447476
133	8.47500280622663	0.13	6.70761618505355	3.97394732224726	9.44128504785984	0.141683333644997	7.36600955862432	4.53538592094145	10.1966331963072	0.96	0.72	1.33	3.24786575248695	5.27492270668366	7.30197966088037	4.55401223754801	7.39626092610605	10.2385096146641	4.64710323483295	7.54787898005896	10.4479822298989	6.70761618505355	1.04180895168065	-0.936447829633482	-1.43324275226266	-0.153183575014406	-0.124968978378113	-0.166344341992692	0.172238917097335	0.21128416385082	0.154027020679015	0.197026035187219	0.236906658592411	0.178430296956347	0.00174374266476114	0.00249099386282999	0.00254916979447476
133	8.47500280622663	0.13	6.70824271286013	3.94957983310352	9.46690559261675	0.201376673321162	10.0834470188897	6.9482784482896	13.2186155894898	0.99	0.71	1.26	4.86408588914553	7.05883518105141	9.25358447295729	6.75924536221954	9.80911933867505	12.8589933151306	6.91199085392744	10.0312698557111	13.1482356635581	6.70824271286013	1.0818995469824	-0.113323236569452	-0.437909719126224	-0.153183575014406	-0.124968978378113	-0.166344341992692	0.172238917097335	0.21128416385082	0.154027020679015	0.197026035187219	0.236906658592411	0.178430296956347	0.00174374266476114	0.00249099386282999	0.00254916979447476
133	8.47500280622663	0.13	6.72558569631192	4.01784309164065	9.4333283009832	0.15105585656466	8.11162364371955	5.1092549128442	11.1139923745949	1.04	0.77	1.39	3.43942221446714	5.46054151368913	7.48166081291113	4.70853657010586	7.4754298270327	10.2423230839595	4.81146177057539	7.63943885845592	10.4664885096613	6.72558569631192	1.12583979013408	2.05555716508876	2.28946930335785	-0.153183575014406	-0.124968978378113	-0.166344341992692	0.172238917097335	0.21128416385082	0.154027020679015	0.197026035187219	0.236906658592411	0.178430296956347	0.00174374266476114	0.00249099386282999	0.00254916979447476
133	8.47500280622663	0.13	6.79446878242986	4.01211347557577	9.57682408928395	0.148330144689373	7.92049112612886	4.95730793823058	10.8836743140271	1.05	0.8	1.34	3.30578195696459	5.28178135821044	7.25778075945629	4.50971447310518	7.20535296791623	9.90099146272729	4.62918736964034	7.39594106904184	10.1632093450505	6.79446878242986	1.1144260527696	-0.095473509064156	0.0623372037539801	-0.153183575014406	-0.124968978378113	-0.166344341992692	0.172238917097335	0.21128416385082	0.154027020679015	0.197026035187219	0.236906658592411	0.178430296956347	0.00174374266476114	0.00249099386282999	0.00254916979447476
133	8.47500280622663	0.13	6.79849214303272	4.05890420265441	9.53808008341103	0.118136994204579	6.99811286592179	4.01290891436152	9.98331681748206	0.91	0.7	1.22	2.9789315585815	5.19495949489463	7.41098743120775	4.23873525478778	7.39193147783824	10.5451277008887	4.34029141590661	7.57018612194097	10.7997710193064	6.79849214303272	1.02236642018228	-0.318403510183055	-1.06086278292646	-0.153183575014406	-0.124968978378113	-0.166344341992692	0.172238917097335	0.21128416385082	0.154027020679015	0.197026035187219	0.236906658592411	0.178430296956347	0.00174374266476114	0.00249099386282999	0.00254916979447476
133	8.47500280622663	0.13	6.86421328764821	4.06252260085398	9.66590397444244	0.161850649303416	8.61509724662248	5.55419733325614	11.6759971599888	0.99	0.76	1.4	3.89008937415384	6.03390485529273	8.17772033643162	5.4067993236499	8.38646867789789	11.3661380321459	5.52065984646921	8.55794742568124	11.6044184667649	6.86421328764821	1.10919090294025	-0.506095906748664	-0.442813687668689	-0.153183575014406	-0.124968978378113	-0.166344341992692	0.172238917097335	0.21128416385082	0.154027020679015	0.197026035187219	0.236906658592411	0.178430296956347	0.00174374266476114	0.00249099386282999	0.00254916979447476
133	8.47500280622663	0.13	6.8688390256671	4.11982319217779	9.61785485915642	0.130591667087083	7.35640402127176	4.39290218360897	10.3199058589345	0.98	0.71	1.35	3.0952129386482	5.18327883409816	7.27134472954813	4.31211939559022	7.22112424453371	10.1301290934772	4.39181070951619	7.35366186646107	10.3167492934416	6.8688390256671	1.08777328590572	-1.24282857470837	-1.47052741556909	-0.153183575014406	-0.124968978378113	-0.166344341992692	0.172238917097335	0.21128416385082	0.154027020679015	0.197026035187219	0.236906658592411	0.178430296956347	0.00174374266476114	0.00249099386282999	0.00254916979447476
133	8.47500280622663	0.13	6.89274818683023	4.1591663562449	9.62633001741557	0.160615581624362	8.80616288012045	5.6630586024822	11.9492671577587	1.08	0.74	1.61	3.71874158938554	5.78271327279806	7.84668495621059	5.04449116603149	7.84427885594032	10.6440665458491	5.08349153530232	7.90399604883496	10.727053606317	6.89274818683023	1.19429419751237	0.129658553415172	0.791353699553771	-0.153183575014406	-0.124968978378113	-0.166344341992692	0.172238917097335	0.21128416385082	0.154027020679015	0.197026035187219	0.236906658592411	0.178430296956347	0.00174374266476114	0.00249099386282999	0.00254916979447476
133	8.47500280622663	0.13	6.94691103688412	4.1955487308068	9.69827334296144	0.162552519453868	8.2954430247073	5.35571614143351	11.2351699079811	0.96	0.73	1.25	3.82514961156676	5.92475587312216	8.02436213467756	5.35776360647497	8.29861433348245	11.2394650604899	5.49173069690803	8.50566061878578	11.5207463571745	6.94691103688412	1.05244637077462	-0.160296775995804	-0.590795604460537	-0.153183575014406	-0.124968978378113	-0.166344341992692	0.172238917097335	0.21128416385082	0.154027020679015	0.197026035187219	0.236906658592411	0.178430296956347	0.00174374266476114	0.00249099386282999	0.00254916979447476
133	8.47500280622663	0.13	6.97076891218104	4.1125177906118	9.82902003375027	0.136869656360977	7.88761591255549	4.79507239307895	10.980159432032	1.03	0.75	1.31	3.24343498299172	5.33526238730207	7.42708979161242	4.4482230836564	7.31706892014533	10.1859147566343	4.55534923582148	7.49329614257466	10.4315545865049	6.97076891218104	1.08857146514876	0.625714241270933	0.613408380897173	-0.153183575014406	-0.124968978378113	-0.166344341992692	0.172238917097335	0.21128416385082	0.154027020679015	0.197026035187219	0.236906658592411	0.178430296956347	0.00174374266476114	0.00249099386282999	0.00254916979447476
133	8.47500280622663	0.13	7.00760715474343	4.1785336527588	9.83668065672807	0.124526544265766	7.69660784579193	4.51039089305049	10.8828247985334	1.04	0.78	1.28	3.04067085587909	5.18865254049011	7.33663422510113	4.16490126807363	7.1070584649758	10.049215661878	4.28229727797313	7.30833578588644	10.3337146206878	7.00760715474343	1.10242792078691	0.893142369517785	1.00473194688953	-0.153183575014406	-0.124968978378113	-0.166344341992692	0.172238917097335	0.21128416385082	0.154027020679015	0.197026035187219	0.236906658592411	0.178430296956347	0.00174374266476114	0.00249099386282999	0.00254916979447476
133	8.47500280622663	0.13	7.03580223885283	4.18883256506511	9.88277191264055	0.187111370975659	9.27766569433996	6.25848146199698	12.2968499266829	0.94	0.7	1.27	4.52843620744606	6.71302096298348	8.89760571852089	6.3760958367135	9.45201898692293	12.5279421371324	6.51294596897513	9.65632274951651	12.7976293487703	7.03580223885283	1.04433904272188	-0.564828331146646	-1.13490218184672	-0.153183575014406	-0.124968978378113	-0.166344341992692	0.172238917097335	0.21128416385082	0.154027020679015	0.197026035187219	0.236906658592411	0.178430296956347	0.00174374266476114	0.00249099386282999	0.00254916979447476
133	8.47500280622663	0.13	7.07289622982188	4.19370847038198	9.95208398926178	0.145971984178458	8.36163353477221	5.20388243913655	11.5193846304079	0.97	0.75	1.37	3.6836869143519	5.91897307344959	8.15425923254729	5.14136024816063	8.26117245502145	11.3809846618823	5.25066205763447	8.43696089455774	11.6234352515601	7.07289622982188	1.09303513653598	-0.126741643484077	-0.193668937600998	-0.153183575014406	-0.124968978378113	-0.166344341992692	0.172238917097335	0.21128416385082	0.154027020679015	0.197026035187219	0.236906658592411	0.178430296956347	0.00174374266476114	0.00249099386282999	0.00254916979447476
133	8.47500280622663	0.13	7.07621123752561	4.20886247977349	9.94355999527773	0.178527915262596	8.83234413259464	5.87429909743788	11.7903891677514	0.95	0.75	1.31	4.22018670777803	6.34529170010335	8.47039669242868	5.9249691493579	8.90852944906401	11.8920897487701	6.06804710883501	9.12289252276546	12.179345052402	7.07621123752561	1.06381176580958	0.13993674723559	-0.170050597073032	-0.153183575014406	-0.124968978378113	-0.166344341992692	0.172238917097335	0.21128416385082	0.154027020679015	0.197026035187219	0.236906658592411	0.178430296956347	0.00174374266476114	0.00249099386282999	0.00254916979447476
133	8.47500280622663	0.13	7.09776653899316	4.19415422077061	10.0013788572157	0.152370545697146	9.39751082848057	5.93691559952364	12.8581060574375	1.07	0.85	1.39	3.90752932689496	6.18520653469408	8.4628837424932	5.30501698752108	8.3972820145031	11.4895470414851	5.45558125040684	8.63412583914619	11.815454470168	7.09776653899316	1.16750692398269	-0.0061529031279655	0.745361838579957	-0.153183575014406	-0.124968978378113	-0.166344341992692	0.172238917097335	0.21128416385082	0.154027020679015	0.197026035187219	0.236906658592411	0.178430296956347	0.00174374266476114	0.00249099386282999	0.00254916979447476
133	8.47500280622663	0.13	7.11232363117372	4.21852059791464	10.0061266644328	0.131670180847893	7.62997122747949	4.57077733607641	10.6891651188826	0.99	0.73	1.33	3.19917987357505	5.34037179939781	7.48156372522058	4.4453522677482	7.42059991223393	10.3958475567197	4.53912544315635	7.57660738944422	10.6153593420649	7.11232363117372	1.06831636797393	-0.789076745105179	-1.0427377129594	-0.153183575014406	-0.124968978378113	-0.166344341992692	0.172238917097335	0.21128416385082	0.154027020679015	0.197026035187219	0.236906658592411	0.178430296956347	0.00174374266476114	0.00249099386282999	0.00254916979447476
133	8.47500280622663	0.13	7.1347788014013	4.25004754687577	10.0195100559268	0.123183630852035	7.59137578184002	4.42921625560997	10.7535353080701	0.98	0.77	1.31	3.1225719635737	5.35187622670312	7.58118048983254	4.35120670938436	7.45767271886146	10.5641387283386	4.46417761784606	7.65076451730656	10.838447050499	7.1347788014013	1.08926591646893	-0.30851069825539	-0.286758302247284	-0.153183575014406	-0.124968978378113	-0.166344341992692	0.172238917097335	0.21128416385082	0.154027020679015	0.197026035187219	0.236906658592411	0.178430296956347	0.00174374266476114	0.00249099386282999	0.00254916979447476
133	8.47500280622663	0.13	7.14258007367983	4.20857739131089	10.0765827560488	0.165274182729396	8.94171731110401	5.80427455193774	12.0791600702703	1.06	0.83	1.35	3.84566116584544	5.92439498021345	8.00312879458146	5.23372623042098	8.06276478091665	10.8918033314123	5.38090956582126	8.28944418526545	11.1974928109004	7.14258007367983	1.12729828943416	-1.13981772037897	-0.740821680004228	-0.153183575014406	-0.124968978378113	-0.166344341992692	0.172238917097335	0.21128416385082	0.154027020679015	0.197026035187219	0.236906658592411	0.178430296956347	0.00174374266476114	0.00249099386282999	0.00254916979447476
133	8.47500280622663	0.13	7.14827267571871	4.24457725106884	10.0519681003686	0.150371886227115	7.58688079345591	4.77122322911176	10.4025383578001	1.03	0.77	1.39	3.24584573787845	5.16132729589666	7.07680885391487	4.46116034024259	7.09383947818655	9.72651861613051	4.56059197906343	7.25235592196112	9.94353480496107	7.14827267571871	1.0884521781516	1.12883944502976	1.06528209272908	-0.153183575014406	-0.124968978378113	-0.166344341992692	0.172238917097335	0.21128416385082	0.154027020679015	0.197026035187219	0.236906658592411	0.178430296956347	0.00174374266476114	0.00249099386282999	0.00254916979447476
133	8.47500280622663	0.13	7.14982689548645	4.27688738728036	10.0227664036925	0.151839577269355	8.91477776951476	5.62518232449025	12.2043732145393	1.01	0.73	1.29	3.8626731075659	6.12155666498357	8.38044022240123	5.32782108899122	8.44352027441083	11.5592194598304	5.45375598037185	8.6432191754035	11.834081708844	7.14982689548645	1.08461314551412	-0.479421521307067	-0.583974326605893	-0.153183575014406	-0.124968978378113	-0.166344341992692	0.172238917097335	0.21128416385082	0.154027020679015	0.197026035187219	0.236906658592411	0.178430296956347	0.00174374266476114	0.00249099386282999	0.00254916979447476
133	8.47500280622663	0.13	7.20776681258427	4.33725988722031	10.0782737379482	0.149220205528804	8.09164293736006	5.07504841265681	11.1082374620633	0.97	0.71	1.31	3.58584471139442	5.71726073805765	7.84867676472088	5.00114316837721	7.97380862342179	10.9464740784664	5.10358833696173	8.1367870581884	11.1706058848203	7.20776681258427	1.0517651141297	0.132094675137252	-0.312396349129118	-0.153183575014406	-0.124968978378113	-0.166344341992692	0.172238917097335	0.21128416385082	0.154027020679015	0.197026035187219	0.236906658592411	0.178430296956347	0.00174374266476114	0.00249099386282999	0.00254916979447476
133	8.47500280622663	0.13	7.29946095580329	4.40974572751265	10.1891761840939	0.144166182297167	8.00449808391757	4.95953109139124	11.0494650764439	1.02	0.7	1.32	3.38816277323994	5.46836826438608	7.54857375553223	4.66419429556534	7.52783551789348	10.3914767402216	4.75033139099685	7.66649931659324	10.5829316822336	7.29946095580329	1.07290109436217	-1.03519460910501	-1.26550156633881	-0.153183575014406	-0.124968978378113	-0.166344341992692	0.172238917097335	0.21128416385082	0.154027020679015	0.197026035187219	0.236906658592411	0.178430296956347	0.00174374266476114	0.00249099386282999	0.00254916979447476
133	8.47500280622663	0.13	7.3655120413307	4.44330890430106	10.2877151783603	0.136843886243575	7.94682705086063	4.83072839612596	11.0629257055953	0.99	0.7	1.37	3.37052128755359	5.54470207120584	7.71888285485809	4.67770558068336	7.69509568667686	10.7124857926704	4.74960930529069	7.81419167185213	10.8774336550406	7.3655120413307	1.06518450718338	0.217765552710001	-0.0546499111682517	-0.153183575014406	-0.124968978378113	-0.166344341992692	0.172238917097335	0.21128416385082	0.154027020679015	0.197026035187219	0.236906658592411	0.178430296956347	0.00174374266476114	0.00249099386282999	0.00254916979447476
133	8.47500280622663	0.13	7.3671685691678	4.44920430047253	10.2851328378631	0.147000429533022	8.75561165513865	5.46264709597221	12.0485762143051	1.05	0.73	1.35	3.66299691119103	5.87110569013485	8.07921446907867	5.0073102421104	8.02579100323781	11.0442717643652	5.11145218392787	8.19184318470084	11.2743403288292	7.3671685691678	1.11248262688982	-0.442280785868415	-0.266485262091926	-0.153183575014406	-0.124968978378113	-0.166344341992692	0.172238917097335	0.21128416385082	0.154027020679015	0.197026035187219	0.236906658592411	0.178430296956347	0.00174374266476114	0.00249099386282999	0.00254916979447476
133	8.47500280622663	0.13	7.44912501428822	4.45067181745159	10.4475782111248	0.17589305209003	10.0351275238211	6.64375261507621	13.4265024325659	1.02	0.79	1.31	4.52919885678897	6.84117707897232	9.15315530115569	6.22997105515234	9.41012672059743	12.5902823860425	6.39810531475511	9.66405587980382	12.9299864657532	7.44912501428822	1.11414486731825	-0.187075133047185	-0.00417396735212892	-0.153183575014406	-0.124968978378113	-0.166344341992692	0.172238917097335	0.21128416385082	0.154027020679015	0.197026035187219	0.236906658592411	0.178430296956347	0.00174374266476114	0.00249099386282999	0.00254916979447476
133	8.47500280622663	0.13	7.48702976002052	4.48229433216809	10.491765187873	0.188409928591234	9.52086908500064	6.43570316523992	12.6060350047614	1.01	0.72	1.39	4.42008020019785	6.53899097748682	8.65790175477579	6.09710231482956	9.01994878366683	11.9427952525041	6.19747705244989	9.16875895135998	12.139488143337	7.48702976002052	1.11668298089092	-0.0833141444361748	0.0316152807395762	-0.153183575014406	-0.124968978378113	-0.166344341992692	0.172238917097335	0.21128416385082	0.154027020679015	0.197026035187219	0.236906658592411	0.178430296956347	0.00174374266476114	0.00249099386282999	0.00254916979447476
133	8.47500280622663	0.13	7.52724817565368	4.45734261865473	10.5971537326526	0.16408955074987	8.78628234308436	5.69007504047015	11.8824896456986	0.93	0.7	1.27	4.14373354013738	6.39851189645247	8.65329025276756	5.84970991812379	9.0327812199696	12.2158525218154	5.97884125289949	9.23153487128125	12.483006413673	7.52724817565368	1.02893517145475	-0.356008963651833	-1.11599278042491	-0.153183575014406	-0.124968978378113	-0.166344341992692	0.172238917097335	0.21128416385082	0.154027020679015	0.197026035187219	0.236906658592411	0.178430296956347	0.00174374266476114	0.00249099386282999	0.00254916979447476
133	8.47500280622663	0.13	7.5619242313256	4.53111116441574	10.5927372982355	0.151002211035228	8.79934434940271	5.54174701140912	12.0569416873963	0.99	0.75	1.33	3.86483669085599	6.13669819770437	8.40855970455275	5.36276978971957	8.51515919964697	11.6675486095744	5.48532735831479	8.70929586715009	11.9346795690935	7.5619242313256	1.08395518909324	-0.22448400585955	-0.225882252129603	-0.153183575014406	-0.124968978378113	-0.166344341992692	0.172238917097335	0.21128416385082	0.154027020679015	0.197026035187219	0.236906658592411	0.178430296956347	0.00174374266476114	0.00249099386282999	0.00254916979447476
133	8.47500280622663	0.13	7.61499465939847	4.60088016737101	10.6291091514259	0.15168343612636	8.62027516568567	5.4374228713787	11.8031274599927	1.04	0.77	1.38	3.65715099854545	5.79790254972948	7.93865410091351	5.00497561449402	7.93469038826948	10.8644051620449	5.11901683891682	8.11497341758076	11.1114830301355	7.61499465939847	1.10957408639979	0.755489010521569	0.918560117144617	-0.153183575014406	-0.124968978378113	-0.166344341992692	0.172238917097335	0.21128416385082	0.154027020679015	0.197026035187219	0.236906658592411	0.178430296956347	0.00174374266476114	0.00249099386282999	0.00254916979447476
133	8.47500280622663	0.13	7.71749063132837	4.63760373756215	10.7973775250946	0.150032190072284	8.03720545181336	5.05045081589198	11.0239600877347	1.03	0.72	1.28	3.43131640083848	5.46054122474312	7.48976604864775	4.71374533993133	7.50137782261816	10.289010305305	4.82072777898806	7.6719201937236	10.5231609462188	7.71749063132837	1.0427565069801	0.484256355887014	-0.0175271569923032	-0.153183575014406	-0.124968978378113	-0.166344341992692	0.172238917097335	0.21128416385082	0.154027020679015	0.197026035187219	0.236906658592411	0.178430296956347	0.00174374266476114	0.00249099386282999	0.00254916979447476
133	8.47500280622663	0.13	7.77189869146177	4.62547848942993	10.9183188934936	0.13418428672322	7.83602468123068	4.72829555957072	10.9437538028906	0.94	0.72	1.31	3.43867180193013	5.69878019914281	7.95888859635548	4.8516970047574	8.04053321036124	11.2293694159651	4.95608158316609	8.2131570710381	11.4714698621233	7.77189869146177	1.03001539544547	0.0667623057886743	-0.45994237389121	-0.153183575014406	-0.124968978378113	-0.166344341992692	0.172238917097335	0.21128416385082	0.154027020679015	0.197026035187219	0.236906658592411	0.178430296956347	0.00174374266476114	0.00249099386282999	0.00254916979447476
133	8.47500280622663	0.13	7.8633270160985	4.68410737904999	11.042546653147	0.127926137178185	8.83318617501412	5.23237922950852	12.4339931205197	1	0.81	1.44	3.6215048816928	6.11374394908295	8.60598301647309	5.01038532834337	8.45842101127165	11.9064566941999	5.12463245184408	8.65219218242209	12.1789382659989	7.8633270160985	1.12896072991171	-0.498198088808404	-0.0743221469742776	-0.153183575014406	-0.124968978378113	-0.166344341992692	0.172238917097335	0.21128416385082	0.154027020679015	0.197026035187219	0.236906658592411	0.178430296956347	0.00174374266476114	0.00249099386282999	0.00254916979447476
133	8.47500280622663	0.13	7.98607909103676	4.73712443756679	11.2350337445067	0.130239895182108	8.02177099136113	4.78521262342698	11.2583293592953	0.97	0.75	1.28	3.39062576385345	5.68393204972416	7.97723833559488	4.73415699415539	7.93618303570133	11.1382090772473	4.85523563933389	8.13865793460655	11.4221016541108	7.98607909103676	1.04128163008085	0.546579400044512	0.1809718503168	-0.153183575014406	-0.124968978378113	-0.166344341992692	0.172238917097335	0.21128416385082	0.154027020679015	0.197026035187219	0.236906658592411	0.178430296956347	0.00174374266476114	0.00249099386282999	0.00254916979447476
133	8.47500280622663	0.13	8.06456514575317	4.862285166762	11.2668451247443	0.140226871861221	8.43109066225291	5.17163159404763	11.6905497304582	1.04	0.77	1.39	3.48167151184718	5.67602073712144	7.8703699623957	4.76650804388009	7.77063499777605	10.774761951672	4.8691563901515	7.93866160701345	11.0075940487511	8.06456514575317	1.08320758956016	-0.0527820250411257	-0.0413495724448532	-0.153183575014406	-0.124968978378113	-0.166344341992692	0.172238917097335	0.21128416385082	0.154027020679015	0.197026035187219	0.236906658592411	0.178430296956347	0.00174374266476114	0.00249099386282999	0.00254916979447476
133	8.47500280622663	0.13	8.1109405436495	4.87769261359325	11.3441884737057	0.142663245412788	9.12028655438971	5.62957778570622	12.6109953230732	0.97	0.78	1.25	3.97709314119202	6.44315266293435	8.90921218467668	5.54650447416162	8.98570232176172	12.4249001693618	5.70764892403313	9.24702305967066	12.7857920657208	8.1109405436495	1.06844776164108	-0.908842511119114	-1.04457291836218	-0.153183575014406	-0.124968978378113	-0.166344341992692	0.172238917097335	0.21128416385082	0.154027020679015	0.197026035187219	0.236906658592411	0.178430296956347	0.00174374266476114	0.00249099386282999	0.00254916979447476
133	8.47500280622663	0.13	8.46969238696933	5.10240349003629	11.8369812839024	0.147725521086443	9.18885250731453	5.74290451372391	12.6348005009051	0.93	0.71	1.31	4.19569070198834	6.71325510196969	9.23081950195104	5.93085480534476	9.48957969236236	13.04830457938	6.05194942997848	9.68369512173772	13.315747908548	8.46969238696933	1.02678844941623	0.079998034736476	-0.499339215678306	-0.153183575014406	-0.124968978378113	-0.166344341992692	0.172238917097335	0.21128416385082	0.154027020679015	0.197026035187219	0.236906658592411	0.178430296956347	0.00174374266476114	0.00249099386282999	0.00254916979447476
133	8.47500280622663	0.14	4.86088289960469	3.0148211345941	6.70694466461528	0.179448980694306	7.93976227072153	5.28897267432825	10.5905518671148	1.02	0.77	1.37	3.6104791758322	5.42002163834949	7.22956410086678	4.96880276352254	7.45912583439161	9.94944890526068	5.08374908853671	7.63184367001269	10.1799305626792	4.86088289960469	1.16001791536414	0.678545304722517	1.00393753649326	-0.153183575014406	-0.124968978378113	-0.166344341992692	0.172238917097335	0.21128416385082	0.154027020679015	0.197026035187219	0.236906658592411	0.178430296956347	0.00174374266476114	0.00249099386282999	0.00254916979447476
133	8.47500280622663	0.14	5.33567557877694	3.27537655719024	7.39597460036364	0.172760226472033	7.37047643472992	4.85236558249642	9.88858728696342	0.97	0.71	1.29	3.4395064411544	5.22442110773277	7.00933577431113	4.80312450014761	7.29568193895209	9.78823937775657	4.90492919248073	7.44935786333517	9.99636943073069	5.33567557877694	1.09158633170604	-1.0953130650108	-1.42432986805161	-0.153183575014406	-0.124968978378113	-0.166344341992692	0.172238917097335	0.21128416385082	0.154027020679015	0.197026035187219	0.236906658592411	0.178430296956347	0.00174374266476114	0.00249099386282999	0.00254916979447476
133	8.47500280622663	0.14	5.52726076353988	3.36310908403111	7.69141244304865	0.171580562221547	6.94553729332218	4.56276574317413	9.32830884347023	1.05	0.69	1.52	3.05960078978745	4.65738821238795	6.25517563498844	4.1824802430918	6.36665876402603	8.55083728496025	4.2114676587215	6.41042913030295	8.60764478092506	5.52726076353988	1.14404217420569	-0.742914144507832	-0.530121704524773	-0.153183575014406	-0.124968978378113	-0.166344341992692	0.172238917097335	0.21128416385082	0.154027020679015	0.197026035187219	0.236906658592411	0.178430296956347	0.00174374266476114	0.00249099386282999	0.00254916979447476
133	8.47500280622663	0.14	5.55912873129137	3.38524176380373	7.73301569877901	0.181333243144381	8.00654119603585	5.35043602457534	10.6626463674964	1.05	0.71	1.41	3.59136672125738	5.37422099278379	7.15707526431019	4.91123397056418	7.34930703368493	9.78738009680568	4.98454661734929	7.45999600111003	9.93402653841625	5.55912873129137	1.15055969611366	-1.17447828219223	-1.01958180004185	-0.153183575014406	-0.124968978378113	-0.166344341992692	0.172238917097335	0.21128416385082	0.154027020679015	0.197026035187219	0.236906658592411	0.178430296956347	0.00174374266476114	0.00249099386282999	0.00254916979447476
133	8.47500280622663	0.14	5.65090736973933	3.42249225988861	7.87932247959004	0.147862413933016	7.84109230324358	4.90217075861074	10.7800138478764	0.96	0.72	1.29	3.50658922575165	5.60883966360858	7.71109010146552	4.91457517127756	7.86093333887401	10.8072915064705	5.02372055053878	8.0349124887306	11.0469282453463	5.65090736973933	1.08910403436959	1.10549125722021	0.893659911781976	-0.153183575014406	-0.124968978378113	-0.166344341992692	0.172238917097335	0.21128416385082	0.154027020679015	0.197026035187219	0.236906658592411	0.178430296956347	0.00174374266476114	0.00249099386282999	0.00254916979447476
133	8.47500280622663	0.14	5.65578438968388	3.45018180240654	7.86138697696122	0.169950063326015	7.58526334854624	4.96799911712612	10.2025275799664	0.98	0.73	1.35	3.49068992420633	5.32967130608887	7.16865268797142	4.85776630310309	7.41695717451059	9.97614804591809	4.95681705244566	7.5689331752431	10.1804064762984	5.65578438968388	1.10081381678176	-0.964216689111148	-1.10985722852546	-0.153183575014406	-0.124968978378113	-0.166344341992692	0.172238917097335	0.21128416385082	0.154027020679015	0.197026035187219	0.236906658592411	0.178430296956347	0.00174374266476114	0.00249099386282999	0.00254916979447476
133	8.47500280622663	0.14	5.75744321544346	3.55015554968343	7.96473088120348	0.166761816408871	8.12282367838719	5.28798231493229	10.9576650418421	0.97	0.75	1.43	3.75503275520069	5.76807318188889	7.78111360857708	5.24748288093957	8.06061284979414	10.8737428186487	5.3398026038383	8.20229102546534	11.0642219549124	5.75744321544346	1.13605697202348	-0.0126290284967035	0.0803735310544001	-0.153183575014406	-0.124968978378113	-0.166344341992692	0.172238917097335	0.21128416385082	0.154027020679015	0.197026035187219	0.236906658592411	0.178430296956347	0.00174374266476114	0.00249099386282999	0.00254916979447476
133	8.47500280622663	0.14	5.79486409083526	3.54792996066206	8.04179822100846	0.172412775576904	8.60779354863676	5.66337550155427	11.5522115957193	1.04	0.8	1.45	3.80566256367823	5.78424610109778	7.76282963851732	5.20645190645798	7.91331302672711	10.6201741469962	5.31963403970356	8.08523011646976	10.8505790356073	5.79486409083526	1.1972995353763	0.837723138160716	1.60635786433124	-0.153183575014406	-0.124968978378113	-0.166344341992692	0.172238917097335	0.21128416385082	0.154027020679015	0.197026035187219	0.236906658592411	0.178430296956347	0.00174374266476114	0.00249099386282999	0.00254916979447476
133	8.47500280622663	0.14	5.80623983279931	3.54128329555215	8.07119637004647	0.164394678517186	7.80322023409439	5.05648975394762	10.5499507142411	0.98	0.72	1.38	3.5692345515039	5.50807469762601	7.44691484374812	4.97605505716346	7.67909269028212	10.3821303234008	5.06421818903371	7.81552494225951	10.566692171444	5.80623983279931	1.11584572294839	-0.379791285392193	-0.473227535633718	-0.153183575014406	-0.124968978378113	-0.166344341992692	0.172238917097335	0.21128416385082	0.154027020679015	0.197026035187219	0.236906658592411	0.178430296956347	0.00174374266476114	0.00249099386282999	0.00254916979447476
133	8.47500280622663	0.14	5.85467270008331	3.55764474372343	8.15170065644319	0.166329923491675	8.20052677807877	5.33411139791068	11.0669421582469	1.01	0.78	1.36	3.67332261294726	5.64727247049907	7.62122232805088	5.07221601593372	7.79789549936224	10.5235749827908	5.19549033114918	7.98727040517078	10.779985613187	5.85467270008331	1.13434053419664	0.75552938853377	0.984568769394454	-0.153183575014406	-0.124968978378113	-0.166344341992692	0.172238917097335	0.21128416385082	0.154027020679015	0.197026035187219	0.236906658592411	0.178430296956347	0.00174374266476114	0.00249099386282999	0.00254916979447476
133	8.47500280622663	0.14	5.90561502690682	3.66196251149722	8.14926754231642	0.159998699431796	7.35314046159723	4.7226297379087	9.98365118528575	1.09	0.72	1.42	3.07885584228741	4.79378243177154	6.50870902125568	4.1655507114869	6.48576771445841	8.80598471742992	4.22755696519612	6.58182636994683	8.93844515338563	5.90561502690682	1.15732205753603	0.213662937624015	0.43937064035812	-0.153183575014406	-0.124968978378113	-0.166344341992692	0.172238917097335	0.21128416385082	0.154027020679015	0.197026035187219	0.236906658592411	0.178430296956347	0.00174374266476114	0.00249099386282999	0.00254916979447476
133	8.47500280622663	0.14	5.99586156346915	3.63559295783591	8.35613016910239	0.14723340199279	7.61843852589729	4.75582086647236	10.4810561853222	0.97	0.71	1.4	3.37175334912341	5.40127484529054	7.43079634145766	4.70888669521378	7.54325379784788	10.377620900482	4.78187037295694	7.66014009051587	10.5390830658469	5.99586156346915	1.1199116906814	0.0257661343614008	0.0886794642051359	-0.153183575014406	-0.124968978378113	-0.166344341992692	0.172238917097335	0.21128416385082	0.154027020679015	0.197026035187219	0.236906658592411	0.178430296956347	0.00174374266476114	0.00249099386282999	0.00254916979447476
133	8.47500280622663	0.14	6.01473752138504	3.63904090607559	8.39043413669449	0.136770288244891	7.60155027261337	4.6199120819096	10.5831884633171	1.07	0.73	1.36	3.04776989309448	5.01476557366412	6.98176125423375	4.14128092953098	6.8140160723216	9.48675121511222	4.22380294971463	6.94946119973619	9.67602649907301	6.01473752138504	1.1603047348755	0.156312092243049	0.538654253859391	-0.153183575014406	-0.124968978378113	-0.166344341992692	0.172238917097335	0.21128416385082	0.154027020679015	0.197026035187219	0.236906658592411	0.178430296956347	0.00174374266476114	0.00249099386282999	0.00254916979447476
133	8.47500280622663	0.14	6.14088025643236	3.72948716063234	8.55227335223238	0.168420416049758	8.20079017020826	5.35570217740584	11.0458781630107	1.04	0.8	1.45	3.59664463282074	5.507275605242	7.41790657766326	4.91934095522528	7.53262254195309	10.1459041286809	5.02386429968939	7.69298340817877	10.3611048537851	6.14088025643236	1.16959960770618	-0.477884308561915	0.0579360986994125	-0.153183575014406	-0.124968978378113	-0.166344341992692	0.172238917097335	0.21128416385082	0.154027020679015	0.197026035187219	0.236906658592411	0.178430296956347	0.00174374266476114	0.00249099386282999	0.00254916979447476
133	8.47500280622663	0.14	6.20346978543203	3.79365203118941	8.61328753967465	0.136164994641025	7.10844378699597	4.31305217397313	9.90383540001881	1.05	0.69	1.41	2.88441155117892	4.75386722512782	6.62332289907673	3.93906739200554	6.49207058014008	9.04507376827462	3.98913221899678	6.57455194035567	9.15931609092012	6.20346978543203	1.12707223662879	0.836253530719518	0.95721096933456	-0.153183575014406	-0.124968978378113	-0.166344341992692	0.172238917097335	0.21128416385082	0.154027020679015	0.197026035187219	0.236906658592411	0.178430296956347	0.00174374266476114	0.00249099386282999	0.00254916979447476
133	8.47500280622663	0.14	6.24007500679673	3.85690732952601	8.62324268406745	0.131909570536298	7.03575118231577	4.21775587998446	9.85374648464709	1.01	0.75	1.38	2.90681358682032	4.84893334564398	6.79105310446765	4.01500257929212	6.69753298864693	9.38006339800173	4.09633191140062	6.83293015756761	9.57046388273144	6.24007500679673	1.11978861319773	-0.0180381069864746	0.0761926526285751	-0.153183575014406	-0.124968978378113	-0.166344341992692	0.172238917097335	0.21128416385082	0.154027020679015	0.197026035187219	0.236906658592411	0.178430296956347	0.00174374266476114	0.00249099386282999	0.00254916979447476
133	8.47500280622663	0.14	6.27669667718697	3.81798724157792	8.73540611279602	0.150059309777847	7.95446668266701	4.9987733833145	10.9101599820195	1.06	0.75	1.43	3.31232233196007	5.27084458754961	7.22936684313915	4.50805820966961	7.17359961786536	9.8391410260611	4.59049510764823	7.30550447740627	10.0199885400549	6.27669667718697	1.16523991935508	0.324018445852412	0.793033184456189	-0.153183575014406	-0.124968978378113	-0.166344341992692	0.172238917097335	0.21128416385082	0.154027020679015	0.197026035187219	0.236906658592411	0.178430296956347	0.00174374266476114	0.00249099386282999	0.00254916979447476
133	8.47500280622663	0.14	6.32527804889456	3.89502536911574	8.75553072867338	0.117601944677515	7.10418747271531	4.0659277625674	10.1424471828632	0.97	0.71	1.4	2.87615673564511	5.02536145355265	7.17456617146018	4.01317767669778	7.01201994758866	10.0108622184795	4.07837081538621	7.12590042274823	10.1744771181741	6.32527804889456	1.11757618390713	0.47355685808694	0.495033644558595	-0.153183575014406	-0.124968978378113	-0.166344341992692	0.172238917097335	0.21128416385082	0.154027020679015	0.197026035187219	0.236906658592411	0.178430296956347	0.00174374266476114	0.00249099386282999	0.00254916979447476
133	8.47500280622663	0.14	6.33928721220175	3.9326351297641	8.7459392946394	0.128270980862027	7.85112494521244	4.65558762218836	11.0466622682365	1.03	0.77	1.46	3.16634330697824	5.33968189193659	7.51302047689494	4.35145584218367	7.33824090169307	10.3250259612025	4.4335911081355	7.47649375251086	10.5190459868923	6.33928721220175	1.18113696467643	0.042117197217143	0.699405878904856	-0.153183575014406	-0.124968978378113	-0.166344341992692	0.172238917097335	0.21128416385082	0.154027020679015	0.197026035187219	0.236906658592411	0.178430296956347	0.00174374266476114	0.00249099386282999	0.00254916979447476
133	8.47500280622663	0.14	6.34042413030073	3.89084019931147	8.79000806128999	0.140112769369716	7.938889717614	4.86826231102254	11.0095171242055	1.02	0.78	1.39	3.32432977761579	5.42113095050721	7.51793212339864	4.57554586931308	7.46154412676484	10.3475423842166	4.68037487279605	7.63247394881531	10.5848035281638	6.34042413030073	1.14339833504855	-0.0637677341748125	0.260090398373182	-0.153183575014406	-0.124968978378113	-0.166344341992692	0.172238917097335	0.21128416385082	0.154027020679015	0.197026035187219	0.236906658592411	0.178430296956347	0.00174374266476114	0.00249099386282999	0.00254916979447476
133	8.47500280622663	0.14	6.35429585019325	3.9196058382963	8.7889858620902	0.179562727226295	8.30177807623977	5.53119500777112	11.0723611447084	0.94	0.73	1.38	4.00014891222662	6.00382891844544	8.00750892466426	5.63109442065749	8.45171724030181	11.2723400599461	5.73586314478688	8.60919275708451	11.4823498943287	6.35429585019325	1.11062464697781	0.405369177873488	0.380761229773517	-0.153183575014406	-0.124968978378113	-0.166344341992692	0.172238917097335	0.21128416385082	0.154027020679015	0.197026035187219	0.236906658592411	0.178430296956347	0.00174374266476114	0.00249099386282999	0.00254916979447476
133	8.47500280622663	0.14	6.38506149581566	3.95269813718821	8.81742485444312	0.169545313755595	7.78193453478445	5.0929512075033	10.4709178620656	0.93	0.75	1.37	3.71219182584034	5.67215993090442	7.6321280359685	5.24240891427927	8.01030312550178	10.7781973367243	5.35300798198591	8.17954110877976	11.0050900474416	6.38506149581566	1.07731573078339	-0.348525776867	-0.557626202101565	-0.153183575014406	-0.124968978378113	-0.166344341992692	0.172238917097335	0.21128416385082	0.154027020679015	0.197026035187219	0.236906658592411	0.178430296956347	0.00174374266476114	0.00249099386282999	0.00254916979447476
133	8.47500280622663	0.14	6.38830494935663	3.95885253334821	8.81775736536504	0.154407829561605	7.56512594363491	4.80106610081245	10.3291857864574	1.07	0.8	1.46	3.15751014088443	4.97534534674557	6.79318055260671	4.28555764880715	6.75283003215632	9.2201024155055	4.37754178576771	6.8973321803128	9.41767245905326	6.38830494935663	1.1574848793065	-1.05109305517078	-0.50928506539097	-0.153183575014406	-0.124968978378113	-0.166344341992692	0.172238917097335	0.21128416385082	0.154027020679015	0.197026035187219	0.236906658592411	0.178430296956347	0.00174374266476114	0.00249099386282999	0.00254916979447476
133	8.47500280622663	0.14	6.40195608165921	3.96449040613803	8.83942175718039	0.142309983056035	7.90186833394068	4.87312309431853	10.9306135735628	1.05	0.79	1.41	3.27149119660448	5.3047895960916	7.33808799557872	4.47406107422289	7.25478114183825	10.0355012094536	4.57491937895647	7.41839707994481	10.2608908873642	6.40195608165921	1.15378237909757	-0.766808015086222	-0.357280655748241	-0.153183575014406	-0.124968978378113	-0.166344341992692	0.172238917097335	0.21128416385082	0.154027020679015	0.197026035187219	0.236906658592411	0.178430296956347	0.00174374266476114	0.00249099386282999	0.00254916979447476
133	8.47500280622663	0.14	6.41162308184265	3.9274459617082	8.8958002019771	0.160402815744398	7.89326463129645	5.07376775549218	10.7127615071007	0.94	0.7	1.36	3.6896896432149	5.74005318428767	7.79041672536045	5.20573241916363	8.0985621660942	10.9913919130248	5.29131936326453	8.23141968516794	11.1726555202647	6.41162308184265	1.05581839830655	-0.166582167553417	-0.64895323839636	-0.153183575014406	-0.124968978378113	-0.166344341992692	0.172238917097335	0.21128416385082	0.154027020679015	0.197026035187219	0.236906658592411	0.178430296956347	0.00174374266476114	0.00249099386282999	0.00254916979447476
133	8.47500280622663	0.14	6.44987727428625	3.94577464544586	8.95397990312665	0.123680459301859	6.94913257565459	4.0611354140428	9.83712973726637	1	0.7	1.4	2.81240206650468	4.81238688781628	6.81237170912789	3.89181402768625	6.65940159115782	9.42698915462939	3.94908464074083	6.75722551907238	9.56638016561808	6.44987727428625	1.11255739484219	-0.255345253166303	-0.261832835474767	-0.153183575014406	-0.124968978378113	-0.166344341992692	0.172238917097335	0.21128416385082	0.154027020679015	0.197026035187219	0.236906658592411	0.178430296956347	0.00174374266476114	0.00249099386282999	0.00254916979447476
133	8.47500280622663	0.14	6.47758025451973	3.96820003801026	8.9869604710292	0.197289164967965	8.80782974947804	6.03398392726084	11.5816755716952	1.02	0.74	1.33	4.13668086073711	6.03832910205258	7.93997734336806	5.70223317961342	8.3235718959993	10.9449106123852	5.82796074253578	8.50706555333784	11.1862313548926	6.47758025451973	1.11112182958515	-0.131050640073379	-0.226438597165559	-0.153183575014406	-0.124968978378113	-0.166344341992692	0.172238917097335	0.21128416385082	0.154027020679015	0.197026035187219	0.236906658592411	0.178430296956347	0.00174374266476114	0.00249099386282999	0.00254916979447476
133	8.47500280622663	0.14	6.50833279091446	4.0097953722835	9.00687020954541	0.173284055048227	8.06406488428405	5.31402918996527	10.8141005786028	1.02	0.73	1.36	3.63274797941685	5.51271255144549	7.39267712347413	5.00215387452617	7.59079259133981	10.1794313081535	5.10431593597129	7.74594478612293	10.3872305995339	6.50833279091446	1.11322465098395	-0.300415085261003	-0.215348336699917	-0.153183575014406	-0.124968978378113	-0.166344341992692	0.172238917097335	0.21128416385082	0.154027020679015	0.197026035187219	0.236906658592411	0.178430296956347	0.00174374266476114	0.00249099386282999	0.00254916979447476
133	8.47500280622663	0.14	6.53569592783179	3.9546264080366	9.11676544762699	0.124858794876721	7.58875378450656	4.45196395701413	10.725543611999	0.99	0.76	1.48	3.09711060966416	5.27929023843391	7.46146986720366	4.29334233437529	7.31836964601672	10.3433969576581	4.36254973774674	7.43645755986986	10.5114171908586	6.53569592783179	1.14057005229895	-0.430521118048868	-0.0620823395204441	-0.153183575014406	-0.124968978378113	-0.166344341992692	0.172238917097335	0.21128416385082	0.154027020679015	0.197026035187219	0.236906658592411	0.178430296956347	0.00174374266476114	0.00249099386282999	0.00254916979447476
133	8.47500280622663	0.14	6.62653353010651	4.04221537262087	9.21085168759214	0.150332579859595	7.90831133411945	4.97291229647276	10.8437103717661	0.98	0.72	1.33	3.50242739667075	5.56983204744389	7.63723669821703	4.87863519683396	7.75838456864035	10.6381339404467	4.97828075716198	7.91721770177688	10.8549612694524	6.62653353010651	1.09088791797834	0.912934470184652	0.815457733505388	-0.153183575014406	-0.124968978378113	-0.166344341992692	0.172238917097335	0.21128416385082	0.154027020679015	0.197026035187219	0.236906658592411	0.178430296956347	0.00174374266476114	0.00249099386282999	0.00254916979447476
133	8.47500280622663	0.14	6.63939299235837	4.0335328869518	9.24525309776494	0.158885604964241	8.09304172731976	5.18579093190297	11.0002925227365	1	0.72	1.36	3.58343326325149	5.59237256329533	7.60131186333918	4.95461036313221	7.73225703426605	10.5099037053999	5.04639449583889	7.87615787146156	10.7045127745355	6.63939299235837	1.08562073452522	0.873221373705906	0.755755007738092	-0.153183575014406	-0.124968978378113	-0.166344341992692	0.172238917097335	0.21128416385082	0.154027020679015	0.197026035187219	0.236906658592411	0.178430296956347	0.00174374266476114	0.00249099386282999	0.00254916979447476
133	8.47500280622663	0.14	6.6598569947373	4.06241905464906	9.25729493482554	0.143758856192949	7.83923828966059	4.85220495408761	10.8262716252336	0.99	0.77	1.38	3.37599517336666	5.45426891056412	7.53254264776158	4.6801843806685	7.56132128522316	10.4424581897778	4.78503099451476	7.73069024513833	10.6765012014456	6.6598569947373	1.10133270945321	-0.60209310881042	-0.637657452365562	-0.153183575014406	-0.124968978378113	-0.166344341992692	0.172238917097335	0.21128416385082	0.154027020679015	0.197026035187219	0.236906658592411	0.178430296956347	0.00174374266476114	0.00249099386282999	0.00254916979447476
133	8.47500280622663	0.14	6.67809836937445	4.0624158302899	9.293780908459	0.158440176687893	7.99971228475853	5.12118952960826	10.8782350399088	0.98	0.73	1.37	3.59037478698929	5.60845583322174	7.62653687945419	4.99216380281151	7.79816366295137	10.6041635230912	5.08849504847413	7.94957330416266	10.8103233816614	6.67809836937445	1.07704937114335	1.21869660758704	0.91256342276699	-0.153183575014406	-0.124968978378113	-0.166344341992692	0.172238917097335	0.21128416385082	0.154027020679015	0.197026035187219	0.236906658592411	0.178430296956347	0.00174374266476114	0.00249099386282999	0.00254916979447476
133	8.47500280622663	0.14	6.6996506684699	4.05551968359737	9.34378165334243	0.133622806463046	7.50111229875106	4.51899762251563	10.4832269749865	0.95	0.73	1.33	3.25254106017102	5.39891316319392	7.54528526621682	4.56984073420898	7.58550709651098	10.601173458813	4.66821174823691	7.7478658134342	10.8294931879883	6.6996506684699	1.07699140188581	-0.356154615714901	-0.530470428818256	-0.153183575014406	-0.124968978378113	-0.166344341992692	0.172238917097335	0.21128416385082	0.154027020679015	0.197026035187219	0.236906658592411	0.178430296956347	0.00174374266476114	0.00249099386282999	0.00254916979447476
133	8.47500280622663	0.14	6.72488342229729	4.11957476303116	9.33019208156343	0.167428436995739	8.94482248374459	5.83057327502304	12.0590716924661	0.99	0.73	1.31	4.08425220495071	6.26574939185241	8.44724657875411	5.67698635711337	8.70920110455491	11.7414158519964	5.80389288755851	8.90453317082059	12.0034806681426	6.72488342229729	1.09370460962778	0.137775615367117	0.0681862510750473	-0.153183575014406	-0.124968978378113	-0.166344341992692	0.172238917097335	0.21128416385082	0.154027020679015	0.197026035187219	0.236906658592411	0.178430296956347	0.00174374266476114	0.00249099386282999	0.00254916979447476
133	8.47500280622663	0.14	6.73129855577707	4.07418520288607	9.38841190866808	0.154846239302039	8.68511979365215	5.51716622572175	11.8530733615826	1.05	0.79	1.36	3.67904308447439	5.79154743710618	7.90405178973796	5.01887289077312	7.9007067219142	10.7825405530553	5.14429469051854	8.0978051348072	11.0510264870508	6.73129855577707	1.13428478018788	0.0111575435972756	0.423813811090868	-0.153183575014406	-0.124968978378113	-0.166344341992692	0.172238917097335	0.21128416385082	0.154027020679015	0.197026035187219	0.236906658592411	0.178430296956347	0.00174374266476114	0.00249099386282999	0.00254916979447476
133	8.47500280622663	0.14	6.73983177915346	4.13028215098086	9.34938140732607	0.139439225459182	8.19692537257954	5.01760176336993	11.3762489817891	1	0.76	1.27	3.4724095302886	5.67264663979494	7.87288374930128	4.80387543900862	7.8477747596842	10.8916740803598	4.93318333149026	8.05825670036754	11.1839959574696	6.73983177915346	1.08916938452679	0.039004340613763	0.00679710971684262	-0.153183575014406	-0.124968978378113	-0.166344341992692	0.172238917097335	0.21128416385082	0.154027020679015	0.197026035187219	0.236906658592411	0.178430296956347	0.00174374266476114	0.00249099386282999	0.00254916979447476
133	8.47500280622663	0.14	6.76556471128149	4.18254845256394	9.34858096999905	0.163713270990953	8.26493393655251	5.34844382907487	11.1814240440302	1.03	0.73	1.38	3.61788192891261	5.59070191036895	7.56352189182529	4.96183268759251	7.66750491876669	10.3731771499409	5.0520332265068	7.80711550685641	10.5625388125452	6.76556471128149	1.10932387382751	-0.0788434883938644	-0.0519340786265432	-0.153183575014406	-0.124968978378113	-0.166344341992692	0.172238917097335	0.21128416385082	0.154027020679015	0.197026035187219	0.236906658592411	0.178430296956347	0.00174374266476114	0.00249099386282999	0.00254916979447476
133	8.47500280622663	0.14	6.80243678048084	4.21722955008739	9.38764401087428	0.179470021662238	9.49919010446884	6.32799246539717	12.6703877435405	0.94	0.72	1.31	4.58290650141139	6.879575209036	9.17624391666061	6.45517405773267	9.69010722865795	12.9250403995832	6.5961860348761	9.90161498832069	13.2039099686023	6.80243678048084	1.07502863592177	0.695883107262873	0.364225319050885	-0.153183575014406	-0.124968978378113	-0.166344341992692	0.172238917097335	0.21128416385082	0.154027020679015	0.197026035187219	0.236906658592411	0.178430296956347	0.00174374266476114	0.00249099386282999	0.00254916979447476
133	8.47500280622663	0.14	6.82091000926953	4.16834904249665	9.47347097604241	0.1565593828186	8.46176485480642	5.39532734039638	11.5282023692165	1.1	0.81	1.33	3.49249036015377	5.47744934103075	7.46240832190774	4.71310820499347	7.39180606657752	10.0705039281616	4.84333857013837	7.59532771441283	10.3489521899177	6.82091000926953	1.14464347986323	0.336380585788636	0.78164898917372	-0.153183575014406	-0.124968978378113	-0.166344341992692	0.172238917097335	0.21128416385082	0.154027020679015	0.197026035187219	0.236906658592411	0.178430296956347	0.00174374266476114	0.00249099386282999	0.00254916979447476
133	8.47500280622663	0.14	6.83001890906803	4.15498036312713	9.50505745500893	0.158937382064649	8.62887754449602	5.52973961671116	11.7280154722809	0.98	0.76	1.3	3.88722852564403	6.06582249078912	8.24441645593421	5.41060801704442	8.44297873976793	11.4753494624914	5.54672632756676	8.65538874294654	11.7629146225023	6.83001890906803	1.09237505724307	-0.500392068991148	-0.558586584892667	-0.153183575014406	-0.124968978378113	-0.166344341992692	0.172238917097335	0.21128416385082	0.154027020679015	0.197026035187219	0.236906658592411	0.178430296956347	0.00174374266476114	0.00249099386282999	0.00254916979447476
133	8.47500280622663	0.14	6.85527637567172	4.24257816282012	9.46797458852332	0.189262566439833	9.80143094712948	6.63417838183136	12.9686835124276	1.01	0.75	1.47	4.55651834057015	6.73186599816734	8.90721365576453	6.28537192518827	9.28609925088461	12.286826576581	6.38241616049243	9.42972325535461	12.4777615662515	6.85527637567172	1.16792660703841	1.62313587376906	2.11520325815877	-0.153183575014406	-0.124968978378113	-0.166344341992692	0.172238917097335	0.21128416385082	0.154027020679015	0.197026035187219	0.236906658592411	0.178430296956347	0.00174374266476114	0.00249099386282999	0.00254916979447476
133	8.47500280622663	0.14	6.8817525388665	4.21462584131686	9.54887923641614	0.190591396864125	8.89372928310897	6.03217737149486	11.7552811947231	0.96	0.73	1.39	4.29651141999786	6.33469592784497	8.37288043569207	6.01142017055427	8.86312525499914	11.714830339444	6.12462622849473	9.03081937339655	11.9348974447887	6.8817525388665	1.0817916172363	-0.923588503044053	-1.11082869428218	-0.153183575014406	-0.124968978378113	-0.166344341992692	0.172238917097335	0.21128416385082	0.154027020679015	0.197026035187219	0.236906658592411	0.178430296956347	0.00174374266476114	0.00249099386282999	0.00254916979447476
133	8.47500280622663	0.14	6.8821542109909	4.17624217151812	9.58806625046369	0.147455823461472	8.38172801491394	5.2350920134583	11.5283640163696	0.99	0.74	1.47	3.66091836374388	5.86137205054293	8.06182573734198	5.08520127553979	8.14174304541237	11.198284815285	5.15966545910322	8.26096222479337	11.3623601500397	6.8821542109909	1.12743049235944	-0.485921843354931	-0.252198924632687	-0.153183575014406	-0.124968978378113	-0.166344341992692	0.172238917097335	0.21128416385082	0.154027020679015	0.197026035187219	0.236906658592411	0.178430296956347	0.00174374266476114	0.00249099386282999	0.00254916979447476
133	8.47500280622663	0.14	6.95168277769575	4.2967148589168	9.60665069647468	0.150456740538722	8.0850610148698	5.08551390029281	11.0846081294468	1.06	0.78	1.32	3.38532118283877	5.38205751764965	7.37879385246052	4.61522012413489	7.33737770307482	10.0595352820148	4.73381533622821	7.52558098526164	10.3176344236162	6.95168277769575	1.12149276054831	-0.57755567964129	-0.404836621423558	-0.153183575014406	-0.124968978378113	-0.166344341992692	0.172238917097335	0.21128416385082	0.154027020679015	0.197026035187219	0.236906658592411	0.178430296956347	0.00174374266476114	0.00249099386282999	0.00254916979447476
133	8.47500280622663	0.14	6.95353583111885	4.30501777149323	9.60205389074447	0.13757943343369	8.14327456778096	4.9600495908176	11.3264995447443	1.05	0.75	1.38	3.30984669680487	5.43401632097434	7.55818594514381	4.51638999390909	7.41488630348913	10.3133826130692	4.60938858646708	7.56678419312809	10.5246795469569	6.95353583111885	1.13460099585291	0.742133015194242	1.04360137240563	-0.153183575014406	-0.124968978378113	-0.166344341992692	0.172238917097335	0.21128416385082	0.154027020679015	0.197026035187219	0.236906658592411	0.178430296956347	0.00174374266476114	0.00249099386282999	0.00254916979447476
133	8.47500280622663	0.14	6.98111350796971	4.24722813420939	9.71499888173003	0.192039740477525	8.90049390409471	6.05013850728515	11.7508493009043	0.93	0.72	1.25	4.40513940241846	6.48049897546999	8.55585854852151	6.21827241715887	9.14783945463057	12.0774064921023	6.37309605741737	9.37579846231971	12.3792816473227	6.98111350796971	1.02065633096732	0.390018161673748	-0.285960432731202	-0.153183575014406	-0.124968978378113	-0.166344341992692	0.172238917097335	0.21128416385082	0.154027020679015	0.197026035187219	0.236906658592411	0.178430296956347	0.00174374266476114	0.00249099386282999	0.00254916979447476
133	8.47500280622663	0.14	6.99211889869106	4.27363186457627	9.71060593280586	0.178168026341526	8.65514920817531	5.75288695807381	11.5574114582768	0.99	0.73	1.27	4.01391185898259	6.03888209539766	8.06385233181274	5.57060907519232	8.38091432659547	11.1912195779986	5.70678081907295	8.58477087213856	11.464733384579	6.99211889869106	1.08849616257363	-0.204681042164801	-0.415633849103981	-0.153183575014406	-0.124968978378113	-0.166344341992692	0.172238917097335	0.21128416385082	0.154027020679015	0.197026035187219	0.236906658592411	0.178430296956347	0.00174374266476114	0.00249099386282999	0.00254916979447476
133	8.47500280622663	0.14	7.07967355071817	4.32121503437713	9.8381320670592	0.164943838819397	8.56198170091695	5.55417757849377	11.5697858233401	0.96	0.74	1.31	3.96636142884139	6.11430108112825	8.26224073341512	5.5552564539833	8.56364482962833	11.5720332052734	5.68626295709723	8.76588248124076	11.8448697482653	7.07967355071817	1.08307583167098	-0.35584652099222	-0.494159427316929	-0.153183575014406	-0.124968978378113	-0.166344341992692	0.172238917097335	0.21128416385082	0.154027020679015	0.197026035187219	0.236906658592411	0.178430296956347	0.00174374266476114	0.00249099386282999	0.00254916979447476
133	8.47500280622663	0.14	7.09647485319834	4.3600378471533	9.83291185924338	0.150860470004195	8.45732222548929	5.32461260736517	11.5900318436134	1.09	0.74	1.34	3.47137021349756	5.51373379143204	7.55609736936652	4.69663378067074	7.45987514721864	10.2231165137665	4.79877285279806	7.62161057448255	10.4456780324121	7.09647485319834	1.11995365993271	0.561182013655187	0.740234581401348	-0.153183575014406	-0.124968978378113	-0.166344341992692	0.172238917097335	0.21128416385082	0.154027020679015	0.197026035187219	0.236906658592411	0.178430296956347	0.00174374266476114	0.00249099386282999	0.00254916979447476
133	8.47500280622663	0.14	7.10019858690105	4.29826030162491	9.90213687217718	0.189203821612416	9.81031216554225	6.63958274141181	12.9810415896727	0.99	0.76	1.28	4.62882192471661	6.8393135244701	9.04980512422359	6.42197044037176	9.48877921875788	12.555587997144	6.59081020618771	9.73818278254016	12.8842676455385	7.10019858690105	1.07215191266336	-0.236107297409914	-0.442513656016749	-0.153183575014406	-0.124968978378113	-0.166344341992692	0.172238917097335	0.21128416385082	0.154027020679015	0.197026035187219	0.236906658592411	0.178430296956347	0.00174374266476114	0.00249099386282999	0.00254916979447476
133	8.47500280622663	0.14	7.10284289836325	4.35485194073704	9.85083385598947	0.140895414008591	7.99298841868713	4.91143830272187	11.0745385346524	0.92	0.7	1.23	3.61023203564166	5.87537521008155	8.14051838452145	5.11610384803007	8.32606586617256	11.5360278843151	5.23886929955708	8.52647648085362	11.8126883015985	7.10284289836325	1.03156165717132	-0.537452894058501	-1.21841435573692	-0.153183575014406	-0.124968978378113	-0.166344341992692	0.172238917097335	0.21128416385082	0.154027020679015	0.197026035187219	0.236906658592411	0.178430296956347	0.00174374266476114	0.00249099386282999	0.00254916979447476
133	8.47500280622663	0.14	7.10738288296822	4.31365891894609	9.90110684699035	0.14408843548789	8.34425336033888	5.16904062287629	11.5194660978015	0.97	0.72	1.29	3.65518849479085	5.90047962582253	8.14577075685421	5.09947143800894	8.23194956028044	11.3644276825519	5.21582623098477	8.42125630625526	11.6253868911352	7.10738288296822	1.08171979139685	-0.173898321865608	-0.370369485835096	-0.153183575014406	-0.124968978378113	-0.166344341992692	0.172238917097335	0.21128416385082	0.154027020679015	0.197026035187219	0.236906658592411	0.178430296956347	0.00174374266476114	0.00249099386282999	0.00254916979447476
133	8.47500280622663	0.14	7.14022401681825	4.38383184613596	9.89661618750053	0.140120428813796	7.39320251646479	4.53372852371271	10.2526765092169	0.93	0.65	1.37	3.31843120899263	5.41140340378136	7.50437559857009	4.69436351048835	7.65515181101351	10.6159401115387	4.74468819940832	7.73628348236792	10.7300946780283	7.14022401681825	1.04007477785525	0.291797338619074	-0.44950524568549	-0.153183575014406	-0.124968978378113	-0.166344341992692	0.172238917097335	0.21128416385082	0.154027020679015	0.197026035187219	0.236906658592411	0.178430296956347	0.00174374266476114	0.00249099386282999	0.00254916979447476
133	8.47500280622663	0.14	7.14699784788392	4.36558165443339	9.92841404133444	0.146604354581074	8.05621504103657	5.02149741061408	11.0909326714591	0.98	0.73	1.32	3.53917851906246	5.67806390936639	7.81694929967031	4.93121507972443	7.91137102090114	10.8915269620779	5.03735384477579	8.08060111484713	11.1246053607707	7.14699784788392	1.07369007399299	0.198001348498834	-0.00324339038445202	-0.153183575014406	-0.124968978378113	-0.166344341992692	0.172238917097335	0.21128416385082	0.154027020679015	0.197026035187219	0.236906658592411	0.178430296956347	0.00174374266476114	0.00249099386282999	0.00254916979447476
133	8.47500280622663	0.14	7.15325524438952	4.36526680569115	9.9412436830879	0.175530102323647	8.95900687333592	5.92751135750675	11.9905023891651	1.01	0.74	1.32	4.0817064009641	6.16920550558977	8.25670461021545	5.63598511017649	8.51838592871605	11.4007867472556	5.76161489389448	8.70885849113434	11.6550258382418	7.15325524438952	1.09524630779546	0.020897253281612	-0.0985055444170299	-0.153183575014406	-0.124968978378113	-0.166344341992692	0.172238917097335	0.21128416385082	0.154027020679015	0.197026035187219	0.236906658592411	0.178430296956347	0.00174374266476114	0.00249099386282999	0.00254916979447476
133	8.47500280622663	0.14	7.17526619979119	4.40072697985758	9.9498054197248	0.167025490729355	8.98504096646086	5.85226022336705	12.1178217095547	0.98	0.73	1.41	4.11857480824929	6.32329424241882	8.52801367658834	5.73514639840861	8.80523479331959	11.8753231882306	5.83266553890067	8.95521472062051	12.078276983658	7.17526619979119	1.09265683393	-0.82923833500787	-0.937149345701254	-0.153183575014406	-0.124968978378113	-0.166344341992692	0.172238917097335	0.21128416385082	0.154027020679015	0.197026035187219	0.236906658592411	0.178430296956347	0.00174374266476114	0.00249099386282999	0.00254916979447476
133	8.47500280622663	0.14	7.2037896514651	4.40575901805732	10.0018202848729	0.188964068519918	9.52148747542235	6.44170038549407	12.6012745653506	1.06	0.79	1.39	4.28129639363768	6.3281909357952	8.37508547795272	5.83328250167259	8.6221840440373	11.411085586402	5.96963071325097	8.82570482290282	11.6814449555713	7.2037896514651	1.13225270363773	-1.27920081752517	-0.925321337912893	-0.153183575014406	-0.124968978378113	-0.166344341992692	0.172238917097335	0.21128416385082	0.154027020679015	0.197026035187219	0.236906658592411	0.178430296956347	0.00174374266476114	0.00249099386282999	0.00254916979447476
133	8.47500280622663	0.14	7.22209449773235	4.36806074399248	10.0761282514722	0.132294942056727	8.13584961511454	4.88270913175389	11.3889900984752	1.03	0.77	1.36	3.32425201451687	5.53905910490637	7.75386619529586	4.57025784116851	7.61522537892582	10.6601929166831	4.67809100863883	7.79530921364113	10.9124385845655	7.22209449773235	1.11614634949175	0.126670100895389	0.373115904403098	-0.153183575014406	-0.124968978378113	-0.166344341992692	0.172238917097335	0.21128416385082	0.154027020679015	0.197026035187219	0.236906658592411	0.178430296956347	0.00174374266476114	0.00249099386282999	0.00254916979447476
133	8.47500280622663	0.14	7.24957686655732	4.4729214081249	10.0262323249897	0.165854336027096	8.60200472867079	5.59009000317073	11.6139194541708	1.02	0.7	1.28	3.81355659298366	5.86828330622447	7.92301001946529	5.24698690029243	8.07403925553767	10.9010916107829	5.35531598761134	8.24117196995736	11.1257316332464	7.24957686655732	1.07592413677791	0.174679148668493	-0.157637828985545	-0.153183575014406	-0.124968978378113	-0.166344341992692	0.172238917097335	0.21128416385082	0.154027020679015	0.197026035187219	0.236906658592411	0.178430296956347	0.00174374266476114	0.00249099386282999	0.00254916979447476
133	8.47500280622663	0.14	7.25804745159116	4.39657046148788	10.1195244416944	0.159752785062332	8.89013150094006	5.7068652251538	12.0733977767263	0.99	0.75	1.37	3.98202404904193	6.20318091267601	8.42433777631009	5.52647453908447	8.60911962183827	11.6917647045921	5.64199719114758	8.78828704896112	11.9366361707168	7.25804745159116	1.08791417228824	-1.00252508859351	-1.09197679072164	-0.153183575014406	-0.124968978378113	-0.166344341992692	0.172238917097335	0.21128416385082	0.154027020679015	0.197026035187219	0.236906658592411	0.178430296956347	0.00174374266476114	0.00249099386282999	0.00254916979447476
133	8.47500280622663	0.14	7.30722065565105	4.44181538572787	10.1726259255742	0.138314224424882	8.04002353763184	4.90685453927901	11.1731925359847	0.95	0.74	1.28	3.52696210841713	5.77902975134372	8.03109739427031	4.95272778285495	8.11518817826784	11.2776485736807	5.07588192636657	8.31632764072678	11.5582492811384	7.30722065565105	1.04652867774563	0.709068344774884	0.326485591850284	-0.153183575014406	-0.124968978378113	-0.166344341992692	0.172238917097335	0.21128416385082	0.154027020679015	0.197026035187219	0.236906658592411	0.178430296956347	0.00174374266476114	0.00249099386282999	0.00254916979447476
133	8.47500280622663	0.14	7.31664340185669	4.50317759296931	10.1301092107441	0.158335971300131	9.21020167001534	5.89481498230742	12.5255883577233	1.03	0.79	1.33	4.00997427952436	6.26528091498085	8.52058755043733	5.51126671113129	8.61093656359207	11.7106064160529	5.65945060865525	8.84331244843404	12.0266702121841	7.31664340185669	1.12938007823919	-0.108475212060583	0.292204015123488	-0.153183575014406	-0.124968978378113	-0.166344341992692	0.172238917097335	0.21128416385082	0.154027020679015	0.197026035187219	0.236906658592411	0.178430296956347	0.00174374266476114	0.00249099386282999	0.00254916979447476
133	8.47500280622663	0.14	7.34668152591726	4.51456220024767	10.1788008515869	0.144543042163	8.44798309001138	5.23921017294396	11.6567560070788	1.02	0.71	1.32	3.57313129530124	5.76150827408659	7.94988525287195	4.91564021281499	7.92624155619746	10.9368428995799	5.01513111202099	8.08650339550064	11.1584851621739	7.34668152591726	1.08089771370332	1.02425975775532	0.846512425908464	-0.153183575014406	-0.124968978378113	-0.166344341992692	0.172238917097335	0.21128416385082	0.154027020679015	0.197026035187219	0.236906658592411	0.178430296956347	0.00174374266476114	0.00249099386282999	0.00254916979447476
133	8.47500280622663	0.14	7.47099407198842	4.57471177376042	10.3672763702164	0.154099390613975	8.62004733632062	5.46682698769845	11.7732676849428	1.02	0.76	1.39	3.74072377531544	5.8983421439672	8.05596051261897	5.15267906701492	8.12470150719665	11.0967239473784	5.26014448520559	8.29296766435143	11.3271626483121	7.47099407198842	1.10239691955578	-0.760908439630947	-0.645021813297653	-0.153183575014406	-0.124968978378113	-0.166344341992692	0.172238917097335	0.21128416385082	0.154027020679015	0.197026035187219	0.236906658592411	0.178430296956347	0.00174374266476114	0.00249099386282999	0.00254916979447476
133	8.47500280622663	0.14	7.47203158144804	4.63483337817852	10.3092297847176	0.167778460843515	8.9344969076929	5.82774239879346	12.0412514165923	0.98	0.71	1.34	4.10440359807153	6.2924506173241	8.48049763657666	5.71710108042573	8.76487298659711	11.8126448927685	5.82487140789906	8.92959850521794	12.0348872770733	7.47203158144804	1.07703807515125	-0.16029661968799	-0.41466553939054	-0.153183575014406	-0.124968978378113	-0.166344341992692	0.172238917097335	0.21128416385082	0.154027020679015	0.197026035187219	0.236906658592411	0.178430296956347	0.00174374266476114	0.00249099386282999	0.00254916979447476
133	8.47500280622663	0.14	7.5223488743411	4.60452913104801	10.4401686176342	0.162133932014335	8.74299168608969	5.63989097606873	11.8460923961107	0.98	0.73	1.33	3.96154283572114	6.14120666937801	8.32087050303487	5.51234431747535	8.54526811653804	11.5781919156007	5.62784772594567	8.72462042413605	11.8203288803074	7.5223488743411	1.06908967923089	-0.694610216430416	-0.919475524721109	-0.153183575014406	-0.124968978378113	-0.166344341992692	0.172238917097335	0.21128416385082	0.154027020679015	0.197026035187219	0.236906658592411	0.178430296956347	0.00174374266476114	0.00249099386282999	0.00254916979447476
133	8.47500280622663	0.14	7.5760830277746	4.69959273123781	10.4525733243114	0.14618259128789	8.7468610281915	5.44641707090635	12.0473049854767	0.99	0.73	1.29	3.80629729580433	6.11285420211884	8.41941110843334	5.28583983015067	8.48897647934137	11.6921131285321	5.41149673676193	8.69140158248214	11.9700987500301	7.5760830277746	1.0591523952429	-0.401319154179063	-0.640704430072665	-0.153183575014406	-0.124968978378113	-0.166344341992692	0.172238917097335	0.21128416385082	0.154027020679015	0.197026035187219	0.236906658592411	0.178430296956347	0.00174374266476114	0.00249099386282999	0.00254916979447476
133	8.47500280622663	0.14	7.5829197118174	4.6810000623066	10.4848393613282	0.150157704295152	8.40756812345965	5.28471745402321	11.5304187928961	1.01	0.75	1.3	3.63513518098235	5.78321299823264	7.93129081548293	5.01727931162306	7.98209515908593	10.9469110065488	5.1416625928829	8.17935470222929	11.217451629679	7.5829197118174	1.08714905242005	0.581904025628319	0.508958599458213	-0.153183575014406	-0.124968978378113	-0.166344341992692	0.172238917097335	0.21128416385082	0.154027020679015	0.197026035187219	0.236906658592411	0.178430296956347	0.00174374266476114	0.00249099386282999	0.00254916979447476
133	8.47500280622663	0.14	7.77758062980553	4.74845242363106	10.80670883598	0.149073479983957	9.11846294586523	5.7171003321501	12.5198255595804	1.02	0.8	1.33	3.9104307247499	6.23692354417626	8.56341636360262	5.38563279188414	8.58979031322393	11.7939478345637	5.53239790809827	8.82473768874015	12.1169664272551	7.77758062980553	1.10775443243703	0.98993895199198	1.12001425500269	-0.153183575014406	-0.124968978378113	-0.166344341992692	0.172238917097335	0.21128416385082	0.154027020679015	0.197026035187219	0.236906658592411	0.178430296956347	0.00174374266476114	0.00249099386282999	0.00254916979447476
133	8.47500280622663	0.14	7.80342849602116	4.77149729286176	10.8353596991806	0.165158146251276	8.97687309279354	5.82576969408564	12.1279764915014	1.03	0.79	1.37	3.94686701260329	6.0816898275677	8.21651264253211	5.41618181739057	8.34574303058541	11.2753042437803	5.54867304647507	8.55015666499899	11.5516082079949	7.80342849602116	1.10532193922285	-0.0779209218516298	0.076074675631796	-0.153183575014406	-0.124968978378113	-0.166344341992692	0.172238917097335	0.21128416385082	0.154027020679015	0.197026035187219	0.236906658592411	0.178430296956347	0.00174374266476114	0.00249099386282999	0.00254916979447476
133	8.47500280622663	0.14	7.81232796470642	4.77513108072315	10.8495248486897	0.132236524514672	8.25938255914392	4.95600652342074	11.5627585948671	1.01	0.7	1.39	3.39933883680077	5.66513376619083	7.93092869558089	4.68672401831433	7.81061252309818	10.934501027882	4.75716382273097	7.92841068015901	11.0996073828283	7.81232796470642	1.0885795511886	-0.200480494633098	-0.326701757372286	-0.153183575014406	-0.124968978378113	-0.166344341992692	0.172238917097335	0.21128416385082	0.154027020679015	0.197026035187219	0.236906658592411	0.178430296956347	0.00174374266476114	0.00249099386282999	0.00254916979447476
133	8.47500280622663	0.14	7.84441774312305	4.75403294221066	10.9348025440354	0.136435923258258	8.85205280861398	5.37499129020592	12.329114327022	0.98	0.77	1.29	3.76832512710024	6.20604038668877	8.6437556462773	5.23959910070476	8.6290759242566	12.0185527478084	5.37957740797651	8.85849753274144	12.3389542259578	7.84441774312305	1.0662636157393	1.146043736977	1.02044897269808	-0.153183575014406	-0.124968978378113	-0.166344341992692	0.172238917097335	0.21128416385082	0.154027020679015	0.197026035187219	0.236906658592411	0.178430296956347	0.00174374266476114	0.00249099386282999	0.00254916979447476
133	8.47500280622663	0.14	7.89913517090359	4.85163135140421	10.946638990403	0.140713776645908	9.02192724473539	5.54107653784716	12.5027779516236	0.97	0.76	1.33	3.93823774780125	6.41220062391304	8.88616350002482	5.50543534100947	8.96389659264303	12.4223578442766	5.63767749341204	9.17879161993124	12.7198809986535	7.89913517090359	1.08582578997225	-0.775911445020018	-0.766895377595238	-0.153183575014406	-0.124968978378113	-0.166344341992692	0.172238917097335	0.21128416385082	0.154027020679015	0.197026035187219	0.236906658592411	0.178430296956347	0.00174374266476114	0.00249099386282999	0.00254916979447476
133	8.47500280622663	0.14	8.01987861198921	4.94010779209649	11.0996494318819	0.167442484318722	8.81237295822704	5.74439225270507	11.880353663749	0.98	0.75	1.29	4.05395709903645	6.21910558014876	8.38425406126107	5.65136577720134	8.66966264857815	11.687959519955	5.79344450713754	8.88693386076454	11.9823198436905	8.01987861198921	1.02886690210083	-0.627487820980999	-1.08136075599033	-0.153183575014406	-0.124968978378113	-0.166344341992692	0.172238917097335	0.21128416385082	0.154027020679015	0.197026035187219	0.236906658592411	0.178430296956347	0.00174374266476114	0.00249099386282999	0.00254916979447476
133	8.47500280622663	0.14	8.09211289339391	5.01642436419632	11.1678014225915	0.176068823627258	9.96218432523609	6.5975004151035	13.3268682353687	1.1	0.78	1.35	4.27746962696552	6.45895235896865	8.64043509097178	5.77572661666456	8.72131103404893	11.6668954514333	5.91680491171	8.93554555803714	11.9536621960814	8.09211289339391	1.12588628068151	0.884243950017499	1.23081620078602	-0.153183575014406	-0.124968978378113	-0.166344341992692	0.172238917097335	0.21128416385082	0.154027020679015	0.197026035187219	0.236906658592411	0.178430296956347	0.00174374266476114	0.00249099386282999	0.00254916979447476
133	8.47500280622663	0.14	8.12043051908639	4.93467318110584	11.3061878570669	0.156877594393581	9.41538348852685	6.00747181767864	12.8232951593751	0.98	0.7	1.3	4.22057276328739	6.61481440339701	9.00905604350663	5.87323108130222	9.20499082233959	12.536750563377	5.98897358556788	9.38527041353259	12.7824245677757	8.12043051908639	1.06039852470722	-0.572030690217702	-0.855365758233615	-0.153183575014406	-0.124968978378113	-0.166344341992692	0.172238917097335	0.21128416385082	0.154027020679015	0.197026035187219	0.236906658592411	0.178430296956347	0.00174374266476114	0.00249099386282999	0.00254916979447476
133	8.47500280622663	0.14	8.18124232848855	4.98337091416916	11.3791137428079	0.1707674082838	9.62605625032333	6.31421474489953	12.9378977557471	1.02	0.73	1.26	4.32759437258964	6.59744220653576	8.86729004048188	5.9647666439277	9.09332063514003	12.2218746263524	6.11423643477889	9.32102356486125	12.5273759791509	8.18124232848855	1.05681995410726	-1.32749064734868	-1.63244433837032	-0.153183575014406	-0.124968978378113	-0.166344341992692	0.172238917097335	0.21128416385082	0.154027020679015	0.197026035187219	0.236906658592411	0.178430296956347	0.00174374266476114	0.00249099386282999	0.00254916979447476
133	8.47500280622663	0.14	8.21560587559954	5.09913145286326	11.3320802983358	0.151324717357405	9.10611142500117	5.73918006416538	12.473042785837	0.99	0.76	1.31	3.99891282493366	6.34490386354653	8.6908949021594	5.54686281584136	8.80096987645092	12.0550769370605	5.68416215056295	9.01883597316222	12.3545478307176	8.21560587559954	1.08316544677735	1.00325557018855	0.926403620054253	-0.153183575014406	-0.124968978378113	-0.166344341992692	0.172238917097335	0.21128416385082	0.154027020679015	0.197026035187219	0.236906658592411	0.178430296956347	0.00174374266476114	0.00249099386282999	0.00254916979447476
133	8.47500280622663	0.14	8.42591508355338	5.15541439438673	11.69641577272	0.141850720450888	8.94331955447938	5.50892759635466	12.3777115126041	0.93	0.71	1.35	4.01971643165889	6.5256999548343	9.0316834780097	5.67919644460112	9.21973791239152	12.7602793801819	5.78347211368876	9.38969102592977	12.9944661401067	8.42591508355338	1.05722948138258	-0.0208921290926263	-0.306976891787783	-0.153183575014406	-0.124968978378113	-0.166344341992692	0.172238917097335	0.21128416385082	0.154027020679015	0.197026035187219	0.236906658592411	0.178430296956347	0.00174374266476114	0.00249099386282999	0.00254916979447476
133	8.47500280622663	0.14	8.57528150545825	5.23551623127904	11.9150467796375	0.148022352282183	9.37381593882182	5.86264209314571	12.8849897844979	0.93	0.71	1.27	4.2948217073162	6.86701789650558	9.43921408569496	6.077748403351	9.71775079397883	13.3577531846067	6.2123725860205	9.93472440374529	13.6535995840842	8.57528150545825	1.03311350897607	0.229676361566101	-0.241765400992616	-0.153183575014406	-0.124968978378113	-0.166344341992692	0.172238917097335	0.21128416385082	0.154027020679015	0.197026035187219	0.236906658592411	0.178430296956347	0.00174374266476114	0.00249099386282999	0.00254916979447476
133	8.47500280622663	0.15	5.39830301458978	3.38947664095263	7.40712938822692	0.195621674583952	8.11455002401653	5.54550570069044	10.6835943473426	0.95	0.7	1.33	3.98741046148662	5.83464221342186	7.68187396535709	5.60010033142724	8.19443649173781	10.7887726520484	5.70203863965477	8.3429744541784	10.9838299485239	5.39830301458978	1.10746064343031	0.614346932621142	0.484748218938776	-0.153183575014406	-0.124968978378113	-0.166344341992692	0.172238917097335	0.21128416385082	0.154027020679015	0.197026035187219	0.236906658592411	0.178430296956347	0.00174374266476114	0.00249099386282999	0.00254916979447476
133	8.47500280622663	0.15	5.4175001550991	3.431242315621	7.40375799457721	0.178266140785441	7.23318615888105	4.80855175114136	9.65782056662073	1.12	0.77	1.54	3.06604776528281	4.6120527356387	6.15805770599459	4.11549711769109	6.19066994163726	8.26584276558343	4.17684267048356	6.28274822038171	8.38802064540379	5.4175001550991	1.19959397978965	-0.56258338275029	0.0256546157033098	-0.153183575014406	-0.124968978378113	-0.166344341992692	0.172238917097335	0.21128416385082	0.154027020679015	0.197026035187219	0.236906658592411	0.178430296956347	0.00174374266476114	0.00249099386282999	0.00254916979447476
133	8.47500280622663	0.15	5.68579579868731	3.54479190418567	7.82679969318894	0.170497819493635	8.66158299031692	5.67872839184969	11.6444375887842	0.93	0.74	1.25	4.15413084562149	6.3361630613691	8.51819527711671	5.87519478992978	8.96124691053921	12.0472990311486	6.02950683057059	9.1977726812766	12.3654240267586	5.68579579868731	1.0961506842027	1.29753662700509	1.10005759712299	-0.153183575014406	-0.124968978378113	-0.166344341992692	0.172238917097335	0.21128416385082	0.154027020679015	0.197026035187219	0.236906658592411	0.178430296956347	0.00174374266476114	0.00249099386282999	0.00254916979447476
133	8.47500280622663	0.15	5.77084318821874	3.58613376002869	7.95555261640879	0.207309965589604	8.9252197221559	6.2003484680531	11.6500909762587	1	0.72	1.3	4.31254411913562	6.20778074379142	8.10301736844722	5.97775860776479	8.60480814831722	11.2318576888696	6.11026849357767	8.79544875663882	11.4810072794133	5.77084318821874	1.12521434270049	0.413358875297469	0.445199624847312	-0.153183575014406	-0.124968978378113	-0.166344341992692	0.172238917097335	0.21128416385082	0.154027020679015	0.197026035187219	0.236906658592411	0.178430296956347	0.00174374266476114	0.00249099386282999	0.00254916979447476
133	8.47500280622663	0.15	5.90347476028687	3.72758958162713	8.07935993894662	0.184298856152057	7.59657413054505	5.10136208941811	10.091786171672	1.05	0.75	1.41	3.41147285591206	5.08011507319494	6.74875729047782	4.65877661194265	6.93750831051256	9.21624000908247	4.74590941005337	7.06676361503927	9.3883493199824	5.90347476028687	1.13645800706397	1.04983549888698	1.26148574112564	-0.153183575014406	-0.124968978378113	-0.166344341992692	0.172238917097335	0.21128416385082	0.154027020679015	0.197026035187219	0.236906658592411	0.178430296956347	0.00174374266476114	0.00249099386282999	0.00254916979447476
133	8.47500280622663	0.15	5.96802133967514	3.74999380144608	8.18604887790421	0.165207531083676	7.15995335693981	4.64708350821853	9.67282320566109	0.98	0.69	1.41	3.27801146375748	5.0505675532857	6.82312364281391	4.56881902231331	7.03936803335025	9.5099170443872	4.6285484014923	7.13150079743338	9.6344098843326	5.96802133967514	1.09795726164527	1.05956001917059	0.862778455960675	-0.153183575014406	-0.124968978378113	-0.166344341992692	0.172238917097335	0.21128416385082	0.154027020679015	0.197026035187219	0.236906658592411	0.178430296956347	0.00174374266476114	0.00249099386282999	0.00254916979447476
133	8.47500280622663	0.15	6.03849579787486	3.79284730541382	8.28414429033589	0.174263168527157	8.32924002939311	5.49844213271754	11.1600379260687	0.97	0.71	1.26	3.90022838077683	5.90820773754067	7.91618709430452	5.44803211921935	8.25287710837353	11.0577220975277	5.57283349461122	8.44458440897334	11.3108563947754	6.03849579787486	1.08286126076475	-0.397013594806535	-0.692637035908886	-0.153183575014406	-0.124968978378113	-0.166344341992692	0.172238917097335	0.21128416385082	0.154027020679015	0.197026035187219	0.236906658592411	0.178430296956347	0.00174374266476114	0.00249099386282999	0.00254916979447476
133	8.47500280622663	0.15	6.0837669192883	3.80595671057934	8.36157712799726	0.157486920132812	7.95681639306651	5.08345085164494	10.8301819344881	1	0.69	1.31	3.51243209774178	5.49779630225032	7.48316050675886	4.85629036638846	7.60125590360867	10.3462214408289	4.94624045017716	7.74244898832104	10.5377139810912	6.0837669192883	1.10861321879536	-0.776739883165609	-0.929463396047643	-0.153183575014406	-0.124968978378113	-0.166344341992692	0.172238917097335	0.21128416385082	0.154027020679015	0.197026035187219	0.236906658592411	0.178430296956347	0.00174374266476114	0.00249099386282999	0.00254916979447476
133	8.47500280622663	0.15	6.0869115389753	3.83893929814658	8.33488377980402	0.208405983074638	8.95325985596326	6.22891042039151	11.677609291535	1.02	0.7	1.32	4.26346067781014	6.12817792485065	7.99289517189116	5.87339463833353	8.44225151504366	11.0111083917538	5.9801947237382	8.59543787221746	11.2110813729313	6.0869115389753	1.11918522318277	0.199263122799385	0.0721645696098109	-0.153183575014406	-0.124968978378113	-0.166344341992692	0.172238917097335	0.21128416385082	0.154027020679015	0.197026035187219	0.236906658592411	0.178430296956347	0.00174374266476114	0.00249099386282999	0.00254916979447476
133	8.47500280622663	0.15	6.12631814838132	3.80839399094907	8.44424230581356	0.147938462292146	7.35961385125417	4.60198750077132	10.117240201737	1.04	0.77	1.41	3.09841689778882	4.95506602616905	6.81171515454928	4.24194648133121	6.78382722140197	9.32570796147273	4.33180964010911	6.92750441695893	9.52275900121732	6.12631814838132	1.14598098907105	-0.354493488692225	-0.130784327038808	-0.153183575014406	-0.124968978378113	-0.166344341992692	0.172238917097335	0.21128416385082	0.154027020679015	0.197026035187219	0.236906658592411	0.178430296956347	0.00174374266476114	0.00249099386282999	0.00254916979447476
133	8.47500280622663	0.15	6.13857613430276	3.83671495134023	8.44043731726529	0.163987898631162	8.43684835445441	5.46267631670298	11.4110203922058	0.94	0.69	1.3	3.95199926212514	6.10367822261699	8.25535718310883	5.56411296199783	8.59351251398378	11.6229120659697	5.67213477292227	8.76111796606501	11.8493604808435	6.13857613430276	1.09523117164141	0.399598260486388	0.109337294810255	-0.153183575014406	-0.124968978378113	-0.166344341992692	0.172238917097335	0.21128416385082	0.154027020679015	0.197026035187219	0.236906658592411	0.178430296956347	0.00174374266476114	0.00249099386282999	0.00254916979447476
133	8.47500280622663	0.15	6.18400013182791	3.85563304949508	8.51236721416074	0.204824885627229	8.76024535960083	6.06535090196546	11.4551398172362	0.97	0.72	1.28	4.29903709488291	6.20914113130635	8.1192451677298	6.00327281327575	8.67058537171773	11.3378979301597	6.14056482783748	8.87017839301681	11.5986003250318	6.18400013182791	1.08896246468625	-0.361740345607038	-0.740243048989894	-0.153183575014406	-0.124968978378113	-0.166344341992692	0.172238917097335	0.21128416385082	0.154027020679015	0.197026035187219	0.236906658592411	0.178430296956347	0.00174374266476114	0.00249099386282999	0.00254916979447476
133	8.47500280622663	0.15	6.2089331712248	3.87095955980781	8.54690678264179	0.156424403491803	7.61313669643239	4.85282046375193	10.3734529291128	0.97	0.66	1.48	3.44380151539807	5.40265849271418	7.36151547003029	4.81132208005567	7.54803375884785	10.28474543764	4.8363334639693	7.58723900219808	10.3375373652538	6.2089331712248	1.14119293971073	-0.855602952599283	-0.800480996122881	-0.153183575014406	-0.124968978378113	-0.166344341992692	0.172238917097335	0.21128416385082	0.154027020679015	0.197026035187219	0.236906658592411	0.178430296956347	0.00174374266476114	0.00249099386282999	0.00254916979447476
133	8.47500280622663	0.15	6.22977215238532	3.95303981256401	8.50650449220663	0.211496017715121	8.95934948800995	6.25842285193641	11.6602761240835	1	0.74	1.42	4.33682753115597	6.20845769614746	8.08008786113894	6.00280002703404	8.59340837479417	11.1840167225543	6.10731580367756	8.74262062252932	11.378719032672	6.22977215238532	1.1427438759877	-0.157516514072316	-0.0433535847849428	-0.153183575014406	-0.124968978378113	-0.166344341992692	0.172238917097335	0.21128416385082	0.154027020679015	0.197026035187219	0.236906658592411	0.178430296956347	0.00174374266476114	0.00249099386282999	0.00254916979447476
133	8.47500280622663	0.15	6.2468187985261	3.94301759367758	8.55062000337462	0.189631024499748	8.7629221063474	5.93465045746113	11.5911937552337	1.03	0.77	1.42	4.02901830132624	5.94912434904784	7.86923039676945	5.53326225764069	8.17024465134894	10.8072270450572	5.64874113328638	8.34182298700693	11.03430331238	6.2468187985261	1.15567834861301	0.262087666453042	0.641230212863912	-0.153183575014406	-0.124968978378113	-0.166344341992692	0.172238917097335	0.21128416385082	0.154027020679015	0.197026035187219	0.236906658592411	0.178430296956347	0.00174374266476114	0.00249099386282999	0.00254916979447476
133	8.47500280622663	0.15	6.2735677935595	3.98563843787197	8.56149714924702	0.184104596115898	8.30277787794025	5.57383899697829	11.0317167589022	1.02	0.75	1.4	3.7986206580883	5.65841668260609	7.51821270712388	5.22442895131101	7.78229746954145	10.3401659877719	5.32639688607355	7.93498934505283	10.5415584311846	6.2735677935595	1.13401870207431	0.42219742043935	0.649369074748803	-0.153183575014406	-0.124968978378113	-0.166344341992692	0.172238917097335	0.21128416385082	0.154027020679015	0.197026035187219	0.236906658592411	0.178430296956347	0.00174374266476114	0.00249099386282999	0.00254916979447476
133	8.47500280622663	0.15	6.28002129959372	3.9330262062929	8.62701639289455	0.172810184438163	8.07848322454833	5.3189653500289	10.8380010990678	0.95	0.7	1.31	3.8335161185566	5.82237213758627	7.81122815661595	5.38906111338006	8.18494517928567	10.9808292451913	5.49286703362141	8.34244432006761	11.19237069066	6.28002129959372	1.07379381521632	1.05023175181673	0.690584260621454	-0.153183575014406	-0.124968978378113	-0.166344341992692	0.172238917097335	0.21128416385082	0.154027020679015	0.197026035187219	0.236906658592411	0.178430296956347	0.00174374266476114	0.00249099386282999	0.00254916979447476
133	8.47500280622663	0.15	6.31595157764379	3.99825369797719	8.63364945731039	0.183897429413297	7.75449157915011	5.20400328936092	10.3049798689393	1.02	0.76	1.37	3.56363304696163	5.31017390214575	7.05671475732987	4.91018786441956	7.31667686001069	9.72316585560182	5.01856732498859	7.47853745726426	9.93708415987674	6.31595157764379	1.11461456560687	-0.522408008499321	-0.514799542536573	-0.153183575014406	-0.124968978378113	-0.166344341992692	0.172238917097335	0.21128416385082	0.154027020679015	0.197026035187219	0.236906658592411	0.178430296956347	0.00174374266476114	0.00249099386282999	0.00254916979447476
133	8.47500280622663	0.15	6.33556337859035	3.97866769744744	8.69245905973325	0.14766686155583	7.66812662025286	4.79180197958906	10.5444512609167	1	0.76	1.34	3.31411202293126	5.30343923513272	7.29276644733417	4.58379596131823	7.33526301431308	10.0867300673079	4.69112418123461	7.50669834992153	10.3233432916387	6.33556337859035	1.13332087622967	-0.981418069167137	-0.734150266808083	-0.153183575014406	-0.124968978378113	-0.166344341992692	0.172238917097335	0.21128416385082	0.154027020679015	0.197026035187219	0.236906658592411	0.178430296956347	0.00174374266476114	0.00249099386282999	0.00254916979447476
133	8.47500280622663	0.15	6.37408223189909	3.99691124468416	8.75125321911403	0.173332813549409	8.36102763869211	5.51020580091722	11.211849476467	0.99	0.76	1.42	3.85740172297296	5.85311031648708	7.8488189100012	5.36034854934463	8.13363855967653	10.9069285700084	5.46506632764235	8.29176692027381	11.1217102961698	6.37408223189909	1.14089544096273	1.95461529237134	2.30041684684239	-0.153183575014406	-0.124968978378113	-0.166344341992692	0.172238917097335	0.21128416385082	0.154027020679015	0.197026035187219	0.236906658592411	0.178430296956347	0.00174374266476114	0.00249099386282999	0.00254916979447476
133	8.47500280622663	0.15	6.38749518693073	3.97418510133225	8.80080527252921	0.176020182000375	8.60383723759232	5.69744180737858	11.5102326678061	1	0.71	1.4	3.9352881838685	5.94276873055125	7.950249277234	5.44019533447238	8.21536345275028	10.9905315710282	5.52442451944206	8.34220152633695	11.1596172687859	6.38749518693073	1.11727507584305	0.831515507806465	0.900205649363981	-0.153183575014406	-0.124968978378113	-0.166344341992692	0.172238917097335	0.21128416385082	0.154027020679015	0.197026035187219	0.236906658592411	0.178430296956347	0.00174374266476114	0.00249099386282999	0.00254916979447476
133	8.47500280622663	0.15	6.42799384277782	4.04639462486209	8.80959306069354	0.165375806605838	8.97901797368363	5.82964715217047	12.1283887951968	1.04	0.76	1.33	3.93713159435119	6.0641020678713	8.19107254139141	5.39645635093864	8.31180297957427	11.2271496082099	5.52702583602246	8.51338904494505	11.4996903859252	6.42799384277782	1.13452648110171	0.317710907193493	0.573894777198759	-0.153183575014406	-0.124968978378113	-0.166344341992692	0.172238917097335	0.21128416385082	0.154027020679015	0.197026035187219	0.236906658592411	0.178430296956347	0.00174374266476114	0.00249099386282999	0.00254916979447476
133	8.47500280622663	0.15	6.52006850400376	4.05635499121838	8.98378201678915	0.176959852470342	8.87335470388773	5.88558967015873	11.8611197376167	0.99	0.77	1.28	4.11864266068664	6.20943342552979	8.30022419037294	5.72253769318458	8.62753090237512	11.5325241115657	5.88004676046767	8.86407190137877	11.8488794374213	6.52006850400376	1.09987455155762	0.614027605051721	0.517735369554381	-0.153183575014406	-0.124968978378113	-0.166344341992692	0.172238917097335	0.21128416385082	0.154027020679015	0.197026035187219	0.236906658592411	0.178430296956347	0.00174374266476114	0.00249099386282999	0.00254916979447476
133	8.47500280622663	0.15	6.56372076839017	4.16891844932195	8.95852308745838	0.210029911545706	9.86345808837304	6.87684190512278	12.8500742716233	0.99	0.75	1.34	4.81699614001203	6.9090201860639	9.00104423211577	6.69539357545124	9.60320665034198	12.5110197252327	6.84428363372445	9.81650155782871	12.7890424510375	6.56372076839017	1.12606322856077	0.416812458283	0.584751009519152	-0.153183575014406	-0.124968978378113	-0.166344341992692	0.172238917097335	0.21128416385082	0.154027020679015	0.197026035187219	0.236906658592411	0.178430296956347	0.00174374266476114	0.00249099386282999	0.00254916979447476
133	8.47500280622663	0.15	6.5643572864523	4.15870150010359	8.97001307280101	0.198301267038308	8.5448765864033	5.86241130198755	11.227341870819	0.99	0.72	1.3	4.10770504289557	5.98726886204472	7.86683268119387	5.71021034793409	8.3230329965005	10.9358556450669	5.83398186510268	8.50410500813215	11.1740465254699	6.5643572864523	1.06824848405463	-1.09899879664697	-1.45744964622813	-0.153183575014406	-0.124968978378113	-0.166344341992692	0.172238917097335	0.21128416385082	0.154027020679015	0.197026035187219	0.236906658592411	0.178430296956347	0.00174374266476114	0.00249099386282999	0.00254916979447476
133	8.47500280622663	0.15	6.59226221506568	4.1393659413316	9.04515848879976	0.150103607548339	8.13071551293458	5.11005683101633	11.1513741948528	1.01	0.74	1.37	3.51792467035187	5.59744160122703	7.67695853210219	4.85705455437146	7.72815843704485	10.5992623197182	4.95412478438386	7.88226388496407	10.8093257048097	6.59226221506568	1.14628464697812	-1.25394488610525	-1.00657524183743	-0.153183575014406	-0.124968978378113	-0.166344341992692	0.172238917097335	0.21128416385082	0.154027020679015	0.197026035187219	0.236906658592411	0.178430296956347	0.00174374266476114	0.00249099386282999	0.00254916979447476
133	8.47500280622663	0.15	6.6209582189446	4.13499060901227	9.10692582887693	0.213253301214476	10.0650753433094	7.04670812864251	13.0834425579764	1	0.77	1.29	4.89625506591226	6.99350324134413	9.090751416776	6.78419703515242	9.6901209836003	12.5960449320482	6.96324898420699	9.94481396742565	12.927071083039	6.6209582189446	1.12420950562086	-0.0257029997508705	0.0658882307158219	-0.153183575014406	-0.124968978378113	-0.166344341992692	0.172238917097335	0.21128416385082	0.154027020679015	0.197026035187219	0.236906658592411	0.178430296956347	0.00174374266476114	0.00249099386282999	0.00254916979447476
133	8.47500280622663	0.15	6.66336160455479	4.19620746117833	9.13051574793124	0.166450401397507	7.94610850199102	5.16982857912785	10.7223884248542	0.99	0.78	1.48	3.59973431450937	5.53284872092553	7.46596312734168	4.99183573549904	7.67253067897334	10.3532256224476	5.08267433742863	7.81152304649863	10.5406711526802	6.66336160455479	1.12690762681887	-0.601036852595415	-0.412460047481911	-0.153183575014406	-0.124968978378113	-0.166344341992692	0.172238917097335	0.21128416385082	0.154027020679015	0.197026035187219	0.236906658592411	0.178430296956347	0.00174374266476114	0.00249099386282999	0.00254916979447476
133	8.47500280622663	0.15	6.70886330902258	4.18340201636444	9.23432460168073	0.142508885439427	8.19188121701646	5.05453136497845	11.3292310690545	0.97	0.79	1.37	3.57798223521497	5.79883738986374	8.01969254451251	4.99383644271827	8.09351292968591	11.1931894166535	5.1163496273906	8.29156405302676	11.4684925901912	6.70886330902258	1.12903169748481	0.0329135094599627	0.391501750144136	-0.153183575014406	-0.124968978378113	-0.166344341992692	0.172238917097335	0.21128416385082	0.154027020679015	0.197026035187219	0.236906658592411	0.178430296956347	0.00174374266476114	0.00249099386282999	0.00254916979447476
133	8.47500280622663	0.15	6.73514725408344	4.23170087693384	9.23859363123304	0.175211814559657	8.68917474090039	5.74574607878171	11.6326034030191	1.01	0.77	1.32	3.95698976036829	5.98407500163737	8.01116024290646	5.46401450612785	8.263117823095	11.0622211400622	5.6008565698187	8.46953045385155	11.3382347067097	6.73514725408344	1.12497579099184	0.233466648647872	0.422660261025803	-0.153183575014406	-0.124968978378113	-0.166344341992692	0.172238917097335	0.21128416385082	0.154027020679015	0.197026035187219	0.236906658592411	0.178430296956347	0.00174374266476114	0.00249099386282999	0.00254916979447476
133	8.47500280622663	0.15	6.74180364568985	4.25481559029226	9.22879170108745	0.175785108339107	8.54208863547621	5.65421142844422	11.4299658425082	1.04	0.78	1.46	3.81088785237137	5.75729122032016	7.70369458826895	5.21943618237942	7.88525279985228	10.5510694173251	5.3210310511244	8.03883965756456	10.7567144357878	6.74180364568985	1.15218387342104	0.595305668498793	0.940746811854212	-0.153183575014406	-0.124968978378113	-0.166344341992692	0.172238917097335	0.21128416385082	0.154027020679015	0.197026035187219	0.236906658592411	0.178430296956347	0.00174374266476114	0.00249099386282999	0.00254916979447476
133	8.47500280622663	0.15	6.74328428844403	4.22631238778711	9.26025618910094	0.159856140821229	7.79856934571244	5.00723045545319	10.5899082359717	1.04	0.75	1.48	3.38096279308117	5.26571984886418	7.1504769046472	4.63375989252588	7.21690327112643	9.80004664972699	4.70388528094679	7.32690172474493	9.94771218054293	6.74328428844403	1.14914842476721	-0.65456556147741	-0.435953921251436	-0.153183575014406	-0.124968978378113	-0.166344341992692	0.172238917097335	0.21128416385082	0.154027020679015	0.197026035187219	0.236906658592411	0.178430296956347	0.00174374266476114	0.00249099386282999	0.00254916979447476
133	8.47500280622663	0.15	6.76355681760005	4.24786971297797	9.27924392222213	0.20157209036386	9.52665566556647	6.56640433645827	12.4869069946747	1.03	0.74	1.33	4.44365952701968	6.44693991411497	8.45022030121027	6.09534852281401	8.843239551372	11.59113057993	6.23185755001689	9.04159702062341	11.8510244479485	6.76355681760005	1.10755004093706	-0.741003848168453	-0.716322767603573	-0.153183575014406	-0.124968978378113	-0.166344341992692	0.172238917097335	0.21128416385082	0.154027020679015	0.197026035187219	0.236906658592411	0.178430296956347	0.00174374266476114	0.00249099386282999	0.00254916979447476
133	8.47500280622663	0.15	6.82634378250996	4.32597518384497	9.32671238117495	0.165245281800138	8.77770963069829	5.69749074801044	11.8579285133861	0.97	0.73	1.39	4.03434738498313	6.21542560768788	8.39650383039263	5.63146994087379	8.67599617467693	11.7205224084801	5.7336579854122	8.83320859483364	11.9320769879361	6.82634378250996	1.11026902640888	-0.726642149134448	-0.727584287837253	-0.153183575014406	-0.124968978378113	-0.166344341992692	0.172238917097335	0.21128416385082	0.154027020679015	0.197026035187219	0.236906658592411	0.178430296956347	0.00174374266476114	0.00249099386282999	0.00254916979447476
133	8.47500280622663	0.15	6.85662617345493	4.3158074380698	9.39744490884006	0.162405187583614	7.7041193219444	4.97246649535343	10.4357721485354	0.98	0.72	1.45	3.50162299305945	5.42525955362452	7.3488961141896	4.8772461946321	7.55658920599207	10.235932217352	4.94692820943607	7.66447165376392	10.3821004957493	6.85662617345493	1.09602917998824	-0.144869568134277	-0.275900912516304	-0.153183575014406	-0.124968978378113	-0.166344341992692	0.172238917097335	0.21128416385082	0.154027020679015	0.197026035187219	0.236906658592411	0.178430296956347	0.00174374266476114	0.00249099386282999	0.00254916979447476
133	8.47500280622663	0.15	6.86271038812258	4.27347456235564	9.45194621388952	0.159052838247134	8.7330991684078	5.59788295606857	11.868315380747	1	0.73	1.38	3.8940319826492	6.07496936543855	8.25590674822789	5.39792597058423	8.4211519202508	11.4443778699174	5.50160808178074	8.58362133331565	11.6644189643489	6.86271038812258	1.11303263562629	-0.471618849798191	-0.477480436954989	-0.153183575014406	-0.124968978378113	-0.166344341992692	0.172238917097335	0.21128416385082	0.154027020679015	0.197026035187219	0.236906658592411	0.178430296956347	0.00174374266476114	0.00249099386282999	0.00254916979447476
133	8.47500280622663	0.15	6.87429703402904	4.34090425905921	9.40768980899887	0.173725641345351	8.58104657757237	5.65921016607459	11.5028829890702	1.02	0.74	1.33	3.8725172028373	5.87188839340221	7.87125958396711	5.33429916289893	8.08838481559544	10.8424704682919	5.45100351152244	8.26454155842849	11.079851030362	6.87429703402904	1.11641830754156	0.930275696897791	1.10127672907555	-0.153183575014406	-0.124968978378113	-0.166344341992692	0.172238917097335	0.21128416385082	0.154027020679015	0.197026035187219	0.236906658592411	0.178430296956347	0.00174374266476114	0.00249099386282999	0.00254916979447476
133	8.47500280622663	0.15	6.88112623083843	4.28414943158032	9.47810303009654	0.159404471497506	8.33414708531443	5.34608298180756	11.3222111888213	1.1	0.8	1.43	3.45323610552875	5.38333911421334	7.31344212289794	4.65657643131901	7.25925748341071	9.86193853550241	4.7619220533735	7.42413557114103	10.0868727663183	6.88112623083843	1.18464489860502	1.72334663853895	2.42888252293584	-0.153183575014406	-0.124968978378113	-0.166344341992692	0.172238917097335	0.21128416385082	0.154027020679015	0.197026035187219	0.236906658592411	0.178430296956347	0.00174374266476114	0.00249099386282999	0.00254916979447476
133	8.47500280622663	0.15	6.93181454728224	4.38301587948064	9.48061321508385	0.156634190388529	8.74235350392813	5.57513127333883	11.9095757345174	1.09	0.79	1.32	3.63622907457314	5.70196439018412	7.7676997057951	4.92043143536505	7.71571984421459	10.5110082530641	5.0515338937988	7.91935892509001	10.792566740959	6.93181454728224	1.14204453700997	-0.585393483738983	-0.116035983852522	-0.153183575014406	-0.124968978378113	-0.166344341992692	0.172238917097335	0.21128416385082	0.154027020679015	0.197026035187219	0.236906658592411	0.178430296956347	0.00174374266476114	0.00249099386282999	0.00254916979447476
133	8.47500280622663	0.15	6.94036421058985	4.36989886724583	9.51082955393388	0.176923483760321	8.76038274119062	5.81028838575676	11.7104770966245	0.94	0.76	1.3	4.19496381350426	6.32489923939558	8.45483466528691	5.90134471493497	8.89767167448426	11.8939986340336	6.05233875377123	9.12566374878462	12.1983461820923	6.94036421058985	1.09235671735043	-1.97534232636885	-2.02808753915701	-0.153183575014406	-0.124968978378113	-0.166344341992692	0.172238917097335	0.21128416385082	0.154027020679015	0.197026035187219	0.236906658592411	0.178430296956347	0.00174374266476114	0.00249099386282999	0.00254916979447476
133	8.47500280622663	0.15	6.94455627719052	4.31236743482755	9.57674511955349	0.171433794520965	8.71446020251265	5.72328851513931	11.705631889886	1.05	0.83	1.44	3.82673233990665	5.82670375494305	7.82667516997944	5.22553578828809	7.95656614958083	10.6875965108736	5.35396256245483	8.15078938714871	10.9476949896366	6.94455627719052	1.16211382132392	0.753182593250964	1.26857056989455	-0.153183575014406	-0.124968978378113	-0.166344341992692	0.172238917097335	0.21128416385082	0.154027020679015	0.197026035187219	0.236906658592411	0.178430296956347	0.00174374266476114	0.00249099386282999	0.00254916979447476
133	8.47500280622663	0.15	7.00656454779989	4.41503247899774	9.59809661660203	0.157737597160856	8.54343989197976	5.4611440043884	11.6257357795711	1	0.78	1.38	3.77715929722966	5.90900613358355	8.04085296993745	5.224305190491	8.17292811477809	11.1215510390652	5.34629276883118	8.36394630100039	11.3817841305101	7.00656454779989	1.10694551651872	-0.0631777662338636	0.104211209607772	-0.153183575014406	-0.124968978378113	-0.166344341992692	0.172238917097335	0.21128416385082	0.154027020679015	0.197026035187219	0.236906658592411	0.178430296956347	0.00174374266476114	0.00249099386282999	0.00254916979447476
133	8.47500280622663	0.15	7.0189034767415	4.42666165280126	9.61114530068174	0.159610690067569	8.59371309687129	5.51495487830849	11.6724713154341	0.93	0.73	1.27	4.03081783875918	6.28104722819993	8.53127661764068	5.69876086737426	8.88012993442888	12.0614990014835	5.84015813697315	9.1015693859258	12.3616465708174	7.0189034767415	1.07215017449602	0.225811005596837	-0.0771373273167076	-0.153183575014406	-0.124968978378113	-0.166344341992692	0.172238917097335	0.21128416385082	0.154027020679015	0.197026035187219	0.236906658592411	0.178430296956347	0.00174374266476114	0.00249099386282999	0.00254916979447476
133	8.47500280622663	0.15	7.0523973429211	4.39186239680178	9.71293228904043	0.132586891949885	7.22826232807064	4.34169253594876	10.1148321201925	0.93	0.65	1.27	3.17269104373093	5.28205140279377	7.39141176185662	4.48519430441912	7.46717109889154	10.449147893364	4.55911317337402	7.59017769429927	10.6207805420591	7.0523973429211	1.04387441014072	0.0299238436269834	-0.673783621367128	-0.153183575014406	-0.124968978378113	-0.166344341992692	0.172238917097335	0.21128416385082	0.154027020679015	0.197026035187219	0.236906658592411	0.178430296956347	0.00174374266476114	0.00249099386282999	0.00254916979447476
133	8.47500280622663	0.15	7.0753596434902	4.46046842257805	9.69025086440234	0.177230442351855	9.38811662222414	6.22995840142982	12.5462748430185	0.89	0.7	1.2	4.68664596756469	7.06245147647789	9.43825698539109	6.7059814215841	10.1054504052308	13.5049193888775	6.8761123299294	10.3623154497365	13.8494824166764	7.0753596434902	1.02918839947803	-0.073906939708749	-0.835652946524153	-0.153183575014406	-0.124968978378113	-0.166344341992692	0.172238917097335	0.21128416385082	0.154027020679015	0.197026035187219	0.236906658592411	0.178430296956347	0.00174374266476114	0.00249099386282999	0.00254916979447476
133	8.47500280622663	0.15	7.07975931459975	4.43627724246336	9.72324138673615	0.162221074302416	9.19944277993145	5.93538330752954	12.4635022523334	1.01	0.76	1.33	4.08920099824051	6.33798503817436	8.58676907810822	5.6474325222566	8.75313853380225	11.8588445453479	5.78207180887925	8.96173726635993	12.1402606145933	7.07975931459975	1.12489822931772	0.552493503536785	0.785846566172846	-0.153183575014406	-0.124968978378113	-0.166344341992692	0.172238917097335	0.21128416385082	0.154027020679015	0.197026035187219	0.236906658592411	0.178430296956347	0.00174374266476114	0.00249099386282999	0.00254916979447476
133	8.47500280622663	0.15	7.10740897220062	4.50419682494711	9.71062111945412	0.173411713843121	8.54632121125688	5.63312268760632	11.4595197349074	1.05	0.76	1.37	3.77330075356455	5.72468274791711	7.67606474226966	5.15605675407733	7.82253816355988	10.4890195730424	5.26980419400705	7.99421738323362	10.7178657966319	7.10740897220062	1.1331875343669	1.47462448730383	1.78563156736728	-0.153183575014406	-0.124968978378113	-0.166344341992692	0.172238917097335	0.21128416385082	0.154027020679015	0.197026035187219	0.236906658592411	0.178430296956347	0.00174374266476114	0.00249099386282999	0.00254916979447476
133	8.47500280622663	0.15	7.11088984409756	4.49604974411729	9.72572994407782	0.147110813942927	8.02563301137157	5.00853955337669	11.0427264693664	1.02	0.68	1.41	3.42982052107356	5.49590963666237	7.56199875225119	4.72583312644991	7.57262709851204	10.4194210705742	4.7817867848171	7.6625388668215	10.5424505017261	7.11088984409756	1.11430258051269	-0.675911389506063	-0.745807840204202	-0.153183575014406	-0.124968978378113	-0.166344341992692	0.172238917097335	0.21128416385082	0.154027020679015	0.197026035187219	0.236906658592411	0.178430296956347	0.00174374266476114	0.00249099386282999	0.00254916979447476
133	8.47500280622663	0.15	7.11132772638922	4.4760944056234	9.74656104715504	0.163769912803952	8.32915288200424	5.39060933573226	11.2676964282762	1.01	0.75	1.31	3.70933141160903	5.7313721869098	7.75341296221057	5.12040439912103	7.91165309926373	10.7029017994064	5.24139274816055	8.09867853221742	10.9556648954082	7.11132772638922	1.09397137215088	-0.433204229623617	-0.448226165192369	-0.153183575014406	-0.124968978378113	-0.166344341992692	0.172238917097335	0.21128416385082	0.154027020679015	0.197026035187219	0.236906658592411	0.178430296956347	0.00174374266476114	0.00249099386282999	0.00254916979447476
133	8.47500280622663	0.15	7.12051718742274	4.42702393521215	9.81401043963333	0.179986530169553	9.24586855073367	6.16464174704593	12.3270953544214	0.92	0.71	1.29	4.53374331114047	6.79981034058629	9.0658773700321	6.42618112026787	9.63813119386458	12.8500812674613	6.56403559988627	9.84623854453281	13.1272944639155	7.12051718742274	1.0596302856985	1.62107082243124	1.15916482401715	-0.153183575014406	-0.124968978378113	-0.166344341992692	0.172238917097335	0.21128416385082	0.154027020679015	0.197026035187219	0.236906658592411	0.178430296956347	0.00174374266476114	0.00249099386282999	0.00254916979447476
133	8.47500280622663	0.15	7.16004318123354	4.50977300785886	9.81031335460821	0.146498510277001	8.01216088423274	4.99276081683348	11.031560951632	0.98	0.72	1.39	3.50782949592323	5.62920903020924	7.75058856449526	4.88147708339848	7.83357768972577	10.7856782960531	4.96754646698704	7.97127720760309	10.97590908342	7.16004318123354	1.10826849465296	0.842048676448834	0.831894593093698	-0.153183575014406	-0.124968978378113	-0.166344341992692	0.172238917097335	0.21128416385082	0.154027020679015	0.197026035187219	0.236906658592411	0.178430296956347	0.00174374266476114	0.00249099386282999	0.00254916979447476
133	8.47500280622663	0.15	7.16025242630363	4.49212005529365	9.82838479731362	0.18771381280949	9.63994818479442	6.50906705089517	12.7708293186937	1.04	0.79	1.32	4.38752627229802	6.49793981129145	8.60835335028487	6.00944973340301	8.9000134114711	11.7905770895392	6.17291456730091	9.14216776081708	12.1119323834099	7.16025242630363	1.13198488057312	-0.176460310715671	0.115415701031247	-0.153183575014406	-0.124968978378113	-0.166344341992692	0.172238917097335	0.21128416385082	0.154027020679015	0.197026035187219	0.236906658592411	0.178430296956347	0.00174374266476114	0.00249099386282999	0.00254916979447476
133	8.47500280622663	0.15	7.17486979383564	4.54212224877022	9.80761733890106	0.184178155524933	8.71770150885343	5.8530878285986	11.5823151891083	1.01	0.72	1.38	4.02408164840849	5.99354455039494	7.96300745238138	5.55304737746002	8.27081549411988	10.9885836107797	5.65058603021912	8.41527530265018	11.1803915065359	7.17486979383564	1.09313953875353	0.333707227517211	0.17083952252856	-0.153183575014406	-0.124968978378113	-0.166344341992692	0.172238917097335	0.21128416385082	0.154027020679015	0.197026035187219	0.236906658592411	0.178430296956347	0.00174374266476114	0.00249099386282999	0.00254916979447476
133	8.47500280622663	0.15	7.17795098587477	4.50205032832225	9.85385164342728	0.159811258215991	8.66222740091933	5.56124154235942	11.7632132594792	1	0.76	1.43	3.85265179675869	6.00091646908139	8.14918114140409	5.33206506041219	8.30526056420694	11.2784560680017	5.43336505371408	8.46281308010643	11.4924653177291	7.17795098587477	1.14321543409559	0.0758402741183239	0.473379691989684	-0.153183575014406	-0.124968978378113	-0.166344341992692	0.172238917097335	0.21128416385082	0.154027020679015	0.197026035187219	0.236906658592411	0.178430296956347	0.00174374266476114	0.00249099386282999	0.00254916979447476
133	8.47500280622663	0.15	7.17993073360203	4.46712732119693	9.89273414600712	0.169288685004455	9.29151280368922	6.07797814334039	12.5050474640381	1.08	0.76	1.46	3.98160491637777	6.08674993349416	8.19189495061054	5.39634001028475	8.2494805206826	11.1026210310805	5.49302567350905	8.39644476527522	11.3002725756462	7.17993073360203	1.18032855376939	-0.840670397720899	-0.243858457841094	-0.153183575014406	-0.124968978378113	-0.166344341992692	0.172238917097335	0.21128416385082	0.154027020679015	0.197026035187219	0.236906658592411	0.178430296956347	0.00174374266476114	0.00249099386282999	0.00254916979447476
133	8.47500280622663	0.15	7.21447738356925	4.51447064953627	9.91448411760223	0.187825050073493	9.51857280707268	6.42823940365154	12.6089062104938	1	0.78	1.42	4.4703902059597	6.61950060965071	8.76861101334171	6.19619984441149	9.17498177070076	12.15376369699	6.33209533064599	9.37643487506083	12.4205972838909	7.21447738356925	1.12649429115452	-1.61165707444039	-1.34381345399294	-0.153183575014406	-0.124968978378113	-0.166344341992692	0.172238917097335	0.21128416385082	0.154027020679015	0.197026035187219	0.236906658592411	0.178430296956347	0.00174374266476114	0.00249099386282999	0.00254916979447476
133	8.47500280622663	0.15	7.22788039141066	4.54502841977146	9.91073236304987	0.170466154043029	8.55861267572365	5.61088874042713	11.5063366110202	0.98	0.75	1.36	3.93958123788275	6.0092708088558	8.07896037982884	5.4809187345226	8.36036191876538	11.2398051030081	5.59834464484337	8.53909362483473	11.4815334203059	7.22788039141066	1.08778109218186	0.0273101650796242	-0.132703894946231	-0.153183575014406	-0.124968978378113	-0.166344341992692	0.172238917097335	0.21128416385082	0.154027020679015	0.197026035187219	0.236906658592411	0.178430296956347	0.00174374266476114	0.00249099386282999	0.00254916979447476
133	8.47500280622663	0.15	7.28469648170017	4.60979811045599	9.95959485294435	0.179338513132792	8.76361089341292	5.83667108061158	11.6905507062143	0.94	0.76	1.36	4.21729248173137	6.33215574822778	8.44701901472419	5.93462260284701	8.9106825744162	11.8867425459854	6.06888959742471	9.11371927231513	12.1555737575242	7.28469648170017	1.10793795801644	0.253645755929854	0.14721548847794	-0.153183575014406	-0.124968978378113	-0.166344341992692	0.172238917097335	0.21128416385082	0.154027020679015	0.197026035187219	0.236906658592411	0.178430296956347	0.00174374266476114	0.00249099386282999	0.00254916979447476
133	8.47500280622663	0.15	7.2909744598938	4.63144996317093	9.95049895661666	0.143420580540669	8.09344157122186	5.00530301937784	11.1815801230659	1.01	0.73	1.43	3.43617291482533	5.55620001568073	7.67622711653613	4.73910020551743	7.66299871656691	10.5868972276164	4.81510452588655	7.78646057348638	10.7568847382359	7.2909744598938	1.11946656808174	1.14092435846502	1.25779089249838	-0.153183575014406	-0.124968978378113	-0.166344341992692	0.172238917097335	0.21128416385082	0.154027020679015	0.197026035187219	0.236906658592411	0.178430296956347	0.00174374266476114	0.00249099386282999	0.00254916979447476
133	8.47500280622663	0.15	7.32472887426817	4.62374232914864	10.0257154193877	0.163653612738205	8.51455478982224	5.50932489698704	11.5197846826574	1.08	0.72	1.35	3.59896271161432	5.56212707864185	7.52529144566937	4.87277347399256	7.53077690977927	10.188780345566	4.96543789466833	7.67399058040467	10.3816484962341	7.32472887426817	1.12647405069445	0.459128696025546	0.715463203931871	-0.153183575014406	-0.124968978378113	-0.166344341992692	0.172238917097335	0.21128416385082	0.154027020679015	0.197026035187219	0.236906658592411	0.178430296956347	0.00174374266476114	0.00249099386282999	0.00254916979447476
133	8.47500280622663	0.15	7.32517069320401	4.60801574526236	10.0423256411457	0.192281025098779	8.99149270779475	6.11423219028454	11.868753225305	0.97	0.71	1.24	4.33141579488457	6.36971124453144	8.40800669417832	6.04723427227272	8.89296663412062	11.7386989959685	6.19140923494788	9.1052791192657	12.019061769877	7.32517069320401	1.04230681914409	-0.775311834072444	-1.41709003642832	-0.153183575014406	-0.124968978378113	-0.166344341992692	0.172238917097335	0.21128416385082	0.154027020679015	0.197026035187219	0.236906658592411	0.178430296956347	0.00174374266476114	0.00249099386282999	0.00254916979447476
133	8.47500280622663	0.15	7.34065668831037	4.57810082632508	10.1032125502957	0.180161387045955	8.95210310295498	5.97054097711319	11.9336652287968	1.01	0.76	1.36	4.10775102775822	6.15907517639063	8.21039932502304	5.67005056164368	8.50155411735311	11.3330576730625	5.79583451303446	8.69088219465249	11.5852718733678	7.34065668831037	1.09900493088294	0.232401565443786	0.180191294611177	-0.153183575014406	-0.124968978378113	-0.166344341992692	0.172238917097335	0.21128416385082	0.154027020679015	0.197026035187219	0.236906658592411	0.178430296956347	0.00174374266476114	0.00249099386282999	0.00254916979447476
133	8.47500280622663	0.15	7.35413400292014	4.58718058795433	10.1210874178859	0.177396777014761	8.91860338159583	5.92009923884993	11.9171075243417	1.04	0.77	1.44	3.99188408732234	6.01375576383882	8.03562744035531	5.46824964400657	8.23789396069673	11.0075382773869	5.57652479669759	8.40235679391536	11.2270141402763	7.35413400292014	1.11891215535464	0.71373610335448	0.866659140790284	-0.153183575014406	-0.124968978378113	-0.166344341992692	0.172238917097335	0.21128416385082	0.154027020679015	0.197026035187219	0.236906658592411	0.178430296956347	0.00174374266476114	0.00249099386282999	0.00254916979447476
133	8.47500280622663	0.15	7.38624350364265	4.65840337471695	10.1140836325683	0.20202267411526	10.2519791980636	7.07079808199459	13.4331603141327	1	0.78	1.32	4.88692125072368	7.08556720528801	9.28421315985235	6.75736417845237	9.7975300931931	12.8376960079338	6.93276710358061	10.0525196492963	13.1710843876326	7.38624350364265	1.10035598636598	0.185928401873677	0.185638180729391	-0.153183575014406	-0.124968978378113	-0.166344341992692	0.172238917097335	0.21128416385082	0.154027020679015	0.197026035187219	0.236906658592411	0.178430296956347	0.00174374266476114	0.00249099386282999	0.00254916979447476
133	8.47500280622663	0.15	7.39164579480544	4.67618661100705	10.1071049786038	0.178189175269777	9.64978967422079	6.41423622128101	12.8853431271606	1	0.77	1.38	4.43956855003522	6.67903414750904	8.91849974498286	6.14221641946107	9.24055406389562	12.3388917083302	6.28289243108258	9.45145778091928	12.6202968529798	7.39164579480544	1.13179643680264	1.02451465176927	1.31294498822934	-0.153183575014406	-0.124968978378113	-0.166344341992692	0.172238917097335	0.21128416385082	0.154027020679015	0.197026035187219	0.236906658592411	0.178430296956347	0.00174374266476114	0.00249099386282999	0.00254916979447476
133	8.47500280622663	0.15	7.40844998478083	4.65467618514517	10.1622237844165	0.17397037111604	9.26074125400493	6.11015495983551	12.4113275481743	1.01	0.77	1.38	4.21634439481026	6.3904229491363	8.56450150346234	5.82660088556219	8.83097786328483	11.8353548410075	5.95837549145758	9.03245055271951	12.1038771979891	7.40844998478083	1.13442201217369	-1.36007901766481	-1.01413059666401	-0.153183575014406	-0.124968978378113	-0.166344341992692	0.172238917097335	0.21128416385082	0.154027020679015	0.197026035187219	0.236906658592411	0.178430296956347	0.00174374266476114	0.00249099386282999	0.00254916979447476
133	8.47500280622663	0.15	7.41125691114043	4.633632659785	10.1888811624959	0.188567812977824	9.33144341662921	6.30921961290071	12.3536672203577	0.95	0.75	1.28	4.5226080709606	6.68901447390837	8.85542087685614	6.34391201988896	9.38275407827357	12.4215961366582	6.50373979898045	9.61964504159945	12.7345220306905	7.41125691114043	1.0702165986006	-0.457851310211794	-0.698214508358902	-0.153183575014406	-0.124968978378113	-0.166344341992692	0.172238917097335	0.21128416385082	0.154027020679015	0.197026035187219	0.236906658592411	0.178430296956347	0.00174374266476114	0.00249099386282999	0.00254916979447476
133	8.47500280622663	0.15	7.43688450652537	4.66254830975525	10.2112207032955	0.183003135802389	8.83131716110907	5.91797245982756	11.7446618623906	0.99	0.72	1.29	4.12126692936961	6.15011570363301	8.17896447789642	5.7153816502023	8.5289933997412	11.3426051492801	5.84379742576438	8.72023048279865	11.600345618158	7.43688450652537	1.04509627102254	0.654471823825083	0.0951861391338741	-0.153183575014406	-0.124968978378113	-0.166344341992692	0.172238917097335	0.21128416385082	0.154027020679015	0.197026035187219	0.236906658592411	0.178430296956347	0.00174374266476114	0.00249099386282999	0.00254916979447476
133	8.47500280622663	0.15	7.48277565751302	4.70173310795032	10.2638182070757	0.189701578932791	9.92148534144896	6.72001723174693	13.122953451151	1.14	0.84	1.53	4.22054151832923	6.23124009403688	8.24193866974453	5.63528674473211	8.31998087275541	11.0046750007787	5.75424285871196	8.49586704142052	11.2372668620166	7.48277565751302	1.21036445834171	-0.203239000271283	0.768326691741032	-0.153183575014406	-0.124968978378113	-0.166344341992692	0.172238917097335	0.21128416385082	0.154027020679015	0.197026035187219	0.236906658592411	0.178430296956347	0.00174374266476114	0.00249099386282999	0.00254916979447476
133	8.47500280622663	0.15	7.54287237325297	4.78939060589918	10.2963541406068	0.174843095264266	8.80647004497209	5.81949668226407	11.7934434076801	0.95	0.72	1.31	4.19482070824007	6.34789654983919	8.50097239143832	5.89729085921022	8.92419364313779	11.9510964270654	6.02453305937385	9.1156326948247	12.2090794574521	7.54287237325297	1.06171192673842	0.497543319969559	0.194278869895938	-0.153183575014406	-0.124968978378113	-0.166344341992692	0.172238917097335	0.21128416385082	0.154027020679015	0.197026035187219	0.236906658592411	0.178430296956347	0.00174374266476114	0.00249099386282999	0.00254916979447476
133	8.47500280622663	0.15	7.55415488491499	4.79991388720964	10.3083958826203	0.175333508697959	9.60785607817465	6.35459690800808	12.8611152483412	0.91	0.75	1.27	4.7192363632377	7.1352667105818	9.55129705792591	6.71619901449455	10.1545817079795	13.5929644014645	6.89420868310923	10.4238771805526	13.9533175676874	7.55415488491499	1.05439325642926	0.34481049507745	-0.0300159556325608	-0.153183575014406	-0.124968978378113	-0.166344341992692	0.172238917097335	0.21128416385082	0.154027020679015	0.197026035187219	0.236906658592411	0.178430296956347	0.00174374266476114	0.00249099386282999	0.00254916979447476
133	8.47500280622663	0.15	7.55924393655961	4.74911311037726	10.369374762742	0.195656156669612	9.79776962437067	6.6961624183089	12.8993768304325	0.97	0.73	1.33	4.74119743698621	6.93728098712684	9.13336453726746	6.61798235322523	9.68337719792449	12.7487720426237	6.7566048386671	9.88603630487845	13.0144863855243	7.55924393655961	1.06963439176197	-0.225622050931237	-0.455055745313746	-0.153183575014406	-0.124968978378113	-0.166344341992692	0.172238917097335	0.21128416385082	0.154027020679015	0.197026035187219	0.236906658592411	0.178430296956347	0.00174374266476114	0.00249099386282999	0.00254916979447476
133	8.47500280622663	0.15	7.60044011062512	4.76143597266265	10.4394442485876	0.146044831489527	8.7372187599265	5.43859250878238	12.0358450110706	1.04	0.76	1.37	3.66792941814122	5.89260947028457	8.11728952242791	5.02485381224388	8.0725384230073	11.1202230337707	5.13647377680234	8.25208558612535	11.3661964191787	7.60044011062512	1.11806354427169	-0.285139634820102	-0.0318268679318118	-0.153183575014406	-0.124968978378113	-0.166344341992692	0.172238917097335	0.21128416385082	0.154027020679015	0.197026035187219	0.236906658592411	0.178430296956347	0.00174374266476114	0.00249099386282999	0.00254916979447476
133	8.47500280622663	0.15	7.61182841176046	4.8115327975871	10.4121240259338	0.141392674239026	7.95940289787629	4.89708839672815	11.0217173990244	0.97	0.75	1.26	3.46951187718299	5.63911464369663	7.80871741021026	4.84408893951744	7.87326109296408	10.9024332464107	4.97245615540762	8.08242578862643	11.1914869446124	7.61182841176046	1.06727601311684	0.482926192234683	0.292423830877773	-0.153183575014406	-0.124968978378113	-0.166344341992692	0.172238917097335	0.21128416385082	0.154027020679015	0.197026035187219	0.236906658592411	0.178430296956347	0.00174374266476114	0.00249099386282999	0.00254916979447476
133	8.47500280622663	0.15	7.66326914689202	4.75953309452261	10.5670051992614	0.157556738567712	8.86265601769213	5.66301545122543	12.0622965841588	1	0.8	1.34	3.93537703022487	6.15889065096273	8.3824042717006	5.45311097182119	8.53415414204743	11.6151973122737	5.60003586843759	8.7647416007585	11.9290691898395	7.66326914689202	1.10619938851713	0.570502175961996	0.652500326168216	-0.153183575014406	-0.124968978378113	-0.166344341992692	0.172238917097335	0.21128416385082	0.154027020679015	0.197026035187219	0.236906658592411	0.178430296956347	0.00174374266476114	0.00249099386282999	0.00254916979447476
133	8.47500280622663	0.15	7.73776728419496	4.88118250770592	10.594352060684	0.182435519566516	10.017241334834	6.70638827180821	13.3280943978597	1	0.73	1.27	4.64272193864575	6.93477088188382	9.22681982512188	6.4237854716712	9.59512135964962	12.7664572476281	6.57889654841947	9.82617637402112	13.0733831071258	7.73776728419496	1.08716502279717	-1.75540653417608	-1.79204017434429	-0.153183575014406	-0.124968978378113	-0.166344341992692	0.172238917097335	0.21128416385082	0.154027020679015	0.197026035187219	0.236906658592411	0.178430296956347	0.00174374266476114	0.00249099386282999	0.00254916979447476
133	8.47500280622663	0.15	7.75254073072429	4.91580572053406	10.5892757409145	0.176560862066496	9.24758189836878	6.12953832501587	12.3656254717217	1.04	0.82	1.39	4.13426440069252	6.23732924205439	8.34039408341627	5.6638822544272	8.54505057856825	11.4262189027093	5.81010279659494	8.76505396282258	11.7211231803586	7.75254073072429	1.12800918108201	0.388478389322672	0.662265086249736	-0.153183575014406	-0.124968978378113	-0.166344341992692	0.172238917097335	0.21128416385082	0.154027020679015	0.197026035187219	0.236906658592411	0.178430296956347	0.00174374266476114	0.00249099386282999	0.00254916979447476
133	8.47500280622663	0.15	7.77317257254185	4.93820481802627	10.6081403270574	0.159414437614007	9.19994314788614	5.90158552039922	12.4983007753731	0.98	0.74	1.36	4.15291666646386	6.47395468511178	8.79499270375969	5.78276466411413	9.01471409057139	12.2466635170287	5.90238195807879	9.19937028343468	12.5018682169226	7.77317257254185	1.09340423853857	-0.158272981479296	-0.258529894178883	-0.153183575014406	-0.124968978378113	-0.166344341992692	0.172238917097335	0.21128416385082	0.154027020679015	0.197026035187219	0.236906658592411	0.178430296956347	0.00174374266476114	0.00249099386282999	0.00254916979447476
133	8.47500280622663	0.15	7.81214946410709	4.92203550641882	10.7022634217954	0.186730520230016	9.5674787207735	6.4500785836147	12.6848788579323	0.94	0.7	1.29	4.67472945850186	6.93408212625604	9.19343479401022	6.5864559204542	9.76976885589252	12.9530817913308	6.72248490671982	9.97016805145276	13.2211781820578	7.81214946410709	1.04243188325471	0.334582415994581	-0.243018554401865	-0.153183575014406	-0.124968978378113	-0.166344341992692	0.172238917097335	0.21128416385082	0.154027020679015	0.197026035187219	0.236906658592411	0.178430296956347	0.00174374266476114	0.00249099386282999	0.00254916979447476
133	8.47500280622663	0.15	7.876795508646	4.99375064571342	10.7598403715786	0.161790130403191	9.30994696206545	6.00143247259723	12.6184614515337	0.98	0.71	1.36	4.22708201023522	6.55741933268138	8.88775665512754	5.88817424099522	9.13425088716222	12.3803275333292	5.99394438526648	9.2982356718815	12.6037514198253	7.876795508646	1.09775805310598	-0.53502920831852	-0.671529279225015	-0.153183575014406	-0.124968978378113	-0.166344341992692	0.172238917097335	0.21128416385082	0.154027020679015	0.197026035187219	0.236906658592411	0.178430296956347	0.00174374266476114	0.00249099386282999	0.00254916979447476
133	8.47500280622663	0.15	7.87958501586668	4.96525504744305	10.7939149842903	0.158024535439064	9.08250051022566	5.80925674408724	12.3557442763641	1.05	0.78	1.44	3.88997716528781	6.0817968881222	8.2736166109566	5.31482674396846	8.30948238997811	11.3041380359878	5.42302422063944	8.47932577033693	11.5349747983168	7.87958501586668	1.13720476736239	-0.761469034998642	-0.416428404499969	-0.153183575014406	-0.124968978378113	-0.166344341992692	0.172238917097335	0.21128416385082	0.154027020679015	0.197026035187219	0.236906658592411	0.178430296956347	0.00174374266476114	0.00249099386282999	0.00254916979447476
133	8.47500280622663	0.15	7.89211943414834	4.9241084473572	10.8601304209395	0.166529162498017	9.32122777390688	6.06542088670561	12.5770346611081	1.02	0.78	1.36	4.13288599534954	6.35134353341911	8.56980107148869	5.68376832876922	8.73471111010591	11.7856538914426	5.8185947953043	8.94184354246478	12.0659770283589	7.89211943414834	1.11206618794803	-0.473218482714826	-0.302051191119034	-0.153183575014406	-0.124968978378113	-0.166344341992692	0.172238917097335	0.21128416385082	0.154027020679015	0.197026035187219	0.236906658592411	0.178430296956347	0.00174374266476114	0.00249099386282999	0.00254916979447476
133	8.47500280622663	0.15	7.90208098493616	5.00036136973756	10.8038006001348	0.16899335457255	9.60140725935548	6.27720233998402	12.9256121787269	1.06	0.81	1.4	4.17709627053043	6.38915240941551	8.60120854830059	5.69389095467301	8.70919288326065	11.7244948118483	5.83473057072825	8.92414606740468	12.0148977696923	7.90208098493616	1.14393231972763	-1.21793257297284	-0.662107224702103	-0.153183575014406	-0.124968978378113	-0.166344341992692	0.172238917097335	0.21128416385082	0.154027020679015	0.197026035187219	0.236906658592411	0.178430296956347	0.00174374266476114	0.00249099386282999	0.00254916979447476
133	8.47500280622663	0.15	7.90870205658855	4.97506430979034	10.8423398033868	0.176152633394717	9.2767787068511	6.144492289328	12.4090651243742	1.01	0.74	1.35	4.2224766017145	6.37497439731446	8.52747219291441	5.82579379400182	8.79561683437509	11.7654398747484	5.95081853110029	8.98451883608015	12.0177115802979	7.90870205658855	1.09258385343368	-0.158585773941003	-0.187781785874447	-0.153183575014406	-0.124968978378113	-0.166344341992692	0.172238917097335	0.21128416385082	0.154027020679015	0.197026035187219	0.236906658592411	0.178430296956347	0.00174374266476114	0.00249099386282999	0.00254916979447476
133	8.47500280622663	0.15	7.9400796627048	4.93727788729348	10.9428814381161	0.160621923436189	9.02564908918474	5.80428134470735	12.2470168336621	0.97	0.71	1.28	4.12111988870454	6.40833546151658	8.69555103432862	5.7587730140565	8.95488370089705	12.1509943877376	5.88600222104222	9.15278269916724	12.4192328693636	7.9400796627048	1.0511546556766	-0.693359497868058	-1.14620029227937	-0.153183575014406	-0.124968978378113	-0.166344341992692	0.172238917097335	0.21128416385082	0.154027020679015	0.197026035187219	0.236906658592411	0.178430296956347	0.00174374266476114	0.00249099386282999	0.00254916979447476
133	8.47500280622663	0.15	7.95040236544791	4.97558104899536	10.9252236819005	0.167243468568717	9.2986544533359	6.0590647381622	12.5382441685096	1	0.77	1.34	4.19925876910162	6.44446922774756	8.68967968639351	5.81269394003717	8.92055700461116	12.0284200691851	5.95501450671631	9.13895304781763	12.3246260851016	7.95040236544791	1.10298483473927	0.463420100933172	0.627320921200652	-0.153183575014406	-0.124968978378113	-0.166344341992692	0.172238917097335	0.21128416385082	0.154027020679015	0.197026035187219	0.236906658592411	0.178430296956347	0.00174374266476114	0.00249099386282999	0.00254916979447476
133	8.47500280622663	0.15	7.97262706822993	4.955480477	10.9897736594598	0.178658900476063	9.64077994374828	6.41342240608978	12.8681374814068	0.99	0.71	1.31	4.49219018549561	6.75274670863815	9.0133032317807	6.2438223107515	9.38583381762964	12.5278453245078	6.37047832721955	9.57675133191105	12.781790621302	7.97262706822993	1.07428836659868	-0.0578233664100894	-0.238801840753051	-0.153183575014406	-0.124968978378113	-0.166344341992692	0.172238917097335	0.21128416385082	0.154027020679015	0.197026035187219	0.236906658592411	0.178430296956347	0.00174374266476114	0.00249099386282999	0.00254916979447476
133	8.47500280622663	0.15	7.97780703379509	5.01731518753445	10.9382988800557	0.176474746174819	9.36955914856648	6.20945208573397	12.529666211399	0.95	0.73	1.31	4.45909730848335	6.72841587376705	8.99773443905075	6.25933624059941	9.44483028894	12.6303243372806	6.39971245923261	9.65632506846993	12.9120679714468	7.97780703379509	1.05899198590528	-0.229554768373303	-0.603069881158014	-0.153183575014406	-0.124968978378113	-0.166344341992692	0.172238917097335	0.21128416385082	0.154027020679015	0.197026035187219	0.236906658592411	0.178430296956347	0.00174374266476114	0.00249099386282999	0.00254916979447476
133	8.47500280622663	0.15	7.98908967855126	5.06545335206377	10.9127260050387	0.199104830662785	10.6800536438046	7.33574898206266	14.0243583055466	0.92	0.71	1.2	5.382652932051	7.83655795759286	10.2904629831347	7.62222400340595	11.0971301554243	14.5720363074427	7.81983962668071	11.3846755810011	14.9507917623221	7.98908967855126	1.03513423138504	0.284000057689272	-0.261038824188097	-0.153183575014406	-0.124968978378113	-0.166344341992692	0.172238917097335	0.21128416385082	0.154027020679015	0.197026035187219	0.236906658592411	0.178430296956347	0.00174374266476114	0.00249099386282999	0.00254916979447476
133	8.47500280622663	0.15	8.14523595638652	5.11968734859882	11.1707845641742	0.1623050104229	9.72956238453299	6.27847652633507	13.1806482427309	1.06	0.78	1.38	4.18043430942658	6.47829075053506	8.77614719164355	5.69969574413116	8.83264356930747	11.9655913944838	5.83339904374232	9.03957961818108	12.2447181883685	8.14523595638652	1.12563258853811	-1.18603294468562	-0.865608036585925	-0.153183575014406	-0.124968978378113	-0.166344341992692	0.172238917097335	0.21128416385082	0.154027020679015	0.197026035187219	0.236906658592411	0.178430296956347	0.00174374266476114	0.00249099386282999	0.00254916979447476
133	8.47500280622663	0.15	8.150090228648	5.17899878588444	11.1211816714116	0.181709582947908	9.32027950691581	6.23226583126617	12.4082931825655	0.95	0.75	1.31	4.49670013622231	6.72476162973036	8.95282312323842	6.32415574918731	9.45769978744942	12.5912438257115	6.47907264426534	9.68891034692104	12.8992896290562	8.150090228648	1.06491768180851	-0.0117990256070362	-0.297004872508071	-0.153183575014406	-0.124968978378113	-0.166344341992692	0.172238917097335	0.21128416385082	0.154027020679015	0.197026035187219	0.236906658592411	0.178430296956347	0.00174374266476114	0.00249099386282999	0.00254916979447476
133	8.47500280622663	0.15	8.20291691945442	5.21012552962841	11.1957083092804	0.165402412396874	9.52045163466271	6.1814959470127	12.8594073223127	0.99	0.72	1.27	4.30192067249586	6.62561749610872	8.94931431972159	5.96437191615621	9.1860473331455	12.4077227501348	6.10660499405741	9.4044288439707	12.7024536953608	8.20291691945442	1.07272754481363	-1.13835299611679	-1.33872574267082	-0.153183575014406	-0.124968978378113	-0.166344341992692	0.172238917097335	0.21128416385082	0.154027020679015	0.197026035187219	0.236906658592411	0.178430296956347	0.00174374266476114	0.00249099386282999	0.00254916979447476
133	8.47500280622663	0.15	8.23008544607226	5.12848579480142	11.3316850973431	0.150440239825595	8.88373185696403	5.58766614571742	12.1797975682106	1	0.71	1.3	3.88389320201594	6.17493330274209	8.46597340346825	5.38224330495897	8.55713370542762	11.7320241058963	5.49427752791591	8.73425195440769	11.9762993713272	8.23008544607226	1.05279250962519	-0.313179175071627	-0.672385962936768	-0.153183575014406	-0.124968978378113	-0.166344341992692	0.172238917097335	0.21128416385082	0.154027020679015	0.197026035187219	0.236906658592411	0.178430296956347	0.00174374266476114	0.00249099386282999	0.00254916979447476
133	8.47500280622663	0.15	8.3003834238049	5.17891326277308	11.4218535848367	0.165786671655318	10.2099869852305	6.63417722180718	13.7857967486539	1.02	0.76	1.3	4.53654941065415	6.98174150192763	9.42693359320111	6.24735003842252	9.61466063565573	12.9819712328889	6.4081072504648	9.86114998009602	13.3158272439375	8.3003834238049	1.09615635546624	-0.445736716898899	-0.444432546976305	-0.153183575014406	-0.124968978378113	-0.166344341992692	0.172238917097335	0.21128416385082	0.154027020679015	0.197026035187219	0.236906658592411	0.178430296956347	0.00174374266476114	0.00249099386282999	0.00254916979447476
133	8.47500280622663	0.15	8.37825652242447	5.24292534973921	11.5135876951097	0.173482187490016	10.0849699390973	6.64813453500147	13.5218053431931	1.03	0.81	1.38	4.49894528678877	6.82473071747159	9.15051614815441	6.17117177258847	9.36143537527656	12.5516989779646	6.32592832926503	9.59587708421643	12.8679571342992	8.37825652242447	1.11008854469245	-0.0185395145549743	0.265798971484389	-0.153183575014406	-0.124968978378113	-0.166344341992692	0.172238917097335	0.21128416385082	0.154027020679015	0.197026035187219	0.236906658592411	0.178430296956347	0.00174374266476114	0.00249099386282999	0.00254916979447476
133	8.47500280622663	0.15	8.40278085038856	5.29426773796255	11.5112939628146	0.169506891490825	9.9003951470407	6.47892837353683	13.3218619205446	1.06	0.75	1.3	4.2953734221936	6.56372346351443	8.83207350483527	5.84711876943868	8.93493228379681	12.0227457981549	5.99224256343902	9.15750742796199	12.3223814681343	8.40278085038856	1.10308411237711	-0.417062267500072	-0.287368113195134	-0.153183575014406	-0.124968978378113	-0.166344341992692	0.172238917097335	0.21128416385082	0.154027020679015	0.197026035187219	0.236906658592411	0.178430296956347	0.00174374266476114	0.00249099386282999	0.00254916979447476
133	8.47500280622663	0.15	8.51132307697512	5.33115145633757	11.6914946976127	0.153659834365199	10.3912762280491	6.58371718186658	14.1988352742316	1.05	0.84	1.32	4.41987319975657	6.97601704977863	9.53216089980069	6.0445790689778	9.54033854325201	13.0360980175262	6.22555607258122	9.82637127998554	13.4264561069092	8.51132307697512	1.13861684227907	-0.805620465704184	-0.252101235289593	-0.153183575014406	-0.124968978378113	-0.166344341992692	0.172238917097335	0.21128416385082	0.154027020679015	0.197026035187219	0.236906658592411	0.178430296956347	0.00174374266476114	0.00249099386282999	0.00254916979447476
133	8.47500280622663	0.15	8.56765703444684	5.44296593711684	11.6923481317768	0.15821455194212	8.91562023360452	5.70481089995416	12.1264295672549	0.99	0.76	1.35	3.98161200836836	6.22256218597131	8.46351236357426	5.52645446422838	8.63688036386351	11.7473062634986	5.65138107081522	8.83289839396233	12.0118490900088	8.56765703444684	1.08148470901693	1.08802744460099	0.972732287904132	-0.153183575014406	-0.124968978378113	-0.166344341992692	0.172238917097335	0.21128416385082	0.154027020679015	0.197026035187219	0.236906658592411	0.178430296956347	0.00174374266476114	0.00249099386282999	0.00254916979447476
133	8.47500280622663	0.15	8.72375156840292	5.4840750436009	11.9634280932049	0.15224330739094	9.27197727053229	5.85592640892059	12.688028132144	1.02	0.76	1.4	4.00567860195235	6.34238860887696	8.67909861580158	5.51696607585604	8.73528464765387	11.9536032194517	5.62978461145434	8.91344400173215	12.1972189356991	8.72375156840292	1.09546257358695	-0.0231281321170575	0.0317981246137855	-0.153183575014406	-0.124968978378113	-0.166344341992692	0.172238917097335	0.21128416385082	0.154027020679015	0.197026035187219	0.236906658592411	0.178430296956347	0.00174374266476114	0.00249099386282999	0.00254916979447476
133	8.47500280622663	0.15	8.83764940442712	5.59593573577422	12.07936307308	0.162816127116358	9.32035630676471	6.02061651761783	12.6200960959116	1	0.73	1.33	4.17810618669126	6.46801506681387	8.75792394693648	5.78635629726145	8.95770429000969	12.1290522827579	5.90680172324448	9.14389227591794	12.3815286314669	8.83764940442712	1.0574986249941	-0.601300423743131	-0.932564885076204	-0.153183575014406	-0.124968978378113	-0.166344341992692	0.172238917097335	0.21128416385082	0.154027020679015	0.197026035187219	0.236906658592411	0.178430296956347	0.00174374266476114	0.00249099386282999	0.00254916979447476
133	8.47500280622663	0.15	8.97474041870782	5.6437747785848	12.3057060588308	0.145637374984558	9.97870064738776	6.20520237604365	13.7521989187319	0.98	0.78	1.26	4.37857679932743	7.04127029132341	9.70396378331939	6.10357623216568	9.81527376680418	13.5269713014427	6.27831264932991	10.0946351751003	13.9132376939242	8.97474041870782	1.06927811491738	0.842575837845955	0.747690051526415	-0.153183575014406	-0.124968978378113	-0.166344341992692	0.172238917097335	0.21128416385082	0.154027020679015	0.197026035187219	0.236906658592411	0.178430296956347	0.00174374266476114	0.00249099386282999	0.00254916979447476
133	8.47500280622663	0.16	5.94373079098257	3.85251359731749	8.03494798464764	0.181219157292924	8.18620883623621	5.46945640557658	10.9029612668958	0.99	0.78	1.32	3.831537780698	5.73471403935915	7.6378902980203	5.32585352158986	7.9712764717324	10.6166994218749	5.46566131657566	8.18159493320224	10.8966862970107	5.94373079098257	1.13421973671105	-0.0693045596497189	0.110066749265565	-0.153183575014406	-0.124968978378113	-0.166344341992692	0.172238917097335	0.21128416385082	0.154027020679015	0.197026035187219	0.236906658592411	0.178430296956347	0.00174374266476114	0.00249099386282999	0.00254916979447476
133	8.47500280622663	0.16	6.14219805662153	3.91115894898936	8.3732371642537	0.146400980043347	7.60475430033681	4.73776804719556	10.4717405534781	0.92	0.69	1.25	3.48422653935932	5.59265174964078	7.70107695992224	4.93850634601349	7.92696624190318	10.9154261377929	5.04509985459847	8.09785406144394	11.1498747655786	6.14219805662153	1.06901933951049	-0.223486342334762	-0.675186413819627	-0.153183575014406	-0.124968978378113	-0.166344341992692	0.172238917097335	0.21128416385082	0.154027020679015	0.197026035187219	0.236906658592411	0.178430296956347	0.00174374266476114	0.00249099386282999	0.00254916979447476
133	8.47500280622663	0.16	6.17271114634878	3.93181210851865	8.41361018417891	0.178482065376258	8.49258236685041	5.64788243589983	11.337282297801	1	0.72	1.33	3.90231864128889	5.86782087958983	7.83332311789077	5.39528922004977	8.11276414023882	10.8302390604279	5.50466745054596	8.27661640134546	11.0486406591268	6.17271114634878	1.11686206298231	-0.626249615958169	-0.543125533183458	-0.153183575014406	-0.124968978378113	-0.166344341992692	0.172238917097335	0.21128416385082	0.154027020679015	0.197026035187219	0.236906658592411	0.178430296956347	0.00174374266476114	0.00249099386282999	0.00254916979447476
133	8.47500280622663	0.16	6.30878855182003	4.02341574316711	8.59416136047295	0.1945550343938	8.98207298811779	6.12869872044315	11.8354472557924	1.05	0.82	1.38	4.10777981741678	6.02026299907378	7.93274618073078	5.6143911764687	8.22831625948159	10.8422413424945	5.76124880148669	8.44399545336675	11.1273788279605	6.30878855182003	1.18248517637477	0.0718507986181721	0.748505945927915	-0.153183575014406	-0.124968978378113	-0.166344341992692	0.172238917097335	0.21128416385082	0.154027020679015	0.197026035187219	0.236906658592411	0.178430296956347	0.00174374266476114	0.00249099386282999	0.00254916979447476
133	8.47500280622663	0.16	6.40167723046449	4.0737445180874	8.72960994284158	0.222569044354427	9.0779958089995	6.4290445117716	11.7269471062274	0.91	0.71	1.32	4.76121781724169	6.72297653430672	8.68473525137174	6.76807821682479	9.55672115425837	12.345364091692	6.90395037959927	9.7475594719387	12.5929426612381	6.40167723046449	1.07692810778031	0.375990827838283	0.0319999711839898	-0.153183575014406	-0.124968978378113	-0.166344341992692	0.172238917097335	0.21128416385082	0.154027020679015	0.197026035187219	0.236906658592411	0.178430296956347	0.00174374266476114	0.00249099386282999	0.00254916979447476
133	8.47500280622663	0.16	6.41470682080366	4.15277899017965	8.67663465142767	0.181386118887495	8.29286576551615	5.54226458324059	11.0434669477917	1.05	0.72	1.45	3.71402423402498	5.55727788885789	7.4005315436908	5.0758635824295	7.59499202915129	10.1141204758731	5.14909107417171	7.7053935804579	10.2604326660327	6.41470682080366	1.1658250620164	0.437708393457375	0.839768043816237	-0.153183575014406	-0.124968978378113	-0.166344341992692	0.172238917097335	0.21128416385082	0.154027020679015	0.197026035187219	0.236906658592411	0.178430296956347	0.00174374266476114	0.00249099386282999	0.00254916979447476
133	8.47500280622663	0.16	6.43657351247373	4.13091079993023	8.74223622501724	0.175059530902523	8.3451283933878	5.51675392079889	11.1735028659767	0.97	0.73	1.34	3.89961943567844	5.89890818827287	7.8981969408673	5.43968762360019	8.22855111730132	11.0174146110025	5.551648115547	8.39821922551131	11.2437117039308	6.43657351247373	1.12389454780741	-0.0596722339050963	-0.0496476364787028	-0.153183575014406	-0.124968978378113	-0.166344341992692	0.172238917097335	0.21128416385082	0.154027020679015	0.197026035187219	0.236906658592411	0.178430296956347	0.00174374266476114	0.00249099386282999	0.00254916979447476
133	8.47500280622663	0.16	6.46166784494508	4.17666312421187	8.7466725656783	0.200635129182507	8.65747682320239	5.95945262487103	11.3555010215338	0.97	0.76	1.31	4.2178426212467	6.12738736859223	8.03693211593775	5.88650523938484	8.55150395305585	11.2165026667269	6.03262501435767	8.76345082072168	11.4958951494963	6.46166784494508	1.09476185112925	-1.19157820664164	-1.28712262174994	-0.153183575014406	-0.124968978378113	-0.166344341992692	0.172238917097335	0.21128416385082	0.154027020679015	0.197026035187219	0.236906658592411	0.178430296956347	0.00174374266476114	0.00249099386282999	0.00254916979447476
133	8.47500280622663	0.16	6.48304944458763	4.19903978801121	8.76705910116405	0.145627579771928	7.23325460036135	4.4978535598298	9.96865564089291	0.98	0.77	1.36	3.16995759694774	5.0977894380226	7.02562127909746	4.41668709990284	7.10272619123193	9.78876528256102	4.52232186104151	7.27182163280827	10.0216669313988	6.48304944458763	1.11295526821461	-0.390433458693321	-0.275886678044344	-0.153183575014406	-0.124968978378113	-0.166344341992692	0.172238917097335	0.21128416385082	0.154027020679015	0.197026035187219	0.236906658592411	0.178430296956347	0.00174374266476114	0.00249099386282999	0.00254916979447476
133	8.47500280622663	0.16	6.51183725590851	4.14891588917181	8.87475862264521	0.180879955642129	8.31274893156307	5.55084428520809	11.0746535779181	1.04	0.79	1.36	3.73582236798653	5.59463602334239	7.45344967869826	5.11386186088419	7.65833944099416	10.2028170211041	5.24077764723637	7.84872584283308	10.4573695702694	6.51183725590851	1.12123077171814	-0.160393779176357	0.00153544345277096	-0.153183575014406	-0.124968978378113	-0.166344341992692	0.172238917097335	0.21128416385082	0.154027020679015	0.197026035187219	0.236906658592411	0.178430296956347	0.00174374266476114	0.00249099386282999	0.00254916979447476
133	8.47500280622663	0.16	6.59471817519205	4.25236673031309	8.937069620071	0.161262063096006	8.23877998305492	5.30521708429403	11.1723428818158	1.11	0.79	1.46	3.41590859389629	5.30476300972763	7.19361742555897	4.60099267487251	7.14514896367643	9.68930525248035	4.69312701670024	7.28829340020373	9.88403433548737	6.59471817519205	1.208142354726	1.84242760680237	2.74073502934462	-0.153183575014406	-0.124968978378113	-0.166344341992692	0.172238917097335	0.21128416385082	0.154027020679015	0.197026035187219	0.236906658592411	0.178430296956347	0.00174374266476114	0.00249099386282999	0.00254916979447476
133	8.47500280622663	0.16	6.63273707054947	4.27284772968585	8.99262641141308	0.187566396182267	8.8004798046139	5.94086040734126	11.6600992018865	1.12	0.79	1.44	3.78695009478731	5.60978975184696	7.43262940890662	5.08263744820159	7.52915321184772	9.97566897549385	5.19244470502163	7.69189943457671	10.1909933600111	6.63273707054947	1.19007088801808	-0.941276954641197	-0.223710321618939	-0.153183575014406	-0.124968978378113	-0.166344341992692	0.172238917097335	0.21128416385082	0.154027020679015	0.197026035187219	0.236906658592411	0.178430296956347	0.00174374266476114	0.00249099386282999	0.00254916979447476
133	8.47500280622663	0.16	6.64711283291313	4.28982088053239	9.00440478529388	0.166937795229701	8.3529224185986	5.43962188589558	11.2662229513016	0.98	0.74	1.38	3.82932656242184	5.88020056583809	7.93107456925435	5.33299492741502	8.18918921607057	11.0453835047261	5.43940262926808	8.35327014924209	11.2665939902835	6.64711283291313	1.11133171446389	0.765787281563975	0.776099473703657	-0.153183575014406	-0.124968978378113	-0.166344341992692	0.172238917097335	0.21128416385082	0.154027020679015	0.197026035187219	0.236906658592411	0.178430296956347	0.00174374266476114	0.00249099386282999	0.00254916979447476
133	8.47500280622663	0.16	6.69814015400086	4.3384597337029	9.05782057429882	0.182660641491556	8.27158125844007	5.53975723967535	11.0034052772048	0.97	0.69	1.3	3.93263787467221	5.87194209655955	7.8112463184469	5.49502268247121	8.20478672052706	10.9145507585829	5.60199887165725	8.36432764814323	11.1274584692558	6.69814015400086	1.07920994794918	-0.0592352717504774	-0.394841906154579	-0.153183575014406	-0.124968978378113	-0.166344341992692	0.172238917097335	0.21128416385082	0.154027020679015	0.197026035187219	0.236906658592411	0.178430296956347	0.00174374266476114	0.00249099386282999	0.00254916979447476
133	8.47500280622663	0.16	6.78996750952765	4.32995960792878	9.24997541112653	0.175467508695387	8.38266432139859	5.54557460866197	11.2197540341352	0.94	0.68	1.31	4.00672497281064	6.0565464979544	8.10636802309816	5.63817558662252	8.52263952123884	11.4071034558552	5.73479433535557	8.66880184825598	11.60393701139	6.78996750952765	1.07556786601531	0.35705949882207	-0.0305450425645201	-0.153183575014406	-0.124968978378113	-0.166344341992692	0.172238917097335	0.21128416385082	0.154027020679015	0.197026035187219	0.236906658592411	0.178430296956347	0.00174374266476114	0.00249099386282999	0.00254916979447476
133	8.47500280622663	0.16	6.8119185346463	4.35440121886407	9.26943585042852	0.156804021648572	7.78304862156623	4.9651791643837	10.6009180787488	1.04	0.73	1.3	3.34547400979346	5.24411829228333	7.1427625747732	4.58148087643172	7.18159148733758	9.78170209824344	4.68913261556423	7.34982868158094	10.0104954639007	6.8119185346463	1.10522263379377	-0.0903315645495719	-0.104373790757492	-0.153183575014406	-0.124968978378113	-0.166344341992692	0.172238917097335	0.21128416385082	0.154027020679015	0.197026035187219	0.236906658592411	0.178430296956347	0.00174374266476114	0.00249099386282999	0.00254916979447476
133	8.47500280622663	0.16	6.81837646139735	4.38248787759407	9.25426504520062	0.238845435641688	9.41770166340929	6.79282836498877	12.0425749618298	0.91	0.71	1.37	5.02797146125912	6.97087172676601	8.9137719922729	7.14570023548874	9.90692968791029	12.6681591403318	7.26445146870857	10.0716511381723	12.8795098530733	6.81837646139735	1.07085711643502	-0.61647576029589	-1.00464009409266	-0.153183575014406	-0.124968978378113	-0.166344341992692	0.172238917097335	0.21128416385082	0.154027020679015	0.197026035187219	0.236906658592411	0.178430296956347	0.00174374266476114	0.00249099386282999	0.00254916979447476
133	8.47500280622663	0.16	6.84969453250106	4.41679314355157	9.28259592145055	0.164359055587412	8.70940856592831	5.64330258186946	11.7755145499872	0.98	0.73	1.37	3.97836009420502	6.13987341280188	8.30138673139874	5.54364635505817	8.555607350621	11.5675683461838	5.65240759206421	8.72312255103695	11.7938187610448	6.84969453250106	1.11666508306147	0.385574309440555	0.446472702528024	-0.153183575014406	-0.124968978378113	-0.166344341992692	0.172238917097335	0.21128416385082	0.154027020679015	0.197026035187219	0.236906658592411	0.178430296956347	0.00174374266476114	0.00249099386282999	0.00254916979447476
133	8.47500280622663	0.16	6.84985312555656	4.39186625717714	9.30783999393598	0.16087048672407	7.72710816455419	4.97174553895147	10.4824707901569	1.04	0.71	1.37	3.35864642112698	5.22002262167551	7.08139882222405	4.60402027851258	7.15558799322027	9.70715570792797	4.68475965021032	7.28114606437569	9.87640514748291	6.84985312555656	1.10770946335229	-0.25435011309982	-0.217854520644078	-0.153183575014406	-0.124968978378113	-0.166344341992692	0.172238917097335	0.21128416385082	0.154027020679015	0.197026035187219	0.236906658592411	0.178430296956347	0.00174374266476114	0.00249099386282999	0.00254916979447476
133	8.47500280622663	0.16	6.89621684662298	4.43802418173789	9.35440951150807	0.146749053697633	8.10830741409938	5.05573199959166	11.1608828286071	0.96	0.75	1.25	3.6023206199477	5.77734796722693	7.95237531450616	5.04087312875587	8.08447697914501	11.1280808295341	5.1764084702041	8.30152007479174	11.4274580282124	6.89621684662298	1.07843204487197	-0.549899618303243	-0.759631840359428	-0.153183575014406	-0.124968978378113	-0.166344341992692	0.172238917097335	0.21128416385082	0.154027020679015	0.197026035187219	0.236906658592411	0.178430296956347	0.00174374266476114	0.00249099386282999	0.00254916979447476
133	8.47500280622663	0.16	6.89892627430666	4.40510611927376	9.39274642933956	0.208341938495826	9.39369282548519	6.53477096743867	12.2526146835317	0.94	0.76	1.29	4.74571915745565	6.82194192012089	8.89816468278613	6.69198404681211	9.61968565417672	12.5473872615413	6.86567035146749	9.8693355981797	12.8725846227325	6.89892627430666	1.07079124139961	-0.991843805559225	-1.20211421383419	-0.153183575014406	-0.124968978378113	-0.166344341992692	0.172238917097335	0.21128416385082	0.154027020679015	0.197026035187219	0.236906658592411	0.178430296956347	0.00174374266476114	0.00249099386282999	0.00254916979447476
133	8.47500280622663	0.16	6.91904954967555	4.40337780391763	9.43472129543348	0.207346692155506	9.30769735710638	6.46637310912397	12.1490216050888	1	0.77	1.36	4.48468654742793	6.45525774967236	8.4258289519168	6.2094693179496	8.93791004391062	11.6663507698716	6.35585866948281	9.14806391925186	11.9422758342585	6.91904954967555	1.10408634105127	-0.178987492308045	-0.158675010469232	-0.153183575014406	-0.124968978378113	-0.166344341992692	0.172238917097335	0.21128416385082	0.154027020679015	0.197026035187219	0.236906658592411	0.178430296956347	0.00174374266476114	0.00249099386282999	0.00254916979447476
133	8.47500280622663	0.16	6.93178471122281	4.48913709894734	9.37443232349829	0.204890432418208	9.04167155132892	6.26076216172794	11.8225809409299	1.07	0.81	1.46	4.14191961411672	5.98168014938846	7.82144068466019	5.63382587629176	8.13626230081051	10.6386987253292	5.76095548764738	8.32021236354264	10.8799211634215	6.93178471122281	1.18011065859854	0.547460398140048	1.32701151045685	-0.153183575014406	-0.124968978378113	-0.166344341992692	0.172238917097335	0.21128416385082	0.154027020679015	0.197026035187219	0.236906658592411	0.178430296956347	0.00174374266476114	0.00249099386282999	0.00254916979447476
133	8.47500280622663	0.16	6.94195343677399	4.43200727638048	9.4518995971675	0.206635165519657	9.57073725491711	6.64277676265012	12.4986977471841	0.99	0.77	1.3	4.62907801683838	6.66945330464456	8.70982859245074	6.42126342993646	9.25158669761045	12.0819099652844	6.58853090057663	9.49161267001163	12.3959427010698	6.94195343677399	1.10872049667062	-0.336614398744654	-0.300149496444221	-0.153183575014406	-0.124968978378113	-0.166344341992692	0.172238917097335	0.21128416385082	0.154027020679015	0.197026035187219	0.236906658592411	0.178430296956347	0.00174374266476114	0.00249099386282999	0.00254916979447476
133	8.47500280622663	0.16	6.97090855534424	4.46878503194723	9.47303207874125	0.148930136255303	8.31423199457998	5.21110954700007	11.4173544421599	0.99	0.75	1.38	3.63712077966256	5.80296109334924	7.96880140703591	5.04834713273518	8.05454747634235	11.0607478199495	5.15297320236003	8.22295998527649	11.2914795267851	6.97090855534424	1.12730272780577	-0.653566391199233	-0.488379377431049	-0.153183575014406	-0.124968978378113	-0.166344341992692	0.172238917097335	0.21128416385082	0.154027020679015	0.197026035187219	0.236906658592411	0.178430296956347	0.00174374266476114	0.00249099386282999	0.00254916979447476
133	8.47500280622663	0.16	6.98458628514441	4.45439872222625	9.51477384806257	0.192575507799239	9.54246286245344	6.49178483796302	12.5931408869439	0.98	0.75	1.41	4.56323793313701	6.70763581917513	8.85203370521324	6.35138966066075	9.33609191841969	12.3207941761786	6.47499945208743	9.51812374132412	12.5598716814274	6.98458628514441	1.14966690526701	0.358479096589068	0.685205487182616	-0.153183575014406	-0.124968978378113	-0.166344341992692	0.172238917097335	0.21128416385082	0.154027020679015	0.197026035187219	0.236906658592411	0.178430296956347	0.00174374266476114	0.00249099386282999	0.00254916979447476
133	8.47500280622663	0.16	6.9939413675224	4.51090228220637	9.47698045283843	0.173110925778946	8.30298817213035	5.46976184899975	11.136214495261	0.99	0.74	1.34	3.82066153846168	5.79968715993766	7.77871278141364	5.30473237452383	8.05247675820526	10.8002211418867	5.41824597506231	8.22502864271033	11.0318737429866	6.9939413675224	1.11732606030524	-0.387088756179565	-0.307851057281552	-0.153183575014406	-0.124968978378113	-0.166344341992692	0.172238917097335	0.21128416385082	0.154027020679015	0.197026035187219	0.236906658592411	0.178430296956347	0.00174374266476114	0.00249099386282999	0.00254916979447476
133	8.47500280622663	0.16	7.01769641297543	4.53141953944672	9.50397328650413	0.178488572306153	8.98233459281977	5.97365259993851	11.991016585701	0.99	0.75	1.35	4.17904958927185	6.28386419578737	8.3886788023029	5.80580802562785	8.7299536414964	11.654099257365	5.93399236712397	8.92228104582691	11.91013522939	7.01769641297543	1.129084843728	-1.45814857862709	-1.25150972049556	-0.153183575014406	-0.124968978378113	-0.166344341992692	0.172238917097335	0.21128416385082	0.154027020679015	0.197026035187219	0.236906658592411	0.178430296956347	0.00174374266476114	0.00249099386282999	0.00254916979447476
133	8.47500280622663	0.16	7.03289148905749	4.52437035020947	9.54141262790551	0.224686869320092	9.75367997660808	6.9248705751698	12.5824893780464	0.97	0.72	1.37	4.91883377166941	6.92817720507638	8.93752063848335	6.87463650298201	9.68292528758928	12.4912140721966	6.99779300995144	9.85567229976116	12.7139683391853	7.03289148905749	1.11148344801264	0.213428711135627	0.117404845582809	-0.153183575014406	-0.124968978378113	-0.166344341992692	0.172238917097335	0.21128416385082	0.154027020679015	0.197026035187219	0.236906658592411	0.178430296956347	0.00174374266476114	0.00249099386282999	0.00254916979447476
133	8.47500280622663	0.16	7.03838814541636	4.52478132585948	9.55199496497324	0.191742683183452	9.60454274740342	6.52577039770818	12.6833150970987	1.03	0.77	1.39	4.43984937301243	6.53451171222728	8.62917405144213	6.10242837025111	8.98147353845426	11.8605187066574	6.23559745985883	9.17773785480563	12.1217373251372	7.03838814541636	1.17856559021065	0.857085236951854	1.45180882423919	-0.153183575014406	-0.124968978378113	-0.166344341992692	0.172238917097335	0.21128416385082	0.154027020679015	0.197026035187219	0.236906658592411	0.178430296956347	0.00174374266476114	0.00249099386282999	0.00254916979447476
133	8.47500280622663	0.16	7.05139818569066	4.49985827943544	9.60293809194588	0.209759152224527	9.55089477069599	6.65655974986485	12.4452297915271	0.92	0.7	1.27	4.90695047013858	7.0405388588696	9.17412724760062	6.96186986693726	9.98895660896712	13.016043350997	7.11009871056121	10.2034644944171	13.2946832384951	7.05139818569066	1.05627507937703	0.186692567699659	-0.32721886484	-0.153183575014406	-0.124968978378113	-0.166344341992692	0.172238917097335	0.21128416385082	0.154027020679015	0.197026035187219	0.236906658592411	0.178430296956347	0.00174374266476114	0.00249099386282999	0.00254916979447476
133	8.47500280622663	0.16	7.05888156128754	4.54698750745702	9.57077561511806	0.162454393592657	8.39321748145662	5.41776896789178	11.3686659950215	1.04	0.74	1.35	3.64927103201438	5.65345728140104	7.65764353078769	4.99692707248993	7.74124845613462	10.4855698397793	5.10382802177794	7.90641702914805	10.7095251638335	7.05888156128754	1.11077541573452	0.162227932245842	0.269242333765446	-0.153183575014406	-0.124968978378113	-0.166344341992692	0.172238917097335	0.21128416385082	0.154027020679015	0.197026035187219	0.236906658592411	0.178430296956347	0.00174374266476114	0.00249099386282999	0.00254916979447476
133	8.47500280622663	0.16	7.07063177574303	4.5368347807427	9.60442877074336	0.188893359001482	9.34815473462058	6.3237355251717	12.3725739440695	0.97	0.73	1.41	4.4729902394503	6.61226338742142	8.75153653539253	6.2411191819382	9.22602591422935	12.2109326465205	6.34708179078757	9.3838011272984	12.4193395518668	7.07063177574303	1.11956252031416	0.22829598722599	0.317955338217484	-0.153183575014406	-0.124968978378113	-0.166344341992692	0.172238917097335	0.21128416385082	0.154027020679015	0.197026035187219	0.236906658592411	0.178430296956347	0.00174374266476114	0.00249099386282999	0.00254916979447476
133	8.47500280622663	0.16	7.08070418177145	4.51197251269235	9.64943585085055	0.175708338999093	8.63743073371691	5.71654676100284	11.558314706431	0.98	0.75	1.35	4.03225795209141	6.09255031363706	8.1528426751827	5.61999219133308	8.49154136336563	11.3630905353982	5.74680090931159	8.68245125100142	11.6203924938332	7.08070418177145	1.09614830454392	-0.059383657555045	-0.0568003397072714	-0.153183575014406	-0.124968978378113	-0.166344341992692	0.172238917097335	0.21128416385082	0.154027020679015	0.197026035187219	0.236906658592411	0.178430296956347	0.00174374266476114	0.00249099386282999	0.00254916979447476
133	8.47500280622663	0.16	7.0830270719825	4.54788624940456	9.61816789456045	0.197693808791798	9.46933865955758	6.49096866575606	12.4477086533591	0.97	0.71	1.33	4.59055469176131	6.69692294785489	8.80329120394848	6.40475610241806	9.34356760734731	12.2823791122766	6.53009840389834	9.5250054019597	12.5226789754546	7.0830270719825	1.08718736742234	-0.625771355167076	-0.887465007756826	-0.153183575014406	-0.124968978378113	-0.166344341992692	0.172238917097335	0.21128416385082	0.154027020679015	0.197026035187219	0.236906658592411	0.178430296956347	0.00174374266476114	0.00249099386282999	0.00254916979447476
133	8.47500280622663	0.16	7.09644789643559	4.51800309679476	9.67489269607642	0.193052166858257	8.75832002302913	5.96261297655091	11.5540270695074	1.01	0.72	1.27	4.0955412997258	6.01582921977276	7.93611713981972	5.64963184700158	8.29859055466645	10.9475492623313	5.78561344293634	8.49837642538499	11.2113813468806	7.09644789643559	1.07235622024638	-0.53066369076108	-0.818713945173226	-0.153183575014406	-0.124968978378113	-0.166344341992692	0.172238917097335	0.21128416385082	0.154027020679015	0.197026035187219	0.236906658592411	0.178430296956347	0.00174374266476114	0.00249099386282999	0.00254916979447476
133	8.47500280622663	0.16	7.14826810795735	4.54941366935319	9.74712254656152	0.239279297988581	10.6671553276933	7.69758144314979	13.6367292122368	0.96	0.7	1.24	5.48511998156867	7.60117022035495	9.71722045914123	7.67578644400184	10.6369522511821	13.5981180583624	7.84836989353689	10.8778461114609	13.9036364919258	7.14826810795735	1.06617979769368	0.690056339981338	0.173360317320261	-0.153183575014406	-0.124968978378113	-0.166344341992692	0.172238917097335	0.21128416385082	0.154027020679015	0.197026035187219	0.236906658592411	0.178430296956347	0.00174374266476114	0.00249099386282999	0.00254916979447476
133	8.47500280622663	0.16	7.18676132230376	4.58090535230472	9.7926172923028	0.174509371505452	9.01539157404825	5.95401501459681	12.0767681334997	0.99	0.74	1.38	4.14543978640291	6.27690102047752	8.40836225455212	5.74840551914695	8.70406382155205	11.6597221239572	5.85925398031525	8.87141873239536	11.8837024882897	7.18676132230376	1.11813537521704	0.590047826517579	0.681899952400561	-0.153183575014406	-0.124968978378113	-0.166344341992692	0.172238917097335	0.21128416385082	0.154027020679015	0.197026035187219	0.236906658592411	0.178430296956347	0.00174374266476114	0.00249099386282999	0.00254916979447476
133	8.47500280622663	0.16	7.22510640743868	4.64922271835302	9.80099009652434	0.156524886919477	8.38646008372564	5.3469150446556	11.4260051227957	0.99	0.75	1.33	3.72449572288778	5.8417488310808	7.95900193927382	5.16562991328248	8.10212032793444	11.0386107425864	5.28372581552001	8.28667984828722	11.2901243921136	7.22510640743868	1.10694738918891	0.375669957511215	0.35236148725955	-0.153183575014406	-0.124968978378113	-0.166344341992692	0.172238917097335	0.21128416385082	0.154027020679015	0.197026035187219	0.236906658592411	0.178430296956347	0.00174374266476114	0.00249099386282999	0.00254916979447476
133	8.47500280622663	0.16	7.25465698190239	4.65412412590514	9.85518983789963	0.138403708804495	7.717058437265	4.71087625168469	10.7232406228453	0.97	0.76	1.29	3.34957371162642	5.48705902926313	7.62454434689984	4.68328725418994	7.67186389287076	10.6604405315516	4.80463800645144	7.870744714205	10.9368435266757	7.25465698190239	1.08319962735468	-0.566162544470001	-0.671233140513157	-0.153183575014406	-0.124968978378113	-0.166344341992692	0.172238917097335	0.21128416385082	0.154027020679015	0.197026035187219	0.236906658592411	0.178430296956347	0.00174374266476114	0.00249099386282999	0.00254916979447476
133	8.47500280622663	0.16	7.29201925397875	4.6971633572289	9.8868751507286	0.207297707365992	9.88942698223715	6.87007045758624	12.9087835068881	1.02	0.76	1.43	4.70542079604472	6.77342622182276	8.8414316476008	6.48387755336122	9.33350451376027	12.1831314741593	6.61065941788589	9.51573957039234	12.4213169416641	7.29201925397875	1.12274240254844	0.0188629566973142	0.2560558367674	-0.153183575014406	-0.124968978378113	-0.166344341992692	0.172238917097335	0.21128416385082	0.154027020679015	0.197026035187219	0.236906658592411	0.178430296956347	0.00174374266476114	0.00249099386282999	0.00254916979447476
133	8.47500280622663	0.16	7.34181900749393	4.74712034085926	9.9365176741286	0.173971828717902	8.56038013828222	5.64807767591293	11.4726826006515	1.03	0.74	1.44	3.83920285634026	5.8188002651609	7.79839767398154	5.2750393287594	7.9949930736869	10.7149468186144	5.36131832852996	8.12620025378567	10.8893818993991	7.34181900749393	1.11672768376399	-1.0271878835316	-0.868981505641558	-0.153183575014406	-0.124968978378113	-0.166344341992692	0.172238917097335	0.21128416385082	0.154027020679015	0.197026035187219	0.236906658592411	0.178430296956347	0.00174374266476114	0.00249099386282999	0.00254916979447476
133	8.47500280622663	0.16	7.36800641482161	4.71479646675808	10.0212163628851	0.149492094464105	7.95033273009809	4.98958891761291	10.9110765425833	0.96	0.73	1.31	3.54921233756272	5.65525927672864	7.76130621589457	4.96323135298544	7.90833499998375	10.8534386469821	5.07315329351678	8.08251091760166	11.093620633912	7.36800641482161	1.07352441092371	0.849425027358571	0.566048086642605	-0.153183575014406	-0.124968978378113	-0.166344341992692	0.172238917097335	0.21128416385082	0.154027020679015	0.197026035187219	0.236906658592411	0.178430296956347	0.00174374266476114	0.00249099386282999	0.00254916979447476
133	8.47500280622663	0.16	7.37586913730268	4.70857447194761	10.0431638026577	0.161961682456463	8.26562924800678	5.33009479977235	11.2011636962412	0.95	0.73	1.28	3.83207963541108	5.94258652144383	8.05309340747658	5.38169647978879	8.34565040553074	11.3096043312727	5.51037174895324	8.54589895970864	11.5791905459321	7.37586913730268	1.04348936034059	0.157812914865484	-0.318104804843123	-0.153183575014406	-0.124968978378113	-0.166344341992692	0.172238917097335	0.21128416385082	0.154027020679015	0.197026035187219	0.236906658592411	0.178430296956347	0.00174374266476114	0.00249099386282999	0.00254916979447476
133	8.47500280622663	0.16	7.37819673852254	4.75018741953277	10.0062060575123	0.168573845099602	9.01393293018934	5.8884543383664	12.1394115220123	1.03	0.77	1.38	4.00203737723983	6.12624203732189	8.25044669740395	5.49848296230091	8.41697222937441	11.3354614964479	5.62198754187426	8.60659892905915	11.5905813474683	7.37819673852254	1.13731955047087	0.311304902063188	0.646940392385987	-0.153183575014406	-0.124968978378113	-0.166344341992692	0.172238917097335	0.21128416385082	0.154027020679015	0.197026035187219	0.236906658592411	0.178430296956347	0.00174374266476114	0.00249099386282999	0.00254916979447476
133	8.47500280622663	0.16	7.38828327255654	4.78390406207393	9.99266248303914	0.189558440814674	9.45892718966416	6.40529565552835	12.5125587238	1.03	0.77	1.39	4.35015693359231	6.42403097551759	8.49790501744287	5.97513861214693	8.82369903279457	11.6722594534422	6.10657679189208	9.01718543741722	11.9287638990332	7.38828327255654	1.13886765950423	0.595864983666953	1.00129807473175	-0.153183575014406	-0.124968978378113	-0.166344341992692	0.172238917097335	0.21128416385082	0.154027020679015	0.197026035187219	0.236906658592411	0.178430296956347	0.00174374266476114	0.00249099386282999	0.00254916979447476
133	8.47500280622663	0.16	7.40772407616755	4.7271437604403	10.0883043918948	0.209481204767441	9.86695013244434	6.87432744952089	12.8595728153678	1	0.75	1.33	4.75671027664924	6.82746398667039	8.89821769669154	6.58028997098238	9.44490838958099	12.3095268081796	6.72970814694252	9.65885717946665	12.5886544481224	7.40772407616755	1.09957955003533	-0.94162958346865	-0.948553457267341	-0.153183575014406	-0.124968978378113	-0.166344341992692	0.172238917097335	0.21128416385082	0.154027020679015	0.197026035187219	0.236906658592411	0.178430296956347	0.00174374266476114	0.00249099386282999	0.00254916979447476
133	8.47500280622663	0.16	7.41101377547494	4.74399108852296	10.0780364624269	0.194720130977137	9.65066403088531	6.58650957595798	12.7148184858126	0.97	0.75	1.31	4.65452710416945	6.81989098884071	8.98525487351196	6.49203089551554	9.5122322875596	12.5324336796037	6.64885860818022	9.74314482923795	12.8373837598582	7.41101377547494	1.08853338123074	0.495880346677817	0.378060758080717	-0.153183575014406	-0.124968978378113	-0.166344341992692	0.172238917097335	0.21128416385082	0.154027020679015	0.197026035187219	0.236906658592411	0.178430296956347	0.00174374266476114	0.00249099386282999	0.00254916979447476
133	8.47500280622663	0.16	7.42173526333362	4.78189122079119	10.0615793058761	0.227177734552265	11.6709364926456	8.31009447527446	15.0317785100168	1.09	0.79	1.43	5.39167062683245	7.57221782041727	9.75276501400209	7.28206124547845	10.2271369578777	13.172212670277	7.44247912324356	10.4532764876786	13.4632898011331	7.42173526333362	1.15768494589735	0.19599913477357	0.688007518215168	-0.153183575014406	-0.124968978378113	-0.166344341992692	0.172238917097335	0.21128416385082	0.154027020679015	0.197026035187219	0.236906658592411	0.178430296956347	0.00174374266476114	0.00249099386282999	0.00254916979447476
133	8.47500280622663	0.16	7.43003218034874	4.76854777727371	10.0915165834238	0.215036135322268	9.61852435651586	6.74930983717618	12.4877388758555	1.06	0.81	1.4	4.47381546516569	6.37568937511652	8.27756328506734	6.08961704479901	8.67838805452731	11.2671590642556	6.23900703446818	8.89188379463111	11.5464192685061	7.43003218034874	1.14828988147252	-0.10097871299216	0.322692361595585	-0.153183575014406	-0.124968978378113	-0.166344341992692	0.172238917097335	0.21128416385082	0.154027020679015	0.197026035187219	0.236906658592411	0.178430296956347	0.00174374266476114	0.00249099386282999	0.00254916979447476
133	8.47500280622663	0.16	7.4307252293392	4.7538501909889	10.1076002676895	0.189325644051565	9.66485241049567	6.54237587034038	12.787328950651	1.02	0.81	1.4	4.46378706549158	6.5942165407276	8.72464601596362	6.14192817112116	9.07328323321529	12.0046382953094	6.29151457907911	9.2955361638159	12.2980391887714	7.4307252293392	1.13821734354366	0.0334367620761493	0.36926409433196	-0.153183575014406	-0.124968978378113	-0.166344341992692	0.172238917097335	0.21128416385082	0.154027020679015	0.197026035187219	0.236906658592411	0.178430296956347	0.00174374266476114	0.00249099386282999	0.00254916979447476
133	8.47500280622663	0.16	7.44034553853506	4.81061067105291	10.0700804060172	0.172080255429015	8.49527914811693	5.58595766091743	11.4046006353164	1.01	0.74	1.33	3.83242175417669	5.82845316620243	7.82448457822817	5.28434791838825	8.03658269674493	10.7888174751016	5.40124676783913	8.21441116387257	11.0271665468417	7.44034553853506	1.09425543361882	0.634224064027246	0.540252372751875	-0.153183575014406	-0.124968978378113	-0.166344341992692	0.172238917097335	0.21128416385082	0.154027020679015	0.197026035187219	0.236906658592411	0.178430296956347	0.00174374266476114	0.00249099386282999	0.00254916979447476
133	8.47500280622663	0.16	7.46118830496799	4.81367583077436	10.1087007791616	0.179872805828542	8.84033486786941	5.89311843890406	11.7875512968348	1.09	0.76	1.44	3.82823347079324	5.74277713659729	7.65732080240135	5.17275632531756	7.75971136161333	10.3466663979091	5.26822223420336	7.90404216183756	10.5379077014127	7.46118830496799	1.16500552758233	-0.38322194814339	0.0398574950482148	-0.153183575014406	-0.124968978378113	-0.166344341992692	0.172238917097335	0.21128416385082	0.154027020679015	0.197026035187219	0.236906658592411	0.178430296956347	0.00174374266476114	0.00249099386282999	0.00254916979447476
133	8.47500280622663	0.16	7.46144781143023	4.7857369086222	10.1371587142383	0.186263090072659	9.6597929434181	6.50746142025265	12.8121244665836	1.06	0.76	1.44	4.31528555894091	6.40568760981959	8.49608966069828	5.87472294441252	8.72054455311227	11.566366161812	5.98392056770709	8.88325587024154	11.7815264757464	7.46144781143023	1.16781059349121	-0.641322772507188	-0.197292447457613	-0.153183575014406	-0.124968978378113	-0.166344341992692	0.172238917097335	0.21128416385082	0.154027020679015	0.197026035187219	0.236906658592411	0.178430296956347	0.00174374266476114	0.00249099386282999	0.00254916979447476
133	8.47500280622663	0.16	7.46360396533168	4.82961047999175	10.0975974506716	0.183654715241597	9.44548545242864	6.33630701071173	12.5546638941455	1.11	0.79	1.39	4.07735227571334	6.0780785305337	8.07880478535406	5.49073602475035	8.18499911024352	10.8792621957367	5.62071905933258	8.37977856017188	11.136698103552	7.46360396533168	1.16615201546555	-0.110607432681849	0.380892404797537	-0.153183575014406	-0.124968978378113	-0.166344341992692	0.172238917097335	0.21128416385082	0.154027020679015	0.197026035187219	0.236906658592411	0.178430296956347	0.00174374266476114	0.00249099386282999	0.00254916979447476
133	8.47500280622663	0.16	7.47197353538302	4.8441582418458	10.0997888289202	0.158360351428722	8.64558612602934	5.53372814947108	11.7574441025876	1.01	0.75	1.45	3.80366623881224	5.94263454475344	8.08160285069464	5.24843477046445	8.19985977071073	11.151284770957	5.34235778609452	8.34644470459888	11.3505993311444	7.47197353538302	1.1345642504381	0.409022257633161	0.734581621957342	-0.153183575014406	-0.124968978378113	-0.166344341992692	0.172238917097335	0.21128416385082	0.154027020679015	0.197026035187219	0.236906658592411	0.178430296956347	0.00174374266476114	0.00249099386282999	0.00254916979447476
133	8.47500280622663	0.16	7.48910736399815	4.76402862357478	10.2141861044215	0.188230427870848	9.80535720003352	6.62613889525163	12.9845755048154	1.01	0.74	1.41	4.54681571894089	6.72837574818896	8.90993577743704	6.26978491551603	9.27802474953736	12.2862645835587	6.38065311498766	9.44184310841459	12.5027015749547	7.48910736399815	1.14685212547764	-0.332224162206637	-0.043414185489745	-0.153183575014406	-0.124968978378113	-0.166344341992692	0.172238917097335	0.21128416385082	0.154027020679015	0.197026035187219	0.236906658592411	0.178430296956347	0.00174374266476114	0.00249099386282999	0.00254916979447476
133	8.47500280622663	0.16	7.50558777206704	4.84969801751987	10.1614775266142	0.181201844768668	8.55999916723369	5.71903141343136	11.400966921036	1.03	0.72	1.43	3.87477523638683	5.79959619015075	7.72441714391468	5.31736679419751	7.95880491639007	10.6002430385826	5.39955610734519	8.0816633169087	10.7631495370594	7.50558777206704	1.11540723601618	0.295380625357127	0.332387588486552	-0.153183575014406	-0.124968978378113	-0.166344341992692	0.172238917097335	0.21128416385082	0.154027020679015	0.197026035187219	0.236906658592411	0.178430296956347	0.00174374266476114	0.00249099386282999	0.00254916979447476
133	8.47500280622663	0.16	7.52512880047842	4.86727673967116	10.1829808612857	0.200967301585707	10.1857169956952	7.01471407266789	13.3567199187225	1.01	0.79	1.38	4.81405904843444	6.9902554202426	9.16645179205076	6.6386163559944	9.63960422971805	12.6405921034417	6.79882683441369	9.87293906942415	12.9453168315881	7.52512880047842	1.14522845820547	-1.07953580085969	-0.80156139535962	-0.153183575014406	-0.124968978378113	-0.166344341992692	0.172238917097335	0.21128416385082	0.154027020679015	0.197026035187219	0.236906658592411	0.178430296956347	0.00174374266476114	0.00249099386282999	0.00254916979447476
133	8.47500280622663	0.16	7.52858168419955	4.85386497267786	10.2032983957212	0.200230591022495	9.41802562070116	6.47927652374785	12.3567747176545	0.98	0.68	1.27	4.54141409496957	6.60122378538282	8.66103347579607	6.31392374661265	9.17767522265817	12.0414266987037	6.4341069812633	9.35232601911316	12.2718664788494	7.52858168419955	1.04887581199143	0.144672974635855	-0.415892981121149	-0.153183575014406	-0.124968978378113	-0.166344341992692	0.172238917097335	0.21128416385082	0.154027020679015	0.197026035187219	0.236906658592411	0.178430296956347	0.00174374266476114	0.00249099386282999	0.00254916979447476
133	8.47500280622663	0.16	7.5303874644716	4.8812551261625	10.1795198027807	0.139168044428124	8.29093429809437	5.07150892149399	11.5103596746947	0.95	0.76	1.33	3.64008745872154	5.95083759621723	8.26158773371293	5.10863873217852	8.35163434331787	11.5946299544572	5.23047974728672	8.55023727334768	11.8714071365485	7.5303874644716	1.10304041234615	0.695966502145459	0.825972395209368	-0.153183575014406	-0.124968978378113	-0.166344341992692	0.172238917097335	0.21128416385082	0.154027020679015	0.197026035187219	0.236906658592411	0.178430296956347	0.00174374266476114	0.00249099386282999	0.00254916979447476
133	8.47500280622663	0.16	7.54586172650426	4.87516915997348	10.216554293035	0.182074733310319	9.20823459884143	6.16108477939359	12.2553844182893	1.01	0.76	1.39	4.23414641876404	6.32827090453721	8.42239539031039	5.84203599808063	8.73139064489517	11.6207452917097	5.96753046558839	8.91973840422467	11.8708928418394	7.54586172650426	1.12462223238317	0.235436456406361	0.502029358453739	-0.153183575014406	-0.124968978378113	-0.166344341992692	0.172238917097335	0.21128416385082	0.154027020679015	0.197026035187219	0.236906658592411	0.178430296956347	0.00174374266476114	0.00249099386282999	0.00254916979447476
133	8.47500280622663	0.16	7.55003383583905	4.80011005395766	10.2999576177205	0.203203972279456	9.49749115387142	6.56118156928012	12.4338007384627	0.97	0.68	1.35	4.65505426059558	6.73831933988816	8.82158441918074	6.50295803582777	9.41321098450377	12.3234639331798	6.59993703924338	9.55355426665415	12.5075497886324	7.55003383583905	1.05504700358064	-0.265985063633982	-0.806033208736736	-0.153183575014406	-0.124968978378113	-0.166344341992692	0.172238917097335	0.21128416385082	0.154027020679015	0.197026035187219	0.236906658592411	0.178430296956347	0.00174374266476114	0.00249099386282999	0.00254916979447476
133	8.47500280622663	0.16	7.57971503596903	4.8983149167393	10.2611151551988	0.159072054575197	8.07522580203516	5.17639689202974	10.9740547120406	0.97	0.76	1.31	3.66894745326796	5.72359109220529	7.77823473114263	5.12339511536042	7.99254255277101	10.8616899901816	5.2506278520275	8.1916676921898	11.1328357209197	7.57971503596903	1.07228170300272	-1.58617938577288	-1.78892745785279	-0.153183575014406	-0.124968978378113	-0.166344341992692	0.172238917097335	0.21128416385082	0.154027020679015	0.197026035187219	0.236906658592411	0.178430296956347	0.00174374266476114	0.00249099386282999	0.00254916979447476
133	8.47500280622663	0.16	7.6061789050083	4.85270891345764	10.359648896559	0.17956675037169	9.6679615306765	6.44148106629251	12.8944419950605	1.02	0.77	1.41	4.41126445282401	6.62082750731268	8.83039056180135	6.07822244560149	9.1227499039739	12.1672773623463	6.20604834386354	9.31409830679094	12.4223708629145	7.6061789050083	1.14835236339125	-0.657951603409748	-0.234323731027904	-0.153183575014406	-0.124968978378113	-0.166344341992692	0.172238917097335	0.21128416385082	0.154027020679015	0.197026035187219	0.236906658592411	0.178430296956347	0.00174374266476114	0.00249099386282999	0.00254916979447476
133	8.47500280622663	0.16	7.61305249158379	4.85964728684974	10.3664576963178	0.169347009101987	8.61041727335551	5.63306164884098	11.58777289787	0.98	0.74	1.36	3.95894568339077	6.05144704985748	8.1439484163242	5.50993119781592	8.42220620298663	11.3344812081573	5.62486987046951	8.59761232511756	11.5699260652524	7.61305249158379	1.08845758242212	-0.636047443722935	-0.69996410413925	-0.153183575014406	-0.124968978378113	-0.166344341992692	0.172238917097335	0.21128416385082	0.154027020679015	0.197026035187219	0.236906658592411	0.178430296956347	0.00174374266476114	0.00249099386282999	0.00254916979447476
133	8.47500280622663	0.16	7.61704876534051	4.92027857215289	10.3138189585281	0.205311536308389	9.07225882830801	6.28554308310215	11.8589745735139	0.97	0.7	1.43	4.44077452586303	6.40960619697203	8.37843786808103	6.19330654902495	8.93912893014153	11.6849513112581	6.27560159031151	9.05939106561532	11.84060864556	7.61704876534051	1.08873348385073	-0.3446647722504	-0.630454842743463	-0.153183575014406	-0.124968978378113	-0.166344341992692	0.172238917097335	0.21128416385082	0.154027020679015	0.197026035187219	0.236906658592411	0.178430296956347	0.00174374266476114	0.00249099386282999	0.00254916979447476
133	8.47500280622663	0.16	7.63058682152981	4.92751105690985	10.3336625861498	0.180861523757344	9.02554115451943	6.02662528347574	12.0244570255631	0.97	0.71	1.37	4.2811209012914	6.41145434875857	8.54178779622574	5.98353879124024	8.96101434381135	11.9384898963825	6.08580027538536	9.11350631113209	12.1422697463663	7.63058682152981	1.07787029542474	-0.389665702390304	-0.661749881247519	-0.153183575014406	-0.124968978378113	-0.166344341992692	0.172238917097335	0.21128416385082	0.154027020679015	0.197026035187219	0.236906658592411	0.178430296956347	0.00174374266476114	0.00249099386282999	0.00254916979447476
133	8.47500280622663	0.16	7.64264636631424	4.90636937698593	10.3789233556425	0.197426107322489	9.77506600146027	6.69793927146801	12.8521927314525	1.04	0.74	1.27	4.50537595986718	6.57520852073083	8.64504108159448	6.1660221250695	8.9987786983635	11.8315352716575	6.3201634249659	9.22509103248298	12.1263153075892	7.64264636631424	1.10029670722895	-1.3179819741746	-1.25786414950063	-0.153183575014406	-0.124968978378113	-0.166344341992692	0.172238917097335	0.21128416385082	0.154027020679015	0.197026035187219	0.236906658592411	0.178430296956347	0.00174374266476114	0.00249099386282999	0.00254916979447476
133	8.47500280622663	0.16	7.64677224774783	4.89545359027635	10.3980909052193	0.179418297941642	10.128096422187	6.74635157556247	13.5098412688115	0.97	0.77	1.35	4.77143890692454	7.16321893109715	9.55499895526975	6.65727612660281	9.99437010718422	13.3314640877656	6.81484129902304	10.231740475989	13.64664918248	7.64677224774783	1.13678526025242	1.2796252604018	1.55953197620422	-0.153183575014406	-0.124968978378113	-0.166344341992692	0.172238917097335	0.21128416385082	0.154027020679015	0.197026035187219	0.236906658592411	0.178430296956347	0.00174374266476114	0.00249099386282999	0.00254916979447476
133	8.47500280622663	0.16	7.6559840912529	4.89294899165875	10.4190191908471	0.19299131058868	9.41270608038498	6.40752817596781	12.4178839848021	1.01	0.75	1.4	4.39637688572551	6.45831002337841	8.5202431610313	6.06211259501753	8.90528804806718	11.7484635011168	6.18219517275815	9.08094678461255	11.9806212474164	7.6559840912529	1.09462100866058	-0.567762029751681	-0.535435593179199	-0.153183575014406	-0.124968978378113	-0.166344341992692	0.172238917097335	0.21128416385082	0.154027020679015	0.197026035187219	0.236906658592411	0.178430296956347	0.00174374266476114	0.00249099386282999	0.00254916979447476
133	8.47500280622663	0.16	7.66974946593472	4.91487816459045	10.424620767279	0.151588427654186	8.52439480992745	5.37578180275435	11.6730078171005	1.09	0.79	1.41	3.50926525138324	5.56465340171043	7.62004155203761	4.75012393307015	7.53228707698456	10.314450220899	4.85721241026761	7.70135872847636	10.5474282006843	7.66974946593472	1.14935517220319	-0.556866735908906	0.0294937980594634	-0.153183575014406	-0.124968978378113	-0.166344341992692	0.172238917097335	0.21128416385082	0.154027020679015	0.197026035187219	0.236906658592411	0.178430296956347	0.00174374266476114	0.00249099386282999	0.00254916979447476
133	8.47500280622663	0.16	7.69237597803678	4.90792369225722	10.4768282638163	0.17727172865199	9.55777875327053	6.34300136198932	12.7725561445517	0.99	0.73	1.3	4.41709518963925	6.65577951909299	8.89446384854672	6.12555009702921	9.23011824028969	12.3346863835502	6.26383509339742	9.43797833448511	12.6122719916495	7.69237597803678	1.08908077352119	-0.0456878079678923	-0.160024831579668	-0.153183575014406	-0.124968978378113	-0.166344341992692	0.172238917097335	0.21128416385082	0.154027020679015	0.197026035187219	0.236906658592411	0.178430296956347	0.00174374266476114	0.00249099386282999	0.00254916979447476
133	8.47500280622663	0.16	7.69839548678957	4.9381199834696	10.4586709901095	0.180551568908231	9.34664908918948	6.2377861182148	12.4555120601642	0.99	0.74	1.32	4.35005271985195	6.51808438465128	8.68611604945062	6.03593548666385	9.04419770887862	12.0524599310934	6.17050135825729	9.24618676151959	12.3218983783281	7.69839548678957	1.09166599831813	-0.0258320322467012	-0.000527504529424468	-0.153183575014406	-0.124968978378113	-0.166344341992692	0.172238917097335	0.21128416385082	0.154027020679015	0.197026035187219	0.236906658592411	0.178430296956347	0.00174374266476114	0.00249099386282999	0.00254916979447476
133	8.47500280622663	0.16	7.70204617012681	4.9445556978251	10.4595366424285	0.222815340982942	9.11047152175746	6.45393444499045	11.7670085985245	1.01	0.75	1.28	4.42963385579328	6.25293817887193	8.07624250195057	6.10871657767398	8.62315675650913	11.1375969353443	6.26215118472085	8.84044743264772	11.4170935358882	7.70204617012681	1.06216424197954	0.0317569991482134	-0.358315542967875	-0.153183575014406	-0.124968978378113	-0.166344341992692	0.172238917097335	0.21128416385082	0.154027020679015	0.197026035187219	0.236906658592411	0.178430296956347	0.00174374266476114	0.00249099386282999	0.00254916979447476
133	8.47500280622663	0.16	7.7174928961254	4.91074732184505	10.5242384704058	0.176511722491785	9.26424452902009	6.14005476343143	12.3884342946088	1.05	0.73	1.44	4.11830229124487	6.21378162581632	8.30926096038777	5.63025550228142	8.49504861823834	11.3598417341953	5.72029384381308	8.63147783774268	11.5418440273537	7.7174928961254	1.12916493026054	0.446387598842425	0.597987068871246	-0.153183575014406	-0.124968978378113	-0.166344341992692	0.172238917097335	0.21128416385082	0.154027020679015	0.197026035187219	0.236906658592411	0.178430296956347	0.00174374266476114	0.00249099386282999	0.00254916979447476
133	8.47500280622663	0.16	7.77169865222815	4.99636971689277	10.5470275875635	0.189364188557753	9.92403550773958	6.71822581063952	13.1298452048396	0.99	0.75	1.36	4.68381190476008	6.91883794391063	9.15386398306117	6.49835106393522	9.59924070996827	12.7001303560013	6.63610161253391	9.80283176883985	12.9706712683374	7.77169865222815	1.10088282533389	-0.0464516921245425	-0.100759832353992	-0.153183575014406	-0.124968978378113	-0.166344341992692	0.172238917097335	0.21128416385082	0.154027020679015	0.197026035187219	0.236906658592411	0.178430296956347	0.00174374266476114	0.00249099386282999	0.00254916979447476
133	8.47500280622663	0.16	7.77741540189144	4.990149471089	10.5646813326939	0.152599804861919	8.61733274814153	5.44684838719419	11.7878171090889	0.98	0.73	1.29	3.83048322716018	6.06011884454486	8.28975446192953	5.33245755249776	8.43635765652077	11.5402577605438	5.45713450041778	8.63473819116983	11.8105879422258	7.77741540189144	1.05984192710361	0.702517324364639	0.416765310859367	-0.153183575014406	-0.124968978378113	-0.166344341992692	0.172238917097335	0.21128416385082	0.154027020679015	0.197026035187219	0.236906658592411	0.178430296956347	0.00174374266476114	0.00249099386282999	0.00254916979447476
133	8.47500280622663	0.16	7.77979552174992	5.00337440094968	10.5562166425502	0.143100775592501	7.67335318802305	4.74168691393911	10.605019462107	1.06	0.74	1.37	3.15647004207118	5.10803642244381	7.05960280281644	4.30324034993954	6.96382609340327	9.624411836867	4.3903819381079	7.10514950489069	9.81899434716824	7.77979552174992	1.10439517577136	-0.561848828654529	-0.461734847370307	-0.153183575014406	-0.124968978378113	-0.166344341992692	0.172238917097335	0.21128416385082	0.154027020679015	0.197026035187219	0.236906658592411	0.178430296956347	0.00174374266476114	0.00249099386282999	0.00254916979447476
133	8.47500280622663	0.16	7.79598625423497	5.01540588754259	10.5765666209274	0.168745581566719	8.70038358278972	5.68547158461245	11.715295580967	0.95	0.69	1.28	4.09674724038542	6.26918486930016	8.44162249821491	5.75858375367158	8.812265931671	11.8659481096704	5.87222428794895	8.98787108434733	12.0999699664704	7.79598625423497	1.0419162516172	1.0927851224844	0.57389135250005	-0.153183575014406	-0.124968978378113	-0.166344341992692	0.172238917097335	0.21128416385082	0.154027020679015	0.197026035187219	0.236906658592411	0.178430296956347	0.00174374266476114	0.00249099386282999	0.00254916979447476
133	8.47500280622663	0.16	7.81813213012323	4.99883548178019	10.6374287784663	0.144688766582248	8.37637952390924	5.1966770206152	11.5560820272033	0.96	0.72	1.32	3.70306360602131	5.96886549657811	8.23466738713492	5.1820232805277	8.35275956678459	11.5234958530415	5.290756445552	8.52855261908726	11.7663067524854	7.81813213012323	1.07720599983666	-0.632642231417104	-0.754416683559442	-0.153183575014406	-0.124968978378113	-0.166344341992692	0.172238917097335	0.21128416385082	0.154027020679015	0.197026035187219	0.236906658592411	0.178430296956347	0.00174374266476114	0.00249099386282999	0.00254916979447476
133	8.47500280622663	0.16	7.84213754701563	5.07168653776564	10.6125885562656	0.148751378276104	8.38176470593586	5.25122916789163	11.5123002439801	0.87	0.71	1.23	4.01035395670293	6.40113812936083	8.79192230201873	5.77528810675754	9.21824290507341	12.6611977033893	5.91592760802083	9.44292450858733	12.9701122398234	7.84213754701563	1.02794290316499	-0.528507250991401	-1.11761718603236	-0.153183575014406	-0.124968978378113	-0.166344341992692	0.172238917097335	0.21128416385082	0.154027020679015	0.197026035187219	0.236906658592411	0.178430296956347	0.00174374266476114	0.00249099386282999	0.00254916979447476
133	8.47500280622663	0.16	7.85932166339657	5.01581637205378	10.7028269547394	0.184525646015478	10.4877529900352	7.04548484246515	13.9300211376052	1.02	0.74	1.3	4.82678789952169	7.18504976695996	9.54331163439822	6.65175915718054	9.90166163856295	13.1515641199454	6.80962580224981	10.1367878324653	13.4630383158033	7.85932166339657	1.10236868090838	-1.11447892495925	-1.14478566045622	-0.153183575014406	-0.124968978378113	-0.166344341992692	0.172238917097335	0.21128416385082	0.154027020679015	0.197026035187219	0.236906658592411	0.178430296956347	0.00174374266476114	0.00249099386282999	0.00254916979447476
133	8.47500280622663	0.16	7.87421084211645	5.02622510063979	10.7221965835931	0.163827076073653	9.10074835438876	5.89065414986301	12.3108425589145	0.91	0.72	1.29	4.35948440573678	6.73517227834791	9.11086015095904	6.19523542323852	9.57131027364763	12.9473851240567	6.33643236520634	9.78873674262025	13.2423185164415	7.87421084211645	1.05373923929321	-0.353601415210769	-0.814430649905639	-0.153183575014406	-0.124968978378113	-0.166344341992692	0.172238917097335	0.21128416385082	0.154027020679015	0.197026035187219	0.236906658592411	0.178430296956347	0.00174374266476114	0.00249099386282999	0.00254916979447476
133	8.47500280622663	0.16	7.90044602741306	5.04198293797725	10.7589091168489	0.174028200916622	9.42940471965481	6.22208294614237	12.6367264931672	0.91	0.72	1.27	4.62510607672117	7.00922784961871	9.39334962251626	6.58477995242986	9.97906259025783	13.3733452280858	6.73920702916822	10.2137742181747	13.6874849490544	7.90044602741306	1.05559597023629	-0.739963320160213	-1.09416958837295	-0.153183575014406	-0.124968978378113	-0.166344341992692	0.172238917097335	0.21128416385082	0.154027020679015	0.197026035187219	0.236906658592411	0.178430296956347	0.00174374266476114	0.00249099386282999	0.00254916979447476
133	8.47500280622663	0.16	7.90760158177425	5.02560951257776	10.7895936509707	0.158842070557217	8.99183271582205	5.76118441330811	12.222481018336	1	0.71	1.31	4.0031442522835	6.24795196117821	8.49275967007293	5.54677048111565	8.65718378395265	11.7675970867896	5.66104576591507	8.83508746384673	12.0104872744108	7.90760158177425	1.09531145415498	-0.589685262110819	-0.619963793018817	-0.153183575014406	-0.124968978378113	-0.166344341992692	0.172238917097335	0.21128416385082	0.154027020679015	0.197026035187219	0.236906658592411	0.178430296956347	0.00174374266476114	0.00249099386282999	0.00254916979447476
133	8.47500280622663	0.16	7.91088968077579	5.12388712521359	10.697892236338	0.185606173063084	9.98787464425045	6.72139788243898	13.2543514060619	1.02	0.78	1.28	4.60412934285164	6.84165221679017	9.0791750907287	6.34458409727783	9.42793623318745	12.5112883690971	6.51944343384284	9.68798361238487	12.8556271184431	7.91088968077579	1.1152619084971	0.105058220963214	0.28395778133933	-0.153183575014406	-0.124968978378113	-0.166344341992692	0.172238917097335	0.21128416385082	0.154027020679015	0.197026035187219	0.236906658592411	0.178430296956347	0.00174374266476114	0.00249099386282999	0.00254916979447476
133	8.47500280622663	0.16	7.9165387648985	5.07160188058814	10.7614756492089	0.174739518031626	9.356883944226	6.18208181990158	12.5316860685504	0.98	0.74	1.25	4.35618438381109	6.59329865026259	8.83041291671409	6.06903001027078	9.18577448737688	12.302518964483	6.2287054698335	9.42820450315869	12.6258433925223	7.9165387648985	1.06727744256046	-0.163083467478864	-0.451584057332265	-0.153183575014406	-0.124968978378113	-0.166344341992692	0.172238917097335	0.21128416385082	0.154027020679015	0.197026035187219	0.236906658592411	0.178430296956347	0.00174374266476114	0.00249099386282999	0.00254916979447476
133	8.47500280622663	0.16	7.97184055447004	5.10201432465279	10.8416667842873	0.158451185954341	9.04275633769108	5.78905115318005	12.2964615222021	0.99	0.74	1.37	4.03824697661447	6.30792205401102	8.57759713140756	5.60389749598027	8.75353805946422	11.9031786229482	5.71641685790621	8.92899374422171	12.1421146818754	7.97184055447004	1.1118711254361	-1.22443687617254	-1.08603589334964	-0.153183575014406	-0.124968978378113	-0.166344341992692	0.172238917097335	0.21128416385082	0.154027020679015	0.197026035187219	0.236906658592411	0.178430296956347	0.00174374266476114	0.00249099386282999	0.00254916979447476
133	8.47500280622663	0.16	7.97451666204135	5.13895258146874	10.810080742614	0.156393470021109	8.52837972438026	5.43585878422354	11.620900664537	1.01	0.73	1.4	3.73676821556535	5.86265750258784	7.98854678961033	5.15632377152416	8.08981411235981	11.0233044531955	5.2478103377402	8.2344276759825	11.2209831963515	7.97451666204135	1.09862058444774	0.57093604081697	0.508723262997119	-0.153183575014406	-0.124968978378113	-0.166344341992692	0.172238917097335	0.21128416385082	0.154027020679015	0.197026035187219	0.236906658592411	0.178430296956347	0.00174374266476114	0.00249099386282999	0.00254916979447476
133	8.47500280622663	0.16	7.99034266566072	5.09545416139258	10.8852311699289	0.203068215244432	10.3781736486189	7.16824046114628	13.5881068360915	0.95	0.73	1.3	5.15293893421974	7.46042147301372	9.7679040118077	7.23630198810747	10.4767130809136	13.7171241737197	7.40423685782166	10.7202004320866	14.0362962442847	7.99034266566072	1.06594610188131	0.459376093496181	0.185582007506912	-0.153183575014406	-0.124968978378113	-0.166344341992692	0.172238917097335	0.21128416385082	0.154027020679015	0.197026035187219	0.236906658592411	0.178430296956347	0.00174374266476114	0.00249099386282999	0.00254916979447476
133	8.47500280622663	0.16	8.03177785429976	5.13877189036772	10.9247838182318	0.202260213523339	11.525858367978	7.95202634698618	15.0996903889699	1.02	0.82	1.39	5.41864940463868	7.85392085719941	10.2891923097601	7.45215473972211	10.8013324300474	14.1505101203727	7.64661832470045	11.082899413358	14.5194399589686	8.03177785429976	1.15169003513776	0.614440549105315	1.15319472764708	-0.153183575014406	-0.124968978378113	-0.166344341992692	0.172238917097335	0.21128416385082	0.154027020679015	0.197026035187219	0.236906658592411	0.178430296956347	0.00174374266476114	0.00249099386282999	0.00254916979447476
133	8.47500280622663	0.16	8.15507650964758	5.19126745237889	11.1188855669163	0.195474236515456	10.258640812994	7.00926082888978	13.5080207970982	0.99	0.77	1.3	4.89238843708329	7.16042060909182	9.42845278110036	6.79079571936269	9.93889881115941	13.0870019029561	6.96841405590402	10.1986603676288	13.4299854992513	8.15507650964758	1.09452570452216	-0.1827408062908	-0.181246956972302	-0.153183575014406	-0.124968978378113	-0.166344341992692	0.172238917097335	0.21128416385082	0.154027020679015	0.197026035187219	0.236906658592411	0.178430296956347	0.00174374266476114	0.00249099386282999	0.00254916979447476
133	8.47500280622663	0.16	8.17199181399226	5.27076230093069	11.0732213270538	0.200611065533997	11.0981028534336	7.63922018088548	14.5569855259818	0.99	0.77	1.27	5.32368930917278	7.73414695661725	10.1446046040617	7.38492359825985	10.7286659786702	14.0724083590806	7.59104129819011	11.0274983540752	14.4643133826292	8.17199181399226	1.06559312204096	-0.208573868457325	-0.459127261448156	-0.153183575014406	-0.124968978378113	-0.166344341992692	0.172238917097335	0.21128416385082	0.154027020679015	0.197026035187219	0.236906658592411	0.178430296956347	0.00174374266476114	0.00249099386282999	0.00254916979447476
133	8.47500280622663	0.16	8.19679203952427	5.25765984210023	11.1359242369483	0.216254291530337	10.3047571027815	7.24188796793219	13.3676262376308	1.01	0.76	1.33	5.00162462859098	7.11700141525891	9.23237820192684	6.91408437595359	9.83831293687939	12.7625414978052	7.08210285529632	10.0767131431044	13.072112413892	8.19679203952427	1.08841434666745	-0.227860774453705	-0.263203299447741	-0.153183575014406	-0.124968978378113	-0.166344341992692	0.172238917097335	0.21128416385082	0.154027020679015	0.197026035187219	0.236906658592411	0.178430296956347	0.00174374266476114	0.00249099386282999	0.00254916979447476
133	8.47500280622663	0.16	8.20288968035559	5.27000989351446	11.1357694671967	0.166001345134259	9.29479421249214	6.04203352926126	12.547554895723	0.93	0.72	1.3	4.42265385306458	6.80361292903101	9.18457200499744	6.25656674403685	9.62482251727173	12.9930782905066	6.39286423989802	9.83503396083839	13.2764403017816	8.20288968035559	1.03709275687373	0.643584878424633	0.121861715264406	-0.153183575014406	-0.124968978378113	-0.166344341992692	0.172238917097335	0.21128416385082	0.154027020679015	0.197026035187219	0.236906658592411	0.178430296956347	0.00174374266476114	0.00249099386282999	0.00254916979447476
133	8.47500280622663	0.16	8.20381627651802	5.28105124924876	11.1265813037873	0.206405654591582	10.2977180066774	7.14514651934758	13.4502894940073	1.09	0.77	1.48	4.66149365725823	6.71823132561093	8.77496899396363	6.30840581981643	9.09179175377976	11.8751776877431	6.41745739544689	9.24977306161674	12.0815698369998	8.20381627651802	1.15016403892164	0.763490157938171	1.24085824770781	-0.153183575014406	-0.124968978378113	-0.166344341992692	0.172238917097335	0.21128416385082	0.154027020679015	0.197026035187219	0.236906658592411	0.178430296956347	0.00174374266476114	0.00249099386282999	0.00254916979447476
133	8.47500280622663	0.16	8.20784287948704	5.30676200154478	11.1089237574293	0.186226792357107	9.54277124473851	6.42825509667809	12.6572873927989	1	0.72	1.32	4.45099797413315	6.60752487870259	8.76405178327203	6.15895083190062	9.14298795123917	12.1270250705777	6.28773592141321	9.33479006372425	12.3812625793111	8.20784287948704	1.07448575072476	-0.227232600500384	-0.493745447460224	-0.153183575014406	-0.124968978378113	-0.166344341992692	0.172238917097335	0.21128416385082	0.154027020679015	0.197026035187219	0.236906658592411	0.178430296956347	0.00174374266476114	0.00249099386282999	0.00254916979447476
133	8.47500280622663	0.16	8.21963997576507	5.29351085589352	11.1457690956366	0.182511984073049	9.37894081666855	6.27985029952261	12.4780313338145	1.01	0.73	1.37	4.32368126362684	6.45740722271319	8.59113318179953	5.96975934509122	8.91582074681317	11.8618821485351	6.08321731095897	9.08524941368105	12.0869300258282	8.21963997576507	1.07850341281575	-0.792921624227095	-0.96518654754422	-0.153183575014406	-0.124968978378113	-0.166344341992692	0.172238917097335	0.21128416385082	0.154027020679015	0.197026035187219	0.236906658592411	0.178430296956347	0.00174374266476114	0.00249099386282999	0.00254916979447476
133	8.47500280622663	0.16	8.24553239101886	5.28278493332156	11.2082798487162	0.174640456053478	9.41521426979476	6.21952289884285	12.6109056407467	0.96	0.68	1.27	4.45453062165572	6.74334043887092	9.03215025608612	6.24629545327579	9.45574299533138	12.665190537387	6.36768541494823	9.63772290732858	12.9091773995598	8.24553239101886	1.04799935301796	-0.109262444012306	-0.589577117177463	-0.153183575014406	-0.124968978378113	-0.166344341992692	0.172238917097335	0.21128416385082	0.154027020679015	0.197026035187219	0.236906658592411	0.178430296956347	0.00174374266476114	0.00249099386282999	0.00254916979447476
133	8.47500280622663	0.16	8.26096234840989	5.28202187965267	11.2399028171671	0.200845034397192	10.1382951533265	6.98085342815486	13.2957368784982	0.95	0.74	1.3	5.02096348098528	7.29194650026582	9.56292951954635	7.05251023123032	10.2423623460845	13.4322144609386	7.22058417315976	10.4875565422937	13.7539708480641	8.26096234840989	1.05340804197261	0.54191266090019	0.219539389615915	-0.153183575014406	-0.124968978378113	-0.166344341992692	0.172238917097335	0.21128416385082	0.154027020679015	0.197026035187219	0.236906658592411	0.178430296956347	0.00174374266476114	0.00249099386282999	0.00254916979447476
133	8.47500280622663	0.16	8.2772232610827	5.35325387905925	11.2011926431062	0.169165270837659	9.09417998135441	5.94751343271664	12.2408465299922	0.96	0.69	1.27	4.24141434697032	6.48543057249192	8.72944679801352	5.93723560099664	9.07846443021911	12.2196932594416	6.05791279064958	9.26293290350574	12.4678001329856	8.2772232610827	1.04887137392633	-0.583105199580367	-1.06008896754382	-0.153183575014406	-0.124968978378113	-0.166344341992692	0.172238917097335	0.21128416385082	0.154027020679015	0.197026035187219	0.236906658592411	0.178430296956347	0.00174374266476114	0.00249099386282999	0.00254916979447476
133	8.47500280622663	0.16	8.28519772742107	5.360363654426	11.2100318004161	0.151186848218918	8.53566647284607	5.37795865933077	11.6933742863614	1.11	0.75	1.41	3.4541929966961	5.48234771226515	7.5105024278342	4.64846778585109	7.37784969041239	10.1072315949737	4.73643717879601	7.51756657722769	10.2991189253889	8.28519772742107	1.13975331080828	-0.259655875147795	0.195624686300217	-0.153183575014406	-0.124968978378113	-0.166344341992692	0.172238917097335	0.21128416385082	0.154027020679015	0.197026035187219	0.236906658592411	0.178430296956347	0.00174374266476114	0.00249099386282999	0.00254916979447476
133	8.47500280622663	0.16	8.28577221342512	5.32544423533804	11.2461001915122	0.22409789673988	11.0724999843288	7.85576172740653	14.289238241251	1.01	0.73	1.33	5.39973122297461	7.61078631919048	9.82184141540636	7.45073747559549	10.5016284154795	13.5525193553635	7.61210041501026	10.7287221718541	13.8447515796826	8.28577221342512	1.08871311986006	0.387240329903278	0.176703567644275	-0.153183575014406	-0.124968978378113	-0.166344341992692	0.172238917097335	0.21128416385082	0.154027020679015	0.197026035187219	0.236906658592411	0.178430296956347	0.00174374266476114	0.00249099386282999	0.00254916979447476
133	8.47500280622663	0.16	8.32050798259181	5.31355717731563	11.327458787868	0.156091787835162	8.56980600572706	5.45870557098192	11.6809064404722	0.96	0.7	1.31	3.89297624469963	6.11171472213667	8.33045319957371	5.44956751643788	8.5554598656589	11.6613522148799	5.55569358608798	8.72195771609971	11.8889047961992	8.32050798259181	1.04034515489356	-0.35352003422554	-0.919381296121866	-0.153183575014406	-0.124968978378113	-0.166344341992692	0.172238917097335	0.21128416385082	0.154027020679015	0.197026035187219	0.236906658592411	0.178430296956347	0.00174374266476114	0.00249099386282999	0.00254916979447476
133	8.47500280622663	0.16	8.32163393265353	5.3842388147836	11.2590290505235	0.141184505041905	8.86142791341063	5.44914062450102	12.2737152023202	0.95	0.75	1.27	3.93061406454881	6.39199014828631	8.85336623202381	5.52741886595287	8.98872449861807	12.4500301312833	5.67150586535451	9.22171207776134	12.7741779007667	8.32163393265353	1.0643207674824	0.528839409236867	0.340380033127064	-0.153183575014406	-0.124968978378113	-0.166344341992692	0.172238917097335	0.21128416385082	0.154027020679015	0.197026035187219	0.236906658592411	0.178430296956347	0.00174374266476114	0.00249099386282999	0.00254916979447476
133	8.47500280622663	0.16	8.35066123797105	5.34443425424328	11.3568882216988	0.203062690404447	10.4242936004168	7.2000406342782	13.6485465665554	1.05	0.73	1.37	4.81294890496949	6.96823740554295	9.12352590611641	6.57165243266085	9.51450663650562	12.4573608403504	6.69997369388928	9.70043963652616	12.7006031385324	8.35066123797105	1.12305668621116	-0.00316507002207889	0.152485543154283	-0.153183575014406	-0.124968978378113	-0.166344341992692	0.172238917097335	0.21128416385082	0.154027020679015	0.197026035187219	0.236906658592411	0.178430296956347	0.00174374266476114	0.00249099386282999	0.00254916979447476
133	8.47500280622663	0.16	8.37024065022677	5.4057075278988	11.3347737725547	0.206399573242844	11.0964068277835	7.69925950400186	14.4935541515651	1.08	0.78	1.41	5.03410072451897	7.2552989832681	9.47649724201724	6.81810119238084	9.82645468493811	12.8348081774954	6.96461128386745	10.038320423473	13.110151411928	8.37024065022677	1.14916295248773	-0.352288295003305	0.0942777500117622	-0.153183575014406	-0.124968978378113	-0.166344341992692	0.172238917097335	0.21128416385082	0.154027020679015	0.197026035187219	0.236906658592411	0.178430296956347	0.00174374266476114	0.00249099386282999	0.00254916979447476
133	8.47500280622663	0.16	8.37508313834777	5.35808824429928	11.3920780323963	0.175183659323062	8.80349869871081	5.82105264357489	11.7859447538467	0.97	0.71	1.29	4.13750716439307	6.2573800939329	8.37725302347274	5.78415856687662	8.74770175336591	11.7112449398552	5.90651468079281	8.9327576206996	11.9593588446392	8.37508313834777	1.03867840725284	-0.104079434272433	-0.715096925191789	-0.153183575014406	-0.124968978378113	-0.166344341992692	0.172238917097335	0.21128416385082	0.154027020679015	0.197026035187219	0.236906658592411	0.178430296956347	0.00174374266476114	0.00249099386282999	0.00254916979447476
133	8.47500280622663	0.16	8.38095767998532	5.42340661742861	11.338508742542	0.197164437960666	10.2053537560337	6.99012014367534	13.4205873683921	1.08	0.79	1.36	4.57759958016391	6.68315023330648	8.78870088644906	6.20334583754291	9.0566882173585	11.9100305971741	6.36185015740103	9.28853164852906	12.214203697617	8.38095767998532	1.12007006326591	0.297305678407798	0.65297608663778	-0.153183575014406	-0.124968978378113	-0.166344341992692	0.172238917097335	0.21128416385082	0.154027020679015	0.197026035187219	0.236906658592411	0.178430296956347	0.00174374266476114	0.00249099386282999	0.00254916979447476
133	8.47500280622663	0.16	8.54543536302053	5.51403616590922	11.5768345601318	0.181433482052679	10.0916749067456	6.7449733651798	13.4383764483113	0.99	0.75	1.24	4.70823107990017	7.04434767518487	9.38046427046957	6.53534809458515	9.77803837053616	13.0207286464872	6.71477822999826	10.0474648768999	13.3788677879925	8.54543536302053	1.0599770925472	0.461807475187446	0.171111629476201	-0.153183575014406	-0.124968978378113	-0.166344341992692	0.172238917097335	0.21128416385082	0.154027020679015	0.197026035187219	0.236906658592411	0.178430296956347	0.00174374266476114	0.00249099386282999	0.00254916979447476
133	8.47500280622663	0.16	8.56221231202639	5.47309310954008	11.6513315145127	0.196778457874536	10.1828063549595	6.97075970657921	13.3948530033398	1.01	0.72	1.27	4.80929677870189	7.02536593749321	9.24143509628454	6.64552207874903	9.70770293396287	12.7698837891767	6.80351384751737	9.93730565899702	13.0724855501059	8.56221231202639	1.05883159397743	0.873261068220632	0.489196240598958	-0.153183575014406	-0.124968978378113	-0.166344341992692	0.172238917097335	0.21128416385082	0.154027020679015	0.197026035187219	0.236906658592411	0.178430296956347	0.00174374266476114	0.00249099386282999	0.00254916979447476
133	8.47500280622663	0.16	8.64027686668619	5.583583264217	11.6969704691554	0.188331244478263	10.0463846336805	6.79009153238512	13.302677734976	0.98	0.71	1.3	4.78631323137158	7.0816635490542	9.37701386673682	6.6692151936429	9.86754018271496	13.065865171787	6.81001783627367	10.0767002102487	13.3420917351519	8.64027686668619	1.05434307851478	0.388494385437336	-0.121602276435776	-0.153183575014406	-0.124968978378113	-0.166344341992692	0.172238917097335	0.21128416385082	0.154027020679015	0.197026035187219	0.236906658592411	0.178430296956347	0.00174374266476114	0.00249099386282999	0.00254916979447476
133	8.47500280622663	0.16	8.78111290366043	5.66716417211754	11.8950616352033	0.209738802930291	10.9251316769884	7.61414008318706	14.2361232707897	1.01	0.76	1.34	5.22322604986521	7.49453408395499	9.76584211804477	7.2016977691675	10.3333397555638	13.46498174196	7.36925939776082	10.5745798497642	13.7781231249074	8.78111290366043	1.09049688167689	1.34385042416434	1.3060681604474	-0.153183575014406	-0.124968978378113	-0.166344341992692	0.172238917097335	0.21128416385082	0.154027020679015	0.197026035187219	0.236906658592411	0.178430296956347	0.00174374266476114	0.00249099386282999	0.00254916979447476
133	8.47500280622663	0.16	8.94107832935086	5.70750747471938	12.1746491839823	0.169181482108779	9.93678355329086	6.49876700474256	13.3748001018392	0.96	0.76	1.23	4.63891241930671	7.09301758313301	9.54712274695931	6.49610804537252	9.9327179353486	13.3693278253247	6.68093482779876	10.2150771799894	13.7478341522784	8.94107832935086	1.04525655025849	-1.23548048392216	-1.53959635222298	-0.153183575014406	-0.124968978378113	-0.166344341992692	0.172238917097335	0.21128416385082	0.154027020679015	0.197026035187219	0.236906658592411	0.178430296956347	0.00174374266476114	0.00249099386282999	0.00254916979447476
133	8.47500280622663	0.16	9.26770158506799	5.96905764586112	12.5663455242749	0.158356336475592	9.61138590189189	6.15184967785581	13.070922125928	1.02	0.78	1.38	4.20617497496781	6.57154725363621	8.9369195323046	5.79209738662609	9.04932436249099	12.3065513383559	5.92583064907012	9.25820429147949	12.5909045932714	9.26770158506799	1.09280879407336	0.102565829192897	0.205520070292735	-0.153183575014406	-0.124968978378113	-0.166344341992692	0.172238917097335	0.21128416385082	0.154027020679015	0.197026035187219	0.236906658592411	0.178430296956347	0.00174374266476114	0.00249099386282999	0.00254916979447476
133	8.47500280622663	0.16	9.30536637621992	6.01640050423301	12.5943322482068	0.201095429433867	11.0208340313432	7.59121187136671	14.4504561913197	0.93	0.71	1.19	5.52717773879753	8.02429303162837	10.5214083244592	7.80212122527871	11.3270298041011	14.8519383829235	8.00823314767722	11.6245048901025	15.2440209267684	9.30536637621992	1.0176235675011	0.237928151368138	-0.415784844920238	-0.153183575014406	-0.124968978378113	-0.166344341992692	0.172238917097335	0.21128416385082	0.154027020679015	0.197026035187219	0.236906658592411	0.178430296956347	0.00174374266476114	0.00249099386282999	0.00254916979447476
133	8.47500280622663	0.16	9.33960328954548	5.93921887995929	12.7399876991317	0.189996453081375	11.0584807984836	7.49354557200294	14.6234160249642	1	0.74	1.28	5.18676818457057	7.65429072581565	10.1218132670607	7.17606656694028	10.5899662017986	14.0038658366569	7.35501763756382	10.8531768647782	14.3512357727925	9.33960328954548	1.05347812131398	-0.0124694346619678	-0.240046767370715	-0.153183575014406	-0.124968978378113	-0.166344341992692	0.172238917097335	0.21128416385082	0.154027020679015	0.197026035187219	0.236906658592411	0.178430296956347	0.00174374266476114	0.00249099386282999	0.00254916979447476
133	8.47500280622663	0.17	5.61955010096145	3.66434569262764	7.57475450929526	0.261079073390014	9.94219100966366	7.33074822050785	12.5536337988195	1.09	0.8	1.42	4.76929508017378	6.46826780053455	8.16724052089532	6.44781791318894	8.7447331923254	11.0416484714619	6.59615500377367	8.94480267563131	11.2954025990343	5.61955010096145	1.20953356014008	1.13898742258839	1.8226932685112	-0.153183575014406	-0.124968978378113	-0.166344341992692	0.172238917097335	0.21128416385082	0.154027020679015	0.197026035187219	0.236906658592411	0.178430296956347	0.00174374266476114	0.00249099386282999	0.00254916979447476
133	8.47500280622663	0.17	5.96661689051619	3.91091920751052	8.02231457352185	0.184324575411758	7.7130968061936	5.17982778964113	10.2463658227461	0.99	0.78	1.34	3.62092365248566	5.39178825892839	7.16265286537111	5.02891640652918	7.48838004834562	9.94784369016205	5.15648209513722	7.67871340545125	10.2005277608617	5.96661689051619	1.13528942495034	-0.418597494502622	-0.265138586425169	-0.153183575014406	-0.124968978378113	-0.166344341992692	0.172238917097335	0.21128416385082	0.154027020679015	0.197026035187219	0.236906658592411	0.178430296956347	0.00174374266476114	0.00249099386282999	0.00254916979447476
133	8.47500280622663	0.17	6.02415666663947	3.9555375439054	8.09277578937354	0.178106262926611	8.49353313679551	5.64486349758883	11.3422027760022	1.12	0.83	1.48	3.60076130905766	5.41787866247533	7.234996015893	4.8339244739524	7.2733552756092	9.71278607726599	4.9415115952129	7.43651859075746	9.92980408708121	6.02415666663947	1.23541151650673	-0.307994990142047	0.789825694893014	-0.153183575014406	-0.124968978378113	-0.166344341992692	0.172238917097335	0.21128416385082	0.154027020679015	0.197026035187219	0.236906658592411	0.178430296956347	0.00174374266476114	0.00249099386282999	0.00254916979447476
133	8.47500280622663	0.17	6.10530600438843	4.01317514728993	8.19743686148692	0.238889561255902	8.79330654824022	6.34276016050894	11.2438529359715	0.96	0.68	1.35	4.51415299484087	6.25821094993246	8.00226890502405	6.31394163466161	8.7533538895189	11.1927661443762	6.41142864694889	8.88849056291247	11.3662780779306	6.10530600438843	1.11114958530672	-1.20824671117372	-1.46041399815193	-0.153183575014406	-0.124968978378113	-0.166344341992692	0.172238917097335	0.21128416385082	0.154027020679015	0.197026035187219	0.236906658592411	0.178430296956347	0.00174374266476114	0.00249099386282999	0.00254916979447476
133	8.47500280622663	0.17	6.22722853499854	4.10641656440075	8.34804050559634	0.181525895582993	8.23340382741284	5.50380981921979	10.9629978356059	1.08	0.75	1.46	3.61432286302146	5.40683284331309	7.19934282360471	4.90292301295845	7.3345094446096	9.76609587626075	4.98299681462832	7.45350131888598	9.92457021088904	6.22722853499854	1.20039302526624	1.37721057715718	2.04704314935045	-0.153183575014406	-0.124968978378113	-0.166344341992692	0.172238917097335	0.21128416385082	0.154027020679015	0.197026035187219	0.236906658592411	0.178430296956347	0.00174374266476114	0.00249099386282999	0.00254916979447476
133	8.47500280622663	0.17	6.35685970150158	4.12940631416511	8.58431308883805	0.227308548157292	9.02826616173708	6.42939359163488	11.6271387318393	1.04	0.69	1.33	4.33484795176216	6.08706879138472	7.83928963100728	5.93782491143756	8.33799688231867	10.7381688531998	6.04249511841514	8.4856876151975	10.9273205672617	6.35685970150158	1.10759254985352	0.829000978854397	0.696076925760397	-0.153183575014406	-0.124968978378113	-0.166344341992692	0.172238917097335	0.21128416385082	0.154027020679015	0.197026035187219	0.236906658592411	0.178430296956347	0.00174374266476114	0.00249099386282999	0.00254916979447476
133	8.47500280622663	0.17	6.42752441123556	4.19876961047377	8.65627921199735	0.185405236829845	8.66108092212358	5.82664028139545	11.4955215628517	1	0.75	1.31	4.04589583369096	6.01407149330449	7.98224715291803	5.60454312643165	8.3309418816448	11.057340636858	5.73856356735863	8.53068355996757	11.3224258501497	6.42752441123556	1.10995884193316	0.29156043184094	0.350179469885212	-0.153183575014406	-0.124968978378113	-0.166344341992692	0.172238917097335	0.21128416385082	0.154027020679015	0.197026035187219	0.236906658592411	0.178430296956347	0.00174374266476114	0.00249099386282999	0.00254916979447476
133	8.47500280622663	0.17	6.44669397364655	4.21667860306637	8.67670934422672	0.204196462131459	8.09354859172982	5.59893510411427	10.5881620793454	0.99	0.71	1.37	3.91175834897421	5.65464783709724	7.39753732522027	5.43168410924617	7.85177867855732	10.2718732478685	5.522964105326	7.98362618145402	10.4440550699594	6.44669397364655	1.09392686085116	0.0498547823711183	-0.172424559972525	-0.153183575014406	-0.124968978378113	-0.166344341992692	0.172238917097335	0.21128416385082	0.154027020679015	0.197026035187219	0.236906658592411	0.178430296956347	0.00174374266476114	0.00249099386282999	0.00254916979447476
133	8.47500280622663	0.17	6.52271754766217	4.24559525524973	8.7998398400746	0.170245120450808	8.25353003048229	5.408657784934	11.0984022760306	1.02	0.78	1.39	3.69018374596035	5.63116462093803	7.5721454959157	5.07744996633089	7.74811190534486	10.4187738443588	5.19623605316455	7.92894970568777	10.6622497449318	6.52271754766217	1.15749188981312	-0.478007951690623	-0.0286651691734684	-0.153183575014406	-0.124968978378113	-0.166344341992692	0.172238917097335	0.21128416385082	0.154027020679015	0.197026035187219	0.236906658592411	0.178430296956347	0.00174374266476114	0.00249099386282999	0.00254916979447476
133	8.47500280622663	0.17	6.53847060363708	4.25993495696293	8.81700625031123	0.186519033346689	8.3285954598095	5.61297326569026	11.0442176539287	1.03	0.77	1.42	3.80893890413281	5.65174814880418	7.49455739347556	5.23013796642835	7.76053995974551	10.2909419530627	5.33857687609927	7.92144544527649	10.5036876185003	6.53847060363708	1.14901222995225	-0.514152555037428	-0.192557346496177	-0.153183575014406	-0.124968978378113	-0.166344341992692	0.172238917097335	0.21128416385082	0.154027020679015	0.197026035187219	0.236906658592411	0.178430296956347	0.00174374266476114	0.00249099386282999	0.00254916979447476
133	8.47500280622663	0.17	6.57098636684779	4.33417749268716	8.80779524100842	0.199794416938292	8.63026758446577	5.93365325841897	11.3268819105126	1.03	0.75	1.41	4.02965454422593	5.86097560390555	7.69229666358516	5.53481727228439	8.05017617488231	10.5655350774802	5.63923424638224	8.20324806967577	10.7662141366442	6.57098636684779	1.12900861598173	0.202299084470768	0.374505671376233	-0.153183575014406	-0.124968978378113	-0.166344341992692	0.172238917097335	0.21128416385082	0.154027020679015	0.197026035187219	0.236906658592411	0.178430296956347	0.00174374266476114	0.00249099386282999	0.00254916979447476
133	8.47500280622663	0.17	6.58743673008423	4.28229365748694	8.89257980268152	0.192858944491596	8.43806902607249	5.74291641586506	11.1332216362799	0.99	0.7	1.32	4.0093948401028	5.89100519034286	7.77261554058292	5.56565866448589	8.17762415220808	10.7895896399303	5.66994661168102	8.32969107800739	10.9923523011241	6.58743673008423	1.1099510179873	-0.349204395990203	-0.488080699444983	-0.153183575014406	-0.124968978378113	-0.166344341992692	0.172238917097335	0.21128416385082	0.154027020679015	0.197026035187219	0.236906658592411	0.178430296956347	0.00174374266476114	0.00249099386282999	0.00254916979447476
133	8.47500280622663	0.17	6.62541946452948	4.3658792303649	8.88495969869405	0.162305503081351	8.2516407102894	5.32478050389542	11.1785009166834	1.08	0.8	1.45	3.49723364321425	5.41955024862133	7.34186685402841	4.74432471372958	7.35212708242217	9.95992945111477	4.8470020967479	7.51212288875744	10.1766704436871	6.62541946452948	1.16356623532797	-0.293979931810538	0.425942810543554	-0.153183575014406	-0.124968978378113	-0.166344341992692	0.172238917097335	0.21128416385082	0.154027020679015	0.197026035187219	0.236906658592411	0.178430296956347	0.00174374266476114	0.00249099386282999	0.00254916979447476
133	8.47500280622663	0.17	6.63855842458342	4.31262736780321	8.96448948136363	0.173643792749202	8.11978993154383	5.35422238324316	10.8853574798445	1.06	0.75	1.39	3.5658272827763	5.40765145633966	7.24947562990303	4.86212749820025	7.37351777343535	9.88490804867045	4.95847646907395	7.51969395673348	10.0817633314865	6.63855842458342	1.16063833171756	-0.296757407616783	0.061175056257786	-0.153183575014406	-0.124968978378113	-0.166344341992692	0.172238917097335	0.21128416385082	0.154027020679015	0.197026035187219	0.236906658592411	0.178430296956347	0.00174374266476114	0.00249099386282999	0.00254916979447476
133	8.47500280622663	0.17	6.67906447138482	4.35134517216717	9.00678377060247	0.189547191599408	8.75296108218813	5.92713357893034	11.5787885854459	1.01	0.74	1.33	4.06466638929767	6.00254174194288	7.94041709458809	5.60361605852167	8.27520295039753	10.9467898422734	5.72632808676446	8.45588242244925	11.1858270776193	6.67906447138482	1.10832554047987	1.02070245723573	0.956243117113178	-0.153183575014406	-0.124968978378113	-0.166344341992692	0.172238917097335	0.21128416385082	0.154027020679015	0.197026035187219	0.236906658592411	0.178430296956347	0.00174374266476114	0.00249099386282999	0.00254916979447476
133	8.47500280622663	0.17	6.7028502538173	4.42776697980491	8.97793352782969	0.189218795533938	9.34177156557785	6.32262355665843	12.3609195744973	1.01	0.74	1.32	4.34636785456894	6.42182399023179	8.49728012589464	5.9975094842626	8.86141062524034	11.7253117662181	6.13574476252865	9.06531565937955	11.9955387264207	6.7028502538173	1.12577185951415	-0.306370512950058	-0.163790136570497	-0.153183575014406	-0.124968978378113	-0.166344341992692	0.172238917097335	0.21128416385082	0.154027020679015	0.197026035187219	0.236906658592411	0.178430296956347	0.00174374266476114	0.00249099386282999	0.00254916979447476
133	8.47500280622663	0.17	6.70827711388897	4.42727623278368	8.98927799499427	0.196689896727496	9.29275599096947	6.36064380047819	12.2248681814608	1.03	0.76	1.45	4.32002561081949	6.3114592068599	8.3028928029003	5.93385251762133	8.66922362929824	11.4045947409752	6.04230516006461	8.8276009913101	11.6138557472838	6.70827711388897	1.18673243485593	0.0597175852168697	0.642202125797142	-0.153183575014406	-0.124968978378113	-0.166344341992692	0.172238917097335	0.21128416385082	0.154027020679015	0.197026035187219	0.236906658592411	0.178430296956347	0.00174374266476114	0.00249099386282999	0.00254916979447476
133	8.47500280622663	0.17	6.72050888851382	4.38201475434942	9.05900302267823	0.235243104210023	9.56962837493183	6.87571402071135	12.2635427291523	1.02	0.72	1.37	4.7021226887673	6.54442092403706	8.38671915930682	6.47557670535878	9.01271670069224	11.5498566960257	6.59762254183472	9.18137326135496	11.767320275086	6.72050888851382	1.12514684184654	-0.691587665008426	-0.704649700678231	-0.153183575014406	-0.124968978378113	-0.166344341992692	0.172238917097335	0.21128416385082	0.154027020679015	0.197026035187219	0.236906658592411	0.178430296956347	0.00174374266476114	0.00249099386282999	0.00254916979447476
133	8.47500280622663	0.17	6.76190983489894	4.40648827708999	9.11733139270789	0.18724367957156	9.46061931869447	6.38323580191817	12.5380028354708	1.02	0.76	1.34	4.35055703689809	6.4479779891559	8.5453989414137	5.98370371878443	8.86847121992027	11.7532387210561	6.12434282895545	9.07652509783105	12.0278909989141	6.76190983489894	1.1396949746481	-0.275792368337891	-0.0825921905694359	-0.153183575014406	-0.124968978378113	-0.166344341992692	0.172238917097335	0.21128416385082	0.154027020679015	0.197026035187219	0.236906658592411	0.178430296956347	0.00174374266476114	0.00249099386282999	0.00254916979447476
133	8.47500280622663	0.17	6.76440101454384	4.44118026685951	9.08762176222818	0.184564665553701	8.84694120268631	5.94359325989943	11.7502891454732	0.98	0.72	1.32	4.19191697873105	6.23959975316406	8.28728252759706	5.84224832442941	8.69609092641614	11.5499335284029	5.96449272558994	8.87775883919225	11.789845038342	6.76440101454384	1.12570312043024	-0.0222812419322464	-0.00486584430690012	-0.153183575014406	-0.124968978378113	-0.166344341992692	0.172238917097335	0.21128416385082	0.154027020679015	0.197026035187219	0.236906658592411	0.178430296956347	0.00174374266476114	0.00249099386282999	0.00254916979447476
133	8.47500280622663	0.17	6.77682692473426	4.45584945486716	9.09780439460136	0.192843027243709	8.58555414446417	5.84315399328962	11.3279542956387	1.06	0.75	1.45	3.88415034074352	5.70712034870027	7.53009035665702	5.29250182125958	7.77646130810216	10.2604207949447	5.38374249822261	7.91110691905371	10.4368010424059	6.77682692473426	1.17251302631917	1.24346026584983	1.72216369021844	-0.153183575014406	-0.124968978378113	-0.166344341992692	0.172238917097335	0.21128416385082	0.154027020679015	0.197026035187219	0.236906658592411	0.178430296956347	0.00174374266476114	0.00249099386282999	0.00254916979447476
133	8.47500280622663	0.17	6.80032287766541	4.41319872328105	9.18744703204976	0.230745402834923	10.5880620088674	7.56970602407396	13.6064179936609	1	0.76	1.35	5.24706691325282	7.33929027963724	9.43151364602165	7.26354564807887	10.1598227832773	13.0560999184758	7.43278086780519	10.3949406525827	13.3595785533876	6.80032287766541	1.15239456180631	0.940178780089244	1.17091134569364	-0.153183575014406	-0.124968978378113	-0.166344341992692	0.172238917097335	0.21128416385082	0.154027020679015	0.197026035187219	0.236906658592411	0.178430296956347	0.00174374266476114	0.00249099386282999	0.00254916979447476
133	8.47500280622663	0.17	6.80234296071107	4.4415418781498	9.16314404327235	0.216164728843039	9.41698923796751	6.61725040931276	12.2167280666223	0.95	0.72	1.36	4.75818208337336	6.77135467147454	8.78452725957573	6.68269179534789	9.51011867842865	12.3375455615094	6.80587579158737	9.6852968081354	12.5652395471699	6.80234296071107	1.09623369840458	0.367140487535538	0.186868910646515	-0.153183575014406	-0.124968978378113	-0.166344341992692	0.172238917097335	0.21128416385082	0.154027020679015	0.197026035187219	0.236906658592411	0.178430296956347	0.00174374266476114	0.00249099386282999	0.00254916979447476
133	8.47500280622663	0.17	6.8070731636895	4.4680375480814	9.1461087792976	0.170201833756409	8.09142997025591	5.30200387633724	10.8808560641746	0.98	0.75	1.4	3.72214571359169	5.68039595652301	7.63864619945433	5.17810888481669	7.90235284565627	10.6265968064958	5.27764751751639	8.05324420952356	10.8306582827025	6.8070731636895	1.11835349043748	0.483385385622758	0.553252404304221	-0.153183575014406	-0.124968978378113	-0.166344341992692	0.172238917097335	0.21128416385082	0.154027020679015	0.197026035187219	0.236906658592411	0.178430296956347	0.00174374266476114	0.00249099386282999	0.00254916979447476
133	8.47500280622663	0.17	6.81788324554169	4.50596474588583	9.12980174519755	0.21730385638105	9.0894497079114	6.39614225551022	11.7827571603126	1.01	0.71	1.32	4.39762248583522	6.24938702464662	8.10115156345802	6.06861329448441	8.62400383441417	11.1793943743439	6.18957293694725	8.79705516675649	11.4024736404191	6.81788324554169	1.10226576448792	-0.249500008317132	-0.388828509746511	-0.153183575014406	-0.124968978378113	-0.166344341992692	0.172238917097335	0.21128416385082	0.154027020679015	0.197026035187219	0.236906658592411	0.178430296956347	0.00174374266476114	0.00249099386282999	0.00254916979447476
133	8.47500280622663	0.17	6.82209260198312	4.47173749219134	9.17244771177489	0.176431269129785	8.07616836132514	5.35188065282489	10.8004560698254	0.98	0.73	1.3	3.77189000466788	5.69190919868855	7.61192839270921	5.25537793446984	7.93054250542165	10.6057070763735	5.37637354151564	8.11244559326022	10.8502920026147	6.82209260198312	1.10495106306878	-0.21862603338104	-0.361479529153116	-0.153183575014406	-0.124968978378113	-0.166344341992692	0.172238917097335	0.21128416385082	0.154027020679015	0.197026035187219	0.236906658592411	0.178430296956347	0.00174374266476114	0.00249099386282999	0.00254916979447476
133	8.47500280622663	0.17	6.82257014512953	4.43610552584997	9.2090347644091	0.186774328177871	9.23648494699363	6.22736751330562	12.2456023806817	1.02	0.78	1.32	4.25423631435488	6.3099198167661	8.36560331917732	5.85641026053659	8.68627796565548	11.5161456707744	6.01064457220958	8.91502149183458	11.8191312551508	6.82257014512953	1.1294977192765	-0.635930058363509	-0.381891351222909	-0.153183575014406	-0.124968978378113	-0.166344341992692	0.172238917097335	0.21128416385082	0.154027020679015	0.197026035187219	0.236906658592411	0.178430296956347	0.00174374266476114	0.00249099386282999	0.00254916979447476
133	8.47500280622663	0.17	6.82342384351731	4.45697821512702	9.18986947190761	0.170707197288748	7.8636445472006	5.15758488270659	10.5697042116946	1.03	0.69	1.41	3.50021701069367	5.33669596063262	7.17317491057156	4.80638197917785	7.32817400040362	9.84996602162938	4.86925470732316	7.42326460197785	9.97799016126055	6.82342384351731	1.12747758048455	0.568453027251761	0.707127537816314	-0.153183575014406	-0.124968978378113	-0.166344341992692	0.172238917097335	0.21128416385082	0.154027020679015	0.197026035187219	0.236906658592411	0.178430296956347	0.00174374266476114	0.00249099386282999	0.00254916979447476
133	8.47500280622663	0.17	6.87779141512916	4.50612294833267	9.24945988192565	0.231795294472162	9.04238221762566	6.47225573927623	11.6125086959751	0.96	0.68	1.31	4.62211542387695	6.4575529769397	8.29299053000244	6.47377557663768	9.04450558092966	11.6152355852216	6.58768137152282	9.20395707769475	11.8188289980148	6.87779141512916	1.07360490938238	0.89570230496046	0.497328670649117	-0.153183575014406	-0.124968978378113	-0.166344341992692	0.172238917097335	0.21128416385082	0.154027020679015	0.197026035187219	0.236906658592411	0.178430296956347	0.00174374266476114	0.00249099386282999	0.00254916979447476
133	8.47500280622663	0.17	6.88177429393909	4.46896692736023	9.29458166051795	0.179683863613122	8.64672396006572	5.76220668092048	11.531241239211	0.94	0.7	1.27	4.16291147770463	6.24683361967695	8.33075576164927	5.85776890346665	8.79012391170284	11.722478919939	5.9805612120687	8.97439660114306	11.9688824017552	6.88177429393909	1.05433032441765	0.535496822536082	-0.000647834750289561	-0.153183575014406	-0.124968978378113	-0.166344341992692	0.172238917097335	0.21128416385082	0.154027020679015	0.197026035187219	0.236906658592411	0.178430296956347	0.00174374266476114	0.00249099386282999	0.00254916979447476
133	8.47500280622663	0.17	6.91944884091177	4.52243895893753	9.316458722886	0.23859313588459	10.7983275443756	7.78656048135782	13.8100946073934	0.99	0.78	1.33	5.44343465781041	7.54890308014317	9.65437150247593	7.56026730028722	10.4845063268934	13.4087453534995	7.75281941914858	10.751766898816	13.7497740234866	6.91944884091177	1.13110837022651	-0.6553377002801	-0.48890979380035	-0.153183575014406	-0.124968978378113	-0.166344341992692	0.172238917097335	0.21128416385082	0.154027020679015	0.197026035187219	0.236906658592411	0.178430296956347	0.00174374266476114	0.00249099386282999	0.00254916979447476
133	8.47500280622663	0.17	6.93406784071838	4.56516780819447	9.30296787324228	0.20597379614786	9.24024432439918	6.40767630781907	12.0728123409793	1	0.73	1.37	4.43270771207324	6.39222399986466	8.35174028765608	6.13148697378997	8.84196313733175	11.5524393008735	6.24993094913422	9.01238804305363	11.7753031068632	6.93406784071838	1.11193607397627	-0.365039438476144	-0.363062883089121	-0.153183575014406	-0.124968978378113	-0.166344341992692	0.172238917097335	0.21128416385082	0.154027020679015	0.197026035187219	0.236906658592411	0.178430296956347	0.00174374266476114	0.00249099386282999	0.00254916979447476
133	8.47500280622663	0.17	6.93408098311665	4.51451125808868	9.35365070814462	0.217432318200754	10.2943034090319	7.2451355588258	13.343471259238	1.02	0.76	1.36	4.93650444277737	7.01406814287682	9.09163184297627	6.78883252398768	9.64596193233396	12.5030913406802	6.94447485305604	9.8661108636797	12.7869612053321	6.93408098311665	1.11905491745298	-0.715040513010205	-0.591382483469983	-0.153183575014406	-0.124968978378113	-0.166344341992692	0.172238917097335	0.21128416385082	0.154027020679015	0.197026035187219	0.236906658592411	0.178430296956347	0.00174374266476114	0.00249099386282999	0.00254916979447476
133	8.47500280622663	0.17	6.96560534416104	4.59723840785607	9.333972280466	0.207679412031856	9.67640711633233	6.72551493689744	12.6272992957672	0.99	0.77	1.4	4.68649052322312	6.74273876052975	8.79898699783639	6.500771971675	9.35305575239538	12.2053395331158	6.64216020672163	9.5563860449874	12.4711868519359	6.96560534416104	1.14102751650536	-0.875235057971115	-0.652601216424722	-0.153183575014406	-0.124968978378113	-0.166344341992692	0.172238917097335	0.21128416385082	0.154027020679015	0.197026035187219	0.236906658592411	0.178430296956347	0.00174374266476114	0.00249099386282999	0.00254916979447476
133	8.47500280622663	0.17	7.0402479188052	4.57105520475785	9.50944063285254	0.178526180005696	9.24507691054139	6.14878500492224	12.3413688161605	1.08	0.81	1.41	4.03564178220753	6.06783594320433	8.10003010420112	5.47335121014902	8.22952060540819	10.9856900006674	5.6057651208264	8.42668487421843	11.2510127359841	7.0402479188052	1.18950537517278	0.0957399212320108	0.832473002674561	-0.153183575014406	-0.124968978378113	-0.166344341992692	0.172238917097335	0.21128416385082	0.154027020679015	0.197026035187219	0.236906658592411	0.178430296956347	0.00174374266476114	0.00249099386282999	0.00254916979447476
133	8.47500280622663	0.17	7.04097338127362	4.65105569138889	9.43089107115836	0.205193158824859	9.1281343507039	6.32323782342897	11.9330308779788	1.03	0.75	1.4	4.27702765541344	6.17425504946747	8.07148244352149	5.86571024940305	8.46765418508592	11.0695981207688	5.98366224748523	8.63783620219365	11.291818843363	7.04097338127362	1.14841177262242	0.0584498661009697	0.351167680380448	-0.153183575014406	-0.124968978378113	-0.166344341992692	0.172238917097335	0.21128416385082	0.154027020679015	0.197026035187219	0.236906658592411	0.178430296956347	0.00174374266476114	0.00249099386282999	0.00254916979447476
133	8.47500280622663	0.17	7.06211528798739	4.63262298772894	9.49160758824584	0.234306178964044	9.7188232880209	6.97576619093311	12.4618803851087	1	0.72	1.35	4.85190184251302	6.75979889915138	8.66769595578975	6.72539584526369	9.37000065269742	12.0146054601311	6.85435020452612	9.55039831173844	12.246941263438	7.06211528798739	1.10096642792209	0.0348975685170128	-0.113119279737085	-0.153183575014406	-0.124968978378113	-0.166344341992692	0.172238917097335	0.21128416385082	0.154027020679015	0.197026035187219	0.236906658592411	0.178430296956347	0.00174374266476114	0.00249099386282999	0.00254916979447476
133	8.47500280622663	0.17	7.07412367094494	4.65025950646167	9.49798783542821	0.161394079894644	8.62472174750335	5.55523532941551	11.6942081655912	1.06	0.81	1.35	3.68490610692721	5.72096193110632	7.75701775528543	5.01707570729998	7.78920772851824	10.5613397497365	5.15082359787355	7.99726325656171	10.8430161032546	7.07412367094494	1.16356503449586	0.708934007140293	1.26185587285493	-0.153183575014406	-0.124968978378113	-0.166344341992692	0.172238917097335	0.21128416385082	0.154027020679015	0.197026035187219	0.236906658592411	0.178430296956347	0.00174374266476114	0.00249099386282999	0.00254916979447476
133	8.47500280622663	0.17	7.0985655394471	4.67682606010291	9.52030501879129	0.18791490170119	8.63124164454184	5.829817308077	11.4326659810067	0.97	0.72	1.47	4.1441460628985	6.13554836951696	8.12695067613543	5.79366679550456	8.57771958834388	11.3617723811832	5.87014463360161	8.69196121085341	11.5125057301568	7.0985655394471	1.13624386334759	0.33591951884427	0.489699915891761	-0.153183575014406	-0.124968978378113	-0.166344341992692	0.172238917097335	0.21128416385082	0.154027020679015	0.197026035187219	0.236906658592411	0.178430296956347	0.00174374266476114	0.00249099386282999	0.00254916979447476
133	8.47500280622663	0.17	7.11202871869174	4.63996150068077	9.58409593670271	0.17145028297662	8.25549798672893	5.42202601579643	11.0889699576614	1	0.75	1.38	3.76083659919255	5.72619513122902	7.69155366326548	5.20747000413873	7.92881812257476	10.6501662410108	5.31215677656913	8.08838818546726	10.8646646873858	7.11202871869174	1.08983243211365	-0.386920500344442	-0.459425922292472	-0.153183575014406	-0.124968978378113	-0.166344341992692	0.172238917097335	0.21128416385082	0.154027020679015	0.197026035187219	0.236906658592411	0.178430296956347	0.00174374266476114	0.00249099386282999	0.00254916979447476
133	8.47500280622663	0.17	7.11285685793603	4.64463358519592	9.58108013067614	0.204562029935006	9.69629955342395	6.71103975705474	12.6815593497932	1.06	0.81	1.4	4.46618452283262	6.45286938566078	8.43955424848894	6.08815276904736	8.79633486206588	11.5045169550844	6.23854981289455	9.0136725197601	11.787742570272	7.11285685793603	1.18158213320768	-0.257343394710753	0.443883012781941	-0.153183575014406	-0.124968978378113	-0.166344341992692	0.172238917097335	0.21128416385082	0.154027020679015	0.197026035187219	0.236906658592411	0.178430296956347	0.00174374266476114	0.00249099386282999	0.00254916979447476
133	8.47500280622663	0.17	7.11433769007163	4.69744730608883	9.53122807405444	0.193764069711474	9.46707773574549	6.45201845583468	12.4821370156563	1.02	0.73	1.37	4.4192874412816	6.48444173394794	8.54959602661427	6.08970104957031	8.93544766159148	11.7811942736126	6.20549237778263	9.10463995250437	12.0043242254049	7.11433769007163	1.12479924170509	-0.974996681201052	-0.775526696180151	-0.153183575014406	-0.124968978378113	-0.166344341992692	0.172238917097335	0.21128416385082	0.154027020679015	0.197026035187219	0.236906658592411	0.178430296956347	0.00174374266476114	0.00249099386282999	0.00254916979447476
133	8.47500280622663	0.17	7.13023526978148	4.66479639623779	9.59567414332516	0.183614176801792	8.55487481478771	5.7384786606505	11.3712709689249	1.05	0.79	1.43	3.84666884289131	5.73458094922132	7.62249305555134	5.25773397414942	7.8381847556101	10.4186355370708	5.37133231600516	8.00722679460051	10.643651949832	7.13023526978148	1.15686590391262	-0.336835954019738	0.153133134153766	-0.153183575014406	-0.124968978378113	-0.166344341992692	0.172238917097335	0.21128416385082	0.154027020679015	0.197026035187219	0.236906658592411	0.178430296956347	0.00174374266476114	0.00249099386282999	0.00254916979447476
133	8.47500280622663	0.17	7.19236574826055	4.71904416513526	9.66568733138584	0.165187191202384	8.46747779406308	5.49549770448648	11.4394578836397	1.02	0.71	1.36	3.75086799399445	5.77934759606595	7.80782719813746	5.16169777330107	7.95315795317501	10.744618133049	5.25615495338248	8.09840595704904	10.9422586694591	7.19236574826055	1.10457456185766	-0.841778472047548	-0.878504920504207	-0.153183575014406	-0.124968978378113	-0.166344341992692	0.172238917097335	0.21128416385082	0.154027020679015	0.197026035187219	0.236906658592411	0.178430296956347	0.00174374266476114	0.00249099386282999	0.00254916979447476
133	8.47500280622663	0.17	7.19487172095628	4.71592214237475	9.67382129953782	0.171658877968237	8.92929435294459	5.86680859688144	11.9917801090077	1.04	0.74	1.38	3.94872255266189	6.0099635787626	8.07120460486331	5.40542304893404	8.22706463131929	11.0487062137045	5.51143032935006	8.38797774715755	11.2652082706408	7.19487172095628	1.1473833328397	-0.0402555683453765	0.317832299142082	-0.153183575014406	-0.124968978378113	-0.166344341992692	0.172238917097335	0.21128416385082	0.154027020679015	0.197026035187219	0.236906658592411	0.178430296956347	0.00174374266476114	0.00249099386282999	0.00254916979447476
133	8.47500280622663	0.17	7.22443939799526	4.70969831682253	9.73918047916798	0.191964753377421	8.48991629493577	5.77038992136361	11.2094426685079	0.93	0.71	1.33	4.22879140106429	6.22177799300187	8.21476458493946	5.98520849224112	8.80597668430314	11.6267448763652	6.10123202990131	8.97670071983386	11.8530885261422	7.22443939799526	1.06054439763019	0.95817130773717	0.531740229163635	-0.153183575014406	-0.124968978378113	-0.166344341992692	0.172238917097335	0.21128416385082	0.154027020679015	0.197026035187219	0.236906658592411	0.178430296956347	0.00174374266476114	0.00249099386282999	0.00254916979447476
133	8.47500280622663	0.17	7.23808176330949	4.74480246319167	9.73136106342732	0.20515092040863	8.66393177745383	6.00133079235273	11.3265327625549	0.99	0.7	1.3	4.18919729237296	6.04781186027321	7.90642642817345	5.81492335404611	8.39482124444397	10.9747191348418	5.93337977747218	8.56610976987921	11.198170087299	7.23808176330949	1.06780634788297	-0.120688668059591	-0.509125589470091	-0.153183575014406	-0.124968978378113	-0.166344341992692	0.172238917097335	0.21128416385082	0.154027020679015	0.197026035187219	0.236906658592411	0.178430296956347	0.00174374266476114	0.00249099386282999	0.00254916979447476
133	8.47500280622663	0.17	7.29534422791637	4.80324627478286	9.78744218104988	0.176936007565617	8.27768764373984	5.49026267849185	11.0651126089878	1.02	0.75	1.46	3.75649304951752	5.66367729937603	7.57086154923455	5.17426058366981	7.80125021462528	10.4282398455807	5.25916135435193	7.93006270531025	10.6006131036757	7.29534422791637	1.12001042285629	0.29461606731827	0.37958993607372	-0.153183575014406	-0.124968978378113	-0.166344341992692	0.172238917097335	0.21128416385082	0.154027020679015	0.197026035187219	0.236906658592411	0.178430296956347	0.00174374266476114	0.00249099386282999	0.00254916979447476
133	8.47500280622663	0.17	7.30150038218001	4.77489914994215	9.82810161441786	0.210136976509284	9.43380001166832	6.5782039198321	12.2893961035045	1.03	0.8	1.33	4.45537171811804	6.38944707075021	8.32352242338237	6.11333957702702	8.76713821522303	11.420936853419	6.27788553643015	9.00416951059302	11.7296733805596	7.30150038218001	1.1037602505161	-0.396456135962362	-0.399399751079814	-0.153183575014406	-0.124968978378113	-0.166344341992692	0.172238917097335	0.21128416385082	0.154027020679015	0.197026035187219	0.236906658592411	0.178430296956347	0.00174374266476114	0.00249099386282999	0.00254916979447476
133	8.47500280622663	0.17	7.31146144084853	4.80418272008441	9.81874016161265	0.206945817790988	9.18620441573907	6.37854341418651	11.9938654172916	0.97	0.69	1.37	4.51485852675365	6.50217622453716	8.48949392232066	6.30124811923176	9.0748858381701	11.8485235571084	6.39834428658314	9.21444320475716	12.0298715713585	7.31146144084853	1.10360963882781	-0.19049966763202	-0.160564426314509	-0.153183575014406	-0.124968978378113	-0.166344341992692	0.172238917097335	0.21128416385082	0.154027020679015	0.197026035187219	0.236906658592411	0.178430296956347	0.00174374266476114	0.00249099386282999	0.00254916979447476
133	8.47500280622663	0.17	7.3225160248524	4.76923871352276	9.87579333618204	0.209263143389007	10.1503304881968	7.06973082926077	13.2309301471328	1.03	0.77	1.33	4.78197234259321	6.86569274488391	8.94941314717462	6.55822366575973	9.41593665029752	12.2736496348353	6.71770413057393	9.64519810008426	12.5731372697648	7.3225160248524	1.14526358985642	-0.15940817640177	0.154032902732107	-0.153183575014406	-0.124968978378113	-0.166344341992692	0.172238917097335	0.21128416385082	0.154027020679015	0.197026035187219	0.236906658592411	0.178430296956347	0.00174374266476114	0.00249099386282999	0.00254916979447476
133	8.47500280622663	0.17	7.3308309226399	4.7915899973129	9.87007184796689	0.158102211012625	8.15107943735443	5.21436782902807	11.0877910456808	0.97	0.76	1.28	3.69492097498786	5.77588604590001	7.85685111681216	5.15914574591273	8.06475649257415	10.9703672392356	5.29791393697869	8.28109396108761	11.2647749557887	7.3308309226399	1.05863759027025	-0.504361903803522	-0.797862851155647	-0.153183575014406	-0.124968978378113	-0.166344341992692	0.172238917097335	0.21128416385082	0.154027020679015	0.197026035187219	0.236906658592411	0.178430296956347	0.00174374266476114	0.00249099386282999	0.00254916979447476
133	8.47500280622663	0.17	7.33127122789073	4.76789488642403	9.89464756935742	0.198097171057736	9.16676515556834	6.28722391544397	12.0463063956927	1.06	0.78	1.42	4.17199635152459	6.08276582775616	7.99353530398773	5.68103451711718	8.28294171791294	10.8848489187087	5.80326688196278	8.46125291758462	11.1179716112981	7.33127122789073	1.14717781551943	-0.834881483619294	-0.336735851277951	-0.153183575014406	-0.124968978378113	-0.166344341992692	0.172238917097335	0.21128416385082	0.154027020679015	0.197026035187219	0.236906658592411	0.178430296956347	0.00174374266476114	0.00249099386282999	0.00254916979447476
133	8.47500280622663	0.17	7.35903287966103	4.8441364418782	9.87392931744386	0.196989222653136	9.51231756945573	6.51376783739317	12.5108673015183	0.98	0.71	1.32	4.56970844206559	6.67332932119776	8.77695020032992	6.35550331363498	9.28119750998351	12.206891706332	6.48392272449195	9.46803888578598	12.4535195082379	7.35903287966103	1.08469184585159	-0.354366271013848	-0.661621945902596	-0.153183575014406	-0.124968978378113	-0.166344341992692	0.172238917097335	0.21128416385082	0.154027020679015	0.197026035187219	0.236906658592411	0.178430296956347	0.00174374266476114	0.00249099386282999	0.00254916979447476
133	8.47500280622663	0.17	7.38437815893256	4.84796557381919	9.92079074404593	0.191380826676834	8.71453724880751	5.91779401296345	11.5112804846516	0.99	0.74	1.36	4.13503956827279	6.0892549257491	8.0434702832254	5.74199625185842	8.45565765042156	11.1693190489847	5.86078299615939	8.63108767038106	11.4006388086529	7.38437815893256	1.08760079957839	-0.306758263327122	-0.52585894145986	-0.153183575014406	-0.124968978378113	-0.166344341992692	0.172238917097335	0.21128416385082	0.154027020679015	0.197026035187219	0.236906658592411	0.178430296956347	0.00174374266476114	0.00249099386282999	0.00254916979447476
133	8.47500280622663	0.17	7.39978462411639	4.87823889394045	9.92133035429233	0.204137131177941	9.666772824847	6.68671224955959	12.6468334001344	0.94	0.72	1.31	4.8520828956611	7.01450598278264	9.17692906990417	6.83968856374863	9.88792594489419	12.9361633260397	6.98396905293846	10.0967769156561	13.2093161603821	7.39978462411639	1.07167002623568	0.293011432054472	0.0527873671143647	-0.153183575014406	-0.124968978378113	-0.166344341992692	0.172238917097335	0.21128416385082	0.154027020679015	0.197026035187219	0.236906658592411	0.178430296956347	0.00174374266476114	0.00249099386282999	0.00254916979447476
133	8.47500280622663	0.17	7.40341331080903	4.85760932961591	9.94921729200215	0.196823537528658	9.4813250512849	6.49097887464506	12.4716712279247	0.98	0.76	1.27	4.5573489651346	6.65688607913406	8.75642319313353	6.34029105504105	9.26121646265341	12.1821418702658	6.50872979886299	9.5076428054821	12.506206483445	7.40341331080903	1.09587663482214	-0.213028247185142	-0.244767070741507	-0.153183575014406	-0.124968978378113	-0.166344341992692	0.172238917097335	0.21128416385082	0.154027020679015	0.197026035187219	0.236906658592411	0.178430296956347	0.00174374266476114	0.00249099386282999	0.00254916979447476
133	8.47500280622663	0.17	7.43235250975267	4.85977475879457	10.0049302607108	0.197247860360026	9.64041251761707	6.60396579827958	12.6768592369546	1.06	0.75	1.3	4.39143970193922	6.41058593670554	8.42973217147186	5.9845088777236	8.73613462862374	11.4877603795239	6.13358340751025	8.95229878484433	11.7727327115981	7.43235250975267	1.10881447405394	-0.270775646210122	-0.140195528782448	-0.153183575014406	-0.124968978378113	-0.166344341992692	0.172238917097335	0.21128416385082	0.154027020679015	0.197026035187219	0.236906658592411	0.178430296956347	0.00174374266476114	0.00249099386282999	0.00254916979447476
133	8.47500280622663	0.17	7.45430438277846	4.86283049283646	10.0457782727205	0.179704179607714	9.20105296099603	6.13182495549747	12.2702809664946	0.96	0.7	1.35	4.36097077077076	6.54381416860947	8.72665756644817	6.09798548682119	9.15027546070498	12.2025654345888	6.20204223189425	9.30704413547557	12.4121891891781	7.45430438277846	1.1014087473106	0.91754702071343	0.865490959108119	-0.153183575014406	-0.124968978378113	-0.166344341992692	0.172238917097335	0.21128416385082	0.154027020679015	0.197026035187219	0.236906658592411	0.178430296956347	0.00174374266476114	0.00249099386282999	0.00254916979447476
133	8.47500280622663	0.17	7.45825590186558	4.86391221984877	10.0525995838824	0.200719240060078	9.90890493387774	6.82169402078912	12.9961158469664	0.94	0.72	1.29	4.95695943650274	7.20027014810493	9.44358085970713	6.99150266483572	10.1555618061562	13.3196209474767	7.1494887493335	10.3844848808031	13.6221817644369	7.45825590186558	1.08118395576827	0.773870180418866	0.471575747995384	-0.153183575014406	-0.124968978378113	-0.166344341992692	0.172238917097335	0.21128416385082	0.154027020679015	0.197026035187219	0.236906658592411	0.178430296956347	0.00174374266476114	0.00249099386282999	0.00254916979447476
133	8.47500280622663	0.17	7.46386453017079	4.90135854188776	10.0263705184538	0.19676782801776	9.33681078253784	6.39152445898706	12.2820971060886	1.04	0.73	1.39	4.30051824039124	6.28224539153983	8.26397254268842	5.88629637272298	8.59876791440196	11.3112394560809	5.99501786569626	8.75732076696904	11.5197954194459	7.46386453017079	1.12221437749214	-0.18079270494177	-0.0492777154943077	-0.153183575014406	-0.124968978378113	-0.166344341992692	0.172238917097335	0.21128416385082	0.154027020679015	0.197026035187219	0.236906658592411	0.178430296956347	0.00174374266476114	0.00249099386282999	0.00254916979447476
133	8.47500280622663	0.17	7.47311767506806	4.89678742926472	10.0494479208714	0.178476525242275	8.99266554521377	5.98039939975053	12.004931690677	0.94	0.7	1.36	4.32290349864006	6.50030587407359	8.67770824950712	6.08424173715363	9.14881220821729	12.2133826792809	6.18521938942789	9.3009306774609	12.4170210234601	7.47311767506806	1.07900224075389	-1.25506523905307	-1.62806830322101	-0.153183575014406	-0.124968978378113	-0.166344341992692	0.172238917097335	0.21128416385082	0.154027020679015	0.197026035187219	0.236906658592411	0.178430296956347	0.00174374266476114	0.00249099386282999	0.00254916979447476
133	8.47500280622663	0.17	7.47359366650323	4.90033828149868	10.0468490515078	0.232591962385574	10.5158923754552	7.5336192523715	13.498165498539	1.03	0.74	1.35	5.11350053570211	7.13774077158849	9.16198100747487	7.02209253934102	9.80187170607967	12.5816508728183	7.16946815458116	10.00645214799	12.8459823381654	7.47359366650323	1.11116867714919	0.0801657219308282	0.213427786698129	-0.153183575014406	-0.124968978378113	-0.166344341992692	0.172238917097335	0.21128416385082	0.154027020679015	0.197026035187219	0.236906658592411	0.178430296956347	0.00174374266476114	0.00249099386282999	0.00254916979447476
133	8.47500280622663	0.17	7.47854273153062	4.88464807926294	10.0724373837983	0.172828364728695	8.42036382945165	5.54424632718519	11.2964813317181	1.01	0.72	1.35	3.80661537678153	5.78132437480624	7.75603337283094	5.25024652930473	7.97384953015003	10.6974525309953	5.3535449082211	8.13069447607331	10.9075941904697	7.47854273153062	1.10273393975678	0.914088671701352	0.881831928147226	-0.153183575014406	-0.124968978378113	-0.166344341992692	0.172238917097335	0.21128416385082	0.154027020679015	0.197026035187219	0.236906658592411	0.178430296956347	0.00174374266476114	0.00249099386282999	0.00254916979447476
133	8.47500280622663	0.17	7.47868116133371	4.92956749146401	10.0277948312034	0.208397197119488	9.73809241016422	6.77485070145374	12.7013341188747	0.91	0.72	1.2	5.02846927740757	7.22786385455832	9.42725843170907	7.15458459603294	10.2839175389586	13.4132504818843	7.3465213006084	10.560850443205	13.7746033182815	7.47868116133371	1.04059234410446	-0.217179497565007	-0.753265679839056	-0.153183575014406	-0.124968978378113	-0.166344341992692	0.172238917097335	0.21128416385082	0.154027020679015	0.197026035187219	0.236906658592411	0.178430296956347	0.00174374266476114	0.00249099386282999	0.00254916979447476
133	8.47500280622663	0.17	7.48297868705979	4.89709947864211	10.0688578954775	0.188712924283104	9.16823176066958	6.20027546717616	12.136188054163	0.96	0.71	1.33	4.41243094874739	6.52457939654923	8.63672784435108	6.1714876402234	9.12566373755736	12.0798398348913	6.29139888809614	9.30256266918626	12.3141761707695	7.48297868705979	1.10447735402653	-0.363629039811143	-0.344925500310821	-0.153183575014406	-0.124968978378113	-0.166344341992692	0.172238917097335	0.21128416385082	0.154027020679015	0.197026035187219	0.236906658592411	0.178430296956347	0.00174374266476114	0.00249099386282999	0.00254916979447476
133	8.47500280622663	0.17	7.50896011782222	4.88829182857887	10.1296284070656	0.165456455745672	8.69754157621189	5.64778892559094	11.7472942268328	0.9	0.64	1.3	4.20843038983009	6.48094303246486	8.75345567509963	5.99764680365811	9.2363194024275	12.4749920011969	6.08128233852218	9.3647885267631	12.648383729064	7.50896011782222	1.05086234486065	0.48782212966484	-0.0703593556302109	-0.153183575014406	-0.124968978378113	-0.166344341992692	0.172238917097335	0.21128416385082	0.154027020679015	0.197026035187219	0.236906658592411	0.178430296956347	0.00174374266476114	0.00249099386282999	0.00254916979447476
133	8.47500280622663	0.17	7.50924690441217	4.92466818501621	10.0938256238081	0.185103067507776	9.02527451962332	6.06868920314751	11.9818598360991	0.97	0.76	1.42	4.30857170858578	6.40765100267468	8.50673029676359	6.02055858021564	8.95369529217906	11.8868320041425	6.13844761785839	9.12698119443829	12.1193566227382	7.50924690441217	1.12142108575692	-0.285253798652205	-0.079227823130698	-0.153183575014406	-0.124968978378113	-0.166344341992692	0.172238917097335	0.21128416385082	0.154027020679015	0.197026035187219	0.236906658592411	0.178430296956347	0.00174374266476114	0.00249099386282999	0.00254916979447476
133	8.47500280622663	0.17	7.510398097077	4.93283377720653	10.0879624169475	0.222289775054674	10.4689248263659	7.41163434550258	13.5262153072293	1.01	0.74	1.27	5.11834858033327	7.22966137086358	9.34097416139388	7.07516765083818	9.99366601450146	12.9121643781647	7.24896344323581	10.2402162544781	13.2316954199162	7.510398097077	1.09578439187583	0.282818402821698	0.249599693489287	-0.153183575014406	-0.124968978378113	-0.166344341992692	0.172238917097335	0.21128416385082	0.154027020679015	0.197026035187219	0.236906658592411	0.178430296956347	0.00174374266476114	0.00249099386282999	0.00254916979447476
133	8.47500280622663	0.17	7.51438991861161	4.92566729127535	10.1031125459479	0.196495519038425	9.7922749753055	6.70064942434444	12.8839005262666	0.99	0.75	1.37	4.69253652386566	6.85763499376814	9.02273346367062	6.52183445258654	9.53095621912746	12.5400779856684	6.66001050863373	9.73465542947154	12.8078683670403	7.51438991861161	1.12383574523032	-0.813347183994493	-0.64117993117911	-0.153183575014406	-0.124968978378113	-0.166344341992692	0.172238917097335	0.21128416385082	0.154027020679015	0.197026035187219	0.236906658592411	0.178430296956347	0.00174374266476114	0.00249099386282999	0.00254916979447476
133	8.47500280622663	0.17	7.51636551529707	4.90680754668542	10.1259234839087	0.218698977964748	9.74478286848022	6.86908372742833	12.6204820095321	0.96	0.72	1.26	4.88535364151659	6.93057653122266	8.97579942092874	6.83125843584945	9.69112225405194	12.5509860722544	6.99415578097783	9.92345615775471	12.8518599293728	7.51636551529707	1.06986284693576	0.300179754194891	-0.00181991279445323	-0.153183575014406	-0.124968978378113	-0.166344341992692	0.172238917097335	0.21128416385082	0.154027020679015	0.197026035187219	0.236906658592411	0.178430296956347	0.00174374266476114	0.00249099386282999	0.00254916979447476
133	8.47500280622663	0.17	7.52028307367059	4.95283713167984	10.0877290156613	0.171139271700217	8.23449773735048	5.40513572756314	11.0638597471378	0.98	0.72	1.33	3.81269821025707	5.80848592301983	7.80427363578259	5.31403337608886	8.09570712322088	10.8773808703529	5.41989149005095	8.25675514002929	11.095844514908	7.52028307367059	1.07899847273654	0.453927491435689	0.166614574673837	-0.153183575014406	-0.124968978378113	-0.166344341992692	0.172238917097335	0.21128416385082	0.154027020679015	0.197026035187219	0.236906658592411	0.178430296956347	0.00174374266476114	0.00249099386282999	0.00254916979447476
133	8.47500280622663	0.17	7.52194702525829	4.92554381606834	10.1183502344482	0.19394685522857	9.72511702514751	6.62968861077317	12.8205454395219	1.01	0.76	1.34	4.57140591191387	6.70581381312099	8.8402217143281	6.31543481724156	9.26413686497449	12.2128389127074	6.46366079888178	9.48257119731689	12.4997784504198	7.52194702525829	1.1039133402847	1.80293250008168	1.84613549431197	-0.153183575014406	-0.124968978378113	-0.166344341992692	0.172238917097335	0.21128416385082	0.154027020679015	0.197026035187219	0.236906658592411	0.178430296956347	0.00174374266476114	0.00249099386282999	0.00254916979447476
133	8.47500280622663	0.17	7.58126694930628	4.99462512336942	10.1679087752431	0.216988918385913	10.4692389025375	7.36420927440614	13.5742685306688	0.99	0.76	1.33	5.13346760399531	7.29793203072674	9.46239645745817	7.12182287876058	10.1246532195154	13.1274835602703	7.29298520747455	10.3667046155323	13.4432208950163	7.58126694930628	1.11717056123733	0.122101841198669	0.249172530429697	-0.153183575014406	-0.124968978378113	-0.166344341992692	0.172238917097335	0.21128416385082	0.154027020679015	0.197026035187219	0.236906658592411	0.178430296956347	0.00174374266476114	0.00249099386282999	0.00254916979447476
133	8.47500280622663	0.17	7.59603752550564	4.94412165420544	10.2479533968059	0.18540772669333	9.10852497563618	6.1276775745389	12.0893723767335	1.08	0.81	1.43	4.00703853337541	5.95628769882412	7.90553686427284	5.4273130012282	8.06746363870197	10.7076142761757	5.55357201940564	8.25529730371214	10.9567890754808	7.59603752550564	1.16668480701027	-0.107695619024658	0.416390986042496	-0.153183575014406	-0.124968978378113	-0.166344341992692	0.172238917097335	0.21128416385082	0.154027020679015	0.197026035187219	0.236906658592411	0.178430296956347	0.00174374266476114	0.00249099386282999	0.00254916979447476
133	8.47500280622663	0.17	7.6293536163082	4.97771100266056	10.2809962299559	0.186766627973336	10.0202797639401	6.75573020624225	13.284829321638	1.07	0.84	1.39	4.45056136889596	6.60119167898617	8.75182198907638	6.04429681690176	8.96506272936807	11.8858286418344	6.20994723353237	9.20986367886923	12.2114144415647	7.6293536163082	1.18348228902586	0.182088611992611	0.979123903348432	-0.153183575014406	-0.124968978378113	-0.166344341992692	0.172238917097335	0.21128416385082	0.154027020679015	0.197026035187219	0.236906658592411	0.178430296956347	0.00174374266476114	0.00249099386282999	0.00254916979447476
133	8.47500280622663	0.17	7.64598323092881	5.02001665849079	10.2719498033668	0.172092791053241	9.49709750485323	6.24483305904997	12.7493619506565	1.05	0.81	1.42	4.16551500578089	6.33488546351128	8.50425592124168	5.68313292893584	8.64286795960511	11.6026029902744	5.81941213600936	8.85097434407023	11.880313039998	7.64598323092881	1.17188176551976	-0.246899614755958	0.328393778708406	-0.153183575014406	-0.124968978378113	-0.166344341992692	0.172238917097335	0.21128416385082	0.154027020679015	0.197026035187219	0.236906658592411	0.178430296956347	0.00174374266476114	0.00249099386282999	0.00254916979447476
133	8.47500280622663	0.17	7.65315078561702	5.00594326683181	10.3003583044022	0.194255464629799	9.05435459396731	6.17526604511635	11.9334431428183	1.07	0.77	1.42	4.06127688069768	5.95476222618768	7.84824757167769	5.51220212752902	8.08215100234251	10.652099877156	5.62685425042331	8.25080434443452	10.8749286707342	7.65315078561702	1.13362925282533	0.29342432356455	0.621106892748598	-0.153183575014406	-0.124968978378113	-0.166344341992692	0.172238917097335	0.21128416385082	0.154027020679015	0.197026035187219	0.236906658592411	0.178430296956347	0.00174374266476114	0.00249099386282999	0.00254916979447476
133	8.47500280622663	0.17	7.66173501098402	5.01009172404839	10.3133782979197	0.193151629026126	9.78314378158984	6.66130354748923	12.9049840156905	0.99	0.73	1.38	4.65754007942995	6.84031044986008	9.0230808202902	6.46916226673214	9.5009549032983	12.5327475398645	6.5919997735956	9.6816521201383	12.7701976159295	7.66173501098402	1.10474109650066	-1.15122234567025	-1.11970287970959	-0.153183575014406	-0.124968978378113	-0.166344341992692	0.172238917097335	0.21128416385082	0.154027020679015	0.197026035187219	0.236906658592411	0.178430296956347	0.00174374266476114	0.00249099386282999	0.00254916979447476
133	8.47500280622663	0.17	7.71259607123823	5.06489324934003	10.3602988931364	0.223877442522717	10.1539887475172	7.20222140288798	13.1057560921465	0.98	0.74	1.37	5.06918876033441	7.14675136352192	9.22431396670942	7.05919421789635	9.95234312379179	12.8454920296872	7.20359730032063	10.155280891544	13.10685859478	7.71259607123823	1.09844649208638	0.588137204463078	0.590129986449274	-0.153183575014406	-0.124968978378113	-0.166344341992692	0.172238917097335	0.21128416385082	0.154027020679015	0.197026035187219	0.236906658592411	0.178430296956347	0.00174374266476114	0.00249099386282999	0.00254916979447476
133	8.47500280622663	0.17	7.71639255684031	5.00925025773128	10.4235348559493	0.161682507041975	8.70678344476612	5.61138933895996	11.8021775505723	0.96	0.75	1.37	4.00715632405044	6.21761211623552	8.42806790842059	5.61235921323268	8.70828832791558	11.8042174425985	5.73236917302081	8.89389622315392	12.0563038889814	7.71639255684031	1.11052268776621	0.413548928032615	0.34691335782797	-0.153183575014406	-0.124968978378113	-0.166344341992692	0.172238917097335	0.21128416385082	0.154027020679015	0.197026035187219	0.236906658592411	0.178430296956347	0.00174374266476114	0.00249099386282999	0.00254916979447476
133	8.47500280622663	0.17	7.73725693855919	5.10434777814172	10.3701660989766	0.225279618437127	9.45064680218446	6.71437941612441	12.1869141882445	1.03	0.72	1.31	4.55284049593531	6.40822998033712	8.26361946473894	6.24978968383436	8.79672583709116	11.343661990348	6.38314631885507	8.98314863499697	11.5866556535364	7.73725693855919	1.07128725214697	-0.144174375918057	-0.541074201041656	-0.153183575014406	-0.124968978378113	-0.166344341992692	0.172238917097335	0.21128416385082	0.154027020679015	0.197026035187219	0.236906658592411	0.178430296956347	0.00174374266476114	0.00249099386282999	0.00254916979447476
133	8.47500280622663	0.17	7.76843075505406	5.11569263423695	10.4211688758712	0.171800051976701	9.58733947391227	6.30079494432944	12.8738840034951	0.97	0.75	1.36	4.4759644310737	6.81066291682456	9.14536140257542	6.25590882990824	9.51904040682261	12.782171983737	6.39174960990111	9.72536947746778	13.0596933380833	7.76843075505406	1.11461644124184	0.571754990905221	0.777238371943827	-0.153183575014406	-0.124968978378113	-0.166344341992692	0.172238917097335	0.21128416385082	0.154027020679015	0.197026035187219	0.236906658592411	0.178430296956347	0.00174374266476114	0.00249099386282999	0.00254916979447476
133	8.47500280622663	0.17	7.78592388751002	5.11058786744919	10.4612599075709	0.203801728089792	9.83892166613972	6.80265683878673	12.8751864934927	1.06	0.73	1.37	4.51082426904961	6.52416367379435	8.53750307853908	6.14081736839487	8.88167997968324	11.6225425909716	6.26116716747025	9.05465120237871	11.8485587209985	7.78592388751002	1.11871916869396	0.0289879120387025	0.207112934107644	-0.153183575014406	-0.124968978378113	-0.166344341992692	0.172238917097335	0.21128416385082	0.154027020679015	0.197026035187219	0.236906658592411	0.178430296956347	0.00174374266476114	0.00249099386282999	0.00254916979447476
133	8.47500280622663	0.17	7.79049755038735	5.09846569746249	10.4825294033122	0.190429779984374	8.9861488053833	6.09334555451597	11.8789520562506	0.98	0.72	1.37	4.28685426226977	6.32202949317353	8.35720472407728	5.96871882224218	8.80235578867002	11.6359927550978	6.07755666055897	8.96379034920663	11.84882601955	7.79049755038735	1.10070619536706	-0.245632553117831	-0.404004971401489	-0.153183575014406	-0.124968978378113	-0.166344341992692	0.172238917097335	0.21128416385082	0.154027020679015	0.197026035187219	0.236906658592411	0.178430296956347	0.00174374266476114	0.00249099386282999	0.00254916979447476
133	8.47500280622663	0.17	7.81295163143163	5.15474244130754	10.4711608215557	0.219282987458824	10.1078628003397	7.13010650252476	13.0856190981547	1	0.72	1.32	4.92597792452731	6.98322093800328	9.04046395147924	6.81034042903118	9.65455237672515	12.4987643244191	6.95032527242881	9.85327657186912	12.7562166334504	7.81295163143163	1.08286065382608	1.56473037543835	1.32393321284624	-0.153183575014406	-0.124968978378113	-0.166344341992692	0.172238917097335	0.21128416385082	0.154027020679015	0.197026035187219	0.236906658592411	0.178430296956347	0.00174374266476114	0.00249099386282999	0.00254916979447476
133	8.47500280622663	0.17	7.84577132205782	5.09687729217248	10.5946653519432	0.195333851457977	9.27716112948293	6.33734837163145	12.2169738873344	0.94	0.7	1.26	4.60258665914226	6.73766622021429	8.87274578128632	6.49028968570252	9.50104991242306	12.5118101391436	6.63773686657766	9.71750179756168	12.7967316074546	7.84577132205782	1.03626217060089	0.0944618300555154	-0.515041374327602	-0.153183575014406	-0.124968978378113	-0.166344341992692	0.172238917097335	0.21128416385082	0.154027020679015	0.197026035187219	0.236906658592411	0.178430296956347	0.00174374266476114	0.00249099386282999	0.00254916979447476
133	8.47500280622663	0.17	7.85756374909905	5.19122742637548	10.5239000718226	0.221751835398518	10.5156604855275	7.43993579949852	13.5913851715564	1	0.72	1.28	5.17495824847181	7.31432440201668	9.45369055556156	7.1733085062811	10.1388074901241	13.1043064739672	7.33650571107171	10.36774437738	13.4018105329619	7.85756374909905	1.09032786270604	0.917157992230573	0.736488185073352	-0.153183575014406	-0.124968978378113	-0.166344341992692	0.172238917097335	0.21128416385082	0.154027020679015	0.197026035187219	0.236906658592411	0.178430296956347	0.00174374266476114	0.00249099386282999	0.00254916979447476
133	8.47500280622663	0.17	7.85778626327524	5.17207657396883	10.5434959525817	0.1787297634648	8.80997478295962	5.86145036618532	11.7584991997339	1.04	0.76	1.28	3.95454203487075	5.94382165314468	7.93310127141861	5.41822940174829	8.14379742479313	10.869365447838	5.56163378215022	8.36001073848148	11.1578626453048	7.85778626327524	1.10695073827231	-0.97884757969025	-0.887498822347702	-0.153183575014406	-0.124968978378113	-0.166344341992692	0.172238917097335	0.21128416385082	0.154027020679015	0.197026035187219	0.236906658592411	0.178430296956347	0.00174374266476114	0.00249099386282999	0.00254916979447476
133	8.47500280622663	0.17	7.87202744949631	5.1559813780812	10.5880735209114	0.213265824152529	10.3058039424832	7.21536111778648	13.3962467671798	0.97	0.76	1.42	5.09413828170043	7.27603089160537	9.45792350151031	7.10256132841312	10.144690382807	13.186819437201	7.24360522035797	10.346717278652	13.4493528675046	7.87202744949631	1.12552099825548	0.18225558188393	0.33382635208544	-0.153183575014406	-0.124968978378113	-0.166344341992692	0.172238917097335	0.21128416385082	0.154027020679015	0.197026035187219	0.236906658592411	0.178430296956347	0.00174374266476114	0.00249099386282999	0.00254916979447476
133	8.47500280622663	0.17	7.87949659148808	5.18983510611919	10.569158076857	0.227702176791292	11.4719970537712	8.17336934709573	14.7706247604467	1.01	0.77	1.34	5.6115540112925	7.87627823371282	10.1410024561332	7.7395965021389	10.8631611394712	13.9867257768036	7.93281606670473	11.1340674963708	14.3359926446956	7.87949659148808	1.12587018657935	1.45190496756997	1.65291195515948	-0.153183575014406	-0.124968978378113	-0.166344341992692	0.172238917097335	0.21128416385082	0.154027020679015	0.197026035187219	0.236906658592411	0.178430296956347	0.00174374266476114	0.00249099386282999	0.00254916979447476
133	8.47500280622663	0.17	7.88492835610109	5.208042026183	10.5618146860192	0.180409970722985	9.38622690558575	6.26270486028493	12.5097489508866	1.07	0.77	1.37	4.13862296245644	6.20275984082	8.26689671918357	5.62705770007661	8.43355092760025	11.2400441551239	5.75634380735912	8.62766215814217	11.4982454024024	7.88492835610109	1.14255895531259	1.09214099636711	1.57078192473087	-0.153183575014406	-0.124968978378113	-0.166344341992692	0.172238917097335	0.21128416385082	0.154027020679015	0.197026035187219	0.236906658592411	0.178430296956347	0.00174374266476114	0.00249099386282999	0.00254916979447476
133	8.47500280622663	0.17	7.89674996009296	5.19784145687972	10.5956584633062	0.201643939796438	10.3338996886592	7.12352717014119	13.5442722071773	1.06	0.82	1.44	4.74471711899193	6.88302712794385	9.02133713689577	6.46986688962065	9.38565317986882	12.301439470117	6.62354580776416	9.6083825924046	12.5942361972328	7.89674996009296	1.18512256239653	-0.240765498056032	0.494225910832128	-0.153183575014406	-0.124968978378113	-0.166344341992692	0.172238917097335	0.21128416385082	0.154027020679015	0.197026035187219	0.236906658592411	0.178430296956347	0.00174374266476114	0.00249099386282999	0.00254916979447476
133	8.47500280622663	0.17	7.89946514828134	5.17543646187102	10.6234938346917	0.172646351909176	8.44666076834013	5.55972311956521	11.333598417115	1.08	0.8	1.41	3.65091507128961	5.54668648744063	7.44245790359166	4.95249919563572	7.52413020601711	10.0957612163985	5.06993995739803	7.70257594294007	10.3326531127659	7.89946514828134	1.12274504175752	-0.542930872428055	-0.283660463090454	-0.153183575014406	-0.124968978378113	-0.166344341992692	0.172238917097335	0.21128416385082	0.154027020679015	0.197026035187219	0.236906658592411	0.178430296956347	0.00174374266476114	0.00249099386282999	0.00254916979447476
133	8.47500280622663	0.17	7.91361998945394	5.20710247148189	10.620137507426	0.199385637753562	8.9809944524992	6.1711994087505	11.7907894962479	0.99	0.7	1.33	4.29799624651228	6.25490733487814	8.211818423244	5.96067620923552	8.67461840438682	11.3885605995381	6.06992923603296	8.83372034742302	11.5967363811548	7.91361998945394	1.05432029634821	-0.635484921767211	-1.05158015491122	-0.153183575014406	-0.124968978378113	-0.166344341992692	0.172238917097335	0.21128416385082	0.154027020679015	0.197026035187219	0.236906658592411	0.178430296956347	0.00174374266476114	0.00249099386282999	0.00254916979447476
133	8.47500280622663	0.17	7.91651952667511	5.21700635638842	10.6160326969618	0.225137305491718	9.81090069785814	6.9691695619668	12.6526318337495	0.97	0.73	1.31	4.92926489789452	6.93920961409826	8.949154330302	6.87761005262728	9.68200711217515	12.486404171723	7.02729891367595	9.89329859872307	12.757855654299	7.91651952667511	1.08233474354689	-0.623511105941621	-0.855443494377969	-0.153183575014406	-0.124968978378113	-0.166344341992692	0.172238917097335	0.21128416385082	0.154027020679015	0.197026035187219	0.236906658592411	0.178430296956347	0.00174374266476114	0.00249099386282999	0.00254916979447476
133	8.47500280622663	0.17	7.94877740038592	5.16264249561527	10.7349123051566	0.192246711693848	9.49400776187366	6.45560773474757	12.5324077889998	0.97	0.75	1.33	4.58944174290423	6.74951101741679	8.90958029192934	6.41645644620245	9.43642950547899	12.4564025647555	6.56282230176329	9.65205419189774	12.7392803193489	7.94877740038592	1.06986530802372	0.988077674346335	0.766058445722861	-0.153183575014406	-0.124968978378113	-0.166344341992692	0.172238917097335	0.21128416385082	0.154027020679015	0.197026035187219	0.236906658592411	0.178430296956347	0.00174374266476114	0.00249099386282999	0.00254916979447476
133	8.47500280622663	0.17	7.98535412004503	5.19084959845433	10.7798586416357	0.19818560347227	9.76543458113193	6.69868785939982	12.832181302864	1.01	0.75	1.35	4.60356094323226	6.71113122076665	8.81870149830103	6.35170792490867	9.25960270444819	12.1674974839877	6.49299792445277	9.46440031028224	12.4372960952979	7.98535412004503	1.09797287307007	-0.178082429950885	-0.189983281602421	-0.153183575014406	-0.124968978378113	-0.166344341992692	0.172238917097335	0.21128416385082	0.154027020679015	0.197026035187219	0.236906658592411	0.178430296956347	0.00174374266476114	0.00249099386282999	0.00254916979447476
133	8.47500280622663	0.17	7.99148264303264	5.20996953476592	10.7729957512994	0.151824424582757	9.11863732355881	5.75361876707773	12.4836558800399	1.11	0.89	1.42	3.69274604420417	5.85245795181643	8.01216985942869	4.96819627342669	7.87385848865408	10.7795207038815	5.11285262783297	8.10215518386845	11.092915354805	7.99148264303264	1.19637268080774	-0.0640439816265877	0.909827605521246	-0.153183575014406	-0.124968978378113	-0.166344341992692	0.172238917097335	0.21128416385082	0.154027020679015	0.197026035187219	0.236906658592411	0.178430296956347	0.00174374266476114	0.00249099386282999	0.00254916979447476
133	8.47500280622663	0.17	8.01563596211561	5.27182838696855	10.7594435372627	0.157616839017064	8.01474951569312	5.12187931995287	10.9076197114334	1	0.72	1.29	3.55108414728277	5.55675918383059	7.5624342203784	4.91619794690215	7.69289798775424	10.4695980286063	5.02815194616373	7.86887234497909	10.7084291224276	8.01563596211561	1.05536129916066	-0.978835534120358	-1.42187876249115	-0.153183575014406	-0.124968978378113	-0.166344341992692	0.172238917097335	0.21128416385082	0.154027020679015	0.197026035187219	0.236906658592411	0.178430296956347	0.00174374266476114	0.00249099386282999	0.00254916979447476
133	8.47500280622663	0.17	8.0588753921281	5.27951466285172	10.8382361214045	0.164281639568285	8.99008108138563	5.82427340603675	12.1558887567345	1.01	0.77	1.41	4.00400981861533	6.18040576232331	8.3568017060313	5.52521103594494	8.52846213459476	11.5317132332446	5.63995926090033	8.70599007704352	11.7721573972577	8.0588753921281	1.11767490142179	-0.348798005379445	-0.21292443305561	-0.153183575014406	-0.124968978378113	-0.166344341992692	0.172238917097335	0.21128416385082	0.154027020679015	0.197026035187219	0.236906658592411	0.178430296956347	0.00174374266476114	0.00249099386282999	0.00254916979447476
133	8.47500280622663	0.17	8.10213384795256	5.30456862432893	10.8996990715762	0.1910677165797	10.1223923862107	6.87053824781631	13.374246524605	0.96	0.7	1.33	4.91512633435971	7.24147593530963	9.56782553625956	6.88897735468262	10.1495587985382	13.4101402423937	7.01312076647147	10.3335094266276	13.6527027830368	8.10213384795256	1.08605230979228	0.374216185652806	0.109065137176736	-0.153183575014406	-0.124968978378113	-0.166344341992692	0.172238917097335	0.21128416385082	0.154027020679015	0.197026035187219	0.236906658592411	0.178430296956347	0.00174374266476114	0.00249099386282999	0.00254916979447476
133	8.47500280622663	0.17	8.14296071591723	5.38063486241755	10.9052865694169	0.175948593654146	9.30568251442386	6.16142617293917	12.4499388559085	1.01	0.76	1.31	4.22865604470925	6.38659451728727	8.54453298986529	5.83144302700265	8.80730465432994	11.7831662816572	5.97588129690759	9.02567218043809	12.0739752338432	8.14296071591723	1.08552790803359	-1.04828268226497	-1.0483037207028	-0.153183575014406	-0.124968978378113	-0.166344341992692	0.172238917097335	0.21128416385082	0.154027020679015	0.197026035187219	0.236906658592411	0.178430296956347	0.00174374266476114	0.00249099386282999	0.00254916979447476
133	8.47500280622663	0.17	8.18931140893044	5.40991329816663	10.9687095196943	0.188593948036832	9.54447078721807	6.45351665956529	12.6354249148708	0.95	0.76	1.28	4.65431700648862	6.883532660761	9.11274831503337	6.54468161242126	9.67929979212382	12.8139179718264	6.71807521229921	9.93557206105872	13.1520528768433	8.18931140893044	1.07601400172504	-0.742461885796327	-0.978210604650496	-0.153183575014406	-0.124968978378113	-0.166344341992692	0.172238917097335	0.21128416385082	0.154027020679015	0.197026035187219	0.236906658592411	0.178430296956347	0.00174374266476114	0.00249099386282999	0.00254916979447476
133	8.47500280622663	0.17	8.1906612772838	5.33023515262786	11.0510874019397	0.176509333769691	9.44380656463136	6.25903675864917	12.6285763706135	1.04	0.75	1.45	4.21425888027248	6.35858954232482	8.50292020437716	5.7697070182336	8.70549241294977	11.6412778076659	5.86948473158955	8.85689886486548	11.8437198900236	8.1906612772838	1.13566023929814	0.768669485647776	1.16529041495971	-0.153183575014406	-0.124968978378113	-0.166344341992692	0.172238917097335	0.21128416385082	0.154027020679015	0.197026035187219	0.236906658592411	0.178430296956347	0.00174374266476114	0.00249099386282999	0.00254916979447476
133	8.47500280622663	0.17	8.20537065889251	5.39267478510732	11.0180665326777	0.199969831049576	9.96683975594554	6.85430736422549	13.0793721476656	0.99	0.74	1.31	4.80090895694765	6.98099570301189	9.16108244907613	6.67286886572665	9.70301026246007	12.7331516591935	6.82968020647806	9.93177286388462	13.0325188586865	8.20537065889251	1.06392291761399	-0.00224480760925902	-0.228319521461212	-0.153183575014406	-0.124968978378113	-0.166344341992692	0.172238917097335	0.21128416385082	0.154027020679015	0.197026035187219	0.236906658592411	0.178430296956347	0.00174374266476114	0.00249099386282999	0.00254916979447476
133	8.47500280622663	0.17	8.21681711451064	5.33890273967161	11.0947314893497	0.160834314210954	9.07992758009749	5.8417374192662	12.3181177409288	1.09	0.76	1.39	3.79334084121026	5.89606441590827	7.99878799060628	5.12487296029553	7.96569102596338	10.8065090916312	5.2346259037824	8.13655531807644	11.0395688410251	8.21681711451064	1.13698869108111	-1.44581183852327	-1.05245280369485	-0.153183575014406	-0.124968978378113	-0.166344341992692	0.172238917097335	0.21128416385082	0.154027020679015	0.197026035187219	0.236906658592411	0.178430296956347	0.00174374266476114	0.00249099386282999	0.00254916979447476
133	8.47500280622663	0.17	8.24477119296581	5.41909690725499	11.0704454786766	0.173986119335021	9.42295432545682	6.21735735097405	12.6285512999396	1.01	0.72	1.36	4.28466095405831	6.49378219571606	8.70290343737381	5.91800694522841	8.96926234003374	12.0205177348391	6.02904575015141	9.13667910791786	12.2454151168018	8.24477119296581	1.11310985463339	-0.736398240573134	-0.611990776403298	-0.153183575014406	-0.124968978378113	-0.166344341992692	0.172238917097335	0.21128416385082	0.154027020679015	0.197026035187219	0.236906658592411	0.178430296956347	0.00174374266476114	0.00249099386282999	0.00254916979447476
133	8.47500280622663	0.17	8.30089307460447	5.4718949601651	11.1298911890438	0.193276241413586	9.62968485831637	6.55804196099752	12.7013277556352	0.99	0.7	1.33	4.56268462812614	6.6997459513138	8.83680727450146	6.32521406768856	9.28780549064457	12.2503969136006	6.44534963823015	9.46457390257627	12.4852267728023	8.30089307460447	1.08359860142268	-0.503488433903121	-0.668840447119942	-0.153183575014406	-0.124968978378113	-0.166344341992692	0.172238917097335	0.21128416385082	0.154027020679015	0.197026035187219	0.236906658592411	0.178430296956347	0.00174374266476114	0.00249099386282999	0.00254916979447476
133	8.47500280622663	0.17	8.30843643180857	5.4136231661644	11.2032496974527	0.187872448126955	9.92013638977483	6.69993020593147	13.1403425736182	1	0.73	1.38	4.65667467475517	6.89482524093835	9.13297580712154	6.45297306469183	9.55448354739787	12.6559940301039	6.57289131621096	9.73108750418966	12.8905839693434	8.30843643180857	1.09975435818582	-0.968138195260901	-1.00304974202019	-0.153183575014406	-0.124968978378113	-0.166344341992692	0.172238917097335	0.21128416385082	0.154027020679015	0.197026035187219	0.236906658592411	0.178430296956347	0.00174374266476114	0.00249099386282999	0.00254916979447476
133	8.47500280622663	0.17	8.32062172626318	5.45525737213216	11.1859860803942	0.17297786551568	9.20832583501802	6.06471020377129	12.3519414662647	0.95	0.7	1.43	4.36836378214697	6.63268577068812	8.89700775922928	6.13944672567182	9.32180170151665	12.5041566773615	6.21710043306377	9.43990533526655	12.6624989471734	8.32062172626318	1.08558353520275	0.236155310363439	0.0202324393117858	-0.153183575014406	-0.124968978378113	-0.166344341992692	0.172238917097335	0.21128416385082	0.154027020679015	0.197026035187219	0.236906658592411	0.178430296956347	0.00174374266476114	0.00249099386282999	0.00254916979447476
133	8.47500280622663	0.17	8.32433609783085	5.48982541744561	11.1588467782161	0.163278573711182	9.30282114802093	6.01486528390784	12.590777012134	0.96	0.75	1.3	4.30896870357226	6.66441612399819	9.01986354442412	6.04275508993367	9.34595659080556	12.6491580916774	6.19006286397862	9.57448443466329	12.9607969394975	8.32433609783085	1.09942722640828	0.501322543728719	0.422881205028121	-0.153183575014406	-0.124968978378113	-0.166344341992692	0.172238917097335	0.21128416385082	0.154027020679015	0.197026035187219	0.236906658592411	0.178430296956347	0.00174374266476114	0.00249099386282999	0.00254916979447476
133	8.47500280622663	0.17	8.40536660191469	5.55287214040962	11.2578610634198	0.184213378788204	9.34363136174748	6.27369860827336	12.4135641152216	1.03	0.71	1.38	4.24398152254413	6.3207051101286	8.39742869771307	5.82062762953479	8.66885744123164	11.5170872529285	5.91605482879965	8.81230362217772	11.7062258170845	8.40536660191469	1.10544890534778	0.0102290874170295	-0.0035343126902141	-0.153183575014406	-0.124968978378113	-0.166344341992692	0.172238917097335	0.21128416385082	0.154027020679015	0.197026035187219	0.236906658592411	0.178430296956347	0.00174374266476114	0.00249099386282999	0.00254916979447476
133	8.47500280622663	0.17	8.45172455197978	5.51256839667777	11.3908807072818	0.188635498360964	9.83838067863802	6.65267702328768	13.0240843339884	1.01	0.8	1.39	4.56882903782635	6.75666038985572	8.94449174188508	6.30214544897243	9.31999341048662	12.3378413720008	6.45828555147367	9.55169864652776	12.643245496418	8.45172455197978	1.11530460558444	0.645860685861352	0.931802907627687	-0.153183575014406	-0.124968978378113	-0.166344341992692	0.172238917097335	0.21128416385082	0.154027020679015	0.197026035187219	0.236906658592411	0.178430296956347	0.00174374266476114	0.00249099386282999	0.00254916979447476
133	8.47500280622663	0.17	8.52833718702991	5.59275899885998	11.4639153751998	0.184452567793002	10.1250706761336	6.80103417176767	13.4491071804994	1.12	0.81	1.38	4.34803602535636	6.47315848549333	8.5982809456303	5.8417598348484	8.69694662708407	11.5521334193197	5.99176801568304	8.92096655786154	11.8487512273977	8.52833718702991	1.15583211683627	0.0842249696269429	0.759797584838426	-0.153183575014406	-0.124968978378113	-0.166344341992692	0.172238917097335	0.21128416385082	0.154027020679015	0.197026035187219	0.236906658592411	0.178430296956347	0.00174374266476114	0.00249099386282999	0.00254916979447476
133	8.47500280622663	0.17	8.54179716489875	5.56896491727445	11.514629412523	0.203130982299795	9.44837323656508	6.52659070092475	12.3701557722054	1.03	0.71	1.32	4.42786261386983	6.41009993320816	8.39233725254649	6.07945023410052	8.80105977486314	11.5226693156258	6.19942811248769	8.97532850255682	11.7509400584841	8.54179716489875	1.05031958026206	0.438350621548251	0.008552494674126	-0.153183575014406	-0.124968978378113	-0.166344341992692	0.172238917097335	0.21128416385082	0.154027020679015	0.197026035187219	0.236906658592411	0.178430296956347	0.00174374266476114	0.00249099386282999	0.00254916979447476
133	8.47500280622663	0.17	8.57748208360301	5.664569919872	11.490394247334	0.179075943894547	9.8601205237554	6.56401921477607	13.1562218327347	0.96	0.74	1.29	4.67113869041913	7.01673608252544	9.36233347463175	6.5332477672754	9.81389729205553	13.0945468168357	6.69209834919697	10.0529045556013	13.411382605276	8.57748208360301	1.06506467492932	0.259765452923005	-0.0327464714310649	-0.153183575014406	-0.124968978378113	-0.166344341992692	0.172238917097335	0.21128416385082	0.154027020679015	0.197026035187219	0.236906658592411	0.178430296956347	0.00174374266476114	0.00249099386282999	0.00254916979447476
133	8.47500280622663	0.17	8.5925732760806	5.63381468988271	11.5513318622785	0.194006441088664	9.2799363871974	6.32676826467833	12.2331045097165	1.06	0.69	1.37	4.2104150155142	6.17572540562446	8.14103579573472	5.7394774621742	8.41851376825127	11.0975500743283	5.82823745654362	8.54868919007201	11.2691098715887	8.5925732760806	1.07741897311185	-0.498487937238778	-0.76894319252471	-0.153183575014406	-0.124968978378113	-0.166344341992692	0.172238917097335	0.21128416385082	0.154027020679015	0.197026035187219	0.236906658592411	0.178430296956347	0.00174374266476114	0.00249099386282999	0.00254916979447476
133	8.47500280622663	0.17	8.63204976654824	5.68518823166623	11.5789113014303	0.203886119300669	10.4707981844161	7.24037797329279	13.7012183955395	0.91	0.7	1.3	5.35188359691734	7.73971928765527	10.1275549783932	7.60170455604798	10.9933368889768	14.3849692219057	7.75705653498688	11.2179365135314	14.6794197098644	8.63204976654824	1.03318973636635	-0.94393898447184	-1.60967063103116	-0.153183575014406	-0.124968978378113	-0.166344341992692	0.172238917097335	0.21128416385082	0.154027020679015	0.197026035187219	0.236906658592411	0.178430296956347	0.00174374266476114	0.00249099386282999	0.00254916979447476
133	8.47500280622663	0.17	8.63868203973973	5.63708671616091	11.6402773633186	0.189923031205249	9.88608466019707	6.698335700159	13.0738336202351	1.02	0.77	1.35	4.59199351992123	6.77733077724665	8.96266803457208	6.32978656417235	9.34214238514508	12.3544982061178	6.48359938872514	9.56892116467721	12.6558599956175	8.63868203973973	1.09588529417694	-0.235146647591307	-0.250332497705755	-0.153183575014406	-0.124968978378113	-0.166344341992692	0.172238917097335	0.21128416385082	0.154027020679015	0.197026035187219	0.236906658592411	0.178430296956347	0.00174374266476114	0.00249099386282999	0.00254916979447476
133	8.47500280622663	0.17	8.65720857954999	5.64843014460613	11.6659870144938	0.19031356045994	10.2018647436369	6.91646220273929	13.4872672845345	1.04	0.77	1.32	4.66722104380649	6.88420704427647	9.10119304474644	6.39515074008355	9.43292408070449	12.4706974213254	6.5569555165511	9.67244315344237	12.787434761748	8.65720857954999	1.10155777249656	0.0159959190704966	0.155820246002393	-0.153183575014406	-0.124968978378113	-0.166344341992692	0.172238917097335	0.21128416385082	0.154027020679015	0.197026035187219	0.236906658592411	0.178430296956347	0.00174374266476114	0.00249099386282999	0.00254916979447476
133	8.47500280622663	0.17	8.76397007748942	5.76453992905835	11.7634002259205	0.193886350505068	10.4288569236992	7.10879112957492	13.7489227178234	0.94	0.72	1.26	5.16833336991874	7.58213432725875	9.99593528459876	7.29121612143135	10.6964810674812	14.101746013531	7.46407258744633	10.9492378809581	14.4360387082583	8.76397007748942	1.04571521448434	0.993374773997969	0.479981449959693	-0.153183575014406	-0.124968978378113	-0.166344341992692	0.172238917097335	0.21128416385082	0.154027020679015	0.197026035187219	0.236906658592411	0.178430296956347	0.00174374266476114	0.00249099386282999	0.00254916979447476
[truncated: 1,348 more rows]
