# Supplementary material for: Re-expressing coefficients from regression models for inclusion in a meta-analysis
Source: BMC Med Res Methodol. 2024 Jan 8;24:6. doi: 10.1186/s12874-023-02132-y (PMC10773134; doi:10.1186/s12874-023-02132-y)
Supplement: Supplementary file 2 — Additional file 2. [file 12874_2023_2132_MOESM2_ESM.zip › Supp_Files_R1/simdata/simdata_scenario_134.csv]

ex_no	errsd	rsquare	beta	b_low_ci	b_hi_ci	lrsquare	lbeta	lb_low_ci	lb_hi_ci	x_median	x_25	x_75	rbl	rb	rbu	altl	alt	altu	dzl	dz	dzu	observed_beta	xlog	error	ylog	RelBias_rb	RelBias_rbl	RelBias_rbu	RelBias_alt	RelBias_altl	RelBias_altu	RelBias_dz	RelBias_dzl	RelBias_dzu	MC_SE_RelBias_rb	MC_SE_RelBias_alt	MC_SE_RelBias_dz
134	8.47500280622663	0.17	7.58207699091526	7.22905309700344	7.93510088482708	0.1988851088097	9.56503435426464	9.15619756337359	9.97387114515568	1	0.74	1.34	6.3318259457399	6.61455066658823	6.89727538743656	8.75721591531192	9.14823762789246	9.539259340473	8.94394965769921	9.34172213398937	9.74122215363126	7.58207699091526	1.1053927454665	-0.0364271663786749	-0.0514309922178197	-0.149725726670015	-0.147336485782297	-0.15191857130133	0.177111933859118	0.180419575613789	0.174076180794036	0.201653780172642	0.205027810138846	0.198554305353524	0.000255965339539174	0.000365886636522432	0.0003734704437543
134	8.47500280622663	0.18	7.4635292997797	7.11950013283031	7.80755846672908	0.204024207028588	9.53497699671775	9.13388324332605	9.93607075010944	1	0.74	1.36	6.31353524446933	6.59077981623734	6.86802438800536	8.73039600883036	9.11377153602864	9.49714706322691	8.91474616335855	9.30622720639453	9.69793681968049	7.4635292997797	1.10869243153736	-0.0827750679997232	-0.0794296747062731	-0.149725726670015	-0.147336485782297	-0.15191857130133	0.177111933859118	0.180419575613789	0.174076180794036	0.201653780172642	0.205027810138846	0.198554305353524	0.000255965339539174	0.000365886636522432	0.0003734704437543
134	8.47500280622663	0.18	7.58302659568382	7.2426626669659	7.92339052440174	0.206993411542131	9.53640263410201	9.13887997989814	9.93392528830588	1	0.74	1.36	6.31821291287743	6.59304229814968	6.86787168342192	8.73751620212009	9.11758034996492	9.49764449780974	8.91812869575151	9.30457646979178	9.69291908167511	7.58302659568382	1.11337562908465	-0.141598965032103	-0.114882632215982	-0.149725726670015	-0.147336485782297	-0.15191857130133	0.177111933859118	0.180419575613789	0.174076180794036	0.201653780172642	0.205027810138846	0.198554305353524	0.000255965339539174	0.000365886636522432	0.0003734704437543
134	8.47500280622663	0.18	7.63081967089084	7.2806229425586	7.98101639922307	0.195708348296768	9.37769008703127	8.97282050568147	9.78255966838106	1	0.74	1.34	6.23351416451007	6.51478138349937	6.79604860248867	8.63652024398358	9.02621536084083	9.41591047769807	8.82187686303944	9.21988387388451	9.61796322719152	7.63081967089084	1.10541918633964	-0.0900318394107035	-0.0933727143009632	-0.149725726670015	-0.147336485782297	-0.15191857130133	0.177111933859118	0.180419575613789	0.174076180794036	0.201653780172642	0.205027810138846	0.198554305353524	0.000255965339539174	0.000365886636522432	0.0003734704437543
134	8.47500280622663	0.18	7.63393789481046	7.2820404537738	7.98583533584712	0.196243524337576	9.44596890310368	9.03884345041422	9.85309435579314	1	0.74	1.36	6.24910812185997	6.53057897451657	6.81204982717317	8.64198036165699	9.03123040079909	9.42048043994118	8.82532484890453	9.22204988676826	9.62032901039793	7.63393789481046	1.10936537211501	0.0552542346930226	0.103285092079978	-0.149725726670015	-0.147336485782297	-0.15191857130133	0.177111933859118	0.180419575613789	0.174076180794036	0.201653780172642	0.205027810138846	0.198554305353524	0.000255965339539174	0.000365886636522432	0.0003734704437543
134	8.47500280622663	0.18	7.6371293330188	7.28948447848792	7.98477418754967	0.198308814897249	9.34938299008166	8.94903959933475	9.74972638082857	1.01	0.74	1.37	6.14362430949748	6.41846490666304	6.6933055038286	8.4731891574954	8.85224494779538	9.23130073809537	8.65101998379333	9.03797574014158	9.42443027635738	7.6371293330188	1.11766778024106	-0.114869839145912	-0.0240942496779448	-0.149725726670015	-0.147336485782297	-0.15191857130133	0.177111933859118	0.180419575613789	0.174076180794036	0.201653780172642	0.205027810138846	0.198554305353524	0.000255965339539174	0.000365886636522432	0.0003734704437543
134	8.47500280622663	0.18	7.64129080245248	7.29454512039707	7.98803648450788	0.201219319167576	9.50917056989454	9.10567502480757	9.91266611498152	1	0.74	1.36	6.31019277893317	6.58981341858952	6.86943405824587	8.73440496854946	9.12144859619855	9.50849222384764	8.91749488003528	9.31333919953715	9.70770312593146	7.64129080245248	1.11355852730042	0.0716525126016928	0.118478949355426	-0.149725726670015	-0.147336485782297	-0.15191857130133	0.177111933859118	0.180419575613789	0.174076180794036	0.201653780172642	0.205027810138846	0.198554305353524	0.000255965339539174	0.000365886636522432	0.0003734704437543
134	8.47500280622663	0.18	7.64208612134034	7.29925174202101	7.98492050065968	0.210266224768279	9.716212923961	9.31518945550544	10.1172363924165	1	0.75	1.37	6.44024992153512	6.71750583496458	6.99476174839404	8.90635931945462	9.28978245031625	9.67320558117788	9.0910402643651	9.48351162705071	9.87376261802259	7.64208612134034	1.1178699087939	0.215645778290833	0.301339492720399	-0.149725726670015	-0.147336485782297	-0.15191857130133	0.177111933859118	0.180419575613789	0.174076180794036	0.201653780172642	0.205027810138846	0.198554305353524	0.000255965339539174	0.000365886636522432	0.0003734704437543
134	8.47500280622663	0.18	7.64593223572321	7.30302989632599	7.98883457512043	0.208095939165935	9.59384423022546	9.1952653222172	9.99242313823372	1.01	0.74	1.36	6.34726334060146	6.62239246439359	6.89752158818572	8.77240997556491	9.15265975261194	9.53290952965898	8.95601940061013	9.34483038574337	9.73290720868876	7.64593223572321	1.11532837966171	-0.0310566873900553	0.0465413691909714	-0.149725726670015	-0.147336485782297	-0.15191857130133	0.177111933859118	0.180419575613789	0.174076180794036	0.201653780172642	0.205027810138846	0.198554305353524	0.000255965339539174	0.000365886636522432	0.0003734704437543
134	8.47500280622663	0.18	7.65312722516555	7.30959555689675	7.99665889343435	0.206183986001485	9.61844663105981	9.21651279336599	10.0203804687536	1	0.74	1.36	6.39723671908998	6.67622140264518	6.95520608620037	8.86037054557793	9.24677295358378	9.63317536158964	9.04259147584801	9.43660852777024	9.83013882461858	7.65312722516555	1.10769490313524	0.00939709294815336	0.0184887056659194	-0.149725726670015	-0.147336485782297	-0.15191857130133	0.177111933859118	0.180419575613789	0.174076180794036	0.201653780172642	0.205027810138846	0.198554305353524	0.000255965339539174	0.000365886636522432	0.0003734704437543
134	8.47500280622663	0.18	7.66070842694454	7.31093728735215	8.01047956653693	0.200654070418368	9.48069208690858	9.07769620659785	9.8836879672193	1.01	0.74	1.37	6.2416740857722	6.51876740169306	6.79586071761392	8.61355465722387	8.99594540512855	9.37833615303324	8.7920131249149	9.18320284767044	9.57390022202625	7.66070842694454	1.11546665667856	0.0169939234560356	0.087331823697175	-0.149725726670015	-0.147336485782297	-0.15191857130133	0.177111933859118	0.180419575613789	0.174076180794036	0.201653780172642	0.205027810138846	0.198554305353524	0.000255965339539174	0.000365886636522432	0.0003734704437543
134	8.47500280622663	0.18	7.68115472514089	7.335187603199	8.02712184708277	0.208374094708271	9.67307551014882	9.27154376930935	10.0746072509883	1.01	0.74	1.38	6.39842268650046	6.67552538523784	6.95262808397521	8.8423225170239	9.22526555668008	9.60820859633626	9.01520083567881	9.40517884646202	9.79655507011055	7.68115472514089	1.11969573031361	-0.132994248206324	-0.0540912937170613	-0.149725726670015	-0.147336485782297	-0.15191857130133	0.177111933859118	0.180419575613789	0.174076180794036	0.201653780172642	0.205027810138846	0.198554305353524	0.000255965339539174	0.000365886636522432	0.0003734704437543
134	8.47500280622663	0.18	7.68456924442142	7.33116899019041	8.03796949865243	0.19935390054344	9.43476363926156	9.03208729247288	9.83743998605024	1	0.73	1.35	6.28213282431266	6.56220831670119	6.84228380908971	8.70788193807558	9.09610428065786	9.48432662324013	8.88508694363606	9.28177010707635	9.6771094781228	7.68456924442142	1.09966389343074	0.0455765670347746	-0.023625738439378	-0.149725726670015	-0.147336485782297	-0.15191857130133	0.177111933859118	0.180419575613789	0.174076180794036	0.201653780172642	0.205027810138846	0.198554305353524	0.000255965339539174	0.000365886636522432	0.0003734704437543
134	8.47500280622663	0.18	7.68576003674462	7.33875430170241	8.03276577178683	0.205778470108363	9.56671793797551	9.16644982083429	9.96698605511674	1	0.74	1.36	6.33677734539582	6.61348315695439	6.89018896851295	8.76292487722807	9.14557241360425	9.52821994998043	8.9446591228104	9.33504191009147	9.72559408458062	7.68576003674462	1.10870766713851	-0.135469439543923	-0.125231944156542	-0.149725726670015	-0.147336485782297	-0.15191857130133	0.177111933859118	0.180419575613789	0.174076180794036	0.201653780172642	0.205027810138846	0.198554305353524	0.000255965339539174	0.000365886636522432	0.0003734704437543
134	8.47500280622663	0.18	7.68612367939236	7.33625713796807	8.03599022081664	0.200576675514042	9.53778328463611	9.13226278674128	9.94330378253095	1	0.74	1.36	6.3469335356898	6.6287707656954	6.91060799570099	8.79508677806024	9.18563488782833	9.57618299759642	8.98307777566886	9.38295874572535	9.78149320435843	7.68612367939236	1.10921814261381	-0.0187975278990846	0.00641166038667252	-0.149725726670015	-0.147336485782297	-0.15191857130133	0.177111933859118	0.180419575613789	0.174076180794036	0.201653780172642	0.205027810138846	0.198554305353524	0.000255965339539174	0.000365886636522432	0.0003734704437543
134	8.47500280622663	0.18	7.70794115233509	7.36184353023983	8.05403877443035	0.209418154866002	9.68644440252453	9.28562585302799	10.0872629520211	1	0.74	1.35	6.42210623843501	6.69931957310353	6.97653290777206	8.88249152734094	9.2659085878876	9.64932564843425	9.073370657831	9.46508212694529	9.85637970123116	7.70794115233509	1.1052734278057	0.0425993243337951	0.029716363326972	-0.149725726670015	-0.147336485782297	-0.15191857130133	0.177111933859118	0.180419575613789	0.174076180794036	0.201653780172642	0.205027810138846	0.198554305353524	0.000255965339539174	0.000365886636522432	0.0003734704437543
134	8.47500280622663	0.18	7.70875022771698	7.35949821473003	8.05800224070394	0.203650289096521	9.56161317941208	9.15893533431221	9.96429102451195	1.01	0.74	1.36	6.29907434866991	6.57601676525667	6.85295918184343	8.69358221647572	9.07580054484564	9.45801887321555	8.87807809856868	9.26824581698716	9.65884281999195	7.70875022771698	1.11114547779044	-0.164245634046597	-0.111253943045612	-0.149725726670015	-0.147336485782297	-0.15191857130133	0.177111933859118	0.180419575613789	0.174076180794036	0.201653780172642	0.205027810138846	0.198554305353524	0.000255965339539174	0.000365886636522432	0.0003734704437543
134	8.47500280622663	0.18	7.70933623366243	7.36134854399681	8.05732392332805	0.202687900244193	9.48150151876726	9.0810088666512	9.88199417088332	0.99	0.74	1.34	6.32855480786024	6.6076581251546	6.88676144244895	8.77890767070558	9.16607698937397	9.55324630804235	8.96557119495412	9.36082447737526	9.75702940369333	7.70933623366243	1.09840736407674	0.105005427886274	0.0396294522033859	-0.149725726670015	-0.147336485782297	-0.15191857130133	0.177111933859118	0.180419575613789	0.174076180794036	0.201653780172642	0.205027810138846	0.198554305353524	0.000255965339539174	0.000365886636522432	0.0003734704437543
134	8.47500280622663	0.18	7.72397802691959	7.37297053276082	8.07498552107836	0.205944982066755	9.56318813490442	9.16327141888407	9.96310485092477	1.01	0.74	1.35	6.30777306959537	6.58306600549985	6.85835894140433	8.70861266349873	9.08868650593696	9.46876034837519	8.89049733191542	9.27823232593875	9.66662692139433	7.72397802691959	1.10577950490287	-0.0112836303397545	-0.0145318969592755	-0.149725726670015	-0.147336485782297	-0.15191857130133	0.177111933859118	0.180419575613789	0.174076180794036	0.201653780172642	0.205027810138846	0.198554305353524	0.000255965339539174	0.000365886636522432	0.0003734704437543
134	8.47500280622663	0.18	7.72822541254131	7.38184903293685	8.07460179214577	0.208934068532273	9.54420290649291	9.14869192930395	9.93971388368188	1	0.73	1.36	6.34783452888685	6.6222604530468	6.89668637720674	8.7907004706967	9.17073496745402	9.55076946421133	8.96914068552872	9.35704798533962	9.74534054082734	7.72822541254131	1.10616811171886	-0.13770325652859	-0.156780374272943	-0.149725726670015	-0.147336485782297	-0.15191857130133	0.177111933859118	0.180419575613789	0.174076180794036	0.201653780172642	0.205027810138846	0.198554305353524	0.000255965339539174	0.000365886636522432	0.0003734704437543
134	8.47500280622663	0.18	7.73142968548252	7.38274592840059	8.08011344256445	0.205189762462203	9.65780320365827	9.25299491038412	10.0626114969324	1	0.74	1.35	6.42062615516628	6.70152144807381	6.98241674098135	8.89173022670289	9.28073358963421	9.66973695256552	9.08392212757868	9.48110212968321	9.87765163179673	7.73142968548252	1.10943345523091	-0.0372584856406569	0.00553233703371696	-0.149725726670015	-0.147336485782297	-0.15191857130133	0.177111933859118	0.180419575613789	0.174076180794036	0.201653780172642	0.205027810138846	0.198554305353524	0.000255965339539174	0.000365886636522432	0.0003734704437543
134	8.47500280622663	0.18	7.73183559463667	7.38319369830938	8.08047749096397	0.204671223113214	9.55541800409755	9.15426336970594	9.95657263848916	1	0.74	1.35	6.32771239749383	6.60500299432679	6.88229359115975	8.75004818007306	9.13348945074942	9.51693072142579	8.93805992462231	9.33008450360865	9.72166095008509	7.73183559463667	1.11134694173893	-0.0964906744956539	-0.0470922287263152	-0.149725726670015	-0.147336485782297	-0.15191857130133	0.177111933859118	0.180419575613789	0.174076180794036	0.201653780172642	0.205027810138846	0.198554305353524	0.000255965339539174	0.000365886636522432	0.0003734704437543
134	8.47500280622663	0.18	7.73975885113931	7.39325497644521	8.0862627258334	0.203826260247375	9.54038068918596	9.13881487931801	9.94194649905391	1	0.74	1.35	6.32992758284892	6.608068953451	6.88621032405308	8.75999528836271	9.14491550491855	9.52983572147438	8.94490852052799	9.33789595662471	9.73000079089943	7.73975885113931	1.10932289536603	-0.0596539004775928	-0.0476531458878634	-0.149725726670015	-0.147336485782297	-0.15191857130133	0.177111933859118	0.180419575613789	0.174076180794036	0.201653780172642	0.205027810138846	0.198554305353524	0.000255965339539174	0.000365886636522432	0.0003734704437543
134	8.47500280622663	0.18	7.74104547618411	7.39095473291452	8.09113621945371	0.205507149771687	9.60552097897365	9.20329545936543	10.0077464985819	1	0.74	1.36	6.35903264761666	6.63695105436415	6.91486946111163	8.79198909260722	9.17623866894403	9.56048824528084	8.97381489126264	9.36787447682658	9.75883844900464	7.74104547618411	1.10877941795773	0.0765363527167648	0.100135761514728	-0.149725726670015	-0.147336485782297	-0.15191857130133	0.177111933859118	0.180419575613789	0.174076180794036	0.201653780172642	0.205027810138846	0.198554305353524	0.000255965339539174	0.000365886636522432	0.0003734704437543
134	8.47500280622663	0.18	7.74627173049367	7.39832203310468	8.09422142788267	0.203363050237114	9.58051921129735	9.17668750557326	9.98435091702144	1	0.74	1.35	6.36330895622135	6.64333439113778	6.9233598260542	8.81001600590451	9.19771186990339	9.58540773390227	8.99921393364666	9.39604078886245	9.79209401072398	7.74627173049367	1.10734186805439	0.0316887862375829	0.0499076949125601	-0.149725726670015	-0.147336485782297	-0.15191857130133	0.177111933859118	0.180419575613789	0.174076180794036	0.201653780172642	0.205027810138846	0.198554305353524	0.000255965339539174	0.000365886636522432	0.0003734704437543
134	8.47500280622663	0.18	7.75708198931453	7.40564838222402	8.10851559640504	0.205191798925829	9.49706446336477	9.09899604422437	9.89513288250516	0.99	0.74	1.35	6.33188781494109	6.60889909842965	6.88591038191821	8.77857957624871	9.1626302206529	9.54668086505709	8.96645423265298	9.35741082196998	9.75097817314078	7.75708198931453	1.10029667917066	-0.0135121756257625	-0.0504233118158028	-0.149725726670015	-0.147336485782297	-0.15191857130133	0.177111933859118	0.180419575613789	0.174076180794036	0.201653780172642	0.205027810138846	0.198554305353524	0.000255965339539174	0.000365886636522432	0.0003734704437543
134	8.47500280622663	0.18	7.75907156532128	7.41193145761996	8.1062116730226	0.206657654333058	9.69394901729124	9.28944534439614	10.0984526901863	1	0.75	1.36	6.43288793960505	6.71300442691099	6.99312091421694	8.90174924408088	9.28937090833816	9.67699257259544	9.08869950578076	9.48491583592456	9.88040670321912	7.75907156532128	1.11209794064629	0.0237477423349473	0.0786611152809798	-0.149725726670015	-0.147336485782297	-0.15191857130133	0.177111933859118	0.180419575613789	0.174076180794036	0.201653780172642	0.205027810138846	0.198554305353524	0.000255965339539174	0.000365886636522432	0.0003734704437543
134	8.47500280622663	0.18	7.76754773671341	7.41893191178316	8.11616356164367	0.204559496678915	9.53963422256161	9.13900472889276	9.94026371623047	1	0.73	1.36	6.31599465700315	6.59287094895326	6.86974724090337	8.73322152739413	9.11606257216966	9.49890361694519	8.90882454336445	9.29985823994817	9.68932369987506	7.76754773671341	1.10710786293592	-0.0323591935154019	-0.0282846930088049	-0.149725726670015	-0.147336485782297	-0.15191857130133	0.177111933859118	0.180419575613789	0.174076180794036	0.201653780172642	0.205027810138846	0.198554305353524	0.000255965339539174	0.000365886636522432	0.0003734704437543
134	8.47500280622663	0.18	7.76895301967027	7.41457945061233	8.12332658872821	0.205092639895131	9.7510028629938	9.34216635207638	10.1598393739112	0.99	0.73	1.35	6.5062446176712	6.79097411706325	7.07570361645529	9.02307530742831	9.41794759800941	9.81281988859052	9.20786963710526	9.61066030982234	10.0125067397649	7.76895301967027	1.10188953659275	-0.182698848550317	-0.211372041336802	-0.149725726670015	-0.147336485782297	-0.15191857130133	0.177111933859118	0.180419575613789	0.174076180794036	0.201653780172642	0.205027810138846	0.198554305353524	0.000255965339539174	0.000365886636522432	0.0003734704437543
134	8.47500280622663	0.18	7.77001110708719	7.42229369681071	8.11772851736367	0.203252350749069	9.49224123633283	9.09199381596226	9.89248865670339	1.01	0.74	1.36	6.27517921176266	6.55142492229773	6.82767063283281	8.67235989079862	9.05413420181095	9.43590851282327	8.85632592073368	9.24773006301275	9.63701628209853	7.77001110708719	1.10727633246174	0.00944127699849317	0.0272611137891437	-0.149725726670015	-0.147336485782297	-0.15191857130133	0.177111933859118	0.180419575613789	0.174076180794036	0.201653780172642	0.205027810138846	0.198554305353524	0.000255965339539174	0.000365886636522432	0.0003734704437543
134	8.47500280622663	0.18	7.77514033479608	7.42284094696341	8.12743972262874	0.209339479359693	9.7519031031808	9.34828001358372	10.1555261927779	0.99	0.73	1.34	6.51888523237675	6.80034584271334	7.08180645304994	9.04512735738475	9.43566147109143	9.82619558479809	9.23628927160181	9.63619242087771	10.0339373253454	7.77514033479608	1.0960628475835	0.0873388834963906	0.00579051159718986	-0.149725726670015	-0.147336485782297	-0.15191857130133	0.177111933859118	0.180419575613789	0.174076180794036	0.201653780172642	0.205027810138846	0.198554305353524	0.000255965339539174	0.000365886636522432	0.0003734704437543
134	8.47500280622663	0.18	7.77634912005494	7.42234882368512	8.13034941642476	0.196875371219871	9.47387566243764	9.06636345252796	9.88138787234731	0.99	0.74	1.35	6.30849452273766	6.5920468596393	6.87559919654094	8.74577871382935	9.13888137618289	9.53198403853644	8.93072838302158	9.33253351601504	9.7325433070293	7.77634912005494	1.1032577038672	-0.110432404827966	-0.12676819691376	-0.149725726670015	-0.147336485782297	-0.15191857130133	0.177111933859118	0.180419575613789	0.174076180794036	0.201653780172642	0.205027810138846	0.198554305353524	0.000255965339539174	0.000365886636522432	0.0003734704437543
134	8.47500280622663	0.18	7.77723266148242	7.42135119265806	8.13311413030678	0.199505375653636	9.49793267276076	9.09275252043527	9.90311282508624	1	0.73	1.34	6.30029945840027	6.5810457218132	6.86179198522614	8.72020951378683	9.10878885883835	9.49736820388986	8.90541227239411	9.30116126776162	9.69834531459209	7.77723266148242	1.10143401562879	-0.025621727052097	-0.0657268936278129	-0.149725726670015	-0.147336485782297	-0.15191857130133	0.177111933859118	0.180419575613789	0.174076180794036	0.201653780172642	0.205027810138846	0.198554305353524	0.000255965339539174	0.000365886636522432	0.0003734704437543
134	8.47500280622663	0.18	7.7873768553015	7.43426035933004	8.14049335127297	0.208018547789453	9.8210931051418	9.41297724613032	10.2292089641533	1	0.74	1.35	6.5408646865507	6.82445515324676	7.10804561994282	9.06319576848334	9.45614624841406	9.84909672834477	9.25140263330196	9.6522367980168	10.0542098427356	7.7873768553015	1.1043774350815	-0.14862545617989	-0.169955264193812	-0.149725726670015	-0.147336485782297	-0.15191857130133	0.177111933859118	0.180419575613789	0.174076180794036	0.201653780172642	0.205027810138846	0.198554305353524	0.000255965339539174	0.000365886636522432	0.0003734704437543
134	8.47500280622663	0.18	7.79149000359533	7.43746683929343	8.14551316789722	0.20241889584453	9.64563561391418	9.23787063664643	10.0534005911819	0.99	0.73	1.33	6.45856665800118	6.74365154282677	7.02873642765236	8.97045927560454	9.36642056002517	9.76238184444579	9.16308896841624	9.56787340049846	9.97213381061482	7.79149000359533	1.09259445120198	0.0814373977762491	-0.0366351192568278	-0.149725726670015	-0.147336485782297	-0.15191857130133	0.177111933859118	0.180419575613789	0.174076180794036	0.201653780172642	0.205027810138846	0.198554305353524	0.000255965339539174	0.000365886636522432	0.0003734704437543
134	8.47500280622663	0.18	7.79192882088084	7.44351086578929	8.14034677597239	0.206778673762096	9.62121234876155	9.21989190286044	10.0225327946627	0.99	0.74	1.34	6.44598910086362	6.726568010843	7.00714692082238	8.95298572267762	9.34268836347068	9.73239100426374	9.14305150576193	9.54133604532708	9.93986903047513	7.79192882088084	1.10016917355929	0.181868595588305	0.125537494432522	-0.149725726670015	-0.147336485782297	-0.15191857130133	0.177111933859118	0.180419575613789	0.174076180794036	0.201653780172642	0.205027810138846	0.198554305353524	0.000255965339539174	0.000365886636522432	0.0003734704437543
134	8.47500280622663	0.18	7.79432290602529	7.44260376511201	8.14604204693856	0.203262806882947	9.60421119716351	9.19925555348449	10.0091668408425	1	0.74	1.35	6.3956985973798	6.67724031857896	6.95878203977812	8.86384592670498	9.25403667766862	9.64422742863225	9.0494249233332	9.44704625149224	9.84439088255918	7.79432290602529	1.1036786351912	-0.0623621300589178	-0.107580339035544	-0.149725726670015	-0.147336485782297	-0.15191857130133	0.177111933859118	0.180419575613789	0.174076180794036	0.201653780172642	0.205027810138846	0.198554305353524	0.000255965339539174	0.000365886636522432	0.0003734704437543
134	8.47500280622663	0.18	7.79801039902789	7.44820774571345	8.14781305234233	0.207766684701823	9.62962212408263	9.22915671504038	10.0300875331249	1	0.73	1.37	6.40395682249438	6.6818330432145	6.95970926393463	8.86857677622746	9.25339614120007	9.63821550617268	9.04182762766387	9.43403711431303	9.82681349515582	7.79801039902789	1.10856392659929	-0.150622059740913	-0.145682987908461	-0.149725726670015	-0.147336485782297	-0.15191857130133	0.177111933859118	0.180419575613789	0.174076180794036	0.201653780172642	0.205027810138846	0.198554305353524	0.000255965339539174	0.000365886636522432	0.0003734704437543
134	8.47500280622663	0.18	7.80973955930574	7.45924003787792	8.16023908073357	0.199903531489489	9.54905992420231	9.14220579304402	9.95591405536061	0.99	0.74	1.33	6.3736812447098	6.65732816797961	6.94097509124941	8.84284321070818	9.2363748564516	9.62990650219502	9.03671143324054	9.43921278508022	9.84039829777437	7.80973955930574	1.09902440277069	-0.00619406649102309	-0.0622114405446479	-0.149725726670015	-0.147336485782297	-0.15191857130133	0.177111933859118	0.180419575613789	0.174076180794036	0.201653780172642	0.205027810138846	0.198554305353524	0.000255965339539174	0.000365886636522432	0.0003734704437543
134	8.47500280622663	0.18	7.81733182860217	7.4631712310785	8.17149242612584	0.203268819746633	9.59270061392953	9.18823781544756	9.9971634124115	1	0.74	1.36	6.35965738806661	6.63960713210125	6.9195568761359	8.79873539367671	9.18605244096142	9.57336948824612	8.98450462922739	9.38066558043902	9.77573016811903	7.81733182860217	1.10485390407887	-0.0442186253749498	-0.0415830211736574	-0.149725726670015	-0.147336485782297	-0.15191857130133	0.177111933859118	0.180419575613789	0.174076180794036	0.201653780172642	0.205027810138846	0.198554305353524	0.000255965339539174	0.000365886636522432	0.0003734704437543
134	8.47500280622663	0.18	7.81751468661725	7.46439276810244	8.17063660513206	0.203881792087366	9.69843973000334	9.29029086198923	10.1065885980175	0.99	0.73	1.34	6.49127684861756	6.77645708001046	7.06163731140336	9.01375937460608	9.40975942885081	9.80575948309554	9.20268869302179	9.60620235934848	10.0109381730873	7.81751468661725	1.09950920977006	-0.061166288614932	-0.11111687210894	-0.149725726670015	-0.147336485782297	-0.15191857130133	0.177111933859118	0.180419575613789	0.174076180794036	0.201653780172642	0.205027810138846	0.198554305353524	0.000255965339539174	0.000365886636522432	0.0003734704437543
134	8.47500280622663	0.18	7.82798124483794	7.46992469226048	8.18603779741539	0.20311326456521	9.68966911378168	9.28092146225819	10.0984167653052	1	0.74	1.35	6.42765132577083	6.71073608140688	6.99382083704292	8.89485863754555	9.28660342210334	9.67834820666114	9.08710980661021	9.48794592167429	9.88659249014065	7.82798124483794	1.10439189161194	0.161524665760832	0.160530020591851	-0.149725726670015	-0.147336485782297	-0.15191857130133	0.177111933859118	0.180419575613789	0.174076180794036	0.201653780172642	0.205027810138846	0.198554305353524	0.000255965339539174	0.000365886636522432	0.0003734704437543
134	8.47500280622663	0.18	7.8367578004637	7.48203476381487	8.19148083711253	0.199955060083443	9.50212376504363	9.09733463418079	9.90691289590647	0.99	0.73	1.34	6.3360178099691	6.61794116945425	6.8998645289394	8.78715178418802	9.17813921913596	9.56912665408389	8.97437291951755	9.37452733507848	9.77342974909242	7.8367578004637	1.09678492913384	0.0365268915495758	-0.0350843119820499	-0.149725726670015	-0.147336485782297	-0.15191857130133	0.177111933859118	0.180419575613789	0.174076180794036	0.201653780172642	0.205027810138846	0.198554305353524	0.000255965339539174	0.000365886636522432	0.0003734704437543
134	8.47500280622663	0.18	7.84298788761195	7.49192658798643	8.19404918723748	0.204165371322503	9.75305981093381	9.34297051820804	10.1631491036596	1.01	0.74	1.36	6.42051333017778	6.70232774513047	6.98414216008316	8.85847487810683	9.24729829249224	9.63612170687766	9.04425742705142	9.44117149435439	9.83822908437005	7.84298788761195	1.11627770268144	-0.151034789813787	-0.0508974897298991	-0.149725726670015	-0.147336485782297	-0.15191857130133	0.177111933859118	0.180419575613789	0.174076180794036	0.201653780172642	0.205027810138846	0.198554305353524	0.000255965339539174	0.000365886636522432	0.0003734704437543
134	8.47500280622663	0.18	7.84810584071213	7.49401853248922	8.20219314893505	0.203279705467108	9.58977321643401	9.18544743616987	9.99409899669816	1	0.74	1.35	6.3612361852692	6.64124560254871	6.92125501982822	8.80279401476111	9.19027612526862	9.57775823577612	8.99074094565955	9.38537751697181	9.7814123639002	7.84810584071213	1.10553256220006	0.073809625604371	0.0666893474629384	-0.149725726670015	-0.147336485782297	-0.15191857130133	0.177111933859118	0.180419575613789	0.174076180794036	0.201653780172642	0.205027810138846	0.198554305353524	0.000255965339539174	0.000365886636522432	0.0003734704437543
134	8.47500280622663	0.18	7.85538601246769	7.50136837974679	8.2094036451886	0.199022764431582	9.61341350523863	9.20268627119486	10.0241407392824	1.01	0.74	1.36	6.34752461856586	6.63082246799583	6.91412031742581	8.77019002588348	9.16161441928526	9.55303881268704	8.95640271793344	9.35525886603863	9.75607132283191	7.85538601246769	1.11063810942774	0.102378179490461	0.155000504250938	-0.149725726670015	-0.147336485782297	-0.15191857130133	0.177111933859118	0.180419575613789	0.174076180794036	0.201653780172642	0.205027810138846	0.198554305353524	0.000255965339539174	0.000365886636522432	0.0003734704437543
134	8.47500280622663	0.18	7.86061147656541	7.50849642371923	8.21272652941159	0.205076247389767	9.65658975301445	9.25169140452428	10.0614881015046	1	0.74	1.36	6.39963000017362	6.67970847498648	6.95978694979934	8.85193397021902	9.23933701781019	9.62674006540135	9.03638919084001	9.43236795896425	9.82768240867879	7.86061147656541	1.10952956273343	0.0213178040370417	0.0474983054545754	-0.149725726670015	-0.147336485782297	-0.15191857130133	0.177111933859118	0.180419575613789	0.174076180794036	0.201653780172642	0.205027810138846	0.198554305353524	0.000255965339539174	0.000365886636522432	0.0003734704437543
134	8.47500280622663	0.18	7.86168192876046	7.507129759976	8.21623409754492	0.199742968230768	9.56065915556272	9.15310624104883	9.96821207007662	1.01	0.74	1.36	6.31152838483519	6.5925566740886	6.87358496334202	8.71950065016618	9.10774676132175	9.49599287247732	8.89782069074391	9.29386976676619	9.68966229174488	7.86168192876046	1.10615000890884	-0.025795119845816	-0.01240821545473	-0.149725726670015	-0.147336485782297	-0.15191857130133	0.177111933859118	0.180419575613789	0.174076180794036	0.201653780172642	0.205027810138846	0.198554305353524	0.000255965339539174	0.000365886636522432	0.0003734704437543
134	8.47500280622663	0.18	7.87674662241316	7.52176434862413	8.23172889620219	0.203763220366954	9.65948704158034	9.25282891885804	10.0661451643026	1	0.73	1.36	6.42946284905932	6.71203516453599	6.99460748001265	8.90877088141296	9.30030779127788	9.6918447011428	9.09115999066236	9.48936546980185	9.88975252172076	7.87674662241316	1.10428138288632	0.0271972085810562	0.00948958768759293	-0.149725726670015	-0.147336485782297	-0.15191857130133	0.177111933859118	0.180419575613789	0.174076180794036	0.201653780172642	0.205027810138846	0.198554305353524	0.000255965339539174	0.000365886636522432	0.0003734704437543
134	8.47500280622663	0.18	7.87698112145346	7.52390158085685	8.23006066205006	0.201415932495244	9.63684454517895	9.22818143945817	10.0455076508997	1.01	0.75	1.36	6.3725079989053	6.65470974441152	6.93691148991774	8.80864182316745	9.19872593109857	9.58881003902969	8.99941312617315	9.39746507594169	9.79633266271462	7.87698112145346	1.11299973030913	0.0371847528081349	0.117827829340059	-0.149725726670015	-0.147336485782297	-0.15191857130133	0.177111933859118	0.180419575613789	0.174076180794036	0.201653780172642	0.205027810138846	0.198554305353524	0.000255965339539174	0.000365886636522432	0.0003734704437543
134	8.47500280622663	0.18	7.87820847973129	7.52540708922661	8.23100987023596	0.20512144386548	9.64001190130348	9.23586468111479	10.0441591214922	0.99	0.74	1.34	6.45364601782649	6.73604763242784	7.01844924702918	8.96172055653777	9.35387165186926	9.74602274720075	9.15386084611949	9.55434522465301	9.95447607616853	7.87820847973129	1.09971675549328	0.0099955936497723	-0.0582597445734399	-0.149725726670015	-0.147336485782297	-0.15191857130133	0.177111933859118	0.180419575613789	0.174076180794036	0.201653780172642	0.205027810138846	0.198554305353524	0.000255965339539174	0.000365886636522432	0.0003734704437543
134	8.47500280622663	0.18	7.88511019179718	7.52516630556804	8.24505407802633	0.197815434065526	9.53039180533883	9.12166324318361	9.93912036749405	1.01	0.74	1.36	6.29250539762353	6.57446348081044	6.85642156399736	8.6946314511973	9.08422533520448	9.47381921921166	8.87949726256241	9.27715882833765	9.67418058435158	7.88511019179718	1.10493667465242	-0.0221999937423913	-0.0136550419116947	-0.149725726670015	-0.147336485782297	-0.15191857130133	0.177111933859118	0.180419575613789	0.174076180794036	0.201653780172642	0.205027810138846	0.198554305353524	0.000255965339539174	0.000365886636522432	0.0003734704437543
134	8.47500280622663	0.18	7.89426585643487	7.54051328291349	8.24801842995625	0.210015762481356	9.73483086207171	9.33273570221055	10.1369260219329	1	0.74	1.34	6.47455316394092	6.75350529250787	7.03245742107482	8.96565983913534	9.35193976190483	9.73821968467431	9.15494805751202	9.55086466453946	9.94635128387731	7.89426585643487	1.10059552595523	-0.150527847232645	-0.189561093466794	-0.149725726670015	-0.147336485782297	-0.15191857130133	0.177111933859118	0.180419575613789	0.174076180794036	0.201653780172642	0.205027810138846	0.198554305353524	0.000255965339539174	0.000365886636522432	0.0003734704437543
134	8.47500280622663	0.18	7.89990893897784	7.54289184071571	8.25692603723997	0.202467154588524	9.57926003462166	9.1743615701825	9.98415849906083	1	0.73	1.35	6.37686040484497	6.65829480942047	6.93972921399597	8.83691587210343	9.22692161142613	9.61692735074883	9.01756850122411	9.41489570811102	9.81333371162944	7.89990893897784	1.09781137563762	-0.0209052595542517	-0.0943658138243006	-0.149725726670015	-0.147336485782297	-0.15191857130133	0.177111933859118	0.180419575613789	0.174076180794036	0.201653780172642	0.205027810138846	0.198554305353524	0.000255965339539174	0.000365886636522432	0.0003734704437543
134	8.47500280622663	0.18	7.90960187997346	7.55501299616606	8.26419076378087	0.203634013777843	9.67262385675488	9.2652504660538	10.079997247456	1	0.74	1.35	6.44174751940818	6.72497748050164	7.00820744159509	8.92775493860077	9.32028936754159	9.71282379648241	9.11765974212591	9.51555491568149	9.91907913735928	7.90960187997346	1.10188498278263	0.114032354217877	0.0891123734912864	-0.149725726670015	-0.147336485782297	-0.15191857130133	0.177111933859118	0.180419575613789	0.174076180794036	0.201653780172642	0.205027810138846	0.198554305353524	0.000255965339539174	0.000365886636522432	0.0003734704437543
134	8.47500280622663	0.18	7.91024276682313	7.54999136638013	8.27049416726612	0.196572357764745	9.52023518857639	9.11033604899173	9.93013432816106	1	0.74	1.35	6.32262845343713	6.60710094150349	6.89157342956986	8.75654807235501	9.1505293153397	9.5445105583244	8.94063544441687	9.34317931611614	9.74547872012966	7.91024276682313	1.09848011458581	0.0918906098724215	0.0446804041326524	-0.149725726670015	-0.147336485782297	-0.15191857130133	0.177111933859118	0.180419575613789	0.174076180794036	0.201653780172642	0.205027810138846	0.198554305353524	0.000255965339539174	0.000365886636522432	0.0003734704437543
134	8.47500280622663	0.18	7.91053628169409	7.55414683509381	8.26692572829438	0.205012637264604	9.78699430308695	9.37654804590262	10.1974405602713	1	0.75	1.35	6.49450963844835	6.77879839378764	7.06308714912693	8.98771685014681	9.38114252489577	9.77456819964473	9.18605832915719	9.58720023078695	9.99203608922167	7.91053628169409	1.10830385903804	-0.0238720167799224	0.0256318624752338	-0.149725726670015	-0.147336485782297	-0.15191857130133	0.177111933859118	0.180419575613789	0.174076180794036	0.201653780172642	0.205027810138846	0.198554305353524	0.000255965339539174	0.000365886636522432	0.0003734704437543
134	8.47500280622663	0.18	7.91952743639522	7.56378559666585	8.27526927612458	0.204064493922937	9.73952719787049	9.32987974513873	10.1491746506023	1.01	0.75	1.36	6.44322225536571	6.72612510689179	7.00902795841788	8.90664809521465	9.29771269671543	9.68877729821622	9.09859098352727	9.49682701067764	9.896476890784	7.91952743639522	1.10977386501181	0.104714522700448	0.163258666036605	-0.149725726670015	-0.147336485782297	-0.15191857130133	0.177111933859118	0.180419575613789	0.174076180794036	0.201653780172642	0.205027810138846	0.198554305353524	0.000255965339539174	0.000365886636522432	0.0003734704437543
134	8.47500280622663	0.18	7.92491331548484	7.56925456276093	8.28057206820876	0.203840938048357	9.70464982243492	9.2961882040709	10.1131114407989	1.01	0.74	1.36	6.40404325725321	6.68542803728438	6.96681281731555	8.84405370975557	9.2326491654288	9.62124462110203	9.03177153073563	9.42866623717068	9.82578367007311	7.92491331548484	1.11082390962489	-0.0750941201739407	-0.024468876896609	-0.149725726670015	-0.147336485782297	-0.15191857130133	0.177111933859118	0.180419575613789	0.174076180794036	0.201653780172642	0.205027810138846	0.198554305353524	0.000255965339539174	0.000365886636522432	0.0003734704437543
134	8.47500280622663	0.18	7.92921827621053	7.57443553485348	8.28400101756757	0.206446296061331	9.79420603148533	9.38525527366179	10.2031567893089	1	0.74	1.34	6.50474204792164	6.78817804538559	7.07161404284955	9.00412347620269	9.39646689273857	9.78881030927444	9.20178642266582	9.60297422845689	10.0035039557417	7.92921827621053	1.10296102842243	-0.0297143926139315	-0.0321933014370988	-0.149725726670015	-0.147336485782297	-0.15191857130133	0.177111933859118	0.180419575613789	0.174076180794036	0.201653780172642	0.205027810138846	0.198554305353524	0.000255965339539174	0.000365886636522432	0.0003734704437543
134	8.47500280622663	0.18	7.93575610800379	7.57777950315582	8.29373271285175	0.20497878853341	9.77191692656147	9.36206042273071	10.1817734303922	1	0.74	1.35	6.469789754032	6.75302712800466	7.03626450197732	8.94568501325314	9.33731324660668	9.72894147996023	9.13635554750543	9.5369805130417	9.93742990622836	7.93575610800379	1.10878931527736	0.0257062869552227	0.067140216025893	-0.149725726670015	-0.147336485782297	-0.15191857130133	0.177111933859118	0.180419575613789	0.174076180794036	0.201653780172642	0.205027810138846	0.198554305353524	0.000255965339539174	0.000365886636522432	0.0003734704437543
134	8.47500280622663	0.18	7.94244982743911	7.58623576693352	8.2986638879447	0.202127064357618	9.67201279912557	9.26276282267728	10.0812627755738	1	0.75	1.36	6.40804624902335	6.69116833977492	6.97429043052649	8.86397936954867	9.25561018399042	9.64724099843217	9.05380684049923	9.45379648391455	9.85303873305855	7.94244982743911	1.11032197020062	0.0542747198351916	0.105546805797471	-0.149725726670015	-0.147336485782297	-0.15191857130133	0.177111933859118	0.180419575613789	0.174076180794036	0.201653780172642	0.205027810138846	0.198554305353524	0.000255965339539174	0.000365886636522432	0.0003734704437543
134	8.47500280622663	0.18	7.95054947770518	7.59469797353049	8.30640098187988	0.205056292563138	9.72173827038954	9.31408331106388	10.1293932297152	1.01	0.74	1.35	6.42583302464404	6.70707623589846	6.98831944715287	8.87916844449097	9.26778822919754	9.6564080139041	9.06675792898524	9.46290365794705	9.86029471546652	7.95054947770518	1.10642556543616	-0.0258838493928696	-0.00522074778263552	-0.149725726670015	-0.147336485782297	-0.15191857130133	0.177111933859118	0.180419575613789	0.174076180794036	0.201653780172642	0.205027810138846	0.198554305353524	0.000255965339539174	0.000365886636522432	0.0003734704437543
134	8.47500280622663	0.18	7.95575330447515	7.59996757112035	8.31153903782995	0.204857031054584	9.74725787192265	9.33828283707006	10.1562329067752	1	0.74	1.35	6.47963360770278	6.76341258792628	7.04719156814977	8.97335488324805	9.36634770539227	9.75934052753648	9.16412419649394	9.56485383158971	9.96659518936401	7.95575330447515	1.10773156591811	0.13683080710139	0.166023957944088	-0.149725726670015	-0.147336485782297	-0.15191857130133	0.177111933859118	0.180419575613789	0.174076180794036	0.201653780172642	0.205027810138846	0.198554305353524	0.000255965339539174	0.000365886636522432	0.0003734704437543
134	8.47500280622663	0.18	7.96292187160069	7.60583825327847	8.3200054899229	0.208388700701563	9.85657739088044	9.44744655520743	10.2657082265534	1.01	0.75	1.36	6.51569466213406	6.7978631387199	7.08003161530574	9.0021992851857	9.39204825600764	9.78189722682958	9.19536223017554	9.59320388668261	9.99227964548791	7.96292187160069	1.11006583324563	0.0183393808690463	0.0773224752122737	-0.149725726670015	-0.147336485782297	-0.15191857130133	0.177111933859118	0.180419575613789	0.174076180794036	0.201653780172642	0.205027810138846	0.198554305353524	0.000255965339539174	0.000365886636522432	0.0003734704437543
134	8.47500280622663	0.18	7.97714191095329	7.61656479925978	8.33771902264679	0.203976804790741	9.79510720901707	9.3830107993585	10.2072036186756	1	0.74	1.35	6.50582029816461	6.79155216441598	7.07728403066735	9.007024978982	9.40260830878029	9.79819163857858	9.19970612104053	9.6033578083096	10.0066992188914	7.97714191095329	1.10178248009846	-0.0285492833247148	-0.0403641220112372	-0.149725726670015	-0.147336485782297	-0.15191857130133	0.177111933859118	0.180419575613789	0.174076180794036	0.201653780172642	0.205027810138846	0.198554305353524	0.000255965339539174	0.000365886636522432	0.0003734704437543
134	8.47500280622663	0.18	7.98221513430067	7.62537185620367	8.33905841239767	0.199751680682099	9.60284801771851	9.19350782696626	10.0121882084708	0.99	0.74	1.35	6.39951279663205	6.68445058514529	6.96938837365852	8.87333370895253	9.26841817305416	9.66350263715578	9.06272248889495	9.46625955047123	9.86890390489562	7.98221513430067	1.10201906877543	-0.153292980257836	-0.17355579464558	-0.149725726670015	-0.147336485782297	-0.15191857130133	0.177111933859118	0.180419575613789	0.174076180794036	0.201653780172642	0.205027810138846	0.198554305353524	0.000255965339539174	0.000365886636522432	0.0003734704437543
134	8.47500280622663	0.18	8.00433409298595	7.64431634795027	8.36435183802163	0.200227161654119	9.66175446135816	9.25051479885281	10.0729941238635	0.99	0.74	1.35	6.44302762314919	6.72945800706523	7.01588839098128	8.93573387161232	9.33297967484645	9.73022547808057	9.12482282118692	9.53085052899847	9.93708292610604	8.00433409298595	1.09821690739637	-0.0955350886363132	-0.129711477288733	-0.149725726670015	-0.147336485782297	-0.15191857130133	0.177111933859118	0.180419575613789	0.174076180794036	0.201653780172642	0.205027810138846	0.198554305353524	0.000255965339539174	0.000365886636522432	0.0003734704437543
134	8.47500280622663	0.18	8.00507768830642	7.64529507617099	8.36486030044185	0.206863585847339	9.94972576524004	9.53480974924642	10.3646417812337	1	0.74	1.35	6.59066820380024	6.87746719253442	7.16426618126859	9.11361932385282	9.51020685109052	9.90679437832821	9.31135438688356	9.7156211630217	10.1211280479807	8.00507768830642	1.10312388217973	-0.0990261751177859	-0.100306019247678	-0.149725726670015	-0.147336485782297	-0.15191857130133	0.177111933859118	0.180419575613789	0.174076180794036	0.201653780172642	0.205027810138846	0.198554305353524	0.000255965339539174	0.000365886636522432	0.0003734704437543
134	8.47500280622663	0.18	8.00796627256694	7.64888808082679	8.36704446430709	0.204554478772573	9.72575620822746	9.31730397876327	10.1342084376917	1	0.74	1.35	6.45823043771833	6.74134652223076	7.02446260674319	8.94005260600641	9.33196687935988	9.72388115271336	9.12739929418187	9.52840685216086	9.92764184816677	8.00796627256694	1.10110907679122	0.0356937512132225	0.0169146639578506	-0.149725726670015	-0.147336485782297	-0.15191857130133	0.177111933859118	0.180419575613789	0.174076180794036	0.201653780172642	0.205027810138846	0.198554305353524	0.000255965339539174	0.000365886636522432	0.0003734704437543
134	8.47500280622663	0.18	8.03027940877847	7.66967084167157	8.39088797588537	0.201871455335182	9.73356452583298	9.32138345342445	10.1457455982415	1	0.74	1.35	6.44482533348086	6.72980824730616	7.01479116113146	8.91284287996772	9.30695874858636	9.701074617205	9.10570165923472	9.50675190217072	9.91012625275208	8.03027940877847	1.10508490984851	-0.187364194183967	-0.167969744989184	-0.149725726670015	-0.147336485782297	-0.15191857130133	0.177111933859118	0.180419575613789	0.174076180794036	0.201653780172642	0.205027810138846	0.198554305353524	0.000255965339539174	0.000365886636522432	0.0003734704437543
134	8.47500280622663	0.18	8.03170549269781	7.67103979009531	8.39237119530032	0.207502411109477	9.75051963599954	9.34470067915019	10.1563385928489	1	0.74	1.34	6.46873312891218	6.74965539926045	7.03057766960873	8.9500603307435	9.33874096074644	9.72742159074939	9.14235860912337	9.54015114848202	9.93751429433358	8.03170549269781	1.09662875264005	0.0290666030491165	-0.0275491733299735	-0.149725726670015	-0.147336485782297	-0.15191857130133	0.177111933859118	0.180419575613789	0.174076180794036	0.201653780172642	0.205027810138846	0.198554305353524	0.000255965339539174	0.000365886636522432	0.0003734704437543
134	8.47500280622663	0.18	8.0349524874352	7.67094392232559	8.39896105254481	0.199716957467621	9.67004567860047	9.25779628063752	10.0822950765634	1	0.74	1.35	6.429761014221	6.71607808437538	7.00239515452976	8.9074925320694	9.30414291434075	9.70079329661209	9.09349806199024	9.49807054749028	9.90414616356711	8.0349524874352	1.09778810891086	0.123423848960827	0.0838631905624152	-0.149725726670015	-0.147336485782297	-0.15191857130133	0.177111933859118	0.180419575613789	0.174076180794036	0.201653780172642	0.205027810138846	0.198554305353524	0.000255965339539174	0.000365886636522432	0.0003734704437543
134	8.47500280622663	0.18	8.05698109957352	7.69653242630015	8.41742977284689	0.203010734959101	9.68905123117509	9.28020014650071	10.0979023158495	0.99	0.74	1.34	6.45723488004495	6.7417166199888	7.02619835993264	8.95195794594047	9.34634790072364	9.74073785550681	9.14511391508031	9.54857596090233	9.95087956164376	8.05698109957352	1.09721323831466	0.198365962261691	0.145834702724103	-0.149725726670015	-0.147336485782297	-0.15191857130133	0.177111933859118	0.180419575613789	0.174076180794036	0.201653780172642	0.205027810138846	0.198554305353524	0.000255965339539174	0.000365886636522432	0.0003734704437543
134	8.47500280622663	0.18	8.08336683596919	7.7214540721933	8.44527959974508	0.205988362814303	9.78438950339893	9.3752767748007	10.1935022319972	1.01	0.73	1.35	6.47273536487513	6.75518872494402	7.03764208501291	8.94646768752018	9.33686830127007	9.72726891501996	9.13217288435064	9.53085231586457	9.93105853078191	8.08336683596919	1.10012800740962	0.0469952456216482	0.000387842076851894	-0.149725726670015	-0.147336485782297	-0.15191857130133	0.177111933859118	0.180419575613789	0.174076180794036	0.201653780172642	0.205027810138846	0.198554305353524	0.000255965339539174	0.000365886636522432	0.0003734704437543
134	8.47500280622663	0.18	8.08581222561514	7.7229783969273	8.44864605430298	0.205315724510372	9.79220568581853	9.38192233005984	10.2024890415772	1	0.74	1.35	6.51352296553343	6.7983675811777	7.08321219682198	9.02222091418051	9.41677407107523	9.81132722796995	9.21425705985255	9.61717474318279	10.0201983804815	8.08581222561514	1.10282310367637	0.0449019688917007	0.0480455978982044	-0.149725726670015	-0.147336485782297	-0.15191857130133	0.177111933859118	0.180419575613789	0.174076180794036	0.201653780172642	0.205027810138846	0.198554305353524	0.000255965339539174	0.000365886636522432	0.0003734704437543
134	8.47500280622663	0.19	7.57486917535005	7.23934037254421	7.91039797815589	0.208617356498479	9.52428848406215	9.12922421638089	9.91935275174341	1.01	0.75	1.36	6.28427372211134	6.55622366408776	6.82817360606418	8.67613622900746	9.05159325847393	9.4270502879404	8.86072131465555	9.24472338758021	9.62741419672189	7.57486917535005	1.11957781825795	0.0283378905856516	0.137514547054178	-0.149725726670015	-0.147336485782297	-0.15191857130133	0.177111933859118	0.180419575613789	0.174076180794036	0.201653780172642	0.205027810138846	0.198554305353524	0.000255965339539174	0.000365886636522432	0.0003734704437543
134	8.47500280622663	0.19	7.58662982951275	7.2490660377775	7.924193621248	0.212961881601394	9.74038767680879	9.34160126092353	10.1391740926941	1	0.75	1.37	6.47663872664883	6.75312189828536	7.02960506992189	8.96637305673114	9.34914124335255	9.73190942997397	9.15201920842634	9.54309029144568	9.93371787106228	7.58662982951275	1.11885233362651	0.0484296225326237	0.131576034941262	-0.149725726670015	-0.147336485782297	-0.15191857130133	0.177111933859118	0.180419575613789	0.174076180794036	0.201653780172642	0.205027810138846	0.198554305353524	0.000255965339539174	0.000365886636522432	0.0003734704437543
134	8.47500280622663	0.19	7.61178195017021	7.27455448632308	7.94900941401733	0.214066045773219	9.65933903081451	9.26516890148842	10.0535091601406	1	0.74	1.36	6.42203292584468	6.69524689267371	6.96846085950273	8.88991251069827	9.26811802441282	9.64632353812738	9.07308268423887	9.46000801562903	9.84535411720103	7.61178195017021	1.11202997038811	-0.00741006440151252	0.018947983269349	-0.149725726670015	-0.147336485782297	-0.15191857130133	0.177111933859118	0.180419575613789	0.174076180794036	0.201653780172642	0.205027810138846	0.198554305353524	0.000255965339539174	0.000365886636522432	0.0003734704437543
134	8.47500280622663	0.19	7.64849680447086	7.30988442528491	7.98710918365682	0.211014317276313	9.55786850899749	9.16426694178611	9.95147007620886	1	0.74	1.35	6.36357420690439	6.63688715127998	6.91020009565557	8.81514171377536	9.19374849332168	9.57235527286799	9.00347976851901	9.39218759637362	9.77849594928	7.64849680447086	1.10624483953229	0.119995988724062	0.110516892540399	-0.149725726670015	-0.147336485782297	-0.15191857130133	0.177111933859118	0.180419575613789	0.174076180794036	0.201653780172642	0.205027810138846	0.198554305353524	0.000255965339539174	0.000365886636522432	0.0003734704437543
134	8.47500280622663	0.19	7.66074340169821	7.32242819872869	7.99905860466774	0.211818706829764	9.60390967805295	9.20936504488492	9.99845431122098	1	0.73	1.36	6.39284514408093	6.66672534428782	6.94060554449472	8.85459339379012	9.23393901483762	9.61328463588512	9.03264338956974	9.4194850833278	9.8074268575292	7.66074340169821	1.1140367144698	-0.117888275733328	-0.0898199169690158	-0.149725726670015	-0.147336485782297	-0.15191857130133	0.177111933859118	0.180419575613789	0.174076180794036	0.201653780172642	0.205027810138846	0.198554305353524	0.000255965339539174	0.000365886636522432	0.0003734704437543
134	8.47500280622663	0.19	7.6840206020948	7.34085480177229	8.02718640241731	0.209434072689963	9.61753516541977	9.21958716386919	10.0154831669703	1.01	0.75	1.36	6.35998720353692	6.63450537366208	6.90902354378724	8.78783674876806	9.16714896849845	9.54646118822883	8.97287031902934	9.36142999442636	9.74784909354502	7.6840206020948	1.11511967765494	-0.0519866793276505	0.0215146432884275	-0.149725726670015	-0.147336485782297	-0.15191857130133	0.177111933859118	0.180419575613789	0.174076180794036	0.201653780172642	0.205027810138846	0.198554305353524	0.000255965339539174	0.000365886636522432	0.0003734704437543
134	8.47500280622663	0.19	7.70446371816741	7.3674489595812	8.04147847675362	0.211153137405673	9.49674599491685	9.10582448091815	9.88766750891554	1	0.72	1.35	6.33295801946526	6.60483779732036	6.87671757517546	8.77808441982889	9.15493574818459	9.53178707654029	8.95028529627006	9.3356301074007	9.71915800792033	7.70446371816741	1.10360735921028	-0.037810270771893	-0.105252935480732	-0.149725726670015	-0.147336485782297	-0.15191857130133	0.177111933859118	0.180419575613789	0.174076180794036	0.201653780172642	0.205027810138846	0.198554305353524	0.000255965339539174	0.000365886636522432	0.0003734704437543
134	8.47500280622663	0.19	7.71347699266901	7.37248610783411	8.05446787750391	0.210994887788598	9.68000731243568	9.28135269803274	10.0786619268386	1	0.74	1.35	6.41961640884217	6.69535312388202	6.97108983892186	8.87929597665952	9.26068136615076	9.642066755642	9.0624841839254	9.45210747185833	9.84082473559405	7.71347699266901	1.10909184151474	0.0240309834485924	0.0352030968904124	-0.149725726670015	-0.147336485782297	-0.15191857130133	0.177111933859118	0.180419575613789	0.174076180794036	0.201653780172642	0.205027810138846	0.198554305353524	0.000255965339539174	0.000365886636522432	0.0003734704437543
134	8.47500280622663	0.19	7.72304810772328	7.37859507625619	8.06750113919038	0.207981643801902	9.65572850430743	9.25443943127651	10.0570175773384	1	0.74	1.34	6.42135119831731	6.69979249010102	6.97823378188473	8.89258579869363	9.27818424995644	9.66378270121925	9.08501153629535	9.4779604972685	9.87238238564462	7.72304810772328	1.10538894651276	0.0529543373550859	0.04593301566538	-0.149725726670015	-0.147336485782297	-0.15191857130133	0.177111933859118	0.180419575613789	0.174076180794036	0.201653780172642	0.205027810138846	0.198554305353524	0.000255965339539174	0.000365886636522432	0.0003734704437543
134	8.47500280622663	0.19	7.72808093176956	7.38645765715869	8.06970420638043	0.212677879245158	9.7183910688856	9.32016782541713	10.1166143123541	1	0.74	1.36	6.47242628220552	6.74897394051928	7.02552159883305	8.96624869760788	9.34935002206782	9.73245134652777	9.1456189096096	9.53688628100679	9.92845876107225	7.72808093176956	1.11380286278905	-0.0984168344275315	-0.065105108619739	-0.149725726670015	-0.147336485782297	-0.15191857130133	0.177111933859118	0.180419575613789	0.174076180794036	0.201653780172642	0.205027810138846	0.198554305353524	0.000255965339539174	0.000365886636522432	0.0003734704437543
134	8.47500280622663	0.19	7.73211875707137	7.38834625116163	8.07589126298112	0.208159000609825	9.63633818920832	9.23607044252602	10.0366059358906	0.99	0.74	1.35	6.432001450498	6.71074799571642	6.98949454093484	8.91992186123019	9.30648853438349	9.69305520753678	9.10362596102988	9.49833521025203	9.89238949303952	7.73211875707137	1.10293152873774	-0.0301968236481334	-0.0648219501473545	-0.149725726670015	-0.147336485782297	-0.15191857130133	0.177111933859118	0.180419575613789	0.174076180794036	0.201653780172642	0.205027810138846	0.198554305353524	0.000255965339539174	0.000365886636522432	0.0003734704437543
134	8.47500280622663	0.19	7.73416043973482	7.39432568059004	8.0739951988796	0.213397366186826	9.86372534005281	9.4604131867204	10.2670374933852	1	0.75	1.36	6.55700854809207	6.83654403821866	7.11607952834526	9.0765669446479	9.46351513465403	9.85046332466017	9.27105796571846	9.66536621372096	10.0606605620038	7.73416043973482	1.11639594869812	-0.0572732792419499	0.0144781836416518	-0.149725726670015	-0.147336485782297	-0.15191857130133	0.177111933859118	0.180419575613789	0.174076180794036	0.201653780172642	0.205027810138846	0.198554305353524	0.000255965339539174	0.000365886636522432	0.0003734704437543
134	8.47500280622663	0.19	7.73974169815665	7.39946797982406	8.08001541648923	0.212882419557509	9.77421049089711	9.37394443409202	10.1744765477022	0.99	0.74	1.35	6.52302308451102	6.80155521651194	7.08008734851285	9.04346443317051	9.42961904225453	9.81577365133856	9.23289069997654	9.62770298855757	10.0220358679982	7.73974169815665	1.10946155552173	-0.0180116443222162	-0.0160242022335166	-0.149725726670015	-0.147336485782297	-0.15191857130133	0.177111933859118	0.180419575613789	0.174076180794036	0.201653780172642	0.205027810138846	0.198554305353524	0.000255965339539174	0.000365886636522432	0.0003734704437543
134	8.47500280622663	0.19	7.73978839604142	7.39961082759274	8.0799659644901	0.217110326850156	9.77840958500115	9.38295607560442	10.1738630943979	1	0.74	1.38	6.49700075155807	6.77082295929886	7.04464516703965	8.99012451607594	9.36902176989974	9.74791902372353	9.17169774742569	9.55699909852486	9.94374648827888	7.73978839604142	1.11843713924785	0.0318319809942878	0.114429482215475	-0.149725726670015	-0.147336485782297	-0.15191857130133	0.177111933859118	0.180419575613789	0.174076180794036	0.201653780172642	0.205027810138846	0.198554305353524	0.000255965339539174	0.000365886636522432	0.0003734704437543
134	8.47500280622663	0.19	7.76128560156804	7.41527499475318	8.1072962083829	0.205207657707706	9.60588945794164	9.20327922598452	10.0084996898988	1	0.74	1.35	6.37472637853044	6.65359763766566	6.93246889680087	8.8220715020044	9.20800527262563	9.59393904324686	9.00908244481974	9.40349016847581	9.79701739083356	7.76128560156804	1.11141705379555	0.117940995088669	0.153954597000144	-0.149725726670015	-0.147336485782297	-0.15191857130133	0.177111933859118	0.180419575613789	0.174076180794036	0.201653780172642	0.205027810138846	0.198554305353524	0.000255965339539174	0.000365886636522432	0.0003734704437543
134	8.47500280622663	0.19	7.76171162594796	7.41691442215932	8.10650882973659	0.205936648929648	9.55834298741505	9.15861870298647	9.95806727184364	1	0.74	1.35	6.33920804568617	6.61588026909466	6.89255249250315	8.7704707749208	9.15325449682243	9.53603821872405	8.95109262363116	9.34121318189	9.73251894741236	7.76171162594796	1.10721871744354	0.0867041782536437	0.0934057157084901	-0.149725726670015	-0.147336485782297	-0.15191857130133	0.177111933859118	0.180419575613789	0.174076180794036	0.201653780172642	0.205027810138846	0.198554305353524	0.000255965339539174	0.000365886636522432	0.0003734704437543
134	8.47500280622663	0.19	7.76192608336401	7.42402744449854	8.09982472222949	0.217399237295332	9.79277123261889	9.39707318963907	10.1884692755987	1.01	0.74	1.37	6.46908317746107	6.74148752097703	7.01389186449299	8.931514065367	9.3076080432674	9.68370202116779	9.11460254179261	9.49913956887482	9.88210055063056	7.76192608336401	1.11730627031767	0.0123201274692962	0.107228314393969	-0.149725726670015	-0.147336485782297	-0.15191857130133	0.177111933859118	0.180419575613789	0.174076180794036	0.201653780172642	0.205027810138846	0.198554305353524	0.000255965339539174	0.000365886636522432	0.0003734704437543
134	8.47500280622663	0.19	7.7662638214718	7.42051284797791	8.1120147949657	0.207766247160592	9.65170007514966	9.25031598073992	10.0530841695594	1.01	0.74	1.36	6.37472389697091	6.65133204568987	6.92794019440882	8.80477279773003	9.18682415286847	9.5688755080069	8.98377400660436	9.37252859813064	9.7621597621484	7.7662638214718	1.11361821911014	-0.000217511230962757	0.0525070553301405	-0.149725726670015	-0.147336485782297	-0.15191857130133	0.177111933859118	0.180419575613789	0.174076180794036	0.201653780172642	0.205027810138846	0.198554305353524	0.000255965339539174	0.000365886636522432	0.0003734704437543
134	8.47500280622663	0.19	7.76679925484447	7.42135565376137	8.11224285592756	0.208436435732278	9.57126406871948	9.17403360709966	9.9684945303393	0.99	0.74	1.35	6.40336556399742	6.68062766787054	6.95788977174366	8.88807566332927	9.27292430786921	9.65777295240914	9.0761605551161	9.46880644981268	9.86073278399692	7.76679925484447	1.09924549143742	-0.0831678595095778	-0.150953821106718	-0.149725726670015	-0.147336485782297	-0.15191857130133	0.177111933859118	0.180419575613789	0.174076180794036	0.201653780172642	0.205027810138846	0.198554305353524	0.000255965339539174	0.000365886636522432	0.0003734704437543
134	8.47500280622663	0.19	7.76995543524934	7.43140527008179	8.10850560041688	0.209972051841925	9.61403014095988	9.21687231129556	10.0111879706242	1	0.74	1.34	6.40405444952142	6.68000710247366	6.9559597554259	8.87333733770112	9.25569214092454	9.63804694414795	9.06096279079539	9.45135393788287	9.84297491373362	7.76995543524934	1.10819541344028	0.0064279383478148	0.000457992424368801	-0.149725726670015	-0.147336485782297	-0.15191857130133	0.177111933859118	0.180419575613789	0.174076180794036	0.201653780172642	0.205027810138846	0.198554305353524	0.000255965339539174	0.000365886636522432	0.0003734704437543
134	8.47500280622663	0.19	7.77063834015807	7.42804744593747	8.11322923437867	0.213178548777928	9.81829946699169	9.41658285864892	10.2200160753345	0.99	0.74	1.35	6.55963224230858	6.83946976467858	7.11930728704858	9.09795597848621	9.48607978872513	9.87420359896406	9.28831802598951	9.68536897592254	10.0808835563048	7.77063834015807	1.1083558859451	-0.0226115478212471	-0.0211631866020276	-0.149725726670015	-0.147336485782297	-0.15191857130133	0.177111933859118	0.180419575613789	0.174076180794036	0.201653780172642	0.205027810138846	0.198554305353524	0.000255965339539174	0.000365886636522432	0.0003734704437543
134	8.47500280622663	0.19	7.77437249581662	7.43769838782947	8.11104660380378	0.218878376547263	9.69669186776959	9.3065714650453	10.0868122704939	1	0.74	1.36	6.43637593491956	6.70618115602023	6.9759863771209	8.9021126379665	9.27527860789048	9.64844457781446	9.08553607814592	9.46696602080984	9.8467253912736	7.77437249581662	1.11351586788293	0.100089731380172	0.133546172997863	-0.149725726670015	-0.147336485782297	-0.15191857130133	0.177111933859118	0.180419575613789	0.174076180794036	0.201653780172642	0.205027810138846	0.198554305353524	0.000255965339539174	0.000365886636522432	0.0003734704437543
134	8.47500280622663	0.19	7.77535295745728	7.43004123751851	8.12066467739604	0.203898164560126	9.59351624230985	9.18980333242573	9.99722915219398	1	0.74	1.35	6.37693551466257	6.65707765695239	6.93721979924221	8.8313089120538	9.21927297287225	9.60723703369071	9.02031292169731	9.415607914911	9.81260541975419	7.77535295745728	1.10683482677783	-0.13378324470245	-0.125082410821188	-0.149725726670015	-0.147336485782297	-0.15191857130133	0.177111933859118	0.180419575613789	0.174076180794036	0.201653780172642	0.205027810138846	0.198554305353524	0.000255965339539174	0.000365886636522432	0.0003734704437543
134	8.47500280622663	0.19	7.77547054528511	7.42984136261309	8.12109972795712	0.206951614493596	9.62010369628988	9.21904092121725	10.0211664713625	1	0.74	1.36	6.40610073118995	6.68479008278322	6.96347943437648	8.87646218277259	9.26262150089176	9.64878081901094	9.05805303046791	9.45103816167909	9.84511505660185	7.77547054528511	1.11092123089754	0.0133283183364286	0.028606682035929	-0.149725726670015	-0.147336485782297	-0.15191857130133	0.177111933859118	0.180419575613789	0.174076180794036	0.201653780172642	0.205027810138846	0.198554305353524	0.000255965339539174	0.000365886636522432	0.0003734704437543
134	8.47500280622663	0.19	7.7754905825107	7.43210542671402	8.11887573830738	0.211333138469433	9.72477749483071	9.32468552363619	10.1248694660252	1	0.75	1.36	6.44414921453327	6.72064672808253	6.99714424163179	8.91033226113113	9.29264567956413	9.67495909799712	9.10028108511671	9.49181397268669	9.88152550188676	7.7754905825107	1.11285958157865	-0.0671957976317597	-0.0184985444291134	-0.149725726670015	-0.147336485782297	-0.15191857130133	0.177111933859118	0.180419575613789	0.174076180794036	0.201653780172642	0.205027810138846	0.198554305353524	0.000255965339539174	0.000365886636522432	0.0003734704437543
134	8.47500280622663	0.19	7.77590400710169	7.43004471514789	8.12176329905549	0.207260358086764	9.6238876484501	9.22304411834112	10.0247311785591	1	0.73	1.36	6.41099752330185	6.68962644947709	6.96825537565233	8.88438299285214	9.27050794205552	9.6566328912589	9.06326126561327	9.45792424432232	9.85386329841581	7.77590400710169	1.10833653918716	0.0279038232497532	0.0338490068554093	-0.149725726670015	-0.147336485782297	-0.15191857130133	0.177111933859118	0.180419575613789	0.174076180794036	0.201653780172642	0.205027810138846	0.198554305353524	0.000255965339539174	0.000365886636522432	0.0003734704437543
134	8.47500280622663	0.19	7.77607509315069	7.42972363264502	8.12242655365636	0.207573694396296	9.52718013291845	9.13074254136572	9.92361772447118	1	0.74	1.35	6.3167907777155	6.59105251611355	6.86531425451161	8.73779065338997	9.11716710239494	9.4965435513999	8.92202728444485	9.30848153131781	9.6959102801885	7.77607509315069	1.10772311028281	-0.0620879444662938	-0.0505036844269393	-0.149725726670015	-0.147336485782297	-0.15191857130133	0.177111933859118	0.180419575613789	0.174076180794036	0.201653780172642	0.205027810138846	0.198554305353524	0.000255965339539174	0.000365886636522432	0.0003734704437543
134	8.47500280622663	0.19	7.77731863562945	7.43212842381445	8.12250884744445	0.211253191626149	9.85897938291656	9.45326883937115	10.264689926462	0.99	0.74	1.34	6.60003217560896	6.88328897142031	7.16654576723166	9.16200849956511	9.55521888123172	9.94842926289834	9.35683672300677	9.75812574268798	10.158179573444	7.77731863562945	1.1044343203706	0.0544370964086513	0.0284008329034596	-0.149725726670015	-0.147336485782297	-0.15191857130133	0.177111933859118	0.180419575613789	0.174076180794036	0.201653780172642	0.205027810138846	0.198554305353524	0.000255965339539174	0.000365886636522432	0.0003734704437543
134	8.47500280622663	0.19	7.77938791387155	7.43904670767787	8.11972912006523	0.219638322418937	9.91904449040986	9.52086314108195	10.3172258397378	1	0.74	1.35	6.60308304140937	6.87923704931729	7.15539105722521	9.14258072799309	9.52494155774848	9.90730238750386	9.33801167269014	9.72704639825095	10.1177682573541	7.77938791387155	1.11054544771934	-0.0584011765953487	-0.0479581615789437	-0.149725726670015	-0.147336485782297	-0.15191857130133	0.177111933859118	0.180419575613789	0.174076180794036	0.201653780172642	0.205027810138846	0.198554305353524	0.000255965339539174	0.000365886636522432	0.0003734704437543
134	8.47500280622663	0.19	7.78157402349596	7.4374956067338	8.12565244025811	0.209689165345822	9.6495854265161	9.25061859149119	10.048552261541	1	0.73	1.35	6.42553435781226	6.70265907987552	6.97978380193877	8.90204393800493	9.28597721339317	9.6699104887814	9.08365890934785	9.47622984014787	9.86708474650937	7.78157402349596	1.10368572392983	0.0514495220033675	-0.00272971701972805	-0.149725726670015	-0.147336485782297	-0.15191857130133	0.177111933859118	0.180419575613789	0.174076180794036	0.201653780172642	0.205027810138846	0.198554305353524	0.000255965339539174	0.000365886636522432	0.0003734704437543
134	8.47500280622663	0.19	7.78290937388857	7.44040407662421	8.12541467115293	0.205865798530025	9.470171736382	9.07404890713717	9.86629456562684	1.01	0.74	1.36	6.26377186351901	6.537213527512	6.81065519150498	8.65711458726614	9.03503636821524	9.41295814916435	8.83514509866784	9.21977343466817	9.60653600942613	7.78290937388857	1.1103039043536	-0.0349180059564632	-0.00857483829592847	-0.149725726670015	-0.147336485782297	-0.15191857130133	0.177111933859118	0.180419575613789	0.174076180794036	0.201653780172642	0.205027810138846	0.198554305353524	0.000255965339539174	0.000365886636522432	0.0003734704437543
134	8.47500280622663	0.19	7.78394720485945	7.43997951354667	8.12791489617223	0.205362214793706	9.55998407971499	9.15948762756559	9.96048053186439	1	0.75	1.35	6.33075703830741	6.60756790768743	6.88437877706745	8.75395668127947	9.13672138774305	9.51948609420663	8.9424806677245	9.33362031387696	9.72469793630161	7.78394720485945	1.11605048278704	0.115573571924261	0.186385794362753	-0.149725726670015	-0.147336485782297	-0.15191857130133	0.177111933859118	0.180419575613789	0.174076180794036	0.201653780172642	0.205027810138846	0.198554305353524	0.000255965339539174	0.000365886636522432	0.0003734704437543
134	8.47500280622663	0.19	7.78477420746577	7.44499150980119	8.12455690513035	0.219640315113249	9.90919604888084	9.5114123590288	10.3069797387329	1	0.74	1.36	6.59854839695912	6.87451108577242	7.15047377458573	9.13738350483024	9.51952466209952	9.90166581936879	9.32426003044527	9.71486057826195	10.1040479943714	7.78477420746577	1.11265872795189	-0.178631385618725	-0.144274941573569	-0.149725726670015	-0.147336485782297	-0.15191857130133	0.177111933859118	0.180419575613789	0.174076180794036	0.201653780172642	0.205027810138846	0.198554305353524	0.000255965339539174	0.000365886636522432	0.0003734704437543
134	8.47500280622663	0.19	7.78877990042252	7.44577709385204	8.13178270699301	0.212278858745408	9.70048611302019	9.30252233529413	10.0984498907462	1.01	0.75	1.36	6.40456989154475	6.67855868048638	6.95254746942801	8.84274946203782	9.22104406371226	9.59933866538669	9.03107821649528	9.41750923695223	9.80384431947516	7.78877990042252	1.11385625440145	-0.00960268636159271	0.0482782973132783	-0.149725726670015	-0.147336485782297	-0.15191857130133	0.177111933859118	0.180419575613789	0.174076180794036	0.201653780172642	0.205027810138846	0.198554305353524	0.000255965339539174	0.000365886636522432	0.0003734704437543
134	8.47500280622663	0.19	7.78912452686959	7.45108880323315	8.12716025050603	0.215330851491009	9.78286183994321	9.38514567052103	10.1805780093654	1	0.74	1.36	6.49891067212221	6.77431629166971	7.04972191121721	8.99297760516562	9.37407479112197	9.75517197707831	9.18283385353194	9.57156186151793	9.96062628550375	7.78912452686959	1.11598097436369	0.00381341814823979	0.0587899941327537	-0.149725726670015	-0.147336485782297	-0.15191857130133	0.177111933859118	0.180419575613789	0.174076180794036	0.201653780172642	0.205027810138846	0.198554305353524	0.000255965339539174	0.000365886636522432	0.0003734704437543
134	8.47500280622663	0.19	7.78993202433669	7.44443651668463	8.13542753198875	0.210887100816595	9.67760309668249	9.27891842588993	10.0762877674751	1	0.75	1.34	6.42126883645116	6.69716968336323	6.97307053027531	8.88336100310804	9.2650498696869	9.64673873626576	9.07949332776976	9.46980875156985	9.85949571040983	7.78993202433669	1.10802390597231	-0.0536848392561978	-0.0322488314842359	-0.149725726670015	-0.147336485782297	-0.15191857130133	0.177111933859118	0.180419575613789	0.174076180794036	0.201653780172642	0.205027810138846	0.198554305353524	0.000255965339539174	0.000365886636522432	0.0003734704437543
134	8.47500280622663	0.19	7.79169952524499	7.44885853630738	8.1345405141826	0.209285292269709	9.62924957764106	9.23063776457409	10.027861390708	1	0.74	1.35	6.41015440647518	6.68696770314799	6.96378099982081	8.87993128176377	9.26339833988175	9.64686539799974	9.06817928141582	9.45950182268012	9.85183086585999	7.79169952524499	1.1067743474999	0.170599513237681	0.159049073178381	-0.149725726670015	-0.147336485782297	-0.15191857130133	0.177111933859118	0.180419575613789	0.174076180794036	0.201653780172642	0.205027810138846	0.198554305353524	0.000255965339539174	0.000365886636522432	0.0003734704437543
134	8.47500280622663	0.19	7.79256822562112	7.44954723950901	8.13558921173323	0.206080630504135	9.50098606861202	9.10383525115741	9.89813688606663	1.01	0.74	1.37	6.25977159781315	6.53285138655763	6.80593117530212	8.63859526253982	9.01545018966969	9.39230511679955	8.81148573473388	9.19582678333358	9.57988783990583	7.79256822562112	1.1180939029774	0.188310793104088	0.280961401154158	-0.149725726670015	-0.147336485782297	-0.15191857130133	0.177111933859118	0.180419575613789	0.174076180794036	0.201653780172642	0.205027810138846	0.198554305353524	0.000255965339539174	0.000365886636522432	0.0003734704437543
134	8.47500280622663	0.19	7.79383800938552	7.45305423003327	8.13462178873778	0.215931702584511	9.8535716220664	9.45369170987133	10.2534515342615	1.01	0.75	1.37	6.50642432021483	6.78163832821497	7.05685233621511	8.982203319926	9.36213983415988	9.74207634839377	9.1714738944182	9.55896522313426	9.94722812928885	7.79383800938552	1.12482846529737	0.0430994193029446	0.190432961659414	-0.149725726670015	-0.147336485782297	-0.15191857130133	0.177111933859118	0.180419575613789	0.174076180794036	0.201653780172642	0.205027810138846	0.198554305353524	0.000255965339539174	0.000365886636522432	0.0003734704437543
134	8.47500280622663	0.19	7.79449240018479	7.44992607795914	8.13905872241044	0.212736456827618	9.75135725788378	9.35185306184405	10.1508614539235	1	0.74	1.36	6.48066001403656	6.7575089819997	7.03435794996284	8.97029015880137	9.35349427187244	9.73669838494352	9.15378027480542	9.54434427095043	9.93446402149045	7.79449240018479	1.10921309735664	-0.0621775224920133	-0.0589069313165528	-0.149725726670015	-0.147336485782297	-0.15191857130133	0.177111933859118	0.180419575613789	0.174076180794036	0.201653780172642	0.205027810138846	0.198554305353524	0.000255965339539174	0.000365886636522432	0.0003734704437543
134	8.47500280622663	0.19	7.79457309798812	7.44956225305801	8.13958394291823	0.20884042345982	9.64639867310196	9.24653943259923	10.0462579136047	1	0.74	1.35	6.39325193489794	6.6697230278582	6.94619412081846	8.84161233527272	9.2239608256428	9.60630931601287	9.02359289643821	9.41423935332289	9.80496735734744	7.79457309798812	1.10494255675547	-0.0730059511451473	-0.0905108621088127	-0.149725726670015	-0.147336485782297	-0.15191857130133	0.177111933859118	0.180419575613789	0.174076180794036	0.201653780172642	0.205027810138846	0.198554305353524	0.000255965339539174	0.000365886636522432	0.0003734704437543
134	8.47500280622663	0.19	7.79486540992131	7.45695100332358	8.13277981651904	0.220881973611666	9.80830050422418	9.41598775640175	10.2006132520466	1.01	0.74	1.36	6.49996730169856	6.77078541434443	7.04160352699029	8.98364191553183	9.35794117510115	9.73224043467048	9.17537629081454	9.55642189447869	9.93752110698774	7.79486540992131	1.11541367332026	0.0206257969812527	0.0713048060489159	-0.149725726670015	-0.147336485782297	-0.15191857130133	0.177111933859118	0.180419575613789	0.174076180794036	0.201653780172642	0.205027810138846	0.198554305353524	0.000255965339539174	0.000365886636522432	0.0003734704437543
134	8.47500280622663	0.19	7.79742511237971	7.45173021558466	8.14312000917477	0.210284561080638	9.7599412852459	9.35713522771871	10.1627473427731	1.01	0.75	1.36	6.46121604071974	6.7393585380606	7.01750103540145	8.93108066726906	9.31554592351363	9.7000111797582	9.12464787787361	9.51776999772964	9.90956778721595	7.79742511237971	1.11825292097028	0.0100141669362666	0.134319974022827	-0.149725726670015	-0.147336485782297	-0.15191857130133	0.177111933859118	0.180419575613789	0.174076180794036	0.201653780172642	0.205027810138846	0.198554305353524	0.000255965339539174	0.000365886636522432	0.0003734704437543
134	8.47500280622663	0.19	7.80181709074416	7.45683302486786	8.14680115662046	0.212599014285611	9.82583885686251	9.42311796582921	10.2285597478958	1.01	0.74	1.37	6.49371506101369	6.77124047510391	7.04876588919413	8.96907423665803	9.35239041517017	9.73570659368231	9.15236211299912	9.53845938800551	9.93528627147916	7.80181709074416	1.11867185791736	0.147298909592206	0.225841658939631	-0.149725726670015	-0.147336485782297	-0.15191857130133	0.177111933859118	0.180419575613789	0.174076180794036	0.201653780172642	0.205027810138846	0.198554305353524	0.000255965339539174	0.000365886636522432	0.0003734704437543
134	8.47500280622663	0.19	7.80209809705972	7.45757010795619	8.14662608616325	0.211061328549144	9.64851866175146	9.25124012969797	10.045797193805	1	0.73	1.37	6.39144886670236	6.66591860133905	6.94038833597573	8.83642922375406	9.21589441775959	9.59535961176512	9.00633136069839	9.39360652594635	9.78038536214705	7.80209809705972	1.11341745035582	-0.233902043756763	-0.201695453371964	-0.149725726670015	-0.147336485782297	-0.15191857130133	0.177111933859118	0.180419575613789	0.174076180794036	0.201653780172642	0.205027810138846	0.198554305353524	0.000255965339539174	0.000365886636522432	0.0003734704437543
134	8.47500280622663	0.19	7.80499211967527	7.45801940531567	8.15196483403488	0.208080059704068	9.64755035611664	9.24672090011028	10.048379812123	1.01	0.74	1.36	6.36446040377485	6.64034882183975	6.91623723990465	8.78647536098694	9.16735396402942	9.5482325670719	8.97056554954114	9.35855953544155	9.74804561158572	7.80499211967527	1.11351370867052	0.0902586576593655	0.15639780736561	-0.149725726670015	-0.147336485782297	-0.15191857130133	0.177111933859118	0.180419575613789	0.174076180794036	0.201653780172642	0.205027810138846	0.198554305353524	0.000255965339539174	0.000365886636522432	0.0003734704437543
134	8.47500280622663	0.19	7.80902520666866	7.46614839085647	8.15190202248085	0.216981857880709	9.72825032378012	9.33467659118528	10.121824056375	0.99	0.74	1.36	6.51082023933603	6.7853329981679	7.05984575699976	9.034703972732	9.4156300959568	9.79655621918161	9.22107680622317	9.60939072104687	9.99824462461276	7.80902520666866	1.10495857221135	0.151468108871392	0.106185759963696	-0.149725726670015	-0.147336485782297	-0.15191857130133	0.177111933859118	0.180419575613789	0.174076180794036	0.201653780172642	0.205027810138846	0.198554305353524	0.000255965339539174	0.000365886636522432	0.0003734704437543
134	8.47500280622663	0.19	7.81008698518357	7.46143167964652	8.15874229072062	0.208012488658014	9.69747517608277	9.29448885371476	10.1004614984508	1.01	0.75	1.36	6.41659025086886	6.69479792296763	6.97300559506641	8.868669172103	9.2531929937154	9.6377168153278	9.05875128332416	9.45069539161083	9.84526773458589	7.81008698518357	1.11083761001598	0.00916498508312356	0.0609797657107724	-0.149725726670015	-0.147336485782297	-0.15191857130133	0.177111933859118	0.180419575613789	0.174076180794036	0.201653780172642	0.205027810138846	0.198554305353524	0.000255965339539174	0.000365886636522432	0.0003734704437543
134	8.47500280622663	0.19	7.81175336286042	7.46470027557239	8.15880645014846	0.209478412539213	9.70391006337967	9.30244185428463	10.1053782724747	1	0.74	1.36	6.42550342564419	6.70281075991571	6.98011809418722	8.88280905138097	9.2661670446318	9.64952503788263	9.06773824978206	9.45844362508187	9.85033479826222	7.81175336286042	1.1083753757192	-0.000760681442910241	0.0200895346768622	-0.149725726670015	-0.147336485782297	-0.15191857130133	0.177111933859118	0.180419575613789	0.174076180794036	0.201653780172642	0.205027810138846	0.198554305353524	0.000255965339539174	0.000365886636522432	0.0003734704437543
134	8.47500280622663	0.19	7.81231187267469	7.46379856276226	8.16082518258711	0.209393612856217	9.57871468603399	9.18232454019196	9.97510483187603	0.99	0.73	1.35	6.42297874158741	6.70025117614077	6.97752361069413	8.92278997024685	9.30797631409067	9.69316265793449	9.10878896550681	9.50321321458132	9.89408317179804	7.81231187267469	1.09707120181601	0.0697100180079629	-0.0309409818708825	-0.149725726670015	-0.147336485782297	-0.15191857130133	0.177111933859118	0.180419575613789	0.174076180794036	0.201653780172642	0.205027810138846	0.198554305353524	0.000255965339539174	0.000365886636522432	0.0003734704437543
134	8.47500280622663	0.19	7.81270173831695	7.46547450834618	8.15992896828772	0.202893874523126	9.44296617657081	9.044355242491	9.84157711065062	1.01	0.73	1.35	6.24248661881605	6.51761108655219	6.79273555428834	8.62727774248524	9.0075068630025	9.38773598351976	8.80406196533485	9.18449112497062	9.58101178149635	7.81270173831695	1.10401744297653	-0.13104791967768	-0.157949249664385	-0.149725726670015	-0.147336485782297	-0.15191857130133	0.177111933859118	0.180419575613789	0.174076180794036	0.201653780172642	0.205027810138846	0.198554305353524	0.000255965339539174	0.000365886636522432	0.0003734704437543
134	8.47500280622663	0.19	7.81655944726971	7.47550359259446	8.15761530194496	0.215079136763732	9.91167782804948	9.50842433401153	10.3149313220874	1	0.74	1.37	6.57464029938981	6.85347163670068	7.13230297401154	9.09263337417491	9.47825312034322	9.86387286651153	9.28103816382558	9.67532145946722	10.0691800345006	7.81655944726971	1.11607863816223	0.0597620484123714	0.137240809081155	-0.149725726670015	-0.147336485782297	-0.15191857130133	0.177111933859118	0.180419575613789	0.174076180794036	0.201653780172642	0.205027810138846	0.198554305353524	0.000255965339539174	0.000365886636522432	0.0003734704437543
134	8.47500280622663	0.19	7.81803544306638	7.46891863783376	8.16715224829901	0.210652571409496	9.77154991225219	9.36871106976007	10.1743887547443	1.01	0.74	1.36	6.44403082873263	6.7211133324731	6.99819583621358	8.89400291768005	9.27643010684212	9.65885729600418	9.07821236870634	9.46745651261649	9.85846171062597	7.81803544306638	1.11127450726491	-0.0108596888231123	0.0267997513033694	-0.149725726670015	-0.147336485782297	-0.15191857130133	0.177111933859118	0.180419575613789	0.174076180794036	0.201653780172642	0.205027810138846	0.198554305353524	0.000255965339539174	0.000365886636522432	0.0003734704437543
134	8.47500280622663	0.19	7.82126589098855	7.47799694407673	8.16453483790037	0.211068267221233	9.61817455779005	9.22215369775745	10.0141954178227	1	0.74	1.36	6.38505100033102	6.65924003158931	6.93342906284759	8.8348922402044	9.21428318704059	9.59367413387678	9.01844199151203	9.40532735994885	9.79278903373471	7.82126589098855	1.10745260549296	0.0836179546178584	0.0865527865255796	-0.149725726670015	-0.147336485782297	-0.15191857130133	0.177111933859118	0.180419575613789	0.174076180794036	0.201653780172642	0.205027810138846	0.198554305353524	0.000255965339539174	0.000365886636522432	0.0003734704437543
134	8.47500280622663	0.19	7.82869622662646	7.48474182570696	8.17265062754595	0.20983618031471	9.69388103980066	9.29326047601547	10.0945016035859	1	0.73	1.36	6.4371477398677	6.71464493941031	6.99214213895293	8.90850809212002	9.29254247311697	9.67657685411393	9.08652323880514	9.47812420628574	9.8692593455005	7.82869622662646	1.11327944021574	0.0212761822259852	0.0711197155432331	-0.149725726670015	-0.147336485782297	-0.15191857130133	0.177111933859118	0.180419575613789	0.174076180794036	0.201653780172642	0.205027810138846	0.198554305353524	0.000255965339539174	0.000365886636522432	0.0003734704437543
134	8.47500280622663	0.19	7.82927694718281	7.48563242052366	8.17292147384196	0.215675033056859	9.84893787410489	9.44894279440615	10.2489329538036	0.99	0.73	1.36	6.57495959037634	6.85329247296353	7.13162535555073	9.11533300918716	9.50120563354561	9.88707825790406	9.29773919156806	9.69463990298427	10.0859096352572	7.82927694718281	1.10569598175558	0.100570179568215	0.0717760921432469	-0.149725726670015	-0.147336485782297	-0.15191857130133	0.177111933859118	0.180419575613789	0.174076180794036	0.201653780172642	0.205027810138846	0.198554305353524	0.000255965339539174	0.000365886636522432	0.0003734704437543
134	8.47500280622663	0.19	7.82938210450838	7.48671183196672	8.17205237705004	0.215617262968659	9.69254736710524	9.29883654824926	10.0862581859612	0.99	0.73	1.36	6.48149992174611	6.75592528973326	7.03035065772041	8.9916868039094	9.37239296602925	9.75309912814909	9.17080157169523	9.55890799155362	9.94815526075555	7.82938210450838	1.10574718786378	-0.00337550162819744	-0.0196552234821461	-0.149725726670015	-0.147336485782297	-0.15191857130133	0.177111933859118	0.180419575613789	0.174076180794036	0.201653780172642	0.205027810138846	0.198554305353524	0.000255965339539174	0.000365886636522432	0.0003734704437543
134	8.47500280622663	0.19	7.8295711373936	7.48507590202181	8.17406637276539	0.20843954685561	9.64198998887511	9.24182800438781	10.0421519733624	1.02	0.75	1.37	6.33197815977494	6.60614653262745	6.88031490547996	8.72631227703951	9.1041529419359	9.4819936068323	8.91135369493148	9.29781730894068	9.68240693227099	7.8295711373936	1.12093231705585	0.016988213440141	0.136010374279014	-0.149725726670015	-0.147336485782297	-0.15191857130133	0.177111933859118	0.180419575613789	0.174076180794036	0.201653780172642	0.205027810138846	0.198554305353524	0.000255965339539174	0.000365886636522432	0.0003734704437543
134	8.47500280622663	0.19	7.82993504899372	7.49029147565792	8.16957862232951	0.215340005413533	9.79364691354017	9.3955030687378	10.1917907583425	1	0.74	1.38	6.49194361450698	6.76704622178729	7.0421488290676	8.97580737250396	9.35616619218068	9.7365250118574	9.15665985507572	9.54401818344584	9.93175402808921	7.82993504899372	1.11821425923394	0.209676441984745	0.291768516034453	-0.149725726670015	-0.147336485782297	-0.15191857130133	0.177111933859118	0.180419575613789	0.174076180794036	0.201653780172642	0.205027810138846	0.198554305353524	0.000255965339539174	0.000365886636522432	0.0003734704437543
134	8.47500280622663	0.19	7.83081740094989	7.48914051924242	8.17249428265735	0.217406668398257	9.82341577490746	9.42648814143701	10.2203434083779	1	0.74	1.37	6.52095289357825	6.79553515169858	7.07011740981892	9.01996656698094	9.39977651631681	9.77958646565268	9.20264743341259	9.58999202631108	9.97817220456121	7.83081740094989	1.11439978049079	-0.182650142735732	-0.135812169572545	-0.149725726670015	-0.147336485782297	-0.15191857130133	0.177111933859118	0.180419575613789	0.174076180794036	0.201653780172642	0.205027810138846	0.198554305353524	0.000255965339539174	0.000365886636522432	0.0003734704437543
134	8.47500280622663	0.19	7.83151303024255	7.48408359917687	8.17894246130822	0.212315523895697	9.76831567836859	9.36761311354715	10.16901824319	0.99	0.73	1.34	6.54489142985812	6.82485119662403	7.10481096338995	9.08798556122974	9.47672697051987	9.86546837980999	9.27872877490066	9.67640378452288	10.0739707972209	7.83151303024255	1.10020149484022	0.102450316806993	0.0409774716205428	-0.149725726670015	-0.147336485782297	-0.15191857130133	0.177111933859118	0.180419575613789	0.174076180794036	0.201653780172642	0.205027810138846	0.198554305353524	0.000255965339539174	0.000365886636522432	0.0003734704437543
134	8.47500280622663	0.19	7.8327097348647	7.48710935186223	8.17831011786718	0.215782820581756	9.78168850945577	9.38455115360651	10.178825865305	0.99	0.73	1.34	6.55157315439093	6.82882396762645	7.10607478086197	9.09447827864378	9.47934027121985	9.86420226379592	9.28607293481349	9.67902578540288	10.0729487810002	7.8327097348647	1.10244203362327	0.0230856754596759	-0.0436413182548539	-0.149725726670015	-0.147336485782297	-0.15191857130133	0.177111933859118	0.180419575613789	0.174076180794036	0.201653780172642	0.205027810138846	0.198554305353524	0.000255965339539174	0.000365886636522432	0.0003734704437543
134	8.47500280622663	0.19	7.83527976482973	7.49364571006274	8.17691381959672	0.218208467780503	9.86980229215772	9.47193768968711	10.2676668946283	1.02	0.74	1.37	6.49472039069005	6.7675282818582	7.04033617302635	8.95326763083393	9.32934572419314	9.70542381755234	9.13376327771893	9.51789471617267	9.90225736986416	7.83527976482973	1.12315293030664	0.0318087867911217	0.158611320090506	-0.149725726670015	-0.147336485782297	-0.15191857130133	0.177111933859118	0.180419575613789	0.174076180794036	0.201653780172642	0.205027810138846	0.198554305353524	0.000255965339539174	0.000365886636522432	0.0003734704437543
134	8.47500280622663	0.19	7.83650880743674	7.4954665955492	8.17755101932428	0.211029777765862	9.62518589896412	9.22883054475659	10.0215412531716	1.01	0.74	1.36	6.34466550673173	6.61715313472027	6.88964076270881	8.75519433019183	9.131208185151	9.50722204011017	8.93645208688906	9.31880731450687	9.70324912249511	7.83650880743674	1.11420644791201	-0.126764732525268	-0.0543498947975121	-0.149725726670015	-0.147336485782297	-0.15191857130133	0.177111933859118	0.180419575613789	0.174076180794036	0.201653780172642	0.205027810138846	0.198554305353524	0.000255965339539174	0.000365886636522432	0.0003734704437543
134	8.47500280622663	0.19	7.83728895088393	7.49257918923259	8.18199871253528	0.207871956341233	9.63970090317661	9.23894450045633	10.0404573058969	1.01	0.74	1.37	6.35058341052098	6.62605177843354	6.9015201463461	8.76281383577575	9.14291718528277	9.52302053478979	8.94506783582703	9.33311912529382	9.72057615547886	7.83728895088393	1.11359507812901	-0.0482060904090561	0.0179714810369378	-0.149725726670015	-0.147336485782297	-0.15191857130133	0.177111933859118	0.180419575613789	0.174076180794036	0.201653780172642	0.205027810138846	0.198554305353524	0.000255965339539174	0.000365886636522432	0.0003734704437543
134	8.47500280622663	0.19	7.83762338491003	7.49575548648855	8.1794912833315	0.215142720506096	9.64829445981125	9.25583054231033	10.0407583773122	1	0.74	1.36	6.40614253188288	6.67777453536859	6.9494065388543	8.86288898484967	9.2386914712359	9.61449395762212	9.04700156325453	9.4314406851198	9.81372137829647	7.83762338491003	1.10900378452102	0.0064504574965164	0.0153196182991527	-0.149725726670015	-0.147336485782297	-0.15191857130133	0.177111933859118	0.180419575613789	0.174076180794036	0.201653780172642	0.205027810138846	0.198554305353524	0.000255965339539174	0.000365886636522432	0.0003734704437543
134	8.47500280622663	0.19	7.83769926649487	7.48793517142644	8.1874633615633	0.209313586996539	9.67826750411375	9.27766079578988	10.0788742124376	1	0.74	1.35	6.42390310964746	6.70128538692529	6.97866766420311	8.88887615614031	9.2726952562335	9.6565143563267	9.07581037341522	9.46728962557956	9.85814582048034	7.83769926649487	1.10636639799026	-0.0385441510179727	-0.0413136205665131	-0.149725726670015	-0.147336485782297	-0.15191857130133	0.177111933859118	0.180419575613789	0.174076180794036	0.201653780172642	0.205027810138846	0.198554305353524	0.000255965339539174	0.000365886636522432	0.0003734704437543
134	8.47500280622663	0.19	7.83865270427838	7.49143778451488	8.18586762404188	0.20796346279172	9.65655369049617	9.25520817428648	10.0578992067059	1.01	0.74	1.37	6.3709296390828	6.64720046914767	6.92347129921254	8.79573858985486	9.17715953450723	9.55858047915961	8.97237957279891	9.36139474236587	9.75144640557417	7.83865270427838	1.11282929414617	-0.202308211544855	-0.165728150699531	-0.149725726670015	-0.147336485782297	-0.15191857130133	0.177111933859118	0.180419575613789	0.174076180794036	0.201653780172642	0.205027810138846	0.198554305353524	0.000255965339539174	0.000365886636522432	0.0003734704437543
134	8.47500280622663	0.19	7.84244489349054	7.49421417527593	8.19067561170515	0.211456609919297	9.74047575299162	9.33988630742934	10.1410651985539	1	0.74	1.36	6.45656856614305	6.73349198223311	7.01041539832317	8.92852403381533	9.31147007562641	9.69441611743749	9.11451782298186	9.50621489179032	9.89561760367921	7.84244489349054	1.10963691832333	-0.145532247517042	-0.117525419487303	-0.149725726670015	-0.147336485782297	-0.15191857130133	0.177111933859118	0.180419575613789	0.174076180794036	0.201653780172642	0.205027810138846	0.198554305353524	0.000255965339539174	0.000365886636522432	0.0003734704437543
134	8.47500280622663	0.19	7.84245094270735	7.49514708872309	8.18975479669161	0.209706051089548	9.7254623437203	9.32337882514967	10.1275458622909	1	0.74	1.36	6.46299016742272	6.74171549605517	7.02044082468762	8.94693504087085	9.3327839041555	9.71863276744015	9.12992706564198	9.5245192102536	9.91755198550953	7.84245094270735	1.1083446562055	0.00742472883100785	0.0151895421790364	-0.149725726670015	-0.147336485782297	-0.15191857130133	0.177111933859118	0.180419575613789	0.174076180794036	0.201653780172642	0.205027810138846	0.198554305353524	0.000255965339539174	0.000365886636522432	0.0003734704437543
134	8.47500280622663	0.19	7.8429099839277	7.50129657765532	8.18452339020008	0.211138372109833	9.67412456545451	9.27588383639437	10.0723652945146	1	0.74	1.36	6.41292148860254	6.68824689953602	6.9635723104695	8.86848438338151	9.2492342664966	9.62998414961169	9.05484616645133	9.44275699663122	9.83117528083065	7.8429099839277	1.11369377839111	-0.0470027362217167	0.0223756115265191	-0.149725726670015	-0.147336485782297	-0.15191857130133	0.177111933859118	0.180419575613789	0.174076180794036	0.201653780172642	0.205027810138846	0.198554305353524	0.000255965339539174	0.000365886636522432	0.0003734704437543
134	8.47500280622663	0.19	7.84365973154875	7.50056343658864	8.18675602650887	0.215680152184738	9.86912671508798	9.46831777031839	10.2699356598576	1	0.74	1.35	6.55064845875902	6.82794782280682	7.10524718685461	9.06144710754091	9.44503257027689	9.82861803301287	9.25538235291175	9.64815521891104	10.0379465857698	7.84365973154875	1.1113267409397	0.140920057567979	0.170790584352255	-0.149725726670015	-0.147336485782297	-0.15191857130133	0.177111933859118	0.180419575613789	0.174076180794036	0.201653780172642	0.205027810138846	0.198554305353524	0.000255965339539174	0.000365886636522432	0.0003734704437543
134	8.47500280622663	0.19	7.84553695982482	7.50162173724319	8.18945218240644	0.210781090733704	9.67411394493411	9.27544603111746	10.0727818587508	1.01	0.73	1.37	6.40137903207436	6.67651668213508	6.95165433219581	8.84654796064508	9.22678140797661	9.60701485530814	9.02168910172261	9.40900784721486	9.79629019342445	7.84553695982482	1.1140687972441	0.0223310839846893	0.0774123244957909	-0.149725726670015	-0.147336485782297	-0.15191857130133	0.177111933859118	0.180419575613789	0.174076180794036	0.201653780172642	0.205027810138846	0.198554305353524	0.000255965339539174	0.000365886636522432	0.0003734704437543
134	8.47500280622663	0.19	7.84675266981626	7.49910927085085	8.19439606878167	0.208265878404404	9.7081164414225	9.30499790877171	10.1112349740733	1	0.73	1.34	6.46323490953102	6.74324032150982	7.02324573348862	8.95423648933815	9.34215905632631	9.73008162331447	9.14313138844088	9.53916367051729	9.93568241016054	7.84675266981626	1.10563470144629	0.106494134376465	0.0775595545059893	-0.149725726670015	-0.147336485782297	-0.15191857130133	0.177111933859118	0.180419575613789	0.174076180794036	0.201653780172642	0.205027810138846	0.198554305353524	0.000255965339539174	0.000365886636522432	0.0003734704437543
134	8.47500280622663	0.19	7.84820877592145	7.50419926330939	8.1922182885335	0.211095110250958	9.76436714671102	9.36235932241811	10.1663749710039	1.01	0.74	1.37	6.45094583971314	6.72794126494156	7.00493669016998	8.90952524316486	9.29208894694315	9.67465265072144	9.09031947750322	9.4817461648418	9.87075727685646	7.84820877592145	1.11703898608346	-0.0481777592315472	0.0394873555957501	-0.149725726670015	-0.147336485782297	-0.15191857130133	0.177111933859118	0.180419575613789	0.174076180794036	0.201653780172642	0.205027810138846	0.198554305353524	0.000255965339539174	0.000365886636522432	0.0003734704437543
134	8.47500280622663	0.19	7.84823335543761	7.50556931617211	8.1908973947031	0.215093945289005	9.76889195295265	9.37146508796859	10.1663188179367	0.99	0.73	1.35	6.54400349726785	6.82152283602128	7.09904217477471	9.08481720685087	9.47008785424488	9.8553585016389	9.26585946982447	9.65819261039066	10.052250965457	7.84823335543761	1.10286217723166	0.0231782569502237	-0.0350602034383999	-0.149725726670015	-0.147336485782297	-0.15191857130133	0.177111933859118	0.180419575613789	0.174076180794036	0.201653780172642	0.205027810138846	0.198554305353524	0.000255965339539174	0.000365886636522432	0.0003734704437543
134	8.47500280622663	0.19	7.84889195181219	7.50174075531063	8.19604314831376	0.209620583601038	9.61955729526658	9.22174967190081	10.0173649186324	0.99	0.73	1.34	6.41665611433615	6.69345767690485	6.97025923947355	8.89575098380715	9.27949568333039	9.66324038285362	9.08396230281851	9.47535635399414	9.86803561569976	7.84889195181219	1.10091982096575	0.151155887339595	0.0958468850229622	-0.149725726670015	-0.147336485782297	-0.15191857130133	0.177111933859118	0.180419575613789	0.174076180794036	0.201653780172642	0.205027810138846	0.198554305353524	0.000255965339539174	0.000365886636522432	0.0003734704437543
134	8.47500280622663	0.19	7.84909021145307	7.50008805607967	8.19809236682646	0.209770478689668	9.68845264562197	9.28797707475697	10.088928216487	1	0.74	1.35	6.42065619624522	6.69749968270339	6.97434316916155	8.8788473526259	9.26168221898554	9.64451708534519	9.06299427337755	9.45411207498099	9.84483294054396	7.84909021145307	1.10779895247818	0.0853589272062122	0.0978636902441723	-0.149725726670015	-0.147336485782297	-0.15191857130133	0.177111933859118	0.180419575613789	0.174076180794036	0.201653780172642	0.205027810138846	0.198554305353524	0.000255965339539174	0.000365886636522432	0.0003734704437543
134	8.47500280622663	0.19	7.85158094385703	7.505720135613	8.19744175210106	0.209395572173996	9.70720033077423	9.30549551850646	10.108905143042	1	0.74	1.34	6.43281345222755	6.71050872541762	6.9882039986077	8.89568412117078	9.27969796683666	9.66371181250254	9.08472879133794	9.47668395581228	9.87063578036209	7.85158094385703	1.10394473840128	0.151666800298078	0.122434060608235	-0.149725726670015	-0.147336485782297	-0.15191857130133	0.177111933859118	0.180419575613789	0.174076180794036	0.201653780172642	0.205027810138846	0.198554305353524	0.000255965339539174	0.000365886636522432	0.0003734704437543
134	8.47500280622663	0.19	7.85352080095726	7.51354587831056	8.19349572360396	0.222585608609513	10.0120033186991	9.61351472008181	10.4104919173164	0.99	0.74	1.35	6.7079895378868	6.98604157487056	7.26409361185431	9.30975380749713	9.69565125044504	10.0815486933929	9.50162006493009	9.89667133230481	10.2899514845337	7.85352080095726	1.10683539680974	-0.0116818275664563	-0.0412205881783296	-0.149725726670015	-0.147336485782297	-0.15191857130133	0.177111933859118	0.180419575613789	0.174076180794036	0.201653780172642	0.205027810138846	0.198554305353524	0.000255965339539174	0.000365886636522432	0.0003734704437543
134	8.47500280622663	0.19	7.85660436475826	7.50759315441164	8.20561557510488	0.208882347656884	9.63248517797885	9.23325332463464	10.0317170313231	1	0.74	1.35	6.41288658131039	6.69017005931397	6.96745353731755	8.88420731764496	9.26834695166264	9.65248658568031	9.07652746255779	9.46879235234768	9.86042891547054	7.85660436475826	1.10475304491302	0.0370704070585198	0.0232607916768211	-0.149725726670015	-0.147336485782297	-0.15191857130133	0.177111933859118	0.180419575613789	0.174076180794036	0.201653780172642	0.205027810138846	0.198554305353524	0.000255965339539174	0.000365886636522432	0.0003734704437543
134	8.47500280622663	0.19	7.85896821636398	7.51534921187794	8.20258722085002	0.216845101781511	9.74745205717073	9.35294270617657	10.1419614081649	0.99	0.74	1.36	6.52333226698137	6.79848797570464	7.0736436844279	9.0519429705414	9.43375608099552	9.81556919144964	9.23537885436329	9.62599811584455	10.0162409038069	7.85896821636398	1.10662966213231	0.0150166658465675	0.00608699013439342	-0.149725726670015	-0.147336485782297	-0.15191857130133	0.177111933859118	0.180419575613789	0.174076180794036	0.201653780172642	0.205027810138846	0.198554305353524	0.000255965339539174	0.000365886636522432	0.0003734704437543
134	8.47500280622663	0.19	7.86012629916553	7.51380415201084	8.20644844632023	0.205908869735043	9.66111178303877	9.257055448093	10.0651681179845	1	0.74	1.36	6.40859652116971	6.68832197350277	6.96804742583583	8.86714135961235	9.254178539988	9.64121572036365	9.05187924124959	9.44700218430007	9.84250665629791	7.86012629916553	1.11189200702731	0.155687664932544	0.224694852556665	-0.149725726670015	-0.147336485782297	-0.15191857130133	0.177111933859118	0.180419575613789	0.174076180794036	0.201653780172642	0.205027810138846	0.198554305353524	0.000255965339539174	0.000365886636522432	0.0003734704437543
134	8.47500280622663	0.19	7.86301849409802	7.51382974598128	8.21220724221477	0.207745773115578	9.63652040472323	9.23574265952822	10.0372981499182	1	0.73	1.36	6.4013125578719	6.67909245146667	6.95687234506144	8.86105643922393	9.24557497234851	9.6300935054731	9.03922616950777	9.43125178186349	9.8234116105442	7.86301849409802	1.10559264595345	-0.0884835447150412	-0.110121819583925	-0.149725726670015	-0.147336485782297	-0.15191857130133	0.177111933859118	0.180419575613789	0.174076180794036	0.201653780172642	0.205027810138846	0.198554305353524	0.000255965339539174	0.000365886636522432	0.0003734704437543
134	8.47500280622663	0.19	7.86323559384888	7.52231073666352	8.20416045103423	0.216305275322981	9.7270227894724	9.33271350123553	10.1213320777093	1	0.74	1.35	6.47986570441006	6.7536415182115	7.02741733201294	8.97587206872696	9.35510472450883	9.73433738029071	9.16483059012517	9.55103410924837	9.93963638936236	7.86323559384888	1.10773781941204	0.197000227001051	0.185138293013833	-0.149725726670015	-0.147336485782297	-0.15191857130133	0.177111933859118	0.180419575613789	0.174076180794036	0.201653780172642	0.205027810138846	0.198554305353524	0.000255965339539174	0.000365886636522432	0.0003734704437543
134	8.47500280622663	0.19	7.86395108436208	7.51485731881542	8.21304484990874	0.215940671775743	9.9015219644499	9.49970676377578	10.303337165124	1.01	0.75	1.36	6.52578499723589	6.80181031816677	7.07783563909765	9.00243324135812	9.38321494434975	9.76399664734137	9.1945672681509	9.58463561976815	9.97246187608573	7.86395108436208	1.11457479796053	0.206865914260049	0.294215850817814	-0.149725726670015	-0.147336485782297	-0.15191857130133	0.177111933859118	0.180419575613789	0.174076180794036	0.201653780172642	0.205027810138846	0.198554305353524	0.000255965339539174	0.000365886636522432	0.0003734704437543
134	8.47500280622663	0.19	7.86560138861581	7.523105279271	8.20809749796062	0.213315686349301	9.70631937239041	9.30934671572266	10.1032920290582	1	0.73	1.35	6.47209294057726	6.74807835687745	7.02406377317764	8.96964323980111	9.35213013334993	9.73461702689876	9.15600681148373	9.54686669084965	9.93623427302136	7.86560138861581	1.10317523199739	0.0312011805761426	-0.0234480214863314	-0.149725726670015	-0.147336485782297	-0.15191857130133	0.177111933859118	0.180419575613789	0.174076180794036	0.201653780172642	0.205027810138846	0.198554305353524	0.000255965339539174	0.000365886636522432	0.0003734704437543
134	8.47500280622663	0.19	7.86612080961425	7.52540816484569	8.20683345438281	0.218071593695849	9.9146617023401	9.51482835321536	10.3144950514648	1	0.73	1.36	6.61146403217605	6.88929182984824	7.16711962752042	9.16092634207808	9.54588797506438	9.93084960805067	9.34275609872095	9.73321823849697	10.1282360879261	7.86612080961425	1.1082663572458	-0.0399619677304321	-0.056289465816306	-0.149725726670015	-0.147336485782297	-0.15191857130133	0.177111933859118	0.180419575613789	0.174076180794036	0.201653780172642	0.205027810138846	0.198554305353524	0.000255965339539174	0.000365886636522432	0.0003734704437543
134	8.47500280622663	0.19	7.86746988089906	7.51799172264691	8.21694803915121	0.20532649890784	9.55212344222375	9.15191249974903	9.95233438469847	1	0.74	1.36	6.33323069435209	6.61018135632204	6.88713201829198	8.76148844096811	9.14462623282718	9.52776402468624	8.94033499813784	9.33121805783719	9.72166187266479	7.86746988089906	1.10712140025674	0.301644893181698	0.314117218131326	-0.149725726670015	-0.147336485782297	-0.15191857130133	0.177111933859118	0.180419575613789	0.174076180794036	0.201653780172642	0.205027810138846	0.198554305353524	0.000255965339539174	0.000365886636522432	0.0003734704437543
134	8.47500280622663	0.19	7.86774166887208	7.51726500340268	8.21821833434148	0.207906382353594	9.69822875641551	9.29508128719354	10.1013762256375	0.99	0.73	1.35	6.50797380263019	6.790238485125	7.07250316761982	9.04418753017226	9.4364532028761	9.82871887557994	9.23010330095076	9.63033084058448	10.0305073274341	7.86774166887208	1.10090104252819	-0.0501115960912261	-0.110730290506075	-0.149725726670015	-0.147336485782297	-0.15191857130133	0.177111933859118	0.180419575613789	0.174076180794036	0.201653780172642	0.205027810138846	0.198554305353524	0.000255965339539174	0.000365886636522432	0.0003734704437543
134	8.47500280622663	0.19	7.86825538760716	7.51852033487171	8.21799044034261	0.207384034757125	9.74865474254427	9.34276730887602	10.1545421762125	0.99	0.74	1.35	6.50168961510792	6.78414919321135	7.06660877131478	9.01408243982522	9.40569047922258	9.79729851861994	9.20792057867596	9.60773518198287	10.0071388559385	7.86825538760716	1.10300831393284	-0.0602391335509323	-0.0713744376188803	-0.149725726670015	-0.147336485782297	-0.15191857130133	0.177111933859118	0.180419575613789	0.174076180794036	0.201653780172642	0.205027810138846	0.198554305353524	0.000255965339539174	0.000365886636522432	0.0003734704437543
134	8.47500280622663	0.19	7.86841490080438	7.52033674858207	8.2164930530267	0.212356149757566	9.82762781906468	9.42454119129691	10.2307144468324	1	0.74	1.36	6.51391791876482	6.79251749768709	7.07111707660937	9.00720617297583	9.39244342624675	9.77768067951767	9.19660297430925	9.59188712712375	9.98304534424828	7.86841490080438	1.11136498975519	0.0616052010328467	0.100940648487833	-0.149725726670015	-0.147336485782297	-0.15191857130133	0.177111933859118	0.180419575613789	0.174076180794036	0.201653780172642	0.205027810138846	0.198554305353524	0.000255965339539174	0.000365886636522432	0.0003734704437543
134	8.47500280622663	0.19	7.86998060746207	7.51924067087058	8.22072054405355	0.204539328080766	9.75448506450117	9.34480723694022	10.1641628920621	1	0.74	1.36	6.47375977050931	6.75757042295912	7.04138107540894	8.95966098964066	9.35245394479213	9.7452468999436	9.14475462152084	9.54631232029175	9.94713536238297	7.86998060746207	1.10859052241665	-0.00991389656627208	0.0247214535889721	-0.149725726670015	-0.147336485782297	-0.15191857130133	0.177111933859118	0.180419575613789	0.174076180794036	0.201653780172642	0.205027810138846	0.198554305353524	0.000255965339539174	0.000365886636522432	0.0003734704437543
134	8.47500280622663	0.19	7.87088589746535	7.52792298943934	8.21384880549135	0.217090747909063	9.82545896286347	9.42807981946381	10.2228381062631	1	0.73	1.36	6.5509666515693	6.82707987571343	7.10319309985756	9.07698268357454	9.4595636197272	9.84214455587985	9.25728699817226	9.65042178231765	10.038325585297	7.87088589746535	1.11000398402934	0.0471918132751202	0.0656881729266448	-0.149725726670015	-0.147336485782297	-0.15191857130133	0.177111933859118	0.180419575613789	0.174076180794036	0.201653780172642	0.205027810138846	0.198554305353524	0.000255965339539174	0.000365886636522432	0.0003734704437543
134	8.47500280622663	0.19	7.87288617512514	7.52219485159082	8.22357749865946	0.20547864292613	9.64999369607463	9.24587062845318	10.0541167636961	1	0.73	1.36	6.4207509600783	6.70139230567912	6.98203365127994	8.89462035154921	9.28339079905412	9.67216124655903	9.07471739483021	9.47202461146748	9.86867242177959	7.87288617512514	1.10526403486861	0.0602275243513892	0.0315329703807621	-0.149725726670015	-0.147336485782297	-0.15191857130133	0.177111933859118	0.180419575613789	0.174076180794036	0.201653780172642	0.205027810138846	0.198554305353524	0.000255965339539174	0.000365886636522432	0.0003734704437543
134	8.47500280622663	0.19	7.87518340888933	7.5245132282134	8.22585358956527	0.208843629153291	9.674917328493	9.27387983280932	10.0759548241767	1	0.74	1.37	6.40512986390506	6.68211180527782	6.95909374665058	8.85430103452539	9.23719436255332	9.62008769058125	9.0382374319278	9.43041320836178	9.82034466648597	7.87518340888933	1.11287505633288	-0.00235663507108572	0.0559023557057587	-0.149725726670015	-0.147336485782297	-0.15191857130133	0.177111933859118	0.180419575613789	0.174076180794036	0.201653780172642	0.205027810138846	0.198554305353524	0.000255965339539174	0.000365886636522432	0.0003734704437543
134	8.47500280622663	0.19	7.87527251090495	7.53001747255251	8.22052754925739	0.210148924919461	9.69205079712606	9.29188324555814	10.092218348694	0.98	0.73	1.35	6.51249954689275	6.79296917069189	7.07343879449104	9.05415383516381	9.44408324731702	9.83401265947024	9.23792856318722	9.63512718890213	10.0333739218843	7.87527251090495	1.10387603971272	0.133535498246096	0.0779381477628498	-0.149725726670015	-0.147336485782297	-0.15191857130133	0.177111933859118	0.180419575613789	0.174076180794036	0.201653780172642	0.205027810138846	0.198554305353524	0.000255965339539174	0.000365886636522432	0.0003734704437543
134	8.47500280622663	0.19	7.87571410632942	7.52945880171692	8.22196941094192	0.210062523607835	9.69288318363155	9.29257707594799	10.0931892913151	1	0.74	1.34	6.43721794556534	6.71452074747265	6.99182354937997	8.90889565674825	9.29267351675034	9.67645137675244	9.10154042427396	9.49318433081677	9.88540799405544	7.87571410632942	1.10136676377703	0.0515291553837045	-0.00121013682515944	-0.149725726670015	-0.147336485782297	-0.15191857130133	0.177111933859118	0.180419575613789	0.174076180794036	0.201653780172642	0.205027810138846	0.198554305353524	0.000255965339539174	0.000365886636522432	0.0003734704437543
134	8.47500280622663	0.19	7.87596573998461	7.53266492916057	8.21926655080865	0.212179855757998	9.70267754106843	9.30450598543972	10.1008490966971	1	0.74	1.36	6.44012624875108	6.71572122294135	6.99131619713163	8.91006254393086	9.29135451896078	9.6726464939907	9.09596592129153	9.48505842273558	9.87425522598192	7.87596573998461	1.11432310461865	-0.146928509110029	-0.0927777557760585	-0.149725726670015	-0.147336485782297	-0.15191857130133	0.177111933859118	0.180419575613789	0.174076180794036	0.201653780172642	0.205027810138846	0.198554305353524	0.000255965339539174	0.000365886636522432	0.0003734704437543
134	8.47500280622663	0.19	7.87646575665607	7.52557122483954	8.2273602884726	0.209387257415077	9.63401537190268	9.23532909842296	10.0327016453824	1.01	0.74	1.37	6.37723227142393	6.65253539731284	6.92783852320175	8.81505964693707	9.19560301942382	9.57614639191056	8.99149779455819	9.37859231296083	9.76746954286892	7.87646575665607	1.11134910492963	-0.113676297192676	-0.0697520345968571	-0.149725726670015	-0.147336485782297	-0.15191857130133	0.177111933859118	0.180419575613789	0.174076180794036	0.201653780172642	0.205027810138846	0.198554305353524	0.000255965339539174	0.000365886636522432	0.0003734704437543
134	8.47500280622663	0.19	7.88102081814768	7.53362077288699	8.22842086340837	0.215372506640913	9.84154912903962	9.44149637711794	10.2416018809613	1	0.75	1.36	6.55604302312108	6.83383405839309	7.1116250936651	9.08173958903442	9.46654881521117	9.85135804138792	9.27598763651419	9.66921505612668	10.0627282295562	7.88102081814768	1.10804806643889	-0.0321106671412655	-0.00266819858664428	-0.149725726670015	-0.147336485782297	-0.15191857130133	0.177111933859118	0.180419575613789	0.174076180794036	0.201653780172642	0.205027810138846	0.198554305353524	0.000255965339539174	0.000365886636522432	0.0003734704437543
134	8.47500280622663	0.19	7.88102172558231	7.53787056404424	8.22417288712039	0.214622634827066	9.80034732823714	9.40108340987216	10.1996112466021	1	0.74	1.36	6.52887314211407	6.80615431914213	7.08343549617019	9.04458110261947	9.42870437156202	9.81282764050457	9.23081790187249	9.6236571156315	10.015222135804	7.88102172558231	1.11250161296692	-0.10127352782241	-0.0549972559176198	-0.149725726670015	-0.147336485782297	-0.15191857130133	0.177111933859118	0.180419575613789	0.174076180794036	0.201653780172642	0.205027810138846	0.198554305353524	0.000255965339539174	0.000365886636522432	0.0003734704437543
134	8.47500280622663	0.19	7.88150064156772	7.53921289605879	8.22378838707664	0.213263214022993	9.62885746174238	9.2349912923555	10.0227236311293	1	0.73	1.37	6.41850564110705	6.69225059115844	6.96599554120983	8.89436015087566	9.27369863110493	9.6530371113342	9.06736448424843	9.45467069170999	9.84068625466867	7.88150064156772	1.10962852187939	-0.0667736706795724	-0.0603278656946481	-0.149725726670015	-0.147336485782297	-0.15191857130133	0.177111933859118	0.180419575613789	0.174076180794036	0.201653780172642	0.205027810138846	0.198554305353524	0.000255965339539174	0.000365886636522432	0.0003734704437543
134	8.47500280622663	0.19	7.88178267951256	7.53005058329917	8.23351477572595	0.204610794891762	9.73304015979254	9.32435275062696	10.1417275689581	1.01	0.75	1.36	6.42733110470659	6.70904173570511	6.99075236670363	8.87827488953732	9.26741065686667	9.65654642419603	9.07188670976018	9.46867204180929	9.86722417604209	7.88178267951256	1.11221847081195	-0.117866036133444	-0.0425657139062606	-0.149725726670015	-0.147336485782297	-0.15191857130133	0.177111933859118	0.180419575613789	0.174076180794036	0.201653780172642	0.205027810138846	0.198554305353524	0.000255965339539174	0.000365886636522432	0.0003734704437543
134	8.47500280622663	0.19	7.8819055647237	7.53637086715606	8.22744026229135	0.214886184291711	9.91503967284453	9.51141873526179	10.3186606104273	0.99	0.73	1.35	6.62365740599217	6.90473501248237	7.18581261897257	9.18565895703725	9.57545614542195	9.96525333380665	9.37606777678099	9.77484618215682	10.1731357765864	7.8819055647237	1.10558374785054	-0.0683770745679602	-0.0898913596866018	-0.149725726670015	-0.147336485782297	-0.15191857130133	0.177111933859118	0.180419575613789	0.174076180794036	0.201653780172642	0.205027810138846	0.198554305353524	0.000255965339539174	0.000365886636522432	0.0003734704437543
134	8.47500280622663	0.19	7.88200318494021	7.53332844534812	8.2306779245323	0.206894249400331	9.54259208776086	9.14469123755375	9.94049293796797	1.01	0.74	1.37	6.28396786721466	6.55739384651626	6.83081982581786	8.66992939263177	9.04717255885229	9.42441572507281	8.84778609064738	9.23282938337087	9.61777175976914	7.88200318494021	1.11232688609632	-0.0476665808845185	-0.0117282226630332	-0.149725726670015	-0.147336485782297	-0.15191857130133	0.177111933859118	0.180419575613789	0.174076180794036	0.201653780172642	0.205027810138846	0.198554305353524	0.000255965339539174	0.000365886636522432	0.0003734704437543
134	8.47500280622663	0.19	7.88312642011054	7.54134698458262	8.22490585563846	0.219286103388875	9.7939390487426	9.40037541249302	10.1875026849922	0.99	0.74	1.35	6.56348974187263	6.83828205345044	7.11307436502826	9.11149004120889	9.49295897142888	9.87442790164887	9.30481145344968	9.69407065046742	10.0852577652807	7.88312642011054	1.10369264299279	-0.0792126959110019	-0.116628160777346	-0.149725726670015	-0.147336485782297	-0.15191857130133	0.177111933859118	0.180419575613789	0.174076180794036	0.201653780172642	0.205027810138846	0.198554305353524	0.000255965339539174	0.000365886636522432	0.0003734704437543
134	8.47500280622663	0.19	7.88355536835972	7.53879611345199	8.22831462326745	0.213900922256572	9.85404220760541	9.45172936079294	10.2563550544179	1	0.74	1.35	6.57490084568254	6.85476149083694	7.13462213599134	9.11417750328053	9.5021224557576	9.89006740823468	9.30996077143027	9.7070781725313	10.1030169675617	7.88355536835972	1.10597345453102	0.163236929410796	0.16881113479129	-0.149725726670015	-0.147336485782297	-0.15191857130133	0.177111933859118	0.180419575613789	0.174076180794036	0.201653780172642	0.205027810138846	0.198554305353524	0.000255965339539174	0.000365886636522432	0.0003734704437543
134	8.47500280622663	0.19	7.88506407377716	7.53840830018401	8.23171984737031	0.210303055244504	9.66941617541969	9.27036843264073	10.0684639181987	1	0.74	1.36	6.41206787075243	6.68807860635168	6.96408934195093	8.86888129371733	9.25064681759568	9.63241234147404	9.04990660652919	9.43800347436863	9.8275766390464	7.88506407377716	1.11043240970106	-0.199455119554406	-0.165571133022792	-0.149725726670015	-0.147336485782297	-0.15191857130133	0.177111933859118	0.180419575613789	0.174076180794036	0.201653780172642	0.205027810138846	0.198554305353524	0.000255965339539174	0.000365886636522432	0.0003734704437543
134	8.47500280622663	0.19	7.88586283222769	7.54076992439565	8.23095574005973	0.210936695072689	9.64936344727896	9.25190137967917	10.0468255148788	1	0.73	1.35	6.43344741672597	6.70982858499726	6.98620975326855	8.91677869642504	9.29984387963106	9.68290906283709	9.09834676613128	9.48918215471816	9.87946877630025	7.88586283222769	1.10196380705136	0.0552369593400672	0.0068868856062281	-0.149725726670015	-0.147336485782297	-0.15191857130133	0.177111933859118	0.180419575613789	0.174076180794036	0.201653780172642	0.205027810138846	0.198554305353524	0.000255965339539174	0.000365886636522432	0.0003734704437543
134	8.47500280622663	0.19	7.88705120571238	7.53877108512093	8.23533132630383	0.212703283921708	9.76377272379193	9.36372025771957	10.1638251898643	0.99	0.73	1.35	6.52713593099571	6.80599911290587	7.08486229481604	9.05521835872225	9.44209049239626	9.82896262607028	9.23623373294341	9.63112282779432	10.0260483850403	7.88705120571238	1.10003205803729	0.0919660173676139	0.0288852714170365	-0.149725726670015	-0.147336485782297	-0.15191857130133	0.177111933859118	0.180419575613789	0.174076180794036	0.201653780172642	0.205027810138846	0.198554305353524	0.000255965339539174	0.000365886636522432	0.0003734704437543
134	8.47500280622663	0.19	7.8871157266549	7.54127914873152	8.23295230457828	0.211399483893199	9.69126518475337	9.29263129950246	10.0898990700043	0.99	0.73	1.35	6.4713809012865	6.74898921571047	7.02659753013444	8.97452828147936	9.35951623180638	9.74450418213341	9.15840966874493	9.5518138562586	9.9446317149184	7.8871157266549	1.10490702241161	-0.0406571400173801	-0.0590684522314391	-0.149725726670015	-0.147336485782297	-0.15191857130133	0.177111933859118	0.180419575613789	0.174076180794036	0.201653780172642	0.205027810138846	0.198554305353524	0.000255965339539174	0.000365886636522432	0.0003734704437543
134	8.47500280622663	0.19	7.8881390925516	7.54114652242372	8.23513166267948	0.208732682821719	9.75185952163834	9.34749691194168	10.156222131335	1	0.74	1.35	6.48243507309975	6.76285820541436	7.04328133772897	8.97531202624434	9.3635743202	9.75183661415567	9.16580416988001	9.56280751868301	9.95975484387418	7.8881390925516	1.10897287687395	-0.125630380383988	-0.0986275129430054	-0.149725726670015	-0.147336485782297	-0.15191857130133	0.177111933859118	0.180419575613789	0.174076180794036	0.201653780172642	0.205027810138846	0.198554305353524	0.000255965339539174	0.000365886636522432	0.0003734704437543
134	8.47500280622663	0.19	7.88840116587999	7.53908518443959	8.23771714732039	0.212753407529417	9.75352737211562	9.35395448889066	10.1531002553406	0.99	0.74	1.36	6.52517546996351	6.80391139701754	7.08264732407156	9.05511471078881	9.44192205491474	9.82872939904068	9.2395198795201	9.63284825289515	10.0286154768327	7.88840116587999	1.10292385774849	-0.114028367406235	-0.152416400946281	-0.149725726670015	-0.147336485782297	-0.15191857130133	0.177111933859118	0.180419575613789	0.174076180794036	0.201653780172642	0.205027810138846	0.198554305353524	0.000255965339539174	0.000365886636522432	0.0003734704437543
134	8.47500280622663	0.19	7.88920490791343	7.54616447676566	8.2322453390612	0.213265165825749	9.81291570750427	9.41152301318304	10.2143084018255	1	0.74	1.37	6.51701145622886	6.79495592745566	7.07290039868246	9.01793694365527	9.40254355854242	9.78715017342956	9.20588228871364	9.59792776879499	9.99161958298838	7.88920490791343	1.11540879165719	0.0583027705493774	0.129222847953608	-0.149725726670015	-0.147336485782297	-0.15191857130133	0.177111933859118	0.180419575613789	0.174076180794036	0.201653780172642	0.205027810138846	0.198554305353524	0.000255965339539174	0.000365886636522432	0.0003734704437543
134	8.47500280622663	0.19	7.89058278691763	7.54406224245476	8.2371033313805	0.213548075335724	9.79155643426961	9.39137479561415	10.1917380729251	1	0.74	1.36	6.51119223328872	6.78864464406196	7.0660970548352	9.01423358559405	9.39834462854708	9.78245567150011	9.2004869697086	9.5924904866083	9.98525472786041	7.89058278691763	1.11125962917567	0.0245711402582186	0.0373841453666814	-0.149725726670015	-0.147336485782297	-0.15191857130133	0.177111933859118	0.180419575613789	0.174076180794036	0.201653780172642	0.205027810138846	0.198554305353524	0.000255965339539174	0.000365886636522432	0.0003734704437543
134	8.47500280622663	0.19	7.89188993827856	7.5449315293973	8.23884834715982	0.20986961699604	9.59191352841667	9.19554695805472	9.98828009877861	1	0.73	1.35	6.39436832604279	6.66999237044012	6.94561641483745	8.86267287074642	9.2446911743929	9.62670947803938	9.04753844921573	9.43583622253511	9.82598796909566	7.89188993827856	1.10319053963485	-0.0522651297820136	-0.078281685935314	-0.149725726670015	-0.147336485782297	-0.15191857130133	0.177111933859118	0.180419575613789	0.174076180794036	0.201653780172642	0.205027810138846	0.198554305353524	0.000255965339539174	0.000365886636522432	0.0003734704437543
134	8.47500280622663	0.19	7.89324070657387	7.54152409757026	8.24495731557749	0.211317385180729	9.82110152615483	9.41702754344542	10.2251755088642	1	0.74	1.35	6.51279738535586	6.79225414237808	7.07171089940029	9.00782699643749	9.39434264728544	9.78085829813338	9.19690935002242	9.59183868183601	9.98528276392829	7.89324070657387	1.10786728490278	0.0404479452594585	0.0602019940975988	-0.149725726670015	-0.147336485782297	-0.15191857130133	0.177111933859118	0.180419575613789	0.174076180794036	0.201653780172642	0.205027810138846	0.198554305353524	0.000255965339539174	0.000365886636522432	0.0003734704437543
134	8.47500280622663	0.19	7.89326925081464	7.54732722292903	8.23921127870025	0.211945300122838	9.62089249048608	9.22579996287683	10.0159850180953	1.01	0.74	1.37	6.36570435800323	6.63831402165698	6.91092368531073	8.79649654754672	9.17320426601674	9.54991198448677	8.97700743911187	9.36075308865674	9.74597207087735	7.89326925081464	1.11326510816798	-0.0102355019892526	0.0467503156442724	-0.149725726670015	-0.147336485782297	-0.15191857130133	0.177111933859118	0.180419575613789	0.174076180794036	0.201653780172642	0.205027810138846	0.198554305353524	0.000255965339539174	0.000365886636522432	0.0003734704437543
134	8.47500280622663	0.19	7.89327294835296	7.5491575954672	8.23738830123872	0.215790220727608	9.73265397897493	9.33751606891373	10.1277918890361	1	0.73	1.35	6.49075860653532	6.76542959736088	7.04010058818644	8.99501869482229	9.37566306124714	9.75630742767199	9.17731907917546	9.5655423872217	9.95409704898949	7.89327294835296	1.10399687450309	0.106936654985319	0.0697137855236616	-0.149725726670015	-0.147336485782297	-0.15191857130133	0.177111933859118	0.180419575613789	0.174076180794036	0.201653780172642	0.205027810138846	0.198554305353524	0.000255965339539174	0.000365886636522432	0.0003734704437543
134	8.47500280622663	0.19	7.89353474632817	7.54592576036391	8.24114373229243	0.210148579680997	9.62212435734305	9.22484353103597	10.0194051836501	0.99	0.74	1.34	6.42586995804886	6.70260906132868	6.97934816460849	8.91232736894265	9.29614924836428	9.67997112778591	9.10357431598322	9.49651242860412	9.88877260410116	7.89353474632817	1.09754038813295	-0.11619723524179	-0.198837208464241	-0.149725726670015	-0.147336485782297	-0.15191857130133	0.177111933859118	0.180419575613789	0.174076180794036	0.201653780172642	0.205027810138846	0.198554305353524	0.000255965339539174	0.000365886636522432	0.0003734704437543
134	8.47500280622663	0.19	7.89364388762645	7.55204948964857	8.23523828560433	0.21542412431326	9.69124173389324	9.29735903830762	10.0851244294789	1.01	0.74	1.37	6.40066394162201	6.67182812453419	6.94299230744636	8.8371706608198	9.211557471837	9.58594428285419	9.01220729334193	9.39376040495035	9.77637179247277	7.89364388762645	1.11422701282707	0.0266198308687681	0.0801405752645637	-0.149725726670015	-0.147336485782297	-0.15191857130133	0.177111933859118	0.180419575613789	0.174076180794036	0.201653780172642	0.205027810138846	0.198554305353524	0.000255965339539174	0.000365886636522432	0.0003734704437543
134	8.47500280622663	0.19	7.89560545880106	7.54702344529017	8.24418747231194	0.207429794461488	9.59941757994992	9.1997992922369	9.99903586766294	1	0.73	1.36	6.39139970176706	6.66902751991576	6.94665533806445	8.85537813348124	9.24003555201202	9.62469297054279	9.03112122095819	9.4255815542052	9.81671665211819	7.89560545880106	1.10580901536534	-0.0612614778598829	-0.0822823267227522	-0.149725726670015	-0.147336485782297	-0.15191857130133	0.177111933859118	0.180419575613789	0.174076180794036	0.201653780172642	0.205027810138846	0.198554305353524	0.000255965339539174	0.000365886636522432	0.0003734704437543
134	8.47500280622663	0.19	7.89682930244405	7.55007906644394	8.24357953844416	0.214122529346282	9.82457062038198	9.42372514706908	10.2254160936949	0.99	0.73	1.35	6.56237594374649	6.84151170483629	7.12064746592608	9.10055966338384	9.4876590416818	9.87475841997976	9.28707481451224	9.68289382937497	10.0773691521642	7.89682930244405	1.10222543289118	0.169468279100253	0.110112223395944	-0.149725726670015	-0.147336485782297	-0.15191857130133	0.177111933859118	0.180419575613789	0.174076180794036	0.201653780172642	0.205027810138846	0.198554305353524	0.000255965339539174	0.000365886636522432	0.0003734704437543
134	8.47500280622663	0.19	7.89765548350302	7.55355674071467	8.24175422629136	0.21963336340288	9.93450917462796	9.53570125536102	10.3333170938949	1	0.74	1.36	6.60099077024605	6.87706143601928	7.15313210179251	9.13307188408871	9.51504079199268	9.89700969989666	9.3233745400541	9.71444941096998	10.1037461092394	7.89765548350302	1.11021436830586	0.0180364354566699	0.0297950575405832	-0.149725726670015	-0.147336485782297	-0.15191857130133	0.177111933859118	0.180419575613789	0.174076180794036	0.201653780172642	0.205027810138846	0.198554305353524	0.000255965339539174	0.000365886636522432	0.0003734704437543
134	8.47500280622663	0.19	7.89819100056995	7.55029597626118	8.24608602487871	0.212712411843855	9.77039573247957	9.37008281100054	10.1707086539586	1	0.74	1.37	6.48923627008227	6.76647236093032	7.04370845177837	8.97999429926753	9.36364168268067	9.74728906609381	9.15957032065827	9.55076983588066	9.94153424322513	7.89819100056995	1.11014015117653	-0.0704552969785709	-0.0585856894814135	-0.149725726670015	-0.147336485782297	-0.15191857130133	0.177111933859118	0.180419575613789	0.174076180794036	0.201653780172642	0.205027810138846	0.198554305353524	0.000255965339539174	0.000365886636522432	0.0003734704437543
134	8.47500280622663	0.19	7.89982794043304	7.55010319518212	8.24955268568396	0.211204910610907	9.82936512721677	9.4248146394333	10.2339156150002	1	0.73	1.35	6.52986920498023	6.81015713350716	7.09044506203408	9.03768126676369	9.42561445216591	9.81354763756812	9.22573294219075	9.62269099781211	10.0174114970689	7.89982794043304	1.10563579514094	-0.110159620881023	-0.121199092241171	-0.149725726670015	-0.147336485782297	-0.15191857130133	0.177111933859118	0.180419575613789	0.174076180794036	0.201653780172642	0.205027810138846	0.198554305353524	0.000255965339539174	0.000365886636522432	0.0003734704437543
134	8.47500280622663	0.19	7.89993497058991	7.5573425006671	8.24252744051271	0.220935276785535	9.94217056916724	9.54456485733117	10.3397762810033	1.01	0.74	1.36	6.59101344086036	6.8655806558195	7.14014787077865	9.11069381172179	9.49022540404447	9.86975699636716	9.30183902859453	9.69001070226805	10.0768760452992	7.89993497058991	1.11569109235323	0.11162924355867	0.164449498003167	-0.149725726670015	-0.147336485782297	-0.15191857130133	0.177111933859118	0.180419575613789	0.174076180794036	0.201653780172642	0.205027810138846	0.198554305353524	0.000255965339539174	0.000365886636522432	0.0003734704437543
134	8.47500280622663	0.19	7.9001617536118	7.55215804103199	8.24816546619161	0.213128932935327	9.88384388704226	9.47938570247785	10.2883020716067	1	0.74	1.37	6.57178063446177	6.85217965484082	7.13257867521987	9.09788293035243	9.48606348644354	9.87424404253464	9.28103414808275	9.67966582936909	10.0732780055717	7.9001617536118	1.11349687019598	0.14446339115376	0.19565768268051	-0.149725726670015	-0.147336485782297	-0.15191857130133	0.177111933859118	0.180419575613789	0.174076180794036	0.201653780172642	0.205027810138846	0.198554305353524	0.000255965339539174	0.000365886636522432	0.0003734704437543
134	8.47500280622663	0.19	7.90028240407263	7.55632615198079	8.24423865616447	0.214545494083498	9.75987861166996	9.36217237374131	10.1575848495986	0.99	0.73	1.34	6.51730435723834	6.79416025070845	7.07101614417855	9.03686685615845	9.42075407555053	9.80464129494261	9.22685074719346	9.61778246180424	10.0117911020482	7.90028240407263	1.10201225827086	0.101265069138638	0.0372351054759011	-0.149725726670015	-0.147336485782297	-0.15191857130133	0.177111933859118	0.180419575613789	0.174076180794036	0.201653780172642	0.205027810138846	0.198554305353524	0.000255965339539174	0.000365886636522432	0.0003734704437543
134	8.47500280622663	0.19	7.90044179825128	7.55438364735898	8.24649994914358	0.212416234614128	9.72349510074323	9.32475116404756	10.1222390374389	1	0.74	1.36	6.46132831091938	6.73762688893536	7.01392546695135	8.94323763950392	9.32566733874673	9.70809703798953	9.13449008806252	9.52494497406356	9.91495158355308	7.90044179825128	1.10984571534208	-0.0571011466622047	-0.0154779427896475	-0.149725726670015	-0.147336485782297	-0.15191857130133	0.177111933859118	0.180419575613789	0.174076180794036	0.201653780172642	0.205027810138846	0.198554305353524	0.000255965339539174	0.000365886636522432	0.0003734704437543
134	8.47500280622663	0.19	7.90092043173708	7.55758449144027	8.24425637203389	0.222087018410336	9.96438015650203	9.56721478225507	10.361545530749	1	0.74	1.36	6.62004486669285	6.8948638873642	7.16968290803554	9.15796226915001	9.53813827593442	9.91831428271883	9.34618766250716	9.73388750886153	10.1228930720508	7.90092043173708	1.11173144128284	0.00695867240232909	0.0341763446587554	-0.149725726670015	-0.147336485782297	-0.15191857130133	0.177111933859118	0.180419575613789	0.174076180794036	0.201653780172642	0.205027810138846	0.198554305353524	0.000255965339539174	0.000365886636522432	0.0003734704437543
134	8.47500280622663	0.19	7.90100704732941	7.55330026562998	8.24871382902885	0.213937322737551	9.83137755336571	9.43003348176569	10.2327216249657	0.99	0.74	1.36	6.56351325718951	6.84285766670139	7.12220207621327	9.10038497721442	9.48769914390803	9.87501331060163	9.28499079242007	9.67996454830738	10.0748557165691	7.90100704732941	1.10691913418918	-0.136277590149445	-0.143101677662937	-0.149725726670015	-0.147336485782297	-0.15191857130133	0.177111933859118	0.180419575613789	0.174076180794036	0.201653780172642	0.205027810138846	0.198554305353524	0.000255965339539174	0.000365886636522432	0.0003734704437543
134	8.47500280622663	0.19	7.90313675698345	7.55131846366323	8.25495505030367	0.208074785054256	9.75035433138471	9.34524716635302	10.1554614964164	1.01	0.74	1.37	6.44108438077013	6.72029897903334	6.99951357729655	8.89692837680155	9.28260136843657	9.66827436007159	9.08299688613489	9.47637544218832	9.87071352793195	7.90313675698345	1.11635167213833	-0.0535964695194756	0.0432289177003066	-0.149725726670015	-0.147336485782297	-0.15191857130133	0.177111933859118	0.180419575613789	0.174076180794036	0.201653780172642	0.205027810138846	0.198554305353524	0.000255965339539174	0.000365886636522432	0.0003734704437543
134	8.47500280622663	0.19	7.90319945627687	7.55860734867284	8.2477915638809	0.214017187354261	9.83423800151583	9.43287246298044	10.2356035400512	1	0.74	1.35	6.54054620809475	6.8188442410036	7.09714227391245	9.05518374246221	9.44047875345634	9.82577376445046	9.24745143032109	9.6412461185417	10.0333952353556	7.90319945627687	1.10908458152314	0.163434140321985	0.176966432795063	-0.149725726670015	-0.147336485782297	-0.15191857130133	0.177111933859118	0.180419575613789	0.174076180794036	0.201653780172642	0.205027810138846	0.198554305353524	0.000255965339539174	0.000365886636522432	0.0003734704437543
134	8.47500280622663	0.19	7.90412999683763	7.5575166901983	8.25074330347697	0.207951611857241	9.69383876338398	9.2909291112551	10.0967484155129	1.01	0.74	1.36	6.40018550846655	6.67773541611278	6.95528532375901	8.83860169986255	9.22189575942902	9.60518981899549	9.02089658443976	9.41228970118053	9.80366264956438	7.90412999683763	1.11174495589404	-0.0269760155975234	0.0179917944345536	-0.149725726670015	-0.147336485782297	-0.15191857130133	0.177111933859118	0.180419575613789	0.174076180794036	0.201653780172642	0.205027810138846	0.198554305353524	0.000255965339539174	0.000365886636522432	0.0003734704437543
134	8.47500280622663	0.19	7.90542499329347	7.55298587881867	8.25786410776828	0.203481115168464	9.68590618422307	9.27778098550336	10.0940313829428	1.01	0.75	1.35	6.38137744059843	6.66209121689032	6.9428049931822	8.80747133236515	9.19490783182081	9.58234433127646	9.00059813199119	9.39642706706107	9.79224809161099	7.90542499329347	1.11119029005353	-0.106055917894791	-0.044821612290726	-0.149725726670015	-0.147336485782297	-0.15191857130133	0.177111933859118	0.180419575613789	0.174076180794036	0.201653780172642	0.205027810138846	0.198554305353524	0.000255965339539174	0.000365886636522432	0.0003734704437543
134	8.47500280622663	0.19	7.90546576358419	7.56212497142119	8.24880655574719	0.213152732641222	9.78066329268448	9.38045577332939	10.1808708120396	1	0.73	1.35	6.48795479501631	6.76475672841318	7.04155866181005	8.97370735248033	9.3565613678647	9.73941538324907	9.16122071083034	9.55243263891477	9.9419860378395	7.90546576358419	1.10613449067223	0.122137914221895	0.0968146592915357	-0.149725726670015	-0.147336485782297	-0.15191857130133	0.177111933859118	0.180419575613789	0.174076180794036	0.201653780172642	0.205027810138846	0.198554305353524	0.000255965339539174	0.000365886636522432	0.0003734704437543
134	8.47500280622663	0.19	7.90622021971949	7.56251150028623	8.24992893915274	0.216204378826473	9.86221033313638	9.46230186352053	10.2621188027522	1.01	0.74	1.36	6.52558314621972	6.80137607768563	7.07716900915155	9.01567197460125	9.39670437389736	9.77773677319347	9.20087552151382	9.59012637540906	9.97958940464242	7.90622021971949	1.10849739489254	-7.39918965050692e-06	0.0138501638971929	-0.149725726670015	-0.147336485782297	-0.15191857130133	0.177111933859118	0.180419575613789	0.174076180794036	0.201653780172642	0.205027810138846	0.198554305353524	0.000255965339539174	0.000365886636522432	0.0003734704437543
134	8.47500280622663	0.19	7.90674287340062	7.55622155547956	8.25726419132168	0.211649423806516	9.84688864348331	9.44215682911065	10.251620457856	1	0.73	1.35	6.55950589627982	6.84067478288468	7.12184366948954	9.08814822841595	9.4777056980011	9.86726316758625	9.2756578306507	9.67261557392764	10.070010509617	7.90674287340062	1.10071529054212	0.0361456642820848	-0.0132283164439861	-0.149725726670015	-0.147336485782297	-0.15191857130133	0.177111933859118	0.180419575613789	0.174076180794036	0.201653780172642	0.205027810138846	0.198554305353524	0.000255965339539174	0.000365886636522432	0.0003734704437543
134	8.47500280622663	0.19	7.90768255359464	7.55770894435404	8.25765616283525	0.205805100480426	9.61694287279076	9.21460614076013	10.0192796048214	1	0.74	1.36	6.38362760063018	6.66235550588238	6.94108341113458	8.83495399412219	9.22071399984967	9.60647400557715	9.01999188519006	9.41314211442684	9.80709007371891	7.90768255359464	1.10971956055774	-0.0880630379267245	-0.042464134488276	-0.149725726670015	-0.147336485782297	-0.15191857130133	0.177111933859118	0.180419575613789	0.174076180794036	0.201653780172642	0.205027810138846	0.198554305353524	0.000255965339539174	0.000365886636522432	0.0003734704437543
134	8.47500280622663	0.19	7.90769182460069	7.55846973046296	8.25691391873841	0.204404213193378	9.61237827130392	9.20850107143172	10.0162554711761	1	0.74	1.35	6.3894100005144	6.66964421016759	6.94987841982077	8.84831675205732	9.23639656718487	9.62447638231243	9.03500144367376	9.4318758884284	9.82699247902844	7.90769182460069	1.10496523273788	-0.0521518671543689	-0.0688911048819621	-0.149725726670015	-0.147336485782297	-0.15191857130133	0.177111933859118	0.180419575613789	0.174076180794036	0.201653780172642	0.205027810138846	0.198554305353524	0.000255965339539174	0.000365886636522432	0.0003734704437543
134	8.47500280622663	0.19	7.90825827263014	7.56406503081443	8.25245151444585	0.213727182979537	9.72727080039773	9.32992838787988	10.1246132129156	0.99	0.74	1.36	6.49232269963052	6.76881733678837	7.04531197394622	9.0008634622976	9.3841916781389	9.7675198939802	9.18848669362503	9.57908784380045	9.9705259630738	7.90825827263014	1.10705293006898	-0.0311617344635447	-0.0406566654465442	-0.149725726670015	-0.147336485782297	-0.15191857130133	0.177111933859118	0.180419575613789	0.174076180794036	0.201653780172642	0.205027810138846	0.198554305353524	0.000255965339539174	0.000365886636522432	0.0003734704437543
134	8.47500280622663	0.19	7.90829859555239	7.56303784037584	8.25355935072894	0.217976284968748	9.80812432310017	9.41247678435557	10.2037718618448	0.99	0.74	1.34	6.54865819469322	6.82392692110501	7.0991956475168	9.07837110405574	9.45997472076795	9.84157833748016	9.26958248341369	9.65988129007784	10.0494738919897	7.90829859555239	1.09834912608006	0.0856765441335039	-0.00111650048608582	-0.149725726670015	-0.147336485782297	-0.15191857130133	0.177111933859118	0.180419575613789	0.174076180794036	0.201653780172642	0.205027810138846	0.198554305353524	0.000255965339539174	0.000365886636522432	0.0003734704437543
134	8.47500280622663	0.19	7.90913201330501	7.56360132278654	8.25466270382349	0.210454045300506	9.67974272793412	9.28045032264205	10.0790351332262	1	0.74	1.36	6.43427528360899	6.71111069191191	6.98794610021483	8.90774211779821	9.29099871120505	9.67425530461188	9.09361489555388	9.48522999494648	9.87678712921497	7.90913201330501	1.1121488284923	-0.118931376064982	-0.0638123422357068	-0.149725726670015	-0.147336485782297	-0.15191857130133	0.177111933859118	0.180419575613789	0.174076180794036	0.201653780172642	0.205027810138846	0.198554305353524	0.000255965339539174	0.000365886636522432	0.0003734704437543
134	8.47500280622663	0.19	7.90968464640333	7.56206613229175	8.25730316051491	0.208220153122509	9.67087765498637	9.26924973322331	10.0725055767494	1	0.74	1.35	6.420015455923	6.69818872123132	6.97636198653965	8.88453085408718	9.26948926663023	9.65444767917329	9.07396127642197	9.46682011782079	9.86034633597771	7.90968464640333	1.1073359790394	0.00400426168416445	0.0134769275155685	-0.149725726670015	-0.147336485782297	-0.15191857130133	0.177111933859118	0.180419575613789	0.174076180794036	0.201653780172642	0.205027810138846	0.198554305353524	0.000255965339539174	0.000365886636522432	0.0003734704437543
134	8.47500280622663	0.19	7.91051216906744	7.56525787289766	8.25576646523722	0.214957374994072	9.77151848073312	9.37382390310039	10.1692130583659	1.02	0.75	1.36	6.41976836425272	6.69213395320698	6.96449954216124	8.84590891849213	9.2212061341731	9.59650334985407	9.03184738689971	9.41588866328894	9.79921161354012	7.91051216906744	1.11696334318693	-0.0629068468534743	0.0188992040225574	-0.149725726670015	-0.147336485782297	-0.15191857130133	0.177111933859118	0.180419575613789	0.174076180794036	0.201653780172642	0.205027810138846	0.198554305353524	0.000255965339539174	0.000365886636522432	0.0003734704437543
134	8.47500280622663	0.19	7.91197980108628	7.56504213176684	8.25891747040571	0.216313832261646	9.87652951394278	9.47616970001273	10.2768893278728	1	0.74	1.35	6.55757085090178	6.83462243701855	7.11167402313532	9.07181758082568	9.45509387426964	9.83837016771359	9.26467504306231	9.65750706377365	10.0480851435697	7.91197980108628	1.10682974442143	-0.0454045312292281	-0.0299392286492712	-0.149725726670015	-0.147336485782297	-0.15191857130133	0.177111933859118	0.180419575613789	0.174076180794036	0.201653780172642	0.205027810138846	0.198554305353524	0.000255965339539174	0.000365886636522432	0.0003734704437543
134	8.47500280622663	0.19	7.91218595765876	7.55866470274198	8.26570721257553	0.207431930915761	9.68044039955209	9.27745179646326	10.0834290026409	1	0.74	1.36	6.41596567463783	6.69465869308863	6.97335171153943	8.87373877126438	9.25919112068755	9.64464347011072	9.0584530897546	9.45141754918942	9.84473529015269	7.91218595765876	1.10435845889668	-0.021072827484176	-0.0275536797262459	-0.149725726670015	-0.147336485782297	-0.15191857130133	0.177111933859118	0.180419575613789	0.174076180794036	0.201653780172642	0.205027810138846	0.198554305353524	0.000255965339539174	0.000365886636522432	0.0003734704437543
134	8.47500280622663	0.19	7.91227552150972	7.56599274371991	8.25855829929953	0.21126037797832	9.72866696321072	9.32832758779717	10.1290063386243	1	0.74	1.37	6.46286094529424	6.74022445872921	7.01758797216418	8.94485369473394	9.32873570440948	9.71261771408503	9.12566317674137	9.51708278760149	9.90843497801668	7.91227552150972	1.11301278265905	-0.0430394956648758	-0.0164165971536277	-0.149725726670015	-0.147336485782297	-0.15191857130133	0.177111933859118	0.180419575613789	0.174076180794036	0.201653780172642	0.205027810138846	0.198554305353524	0.000255965339539174	0.000365886636522432	0.0003734704437543
134	8.47500280622663	0.19	7.91300973595392	7.56353324296928	8.26248622893856	0.20681420028029	9.6078843792722	9.20716326733633	10.0086054912081	1	0.73	1.36	6.37955516149711	6.65721097835881	6.93486679522052	8.82989693139111	9.21419837298484	9.59849981457857	9.00758616677351	9.39911508483549	9.79200717793071	7.91300973595392	1.10739478259145	0.073851616074846	0.0640476619113661	-0.149725726670015	-0.147336485782297	-0.15191857130133	0.177111933859118	0.180419575613789	0.174076180794036	0.201653780172642	0.205027810138846	0.198554305353524	0.000255965339539174	0.000365886636522432	0.0003734704437543
134	8.47500280622663	0.19	7.91344174978736	7.56546879932934	8.26141470024537	0.219956393635843	10.0964150793413	9.69148922219022	10.5013409364923	1	0.74	1.38	6.71109781583498	6.99149817260153	7.27189852936809	9.28662405122011	9.67463399662351	10.0626439420269	9.47308478270325	9.86721232393676	10.2650830511195	7.91344174978736	1.11557452255254	-0.0156057630440499	0.0532867459679987	-0.149725726670015	-0.147336485782297	-0.15191857130133	0.177111933859118	0.180419575613789	0.174076180794036	0.201653780172642	0.205027810138846	0.198554305353524	0.000255965339539174	0.000365886636522432	0.0003734704437543
134	8.47500280622663	0.19	7.91477105153519	7.57148273634802	8.25805936672237	0.214485740430183	9.7357562877348	9.33896266270507	10.1325499127645	1	0.73	1.34	6.49349541043213	6.7693908900563	7.04528636968048	8.99974142548406	9.38212222659904	9.76450302771402	9.18763311708407	9.57774910322285	9.96815526722311	7.91477105153519	1.10454173641966	0.0674241168154184	0.0309442386860909	-0.149725726670015	-0.147336485782297	-0.15191857130133	0.177111933859118	0.180419575613789	0.174076180794036	0.201653780172642	0.205027810138846	0.198554305353524	0.000255965339539174	0.000365886636522432	0.0003734704437543
134	8.47500280622663	0.19	7.91604517591813	7.57100021219279	8.26109013964346	0.212300279377435	9.82583309026932	9.42275275295495	10.2289134275837	1	0.74	1.36	6.53283588896187	6.81229325803233	7.09175062710279	9.04413804611559	9.43102225181682	9.81790645751805	9.23339568019133	9.62675483363126	10.0225818051075	7.91604517591813	1.11002870858977	-0.0294592709611261	-0.0175694871387068	-0.149725726670015	-0.147336485782297	-0.15191857130133	0.177111933859118	0.180419575613789	0.174076180794036	0.201653780172642	0.205027810138846	0.198554305353524	0.000255965339539174	0.000365886636522432	0.0003734704437543
134	8.47500280622663	0.19	7.91655611728493	7.56643273461434	8.26667949995553	0.209527204370783	9.75948240292693	9.35577454007573	10.1631902657781	1	0.74	1.35	6.47648649563685	6.75595117392067	7.03541585220449	8.96083457258953	9.34750051448108	9.73416645637262	9.15472197203307	9.55010381661192	9.94446027907511	7.91655611728493	1.10746039033123	0.00357534898667329	0.0131026697182529	-0.149725726670015	-0.147336485782297	-0.15191857130133	0.177111933859118	0.180419575613789	0.174076180794036	0.201653780172642	0.205027810138846	0.198554305353524	0.000255965339539174	0.000365886636522432	0.0003734704437543
134	8.47500280622663	0.19	7.91669631916332	7.57055557830473	8.2628370600219	0.216260951542218	9.94460725801201	9.54142492648657	10.3477895895374	1	0.74	1.37	6.59018377143516	6.86865849388174	7.14713321632833	9.11025898210497	9.49522197091487	9.88018495972478	9.29629772612088	9.68733243375979	10.0804600913915	7.91669631916332	1.11526540411585	0.029181639134729	0.0982419414146602	-0.149725726670015	-0.147336485782297	-0.15191857130133	0.177111933859118	0.180419575613789	0.174076180794036	0.201653780172642	0.205027810138846	0.198554305353524	0.000255965339539174	0.000365886636522432	0.0003734704437543
134	8.47500280622663	0.19	7.91774223218813	7.57279062335237	8.26269384102389	0.216671637949246	9.80605243251158	9.40896853917165	10.2031363258515	1	0.74	1.35	6.5176962481527	6.79276063922265	7.06782503029259	9.02019524660552	9.40087185661826	9.78154846663101	9.20999608075066	9.59872744987687	9.98845231153753	7.91774223218813	1.10963087502331	0.0765209718945817	0.102611229400426	-0.149725726670015	-0.147336485782297	-0.15191857130133	0.177111933859118	0.180419575613789	0.174076180794036	0.201653780172642	0.205027810138846	0.198554305353524	0.000255965339539174	0.000365886636522432	0.0003734704437543
134	8.47500280622663	0.19	7.91813376363331	7.57167967264914	8.26458785461748	0.210842432727618	9.7603369889045	9.35818998836324	10.1624839894458	1	0.74	1.35	6.49377890249665	6.77283432999539	7.05188975749413	8.99312197529014	9.37958100554724	9.76604003580433	9.17920280627007	9.5741599730198	9.96820694485254	7.91813376363331	1.1062978113075	0.207525068792875	0.19824533240365	-0.149725726670015	-0.147336485782297	-0.15191857130133	0.177111933859118	0.180419575613789	0.174076180794036	0.201653780172642	0.205027810138846	0.198554305353524	0.000255965339539174	0.000365886636522432	0.0003734704437543
134	8.47500280622663	0.19	7.91876518756584	7.57596790639512	8.26156246873656	0.215530025423966	9.75433747271404	9.35801452668714	10.1506604187409	0.99	0.74	1.35	6.52662318866309	6.80303337400335	7.07944355934361	9.05637651327679	9.43992473387795	9.82347295447911	9.24749773570069	9.63967630397848	10.0301418581231	7.91876518756584	1.10647761205334	-0.0682292892209392	-0.0929803853047029	-0.149725726670015	-0.147336485782297	-0.15191857130133	0.177111933859118	0.180419575613789	0.174076180794036	0.201653780172642	0.205027810138846	0.198554305353524	0.000255965339539174	0.000365886636522432	0.0003734704437543
134	8.47500280622663	0.19	7.9211505066406	7.5764779850622	8.265823028219	0.217200496168205	9.84719519636665	9.44906549416519	10.2453248985681	1	0.74	1.36	6.54678661978784	6.82263085104247	7.0984750822971	9.06115758024062	9.44294305640748	9.82472853257433	9.24818791945624	9.63819961790468	10.0273629411021	7.9211505066406	1.11232070755143	0.217243685560071	0.25815503589647	-0.149725726670015	-0.147336485782297	-0.15191857130133	0.177111933859118	0.180419575613789	0.174076180794036	0.201653780172642	0.205027810138846	0.198554305353524	0.000255965339539174	0.000365886636522432	0.0003734704437543
134	8.47500280622663	0.19	7.92122224473442	7.57629044084972	8.26615404861911	0.21843943547677	9.97557513227587	9.57371871500719	10.3774315495445	1	0.74	1.36	6.62130645720397	6.89923550126069	7.17716454531741	9.15798107100981	9.54238691916174	9.92679276731366	9.34650594161786	9.74024137582349	10.1313247483996	7.92122224473442	1.11625387787802	-0.00766740851893087	0.068718676005009	-0.149725726670015	-0.147336485782297	-0.15191857130133	0.177111933859118	0.180419575613789	0.174076180794036	0.201653780172642	0.205027810138846	0.198554305353524	0.000255965339539174	0.000365886636522432	0.0003734704437543
134	8.47500280622663	0.19	7.92348698641934	7.57751265635517	8.26946131648351	0.214473232238339	9.7616502351353	9.36378649914991	10.1595139711207	1	0.74	1.36	6.51245244495963	6.78916407870032	7.06587571244101	9.02692699055189	9.41047769381219	9.79402839707249	9.21403883771546	9.6052053434289	9.99692764720253	7.92348698641934	1.10744246556981	0.0126992227004077	0.0150090759014074	-0.149725726670015	-0.147336485782297	-0.15191857130133	0.177111933859118	0.180419575613789	0.174076180794036	0.201653780172642	0.205027810138846	0.198554305353524	0.000255965339539174	0.000365886636522432	0.0003734704437543
134	8.47500280622663	0.19	7.92591501356206	7.57926261231195	8.27256741481218	0.212466176877788	9.75931056451344	9.3591576243618	10.1594635046651	1	0.73	1.37	6.481029248399	6.75812714684715	7.03522504529531	8.96829500145957	9.35173652013216	9.73517803880474	9.1447288594299	9.53689536196835	9.92786006006735	7.92591501356206	1.11232965491667	0.0122329177593018	0.0581825444823481	-0.149725726670015	-0.147336485782297	-0.15191857130133	0.177111933859118	0.180419575613789	0.174076180794036	0.201653780172642	0.205027810138846	0.198554305353524	0.000255965339539174	0.000365886636522432	0.0003734704437543
134	8.47500280622663	0.19	7.92632584800479	7.57664517867776	8.27600651733183	0.210540740752678	9.73270067482259	9.33132844333271	10.1340729063125	1	0.74	1.35	6.48580725822619	6.76478392784578	7.04376059746537	8.98780791458757	9.37440415763996	9.76100040069236	9.17632463181532	9.57154434281648	9.96558877201787	7.92632584800479	1.10279659154976	-0.0746515608675919	-0.102939274502902	-0.149725726670015	-0.147336485782297	-0.15191857130133	0.177111933859118	0.180419575613789	0.174076180794036	0.201653780172642	0.205027810138846	0.198554305353524	0.000255965339539174	0.000365886636522432	0.0003734704437543
134	8.47500280622663	0.19	7.92647868334337	7.57497146782497	8.27798589886178	0.210186898199214	9.80288705369743	9.39818956169644	10.2075845456984	0.99	0.74	1.33	6.54186963217867	6.82357050826339	7.10527138434811	9.0706559041308	9.46124939781461	9.85184289149842	9.26931630652228	9.66910569331747	10.0673814995097	7.92647868334337	1.10054168389267	0.0813944563625526	0.0368503537117696	-0.149725726670015	-0.147336485782297	-0.15191857130133	0.177111933859118	0.180419575613789	0.174076180794036	0.201653780172642	0.205027810138846	0.198554305353524	0.000255965339539174	0.000365886636522432	0.0003734704437543
134	8.47500280622663	0.19	7.92649461388189	7.57588286269483	8.27710636506895	0.214336826129069	9.85270045367339	9.45096306891834	10.2544378384284	1.01	0.74	1.35	6.51163809410459	6.78843194456415	7.0652257950237	8.9931585427556	9.37543577390213	9.75771300504866	9.18474633597878	9.574040611263	9.9653562791074	7.92649461388189	1.10664948142272	-0.112924852823297	-0.105440281126315	-0.149725726670015	-0.147336485782297	-0.15191857130133	0.177111933859118	0.180419575613789	0.174076180794036	0.201653780172642	0.205027810138846	0.198554305353524	0.000255965339539174	0.000365886636522432	0.0003734704437543
134	8.47500280622663	0.19	7.92673481940389	7.58004887852238	8.2734207602854	0.216350105204899	9.90715224568729	9.50559405451208	10.3087104368625	1	0.75	1.35	6.57229143297761	6.84993399214518	7.12757655131275	9.08917615810199	9.47314302186551	9.85710988562904	9.29027107831596	9.68203726553457	10.0736521290073	7.92673481940389	1.1050059063681	-0.0155131024107904	-0.013903751458012	-0.149725726670015	-0.147336485782297	-0.15191857130133	0.177111933859118	0.180419575613789	0.174076180794036	0.201653780172642	0.205027810138846	0.198554305353524	0.000255965339539174	0.000365886636522432	0.0003734704437543
134	8.47500280622663	0.19	7.92705322039061	7.58334889363751	8.27075754714372	0.218106982928542	9.88166493342024	9.48320360929285	10.2801262575476	1	0.73	1.35	6.59660609031618	6.87377955466303	7.15095301900987	9.14416378583849	9.52837947499363	9.91259516414877	9.33070383287406	9.72371079935441	10.115560894976	7.92705322039061	1.10767769092499	-0.134007811011354	-0.146549672145995	-0.149725726670015	-0.147336485782297	-0.15191857130133	0.177111933859118	0.180419575613789	0.174076180794036	0.201653780172642	0.205027810138846	0.198554305353524	0.000255965339539174	0.000365886636522432	0.0003734704437543
134	8.47500280622663	0.19	7.92743586381719	7.58150331114868	8.27336841648569	0.213809740519087	9.71697669698471	9.32015225404054	10.1138011399289	1	0.74	1.36	6.44094765420375	6.71518410391452	6.98942055362529	8.90586889341429	9.28505437947014	9.66423986552599	9.09417035593903	9.48145563171125	9.86805494676704	7.92743586381719	1.10659423696063	0.0325949419953523	0.0325605911088111	-0.149725726670015	-0.147336485782297	-0.15191857130133	0.177111933859118	0.180419575613789	0.174076180794036	0.201653780172642	0.205027810138846	0.198554305353524	0.000255965339539174	0.000365886636522432	0.0003734704437543
134	8.47500280622663	0.19	7.92885310764273	7.58168354499605	8.2760226702894	0.21351194249005	9.77833849026641	9.37865407427117	10.1780229062616	1	0.74	1.34	6.52277223723006	6.80074926801311	7.07872629879617	9.04122025855196	9.42652446215161	9.81182866575126	9.2351957269521	9.62811525852435	10.0212203808347	7.92885310764273	1.10330053679322	0.105092531234398	0.0809407810769353	-0.149725726670015	-0.147336485782297	-0.15191857130133	0.177111933859118	0.180419575613789	0.174076180794036	0.201653780172642	0.205027810138846	0.198554305353524	0.000255965339539174	0.000365886636522432	0.0003734704437543
134	8.47500280622663	0.19	7.93047682403767	7.58503764668705	8.27591600138829	0.223909084652127	10.0241990864681	9.62674470045931	10.421653472477	0.99	0.73	1.34	6.69711520359774	6.97361550500797	7.25011580641819	9.28384388309635	9.66714110195599	10.0504383208156	9.47640363445875	9.86774644107382	10.2589592803835	7.93047682403767	1.10230292510721	-0.104745426624027	-0.153509556019305	-0.149725726670015	-0.147336485782297	-0.15191857130133	0.177111933859118	0.180419575613789	0.174076180794036	0.201653780172642	0.205027810138846	0.198554305353524	0.000255965339539174	0.000365886636522432	0.0003734704437543
134	8.47500280622663	0.19	7.93094496087007	7.58700476853934	8.2748851532008	0.216994088666415	9.87396030313047	9.47450599110769	10.2734146151533	1	0.74	1.37	6.5730476633228	6.85017369339866	7.12729972347451	9.10212639069141	9.48588081955035	9.86963524840928	9.28390883681368	9.67546801158073	10.0665139327345	7.93094496087007	1.11182624276634	-0.0987564122996587	-0.0549243998842993	-0.149725726670015	-0.147336485782297	-0.15191857130133	0.177111933859118	0.180419575613789	0.174076180794036	0.201653780172642	0.205027810138846	0.198554305353524	0.000255965339539174	0.000365886636522432	0.0003734704437543
134	8.47500280622663	0.19	7.93107917825528	7.58067796990591	8.28148038660466	0.212436534310042	9.92993765558235	9.52275256596519	10.3371227451995	1.01	0.75	1.37	6.53118124281529	6.81044919619744	7.08971714957958	9.00438230035642	9.3894023025585	9.77442230476058	9.1938902322271	9.58768888950006	9.98116636391556	7.93107917825528	1.1192944154854	-0.0434679356259603	0.0884458618234098	-0.149725726670015	-0.147336485782297	-0.15191857130133	0.177111933859118	0.180419575613789	0.174076180794036	0.201653780172642	0.205027810138846	0.198554305353524	0.000255965339539174	0.000365886636522432	0.0003734704437543
134	8.47500280622663	0.19	7.93221723166727	7.58306144171131	8.28137302162323	0.208741949574329	9.69936136936104	9.29718688728802	10.1015358514341	1.01	0.74	1.36	6.41555613220359	6.6930780316727	6.9705999311418	8.86570094749768	9.24921036061375	9.63271977372982	9.05189521681076	9.44419911956559	9.83522704735788	7.93221723166727	1.11020638354072	0.0100923451394524	0.0505066501251344	-0.149725726670015	-0.147336485782297	-0.15191857130133	0.177111933859118	0.180419575613789	0.174076180794036	0.201653780172642	0.205027810138846	0.198554305353524	0.000255965339539174	0.000365886636522432	0.0003734704437543
134	8.47500280622663	0.19	7.93222332530641	7.58724249423335	8.27720415637947	0.219531718201098	10.0192974528092	9.61696651571412	10.4216283899043	1.02	0.75	1.37	6.59014417636351	6.86584638222391	7.14154858808431	9.08270008838219	9.46267970377767	9.84265931917316	9.27553409939545	9.66388430704943	10.0516688135973	7.93222332530641	1.12030574583781	0.0248138657954258	0.159149769415244	-0.149725726670015	-0.147336485782297	-0.15191857130133	0.177111933859118	0.180419575613789	0.174076180794036	0.201653780172642	0.205027810138846	0.198554305353524	0.000255965339539174	0.000365886636522432	0.0003734704437543
134	8.47500280622663	0.19	7.93233374386097	7.58575363096318	8.27891385675876	0.213168660995646	9.84981783609822	9.44679977198316	10.2528359002133	1	0.74	1.36	6.54303141356847	6.8221693139568	7.10130721434514	9.05479274303904	9.44108705755234	9.82738137206565	9.2418707874246	9.63636895223211	10.0299196012289	7.93233374386097	1.11387114649029	0.0961466084899084	0.157574030301788	-0.149725726670015	-0.147336485782297	-0.15191857130133	0.177111933859118	0.180419575613789	0.174076180794036	0.201653780172642	0.205027810138846	0.198554305353524	0.000255965339539174	0.000365886636522432	0.0003734704437543
134	8.47500280622663	0.19	7.93250408101834	7.57923056325259	8.28577759878409	0.204428749160368	9.80094550237478	9.38917645564871	10.2127145491009	1	0.75	1.34	6.49909556184684	6.78411804456664	7.06914052728644	8.99184247218994	9.38618615297752	9.78052983376511	9.19287213639681	9.59639125624616	9.99985388237377	7.93250408101834	1.10467102287019	-0.148672245522257	-0.134968756405869	-0.149725726670015	-0.147336485782297	-0.15191857130133	0.177111933859118	0.180419575613789	0.174076180794036	0.201653780172642	0.205027810138846	0.198554305353524	0.000255965339539174	0.000365886636522432	0.0003734704437543
134	8.47500280622663	0.19	7.93270593501703	7.58294975584784	8.28246211418622	0.206285384008335	9.6651157353366	9.26135676268195	10.0688747079913	1	0.74	1.35	6.39849396797882	6.67744330739505	6.95639264681128	8.84619903314756	9.23185875072959	9.61751846831161	9.03684370342073	9.42971999278449	9.82377575504477	7.93270593501703	1.10592811466211	-0.00783517505271203	-0.00150030582101272	-0.149725726670015	-0.147336485782297	-0.15191857130133	0.177111933859118	0.180419575613789	0.174076180794036	0.201653780172642	0.205027810138846	0.198554305353524	0.000255965339539174	0.000365886636522432	0.0003734704437543
134	8.47500280622663	0.19	7.9338390328147	7.58661048590022	8.28106757972918	0.211743116606772	9.78242781433649	9.38045835736623	10.1843972713067	1	0.74	1.35	6.48593208374513	6.76386590087057	7.04179971799601	8.96983098785949	9.35420432591429	9.73857766396909	9.16035862331274	9.55218678379154	9.94516360679738	7.9338390328147	1.10980849809521	-0.0668696395712212	-0.0271704983989812	-0.149725726670015	-0.147336485782297	-0.15191857130133	0.177111933859118	0.180419575613789	0.174076180794036	0.201653780172642	0.205027810138846	0.198554305353524	0.000255965339539174	0.000365886636522432	0.0003734704437543
134	8.47500280622663	0.19	7.93531142476584	7.58874284706592	8.28188000246576	0.218736278836798	9.92789361860742	9.52830537534456	10.3274818618703	1	0.74	1.36	6.62126652980133	6.89894237630229	7.17661822280325	9.17474383140614	9.55950477530544	9.94426571920474	9.36338868488434	9.75482222781566	10.1484225398023	7.93531142476584	1.10612286475745	0.179450549454391	0.162001238471857	-0.149725726670015	-0.147336485782297	-0.15191857130133	0.177111933859118	0.180419575613789	0.174076180794036	0.201653780172642	0.205027810138846	0.198554305353524	0.000255965339539174	0.000365886636522432	0.0003734704437543
134	8.47500280622663	0.19	7.93554291026186	7.58203557682045	8.28905024370327	0.204576896959041	9.67966915270746	9.27318044213713	10.0861578632778	0.99	0.73	1.35	6.45160185102645	6.7344070152202	7.01721217941394	8.94374604701529	9.33579404187581	9.72784203673633	9.13046641814966	9.53057649080825	9.93090174459083	7.93554291026186	1.10360358650608	-0.0828668940665725	-0.120804119322355	-0.149725726670015	-0.147336485782297	-0.15191857130133	0.177111933859118	0.180419575613789	0.174076180794036	0.201653780172642	0.205027810138846	0.198554305353524	0.000255965339539174	0.000365886636522432	0.0003734704437543
134	8.47500280622663	0.19	7.93644718746708	7.5912405409623	8.28165383397186	0.216208678249125	9.84390764298573	9.44474640335293	10.2430688826185	1.01	0.75	1.35	6.50858491194845	6.78365580435339	7.05872669675833	8.98959388770628	9.36951911669266	9.74944434567905	9.18385987837425	9.5722796215662	9.96051611223289	7.93644718746708	1.1121574035735	-0.0442152253452258	0.0100056033432291	-0.149725726670015	-0.147336485782297	-0.15191857130133	0.177111933859118	0.180419575613789	0.174076180794036	0.201653780172642	0.205027810138846	0.198554305353524	0.000255965339539174	0.000365886636522432	0.0003734704437543
134	8.47500280622663	0.19	7.93676353498372	7.59014371562665	8.28338335434078	0.216656822976862	9.91478641206889	9.51328194817763	10.3162908759601	1.01	0.74	1.37	6.56791120221159	6.84510740857805	7.12230361494451	9.07796250090062	9.46109447228587	9.84422644367113	9.26049812075083	9.65080172706326	10.042000636724	7.93676353498372	1.11559208566109	-0.00470756907602335	0.0625336854854959	-0.149725726670015	-0.147336485782297	-0.15191857130133	0.177111933859118	0.180419575613789	0.174076180794036	0.201653780172642	0.205027810138846	0.198554305353524	0.000255965339539174	0.000365886636522432	0.0003734704437543
134	8.47500280622663	0.19	7.93693243496146	7.58946564571177	8.28439922421115	0.211518666477265	9.74681807275213	9.34604236841362	10.1475937770906	1	0.74	1.35	6.49945115498528	6.7781597261401	7.05686829729492	9.00855100870511	9.39485445494082	9.78115790117653	9.20074469416912	9.59619255277817	9.99137193751008	7.93693243496146	1.10778748348566	0.0492264929248159	0.0652274946211145	-0.149725726670015	-0.147336485782297	-0.15191857130133	0.177111933859118	0.180419575613789	0.174076180794036	0.201653780172642	0.205027810138846	0.198554305353524	0.000255965339539174	0.000365886636522432	0.0003734704437543
134	8.47500280622663	0.19	7.9381052114686	7.5939999518369	8.2822104711003	0.216654348798326	9.82441357821319	9.42656590954768	10.2222612468787	1.02	0.74	1.37	6.45657135010673	6.72907057027457	7.00156979044241	8.89697868985165	9.27247516055888	9.64797163126611	9.08129836764163	9.46461552876894	9.84659407032059	7.9381052114686	1.1162920036823	0.0427538502616476	0.116188883702305	-0.149725726670015	-0.147336485782297	-0.15191857130133	0.177111933859118	0.180419575613789	0.174076180794036	0.201653780172642	0.205027810138846	0.198554305353524	0.000255965339539174	0.000365886636522432	0.0003734704437543
134	8.47500280622663	0.19	7.9387596354976	7.59013470031051	8.2873845706847	0.211637416356948	9.68274447777674	9.2847450793862	10.0807438761673	1.01	0.74	1.36	6.40166052774109	6.67607377408838	6.95048702043568	8.8436806994697	9.22277345515144	9.60186621083318	9.02929939474421	9.41478254456098	9.80223979446414	7.9387596354976	1.10943107358575	-0.119427315891602	-0.0859689209054558	-0.149725726670015	-0.147336485782297	-0.15191857130133	0.177111933859118	0.180419575613789	0.174076180794036	0.201653780172642	0.205027810138846	0.198554305353524	0.000255965339539174	0.000365886636522432	0.0003734704437543
134	8.47500280622663	0.19	7.93950623104522	7.58720555343273	8.29180690865772	0.212983517676098	9.86245676459037	9.45869871269681	10.2662148164839	0.99	0.74	1.35	6.60369389102067	6.88558198807579	7.16747008513091	9.16702172590036	9.55832912939626	9.94963653289216	9.35952762797165	9.75983965435561	10.1581416743865	7.93950623104522	1.10009749665458	-0.138659537029707	-0.186382294555592	-0.149725726670015	-0.147336485782297	-0.15191857130133	0.177111933859118	0.180419575613789	0.174076180794036	0.201653780172642	0.205027810138846	0.198554305353524	0.000255965339539174	0.000365886636522432	0.0003734704437543
134	8.47500280622663	0.19	7.94377637849721	7.59390677579569	8.29364598119873	0.216062277852181	9.95816463421391	9.55419587904896	10.3621333893789	1	0.73	1.36	6.63571953735036	6.91628981192526	7.19686008650016	9.19287257058784	9.58156391999527	9.97025526940269	9.37665372311506	9.77322762941878	10.1700255795724	7.94377637849721	1.10251668514501	-0.0423254667705855	-0.0937493151940143	-0.149725726670015	-0.147336485782297	-0.15191857130133	0.177111933859118	0.180419575613789	0.174076180794036	0.201653780172642	0.205027810138846	0.198554305353524	0.000255965339539174	0.000365886636522432	0.0003734704437543
134	8.47500280622663	0.19	7.94389624453974	7.59584916255707	8.29194332652241	0.215897020056764	9.97204163184741	9.56731248734077	10.3767707763541	0.99	0.73	1.36	6.69830609815044	6.98166672845652	7.26502735876259	9.30854685002409	9.70232934727139	10.0961118445187	9.49872982916832	9.899630134897	10.3014244896994	7.94389624453974	1.10469466576953	0.108626509680342	0.0822280050185829	-0.149725726670015	-0.147336485782297	-0.15191857130133	0.177111933859118	0.180419575613789	0.174076180794036	0.201653780172642	0.205027810138846	0.198554305353524	0.000255965339539174	0.000365886636522432	0.0003734704437543
134	8.47500280622663	0.19	7.94469304165391	7.59682180842445	8.29256427488338	0.207848897844099	9.59851203376584	9.19944005539077	9.99758401214092	1	0.74	1.36	6.3583494309982	6.63417481508139	6.91000019916459	8.79209906001582	9.1735005741106	9.55490208820538	8.97165760456554	9.36125042571032	9.75170126053252	7.94469304165391	1.11064720518988	0.0317912077108572	0.0554551638273913	-0.149725726670015	-0.147336485782297	-0.15191857130133	0.177111933859118	0.180419575613789	0.174076180794036	0.201653780172642	0.205027810138846	0.198554305353524	0.000255965339539174	0.000365886636522432	0.0003734704437543
134	8.47500280622663	0.19	7.94596225560898	7.60141104615385	8.29051346506411	0.218380999065314	9.91481349473379	9.51533643284044	10.3142905566272	1	0.74	1.36	6.60554536683893	6.88286229346287	7.16017922008681	9.14936324820374	9.53347586202295	9.91758847584216	9.33969246742859	9.73204842299776	10.1225540734181	7.94596225560898	1.10940368521733	-0.000892080137300868	0.00348661541183706	-0.149725726670015	-0.147336485782297	-0.15191857130133	0.177111933859118	0.180419575613789	0.174076180794036	0.201653780172642	0.205027810138846	0.198554305353524	0.000255965339539174	0.000365886636522432	0.0003734704437543
134	8.47500280622663	0.19	7.94611311868087	7.59620704222352	8.29601919513822	0.212597000941995	9.75268352596891	9.35295856856062	10.1524084833772	1	0.74	1.36	6.47452736666331	6.75123448098517	7.02794159530702	8.95811870792274	9.34096907475954	9.72381944159634	9.14586829783185	9.53532756968086	9.92721740586907	7.94611311868087	1.10519822648771	0.020190568144899	0.0119345147233155	-0.149725726670015	-0.147336485782297	-0.15191857130133	0.177111933859118	0.180419575613789	0.174076180794036	0.201653780172642	0.205027810138846	0.198554305353524	0.000255965339539174	0.000365886636522432	0.0003734704437543
134	8.47500280622663	0.19	7.9464827536579	7.5971961095886	8.29576939772721	0.213160212769025	9.83167839676047	9.42939239999266	10.2339643935283	1	0.74	1.36	6.53792048314215	6.8168476660168	7.09577484889144	9.05143470197665	9.43759589633593	9.82375709069521	9.23863886126972	9.63232816580257	10.0278972598823	7.9464827536579	1.10905466526726	-0.0898586042968024	-0.0691704043470892	-0.149725726670015	-0.147336485782297	-0.15191857130133	0.177111933859118	0.180419575613789	0.174076180794036	0.201653780172642	0.205027810138846	0.198554305353524	0.000255965339539174	0.000365886636522432	0.0003734704437543
134	8.47500280622663	0.19	7.94754192492811	7.60016722776547	8.29491662209074	0.210644188419432	9.7215912920529	9.32080192490372	10.1223806592021	1	0.73	1.37	6.47313691857456	6.75147825336183	7.02981958814911	8.96737808737242	9.35297042348062	9.73856275958883	9.14278438032198	9.53552706112523	9.92790392617278	7.94754192492811	1.10876264784006	0.13806596635825	0.148958422754178	-0.149725726670015	-0.147336485782297	-0.15191857130133	0.177111933859118	0.180419575613789	0.174076180794036	0.201653780172642	0.205027810138846	0.198554305353524	0.000255965339539174	0.000365886636522432	0.0003734704437543
134	8.47500280622663	0.19	7.94775194975859	7.60226541384805	8.29323848566913	0.213310596577554	9.89549154798067	9.4907759198209	10.3002071761404	1	0.74	1.36	6.592859100799	6.87399871834874	7.15513833589848	9.13413208920681	9.52363933681312	9.91314658441942	9.326536173169	9.72355962322273	10.1216697019284	7.94775194975859	1.11426778268423	-0.0276200885469507	0.0346855746920191	-0.149725726670015	-0.147336485782297	-0.15191857130133	0.177111933859118	0.180419575613789	0.174076180794036	0.201653780172642	0.205027810138846	0.198554305353524	0.000255965339539174	0.000365886636522432	0.0003734704437543
134	8.47500280622663	0.19	7.94882183010019	7.60163323218709	8.29601042801328	0.213931549437892	9.74406586355583	9.34627926893046	10.1418524581812	1	0.74	1.35	6.46613707696215	6.74134206219901	7.01654704743588	8.94450115070797	9.32518768392452	9.70587421714107	9.13221481408298	9.52070808844004	9.90963628645876	7.94882183010019	1.10471715402274	-0.191527742184089	-0.203916671804598	-0.149725726670015	-0.147336485782297	-0.15191857130133	0.177111933859118	0.180419575613789	0.174076180794036	0.201653780172642	0.205027810138846	0.198554305353524	0.000255965339539174	0.000365886636522432	0.0003734704437543
134	8.47500280622663	0.19	7.94915728360498	7.60054369642617	8.29777087078379	0.210027739842093	9.67357906524554	9.27402832028623	10.0731298102049	1.01	0.73	1.36	6.40314971119874	6.67901507939038	6.95488044758202	8.85045637800858	9.23175847424307	9.61306057047757	9.02805769432193	9.41684811884797	9.80566486376244	7.94915728360498	1.10844437884044	-0.0907768117703141	-0.0744931575925067	-0.149725726670015	-0.147336485782297	-0.15191857130133	0.177111933859118	0.180419575613789	0.174076180794036	0.201653780172642	0.205027810138846	0.198554305353524	0.000255965339539174	0.000365886636522432	0.0003734704437543
134	8.47500280622663	0.19	7.94925027359523	7.60183651149928	8.29666403569117	0.216860172917609	10.0301588245873	9.62422547402483	10.4360921751499	1	0.73	1.35	6.66938426198204	6.95068746990897	7.2319906778359	9.23150205404604	9.62087100322929	10.0102399524125	9.42187778216875	9.81952217529655	10.2163228473546	7.94925027359523	1.10765373378021	0.11107883829676	0.125135705015084	-0.149725726670015	-0.147336485782297	-0.15191857130133	0.177111933859118	0.180419575613789	0.174076180794036	0.201653780172642	0.205027810138846	0.198554305353524	0.000255965339539174	0.000365886636522432	0.0003734704437543
134	8.47500280622663	0.19	7.95085253709291	7.60411167620643	8.29759339797938	0.210922143390219	9.76291282814189	9.3607560253215	10.1650696309623	1	0.74	1.36	6.48901323915203	6.76779422763815	7.04657521612427	8.98302014412566	9.36894865791883	9.754877171712	9.16764733974743	9.56291038277283	9.95577310798578	7.95085253709291	1.1058998838131	-0.0826347544287896	-0.0976593333631997	-0.149725726670015	-0.147336485782297	-0.15191857130133	0.177111933859118	0.180419575613789	0.174076180794036	0.201653780172642	0.205027810138846	0.198554305353524	0.000255965339539174	0.000365886636522432	0.0003734704437543
134	8.47500280622663	0.19	7.95135035751592	7.60720162600781	8.29549908902403	0.223257396511309	9.9487883527881	9.55358283908449	10.3439938664917	1	0.73	1.36	6.63085800782553	6.90515841317267	7.17945881851981	9.18376051263308	9.5636674912252	9.94357446981731	9.36355972842801	9.75107511341619	10.1387247776392	7.95135035751592	1.10843007782217	-0.180288026415881	-0.202878709986889	-0.149725726670015	-0.147336485782297	-0.15191857130133	0.177111933859118	0.180419575613789	0.174076180794036	0.201653780172642	0.205027810138846	0.198554305353524	0.000255965339539174	0.000365886636522432	0.0003734704437543
134	8.47500280622663	0.19	7.95160236193029	7.60689884187754	8.29630588198303	0.213883551282974	9.59864097686463	9.20673520086438	9.99054675286487	1	0.74	1.35	6.39413218925017	6.66631307452652	6.93849395980287	8.8580451540444	9.23510813937008	9.61217112469576	9.0429848064759	9.42811664083856	9.81301089153066	7.95160236193029	1.1011078851633	0.0342743870923506	-0.0186248107047396	-0.149725726670015	-0.147336485782297	-0.15191857130133	0.177111933859118	0.180419575613789	0.174076180794036	0.201653780172642	0.205027810138846	0.198554305353524	0.000255965339539174	0.000365886636522432	0.0003734704437543
134	8.47500280622663	0.19	7.95187922153868	7.60697265760459	8.29678578547277	0.212694160690344	9.70656664710358	9.30884725997863	10.1042860342285	1	0.73	1.34	6.45803730720893	6.73395617966651	7.0098750521241	8.94281979147849	9.32490069873831	9.70698160599813	9.12867795550155	9.51882524499473	9.90958864721626	7.95187922153868	1.09984150377344	0.0145293458654468	-0.0600349819309108	-0.149725726670015	-0.147336485782297	-0.15191857130133	0.177111933859118	0.180419575613789	0.174076180794036	0.201653780172642	0.205027810138846	0.198554305353524	0.000255965339539174	0.000365886636522432	0.0003734704437543
134	8.47500280622663	0.19	7.95274352000686	7.59977235295643	8.30571468705729	0.210730024149584	9.69028228120461	9.29088677051459	10.0896777918946	1	0.73	1.35	6.451303614111	6.72863146937573	7.00595932464045	8.93656480485909	9.32072876597617	9.70489272709325	9.12224690807759	9.51571350939874	9.90668505576013	7.95274352000686	1.09923933299767	-0.22861085321356	-0.289260023905495	-0.149725726670015	-0.147336485782297	-0.15191857130133	0.177111933859118	0.180419575613789	0.174076180794036	0.201653780172642	0.205027810138846	0.198554305353524	0.000255965339539174	0.000365886636522432	0.0003734704437543
134	8.47500280622663	0.19	7.95351384911634	7.60272131753562	8.30430638069707	0.209591070236483	9.83899295653661	9.43207453708709	10.2459113759861	1	0.74	1.36	6.55477854406929	6.83756470256567	7.12035086106205	9.08282065201754	9.47467156554986	9.86652247908218	9.27181913128388	9.6728294079286	10.0732645390196	7.95351384911634	1.10827995931233	-0.149734627002731	-0.121021835822408	-0.149725726670015	-0.147336485782297	-0.15191857130133	0.177111933859118	0.180419575613789	0.174076180794036	0.201653780172642	0.205027810138846	0.198554305353524	0.000255965339539174	0.000365886636522432	0.0003734704437543
134	8.47500280622663	0.19	7.95352111658468	7.60524259203557	8.30179964113378	0.213545306555929	9.94461625145265	9.53817569636942	10.3510568065359	1.02	0.74	1.37	6.52032709546104	6.79817114534703	7.07601519523302	8.97818178702765	9.36075989266547	9.74333799830329	9.16478130172355	9.55578588361961	9.94436822828898	7.95352111658468	1.12001898319317	0.154100546120327	0.26360769669713	-0.149725726670015	-0.147336485782297	-0.15191857130133	0.177111933859118	0.180419575613789	0.174076180794036	0.201653780172642	0.205027810138846	0.198554305353524	0.000255965339539174	0.000365886636522432	0.0003734704437543
134	8.47500280622663	0.19	7.95354166479941	7.60411870393449	8.30296462566433	0.213437495447705	9.79779133835699	9.39722300283162	10.1983596738824	1	0.74	1.36	6.49528065996627	6.77215008851435	7.04901951706242	8.98156525600319	9.36441566233341	9.74726606866362	9.16646956372428	9.55776003147613	9.94758677440403	7.95354166479941	1.10644227783817	-0.0110412765324222	-0.00335735643908243	-0.149725726670015	-0.147336485782297	-0.15191857130133	0.177111933859118	0.180419575613789	0.174076180794036	0.201653780172642	0.205027810138846	0.198554305353524	0.000255965339539174	0.000365886636522432	0.0003734704437543
134	8.47500280622663	0.19	7.95357637757513	7.60008485571376	8.30706789943651	0.206571109970437	9.67206893050297	9.26837170542339	10.0757661555825	1	0.73	1.34	6.44178628433412	6.72236752667032	7.00294876900652	8.92666426183935	9.31547792903538	9.70429159623141	9.11584601899655	9.51285115499974	9.9082919863234	7.95357637757513	1.09494544765852	0.0504817727425497	-0.0488021378755003	-0.149725726670015	-0.147336485782297	-0.15191857130133	0.177111933859118	0.180419575613789	0.174076180794036	0.201653780172642	0.205027810138846	0.198554305353524	0.000255965339539174	0.000365886636522432	0.0003734704437543
134	8.47500280622663	0.19	7.95445994436751	7.60957696850407	8.29934292023096	0.216252679358925	9.86758329027468	9.46751396405989	10.2676526164895	1.01	0.74	1.35	6.53708624403956	6.81332430389233	7.08956236374509	9.03576816899161	9.41759318630073	9.79941820360985	9.22453778028476	9.61518494770276	10.0056834888763	7.95445994436751	1.10685314705322	0.0698199779342073	0.0763108497941354	-0.149725726670015	-0.147336485782297	-0.15191857130133	0.177111933859118	0.180419575613789	0.174076180794036	0.201653780172642	0.205027810138846	0.198554305353524	0.000255965339539174	0.000365886636522432	0.0003734704437543
134	8.47500280622663	0.19	7.95495936366535	7.60070435193556	8.30921437539515	0.207305519039596	9.81889332748365	9.40998383277492	10.2278028221924	1	0.74	1.36	6.4996944335638	6.78213772080226	7.06458100804072	8.98532410443623	9.37578007169751	9.7662360389588	9.17511608628526	9.57361630740702	9.97447118164393	7.95495936366535	1.10762415532923	-0.121129547721935	-0.0950263106269954	-0.149725726670015	-0.147336485782297	-0.15191857130133	0.177111933859118	0.180419575613789	0.174076180794036	0.201653780172642	0.205027810138846	0.198554305353524	0.000255965339539174	0.000365886636522432	0.0003734704437543
134	8.47500280622663	0.19	7.95533239792364	7.60903904201765	8.30162575382963	0.212033759129981	9.78313222222527	9.38148349951264	10.1847809449379	1.01	0.74	1.36	6.46067045983036	6.73727064126146	7.01387082269256	8.92112738051715	9.30306691254613	9.6850064445751	9.10767622121358	9.49691276203478	9.88647785905492	7.95533239792364	1.10993153369668	-0.076742008518432	-0.0489694340837653	-0.149725726670015	-0.147336485782297	-0.15191857130133	0.177111933859118	0.180419575613789	0.174076180794036	0.201653780172642	0.205027810138846	0.198554305353524	0.000255965339539174	0.000365886636522432	0.0003734704437543
134	8.47500280622663	0.19	7.95604292253953	7.60865007471038	8.30343577036867	0.221235725123747	10.0061845525614	9.60636773524217	10.4060013698806	1	0.73	1.35	6.66820870986028	6.94573941210642	7.22327011435256	9.23587412143569	9.62027100256341	10.0046678836911	9.42350730410978	9.81566590422242	10.2083263398965	7.95604292253953	1.10457763689559	0.154142610050726	0.112873977158219	-0.149725726670015	-0.147336485782297	-0.15191857130133	0.177111933859118	0.180419575613789	0.174076180794036	0.201653780172642	0.205027810138846	0.198554305353524	0.000255965339539174	0.000365886636522432	0.0003734704437543
134	8.47500280622663	0.19	7.95775570668967	7.60288011469763	8.31263129868172	0.206496745783758	9.76890327531247	9.36107181206549	10.1767347385594	1	0.74	1.36	6.49741054592602	6.78048159841447	7.06355265090292	8.99902573668383	9.39108402954498	9.78314232240612	9.18595996109451	9.58636054627054	9.98740177498966	7.95775570668967	1.10689140647549	-0.00169849116370435	0.00880852534605079	-0.149725726670015	-0.147336485782297	-0.15191857130133	0.177111933859118	0.180419575613789	0.174076180794036	0.201653780172642	0.205027810138846	0.198554305353524	0.000255965339539174	0.000365886636522432	0.0003734704437543
134	8.47500280622663	0.19	7.95777139025117	7.61022088675913	8.3053218937432	0.208081825375323	9.64747844303642	9.24665412226745	10.0483027638054	0.99	0.74	1.34	6.45123675617953	6.73088521677118	7.01053367736282	8.95300113377473	9.34109617343315	9.72919121309157	9.14512002840672	9.54000502650887	9.93765852843293	7.95777139025117	1.10270942137574	-0.0557314665475973	-0.0942978648230446	-0.149725726670015	-0.147336485782297	-0.15191857130133	0.177111933859118	0.180419575613789	0.174076180794036	0.201653780172642	0.205027810138846	0.198554305353524	0.000255965339539174	0.000365886636522432	0.0003734704437543
134	8.47500280622663	0.19	7.95927540826949	7.61153123830722	8.30701957823175	0.215383248871637	9.83186214015258	9.43221586059876	10.2315084197064	1	0.73	1.36	6.55450693529151	6.83222368284193	7.10994043039234	9.08224577980837	9.46706370483658	9.85188162986479	9.26194045787483	9.65524996610051	10.0463994006503	7.95927540826949	1.1068933971626	-0.106828751742182	-0.12654690103767	-0.149725726670015	-0.147336485782297	-0.15191857130133	0.177111933859118	0.180419575613789	0.174076180794036	0.201653780172642	0.205027810138846	0.198554305353524	0.000255965339539174	0.000365886636522432	0.0003734704437543
134	8.47500280622663	0.19	7.95984908483176	7.61210712061999	8.30759104904353	0.214720684448102	9.86434266260791	9.46258843481304	10.2660968904028	1	0.73	1.36	6.58137848825239	6.86080484718034	7.1402312061083	9.12257839084016	9.5098967722913	9.89721515374245	9.30327607918549	9.69931582209553	10.0930395151307	7.95984908483176	1.1075694828599	-0.0399221572237879	-0.0433529467219934	-0.149725726670015	-0.147336485782297	-0.15191857130133	0.177111933859118	0.180419575613789	0.174076180794036	0.201653780172642	0.205027810138846	0.198554305353524	0.000255965339539174	0.000365886636522432	0.0003734704437543
134	8.47500280622663	0.19	7.96099343018437	7.61192450709074	8.31006235327801	0.215824743122917	9.95824858053217	9.55399294583377	10.3625042152306	0.99	0.74	1.37	6.65398824005538	6.93553672501971	7.21708520998403	9.2280892202986	9.61855497487424	10.0090207294499	9.41297034274691	9.81055037362795	10.2092425665319	7.96099343018437	1.11029768804515	-0.0907514605570306	-0.0654541393491972	-0.149725726670015	-0.147336485782297	-0.15191857130133	0.177111933859118	0.180419575613789	0.174076180794036	0.201653780172642	0.205027810138846	0.198554305353524	0.000255965339539174	0.000365886636522432	0.0003734704437543
134	8.47500280622663	0.19	7.9610067276308	7.61502391952185	8.30698953573975	0.217847843800547	9.90273741347445	9.50312274468689	10.302352082262	1	0.73	1.36	6.60655654663395	6.88436805945329	7.16217957227264	9.15585908996301	9.54087101667381	9.92588294338461	9.33629671594399	9.72925023963858	10.1220872958179	7.9610067276308	1.10390127515247	0.0203750556398105	-0.0273787477009396	-0.149725726670015	-0.147336485782297	-0.15191857130133	0.177111933859118	0.180419575613789	0.174076180794036	0.201653780172642	0.205027810138846	0.198554305353524	0.000255965339539174	0.000365886636522432	0.0003734704437543
134	8.47500280622663	0.19	7.96222617030217	7.61350101349586	8.31095132710847	0.211315922090742	9.70001565673671	9.30092181245672	10.0991095010167	1.01	0.74	1.36	6.41544863556521	6.69072952818807	6.96601042081093	8.86412697503274	9.24447836191504	9.62482974879734	9.05135259060692	9.43940344253711	9.82876428515976	7.96222617030217	1.1088533403627	-0.00575906436180481	0.0347590299192545	-0.149725726670015	-0.147336485782297	-0.15191857130133	0.177111933859118	0.180419575613789	0.174076180794036	0.201653780172642	0.205027810138846	0.198554305353524	0.000255965339539174	0.000365886636522432	0.0003734704437543
134	8.47500280622663	0.19	7.96229138053935	7.61545540303059	8.30912735804811	0.216872779325093	9.91107588483268	9.50997685958801	10.3121749100773	1.01	0.74	1.36	6.54879794367656	6.82500434359904	7.10121074352153	9.04262582022741	9.42401354132252	9.80540126241763	9.23425759109111	9.62304911200203	10.0122536158415	7.96229138053935	1.11176703952019	-0.0660200197089901	-0.0199298937890095	-0.149725726670015	-0.147336485782297	-0.15191857130133	0.177111933859118	0.180419575613789	0.174076180794036	0.201653780172642	0.205027810138846	0.198554305353524	0.000255965339539174	0.000365886636522432	0.0003734704437543
134	8.47500280622663	0.19	7.9632174306502	7.61692009955456	8.30951476174583	0.218165946560684	9.93977863508419	9.53904325200653	10.3405140181618	1	0.75	1.36	6.59192784579059	6.8688548562586	7.1457818667266	9.1144738928429	9.49737310930587	9.88027232576885	9.30823532867735	9.69845274424086	10.0907430669251	7.9632174306502	1.11591514703381	-0.00871246760410603	0.0689673480696521	-0.149725726670015	-0.147336485782297	-0.15191857130133	0.177111933859118	0.180419575613789	0.174076180794036	0.201653780172642	0.205027810138846	0.198554305353524	0.000255965339539174	0.000365886636522432	0.0003734704437543
134	8.47500280622663	0.19	7.96377369524386	7.60936093198685	8.31818645850088	0.207700419717177	9.68737862252229	9.28443019268312	10.0903270523615	1.01	0.74	1.36	6.40644051808596	6.68448290669212	6.96252529529827	8.85293786188192	9.23715933125333	9.62138080062474	9.0363887764792	9.42768318695559	9.81862912821999	7.96377369524386	1.10596090153902	0.0038992653428757	-0.00336543930746963	-0.149725726670015	-0.147336485782297	-0.15191857130133	0.177111933859118	0.180419575613789	0.174076180794036	0.201653780172642	0.205027810138846	0.198554305353524	0.000255965339539174	0.000365886636522432	0.0003734704437543
134	8.47500280622663	0.19	7.96415592641155	7.61652130231987	8.31179055050323	0.213145204843721	9.67752860140905	9.28153228515076	10.0735249176673	0.99	0.73	1.34	6.49196642428738	6.76894599084055	7.04592555739371	9.01840665038838	9.40317671877316	9.78794678715795	9.20781206076799	9.60028630060261	9.99265454768313	7.96415592641155	1.09621012789037	-0.0615794603557588	-0.165712724982117	-0.149725726670015	-0.147336485782297	-0.15191857130133	0.177111933859118	0.180419575613789	0.174076180794036	0.201653780172642	0.205027810138846	0.198554305353524	0.000255965339539174	0.000365886636522432	0.0003734704437543
134	8.47500280622663	0.19	7.96489747694799	7.61826784403099	8.31152710986499	0.210353056192329	9.84887925451209	9.44248641494239	10.2552720940818	1	0.74	1.36	6.54512311606745	6.82681705255675	7.10851098904606	9.06040303606991	9.45035148350931	9.8402999309487	9.24623374568991	9.64395827233428	10.0418316207039	7.96489747694799	1.11405971827311	-0.138229085417943	-0.0845677746742269	-0.149725726670015	-0.147336485782297	-0.15191857130133	0.177111933859118	0.180419575613789	0.174076180794036	0.201653780172642	0.205027810138846	0.198554305353524	0.000255965339539174	0.000365886636522432	0.0003734704437543
134	8.47500280622663	0.19	7.96555658452954	7.61585926858185	8.31525390047723	0.210273771696597	9.71524167867237	9.31426740887698	10.1162159484678	1.01	0.74	1.35	6.42217861705423	6.69864999890598	6.97512138075773	8.87211223131571	9.25405195532493	9.63599167933416	9.06031440199721	9.44944490449167	9.83999676028153	7.96555658452954	1.10481393459789	-0.172083299234431	-0.17276907045592	-0.149725726670015	-0.147336485782297	-0.15191857130133	0.177111933859118	0.180419575613789	0.174076180794036	0.201653780172642	0.205027810138846	0.198554305353524	0.000255965339539174	0.000365886636522432	0.0003734704437543
134	8.47500280622663	0.19	7.96558357471	7.61442806442252	8.31673908499749	0.210138199827658	9.7478823049556	9.34539656645942	10.1503680434518	1	0.74	1.34	6.50040458194545	6.78036275387346	7.06032092580147	9.01062636974903	9.39869428992244	9.78676221009585	9.20769543593395	9.60342558987968	10.0024952160469	7.96558357471	1.10043121502518	0.0196558372496361	-0.0271199421816781	-0.149725726670015	-0.147336485782297	-0.15191857130133	0.177111933859118	0.180419575613789	0.174076180794036	0.201653780172642	0.205027810138846	0.198554305353524	0.000255965339539174	0.000365886636522432	0.0003734704437543
134	8.47500280622663	0.19	7.96865466568868	7.6216487444504	8.31566058692695	0.217200397342559	9.90599422348206	9.50548711483503	10.3065013321291	1.01	0.74	1.35	6.54973650976478	6.82570511613233	7.10167372249988	9.04605775220355	9.42720712321628	9.80835649422902	9.23662676281805	9.6260776849657	10.0161961415643	7.96865466568868	1.11020651510432	0.0414236095207891	0.0804046206686301	-0.149725726670015	-0.147336485782297	-0.15191857130133	0.177111933859118	0.180419575613789	0.174076180794036	0.201653780172642	0.205027810138846	0.198554305353524	0.000255965339539174	0.000365886636522432	0.0003734704437543
134	8.47500280622663	0.19	7.97097099037438	7.62461841866134	8.31732356208741	0.213929272708279	9.86985736303795	9.46693279519005	10.2727819308859	1	0.74	1.36	6.57451863438413	6.85433841729345	7.13415820020277	9.10776880260181	9.49540689914681	9.88304499569181	9.2946385640632	9.69079203583876	10.0867893423492	7.97097099037438	1.11009001726824	-0.0882287564187556	-0.0711613825560216	-0.149725726670015	-0.147336485782297	-0.15191857130133	0.177111933859118	0.180419575613789	0.174076180794036	0.201653780172642	0.205027810138846	0.198554305353524	0.000255965339539174	0.000365886636522432	0.0003734704437543
134	8.47500280622663	0.19	7.97106713036889	7.6253130098667	8.31682125087108	0.213592768351888	9.77480318116525	9.3753593979863	10.1742469643442	0.99	0.73	1.34	6.55933252008507	6.83879749691723	7.11826247374939	9.11293192441933	9.50119480045628	9.88945767649323	9.30685190028067	9.70395043022077	10.1007339506432	7.97106713036889	1.10021936231819	-0.0296887444846948	-0.108448520851675	-0.149725726670015	-0.147336485782297	-0.15191857130133	0.177111933859118	0.180419575613789	0.174076180794036	0.201653780172642	0.205027810138846	0.198554305353524	0.000255965339539174	0.000365886636522432	0.0003734704437543
134	8.47500280622663	0.19	7.97379852736359	7.62561278717446	8.32198426755271	0.215222743813877	9.8818086701747	9.47994131286625	10.2836760274832	1	0.73	1.34	6.59388518470913	6.87340877310708	7.15293236150504	9.14014932873761	9.52761245059884	9.91507557246008	9.32738569211734	9.72117343058228	10.1168199341185	7.97379852736359	1.10007108608232	0.0728065386551795	0.0152479945265692	-0.149725726670015	-0.147336485782297	-0.15191857130133	0.177111933859118	0.180419575613789	0.174076180794036	0.201653780172642	0.205027810138846	0.198554305353524	0.000255965339539174	0.000365886636522432	0.0003734704437543
134	8.47500280622663	0.19	7.97445360783601	7.62238677308889	8.32652044258312	0.209351769132675	9.78251568819189	9.37764060053601	10.1873907758478	1	0.74	1.36	6.52214447465076	6.80373490110915	7.08532532756755	9.04039155311708	9.43070607661274	9.82102060010839	9.23298668300217	9.6310848723847	10.0292400433289	7.97445360783601	1.10481450534865	0.117048668147581	0.103800672572077	-0.149725726670015	-0.147336485782297	-0.15191857130133	0.177111933859118	0.180419575613789	0.174076180794036	0.201653780172642	0.205027810138846	0.198554305353524	0.000255965339539174	0.000365886636522432	0.0003734704437543
134	8.47500280622663	0.19	7.97546094725847	7.62618402432047	8.32473787019648	0.210418652474164	9.79905445003802	9.39479734517372	10.2033115549023	1	0.74	1.36	6.50106197908447	6.78080196682972	7.06054195457498	8.99353659307213	9.38052749154789	9.76751839002365	9.1787280713596	9.57348175436506	9.96798954453655	7.97546094725847	1.11048530091897	0.0476822273580228	0.0796027577653657	-0.149725726670015	-0.147336485782297	-0.15191857130133	0.177111933859118	0.180419575613789	0.174076180794036	0.201653780172642	0.205027810138846	0.198554305353524	0.000255965339539174	0.000365886636522432	0.0003734704437543
134	8.47500280622663	0.19	7.97563330817423	7.62552091341276	8.32574570293569	0.214825001319459	9.90716268329243	9.50378925888804	10.3105361076968	1	0.74	1.36	6.60823167476982	6.88870770041576	7.16918372606171	9.15883159778879	9.54756383547895	9.93629607316911	9.34327641771835	9.74008563815802	10.1369420097904	7.97563330817423	1.10494539748302	-0.0517193127340407	-0.0760534510865574	-0.149725726670015	-0.147336485782297	-0.15191857130133	0.177111933859118	0.180419575613789	0.174076180794036	0.201653780172642	0.205027810138846	0.198554305353524	0.000255965339539174	0.000365886636522432	0.0003734704437543
134	8.47500280622663	0.19	7.97593326734529	7.63015546546666	8.32171106922393	0.217026082895643	9.89229103417844	9.49213282179067	10.2924492465662	1.01	0.74	1.36	6.55312835152247	6.82938745744995	7.10564656337744	9.05743355846849	9.43926622870434	9.8210988989402	9.24844605602021	9.63925547094328	10.0283113835815	7.97593326734529	1.11392752837308	0.032010474445136	0.110840363100148	-0.149725726670015	-0.147336485782297	-0.15191857130133	0.177111933859118	0.180419575613789	0.174076180794036	0.201653780172642	0.205027810138846	0.198554305353524	0.000255965339539174	0.000365886636522432	0.0003734704437543
134	8.47500280622663	0.19	7.97600053671976	7.62795595166056	8.32404512177897	0.213013085149898	9.70973084250914	9.31226027616858	10.1072014088497	1	0.74	1.34	6.45950508494183	6.73521292259345	7.01092076024508	8.94437049119282	9.32613860111048	9.70790671102815	9.13436768802621	9.52226559243735	9.91236361056341	7.97600053671976	1.09981375007045	-0.0752797480352535	-0.12308586011215	-0.149725726670015	-0.147336485782297	-0.15191857130133	0.177111933859118	0.180419575613789	0.174076180794036	0.201653780172642	0.205027810138846	0.198554305353524	0.000255965339539174	0.000365886636522432	0.0003734704437543
134	8.47500280622663	0.19	7.97698027754082	7.62552730065777	8.32843325442388	0.209770023775532	9.76993339342805	9.36608923328489	10.1737775535712	1.01	0.74	1.36	6.44877062208041	6.72682673397125	7.0048828458621	8.90400818374491	9.28792847505428	9.67184876636365	9.08921056198545	9.47983331747344	9.87100037067438	7.97698027754082	1.11210959338314	-0.224469904231588	-0.168566888097764	-0.149725726670015	-0.147336485782297	-0.15191857130133	0.177111933859118	0.180419575613789	0.174076180794036	0.201653780172642	0.205027810138846	0.198554305353524	0.000255965339539174	0.000365886636522432	0.0003734704437543
134	8.47500280622663	0.19	7.97858599461141	7.63175185330336	8.32542013591945	0.214207775262676	9.80324842541667	9.4033741884033	10.20312266243	1	0.73	1.36	6.52371284163274	6.80113078148877	7.0785487213448	9.03381658405957	9.41797555098917	9.80213451791877	9.219302777957	9.61177163792701	10.0030934261311	7.97858599461141	1.10826189661626	-0.0462355413853927	-0.0314509191351336	-0.149725726670015	-0.147336485782297	-0.15191857130133	0.177111933859118	0.180419575613789	0.174076180794036	0.201653780172642	0.205027810138846	0.198554305353524	0.000255965339539174	0.000365886636522432	0.0003734704437543
134	8.47500280622663	0.19	7.98015747372404	7.62962745953671	8.33068748791136	0.209977430069368	9.8534396417975	9.44639834822799	10.260480935367	0.99	0.73	1.34	6.61329893883783	6.89826318188517	7.18322742493251	9.19022234585128	9.58622512425925	9.98222790266722	9.37824177509036	9.78244127496064	10.1878372714601	7.98015747372404	1.09701919114757	0.0118949255493533	-0.0830702452951768	-0.149725726670015	-0.147336485782297	-0.15191857130133	0.177111933859118	0.180419575613789	0.174076180794036	0.201653780172642	0.205027810138846	0.198554305353524	0.000255965339539174	0.000365886636522432	0.0003734704437543
134	8.47500280622663	0.19	7.9804847214494	7.63508798016852	8.32588146273028	0.217996377892188	9.82893328169727	9.4324697015062	10.2253968618883	1.01	0.74	1.36	6.50329070754621	6.77663565309375	7.0499805986413	8.98396098105572	9.36157293715641	9.73918489325709	9.17288393415369	9.55896843250817	9.94430336957372	7.9804847214494	1.11163492528518	-0.0820863220478993	-0.0414719968903793	-0.149725726670015	-0.147336485782297	-0.15191857130133	0.177111933859118	0.180419575613789	0.174076180794036	0.201653780172642	0.205027810138846	0.198554305353524	0.000255965339539174	0.000365886636522432	0.0003734704437543
134	8.47500280622663	0.19	7.98155641885987	7.63590137662278	8.32721146109695	0.216544626751175	9.88486728958233	9.48444205679736	10.2852925223673	1	0.74	1.37	6.55304058051293	6.82970448801402	7.10636839551511	9.06009070318264	9.44260017576409	9.82510964834554	9.2460763286062	9.63708726117456	10.0271329962093	7.98155641885987	1.11443947862484	0.0244959423955769	0.0833521134540624	-0.149725726670015	-0.147336485782297	-0.15191857130133	0.177111933859118	0.180419575613789	0.174076180794036	0.201653780172642	0.205027810138846	0.198554305353524	0.000255965339539174	0.000365886636522432	0.0003734704437543
134	8.47500280622663	0.19	7.98310241275919	7.62733907334839	8.33886575216999	0.201041310123328	9.57735774992489	9.17074369377649	9.98397180607329	1	0.74	1.35	6.36369444547546	6.64584905550123	6.92800366552701	8.8129633791611	9.20371410843073	9.59446483770036	8.99877576125174	9.39753849684925	9.79744796473586	7.98310241275919	1.1031564260393	0.049761233897306	0.0508378574598893	-0.149725726670015	-0.147336485782297	-0.15191857130133	0.177111933859118	0.180419575613789	0.174076180794036	0.201653780172642	0.205027810138846	0.198554305353524	0.000255965339539174	0.000365886636522432	0.0003734704437543
134	8.47500280622663	0.19	7.98405786790245	7.62754882474442	8.34056691106048	0.207073773259605	9.75593602123942	9.34936169195474	10.1625103505241	1	0.73	1.34	6.49286913621626	6.77522359004619	7.05757804387611	8.9946588336345	9.38580825141522	9.77695766919594	9.18329601639112	9.58232217471742	9.98178183792051	7.98405786790245	1.09730669468668	0.0816187823939108	0.00250784574848749	-0.149725726670015	-0.147336485782297	-0.15191857130133	0.177111933859118	0.180419575613789	0.174076180794036	0.201653780172642	0.205027810138846	0.198554305353524	0.000255965339539174	0.000365886636522432	0.0003734704437543
134	8.47500280622663	0.19	7.98408716201817	7.63754609503042	8.33062822900591	0.212837276650753	9.75308405657032	9.35362934484587	10.1525387682948	1	0.74	1.36	6.47881234425812	6.75549554624094	7.03217874822376	8.9660879775738	9.34899240497142	9.73189683236903	9.14699955461761	9.53710854049995	9.92740476869332	7.98408716201817	1.10676622093575	0.0135111059575123	0.01725298385199	-0.149725726670015	-0.147336485782297	-0.15191857130133	0.177111933859118	0.180419575613789	0.174076180794036	0.201653780172642	0.205027810138846	0.198554305353524	0.000255965339539174	0.000365886636522432	0.0003734704437543
134	8.47500280622663	0.19	7.98472992476166	7.63702225806585	8.33243759145747	0.216655551255901	9.80758173198651	9.41041708969479	10.2047463742782	0.99	0.74	1.35	6.54716986538531	6.82349177044269	7.09981367550006	9.07627809805957	9.45934047561386	9.84240285316816	9.26866419104268	9.66068774179122	10.0516005564199	7.98472992476166	1.10106897835842	-0.175576727198351	-0.221230086645221	-0.149725726670015	-0.147336485782297	-0.15191857130133	0.177111933859118	0.180419575613789	0.174076180794036	0.201653780172642	0.205027810138846	0.198554305353524	0.000255965339539174	0.000365886636522432	0.0003734704437543
134	8.47500280622663	0.19	7.98501710948807	7.63153094276867	8.33850327620747	0.209435787120862	9.77000522470044	9.36575051095229	10.1742599384486	1	0.74	1.35	6.50636547600105	6.78720030178098	7.06803512756092	9.01449002829821	9.40358325491297	9.79267648152772	9.2061822470606	9.60377114862095	10.0009828035477	7.98501710948807	1.10480012499432	-0.0823847748416386	-0.0936263388764998	-0.149725726670015	-0.147336485782297	-0.15191857130133	0.177111933859118	0.180419575613789	0.174076180794036	0.201653780172642	0.205027810138846	0.198554305353524	0.000255965339539174	0.000365886636522432	0.0003734704437543
134	8.47500280622663	0.19	7.98525629089851	7.63806540419295	8.33244717760407	0.216025605630766	9.84605464436252	9.44659056471328	10.2455187240118	0.99	0.73	1.35	6.57849704886266	6.85667924074417	7.13486143262568	9.12302287629565	9.50880438253679	9.89458588877792	9.30971443220741	9.70352924986097	10.0975694317265	7.98525629089851	1.1056735825001	-0.152353376060824	-0.190890809364359	-0.149725726670015	-0.147336485782297	-0.15191857130133	0.177111933859118	0.180419575613789	0.174076180794036	0.201653780172642	0.205027810138846	0.198554305353524	0.000255965339539174	0.000365886636522432	0.0003734704437543
134	8.47500280622663	0.19	7.98536193750794	7.63009104592206	8.34063282909383	0.209054887515994	9.79488729285725	9.38913627161756	10.2006383140969	1	0.73	1.35	6.5001795606055	6.78108447226705	7.0619893839286	8.99393568318182	9.38260813215314	9.77128058112447	9.18165211696865	9.57874341998859	9.97593033134794	7.98536193750794	1.10074929655705	0.0698871863389747	0.0252638518912074	-0.149725726670015	-0.147336485782297	-0.15191857130133	0.177111933859118	0.180419575613789	0.174076180794036	0.201653780172642	0.205027810138846	0.198554305353524	0.000255965339539174	0.000365886636522432	0.0003734704437543
134	8.47500280622663	0.19	7.9853784888695	7.63329401771516	8.33746296002384	0.21203598688896	9.79670679208118	9.39450344376809	10.1989101403943	1	0.74	1.36	6.50697406711761	6.78555470449204	7.06413534186646	9.00498122034624	9.3905080999731	9.77603497959997	9.19353812709698	9.58628547850149	9.98049131609589	7.9853784888695	1.10598704421083	-0.17231799055017	-0.165078039651418	-0.149725726670015	-0.147336485782297	-0.15191857130133	0.177111933859118	0.180419575613789	0.174076180794036	0.201653780172642	0.205027810138846	0.198554305353524	0.000255965339539174	0.000365886636522432	0.0003734704437543
134	8.47500280622663	0.19	7.98567265607815	7.635115755688	8.3362295564683	0.213950643531811	9.93833484078395	9.53264054407673	10.3440291374912	1.01	0.75	1.37	6.57613447262314	6.85600448739892	7.1358745021747	9.08659778458857	9.47330919793046	9.86002061127234	9.28027603011626	9.67530130737735	10.0696582000483	7.98567265607815	1.11622202085791	-0.0751159239964342	0.0211857258817494	-0.149725726670015	-0.147336485782297	-0.15191857130133	0.177111933859118	0.180419575613789	0.174076180794036	0.201653780172642	0.205027810138846	0.198554305353524	0.000255965339539174	0.000365886636522432	0.0003734704437543
134	8.47500280622663	0.19	7.98587581491679	7.63541714832357	8.33633448151	0.216212670339395	9.92938134511858	9.5267589692379	10.3320037209993	1	0.74	1.36	6.59952107546858	6.87843175890874	7.15734244234889	9.1335600205195	9.51956491972864	9.90556981893777	9.32740513773473	9.72260466533048	10.1168117149729	7.98587581491679	1.11332878030714	0.0659591820267833	0.119618166373276	-0.149725726670015	-0.147336485782297	-0.15191857130133	0.177111933859118	0.180419575613789	0.174076180794036	0.201653780172642	0.205027810138846	0.198554305353524	0.000255965339539174	0.000365886636522432	0.0003734704437543
134	8.47500280622663	0.19	7.98632558833977	7.64015773074556	8.33249344593399	0.215511186738637	9.91858374745853	9.51556495188804	10.321602543029	1	0.74	1.34	6.59617791126648	6.87555004425158	7.15492217723669	9.1312919764805	9.51803541346723	9.90477885045396	9.33165287069846	9.72691934819697	10.1216188812659	7.98632558833977	1.10452005057403	0.136540627727287	0.109616939629824	-0.149725726670015	-0.147336485782297	-0.15191857130133	0.177111933859118	0.180419575613789	0.174076180794036	0.201653780172642	0.205027810138846	0.198554305353524	0.000255965339539174	0.000365886636522432	0.0003734704437543
134	8.47500280622663	0.19	7.98638746176166	7.63457093964467	8.33820398387864	0.206975387052248	9.78660798530456	9.37863318177596	10.1945827888332	1	0.74	1.35	6.49612272870218	6.77870701817944	7.06129130765669	8.99003939493899	9.38111019222655	9.7721809895141	9.1813140635707	9.58033129240413	9.97987136415413	7.98638746176166	1.10799386993883	0.0369895002947823	0.0563689871221442	-0.149725726670015	-0.147336485782297	-0.15191857130133	0.177111933859118	0.180419575613789	0.174076180794036	0.201653780172642	0.205027810138846	0.198554305353524	0.000255965339539174	0.000365886636522432	0.0003734704437543
134	8.47500280622663	0.19	7.98684100549704	7.64024259101024	8.33343941998385	0.218688211793005	9.90020642640302	9.501676517743	10.298736335063	1	0.74	1.37	6.58830647792163	6.86464057264348	7.14097466736532	9.12133474114281	9.5039119310163	9.8864891208898	9.30337169283105	9.69373865120989	10.0847910025737	7.98684100549704	1.10959136650795	-0.00724022732112904	0.0162412269995466	-0.149725726670015	-0.147336485782297	-0.15191857130133	0.177111933859118	0.180419575613789	0.174076180794036	0.201653780172642	0.205027810138846	0.198554305353524	0.000255965339539174	0.000365886636522432	0.0003734704437543
134	8.47500280622663	0.19	7.98687406323909	7.63230436486083	8.34144376161734	0.205447086820006	9.72467649259297	9.31738649089042	10.1319664942955	1	0.74	1.36	6.46709536553721	6.74979087087183	7.03248637620645	8.95704205928545	9.34858036019665	9.74011866110785	9.14076665327997	9.53958979700744	9.93902427773261	7.98687406323909	1.10724851780166	-0.00708645261149249	0.000378682374474529	-0.149725726670015	-0.147336485782297	-0.15191857130133	0.177111933859118	0.180419575613789	0.174076180794036	0.201653780172642	0.205027810138846	0.198554305353524	0.000255965339539174	0.000365886636522432	0.0003734704437543
134	8.47500280622663	0.19	7.98701412644126	7.63826331204794	8.33576494083459	0.212969054098391	9.80566093893249	9.40421072516486	10.2071111527001	0.99	0.73	1.34	6.57031971625174	6.85079580634538	7.13127189643902	9.12321776868933	9.51267285753463	9.90212794637992	9.3119820703199	9.70927509600408	10.1068382266056	7.98701412644126	1.09851543486021	-0.0475761269611026	-0.123595198133217	-0.149725726670015	-0.147336485782297	-0.15191857130133	0.177111933859118	0.180419575613789	0.174076180794036	0.201653780172642	0.205027810138846	0.198554305353524	0.000255965339539174	0.000365886636522432	0.0003734704437543
134	8.47500280622663	0.19	7.98707077721542	7.63699228167969	8.33714927275115	0.212489135285961	9.78650300937809	9.38526264666033	10.1877433720959	0.99	0.73	1.35	6.57019036742916	6.85108027593802	7.13197018444687	9.13014888165744	9.52048257682014	9.91081627198284	9.31630058835436	9.71455267866406	10.1119306351815	7.98707077721542	1.09991082959656	-0.153768386229663	-0.214777696802856	-0.149725726670015	-0.147336485782297	-0.15191857130133	0.177111933859118	0.180419575613789	0.174076180794036	0.201653780172642	0.205027810138846	0.198554305353524	0.000255965339539174	0.000365886636522432	0.0003734704437543
134	8.47500280622663	0.19	7.98805980026404	7.63782238599781	8.33829721453026	0.211190906664123	9.83022252137769	9.42561974030362	10.2348253024517	1.01	0.74	1.36	6.50279305869554	6.78193100705208	7.06106895540863	8.98551681926222	9.3712278064046	9.75693879354699	9.17672014154188	9.57160663450071	9.96441500354959	7.98805980026404	1.11243359994686	-0.0227563912369254	0.0503687225296973	-0.149725726670015	-0.147336485782297	-0.15191857130133	0.177111933859118	0.180419575613789	0.174076180794036	0.201653780172642	0.205027810138846	0.198554305353524	0.000255965339539174	0.000365886636522432	0.0003734704437543
134	8.47500280622663	0.19	7.98849172640676	7.63962744880845	8.33735600400507	0.214190126528892	9.91635587858977	9.51184678505924	10.3208649721203	1	0.74	1.38	6.58561376108358	6.86567931649417	7.14574487190477	9.11240280903669	9.49992479960938	9.88744679018206	9.29623210566099	9.69219407525386	10.0883847029231	7.98849172640676	1.11395539175515	-0.0340172938469502	0.0233317641074912	-0.149725726670015	-0.147336485782297	-0.15191857130133	0.177111933859118	0.180419575613789	0.174076180794036	0.201653780172642	0.205027810138846	0.198554305353524	0.000255965339539174	0.000365886636522432	0.0003734704437543
134	8.47500280622663	0.19	7.98989256119865	7.64373409750587	8.33605102489144	0.215238014119422	9.85981122973046	9.4588565758496	10.2607658836113	1	0.73	1.33	6.57460128091793	6.85329426667751	7.13198725243708	9.11093865964635	9.49714530391827	9.8833519481902	9.30776046603429	9.70290079340427	10.0970520269922	7.98989256119865	1.09889304319515	0.146325060329779	0.0809243740724142	-0.149725726670015	-0.147336485782297	-0.15191857130133	0.177111933859118	0.180419575613789	0.174076180794036	0.201653780172642	0.205027810138846	0.198554305353524	0.000255965339539174	0.000365886636522432	0.0003734704437543
134	8.47500280622663	0.19	7.99006353671893	7.64344920662679	8.33667786681107	0.216653036126392	9.86916379425241	9.46950238336042	10.2688252051444	1.01	0.75	1.36	6.53505163008694	6.81086421759121	7.08667680509549	9.03114528873834	9.41230578925314	9.79346628976794	9.22216969309105	9.61067802194977	10.0001492836366	7.99006353671893	1.11509256978982	-0.000804270319628868	0.0728512554478994	-0.149725726670015	-0.147336485782297	-0.15191857130133	0.177111933859118	0.180419575613789	0.174076180794036	0.201653780172642	0.205027810138846	0.198554305353524	0.000255965339539174	0.000365886636522432	0.0003734704437543
134	8.47500280622663	0.19	7.99058156710386	7.64387414149738	8.33728899271035	0.217324868741379	10.0058230186149	9.60142777477923	10.4102182624505	0.99	0.74	1.35	6.68273476636833	6.96419979622912	7.2456648260899	9.2656478067378	9.65590058913578	10.0461533715338	9.46538958611542	9.86345521038985	10.2619035314432	7.99058156710386	1.1065893736609	0.0476331071343097	0.0491543052354892	-0.149725726670015	-0.147336485782297	-0.15191857130133	0.177111933859118	0.180419575613789	0.174076180794036	0.201653780172642	0.205027810138846	0.198554305353524	0.000255965339539174	0.000365886636522432	0.0003734704437543
134	8.47500280622663	0.19	7.99128963125688	7.63819243071387	8.34438683179989	0.209772581538421	9.76883710347657	9.36504137418696	10.1726328327662	1	0.73	1.35	6.50129751714908	6.78161621168276	7.06193490621644	9.00501580662265	9.39328818894466	9.78156057126666	9.18937940444094	9.58737530779376	9.98395354932356	7.99128963125688	1.10127971610204	-0.0363558759909311	-0.073947547507136	-0.149725726670015	-0.147336485782297	-0.15191857130133	0.177111933859118	0.180419575613789	0.174076180794036	0.201653780172642	0.205027810138846	0.198554305353524	0.000255965339539174	0.000365886636522432	0.0003734704437543
134	8.47500280622663	0.19	7.99144738793476	7.64375036810634	8.33914440776318	0.20826693196446	9.58067032679019	9.18284512054688	9.97849553303351	0.99	0.74	1.35	6.40465333845304	6.68211990810975	6.95958647776646	8.88723830480637	9.27225703975509	9.65727577470382	9.07374561542534	9.46732042196125	9.86072917236589	7.99144738793476	1.10141755422509	0.0329880929026531	-0.00595291499151949	-0.149725726670015	-0.147336485782297	-0.15191857130133	0.177111933859118	0.180419575613789	0.174076180794036	0.201653780172642	0.205027810138846	0.198554305353524	0.000255965339539174	0.000365886636522432	0.0003734704437543
134	8.47500280622663	0.19	7.99206096307954	7.63960034522247	8.34452158093661	0.21169627255089	9.88428310523988	9.47807131156577	10.290494898914	1	0.74	1.36	6.56835314107685	6.84986004508864	7.13136694910042	9.09179268287225	9.48144932207859	9.87110596128492	9.27655240445581	9.67377813646879	10.0721527887894	7.99206096307954	1.10951417112882	0.13293819107423	0.159672230324665	-0.149725726670015	-0.147336485782297	-0.15191857130133	0.177111933859118	0.180419575613789	0.174076180794036	0.201653780172642	0.205027810138846	0.198554305353524	0.000255965339539174	0.000365886636522432	0.0003734704437543
134	8.47500280622663	0.19	7.99223764826259	7.63904306518887	8.34543223133631	0.209178428361735	9.75291054560786	9.3490492682704	10.1567718229453	1	0.74	1.34	6.4647530908942	6.74401821893463	7.02328334697506	8.94082790572262	9.32705479092199	9.71328167612137	9.13523325916034	9.52968146785272	9.92408985230963	7.99223764826259	1.10149616861085	0.0183056166241759	-0.019231406059944	-0.149725726670015	-0.147336485782297	-0.15191857130133	0.177111933859118	0.180419575613789	0.174076180794036	0.201653780172642	0.205027810138846	0.198554305353524	0.000255965339539174	0.000365886636522432	0.0003734704437543
134	8.47500280622663	0.19	7.99268488332393	7.63825247653107	8.34711729011679	0.214929489227763	10.0441269938253	9.63530364448647	10.4529503431642	0.99	0.74	1.35	6.72056205412537	7.00571369955167	7.29086534497796	9.32578246557871	9.72147291431359	10.1171633630485	9.52480119240056	9.92857465486157	10.3342478013867	7.99268488332393	1.10335405326485	-0.0947292093707792	-0.113457664296189	-0.149725726670015	-0.147336485782297	-0.15191857130133	0.177111933859118	0.180419575613789	0.174076180794036	0.201653780172642	0.205027810138846	0.198554305353524	0.000255965339539174	0.000365886636522432	0.0003734704437543
134	8.47500280622663	0.19	7.9927461344133	7.6460148507487	8.3394774180779	0.210751115008494	9.76139127290951	9.35909043497903	10.16369211084	1	0.74	1.36	6.49075935652753	6.76976488020286	7.04877040387819	8.98698960374782	9.37329567410564	9.75960174446346	9.16955636307688	9.56216147366272	9.95710041803429	7.9927461344133	1.10850384069639	0.0460015974622811	0.0584249065119987	-0.149725726670015	-0.147336485782297	-0.15191857130133	0.177111933859118	0.180419575613789	0.174076180794036	0.201653780172642	0.205027810138846	0.198554305353524	0.000255965339539174	0.000365886636522432	0.0003734704437543
134	8.47500280622663	0.19	7.9934943181758	7.63845071693888	8.34853791941272	0.204871058143155	9.79840960243429	9.38730604615184	10.2095131587167	1.01	0.74	1.36	6.4640110708132	6.7470931314167	7.03017519202021	8.9253858709085	9.31626029800015	9.7071347250918	9.1153884846549	9.51546038914367	9.91376517213168	7.9934943181758	1.11206422466759	-0.0386128227541479	0.0226651600828325	-0.149725726670015	-0.147336485782297	-0.15191857130133	0.177111933859118	0.180419575613789	0.174076180794036	0.201653780172642	0.205027810138846	0.198554305353524	0.000255965339539174	0.000365886636522432	0.0003734704437543
134	8.47500280622663	0.19	7.99377235232231	7.6432793448267	8.34426535981791	0.210988879627851	9.79764839804849	9.39414165455986	10.2011551415371	0.99	0.73	1.35	6.53717207428814	6.81796334956558	7.09875462484303	9.06313125016568	9.45242009751762	9.84170894486955	9.24750817006609	9.64473718137772	10.0423683171244	7.99377235232231	1.10103870313431	0.0994564683364325	0.0429463332806261	-0.149725726670015	-0.147336485782297	-0.15191857130133	0.177111933859118	0.180419575613789	0.174076180794036	0.201653780172642	0.205027810138846	0.198554305353524	0.000255965339539174	0.000365886636522432	0.0003734704437543
134	8.47500280622663	0.19	7.99386999821519	7.64674737017529	8.3409926262551	0.21551443904651	9.83081500243832	9.43136632965406	10.2302636752226	1.01	0.74	1.36	6.51075878681818	6.78651034447275	7.06226190212732	8.99865015591259	9.37977190815832	9.76089366040405	9.18605455730809	9.5749749302611	9.96444612320157	7.99386999821519	1.10477748354812	0.134473623519269	0.115147155429416	-0.149725726670015	-0.147336485782297	-0.15191857130133	0.177111933859118	0.180419575613789	0.174076180794036	0.201653780172642	0.205027810138846	0.198554305353524	0.000255965339539174	0.000365886636522432	0.0003734704437543
134	8.47500280622663	0.19	7.99406492645229	7.64664948508545	8.34148036781914	0.212276181929547	9.8142770212971	9.41164173318863	10.2169123094056	0.99	0.74	1.35	6.56704669064299	6.84798861462048	7.12893053859797	9.11410017696047	9.50400647116837	9.89391276537627	9.29969905099471	9.70036016673508	10.0977956807739	7.99406492645229	1.10608705114972	0.0169924449993885	0.0080058454934563	-0.149725726670015	-0.147336485782297	-0.15191857130133	0.177111933859118	0.180419575613789	0.174076180794036	0.201653780172642	0.205027810138846	0.198554305353524	0.000255965339539174	0.000365886636522432	0.0003734704437543
134	8.47500280622663	0.19	7.99433127751962	7.63956512049773	8.34909743454151	0.213416478319954	9.93456359501075	9.5283781009933	10.3407490890282	1	0.74	1.36	6.60988605453154	6.89165907025382	7.17343208597609	9.15285193102596	9.54302910954124	9.93320628805652	9.34752761407012	9.74577299237554	10.1439778329803	7.99433127751962	1.10731721291017	0.162876519094036	0.173349190361971	-0.149725726670015	-0.147336485782297	-0.15191857130133	0.177111933859118	0.180419575613789	0.174076180794036	0.201653780172642	0.205027810138846	0.198554305353524	0.000255965339539174	0.000365886636522432	0.0003734704437543
134	8.47500280622663	0.19	7.99480128196877	7.64478192390938	8.34482064002816	0.211929022318812	9.74727135532008	9.34696943437952	10.1475732762606	1	0.74	1.35	6.47639755893772	6.75376172513279	7.03112589132786	8.96392086433049	9.34781799444759	9.73171512456469	9.15515473447175	9.54583423849751	9.93699598994128	7.99480128196877	1.10519620982608	0.11506202249657	0.10884652480867	-0.149725726670015	-0.147336485782297	-0.15191857130133	0.177111933859118	0.180419575613789	0.174076180794036	0.201653780172642	0.205027810138846	0.198554305353524	0.000255965339539174	0.000365886636522432	0.0003734704437543
134	8.47500280622663	0.19	7.99644836617962	7.65031069390268	8.34258603845656	0.220872171565387	9.94473977620696	9.54695839719968	10.3425211552142	1	0.73	1.36	6.60765390399008	6.88296689610524	7.15827988822041	9.14168824359367	9.52258372932848	9.90347921506329	9.32331472316422	9.71170221948577	10.1009518885286	7.99644836617962	1.10829908731019	-0.109535196107977	-0.113077097394714	-0.149725726670015	-0.147336485782297	-0.15191857130133	0.177111933859118	0.180419575613789	0.174076180794036	0.201653780172642	0.205027810138846	0.198554305353524	0.000255965339539174	0.000365886636522432	0.0003734704437543
134	8.47500280622663	0.19	7.99757518525583	7.64979290645802	8.34535746405363	0.214329627221621	9.78380389542616	9.38486719531596	10.1827405955364	1	0.73	1.35	6.50680834553389	6.78340305866019	7.05999777178649	9.00823287772375	9.39115941501743	9.77408595231111	9.19395756109055	9.58603089480103	9.9757048653117	7.99757518525583	1.10332823929415	-0.101441664087312	-0.133808536654164	-0.149725726670015	-0.147336485782297	-0.15191857130133	0.177111933859118	0.180419575613789	0.174076180794036	0.201653780172642	0.205027810138846	0.198554305353524	0.000255965339539174	0.000365886636522432	0.0003734704437543
134	8.47500280622663	0.19	7.9978768388074	7.64980072329486	8.34595295431993	0.214483462268027	9.86248182271524	9.46052061328102	10.2644430321495	1	0.75	1.36	6.56093950404474	6.83970251148096	7.11846551891718	9.08407192381069	9.47003847748601	9.85600503116133	9.28139249280809	9.67678563088028	10.0696198623156	7.9978768388074	1.11134631252421	-0.0506344188448539	0.00839945791811527	-0.149725726670015	-0.147336485782297	-0.15191857130133	0.177111933859118	0.180419575613789	0.174076180794036	0.201653780172642	0.205027810138846	0.198554305353524	0.000255965339539174	0.000365886636522432	0.0003734704437543
134	8.47500280622663	0.19	7.99803815428924	7.64597164710553	8.35010466147295	0.214343882164532	9.78020609390045	9.38143297355897	10.1789792142419	1	0.73	1.35	6.52051540607297	6.79768055579401	7.07484570551505	9.03584225040951	9.41992547301151	9.8040086956135	9.22130113597368	9.61359536936796	10.0061488816407	7.99803815428924	1.10100593216917	-0.200444614115995	-0.252846976994154	-0.149725726670015	-0.147336485782297	-0.15191857130133	0.177111933859118	0.180419575613789	0.174076180794036	0.201653780172642	0.205027810138846	0.198554305353524	0.000255965339539174	0.000365886636522432	0.0003734704437543
134	8.47500280622663	0.19	7.99843435305428	7.65119893760012	8.34566976850845	0.21912598889217	9.95839785690929	9.5580383174385	10.3587573963801	1	0.74	1.35	6.63937973410722	6.91748481429602	7.19558989448482	9.19847513952881	9.58377358136245	9.96907202319609	9.3910634075551	9.78486162241486	10.1774724127499	7.99843435305428	1.10656638523768	-0.00594610723211782	-0.0119978156059433	-0.149725726670015	-0.147336485782297	-0.15191857130133	0.177111933859118	0.180419575613789	0.174076180794036	0.201653780172642	0.205027810138846	0.198554305353524	0.000255965339539174	0.000365886636522432	0.0003734704437543
134	8.47500280622663	0.19	8.00035296258212	7.65306486414143	8.3476410610228	0.214031879271422	9.84478618803458	9.44300769127951	10.2465646847896	1	0.74	1.37	6.54848337578663	6.82710644724498	7.10572951870333	9.06665924594632	9.45242497245216	9.83819069895801	9.2520858624688	9.6469141712936	10.0406609929009	8.00035296258212	1.11073123682608	0.079460683345355	0.119496888697313	-0.149725726670015	-0.147336485782297	-0.15191857130133	0.177111933859118	0.180419575613789	0.174076180794036	0.201653780172642	0.205027810138846	0.198554305353524	0.000255965339539174	0.000365886636522432	0.0003734704437543
134	8.47500280622663	0.19	8.00231486146921	7.64470216811965	8.35992755481876	0.204683992347758	9.79204778869954	9.38097510867564	10.2031204687234	1	0.74	1.36	6.47945558449733	6.7633841890783	7.04731279365927	8.9572380903308	9.34974268870663	9.74224728708246	9.14510039997708	9.5463606182495	9.94706653928597	8.00231486146921	1.10997251080202	-0.181961076328049	-0.133234660759895	-0.149725726670015	-0.147336485782297	-0.15191857130133	0.177111933859118	0.180419575613789	0.174076180794036	0.201653780172642	0.205027810138846	0.198554305353524	0.000255965339539174	0.000365886636522432	0.0003734704437543
134	8.47500280622663	0.19	8.00258923076794	7.65369632146741	8.35148214006847	0.216741389163691	9.98734772641666	9.58300558999422	10.3916898628391	1	0.74	1.35	6.64061588636961	6.92080781461591	7.2009997428622	9.1915730139996	9.57939917507833	9.96722533615706	9.38985088792075	9.78627654368799	10.1826243230623	8.00258923076794	1.10941613683915	0.00539484323047516	0.0470642882551403	-0.149725726670015	-0.147336485782297	-0.15191857130133	0.177111933859118	0.180419575613789	0.174076180794036	0.201653780172642	0.205027810138846	0.198554305353524	0.000255965339539174	0.000365886636522432	0.0003734704437543
134	8.47500280622663	0.19	8.0026794410022	7.65313059474531	8.35222828725908	0.214232183946501	9.90143468377534	9.49758471317317	10.3052846543775	1	0.74	1.35	6.56776948118902	6.8470398001177	7.12631011904638	9.08346379047095	9.46970478705395	9.85594578363696	9.27943108494173	9.67257811867658	10.0672186564961	8.0026794410022	1.10434302301566	-0.00177663364612897	-0.0264201325397209	-0.149725726670015	-0.147336485782297	-0.15191857130133	0.177111933859118	0.180419575613789	0.174076180794036	0.201653780172642	0.205027810138846	0.198554305353524	0.000255965339539174	0.000365886636522432	0.0003734704437543
134	8.47500280622663	0.19	8.00326257453215	7.65328411255022	8.35324103651407	0.21555051604944	10.0076144920852	9.60102542873572	10.4142035554346	0.99	0.74	1.36	6.68546792368735	6.96858748850062	7.2517070533139	9.27105947451201	9.66367497334371	10.0562904721754	9.46300359738737	9.86197310146619	10.2621473248278	8.00326257453215	1.10936054530289	-0.00265545516669884	0.0171027369665312	-0.149725726670015	-0.147336485782297	-0.15191857130133	0.177111933859118	0.180419575613789	0.174076180794036	0.201653780172642	0.205027810138846	0.198554305353524	0.000255965339539174	0.000365886636522432	0.0003734704437543
134	8.47500280622663	0.19	8.00339705450794	7.65503319441894	8.35176091459695	0.213532651099603	9.82434212346874	9.4228020923132	10.2258821546243	1.01	0.75	1.36	6.50490720210682	6.78210506904797	7.05930293598913	8.99059475704452	9.37371685421724	9.75683895138995	9.18180757378742	9.57359004192606	9.96441500354959	8.00339705450794	1.11591782587688	0.0452645497449411	0.13512070311615	-0.149725726670015	-0.147336485782297	-0.15191857130133	0.177111933859118	0.180419575613789	0.174076180794036	0.201653780172642	0.205027810138846	0.198554305353524	0.000255965339539174	0.000365886636522432	0.0003734704437543
134	8.47500280622663	0.19	8.00393285520925	7.65570236945453	8.35216334096397	0.218987569676738	9.96240171437566	9.56171913690826	10.3630842918431	1	0.73	1.36	6.64908773349186	6.92771687671556	7.20634601993926	9.21576643667086	9.60195191193016	9.98813738718946	9.39987025959464	9.79408577522972	10.1881726655111	8.00393285520925	1.10740103845132	-0.0834027859767331	-0.0872131451135081	-0.149725726670015	-0.147336485782297	-0.15191857130133	0.177111933859118	0.180419575613789	0.174076180794036	0.201653780172642	0.205027810138846	0.198554305353524	0.000255965339539174	0.000365886636522432	0.0003734704437543
134	8.47500280622663	0.19	8.00412991163115	7.6527714735526	8.3554883497097	0.210503761466152	9.78778477194789	9.38409598997175	10.191473553924	0.99	0.74	1.35	6.53269568102421	6.81372178788753	7.09474789475085	9.05827815079658	9.44795077108988	9.83762339138319	9.24849293981017	9.64600026049087	10.0441688071521	8.00412991163115	1.10513740165656	0.156123957988819	0.155907950564974	-0.149725726670015	-0.147336485782297	-0.15191857130133	0.177111933859118	0.180419575613789	0.174076180794036	0.201653780172642	0.205027810138846	0.198554305353524	0.000255965339539174	0.000365886636522432	0.0003734704437543
134	8.47500280622663	0.19	8.00507865957721	7.64840960456399	8.36174771459043	0.212262142271406	9.93466143571387	9.52707020982369	10.342252661604	1.01	0.75	1.34	6.57562694386109	6.85694825125329	7.13826955864548	9.08766851679803	9.47646106998252	9.86525362316702	9.28809017574468	9.6861722171537	10.0831803879256	8.00507865957721	1.10457518824753	0.014134415272113	0.0345351704975431	-0.149725726670015	-0.147336485782297	-0.15191857130133	0.177111933859118	0.180419575613789	0.174076180794036	0.201653780172642	0.205027810138846	0.198554305353524	0.000255965339539174	0.000365886636522432	0.0003734704437543
134	8.47500280622663	0.19	8.00531804351055	7.65078126977701	8.3598548172441	0.206072225474769	9.79622868520354	9.38672590957018	10.2057314608369	1.02	0.75	1.37	6.42974925140388	6.71025175999337	6.99075426858287	8.86026323181195	9.24679868850085	9.63333414518975	9.04624040107538	9.4417976239294	9.83557773725514	8.00531804351055	1.11748821939873	-0.116872352881595	0.0100449128848416	-0.149725726670015	-0.147336485782297	-0.15191857130133	0.177111933859118	0.180419575613789	0.174076180794036	0.201653780172642	0.205027810138846	0.198554305353524	0.000255965339539174	0.000365886636522432	0.0003734704437543
134	8.47500280622663	0.19	8.00599940608041	7.65668639809752	8.3553124140633	0.211961466881474	9.91320019723998	9.50612343324723	10.3202769612327	1.01	0.75	1.36	6.56156736104273	6.84255062691448	7.12353389278623	9.068449338347	9.45678376688761	9.84511819542821	9.25976347580908	9.65679877789592	10.054172979476	8.00599940608041	1.11457495802755	0.0926375045454032	0.154763574433618	-0.149725726670015	-0.147336485782297	-0.15191857130133	0.177111933859118	0.180419575613789	0.174076180794036	0.201653780172642	0.205027810138846	0.198554305353524	0.000255965339539174	0.000365886636522432	0.0003734704437543
134	8.47500280622663	0.19	8.0065248871386	7.65688258842965	8.35616718584755	0.207640856026441	9.72039061278705	9.31599585517307	10.124785370401	1	0.74	1.36	6.45620306836105	6.73645809589916	7.01671312343728	8.93664701466766	9.32457475310384	9.71250249154003	9.12285925845805	9.51953639281496	9.915456613801	8.0065248871386	1.10779609069655	0.0640219040093892	0.079451026266312	-0.149725726670015	-0.147336485782297	-0.15191857130133	0.177111933859118	0.180419575613789	0.174076180794036	0.201653780172642	0.205027810138846	0.198554305353524	0.000255965339539174	0.000365886636522432	0.0003734704437543
134	8.47500280622663	0.19	8.0088312318344	7.6621690017343	8.3554934619345	0.214419257168536	9.81965730417342	9.41936520300529	10.2199494053415	1.02	0.75	1.37	6.4337606544408	6.70717436282501	6.98058807120923	8.85618562181186	9.23254443946965	9.60890325712744	9.04114531503634	9.42592841195647	9.80977893852376	8.0088312318344	1.11897059381089	0.0159820320010728	0.149425743824301	-0.149725726670015	-0.147336485782297	-0.15191857130133	0.177111933859118	0.180419575613789	0.174076180794036	0.201653780172642	0.205027810138846	0.198554305353524	0.000255965339539174	0.000365886636522432	0.0003734704437543
134	8.47500280622663	0.19	8.00907028049604	7.65246210217468	8.3656784588174	0.204241300027336	9.6216664531566	9.21719639266014	10.0261365136531	1	0.73	1.35	6.39701208465376	6.6777264965694	6.95844090848503	8.85968484854148	9.24846654679441	9.63724824504733	9.03858987132279	9.43427038862815	9.83121925952385	8.00907028049604	1.09966344036326	0.0687114007369059	0.00111161054352114	-0.149725726670015	-0.147336485782297	-0.15191857130133	0.177111933859118	0.180419575613789	0.174076180794036	0.201653780172642	0.205027810138846	0.198554305353524	0.000255965339539174	0.000365886636522432	0.0003734704437543
134	8.47500280622663	0.19	8.00951289865822	7.66086070048603	8.35816509683042	0.217935543032876	9.82668672440974	9.43024302450223	10.2231304243173	1	0.74	1.36	6.5505691073921	6.82595245082099	7.10133579424988	9.07541218739514	9.45693893876395	9.83846569013275	9.26097155697376	9.65045123253796	10.0397301777415	8.00951289865822	1.10185393612336	-0.0303275758230509	-0.0783742177720999	-0.149725726670015	-0.147336485782297	-0.15191857130133	0.177111933859118	0.180419575613789	0.174076180794036	0.201653780172642	0.205027810138846	0.198554305353524	0.000255965339539174	0.000365886636522432	0.0003734704437543
134	8.47500280622663	0.19	8.01076340836607	7.66100254713725	8.3605242695949	0.216705894771123	9.83042984395513	9.43239898610842	10.2284607018018	1	0.74	1.36	6.5283044150078	6.80378752491621	7.07927063482462	9.03187597090771	9.41300545302143	9.79413493513516	9.22047966269786	9.60967386368678	9.99917651259891	8.01076340836607	1.10773237590264	0.113244924226529	0.120998485924809	-0.149725726670015	-0.147336485782297	-0.15191857130133	0.177111933859118	0.180419575613789	0.174076180794036	0.201653780172642	0.205027810138846	0.198554305353524	0.000255965339539174	0.000365886636522432	0.0003734704437543
134	8.47500280622663	0.19	8.01079027838827	7.66108587573317	8.36049468104336	0.213475607912033	9.82208169633495	9.42056586070754	10.2235975319624	1	0.74	1.35	6.50887906504925	6.78629531110527	7.0637115571613	8.99901914164372	9.38256814962367	9.76611715760363	9.18483833267029	9.57634342989929	9.96709328403348	8.01079027838827	1.10758081649548	0.00931755092392291	0.0299786449019456	-0.149725726670015	-0.147336485782297	-0.15191857130133	0.177111933859118	0.180419575613789	0.174076180794036	0.201653780172642	0.205027810138846	0.198554305353524	0.000255965339539174	0.000365886636522432	0.0003734704437543
134	8.47500280622663	0.19	8.01115038681453	7.66001252065055	8.36228825297852	0.208920366466068	9.83295069721969	9.42545714448328	10.2404442499561	1	0.74	1.34	6.52864376631569	6.81089853678521	7.09315330725473	9.0350927342307	9.42570954794456	9.81632636165843	9.23276292283856	9.63173007081924	10.0317098269163	8.01115038681453	1.10605489348899	-0.0691239244331959	-0.0631587184191293	-0.149725726670015	-0.147336485782297	-0.15191857130133	0.177111933859118	0.180419575613789	0.174076180794036	0.201653780172642	0.205027810138846	0.198554305353524	0.000255965339539174	0.000365886636522432	0.0003734704437543
134	8.47500280622663	0.19	8.01139037300679	7.65364681564857	8.36913393036501	0.201817791115207	9.57254388440557	9.16711393118882	9.97797383762232	0.99	0.74	1.33	6.38010271910851	6.66227274190332	6.94444276469814	8.84586218003955	9.23708427204536	9.62830636405116	9.03714009122254	9.43740632447157	9.83864351385878	8.01139037300679	1.09477949389301	-0.0269936721849673	-0.107421404577382	-0.149725726670015	-0.147336485782297	-0.15191857130133	0.177111933859118	0.180419575613789	0.174076180794036	0.201653780172642	0.205027810138846	0.198554305353524	0.000255965339539174	0.000365886636522432	0.0003734704437543
134	8.47500280622663	0.19	8.01209581445038	7.66489878640967	8.35929284249109	0.215400906127646	9.86305527901014	9.46216200195724	10.263948556063	1	0.74	1.35	6.53665361325131	6.81359882803773	7.09054404282416	9.03690600713348	9.41978202033948	9.80265803354549	9.22856883368925	9.61832088811511	10.0095771194369	8.01209581445038	1.11096497799421	0.0837216453841531	0.121777277332197	-0.149725726670015	-0.147336485782297	-0.15191857130133	0.177111933859118	0.180419575613789	0.174076180794036	0.201653780172642	0.205027810138846	0.198554305353524	0.000255965339539174	0.000365886636522432	0.0003734704437543
134	8.47500280622663	0.19	8.01316652310843	7.65934918777227	8.36698385844459	0.213647131572525	9.88436441856868	9.48050880769124	10.2882200294461	1	0.74	1.36	6.56904799645601	6.84887969592553	7.12871139539505	9.09222303247251	9.47953824534739	9.86685345822227	9.279928250612	9.67622437856299	10.0704768009154	8.01316652310843	1.10924915142388	0.00357770423236912	0.0262591095835447	-0.149725726670015	-0.147336485782297	-0.15191857130133	0.177111933859118	0.180419575613789	0.174076180794036	0.201653780172642	0.205027810138846	0.198554305353524	0.000255965339539174	0.000365886636522432	0.0003734704437543
134	8.47500280622663	0.19	8.01391464760164	7.65849735428335	8.36933194091992	0.208452785685543	9.7280575095122	9.32433974664481	10.1317752723796	1.01	0.74	1.36	6.41315678742639	6.69082849196389	6.96850019650139	8.85120348197791	9.23443577139701	9.61766806081611	9.03798520749368	9.43001979309786	9.82131029369537	8.01391464760164	1.10847499094446	-0.00375104973519074	0.0414315190238719	-0.149725726670015	-0.147336485782297	-0.15191857130133	0.177111933859118	0.180419575613789	0.174076180794036	0.201653780172642	0.205027810138846	0.198554305353524	0.000255965339539174	0.000365886636522432	0.0003734704437543
134	8.47500280622663	0.19	8.01433127423109	7.66111803774264	8.36754451071954	0.208381023636569	9.74417949864911	9.33970470877208	10.1486542885261	1	0.74	1.34	6.49437940110222	6.77563162754311	7.05688385398399	9.00116433845905	9.39097795333998	9.78079156822091	9.193220293391	9.59093348627924	9.9894196865704	8.01433127423109	1.1007699540185	0.146099571953086	0.109118758928253	-0.149725726670015	-0.147336485782297	-0.15191857130133	0.177111933859118	0.180419575613789	0.174076180794036	0.201653780172642	0.205027810138846	0.198554305353524	0.000255965339539174	0.000365886636522432	0.0003734704437543
134	8.47500280622663	0.19	8.01455696444356	7.66500857901411	8.36410534987301	0.215798579402642	10.0135486876477	9.60701671881321	10.4200806564821	1	0.74	1.34	6.65965643496686	6.941467461377	7.22327848778713	9.21921231872389	9.60933389805811	9.99945547739232	9.42090017461238	9.82044680923337	10.2181622525718	8.01455696444356	1.10577194164732	0.050085170058877	0.0605471365646565	-0.149725726670015	-0.147336485782297	-0.15191857130133	0.177111933859118	0.180419575613789	0.174076180794036	0.201653780172642	0.205027810138846	0.198554305353524	0.000255965339539174	0.000365886636522432	0.0003734704437543
134	8.47500280622663	0.19	8.01495187418019	7.66800998696586	8.36189376139453	0.218044822241284	9.88028394787738	9.48180568590497	10.2787622098498	1	0.74	1.36	6.55276608052152	6.82814979174433	7.10353350296714	9.06053475528762	9.44130886745854	9.82208297962946	9.24852349261563	9.63707494687532	10.0261825504009	8.01495187418019	1.10834077971471	0.0853589626605145	0.104758325967982	-0.149725726670015	-0.147336485782297	-0.15191857130133	0.177111933859118	0.180419575613789	0.174076180794036	0.201653780172642	0.205027810138846	0.198554305353524	0.000255965339539174	0.000365886636522432	0.0003734704437543
134	8.47500280622663	0.19	8.01529594560952	7.65722512144697	8.37336676977207	0.209334315602021	9.91625343965112	9.50582162518059	10.3266852541217	1	0.74	1.35	6.56609283100843	6.84959629876486	7.13309976652129	9.07722167930288	9.46914788106525	9.86107408282761	9.27140297966404	9.67043875853483	10.0701620095358	8.01529594560952	1.10731639198554	0.0202159703240407	0.0436564504280927	-0.149725726670015	-0.147336485782297	-0.15191857130133	0.177111933859118	0.180419575613789	0.174076180794036	0.201653780172642	0.205027810138846	0.198554305353524	0.000255965339539174	0.000365886636522432	0.0003734704437543
134	8.47500280622663	0.19	8.01547281223717	7.66722674080143	8.36371888367291	0.211669840288603	9.72366712141377	9.32402447087889	10.1233097719487	1	0.74	1.36	6.45076891421286	6.72725922104503	7.00374952787721	8.92325788209459	9.30572303354763	9.68818818500067	9.10783094068842	9.49685288645788	9.88839787372676	8.01547281223717	1.10990626225723	-0.0263093372118083	0.00661976240521523	-0.149725726670015	-0.147336485782297	-0.15191857130133	0.177111933859118	0.180419575613789	0.174076180794036	0.201653780172642	0.205027810138846	0.198554305353524	0.000255965339539174	0.000365886636522432	0.0003734704437543
134	8.47500280622663	0.19	8.01561203660299	7.66393298531949	8.36729108788649	0.212996197806216	9.89835001299345	9.49313785785749	10.3035621681294	1	0.74	1.35	6.58573965722604	6.86685026571258	7.14796087419912	9.1195764882706	9.50884327213814	9.89811005600568	9.3102514625289	9.70786976421301	10.1059592453826	8.01561203660299	1.1042697002616	0.131401576514408	0.105776682191435	-0.149725726670015	-0.147336485782297	-0.15191857130133	0.177111933859118	0.180419575613789	0.174076180794036	0.201653780172642	0.205027810138846	0.198554305353524	0.000255965339539174	0.000365886636522432	0.0003734704437543
134	8.47500280622663	0.19	8.01670870081794	7.66881834755485	8.36459905408102	0.21742523426392	9.84540262683369	9.44760829026474	10.2431969634026	1	0.74	1.35	6.54559753987719	6.82120185695138	7.09680617402556	9.05941592157672	9.44086530384412	9.82231468611151	9.25242018983378	9.64255321311963	10.0304507457596	8.01670870081794	1.10414358478809	0.0288463039040032	0.00373524249866193	-0.149725726670015	-0.147336485782297	-0.15191857130133	0.177111933859118	0.180419575613789	0.174076180794036	0.201653780172642	0.205027810138846	0.198554305353524	0.000255965339539174	0.000365886636522432	0.0003734704437543
134	8.47500280622663	0.19	8.01723739222393	7.66206034633149	8.37241443811636	0.214743600012378	9.93089515210666	9.52645786158675	10.3353324426266	1	0.74	1.35	6.62467073807389	6.90591523868692	7.18715973929996	9.18197945784921	9.57179222430419	9.96160499075917	9.37560204468894	9.77341030042139	10.1703387026452	8.01723739222393	1.10184307676965	-0.0371913763497105	-0.0716457901920419	-0.149725726670015	-0.147336485782297	-0.15191857130133	0.177111933859118	0.180419575613789	0.174076180794036	0.201653780172642	0.205027810138846	0.198554305353524	0.000255965339539174	0.000365886636522432	0.0003734704437543
134	8.47500280622663	0.19	8.01770100180551	7.66342037185408	8.37198163175693	0.208409292704039	9.76652156990965	9.3611541084926	10.1718890313267	1	0.74	1.35	6.49052964994803	6.77159002957201	7.05265040919599	8.98578295552441	9.37489566356336	9.76400837160232	9.17576899919215	9.57275670267103	9.97012661460115	8.01770100180551	1.107238568839	0.0145908016709122	0.0330395184918915	-0.149725726670015	-0.147336485782297	-0.15191857130133	0.177111933859118	0.180419575613789	0.174076180794036	0.201653780172642	0.205027810138846	0.198554305353524	0.000255965339539174	0.000365886636522432	0.0003734704437543
134	8.47500280622663	0.19	8.01795023057644	7.66080019842886	8.37510026272401	0.212204408207627	9.90765798517633	9.50110444557776	10.3142115247749	0.99	0.74	1.35	6.62411799746959	6.90756489924986	7.19101180103014	9.1904193627758	9.58367864581323	9.97693792885066	9.38629901225424	9.78824894012656	10.1903057546199	8.01795023057644	1.103010955345	0.103074886229173	0.0911331173046837	-0.149725726670015	-0.147336485782297	-0.15191857130133	0.177111933859118	0.180419575613789	0.174076180794036	0.201653780172642	0.205027810138846	0.198554305353524	0.000255965339539174	0.000365886636522432	0.0003734704437543
134	8.47500280622663	0.19	8.01873459857881	7.66847296852641	8.36899622863122	0.215487237218372	9.96290396773657	9.55805564705544	10.3677522884177	1	0.75	1.35	6.6149511360436	6.89513906941685	7.17532700279009	9.15157940189697	9.539210703623	9.92684200534903	9.35244514579182	9.74975669735911	10.1447611709847	8.01873459857881	1.10984927626224	-0.106014416269106	-0.083097311007027	-0.149725726670015	-0.147336485782297	-0.15191857130133	0.177111933859118	0.180419575613789	0.174076180794036	0.201653780172642	0.205027810138846	0.198554305353524	0.000255965339539174	0.000365886636522432	0.0003734704437543
134	8.47500280622663	0.19	8.01888639365397	7.66892227400082	8.36885051330712	0.216193731968985	9.9545257532666	9.55086125152905	10.3581902550041	1.01	0.74	1.36	6.59540032048803	6.87415308571151	7.15290585093498	9.1167784362616	9.50209654821051	9.88741466015942	9.30812264800018	9.70178606441372	10.0953153078845	8.01888639365397	1.11108166649069	-0.112347575918761	-0.0713293191704548	-0.149725726670015	-0.147336485782297	-0.15191857130133	0.177111933859118	0.180419575613789	0.174076180794036	0.201653780172642	0.205027810138846	0.198554305353524	0.000255965339539174	0.000365886636522432	0.0003734704437543
134	8.47500280622663	0.19	8.0189490897258	7.66776896108843	8.37012921836316	0.214816285077233	9.83643308705219	9.43592909370624	10.2369370803981	0.99	0.72	1.36	6.56829724381915	6.84708582409657	7.12587440437399	9.10738422304244	9.49394326922024	9.88050231539804	9.28426606480189	9.67812886927772	10.0719859995102	8.0189490897258	1.09941862834825	0.0970597097382098	0.0101778827678265	-0.149725726670015	-0.147336485782297	-0.15191857130133	0.177111933859118	0.180419575613789	0.174076180794036	0.201653780172642	0.205027810138846	0.198554305353524	0.000255965339539174	0.000365886636522432	0.0003734704437543
134	8.47500280622663	0.19	8.01896400762675	7.67152399123222	8.36640402402128	0.2153013812547	9.80217923487252	9.40364297264497	10.2007154971001	1	0.73	1.36	6.52966633759813	6.80640045259479	7.08313456759145	9.04515213681147	9.42849518103069	9.81183822524991	9.22433745193226	9.61524356244447	10.0071696726176	8.01896400762675	1.10648732855532	-0.121457212082879	-0.137932167427963	-0.149725726670015	-0.147336485782297	-0.15191857130133	0.177111933859118	0.180419575613789	0.174076180794036	0.201653780172642	0.205027810138846	0.198554305353524	0.000255965339539174	0.000365886636522432	0.0003734704437543
134	8.47500280622663	0.19	8.01980592151983	7.66535579625004	8.37425604678962	0.208911599031441	9.79320585496431	9.38734862842614	10.1990630815025	1	0.74	1.35	6.51486233707422	6.79652908495617	7.07819583283813	9.02277533099523	9.41287041710142	9.80296550320761	9.21666033746236	9.61492538456591	10.0120952590988	8.01980592151983	1.1051954993685	-0.104590305738399	-0.10027033727775	-0.149725726670015	-0.147336485782297	-0.15191857130133	0.177111933859118	0.180419575613789	0.174076180794036	0.201653780172642	0.205027810138846	0.198554305353524	0.000255965339539174	0.000365886636522432	0.0003734704437543
134	8.47500280622663	0.19	8.02020019191333	7.66396694982903	8.37643343399764	0.208988928282392	9.81062146859069	9.40413758718247	10.2171053499989	1.01	0.74	1.36	6.47018267597664	6.74984946553274	7.02951625508884	8.93104126956322	9.31707606399424	9.70311085842526	9.116045408723	9.51083226948896	9.90516037088352	8.02020019191333	1.10776634428868	-0.0777187409404518	-0.0464613017467678	-0.149725726670015	-0.147336485782297	-0.15191857130133	0.177111933859118	0.180419575613789	0.174076180794036	0.201653780172642	0.205027810138846	0.198554305353524	0.000255965339539174	0.000365886636522432	0.0003734704437543
134	8.47500280622663	0.19	8.02075600453151	7.66614594805561	8.37536606100741	0.216378714761877	9.96478049366238	9.56092058019408	10.3686404071307	1	0.74	1.36	6.62697436619254	6.90690235760703	7.18683034902151	9.17358007904131	9.56107846121498	9.94857684338865	9.36478094359811	9.7596734627454	10.1553235620795	8.02075600453151	1.10825566679742	-0.0557078150805377	-0.0398116975734858	-0.149725726670015	-0.147336485782297	-0.15191857130133	0.177111933859118	0.180419575613789	0.174076180794036	0.201653780172642	0.205027810138846	0.198554305353524	0.000255965339539174	0.000365886636522432	0.0003734704437543
134	8.47500280622663	0.19	8.0213758675005	7.67121569843576	8.37153603656524	0.210272422089954	9.78054197192211	9.37687094224014	10.1842130016041	1	0.74	1.37	6.48353323022704	6.76264707866802	7.041760927109	8.96655692400023	9.35256407804009	9.73857123207995	9.14759183154379	9.54142157317137	9.93651817228309	8.0213758675005	1.11315887638896	0.00122310717781558	0.056389324788679	-0.149725726670015	-0.147336485782297	-0.15191857130133	0.177111933859118	0.180419575613789	0.174076180794036	0.201653780172642	0.205027810138846	0.198554305353524	0.000255965339539174	0.000365886636522432	0.0003734704437543
134	8.47500280622663	0.19	8.02157570862015	7.67360852974342	8.36954288749688	0.217144506105958	9.85531794279946	9.45679421286066	10.2538416727383	1	0.74	1.37	6.57578112562889	6.85289457046656	7.13000801530423	9.11397760753812	9.49805452292614	9.88213143831415	9.29774191970172	9.68854019955475	10.0811029122599	8.02157570862015	1.10890597720474	0.0783725423565853	0.0923358805773608	-0.149725726670015	-0.147336485782297	-0.15191857130133	0.177111933859118	0.180419575613789	0.174076180794036	0.201653780172642	0.205027810138846	0.198554305353524	0.000255965339539174	0.000365886636522432	0.0003734704437543
134	8.47500280622663	0.19	8.02163080968373	7.67040946526327	8.3728521541042	0.213102789407027	9.86320700023265	9.45956183835526	10.2668521621101	0.99	0.74	1.35	6.59755463346141	6.87907623599702	7.16059783853264	9.15485997773759	9.54550332896509	9.93614668019258	9.35062663161896	9.74906374002344	10.1475473442225	8.02163080968373	1.10070150761217	0.0156601069461041	-0.0315695427416205	-0.149725726670015	-0.147336485782297	-0.15191857130133	0.177111933859118	0.180419575613789	0.174076180794036	0.201653780172642	0.205027810138846	0.198554305353524	0.000255965339539174	0.000365886636522432	0.0003734704437543
134	8.47500280622663	0.19	8.02177072892693	7.67022649761642	8.37331496023744	0.20809715251846	9.6404535428727	9.23993971257646	10.0409673731689	1	0.74	1.36	6.39561978972046	6.67284391225591	6.95006803479135	8.84858458079811	9.23213475681626	9.6156849328344	9.03461670583548	9.42677449396749	9.81733352754641	8.02177072892693	1.10487793197378	0.103037361830967	0.107702341027818	-0.149725726670015	-0.147336485782297	-0.15191857130133	0.177111933859118	0.180419575613789	0.174076180794036	0.201653780172642	0.205027810138846	0.198554305353524	0.000255965339539174	0.000365886636522432	0.0003734704437543
134	8.47500280622663	0.19	8.02250715227525	7.66582999391206	8.37918431063844	0.207603381442982	9.79092181886658	9.38354637575882	10.1982972619743	1.01	0.74	1.35	6.46864549155184	6.74947399901631	7.03030250648078	8.93561524994058	9.32354429895012	9.71147334795966	9.12805325699261	9.52412761871452	9.92080604551225	8.02250715227525	1.10420981115183	-0.0193067681425537	-0.0217771464168725	-0.149725726670015	-0.147336485782297	-0.15191857130133	0.177111933859118	0.180419575613789	0.174076180794036	0.201653780172642	0.205027810138846	0.198554305353524	0.000255965339539174	0.000365886636522432	0.0003734704437543
134	8.47500280622663	0.19	8.02259404125876	7.67320885570124	8.37197922681628	0.212313739100109	9.81609991824888	9.41343506464297	10.2187647718548	0.99	0.74	1.35	6.54992517349522	6.83010181921526	7.11027846493529	9.08045032420228	9.46887157270104	9.85729282119979	9.27025154072676	9.66610056348984	10.0627196726595	8.02259404125876	1.10701682374688	-0.0196246101501371	-0.0157013344494414	-0.149725726670015	-0.147336485782297	-0.15191857130133	0.177111933859118	0.180419575613789	0.174076180794036	0.201653780172642	0.205027810138846	0.198554305353524	0.000255965339539174	0.000365886636522432	0.0003734704437543
134	8.47500280622663	0.19	8.02282335559982	7.67245911264797	8.37318759855166	0.218509312815824	9.93126562937141	9.53127603465573	10.3312552240871	0.99	0.73	1.36	6.65918137697942	6.93864062781125	7.21809987864307	9.24665347209103	9.63469859441569	10.0227437167404	9.42843286876243	9.82463348826355	10.2203678621053	8.02282335559982	1.1016104533533	0.197921356373041	0.126493345623933	-0.149725726670015	-0.147336485782297	-0.15191857130133	0.177111933859118	0.180419575613789	0.174076180794036	0.201653780172642	0.205027810138846	0.198554305353524	0.000255965339539174	0.000365886636522432	0.0003734704437543
134	8.47500280622663	0.19	8.02295084419555	7.67571206773059	8.37018962066052	0.215191650553006	9.90855021446462	9.50555825461112	10.3115421743181	1	0.74	1.36	6.5795671388647	6.85851053022129	7.13745392157787	9.10313285752575	9.48906383104659	9.87499480456743	9.29345713870982	9.68807258922266	10.0806844989072	8.02295084419555	1.11359525174394	-0.19085227842871	-0.135848972755546	-0.149725726670015	-0.147336485782297	-0.15191857130133	0.177111933859118	0.180419575613789	0.174076180794036	0.201653780172642	0.205027810138846	0.198554305353524	0.000255965339539174	0.000365886636522432	0.0003734704437543
134	8.47500280622663	0.19	8.02400233493159	7.67420423815292	8.37380043171027	0.215638753047707	9.87649395947615	9.4753367251178	10.2776511938345	0.99	0.74	1.33	6.59697697278654	6.87627311964678	7.15556926650702	9.14782249613443	9.53511376391834	9.92240503170226	9.35163319212404	9.74653414035975	10.1425044855078	8.02400233493159	1.09752561982513	0.0584263468151502	0.0061813432688628	-0.149725726670015	-0.147336485782297	-0.15191857130133	0.177111933859118	0.180419575613789	0.174076180794036	0.201653780172642	0.205027810138846	0.198554305353524	0.000255965339539174	0.000365886636522432	0.0003734704437543
134	8.47500280622663	0.19	8.02430515395606	7.67438279835256	8.37422750955957	0.215654948551166	9.96551393722491	9.56076032335203	10.3702675510978	1.01	0.75	1.37	6.58110715175829	6.85971751462376	7.13832787748922	9.08582986339167	9.47047735458123	9.85512484577078	9.27461326398598	9.66689545382019	10.0586372608636	8.02430515395606	1.11591347257215	-0.0854702220434701	0.00195271240587061	-0.149725726670015	-0.147336485782297	-0.15191857130133	0.177111933859118	0.180419575613789	0.174076180794036	0.201653780172642	0.205027810138846	0.198554305353524	0.000255965339539174	0.000365886636522432	0.0003734704437543
134	8.47500280622663	0.19	8.02456646414726	7.66833201931742	8.3808009089771	0.205751830019593	9.8083267456199	9.39791635167221	10.2187371395676	0.99	0.74	1.34	6.57813281806489	6.86540224889163	7.15267167971838	9.14068903288009	9.53986621711521	9.93904340135032	9.337912261873	9.74467277330917	10.1529396936048	8.02456646414726	1.09547244626434	-0.0583080554686686	-0.145445834231284	-0.149725726670015	-0.147336485782297	-0.15191857130133	0.177111933859118	0.180419575613789	0.174076180794036	0.201653780172642	0.205027810138846	0.198554305353524	0.000255965339539174	0.000365886636522432	0.0003734704437543
134	8.47500280622663	0.19	8.02536685958927	7.6765479323264	8.37418578685213	0.213633593049455	9.928152776219	9.52249171427782	10.3338138381602	1	0.74	1.36	6.59617757661201	6.87717676051982	7.15817594442764	9.12872573499692	9.51761224568573	9.90649875637454	9.31697840136669	9.71382193930992	10.1108017587241	8.02536685958927	1.11150935451044	-0.057335350955946	-0.0285885214227085	-0.149725726670015	-0.147336485782297	-0.15191857130133	0.177111933859118	0.180419575613789	0.174076180794036	0.201653780172642	0.205027810138846	0.198554305353524	0.000255965339539174	0.000365886636522432	0.0003734704437543
134	8.47500280622663	0.19	8.02574372983688	7.67763498385292	8.37385247582083	0.213163293887945	9.89710715208848	9.49214770517332	10.3020665990036	1	0.74	1.35	6.57777577152967	6.85840061230399	7.13902545307831	9.10465763824267	9.4930857617879	9.88151388533312	9.29666602852082	9.69299046290832	10.0895416470888	8.02574372983688	1.10610786053021	0.0337612795612045	0.0274164259066328	-0.149725726670015	-0.147336485782297	-0.15191857130133	0.177111933859118	0.180419575613789	0.174076180794036	0.201653780172642	0.205027810138846	0.198554305353524	0.000255965339539174	0.000365886636522432	0.0003734704437543
134	8.47500280622663	0.19	8.0266917192925	7.67356364836829	8.37981979021671	0.217527418152511	9.97448344402433	9.57159469143742	10.3773721966112	1	0.74	1.35	6.63257260499274	6.91175167487731	7.19093074476189	9.18036724822527	9.5667884066803	9.95320956513532	9.37774006053863	9.77250732505525	10.1663578663145	8.0266917192925	1.10465845809989	-0.031966081324553	-0.057667683160842	-0.149725726670015	-0.147336485782297	-0.15191857130133	0.177111933859118	0.180419575613789	0.174076180794036	0.201653780172642	0.205027810138846	0.198554305353524	0.000255965339539174	0.000365886636522432	0.0003734704437543
134	8.47500280622663	0.19	8.0279046645345	7.68018718141345	8.37562214765555	0.213644939065338	9.77671978036609	9.37725971025904	10.1761798504731	0.98	0.73	1.33	6.58210305161308	6.86249278461501	7.14288251761693	9.15624029140779	9.54628519810066	9.93633010479353	9.35308788971494	9.75116789294299	10.1510766137744	8.0279046645345	1.09212034576673	0.0100337267428936	-0.119290318998632	-0.149725726670015	-0.147336485782297	-0.15191857130133	0.177111933859118	0.180419575613789	0.174076180794036	0.201653780172642	0.205027810138846	0.198554305353524	0.000255965339539174	0.000365886636522432	0.0003734704437543
134	8.47500280622663	0.19	8.02907675779133	7.67950312233364	8.37865039324902	0.212338016210506	9.83387794059095	9.43051309455056	10.2372427866313	1	0.74	1.34	6.54012825827556	6.819864663022	7.09960106776843	9.05525688707739	9.44257115762571	9.82988542817403	9.24982330458051	9.64568405092743	10.0415760535517	8.02907675779133	1.10417321324251	-0.135245824184179	-0.150583056906977	-0.149725726670015	-0.147336485782297	-0.15191857130133	0.177111933859118	0.180419575613789	0.174076180794036	0.201653780172642	0.205027810138846	0.198554305353524	0.000255965339539174	0.000365886636522432	0.0003734704437543
134	8.47500280622663	0.19	8.02953305724755	7.68091651700114	8.37814959749397	0.2159416213158	9.75944900641531	9.36340040109308	10.1554976117375	1	0.74	1.36	6.47560178929422	6.74950367828881	7.0234055672834	8.95632478131924	9.33515509792519	9.71398541453115	9.14408294787349	9.53081942291032	9.91733677008747	8.02953305724755	1.1076052204291	0.100730053003891	0.109667229765818	-0.149725726670015	-0.147336485782297	-0.15191857130133	0.177111933859118	0.180419575613789	0.174076180794036	0.201653780172642	0.205027810138846	0.198554305353524	0.000255965339539174	0.000365886636522432	0.0003734704437543
134	8.47500280622663	0.19	8.0312121645244	7.67852305767853	8.38390127137028	0.214970708212688	9.93405142347936	9.52975783045609	10.3383450165026	1.01	0.74	1.36	6.55147862777858	6.82942072044905	7.10736281311952	9.04054534450436	9.42408442548062	9.80762350645688	9.22879857599636	9.62060367230145	10.0130853858981	8.0312121645244	1.11330566176828	0.000899076740786717	0.0606991381490937	-0.149725726670015	-0.147336485782297	-0.15191857130133	0.177111933859118	0.180419575613789	0.174076180794036	0.201653780172642	0.205027810138846	0.198554305353524	0.000255965339539174	0.000365886636522432	0.0003734704437543
134	8.47500280622663	0.19	8.03129050964338	7.67814185224785	8.38443916703891	0.215276613793594	10.0393838373546	9.63117340650712	10.447594268202	0.99	0.74	1.35	6.70795570461163	6.99226763346084	7.27657956231004	9.30304943158377	9.69735256126227	10.0916556909408	9.50061926334575	9.90302807512596	10.3056483462274	8.03129050964338	1.10386914479422	0.0207989966920884	0.00936095358924996	-0.149725726670015	-0.147336485782297	-0.15191857130133	0.177111933859118	0.180419575613789	0.174076180794036	0.201653780172642	0.205027810138846	0.198554305353524	0.000255965339539174	0.000365886636522432	0.0003734704437543
134	8.47500280622663	0.19	8.03158502573709	7.68343815396262	8.37973189751157	0.215352725901776	9.99672066744514	9.59033650588301	10.4031048290073	1.01	0.75	1.35	6.61071017008603	6.89083463789304	7.17095910570006	9.13160067795184	9.51854621244411	9.90549174693638	9.32921864165111	9.7237509238975	10.1202276126758	8.03158502573709	1.11337186631549	-0.108947339407856	-0.0314176211383278	-0.149725726670015	-0.147336485782297	-0.15191857130133	0.177111933859118	0.180419575613789	0.174076180794036	0.201653780172642	0.205027810138846	0.198554305353524	0.000255965339539174	0.000365886636522432	0.0003734704437543
134	8.47500280622663	0.19	8.03160532941573	7.68276975080988	8.38044090802157	0.217409216461641	9.81270127810213	9.41620954649528	10.209193009709	1	0.73	1.37	6.5487363508572	6.82448635437687	7.10023635789655	9.07712562887998	9.45933943166722	9.84155323445447	9.25434026635518	9.64430223998977	10.0349549405591	8.03160532941573	1.10743115332726	0.0281394799838349	0.0304146207435667	-0.149725726670015	-0.147336485782297	-0.15191857130133	0.177111933859118	0.180419575613789	0.174076180794036	0.201653780172642	0.205027810138846	0.198554305353524	0.000255965339539174	0.000365886636522432	0.0003734704437543
134	8.47500280622663	0.19	8.03312324222027	7.68234476888466	8.38390171555588	0.215622937782618	9.95793534636869	9.55345126621409	10.3624194265233	1.01	0.74	1.36	6.59509688836312	6.87432704551628	7.15355720266944	9.11524698046849	9.50117790611374	9.88710883175899	9.30633158798593	9.70023013989179	10.0942422273054	8.03312324222027	1.10886172737725	0.00325379337493509	0.0226181339743121	-0.149725726670015	-0.147336485782297	-0.15191857130133	0.177111933859118	0.180419575613789	0.174076180794036	0.201653780172642	0.205027810138846	0.198554305353524	0.000255965339539174	0.000365886636522432	0.0003734704437543
134	8.47500280622663	0.19	8.0337021405122	7.68476648011238	8.38263780091201	0.214849012455712	9.90349757512467	9.50030207437603	10.3066930758733	1.01	0.74	1.38	6.53362483110547	6.81091371253868	7.08820259397189	9.01717490842606	9.39986635592718	9.78255780342831	9.1969938364377	9.58629080730762	9.9772168887471	8.0337021405122	1.11703363125943	-0.00817818353423948	0.0792659650427043	-0.149725726670015	-0.147336485782297	-0.15191857130133	0.177111933859118	0.180419575613789	0.174076180794036	0.201653780172642	0.205027810138846	0.198554305353524	0.000255965339539174	0.000365886636522432	0.0003734704437543
134	8.47500280622663	0.19	8.03465901845975	7.6850121515606	8.3843058853589	0.220486028520557	9.95551573009016	9.55685602133848	10.3541754388418	1	0.74	1.37	6.62249791254297	6.89875226681263	7.17500662108229	9.16649648925109	9.54887253556996	9.93124858188883	9.35114343880927	9.74083617743518	10.1319354432103	8.03465901845975	1.10910611525277	0.116831616376937	0.126635198512217	-0.149725726670015	-0.147336485782297	-0.15191857130133	0.177111933859118	0.180419575613789	0.174076180794036	0.201653780172642	0.205027810138846	0.198554305353524	0.000255965339539174	0.000365886636522432	0.0003734704437543
134	8.47500280622663	0.19	8.03673649763157	7.6845953151329	8.38887768013025	0.209885842835098	9.78635680648199	9.38197504221678	10.1907385707472	1.01	0.74	1.36	6.45621455421	6.73449022859181	7.01276590297362	8.91243767374095	9.29658144455614	9.68072521537132	9.09517614825349	9.4851255753524	9.87793410049649	8.03673649763157	1.11213899753502	0.087973240356006	0.126524099455116	-0.149725726670015	-0.147336485782297	-0.15191857130133	0.177111933859118	0.180419575613789	0.174076180794036	0.201653780172642	0.205027810138846	0.198554305353524	0.000255965339539174	0.000365886636522432	0.0003734704437543
134	8.47500280622663	0.19	8.03690293291436	7.68487612350458	8.38892974232414	0.211091999440573	9.81988345289367	9.4155861959922	10.2241807097951	0.99	0.74	1.34	6.57394871492911	6.85622847713745	7.13850823934579	9.12592200753084	9.51778133073601	9.90964065394119	9.31963585323157	9.72096618645231	10.1211570867308	8.03690293291436	1.09883823880646	-0.0383470340017165	-0.0890897248612376	-0.149725726670015	-0.147336485782297	-0.15191857130133	0.177111933859118	0.180419575613789	0.174076180794036	0.201653780172642	0.205027810138846	0.198554305353524	0.000255965339539174	0.000365886636522432	0.0003734704437543
134	8.47500280622663	0.19	8.03977111649071	7.68253863670482	8.3970035962766	0.206873677152907	9.77778938136202	9.37005586668177	10.1855228960423	1	0.74	1.34	6.50212105559935	6.7850577540136	7.06799445242785	9.00473286345899	9.39656952178994	9.78840618012089	9.19827121085851	9.59888086716493	10.0005765622582	8.03977111649071	1.10063710117439	0.172521172045096	0.145345022512642	-0.149725726670015	-0.147336485782297	-0.15191857130133	0.177111933859118	0.180419575613789	0.174076180794036	0.201653780172642	0.205027810138846	0.198554305353524	0.000255965339539174	0.000365886636522432	0.0003734704437543
134	8.47500280622663	0.19	8.04016562693792	7.6873401753229	8.39299107855294	0.214629706085755	9.98557110416037	9.57876974420361	10.3923724641171	1	0.74	1.35	6.65374267908434	6.93632088515216	7.21889909121999	9.21835383507571	9.60984866967498	10.0013435042742	9.40984918183587	9.80915105846449	10.2089957209508	8.04016562693792	1.09957704327381	-0.154017061808732	-0.20523154676674	-0.149725726670015	-0.147336485782297	-0.15191857130133	0.177111933859118	0.180419575613789	0.174076180794036	0.201653780172642	0.205027810138846	0.198554305353524	0.000255965339539174	0.000365886636522432	0.0003734704437543
134	8.47500280622663	0.19	8.04045074995497	7.69000384704181	8.39089765286813	0.215537979694366	9.97171949251098	9.56657375118258	10.3768652338394	1.01	0.74	1.36	6.6011565348467	6.88071644077485	7.160276346703	9.12202887622109	9.5083480796892	9.8946672831573	9.31495974210753	9.71040764617962	10.1044716305733	8.04045074995497	1.1129733020614	-0.0806445122685743	-0.0225658080276981	-0.149725726670015	-0.147336485782297	-0.15191857130133	0.177111933859118	0.180419575613789	0.174076180794036	0.201653780172642	0.205027810138846	0.198554305353524	0.000255965339539174	0.000365886636522432	0.0003734704437543
134	8.47500280622663	0.19	8.04110710323069	7.69030398554133	8.39191022092006	0.2138247956612	9.84616139784354	9.44407928202959	10.2482435136575	1	0.74	1.34	6.53669341644974	6.81499344346395	7.09329347047817	9.04364480039552	9.42867839948146	9.81371199856741	9.24304051684177	9.6361725107141	10.0308334378762	8.04110710323069	1.1056458424238	0.0794184186639363	0.0759423472870755	-0.149725726670015	-0.147336485782297	-0.15191857130133	0.177111933859118	0.180419575613789	0.174076180794036	0.201653780172642	0.205027810138846	0.198554305353524	0.000255965339539174	0.000365886636522432	0.0003734704437543
134	8.47500280622663	0.19	8.04124470640386	7.69275603283223	8.38973337997549	0.21313792199931	9.91709319013096	9.51128528181841	10.3229010984435	1	0.74	1.36	6.58669189218519	6.86771928020565	7.14874666822612	9.11467790373515	9.50356418623663	9.89245046873811	9.3047845782898	9.70218906210591	10.1001700098969	8.04124470640386	1.1103288953151	0.192120183752044	0.242740686039314	-0.149725726670015	-0.147336485782297	-0.15191857130133	0.177111933859118	0.180419575613789	0.174076180794036	0.201653780172642	0.205027810138846	0.198554305353524	0.000255965339539174	0.000365886636522432	0.0003734704437543
134	8.47500280622663	0.19	8.04177819529794	7.6937484315493	8.38980795904657	0.220666995916688	10.0351297501844	9.63349340822512	10.4367660921436	1.01	0.75	1.35	6.6318378525588	6.90833018848486	7.18482252441093	9.15622041137035	9.53795844931362	9.91969648725689	9.35737249779671	9.74841116495699	10.1386471301285	8.04177819529794	1.11272390046453	-0.0640197819172582	0.0091613695898074	-0.149725726670015	-0.147336485782297	-0.15191857130133	0.177111933859118	0.180419575613789	0.174076180794036	0.201653780172642	0.205027810138846	0.198554305353524	0.000255965339539174	0.000365886636522432	0.0003734704437543
134	8.47500280622663	0.19	8.04193655172629	7.69132421814253	8.39254888531005	0.211084929575761	9.80187843274864	9.39831389936284	10.2054429661344	1	0.74	1.36	6.4991579647007	6.77823245396657	7.05730694323244	8.98859087880953	9.37456186495084	9.76053285109214	9.17883078617791	9.57268434511269	9.96659306247713	8.04193655172629	1.11257017754952	0.175584727970222	0.229433241185884	-0.149725726670015	-0.147336485782297	-0.15191857130133	0.177111933859118	0.180419575613789	0.174076180794036	0.201653780172642	0.205027810138846	0.198554305353524	0.000255965339539174	0.000365886636522432	0.0003734704437543
134	8.47500280622663	0.19	8.042276281171	7.69137437975313	8.39317818258886	0.214944727689185	9.88211243177228	9.47990167856153	10.284323184983	1.01	0.74	1.36	6.54545383575929	6.82316261446325	7.10087139316721	9.04723532540697	9.43108902538111	9.81494272535524	9.24123307799533	9.63253943261851	10.0257190393477	8.042276281171	1.10852059984168	0.317444405280768	0.357867356318715	-0.149725726670015	-0.147336485782297	-0.15191857130133	0.177111933859118	0.180419575613789	0.174076180794036	0.201653780172642	0.205027810138846	0.198554305353524	0.000255965339539174	0.000365886636522432	0.0003734704437543
134	8.47500280622663	0.19	8.0427348037403	7.69240543532055	8.39306417216006	0.213067897109973	9.76228541201046	9.36272882932831	10.1618419946926	1	0.73	1.35	6.50176011769215	6.77922420977465	7.05668830185714	9.00676536514597	9.3911311260174	9.77549688688883	9.18748782594038	9.58107089285472	9.97359147106068	8.0427348037403	1.10380338421306	-0.092768706415884	-0.128605714000346	-0.149725726670015	-0.147336485782297	-0.15191857130133	0.177111933859118	0.180419575613789	0.174076180794036	0.201653780172642	0.205027810138846	0.198554305353524	0.000255965339539174	0.000365886636522432	0.0003734704437543
134	8.47500280622663	0.19	8.04446462897132	7.69467084545325	8.39425841248938	0.211508838391959	9.85167057749487	9.44657154684299	10.2567696081467	1	0.75	1.36	6.52865878211736	6.80862843364416	7.08859808517096	9.02733066753426	9.41445131597886	9.80157196442345	9.22241494613653	9.61784075163292	10.0136157184865	8.04446462897132	1.1122227087355	-0.049250920631268	0.0122340659342658	-0.149725726670015	-0.147336485782297	-0.15191857130133	0.177111933859118	0.180419575613789	0.174076180794036	0.201653780172642	0.205027810138846	0.198554305353524	0.000255965339539174	0.000365886636522432	0.0003734704437543
134	8.47500280622663	0.19	8.04537934484407	7.69598921152847	8.39476947815967	0.215504365472805	10.0137168688962	9.60682434974381	10.4206093880486	1.01	0.74	1.35	6.62889600928387	6.909659776604	7.19042354392413	9.16034334207662	9.54832536850535	9.93630739493408	9.3591252455788	9.75739482933924	10.1520376549659	8.04537934484407	1.10903642481618	0.170606067067495	0.208658344609276	-0.149725726670015	-0.147336485782297	-0.15191857130133	0.177111933859118	0.180419575613789	0.174076180794036	0.201653780172642	0.205027810138846	0.198554305353524	0.000255965339539174	0.000365886636522432	0.0003734704437543
134	8.47500280622663	0.19	8.04556584482597	7.69708663093137	8.39404505872057	0.213246221121194	9.81205052315297	9.41067055841838	10.2134304878875	1	0.73	1.35	6.52593796536304	6.80427952818125	7.08262109099946	9.03537969961539	9.42075291639972	9.80612613318404	9.2212393775044	9.6131069712953	10.0077888164455	8.04556584482597	1.10339394200237	-0.129928198586545	-0.158993637747981	-0.149725726670015	-0.147336485782297	-0.15191857130133	0.177111933859118	0.180419575613789	0.174076180794036	0.201653780172642	0.205027810138846	0.198554305353524	0.000255965339539174	0.000365886636522432	0.0003734704437543
134	8.47500280622663	0.19	8.04580033703413	7.69719659221834	8.39440408184992	0.215326414808444	9.80173604803306	9.40324732759878	10.2002247684673	1	0.74	1.37	6.51454013862647	6.79061186934015	7.06668360005383	9.01625855505935	9.39834755150264	9.78043654794593	9.19668637283284	9.58675211773151	9.97689426505447	8.04580033703413	1.10913836572767	-0.122815382383106	-0.121986143646051	-0.149725726670015	-0.147336485782297	-0.15191857130133	0.177111933859118	0.180419575613789	0.174076180794036	0.201653780172642	0.205027810138846	0.198554305353524	0.000255965339539174	0.000365886636522432	0.0003734704437543
134	8.47500280622663	0.19	8.04669114611344	7.69294394929617	8.4004383429307	0.210799705327128	9.84133181083777	9.43579557825755	10.246868043418	1	0.73	1.36	6.53337516855535	6.81416975867918	7.09496434880301	9.04034332542601	9.42888361787076	9.8174239103155	9.22213780746293	9.61773050226912	10.0145583693996	8.04669114611344	1.10469646346431	0.00344116640696495	-0.020632063169401	-0.149725726670015	-0.147336485782297	-0.15191857130133	0.177111933859118	0.180419575613789	0.174076180794036	0.201653780172642	0.205027810138846	0.198554305353524	0.000255965339539174	0.000365886636522432	0.0003734704437543
134	8.47500280622663	0.19	8.0467320147429	7.69650849862923	8.39695553085658	0.213544939248997	9.8129357962204	9.41187663691002	10.2139949555308	1.02	0.75	1.37	6.44509624691219	6.71973487448665	6.9943735020611	8.88042368653406	9.25883655736091	9.63724942818776	9.06367697241603	9.45060467353924	9.83603146279667	8.0467320147429	1.11860524310774	-0.157926986812768	-0.0337774641469438	-0.149725726670015	-0.147336485782297	-0.15191857130133	0.177111933859118	0.180419575613789	0.174076180794036	0.201653780172642	0.205027810138846	0.198554305353524	0.000255965339539174	0.000365886636522432	0.0003734704437543
134	8.47500280622663	0.19	8.0471037500293	7.69004017213497	8.40416732792363	0.206530153366489	9.64523583091059	9.24260827142879	10.0478633903924	1	0.74	1.36	6.41533434462092	6.69479987367717	6.97426540273342	8.88542806311266	9.27249609747491	9.65956413183716	9.06797172595313	9.46115202658672	9.85594258734978	8.0471037500293	1.10028631762011	0.0219054699855134	-0.012483847179656	-0.149725726670015	-0.147336485782297	-0.15191857130133	0.177111933859118	0.180419575613789	0.174076180794036	0.201653780172642	0.205027810138846	0.198554305353524	0.000255965339539174	0.000365886636522432	0.0003734704437543
134	8.47500280622663	0.19	8.04794111238635	7.69169213384554	8.40419009092717	0.208744850971928	9.81108566729741	9.40428222007129	10.2178891145235	1	0.74	1.34	6.53700832663787	6.81978137189448	7.10255441715109	9.05902587106321	9.4508944758775	9.84276308069178	9.25662457715963	9.6577269862817	10.0577316439798	8.04794111238635	1.10068848680839	0.0584871729870285	0.0246657451398495	-0.149725726670015	-0.147336485782297	-0.15191857130133	0.177111933859118	0.180419575613789	0.174076180794036	0.201653780172642	0.205027810138846	0.198554305353524	0.000255965339539174	0.000365886636522432	0.0003734704437543
134	8.47500280622663	0.19	8.04818402144314	7.69330065238222	8.40306739050406	0.212642126939598	9.75253886500957	9.3528737051542	10.1522040248649	0.99	0.73	1.33	6.53809379641022	6.81747833475288	7.09686287309553	9.08044196705969	9.46846562745856	9.85648928785744	9.27497906120465	9.67216280796922	10.0673167029727	8.04818402144314	1.0868985139126	-0.000620077055429746	-0.155866194724007	-0.149725726670015	-0.147336485782297	-0.15191857130133	0.177111933859118	0.180419575613789	0.174076180794036	0.201653780172642	0.205027810138846	0.198554305353524	0.000255965339539174	0.000365886636522432	0.0003734704437543
134	8.47500280622663	0.19	8.0488259754637	7.70000663626591	8.39764531466149	0.216260046352154	9.90096160499611	9.49954771903144	10.3023754909608	1	0.73	1.35	6.59433160737153	6.87298237624462	7.1516331451177	9.13369531583544	9.51964970423243	9.90560409262942	9.31947077189555	9.71439056000218	10.1070675245611	8.0488259754637	1.10367441323562	0.187302351699572	0.159558384397632	-0.149725726670015	-0.147336485782297	-0.15191857130133	0.177111933859118	0.180419575613789	0.174076180794036	0.201653780172642	0.205027810138846	0.198554305353524	0.000255965339539174	0.000365886636522432	0.0003734704437543
134	8.47500280622663	0.19	8.04926867939075	7.69979347604795	8.39874388273355	0.215042031788162	9.96056998444195	9.55528278901872	10.3658571798652	1	0.74	1.36	6.62218171970185	6.9030614713556	7.18394122300935	9.16647261126557	9.55526842804801	9.94406424483045	9.35114343880927	9.74854619983314	10.1440570963215	8.04926867939075	1.10889013213206	-0.140620948863322	-0.120152121212633	-0.149725726670015	-0.147336485782297	-0.15191857130133	0.177111933859118	0.180419575613789	0.174076180794036	0.201653780172642	0.205027810138846	0.198554305353524	0.000255965339539174	0.000365886636522432	0.0003734704437543
134	8.47500280622663	0.19	8.05013475736234	7.69322221399467	8.40704730073	0.211861512956735	9.86774100154471	9.46240970008237	10.2730723030071	1	0.74	1.35	6.57699005147351	6.85872166337417	7.14045327527483	9.11420551991985	9.50462116480069	9.89503680968153	9.30904682472921	9.70817235315611	10.1063088094412	8.05013475736234	1.1034826955104	-0.0727224575937728	-0.0736703982442188	-0.149725726670015	-0.147336485782297	-0.15191857130133	0.177111933859118	0.180419575613789	0.174076180794036	0.201653780172642	0.205027810138846	0.198554305353524	0.000255965339539174	0.000365886636522432	0.0003734704437543
134	8.47500280622663	0.19	8.05135079338453	7.70213204603819	8.40056954073087	0.222859548683023	10.118800704187	9.71637997428128	10.5212214340926	1	0.74	1.35	6.7571647038242	7.03702440048113	7.31688409713806	9.36584695094438	9.75374974768147	10.1416525444186	9.56050269925117	9.95672311158899	10.3519104923611	8.05135079338453	1.10534934620832	0.10957827883197	0.0923773901552614	-0.149725726670015	-0.147336485782297	-0.15191857130133	0.177111933859118	0.180419575613789	0.174076180794036	0.201653780172642	0.205027810138846	0.198554305353524	0.000255965339539174	0.000365886636522432	0.0003734704437543
134	8.47500280622663	0.19	8.05176627896584	7.69945280590569	8.40407975202599	0.216191055281208	9.88228930102437	9.48155088395464	10.2830277180941	1	0.74	1.34	6.57841774024336	6.85645503016707	7.13449232009079	9.10982111731503	9.49484834957079	9.87987558182656	9.3124879659197	9.70511403155813	10.0987783535264	8.05176627896584	1.09967949129429	-0.0526485559973944	-0.0851924833705793	-0.149725726670015	-0.147336485782297	-0.15191857130133	0.177111933859118	0.180419575613789	0.174076180794036	0.201653780172642	0.205027810138846	0.198554305353524	0.000255965339539174	0.000365886636522432	0.0003734704437543
134	8.47500280622663	0.19	8.05326204482607	7.69382442944878	8.41269966020336	0.206948058383266	9.63619321674831	9.23445531616618	10.0379311173304	0.99	0.73	1.33	6.44291721068324	6.72321138562099	7.00350556055875	8.94155863155916	9.33055428637445	9.71954994118974	9.1284666745394	9.52603008588143	9.92355597861729	8.05326204482607	1.08911704718705	0.019235340862251	-0.120678065267349	-0.149725726670015	-0.147336485782297	-0.15191857130133	0.177111933859118	0.180419575613789	0.174076180794036	0.201653780172642	0.205027810138846	0.198554305353524	0.000255965339539174	0.000365886636522432	0.0003734704437543
134	8.47500280622663	0.19	8.05428316879644	7.70408102138774	8.40448531620513	0.222967980027034	10.1768495520799	9.77224689528122	10.5814522088786	1.01	0.75	1.36	6.73643107215447	7.01534112614124	7.29425118012801	9.30543741757239	9.69071265080884	10.0759878840453	9.50435756843867	9.89855620791547	10.2909175947866	8.05428316879644	1.11301467432766	-0.108968839301202	-0.0424565256173227	-0.149725726670015	-0.147336485782297	-0.15191857130133	0.177111933859118	0.180419575613789	0.174076180794036	0.201653780172642	0.205027810138846	0.198554305353524	0.000255965339539174	0.000365886636522432	0.0003734704437543
134	8.47500280622663	0.19	8.05441815343005	7.70578422091157	8.40305208594854	0.213954288723113	9.83111537795053	9.42980225264946	10.2324285032516	1.02	0.74	1.37	6.46001060307513	6.73493546100306	7.00986031893099	8.90236033357004	9.28122660799455	9.66009288241907	9.08646626523747	9.47508078616627	9.85961352164922	8.05441815343005	1.11924664711176	-0.0649763218069466	0.0252044648740381	-0.149725726670015	-0.147336485782297	-0.15191857130133	0.177111933859118	0.180419575613789	0.174076180794036	0.201653780172642	0.205027810138846	0.198554305353524	0.000255965339539174	0.000365886636522432	0.0003734704437543
134	8.47500280622663	0.19	8.05473894079695	7.70012878876958	8.40934909282432	0.219122788320528	10.0608751745216	9.65639193525703	10.4653584137862	1.01	0.74	1.37	6.64751196325963	6.92596039306415	7.20440882286866	9.17781339825789	9.56225012344291	9.94668684862793	9.36484965309995	9.75789328146737	10.1498383190695	8.05473894079695	1.11034797419194	0.166736741048229	0.20038712788102	-0.149725726670015	-0.147336485782297	-0.15191857130133	0.177111933859118	0.180419575613789	0.174076180794036	0.201653780172642	0.205027810138846	0.198554305353524	0.000255965339539174	0.000365886636522432	0.0003734704437543
134	8.47500280622663	0.19	8.05521900621993	7.70089605802879	8.40954195441106	0.213548710092534	9.75776970769016	9.35896968870045	10.1565697266799	0.99	0.74	1.36	6.52970149631846	6.8079420684482	7.08618264057795	9.06195037097685	9.44809394235658	9.8342375137363	9.2453685863976	9.64012203109263	10.0345450355866	8.05521900621993	1.10013566677446	-0.0605293682723132	-0.12063071497015	-0.149725726670015	-0.147336485782297	-0.15191857130133	0.177111933859118	0.180419575613789	0.174076180794036	0.201653780172642	0.205027810138846	0.198554305353524	0.000255965339539174	0.000365886636522432	0.0003734704437543
134	8.47500280622663	0.19	8.05714478399869	7.70492644053475	8.40936312746264	0.218805913961708	10.0621954552971	9.65728418753358	10.4671067230606	1	0.74	1.35	6.68015243582873	6.9602383211687	7.24032420650868	9.23993169838267	9.6273441826161	10.0147566668495	9.4340006770933	9.82915936862472	10.225235850998	8.05714478399869	1.10832140672723	-0.15183759233585	-0.1306029954253	-0.149725726670015	-0.147336485782297	-0.15191857130133	0.177111933859118	0.180419575613789	0.174076180794036	0.201653780172642	0.205027810138846	0.198554305353524	0.000255965339539174	0.000365886636522432	0.0003734704437543
134	8.47500280622663	0.19	8.05722829584967	7.70822407345401	8.40623251824534	0.220777164080342	9.99243541640887	9.59263588719252	10.3922349456252	0.99	0.74	1.34	6.70083689689506	6.9801127360115	7.25938857512795	9.30383750141417	9.6916005622364	10.0793636230586	9.5028811465204	9.89784445453914	10.2938351632617	8.05722829584967	1.09899769746486	-0.0329719269553517	-0.111944473605287	-0.149725726670015	-0.147336485782297	-0.15191857130133	0.177111933859118	0.180419575613789	0.174076180794036	0.201653780172642	0.205027810138846	0.198554305353524	0.000255965339539174	0.000365886636522432	0.0003734704437543
134	8.47500280622663	0.19	8.05761911514447	7.70563860641986	8.40959962386907	0.210305861793043	9.78699723869571	9.38310044840662	10.1908940289848	1	0.73	1.35	6.51417074938231	6.79457408424349	7.07497741910466	9.02302699688342	9.41142437819376	9.79982175950411	9.21204271900827	9.60924149417844	10.005376591587	8.05761911514447	1.10303005536075	-0.0348412511695126	-0.0462587707450585	-0.149725726670015	-0.147336485782297	-0.15191857130133	0.177111933859118	0.180419575613789	0.174076180794036	0.201653780172642	0.205027810138846	0.198554305353524	0.000255965339539174	0.000365886636522432	0.0003734704437543
134	8.47500280622663	0.19	8.05974438324458	7.70868217489593	8.41080659159323	0.210439543176083	9.77695903538153	9.3736388268658	10.1802792438973	1	0.73	1.35	6.50163395666636	6.78138021225923	7.0611264678521	9.00246652205838	9.38981627404861	9.77716602603884	9.18989882981933	9.58564635506372	9.98078822415685	8.05974438324458	1.10185138446676	0.0723730607724997	0.0394615429593372	-0.149725726670015	-0.147336485782297	-0.15191857130133	0.177111933859118	0.180419575613789	0.174076180794036	0.201653780172642	0.205027810138846	0.198554305353524	0.000255965339539174	0.000365886636522432	0.0003734704437543
134	8.47500280622663	0.19	8.05991188769336	7.70876843746987	8.41105533791685	0.208940504951511	9.70851305889243	9.30620091609174	10.1108252016931	1	0.74	1.35	6.46103559106371	6.7403496846223	7.01966377818089	8.94956251496654	9.33645698511484	9.72335145526313	9.14059893039155	9.5349828676076	9.93078330073097	8.05991188769336	1.10225110543061	-0.097471715779403	-0.135137710351327	-0.149725726670015	-0.147336485782297	-0.15191857130133	0.177111933859118	0.180419575613789	0.174076180794036	0.201653780172642	0.205027810138846	0.198554305353524	0.000255965339539174	0.000365886636522432	0.0003734704437543
134	8.47500280622663	0.19	8.06031779463146	7.70809825238931	8.41253733687361	0.211454425234691	9.71323790002739	9.31376602882038	10.1127097712344	0.99	0.73	1.34	6.52573064289518	6.80562234543997	7.08551404798475	9.07140412243506	9.46048097577783	9.84955782912059	9.26173447980932	9.65862667264292	10.0558984708922	8.06031779463146	1.0964922445903	0.104876188470678	0.011281102597048	-0.149725726670015	-0.147336485782297	-0.15191857130133	0.177111933859118	0.180419575613789	0.174076180794036	0.201653780172642	0.205027810138846	0.198554305353524	0.000255965339539174	0.000365886636522432	0.0003734704437543
134	8.47500280622663	0.19	8.06043202815024	7.7055648566232	8.41529919967729	0.211719903394775	9.88093586782968	9.47489038316716	10.2869813524922	1	0.74	1.34	6.57030828578248	6.85187819365417	7.13344810152587	9.09672432339192	9.48656353918856	9.87640275498521	9.29531149943378	9.69407951111919	10.0927130117443	8.06043202815024	1.10332466060865	-0.0391742873574781	-0.0383690380633739	-0.149725726670015	-0.147336485782297	-0.15191857130133	0.177111933859118	0.180419575613789	0.174076180794036	0.201653780172642	0.205027810138846	0.198554305353524	0.000255965339539174	0.000365886636522432	0.0003734704437543
134	8.47500280622663	0.19	8.06050333114019	7.70494737551866	8.41605928676173	0.212104445794918	9.98875951944817	9.57875545253258	10.3987635863638	1	0.74	1.37	6.63442866810682	6.91840530255216	7.20238193699751	9.18127709898097	9.57426770916154	9.9672583193421	9.36929105826925	9.7709303262627	10.171300602828	8.06050333114019	1.11192199702773	0.112117270067788	0.167710239159351	-0.149725726670015	-0.147336485782297	-0.15191857130133	0.177111933859118	0.180419575613789	0.174076180794036	0.201653780172642	0.205027810138846	0.198554305353524	0.000255965339539174	0.000365886636522432	0.0003734704437543
134	8.47500280622663	0.19	8.06097213204383	7.7103544609074	8.41158980318026	0.212447129113949	9.90173134421564	9.49571573263532	10.307746955796	1	0.74	1.36	6.59527883889051	6.87727824227532	7.15927764566012	9.13694185430959	9.52761709558724	9.91829233686489	9.32876354532621	9.72820476886986	10.1262437342613	8.06097213204383	1.10915816055456	-0.0786655864378421	-0.0623463506115671	-0.149725726670015	-0.147336485782297	-0.15191857130133	0.177111933859118	0.180419575613789	0.174076180794036	0.201653780172642	0.205027810138846	0.198554305353524	0.000255965339539174	0.000365886636522432	0.0003734704437543
134	8.47500280622663	0.19	8.06135239213346	7.71227367843128	8.41043110583563	0.218618150813438	10.1150344807058	9.70777323385245	10.5222957275592	1	0.74	1.35	6.73159200551934	7.0139962693433	7.29640053316726	9.31991383081742	9.71090357026341	10.1018933097094	9.51538790455323	9.91464297252142	10.3140093108057	8.06135239213346	1.10807408033096	-0.0570588261810375	-0.0413996666178747	-0.149725726670015	-0.147336485782297	-0.15191857130133	0.177111933859118	0.180419575613789	0.174076180794036	0.201653780172642	0.205027810138846	0.198554305353524	0.000255965339539174	0.000365886636522432	0.0003734704437543
134	8.47500280622663	0.19	8.06300332972424	7.7128843603731	8.41312229907538	0.21558032288145	10.0014653971131	9.5951619702728	10.4077688239534	1.01	0.74	1.37	6.61683708572467	6.8970244959115	7.17721190609834	9.14155011707848	9.52864552523403	9.91574093338958	9.32607541737876	9.72151811736305	10.1163042792095	8.06300332972424	1.11617386227606	0.0245107816883333	0.0938364682685428	-0.149725726670015	-0.147336485782297	-0.15191857130133	0.177111933859118	0.180419575613789	0.174076180794036	0.201653780172642	0.205027810138846	0.198554305353524	0.000255965339539174	0.000365886636522432	0.0003734704437543
134	8.47500280622663	0.19	8.06314515673867	7.71155117683424	8.41473913664311	0.213622074928517	9.88676884751586	9.48278487018469	10.290752824847	1	0.74	1.36	6.55070219328815	6.82977408646979	7.10884597965142	9.05622272210824	9.44203437184601	9.82784602158377	9.24744975755067	9.64054435322108	10.0349523784558	8.06314515673867	1.11044687112246	0.127166589065781	0.165729511673192	-0.149725726670015	-0.147336485782297	-0.15191857130133	0.177111933859118	0.180419575613789	0.174076180794036	0.201653780172642	0.205027810138846	0.198554305353524	0.000255965339539174	0.000365886636522432	0.0003734704437543
134	8.47500280622663	0.19	8.06370993342255	7.70857435993652	8.41884550690858	0.20966596106169	9.70784429774239	9.30644061845591	10.1092479770289	1	0.74	1.36	6.46452245009457	6.74334903940865	7.02217562872272	8.95617338193144	9.34246939941266	9.72876541689388	9.14159865223349	9.53527950914969	9.9302087495918	8.06370993342255	1.10408452622969	0.140273614201295	0.1259666647789	-0.149725726670015	-0.147336485782297	-0.15191857130133	0.177111933859118	0.180419575613789	0.174076180794036	0.201653780172642	0.205027810138846	0.198554305353524	0.000255965339539174	0.000365886636522432	0.0003734704437543
134	8.47500280622663	0.19	8.06421565866568	7.71222027503215	8.4162110422992	0.212550911805436	9.7807865762093	9.37985458924039	10.1817185631782	1.01	0.75	1.36	6.47191183117844	6.74854687336112	7.02518191554381	8.94321309367611	9.32548130065312	9.70774950763013	9.13471747357352	9.52555518791334	9.91600504882311	8.06421565866568	1.10735829463048	-0.154268083071313	-0.125481411974885	-0.149725726670015	-0.147336485782297	-0.15191857130133	0.177111933859118	0.180419575613789	0.174076180794036	0.201653780172642	0.205027810138846	0.198554305353524	0.000255965339539174	0.000365886636522432	0.0003734704437543
134	8.47500280622663	0.19	8.06435256520895	7.71049247511257	8.41821265530534	0.216217567976392	10.001429024578	9.59589107729668	10.4069669718592	1	0.74	1.35	6.6709241259055	6.95284821765448	7.23477230940345	9.24499744277609	9.63570605496892	10.0264146671618	9.43946866677314	9.83886544462574	10.2376348123662	8.06435256520895	1.10091890148858	0.0506352757080506	0.0128999271420291	-0.149725726670015	-0.147336485782297	-0.15191857130133	0.177111933859118	0.180419575613789	0.174076180794036	0.201653780172642	0.205027810138846	0.198554305353524	0.000255965339539174	0.000365886636522432	0.0003734704437543
134	8.47500280622663	0.19	8.06464482690333	7.71484407120436	8.41444558260229	0.21419877759344	9.92777057370611	9.52280625797322	10.332734889439	1	0.75	1.35	6.59519864157155	6.87566429766639	7.15612995376123	9.12673172086199	9.51485267660674	9.90297363235148	9.32611202538287	9.72284413766229	10.1203426277544	8.06464482690333	1.10938399333511	-0.181272102168906	-0.136849724290508	-0.149725726670015	-0.147336485782297	-0.15191857130133	0.177111933859118	0.180419575613789	0.174076180794036	0.201653780172642	0.205027810138846	0.198554305353524	0.000255965339539174	0.000365886636522432	0.0003734704437543
134	8.47500280622663	0.19	8.0653304534218	7.71273482064126	8.41792608620234	0.214808347681421	9.99371987255596	9.58680215543103	10.4006375896809	0.99	0.74	1.34	6.71511390157406	7.00014104355115	7.28516818552825	9.33362205636486	9.72979338838001	10.1259647203952	9.53220822828103	9.93677856692355	10.341356604033	8.0653304534218	1.09976852609034	0.0287059291651761	-0.0413645895362314	-0.149725726670015	-0.147336485782297	-0.15191857130133	0.177111933859118	0.180419575613789	0.174076180794036	0.201653780172642	0.205027810138846	0.198554305353524	0.000255965339539174	0.000365886636522432	0.0003734704437543
134	8.47500280622663	0.19	8.06542911073751	7.7160499156339	8.41480830584112	0.216560912248605	9.84807352317079	9.44915791236454	10.246989133977	1	0.73	1.35	6.55188930007985	6.82849076513275	7.10509223018566	9.07091525191689	9.45386257186327	9.83680989180965	9.25910381595877	9.65100859929305	10.042306102243	8.06542911073751	1.10312092324293	-0.167098210976544	-0.199930198455897	-0.149725726670015	-0.147336485782297	-0.15191857130133	0.177111933859118	0.180419575613789	0.174076180794036	0.201653780172642	0.205027810138846	0.198554305353524	0.000255965339539174	0.000365886636522432	0.0003734704437543
134	8.47500280622663	0.19	8.06663195203553	7.71434182569589	8.41892207837517	0.213588841925814	9.7627678370895	9.36381121094086	10.1617244632381	1.01	0.74	1.36	6.46337930034436	6.73875947846792	7.01413965659149	8.93277055472974	9.31336216666986	9.69395377860998	9.11582662855928	9.5045529399721	9.89263106346463	8.06663195203553	1.10681685522958	-0.0597101377511408	-0.0702825604978456	-0.149725726670015	-0.147336485782297	-0.15191857130133	0.177111933859118	0.180419575613789	0.174076180794036	0.201653780172642	0.205027810138846	0.198554305353524	0.000255965339539174	0.000365886636522432	0.0003734704437543
134	8.47500280622663	0.19	8.06672174555179	7.70707878712358	8.42636470398	0.21176618255824	9.96109075158675	9.55180814143919	10.3703733617343	1	0.74	1.34	6.60827892076243	6.89143511540363	7.17459131004483	9.14109621314723	9.53278034900166	9.92446448485609	9.34120190687046	9.74464709953371	10.1435414957528	8.06672174555179	1.10203020438906	0.0649576630024791	0.0524255869504833	-0.149725726670015	-0.147336485782297	-0.15191857130133	0.177111933859118	0.180419575613789	0.174076180794036	0.201653780172642	0.205027810138846	0.198554305353524	0.000255965339539174	0.000365886636522432	0.0003734704437543
134	8.47500280622663	0.19	8.06746952577088	7.71771127548593	8.41722777605583	0.213854068580216	9.88473631107536	9.48111407574412	10.2883585464066	0.99	0.73	1.36	6.606244074408	6.88747969494313	7.16871531547827	9.16349885813642	9.55359983815084	9.94370081816526	9.34809259494461	9.74483056007385	10.1434436831592	8.06746952577088	1.10285427917416	-0.0346101468788146	-0.0665548097378532	-0.149725726670015	-0.147336485782297	-0.15191857130133	0.177111933859118	0.180419575613789	0.174076180794036	0.201653780172642	0.205027810138846	0.198554305353524	0.000255965339539174	0.000365886636522432	0.0003734704437543
134	8.47500280622663	0.19	8.06781988225112	7.71641307364382	8.41922669085842	0.213192377761968	9.86332643442409	9.45978417885712	10.2668686899911	0.99	0.73	1.35	6.60026454256958	6.88182335939758	7.16338217622558	9.15999977722606	9.55075361486185	9.94150745249764	9.34846225709742	9.74709389412594	10.1459980520909	8.06781988225112	1.09721701902986	0.159843830837773	0.0700610134700913	-0.149725726670015	-0.147336485782297	-0.15191857130133	0.177111933859118	0.180419575613789	0.174076180794036	0.201653780172642	0.205027810138846	0.198554305353524	0.000255965339539174	0.000365886636522432	0.0003734704437543
134	8.47500280622663	0.19	8.06993640375839	7.71383625757005	8.42603654994673	0.211657777741428	9.81200598082675	9.40871802711796	10.2152939345355	1	0.74	1.35	6.50650773869694	6.7853976134032	7.06428748810947	8.9988385426104	9.38455774167081	9.77027694073121	9.18849921069506	9.58365709339224	9.97710638915379	8.06993640375839	1.10484346475002	-0.044310431789855	-0.0434179596885881	-0.149725726670015	-0.147336485782297	-0.15191857130133	0.177111933859118	0.180419575613789	0.174076180794036	0.201653780172642	0.205027810138846	0.198554305353524	0.000255965339539174	0.000365886636522432	0.0003734704437543
134	8.47500280622663	0.19	8.07075940411093	7.71725098461132	8.42426782361054	0.208691022664742	9.7404201547203	9.33648093587685	10.1443593735638	1.02	0.74	1.37	6.39236183675572	6.66892488707821	6.94548793740069	8.80718313589178	9.18822249114316	9.56926184639455	8.98891321478501	9.37868369867066	9.76823206350993	8.07075940411093	1.11474520076095	-0.0423852379675267	0.035517471149656	-0.149725726670015	-0.147336485782297	-0.15191857130133	0.177111933859118	0.180419575613789	0.174076180794036	0.201653780172642	0.205027810138846	0.198554305353524	0.000255965339539174	0.000365886636522432	0.0003734704437543
134	8.47500280622663	0.19	8.0709026032434	7.72153469186022	8.42027051462657	0.219426613835105	9.95411120701955	9.55427522407685	10.3539471899622	1	0.74	1.36	6.63738576506602	6.91515310997747	7.19292045488891	9.19604526352923	9.58088971388198	9.96573416423472	9.38903406163495	9.78187815685711	10.1744880262254	8.0709026032434	1.11031540955237	-0.140521170598729	-0.139073713443187	-0.149725726670015	-0.147336485782297	-0.15191857130133	0.177111933859118	0.180419575613789	0.174076180794036	0.201653780172642	0.205027810138846	0.198554305353524	0.000255965339539174	0.000365886636522432	0.0003734704437543
134	8.47500280622663	0.19	8.07121394929841	7.72151370218189	8.42091419641493	0.212608306058152	9.79608932585939	9.39459888883455	10.1975797628842	1	0.74	1.36	6.50018462249419	6.77797849062081	7.05577235874742	8.99192817898428	9.37620995801447	9.76049173704466	9.17823569251815	9.57153750146915	9.96283702963317	8.07121394929841	1.1086865315173	0.0682229690856657	0.0883391480902598	-0.149725726670015	-0.147336485782297	-0.15191857130133	0.177111933859118	0.180419575613789	0.174076180794036	0.201653780172642	0.205027810138846	0.198554305353524	0.000255965339539174	0.000365886636522432	0.0003734704437543
134	8.47500280622663	0.19	8.07152050054776	7.71372535675755	8.42931564433797	0.209807442988178	9.8764637066334	9.46826214492418	10.2846652683426	1	0.74	1.35	6.56337801715448	6.84634242135897	7.12930682556347	9.08588091516297	9.47759702127668	9.86931312739039	9.27809930300281	9.6791692946913	10.0785813102212	8.07152050054776	1.10407055596422	-0.033009613050885	-0.0324934901105094	-0.149725726670015	-0.147336485782297	-0.15191857130133	0.177111933859118	0.180419575613789	0.174076180794036	0.201653780172642	0.205027810138846	0.198554305353524	0.000255965339539174	0.000365886636522432	0.0003734704437543
134	8.47500280622663	0.19	8.07223247079088	7.7228769664247	8.42158797515706	0.220258853109485	10.1070443072872	9.70204910640477	10.5120395081697	1	0.73	1.35	6.73649138016796	7.01769452084811	7.29889766152826	9.33145005947562	9.72097524636291	10.1105004332502	9.52325773925095	9.92048663387211	10.3171060396667	8.07223247079088	1.10784787046945	-0.165393231905538	-0.171271620151738	-0.149725726670015	-0.147336485782297	-0.15191857130133	0.177111933859118	0.180419575613789	0.174076180794036	0.201653780172642	0.205027810138846	0.198554305353524	0.000255965339539174	0.000365886636522432	0.0003734704437543
134	8.47500280622663	0.19	8.07241024377763	7.72131357718651	8.42350691036874	0.214162579642719	9.83104955013432	9.42998746176752	10.2321116385011	1.01	0.74	1.36	6.50229536791361	6.7788412456262	7.05538712333878	8.98296590647381	9.36501594426918	9.74706598206455	9.17348710167994	9.56412644053042	9.95382495542751	8.07241024377763	1.10734109528752	0.190102154145095	0.225717409661395	-0.149725726670015	-0.147336485782297	-0.15191857130133	0.177111933859118	0.180419575613789	0.174076180794036	0.201653780172642	0.205027810138846	0.198554305353524	0.000255965339539174	0.000365886636522432	0.0003734704437543
134	8.47500280622663	0.19	8.07315396697571	7.72341599498255	8.42289193896887	0.217601185399226	9.87441080321058	9.47565058732458	10.2731710190966	0.99	0.74	1.36	6.62742438976627	6.90632378100876	7.18522317225125	9.20640761644052	9.59383738232669	9.98126714821286	9.39837071455764	9.79295698383364	10.1884733251723	8.07315396697571	1.10283267767632	-0.161192608461168	-0.200089949708424	-0.149725726670015	-0.147336485782297	-0.15191857130133	0.177111933859118	0.180419575613789	0.174076180794036	0.201653780172642	0.205027810138846	0.198554305353524	0.000255965339539174	0.000365886636522432	0.0003734704437543
134	8.47500280622663	0.19	8.07330238339774	7.72082463924512	8.42578012755036	0.211163941289333	9.88752706130389	9.48053273910905	10.2945213834987	1	0.73	1.34	6.58627068191852	6.8690158446372	7.15176100735588	9.12528691910385	9.51703072366384	9.90877452822383	9.31922342581525	9.71936424787447	10.1187631533463	8.07330238339774	1.10168719867789	-0.211269676244114	-0.243050309410224	-0.149725726670015	-0.147336485782297	-0.15191857130133	0.177111933859118	0.180419575613789	0.174076180794036	0.201653780172642	0.205027810138846	0.198554305353524	0.000255965339539174	0.000365886636522432	0.0003734704437543
134	8.47500280622663	0.19	8.07363122215548	7.72025135808514	8.42701108622581	0.210255585275127	9.91948158732106	9.51005536486956	10.3289078097726	0.99	0.74	1.34	6.63450494088127	6.92013317242817	7.20576140397507	9.20706870808668	9.60345077069048	9.99983283329428	9.40551306629446	9.80989741456056	10.2154508864059	8.07363122215548	1.09885362376443	-0.0501077526747849	-0.103711424182797	-0.149725726670015	-0.147336485782297	-0.15191857130133	0.177111933859118	0.180419575613789	0.174076180794036	0.201653780172642	0.205027810138846	0.198554305353524	0.000255965339539174	0.000365886636522432	0.0003734704437543
134	8.47500280622663	0.19	8.0743492020552	7.72428374758412	8.42441465652629	0.216175568142028	9.96901899552639	9.56474511326541	10.3732928777874	1	0.74	1.36	6.64683927213299	6.92778178398133	7.20872429582967	9.21031316003978	9.59960623726821	9.98889931449664	9.40169436737924	9.80024642887453	10.1964813927494	8.0743492020552	1.10662865286907	0.101291162383031	0.114879300543914	-0.149725726670015	-0.147336485782297	-0.15191857130133	0.177111933859118	0.180419575613789	0.174076180794036	0.201653780172642	0.205027810138846	0.198554305353524	0.000255965339539174	0.000365886636522432	0.0003734704437543
134	8.47500280622663	0.19	8.07444663405728	7.71453867165012	8.43435459646445	0.211567931755961	10.0304924637836	9.61811336642441	10.4428715611429	0.99	0.74	1.34	6.7310051735903	7.01959876071677	7.30819234784324	9.35243252650152	9.75342048915698	10.1544084518124	9.55433181639323	9.96472219722479	10.3742856622307	8.07444663405728	1.09639358562388	0.0937797829381852	0.0279964490804993	-0.149725726670015	-0.147336485782297	-0.15191857130133	0.177111933859118	0.180419575613789	0.174076180794036	0.201653780172642	0.205027810138846	0.198554305353524	0.000255965339539174	0.000365886636522432	0.0003734704437543
134	8.47500280622663	0.19	8.07456959476606	7.72339862886505	8.42574056066706	0.209683840377967	9.78913397630592	9.38439093546111	10.1938770171507	1	0.73	1.36	6.51998361425389	6.8011865194227	7.08238942459151	9.03371660086665	9.42333527215928	9.81295394345192	9.21839545365048	9.6155024762287	10.0134089732939	8.07456959476606	1.10788460188212	0.0351154831548738	0.0355941150750623	-0.149725726670015	-0.147336485782297	-0.15191857130133	0.177111933859118	0.180419575613789	0.174076180794036	0.201653780172642	0.205027810138846	0.198554305353524	0.000255965339539174	0.000365886636522432	0.0003734704437543
134	8.47500280622663	0.19	8.0745875999237	7.72335258682387	8.42582261302352	0.213694584026477	9.8737533073561	9.47038821051478	10.2771184041974	1	0.74	1.34	6.58136924985274	6.86168454272192	7.1419998355911	9.11964793919416	9.5080742203964	9.89650050159864	9.31865412262356	9.71642721001349	10.1134081124409	8.0745875999237	1.09968169730741	0.00278718897661978	-0.0533178244249584	-0.149725726670015	-0.147336485782297	-0.15191857130133	0.177111933859118	0.180419575613789	0.174076180794036	0.201653780172642	0.205027810138846	0.198554305353524	0.000255965339539174	0.000365886636522432	0.0003734704437543
134	8.47500280622663	0.19	8.07530965441956	7.72576810338023	8.42485120545889	0.214409967778501	9.87370988854415	9.47120326924971	10.2762165078386	1.01	0.74	1.36	6.53338840930188	6.81104395172948	7.08869949415708	9.02734037411205	9.41098373514108	9.7946270961701	9.21317074219605	9.6048762103858	9.99593975013839	8.07530965441956	1.10684009437141	-0.0617329109150513	-0.0495740975530912	-0.149725726670015	-0.147336485782297	-0.15191857130133	0.177111933859118	0.180419575613789	0.174076180794036	0.201653780172642	0.205027810138846	0.198554305353524	0.000255965339539174	0.000365886636522432	0.0003734704437543
134	8.47500280622663	0.19	8.07580394579201	7.72466260426646	8.42694528731757	0.216529275261229	10.0369542767298	9.63034976897681	10.4435587844827	1.01	0.75	1.36	6.63645058289198	6.91664920362912	7.19684782436627	9.16618069676053	9.55318744932803	9.94019420189553	9.36115905396563	9.7552810737238	10.1514039694125	8.07580394579201	1.11233767557161	-0.00799165640553592	0.0693309178687246	-0.149725726670015	-0.147336485782297	-0.15191857130133	0.177111933859118	0.180419575613789	0.174076180794036	0.201653780172642	0.205027810138846	0.198554305353524	0.000255965339539174	0.000365886636522432	0.0003734704437543
134	8.47500280622663	0.19	8.07702937408865	7.71944837055506	8.43461037762223	0.209647043583057	9.84876115458521	9.4415075441962	10.2560147649742	1.01	0.74	1.35	6.5076031139487	6.78830456450926	7.06900601506982	8.98890075733127	9.37663145284948	9.7643621483677	9.18409927449687	9.579229899417	9.97119666605628	8.07702937408865	1.10354476362326	0.0701743510656037	0.0732281243283149	-0.149725726670015	-0.147336485782297	-0.15191857130133	0.177111933859118	0.180419575613789	0.174076180794036	0.201653780172642	0.205027810138846	0.198554305353524	0.000255965339539174	0.000365886636522432	0.0003734704437543
134	8.47500280622663	0.19	8.07722459391312	7.7227800982964	8.43166908952985	0.21570968580637	9.98966522572948	9.58399633463064	10.3953341168283	1.01	0.75	1.36	6.60114113628196	6.88055251241805	7.15996388855414	9.11562821151647	9.50147213915583	9.8873160667952	9.30834391645958	9.70381476998439	10.0971214003485	8.07722459391312	1.11085381288181	-0.00780163680599482	0.0496578313993625	-0.149725726670015	-0.147336485782297	-0.15191857130133	0.177111933859118	0.180419575613789	0.174076180794036	0.201653780172642	0.205027810138846	0.198554305353524	0.000255965339539174	0.000365886636522432	0.0003734704437543
134	8.47500280622663	0.19	8.07767517575212	7.72767178202555	8.4276785694787	0.216365274565515	9.92677579062449	9.52444021383114	10.3291113674178	1	0.75	1.36	6.59807888198642	6.87679782116954	7.15551676035266	9.13165173468816	9.51739496843922	9.90313820219027	9.32645236212578	9.7211205447714	10.1150313945445	8.07767517575212	1.11084825648518	0.017534826137833	0.0732364666335118	-0.149725726670015	-0.147336485782297	-0.15191857130133	0.177111933859118	0.180419575613789	0.174076180794036	0.201653780172642	0.205027810138846	0.198554305353524	0.000255965339539174	0.000365886636522432	0.0003734704437543
134	8.47500280622663	0.19	8.07796951175098	7.72650717918793	8.42943184431404	0.21580365868931	9.95499725257165	9.55084843121249	10.3591460739308	1.01	0.75	1.37	6.56083822285808	6.83846330025234	7.1160883776466	9.05074843894376	9.43373528460068	9.8167221302576	9.244969393133	9.63648648186863	10.027765262564	8.07796951175098	1.11848065986122	0.148535416496365	0.262807983137462	-0.149725726670015	-0.147336485782297	-0.15191857130133	0.177111933859118	0.180419575613789	0.174076180794036	0.201653780172642	0.205027810138846	0.198554305353524	0.000255965339539174	0.000365886636522432	0.0003734704437543
134	8.47500280622663	0.19	8.08145180219145	7.72774249713085	8.43516110725205	0.215460904295644	9.97083785753401	9.56563557979778	10.3760401352703	1	0.74	1.36	6.62854217201555	6.90932857285272	7.1901149736899	9.174841450725	9.56348960930153	9.95213776787807	9.36507709977489	9.76028963011831	10.1571872496174	8.08145180219145	1.10441542058976	0.12944670913487	0.109914876474064	-0.149725726670015	-0.147336485782297	-0.15191857130133	0.177111933859118	0.180419575613789	0.174076180794036	0.201653780172642	0.205027810138846	0.198554305353524	0.000255965339539174	0.000365886636522432	0.0003734704437543
134	8.47500280622663	0.19	8.0838319092739	7.72638965882142	8.44127415972638	0.209295852699251	9.84060733766947	9.43325916942826	10.2479555059107	1	0.74	1.36	6.53879379208228	6.82115279715911	7.10351180223595	9.05167698037466	9.44254761916897	9.83341825796329	9.24050951073816	9.63950717205752	10.0388637406892	8.0838319092739	1.10583782410428	-0.0654206464759058	-0.059648926182628	-0.149725726670015	-0.147336485782297	-0.15191857130133	0.177111933859118	0.180419575613789	0.174076180794036	0.201653780172642	0.205027810138846	0.198554305353524	0.000255965339539174	0.000365886636522432	0.0003734704437543
134	8.47500280622663	0.19	8.08451104696064	7.72660902254089	8.4424130713804	0.205139580324163	9.76359241631663	9.35428697919401	10.1728978534392	1	0.73	1.35	6.48601446176633	6.76981599472781	7.05361752768929	8.97966359662714	9.37257704281566	9.76549048900418	9.16418161592729	9.56658046537939	9.96651158230119	8.08451104696064	1.10213164365618	0.00150674160708929	-0.0260435354707761	-0.149725726670015	-0.147336485782297	-0.15191857130133	0.177111933859118	0.180419575613789	0.174076180794036	0.201653780172642	0.205027810138846	0.198554305353524	0.000255965339539174	0.000365886636522432	0.0003734704437543
134	8.47500280622663	0.19	8.08463742761064	7.73475749704806	8.43451735817322	0.216196022208018	9.92178671770452	9.51945253060956	10.3241209047995	1	0.74	1.35	6.59445250671961	6.87316324981079	7.15187399290197	9.12654144183537	9.51226946770475	9.89799749357413	9.3249424463465	9.71887225737583	10.1124195206126	8.08463742761064	1.11087784405031	0.0583185898757945	0.0995025050315538	-0.149725726670015	-0.147336485782297	-0.15191857130133	0.177111933859118	0.180419575613789	0.174076180794036	0.201653780172642	0.205027810138846	0.198554305353524	0.000255965339539174	0.000365886636522432	0.0003734704437543
134	8.47500280622663	0.19	8.08486513044892	7.72886674695607	8.44086351394178	0.214969095180121	9.97444260327314	9.56850323986837	10.3803819666779	1	0.74	1.34	6.6226001103383	6.90356088398089	7.18452165762348	9.162384758372	9.55109473137863	9.93980470438526	9.36395720907996	9.76045205238971	10.1580904014455	8.08486513044892	1.10227730880373	-0.0574619474544756	-0.06836327291397	-0.149725726670015	-0.147336485782297	-0.15191857130133	0.177111933859118	0.180419575613789	0.174076180794036	0.201653780172642	0.205027810138846	0.198554305353524	0.000255965339539174	0.000365886636522432	0.0003734704437543
134	8.47500280622663	0.19	8.08619007045853	7.73490525081091	8.43747489010615	0.221917006563625	10.1963669939969	9.78975489698253	10.6029790910113	1	0.74	1.35	6.80559282353637	7.08825938654269	7.370925949549	9.43157490870248	9.82331019647337	10.2150454842443	9.63363440924342	10.0337928332274	10.4345090677902	8.08619007045853	1.10505299661477	-0.122165932304531	-0.128859271311409	-0.149725726670015	-0.147336485782297	-0.15191857130133	0.177111933859118	0.180419575613789	0.174076180794036	0.201653780172642	0.205027810138846	0.198554305353524	0.000255965339539174	0.000365886636522432	0.0003734704437543
134	8.47500280622663	0.19	8.08758972703388	7.73049014117923	8.44468931288854	0.207070373696601	9.74244875360763	9.33643229705869	10.1484652101566	1	0.74	1.35	6.49444624690664	6.77687233521527	7.05929842352389	9.00251602745887	9.39401135899417	9.78550669052947	9.18992906520745	9.59142458324022	9.98945597027577	8.08758972703388	1.10339765537383	0.0772860632715079	0.0657526780969983	-0.149725726670015	-0.147336485782297	-0.15191857130133	0.177111933859118	0.180419575613789	0.174076180794036	0.201653780172642	0.205027810138846	0.198554305353524	0.000255965339539174	0.000365886636522432	0.0003734704437543
134	8.47500280622663	0.19	8.09001609018871	7.73626577713393	8.4437664032435	0.213231019200846	9.73047284104294	9.33241192706557	10.1285337550203	1	0.73	1.36	6.46779722161056	6.74367202156317	7.01954682151578	8.95281183308729	9.33468143858665	9.71655104408602	9.13460070907547	9.52287925209513	9.91183322610033	8.09001609018871	1.10254067966384	0.147404560361779	0.130663968191323	-0.149725726670015	-0.147336485782297	-0.15191857130133	0.177111933859118	0.180419575613789	0.174076180794036	0.201653780172642	0.205027810138846	0.198554305353524	0.000255965339539174	0.000365886636522432	0.0003734704437543
134	8.47500280622663	0.19	8.09048722087998	7.73953230533829	8.44144213642166	0.218412558627258	10.0505719644788	9.64566249980053	10.455481429157	1.01	0.74	1.36	6.64185636773766	6.92067086144259	7.19948535514752	9.17092139984483	9.55590199342192	9.94088258699901	9.36098995092418	9.75292464659413	10.1465604491747	8.09048722087998	1.11383399883615	-0.0458356347658114	0.00613001425362435	-0.149725726670015	-0.147336485782297	-0.15191857130133	0.177111933859118	0.180419575613789	0.174076180794036	0.201653780172642	0.205027810138846	0.198554305353524	0.000255965339539174	0.000365886636522432	0.0003734704437543
134	8.47500280622663	0.19	8.09211698666736	7.74061190206943	8.44362207126528	0.215082355401445	9.94008072134712	9.53567551962023	10.344485923074	1	0.74	1.35	6.63259661270484	6.91388308953756	7.19516956637028	9.19377973420708	9.58368523596148	9.97359073771587	9.3863748596884	9.78497564075988	10.1821238125377	8.09211698666736	1.10354101297902	-0.0409949515628963	-0.0604332427571412	-0.149725726670015	-0.147336485782297	-0.15191857130133	0.177111933859118	0.180419575613789	0.174076180794036	0.201653780172642	0.205027810138846	0.198554305353524	0.000255965339539174	0.000365886636522432	0.0003734704437543
134	8.47500280622663	0.19	8.09238465264772	7.73935249523114	8.4454168100643	0.214652252249926	9.88022827762705	9.47774538723578	10.2827111680183	1	0.74	1.36	6.56289125547643	6.84159165666944	7.12029205786244	9.08143614117213	9.46708932319634	9.85274250522054	9.26881969438737	9.66213787985878	10.0547600960901	8.09238465264772	1.10648491275606	0.106399767285693	0.102228084606439	-0.149725726670015	-0.147336485782297	-0.15191857130133	0.177111933859118	0.180419575613789	0.174076180794036	0.201653780172642	0.205027810138846	0.198554305353524	0.000255965339539174	0.000365886636522432	0.0003734704437543
134	8.47500280622663	0.19	8.09259181820452	7.73393558539557	8.45124805101347	0.206445243211157	9.79988158008659	9.39069252853738	10.2090706316358	1	0.74	1.36	6.49906911705935	6.78225887328667	7.065448629514	8.99123187638394	9.38301487136286	9.77479786634178	9.17973830270701	9.57983918510621	9.98005191344336	8.09259181820452	1.10751915233965	-0.135220283056555	-0.115502103377399	-0.149725726670015	-0.147336485782297	-0.15191857130133	0.177111933859118	0.180419575613789	0.174076180794036	0.201653780172642	0.205027810138846	0.198554305353524	0.000255965339539174	0.000365886636522432	0.0003734704437543
134	8.47500280622663	0.19	8.09315158949782	7.74055258466551	8.44575059433012	0.212200620491731	9.86247105842065	9.45776714673057	10.2671749701107	1	0.73	1.34	6.56205920812976	6.84285392310538	7.123648638081	9.08724428870537	9.47609329006756	9.86494229142976	9.27754787648455	9.67456244712992	10.0710958796374	8.09315158949782	1.10209569637722	-0.109333987999202	-0.140421269020712	-0.149725726670015	-0.147336485782297	-0.15191857130133	0.177111933859118	0.180419575613789	0.174076180794036	0.201653780172642	0.205027810138846	0.198554305353524	0.000255965339539174	0.000365886636522432	0.0003734704437543
134	8.47500280622663	0.19	8.09353610479952	7.73778483375885	8.44928737584018	0.212122496236731	9.86064834253819	9.45592465409572	10.2653720309806	1.01	0.75	1.35	6.51943899030276	6.79847795172131	7.07751691313986	9.00625684233902	9.39173426751211	9.77721169268521	9.20220323405404	9.596512225205	9.99109851081955	8.09353610479952	1.10575806768644	0.0928446169945923	0.11474431524624	-0.149725726670015	-0.147336485782297	-0.15191857130133	0.177111933859118	0.180419575613789	0.174076180794036	0.201653780172642	0.205027810138846	0.198554305353524	0.000255965339539174	0.000365886636522432	0.0003734704437543
134	8.47500280622663	0.19	8.09361660254321	7.74272669290263	8.4445065121838	0.213352022929486	9.83271294921166	9.43061453417891	10.2348113642444	1	0.74	1.36	6.51644994376752	6.79429548443008	7.07214102509264	9.00982072764898	9.39397752052677	9.77813431340457	9.19536114215673	9.58828681883536	9.98004889304599	8.09361660254321	1.10898949740073	0.104998647222096	0.139226308380414	-0.149725726670015	-0.147336485782297	-0.15191857130133	0.177111933859118	0.180419575613789	0.174076180794036	0.201653780172642	0.205027810138846	0.198554305353524	0.000255965339539174	0.000365886636522432	0.0003734704437543
134	8.47500280622663	0.19	8.09398944173187	7.74275203921229	8.44522684425145	0.214985579123306	9.8605306022738	9.45924682205874	10.2618143824888	1.01	0.74	1.36	6.52702072034412	6.80391248535164	7.08080425035917	9.01954052038197	9.40217091198793	9.78480130359388	9.21097375015041	9.60127167814821	9.99130834660549	8.09398944173187	1.10918753572426	-0.115922412354616	-0.0836367854712383	-0.149725726670015	-0.147336485782297	-0.15191857130133	0.177111933859118	0.180419575613789	0.174076180794036	0.201653780172642	0.205027810138846	0.198554305353524	0.000255965339539174	0.000365886636522432	0.0003734704437543
134	8.47500280622663	0.19	8.09473102329482	7.73338684283277	8.45607520375688	0.20717394838416	9.82625916205775	9.41687902533332	10.2356392987822	0.99	0.73	1.34	6.56594533172033	6.85138678110007	7.13682823047981	9.11000564239325	9.50604506749474	9.90208449259624	9.29733041204153	9.70281808968905	10.1064931675599	8.09473102329482	1.09178609570677	0.0472414250841729	-0.0784515445191865	-0.149725726670015	-0.147336485782297	-0.15191857130133	0.177111933859118	0.180419575613789	0.174076180794036	0.201653780172642	0.205027810138846	0.198554305353524	0.000255965339539174	0.000365886636522432	0.0003734704437543
134	8.47500280622663	0.19	8.09547472901286	7.74414649623223	8.44680296179349	0.215975582633371	9.94305776593392	9.53959858969469	10.3465169421731	1	0.74	1.36	6.60923700173315	6.88876210870879	7.16828721568443	9.14744555693722	9.53431936660484	9.92119317627247	9.33384840033752	9.73105395356707	10.1245652435782	8.09547472901286	1.10578509890898	-0.141289190126802	-0.133617957816597	-0.149725726670015	-0.147336485782297	-0.15191857130133	0.177111933859118	0.180419575613789	0.174076180794036	0.201653780172642	0.205027810138846	0.198554305353524	0.000255965339539174	0.000365886636522432	0.0003734704437543
134	8.47500280622663	0.19	8.09759589392232	7.74696037399686	8.44823141384778	0.214333427208246	9.88856089542906	9.48535725559286	10.2917645352652	0.99	0.73	1.36	6.63718046738046	6.91931378619874	7.20144710501702	9.22156910311232	9.61355963411562	10.0055501651189	9.40556701633338	9.80648961034202	10.205926947396	8.09759589392232	1.10650244746846	0.0769921103307033	0.0833197111636324	-0.149725726670015	-0.147336485782297	-0.15191857130133	0.177111933859118	0.180419575613789	0.174076180794036	0.201653780172642	0.205027810138846	0.198554305353524	0.000255965339539174	0.000365886636522432	0.0003734704437543
134	8.47500280622663	0.19	8.09797614827543	7.74221102469509	8.45374127185576	0.210546430935403	9.89635047583223	9.48823638531915	10.3044645663453	0.99	0.74	1.35	6.61074287061343	6.89508837010274	7.17943386959205	9.16948914942678	9.56389308001161	9.95829701059645	9.36333365796141	9.76655985291654	10.1686369466357	8.09797614827543	1.10345401876192	-0.112944638115687	-0.110938013093769	-0.149725726670015	-0.147336485782297	-0.15191857130133	0.177111933859118	0.180419575613789	0.174076180794036	0.201653780172642	0.205027810138846	0.198554305353524	0.000255965339539174	0.000365886636522432	0.0003734704437543
134	8.47500280622663	0.19	8.09817038090261	7.74629662979795	8.45004413200727	0.21748484201201	9.96041005426412	9.55803942830984	10.3627806802184	1	0.73	1.35	6.63664490067516	6.91603179617295	7.19541869167074	9.19321940575915	9.58023198031226	9.96724455486538	9.38133791903695	9.77872247837421	10.1743740430648	8.09817038090261	1.10184325346831	-0.0682406783727696	-0.111669503070615	-0.149725726670015	-0.147336485782297	-0.15191857130133	0.177111933859118	0.180419575613789	0.174076180794036	0.201653780172642	0.205027810138846	0.198554305353524	0.000255965339539174	0.000365886636522432	0.0003734704437543
134	8.47500280622663	0.19	8.09932489507055	7.74426473469318	8.45438505544793	0.207674129238476	9.81868768976126	9.41024480638743	10.2271305731351	1	0.75	1.35	6.52720458965893	6.81051180618975	7.09381902272057	9.037969394382	9.43025401133268	9.82253862828336	9.23513596545438	9.63544813713	10.0371249108703	8.09932489507055	1.10327822093868	0.0879734039133304	0.0808229429102431	-0.149725726670015	-0.147336485782297	-0.15191857130133	0.177111933859118	0.180419575613789	0.174076180794036	0.201653780172642	0.205027810138846	0.198554305353524	0.000255965339539174	0.000365886636522432	0.0003734704437543
134	8.47500280622663	0.19	8.09976825247559	7.74756467650036	8.45197182845081	0.211105012110398	9.83893259724861	9.4338668882071	10.2439983062901	1	0.74	1.35	6.55039658277508	6.83165357608943	7.11291056940377	9.07373096259205	9.4633333716115	9.85293578063095	9.26935465158805	9.6661465689323	10.064429432767	8.09976825247559	1.10355973044782	-0.174972152885237	-0.206896830867344	-0.149725726670015	-0.147336485782297	-0.15191857130133	0.177111933859118	0.180419575613789	0.174076180794036	0.201653780172642	0.205027810138846	0.198554305353524	0.000255965339539174	0.000365886636522432	0.0003734704437543
134	8.47500280622663	0.19	8.10015345327059	7.74819202163178	8.4521148849094	0.213636902669619	9.85361856044868	9.45100690796726	10.2562302129301	0.99	0.73	1.34	6.6011530778006	6.88236133156831	7.16356958533603	9.16502475348839	9.55545360376512	9.94588245404184	9.35066139997664	9.74877490280327	10.1463011003236	8.10015345327059	1.0959529011097	-0.0350794629616214	-0.144951478512473	-0.149725726670015	-0.147336485782297	-0.15191857130133	0.177111933859118	0.180419575613789	0.174076180794036	0.201653780172642	0.205027810138846	0.198554305353524	0.000255965339539174	0.000365886636522432	0.0003734704437543
134	8.47500280622663	0.19	8.10126728364115	7.74854121819105	8.45399334909125	0.211697002356436	9.70877287318808	9.30977484999821	10.1077708963779	1	0.73	1.35	6.46066065236152	6.73755143332313	7.01444221428474	8.94751297066231	9.33098518618647	9.71445740171063	9.13503620038548	9.52668903608398	9.91833114502044	8.10126728364115	1.09809187538653	-0.0167620852897744	-0.0849217024948943	-0.149725726670015	-0.147336485782297	-0.15191857130133	0.177111933859118	0.180419575613789	0.174076180794036	0.201653780172642	0.205027810138846	0.198554305353524	0.000255965339539174	0.000365886636522432	0.0003734704437543
134	8.47500280622663	0.19	8.1018234119885	7.74463585704521	8.45901096693179	0.212670456362003	9.91943742581185	9.5129670466837	10.32590780494	1	0.74	1.34	6.60894313692132	6.89133028378285	7.17371743064438	9.15677467221925	9.54802565147135	9.93927663072345	9.35373714408543	9.75348692604082	10.1546136005154	8.1018234119885	1.09912419784378	0.0890665182730775	0.0381732732801494	-0.149725726670015	-0.147336485782297	-0.15191857130133	0.177111933859118	0.180419575613789	0.174076180794036	0.201653780172642	0.205027810138846	0.198554305353524	0.000255965339539174	0.000365886636522432	0.0003734704437543
134	8.47500280622663	0.19	8.10271637709178	7.75192209299344	8.45351066119013	0.216962891783612	10.0367930529468	9.63071400798951	10.442872097904	0.99	0.74	1.35	6.71605706699309	6.99923960541969	7.28242214384628	9.31882760451792	9.71175595963518	10.1046843147524	9.5184517356526	9.92038088158555	10.322273502183	8.10271637709178	1.10273784149175	0.140367140616655	0.116943385490434	-0.149725726670015	-0.147336485782297	-0.15191857130133	0.177111933859118	0.180419575613789	0.174076180794036	0.201653780172642	0.205027810138846	0.198554305353524	0.000255965339539174	0.000365886636522432	0.0003734704437543
134	8.47500280622663	0.19	8.10361242944962	7.75027767323482	8.45694718566442	0.21209255840325	9.89459463686854	9.48844126764754	10.3007480060895	1.01	0.74	1.37	6.54850944433203	6.82881883332089	7.10912822230975	9.04994941735402	9.43733311331163	9.82471680926924	9.23599228174207	9.63107806019548	10.0265827279915	8.10361242944962	1.11130199868408	0.0594893680620854	0.11456146225427	-0.149725726670015	-0.147336485782297	-0.15191857130133	0.177111933859118	0.180419575613789	0.174076180794036	0.201653780172642	0.205027810138846	0.198554305353524	0.000255965339539174	0.000365886636522432	0.0003734704437543
134	8.47500280622663	0.19	8.10397803659118	7.74519149507661	8.46276457810576	0.211056252806903	9.90995719026771	9.50190768662181	10.3180066939136	1	0.74	1.34	6.59805621930316	6.88140285390634	7.16474948850952	9.13997279170757	9.53247937922624	9.92498596674491	9.33580283271366	9.73770982808362	10.1392191838706	8.10397803659118	1.09968505404486	-0.189418577524349	-0.23871636373179	-0.149725726670015	-0.147336485782297	-0.15191857130133	0.177111933859118	0.180419575613789	0.174076180794036	0.201653780172642	0.205027810138846	0.198554305353524	0.000255965339539174	0.000365886636522432	0.0003734704437543
134	8.47500280622663	0.19	8.10502323005212	7.74854611084179	8.46150034926244	0.214840913327314	10.017586244835	9.6097361256326	10.4254363640374	1	0.75	1.35	6.6726887453774	6.9558866255922	7.239084505807	9.24322751441196	9.63552251546953	10.0278175165271	9.44436891414982	9.84537347972919	10.246483113968	8.10502323005212	1.1045270724522	-0.0323966575949805	-0.0277064245424522	-0.149725726670015	-0.147336485782297	-0.15191857130133	0.177111933859118	0.180419575613789	0.174076180794036	0.201653780172642	0.205027810138846	0.198554305353524	0.000255965339539174	0.000365886636522432	0.0003734704437543
134	8.47500280622663	0.19	8.10564812676642	7.74379595171845	8.46750030181439	0.202355186531252	9.74083408547125	9.32896336759539	10.1527048033471	1	0.74	1.36	6.45712799319481	6.74220810737034	7.02728822154588	8.93362408656448	9.32804070294302	9.72245731932157	9.11528961270921	9.51793823744458	9.91994706168706	8.10564812676642	1.10584419090041	-0.130080770023683	-0.109183394721689	-0.149725726670015	-0.147336485782297	-0.15191857130133	0.177111933859118	0.180419575613789	0.174076180794036	0.201653780172642	0.205027810138846	0.198554305353524	0.000255965339539174	0.000365886636522432	0.0003734704437543
134	8.47500280622663	0.19	8.1057020603712	7.75189539509767	8.45950872564473	0.213880744549553	9.97781136200557	9.57042092492684	10.3852017990843	1.01	0.74	1.36	6.59913906520097	6.88004898224687	7.16095889929276	9.11676148748576	9.50484070325523	9.89291991902469	9.30428087530916	9.70069453972403	10.0965963247115	8.1057020603712	1.10982230309831	-0.0316498310645357	-0.00147797760400227	-0.149725726670015	-0.147336485782297	-0.15191857130133	0.177111933859118	0.180419575613789	0.174076180794036	0.201653780172642	0.205027810138846	0.198554305353524	0.000255965339539174	0.000365886636522432	0.0003734704437543
134	8.47500280622663	0.19	8.10717380024991	7.75164538553368	8.46270221496614	0.214292550833	9.78607190241944	9.38699878984019	10.1851450149987	0.99	0.73	1.34	6.54231806148243	6.8204541612873	7.09859026109218	9.07571764723132	9.46155714412047	9.84739664100963	9.26554931016136	9.65923784325816	10.0546673816794	8.10717380024991	1.0966214483767	0.00847162022979735	-0.0838476024429937	-0.149725726670015	-0.147336485782297	-0.15191857130133	0.177111933859118	0.180419575613789	0.174076180794036	0.201653780172642	0.205027810138846	0.198554305353524	0.000255965339539174	0.000365886636522432	0.0003734704437543
134	8.47500280622663	0.19	8.11059394010214	7.75735965891871	8.46382822128557	0.212331469980822	9.93376624622874	9.52629621919247	10.341236273265	1	0.74	1.34	6.61673900002333	6.89975799892866	7.18277699783399	9.1667904617883	9.55888328268711	9.95097610358591	9.36449824857328	9.7662982663222	10.1663932425991	8.11059394010214	1.10362626791283	0.021439983566231	0.00453850819802035	-0.149725726670015	-0.147336485782297	-0.15191857130133	0.177111933859118	0.180419575613789	0.174076180794036	0.201653780172642	0.205027810138846	0.198554305353524	0.000255965339539174	0.000365886636522432	0.0003734704437543
134	8.47500280622663	0.19	8.11062420812262	7.75478922263677	8.46645919360846	0.212100976922288	9.76423823572162	9.36344583209917	10.1650306393441	1	0.73	1.35	6.51323301571235	6.79202507181326	7.07081712791417	9.02855589464917	9.41501368840829	9.80147148216741	9.21072768586707	9.60574320251761	9.99883548331344	8.11062420812262	1.0996141430462	0.113826275467929	0.0552071025044293	-0.149725726670015	-0.147336485782297	-0.15191857130133	0.177111933859118	0.180419575613789	0.174076180794036	0.201653780172642	0.205027810138846	0.198554305353524	0.000255965339539174	0.000365886636522432	0.0003734704437543
134	8.47500280622663	0.19	8.11203162709669	7.75596220361109	8.46810105058228	0.216044389928142	10.0665080416439	9.65812259958925	10.4748934836986	1	0.73	1.36	6.70968627676224	6.99339961420737	7.27711295165249	9.29630150369718	9.68938765060757	10.082473797518	9.48358410876786	9.88582656989351	10.2851984808871	8.11203162709669	1.10225336697679	-0.145370296388008	-0.183630027622633	-0.149725726670015	-0.147336485782297	-0.15191857130133	0.177111933859118	0.180419575613789	0.174076180794036	0.201653780172642	0.205027810138846	0.198554305353524	0.000255965339539174	0.000365886636522432	0.0003734704437543
134	8.47500280622663	0.19	8.11253465780398	7.75959756972471	8.46547174588324	0.215383965605137	10.0224390832498	9.61504708154221	10.4298310849574	1	0.74	1.36	6.67145855096209	6.95412995447535	7.2368013579886	9.23888908950053	9.6303431809684	10.0217972724363	9.43446855876772	9.83336423823568	10.2330185613635	8.11253465780398	1.10916514163025	-0.0512591117688867	-0.0130504158299573	-0.149725726670015	-0.147336485782297	-0.15191857130133	0.177111933859118	0.180419575613789	0.174076180794036	0.201653780172642	0.205027810138846	0.198554305353524	0.000255965339539174	0.000365886636522432	0.0003734704437543
134	8.47500280622663	0.19	8.11300602775898	7.75887123001813	8.46714082549983	0.212365001445191	9.9131459538349	9.50656250190669	10.3197294057631	1	0.73	1.36	6.5986998698793	6.88091777680367	7.16313568372804	9.13947713604201	9.53036081897636	9.92124450191072	9.32154203873232	9.72089007900632	10.1186403456929	8.11300602775898	1.1065702415395	0.0167171128628469	0.0141251990091444	-0.149725726670015	-0.147336485782297	-0.15191857130133	0.177111933859118	0.180419575613789	0.174076180794036	0.201653780172642	0.205027810138846	0.198554305353524	0.000255965339539174	0.000365886636522432	0.0003734704437543
134	8.47500280622663	0.19	8.11439717204397	7.75571461002375	8.47307973406419	0.210741421775573	9.83680853159546	9.43138767344741	10.2422293897435	1	0.74	1.34	6.5277781354541	6.80838344032632	7.08898874519855	9.0312405296148	9.41946052569938	9.80768052178395	9.22316743409398	9.61974388973624	10.0175472298586	8.11439717204397	1.09894183715455	-0.0945076945797201	-0.128901717837768	-0.149725726670015	-0.147336485782297	-0.15191857130133	0.177111933859118	0.180419575613789	0.174076180794036	0.201653780172642	0.205027810138846	0.198554305353524	0.000255965339539174	0.000365886636522432	0.0003734704437543
134	8.47500280622663	0.19	8.11441562168873	7.75331983653113	8.47551140684633	0.207255455916479	9.83139078031827	9.42189845030615	10.2408831103304	1	0.74	1.34	6.52282906558444	6.80632272521417	7.0898163848439	9.02525744099973	9.41751105294077	9.8097646648818	9.22166183595995	9.62232567067065	10.0227708408583	8.11441562168873	1.1007666144604	0.192867198371033	0.169366195876892	-0.149725726670015	-0.147336485782297	-0.15191857130133	0.177111933859118	0.180419575613789	0.174076180794036	0.201653780172642	0.205027810138846	0.198554305353524	0.000255965339539174	0.000365886636522432	0.0003734704437543
134	8.47500280622663	0.19	8.11517949526358	7.75573103108547	8.47462795944169	0.2117395213409	10.0070838962922	9.59587867402054	10.4182891185639	0.99	0.74	1.35	6.67650294617515	6.96260627982945	7.24870961348375	9.25573299667326	9.65236220317715	10.048991409681	9.44901961896683	9.85434021854755	10.2586325801718	8.11517949526358	1.10317004343352	-0.104656867862344	-0.126820819045132	-0.149725726670015	-0.147336485782297	-0.15191857130133	0.177111933859118	0.180419575613789	0.174076180794036	0.201653780172642	0.205027810138846	0.198554305353524	0.000255965339539174	0.000365886636522432	0.0003734704437543
134	8.47500280622663	0.19	8.11610866867132	7.76133611372449	8.47088122361814	0.210709062908838	9.7398503726923	9.33838656142025	10.1413141839644	0.99	0.74	1.35	6.50312914554155	6.78270324485645	7.06227734417136	9.01849453926138	9.40620596733889	9.7939173954164	9.20772269617427	9.60447335413915	9.99947962724913	8.11610866867132	1.09497604107778	-0.0209301257941444	-0.0964655251286743	-0.149725726670015	-0.147336485782297	-0.15191857130133	0.177111933859118	0.180419575613789	0.174076180794036	0.201653780172642	0.205027810138846	0.198554305353524	0.000255965339539174	0.000365886636522432	0.0003734704437543
134	8.47500280622663	0.19	8.11753594338742	7.7658661188801	8.46920576789474	0.214871188914802	9.87579661000634	9.47375530978272	10.27783791023	1	0.74	1.36	6.54896138966995	6.82688211551964	7.10480284136933	9.05621068101889	9.4405324835396	9.82485428606031	9.24530566315585	9.63789802460728	10.0308631296576	8.11753594338742	1.10568647067312	0.0435988512134892	0.0471841203288453	-0.149725726670015	-0.147336485782297	-0.15191857130133	0.177111933859118	0.180419575613789	0.174076180794036	0.201653780172642	0.205027810138846	0.198554305353524	0.000255965339539174	0.000365886636522432	0.0003734704437543
134	8.47500280622663	0.19	8.1184384053553	7.76105961616191	8.47581719454869	0.208046191079152	9.83773330648638	9.4289602576334	10.2465063553394	1	0.74	1.35	6.55790474565327	6.84220912744318	7.12651350923309	9.08999538739623	9.48407331614318	9.87815124489013	9.2892484752811	9.69096960092778	10.0941489147106	8.1184384053553	1.10069827787288	-0.0408449501421745	-0.0499533206118893	-0.149725726670015	-0.147336485782297	-0.15191857130133	0.177111933859118	0.180419575613789	0.174076180794036	0.201653780172642	0.205027810138846	0.198554305353524	0.000255965339539174	0.000365886636522432	0.0003734704437543
134	8.47500280622663	0.19	8.11880768234552	7.76198242839803	8.47563293629302	0.209845021235112	9.79391163975464	9.38916788614233	10.1986553933669	0.99	0.73	1.37	6.54283887639729	6.82488444190711	7.10693000741692	9.07590599574699	9.46714580578093	9.85838561581487	9.25272714792315	9.65052079449925	10.0503188235334	8.11880768234552	1.10187367981471	0.0346420092074239	-0.00682641085157886	-0.149725726670015	-0.147336485782297	-0.15191857130133	0.177111933859118	0.180419575613789	0.174076180794036	0.201653780172642	0.205027810138846	0.198554305353524	0.000255965339539174	0.000365886636522432	0.0003734704437543
134	8.47500280622663	0.19	8.11890848370579	7.75775600566001	8.48006096175158	0.206460313159219	9.7979030668737	9.38881544258226	10.2069906911651	0.99	0.74	1.35	6.53698523374339	6.82181347173086	7.10664170971834	9.06476658768698	9.45973481885432	9.85470305002166	9.25483812927588	9.65906461301655	10.0627076884267	8.11890848370579	1.09859191187644	-0.0415052825218585	-0.0910115035829812	-0.149725726670015	-0.147336485782297	-0.15191857130133	0.177111933859118	0.180419575613789	0.174076180794036	0.201653780172642	0.205027810138846	0.198554305353524	0.000255965339539174	0.000365886636522432	0.0003734704437543
134	8.47500280622663	0.19	8.11914060111482	7.76199853380976	8.47628266841988	0.210846950588822	9.82303530012073	9.41831048816494	10.2277601120765	0.99	0.74	1.35	6.55662616221894	6.83837831871273	7.12013047520652	9.09152070492402	9.48220266559163	9.87288462625924	9.28342736165466	9.68161223569467	10.0808417112571	8.11914060111482	1.09894794938961	-0.0165341193972604	-0.0695364138768674	-0.149725726670015	-0.147336485782297	-0.15191857130133	0.177111933859118	0.180419575613789	0.174076180794036	0.201653780172642	0.205027810138846	0.198554305353524	0.000255965339539174	0.000365886636522432	0.0003734704437543
134	8.47500280622663	0.19	8.11918199830642	7.76679830975792	8.47156568685492	0.217079844282454	9.99938796117742	9.59496149114689	10.403814431208	1	0.74	1.36	6.63395037170468	6.91357058004651	7.19319078838833	9.17437790869346	9.56107683143144	9.94777575416943	9.36593069766314	9.76076883030407	10.1558339071716	8.11918199830642	1.10757663355021	0.0268145221697981	0.0430817446873037	-0.149725726670015	-0.147336485782297	-0.15191857130133	0.177111933859118	0.180419575613789	0.174076180794036	0.201653780172642	0.205027810138846	0.198554305353524	0.000255965339539174	0.000365886636522432	0.0003734704437543
134	8.47500280622663	0.19	8.11985455616497	7.76097161845182	8.47873749387812	0.209479769183298	9.94299833447604	9.53164029868333	10.3543563702687	1	0.74	1.35	6.59347062161478	6.87802574948076	7.16258087734674	9.12015609987089	9.51375566739591	9.90735523492092	9.31431742571751	9.71596703874873	10.1181974540686	8.11985455616497	1.10512116281972	0.0623200545576519	0.0726027806804847	-0.149725726670015	-0.147336485782297	-0.15191857130133	0.177111933859118	0.180419575613789	0.174076180794036	0.201653780172642	0.205027810138846	0.198554305353524	0.000255965339539174	0.000365886636522432	0.0003734704437543
134	8.47500280622663	0.19	8.11986739876022	7.76391162066733	8.47582317685312	0.210229674151094	9.80134862477276	9.39676676897397	10.2059304805716	1	0.74	1.34	6.51703426633494	6.79762799422056	7.07822172210617	9.02344721646237	9.41195563752828	9.8004640585942	9.22039695108442	9.61687261129151	10.0168419150748	8.11986739876022	1.09932812058342	0.0191840720834416	-0.0068480356252187	-0.149725726670015	-0.147336485782297	-0.15191857130133	0.177111933859118	0.180419575613789	0.174076180794036	0.201653780172642	0.205027810138846	0.198554305353524	0.000255965339539174	0.000365886636522432	0.0003734704437543
134	8.47500280622663	0.19	8.12020088751016	7.76379060010559	8.47661117491473	0.214354779245726	10.0749418277664	9.66416459390009	10.4857190616327	1	0.74	1.35	6.69757132248003	6.98225292063981	7.26693451879958	9.27079018431587	9.6648469608397	10.0589037373635	9.46765208481006	9.87129088888385	10.2730442026814	8.12020088751016	1.10441231159059	-0.141467462254497	-0.152914074351013	-0.149725726670015	-0.147336485782297	-0.15191857130133	0.177111933859118	0.180419575613789	0.174076180794036	0.201653780172642	0.205027810138846	0.198554305353524	0.000255965339539174	0.000365886636522432	0.0003734704437543
134	8.47500280622663	0.19	8.12054986940435	7.76324313431463	8.47785660449407	0.20897733269366	9.87871078784125	9.46939140330491	10.2880301723776	1	0.73	1.35	6.57043799547432	6.85444860628327	7.13845921709223	9.0990152952442	9.49232497924736	9.88563466325051	9.28562932869999	9.68797304737992	10.0889844746407	8.12054986940435	1.10379364548307	-0.0838043655854577	-0.108380874420115	-0.149725726670015	-0.147336485782297	-0.15191857130133	0.177111933859118	0.180419575613789	0.174076180794036	0.201653780172642	0.205027810138846	0.198554305353524	0.000255965339539174	0.000365886636522432	0.0003734704437543
134	8.47500280622663	0.19	8.12099682481111	7.76415455147967	8.47783909814255	0.212219270305704	9.87467124527088	9.46948930326183	10.2798531872799	0.99	0.73	1.35	6.62473608242538	6.90819629291951	7.19165650341364	9.2035519770449	9.59735495247629	9.99115792790768	9.39167855466199	9.79359273351588	10.1938367571048	8.12099682481111	1.09635749514614	0.0565424398735809	-0.0213229198005585	-0.149725726670015	-0.147336485782297	-0.15191857130133	0.177111933859118	0.180419575613789	0.174076180794036	0.201653780172642	0.205027810138846	0.198554305353524	0.000255965339539174	0.000365886636522432	0.0003734704437543
134	8.47500280622663	0.19	8.12108793736349	7.76642427369304	8.47575160103394	0.21844998671456	10.0655257258657	9.66005826527437	10.4709931864571	1	0.75	1.34	6.69203068115571	6.97291932716333	7.25380797317094	9.26168085591835	9.6504269808725	10.0391731058267	9.47206652284271	9.87007663676459	10.2674843359393	8.12108793736349	1.10189762725194	-0.191728469659783	-0.201651103151301	-0.149725726670015	-0.147336485782297	-0.15191857130133	0.177111933859118	0.180419575613789	0.174076180794036	0.201653780172642	0.205027810138846	0.198554305353524	0.000255965339539174	0.000365886636522432	0.0003734704437543
134	8.47500280622663	0.19	8.12121893757577	7.7667584344298	8.47567944072173	0.216342586922267	9.99991497296082	9.59458792189328	10.4052420240284	1	0.74	1.35	6.64841082695923	6.92927549532375	7.21014016368828	9.20223880315635	9.59099091504138	9.97974302692641	9.40125082356519	9.79840717202518	10.1949662411429	8.12121893757577	1.10492609178864	0.124159155103546	0.111457588260454	-0.149725726670015	-0.147336485782297	-0.15191857130133	0.177111933859118	0.180419575613789	0.174076180794036	0.201653780172642	0.205027810138846	0.198554305353524	0.000255965339539174	0.000365886636522432	0.0003734704437543
134	8.47500280622663	0.19	8.12272091156054	7.76876090470952	8.47668091841156	0.217126463987179	9.9161209766328	9.51511724800219	10.3171247052634	1	0.73	1.35	6.60291412181335	6.88118638201391	7.15945864221447	9.14439064910826	9.52977052943683	9.91515040976539	9.33134364776443	9.72421073587655	10.118368206876	8.12272091156054	1.10137494479263	-0.126893156212513	-0.151206013069287	-0.149725726670015	-0.147336485782297	-0.15191857130133	0.177111933859118	0.180419575613789	0.174076180794036	0.201653780172642	0.205027810138846	0.198554305353524	0.000255965339539174	0.000365886636522432	0.0003734704437543
134	8.47500280622663	0.19	8.1235997242256	7.77137413598432	8.47582531246687	0.21639580251327	9.94052671971517	9.53767008034059	10.3433833590898	1.01	0.75	1.37	6.58535726894743	6.86351271740622	7.14166816586501	9.10239950088751	9.48687097476779	9.87134244864807	9.29828498072821	9.69243702839764	10.0841545009428	8.1235997242256	1.11211527968021	0.0987445749329943	0.173229109909367	-0.149725726670015	-0.147336485782297	-0.15191857130133	0.177111933859118	0.180419575613789	0.174076180794036	0.201653780172642	0.205027810138846	0.198554305353524	0.000255965339539174	0.000365886636522432	0.0003734704437543
134	8.47500280622663	0.19	8.12384471927443	7.7713930085902	8.47629642995866	0.216231761211138	9.98789440332351	9.58292221642463	10.3928665902224	0.99	0.73	1.34	6.67328021378621	6.95529156908388	7.23730292438155	9.25438330069716	9.64547150521795	10.0365597097387	9.45028943354835	9.85002054154594	10.2479602847681	8.12384471927443	1.09895610832766	-0.157855248502081	-0.232511770251453	-0.149725726670015	-0.147336485782297	-0.15191857130133	0.177111933859118	0.180419575613789	0.174076180794036	0.201653780172642	0.205027810138846	0.198554305353524	0.000255965339539174	0.000365886636522432	0.0003734704437543
134	8.47500280622663	0.19	8.12524759729593	7.77140777851578	8.47908741607608	0.215131745651046	9.98840117650649	9.58208952530959	10.3947128277034	0.99	0.74	1.35	6.66983665079788	6.95265934157333	7.23548203234878	9.24806668959223	9.64021468999467	10.0323626903971	9.43982818565294	9.83932779551338	10.2397586849174	8.12524759729593	1.10227983486031	-0.0226534675816425	-0.0375244412597638	-0.149725726670015	-0.147336485782297	-0.15191857130133	0.177111933859118	0.180419575613789	0.174076180794036	0.201653780172642	0.205027810138846	0.198554305353524	0.000255965339539174	0.000365886636522432	0.0003734704437543
134	8.47500280622663	0.19	8.12560699495035	7.77393016231428	8.47728382758643	0.214896623901789	9.91515444724078	9.51154132498521	10.3187675694963	1	0.73	1.35	6.6146394898787	6.89532536463718	7.17601123939565	9.16825946615376	9.55730575238111	9.94635203860845	9.36062711155709	9.75651283425081	10.1537719022976	8.12560699495035	1.10314568284105	-0.00695436591777675	-0.0383422200525358	-0.149725726670015	-0.147336485782297	-0.15191857130133	0.177111933859118	0.180419575613789	0.174076180794036	0.201653780172642	0.205027810138846	0.198554305353524	0.000255965339539174	0.000365886636522432	0.0003734704437543
134	8.47500280622663	0.19	8.12643606006943	7.77236227631875	8.48050984382011	0.211295157879939	9.78923169222392	9.38644208476672	10.1920212996811	1	0.73	1.35	6.52158474735852	6.80143802261076	7.08129129786301	9.03602951656596	9.42378227198498	9.81153502740399	9.22243401583686	9.61797374043857	10.0145868361308	8.12643606006943	1.10476504431205	0.103000344005452	0.0924082215006388	-0.149725726670015	-0.147336485782297	-0.15191857130133	0.177111933859118	0.180419575613789	0.174076180794036	0.201653780172642	0.205027810138846	0.198554305353524	0.000255965339539174	0.000365886636522432	0.0003734704437543
134	8.47500280622663	0.19	8.12920401298647	7.7733566805096	8.48505134546334	0.220506045944168	10.1438665640121	9.73768816797567	10.5500449600485	1	0.74	1.34	6.74605698175129	7.02744847397727	7.30883996620325	9.33658503318484	9.72603261743881	10.1154802016928	9.5423290604583	9.93907967139006	10.3368155828364	8.12920401298647	1.10428776960509	0.0550390221982269	0.0589151169172124	-0.149725726670015	-0.147336485782297	-0.15191857130133	0.177111933859118	0.180419575613789	0.174076180794036	0.201653780172642	0.205027810138846	0.198554305353524	0.000255965339539174	0.000365886636522432	0.0003734704437543
134	8.47500280622663	0.19	8.1335046310436	7.77989912174397	8.48711014034322	0.21647610179699	9.98169365012384	9.57726440860989	10.3861228916378	0.99	0.73	1.33	6.69568206977013	6.9784276958031	7.26117332183607	9.29970338126019	9.69241176063902	10.0851201400179	9.50099524950259	9.90208280170934	10.3045163014236	8.1335046310436	1.09665140771607	-0.0594738787145281	-0.149006370443764	-0.149725726670015	-0.147336485782297	-0.15191857130133	0.177111933859118	0.180419575613789	0.174076180794036	0.201653780172642	0.205027810138846	0.198554305353524	0.000255965339539174	0.000365886636522432	0.0003734704437543
134	8.47500280622663	0.19	8.13354230730197	7.77995334281441	8.48713127178953	0.212958281201806	10.0217940611615	9.6114820292018	10.4321060931212	1	0.74	1.35	6.65728107893544	6.94147892881186	7.22567677868827	9.21300118692721	9.60630216028078	9.99960313363435	9.4133088762019	9.81572586480593	10.2172828363949	8.13354230730197	1.10664338059573	-0.166685319574539	-0.147786210518974	-0.149725726670015	-0.147336485782297	-0.15191857130133	0.177111933859118	0.180419575613789	0.174076180794036	0.201653780172642	0.205027810138846	0.198554305353524	0.000255965339539174	0.000365886636522432	0.0003734704437543
134	8.47500280622663	0.19	8.13434837781833	7.77926085992268	8.48943589571398	0.21392263644401	9.92630091104458	9.52106411005441	10.3315377120347	1	0.74	1.37	6.59357293662223	6.87420946769132	7.15484599876042	9.12425815662693	9.5126060496839	9.90095394274086	9.30729083036235	9.7033426805172	10.0999504497217	8.13434837781833	1.11171506749323	0.193555503795373	0.244639995607426	-0.149725726670015	-0.147336485782297	-0.15191857130133	0.177111933859118	0.180419575613789	0.174076180794036	0.201653780172642	0.205027810138846	0.198554305353524	0.000255965339539174	0.000365886636522432	0.0003734704437543
134	8.47500280622663	0.19	8.13732801489538	7.78291688411819	8.49173914567257	0.212704307230833	9.85671424686071	9.45285490831802	10.2605735854034	1	0.74	1.34	6.56872409179719	6.84936317834958	7.13000226490197	9.10187864758798	9.4907430410186	9.87960743444922	9.29485574168453	9.69157352052643	10.0888489393339	8.13732801489538	1.0978014836288	-0.0886213983507541	-0.147649133722939	-0.149725726670015	-0.147336485782297	-0.15191857130133	0.177111933859118	0.180419575613789	0.174076180794036	0.201653780172642	0.205027810138846	0.198554305353524	0.000255965339539174	0.000365886636522432	0.0003734704437543
134	8.47500280622663	0.19	8.13825016075679	7.78009660546463	8.49640371604896	0.210184519343885	9.87095870361531	9.46344805586417	10.2784693513665	1	0.74	1.35	6.54990625513084	6.8319553058554	7.11400435657995	9.06182193473337	9.45203794317232	9.84225395161127	9.25309560050794	9.65178536830589	10.0498095084095	8.13825016075679	1.10356224755355	0.128120681595177	0.119434961770263	-0.149725726670015	-0.147336485782297	-0.15191857130133	0.177111933859118	0.180419575613789	0.174076180794036	0.201653780172642	0.205027810138846	0.198554305353524	0.000255965339539174	0.000365886636522432	0.0003734704437543
134	8.47500280622663	0.19	8.14400427259336	7.79032484811841	8.49768369706831	0.213595320371286	9.78880253022764	9.38878970747228	10.188815352983	0.99	0.73	1.34	6.53315655925196	6.81150408627019	7.08985161328842	9.05740751180506	9.44330167479385	9.82919583778264	9.24781326795463	9.6417041637912	10.0364274360855	8.14400427259336	1.0965410602246	-0.0136958843353978	-0.0898932967093616	-0.149725726670015	-0.147336485782297	-0.15191857130133	0.177111933859118	0.180419575613789	0.174076180794036	0.201653780172642	0.205027810138846	0.198554305353524	0.000255965339539174	0.000365886636522432	0.0003734704437543
134	8.47500280622663	0.19	8.14450443578962	7.79179858825634	8.49721028332291	0.216876409838818	9.86775548678262	9.46841389656384	10.2670970770014	1.01	0.73	1.36	6.53816015670486	6.81391481874294	7.08966948078101	9.03749318898236	9.41866018707793	9.79982718517349	9.21297906242719	9.60160554767541	9.99025403501525	8.14450443578962	1.10229270572177	-0.0311676958499759	-0.0882316982801076	-0.149725726670015	-0.147336485782297	-0.15191857130133	0.177111933859118	0.180419575613789	0.174076180794036	0.201653780172642	0.205027810138846	0.198554305353524	0.000255965339539174	0.000365886636522432	0.0003734704437543
134	8.47500280622663	0.19	8.14505224691784	7.7872136534334	8.50289084040227	0.210957394345799	9.92197593607919	9.51331023613636	10.330641636022	0.99	0.74	1.35	6.64191193591183	6.92723024498344	7.21254855405506	9.22012357742522	9.61619478311504	10.0122659888049	9.41076321734347	9.8156744820567	10.2194534514536	8.14505224691784	1.09989320664421	-0.0721959981612909	-0.108044713499257	-0.149725726670015	-0.147336485782297	-0.15191857130133	0.177111933859118	0.180419575613789	0.174076180794036	0.201653780172642	0.205027810138846	0.198554305353524	0.000255965339539174	0.000365886636522432	0.0003734704437543
134	8.47500280622663	0.19	8.14810606855557	7.78762150791943	8.50859062919172	0.210242167442334	9.97189974994509	9.56029333947395	10.3835061604162	1	0.74	1.36	6.60640940665763	6.8908400580425	7.17527070942738	9.13438894803784	9.52765858038533	9.92092821273282	9.32613711760777	9.72852741424978	10.1296965995237	8.14810606855557	1.1071154098725	-0.0776791860429114	-0.0368576916862859	-0.149725726670015	-0.147336485782297	-0.15191857130133	0.177111933859118	0.180419575613789	0.174076180794036	0.201653780172642	0.205027810138846	0.198554305353524	0.000255965339539174	0.000365886636522432	0.0003734704437543
134	8.47500280622663	0.19	8.15055335242707	7.79218141115592	8.50892529369823	0.208607418484251	9.76681430266478	9.36167795230257	10.171950653027	1	0.73	1.35	6.49512533751996	6.77620864200821	7.05729194649645	8.99441153496666	9.38365404912897	9.77289656329128	9.17876766091648	9.57610270297648	9.97279878525901	8.15055335242707	1.10263804138691	0.1241905414052	0.0949675162377419	-0.149725726670015	-0.147336485782297	-0.15191857130133	0.177111933859118	0.180419575613789	0.174076180794036	0.201653780172642	0.205027810138846	0.198554305353524	0.000255965339539174	0.000365886636522432	0.0003734704437543
134	8.47500280622663	0.19	8.15443507417163	7.79597976546171	8.51289038288155	0.211244503921497	9.85199972488915	9.44656583434294	10.2574336154353	1	0.74	1.36	6.55335159440651	6.83461262403678	7.11587365366704	9.07468477249692	9.46415802842006	9.85363128434319	9.25871230118686	9.65555021809816	10.0553578433961	8.15443507417163	1.10632611778754	0.0708155395862882	0.0720934996252968	-0.149725726670015	-0.147336485782297	-0.15191857130133	0.177111933859118	0.180419575613789	0.174076180794036	0.201653780172642	0.205027810138846	0.198554305353524	0.000255965339539174	0.000365886636522432	0.0003734704437543
134	8.47500280622663	0.19	8.15599267564897	7.80133676386485	8.51064858743309	0.215018463561871	10.0595994868932	9.65025428734829	10.468944686438	1	0.75	1.35	6.68990993683628	6.97368303094238	7.25745612504847	9.26124360993703	9.65408772581835	10.0469318416997	9.46129869037003	9.86336911615267	10.2639268389613	8.15599267564897	1.10853648281795	0.115524173363779	0.149584975581328	-0.149725726670015	-0.147336485782297	-0.15191857130133	0.177111933859118	0.180419575613789	0.174076180794036	0.201653780172642	0.205027810138846	0.198554305353524	0.000255965339539174	0.000365886636522432	0.0003734704437543
134	8.47500280622663	0.19	8.15711907706678	7.79600264036614	8.51823551376742	0.20778524081188	9.76188033851572	9.35593761209282	10.1678230649386	1	0.74	1.36	6.49933433913365	6.78133253225453	7.06333072537542	9.00463358802801	9.39533366114935	9.78603373427069	9.18764724990979	9.58616790912678	9.98489559957135	8.15711907706678	1.09870896617228	0.200496072823949	0.142300108215458	-0.149725726670015	-0.147336485782297	-0.15191857130133	0.177111933859118	0.180419575613789	0.174076180794036	0.201653780172642	0.205027810138846	0.198554305353524	0.000255965339539174	0.000365886636522432	0.0003734704437543
134	8.47500280622663	0.19	8.15761260046727	7.80371709470306	8.51150810623148	0.216761210667674	9.94984938653488	9.54704890194314	10.3526498711266	1.01	0.74	1.35	6.57271360131314	6.8500236110223	7.12733362073145	9.07479477466709	9.45767033866074	9.84054590265439	9.26452025892313	9.6561683328251	10.0472480239163	8.15761260046727	1.10292727905174	-0.0145701107878009	-0.0313750099587179	-0.149725726670015	-0.147336485782297	-0.15191857130133	0.177111933859118	0.180419575613789	0.174076180794036	0.201653780172642	0.205027810138846	0.198554305353524	0.000255965339539174	0.000365886636522432	0.0003734704437543
134	8.47500280622663	0.19	8.15781943129704	7.80407722296196	8.51156163963212	0.220550393945465	10.055751833417	9.65315364466046	10.4583500221736	1	0.74	1.36	6.68835660327266	6.96730381092693	7.2462510185812	9.25718869445905	9.64327261465321	10.0293565348474	9.44952914442862	9.84403326368919	10.2386165703208	8.15781943129704	1.10536883986418	0.0231200795335197	0.0185269351380106	-0.149725726670015	-0.147336485782297	-0.15191857130133	0.177111933859118	0.180419575613789	0.174076180794036	0.201653780172642	0.205027810138846	0.198554305353524	0.000255965339539174	0.000365886636522432	0.0003734704437543
134	8.47500280622663	0.19	8.15801160545149	7.79733640867342	8.51868680222956	0.209275918687116	9.8332786619503	9.42620934481175	10.2403479790889	0.99	0.74	1.35	6.56059142805509	6.8439095016255	7.1272275751959	9.09619386461928	9.48901151693128	9.88182916924329	9.28725805543557	9.68950893052637	10.0902843651905	8.15801160545149	1.09852937602743	0.138187177794188	0.0898643154311016	-0.149725726670015	-0.147336485782297	-0.15191857130133	0.177111933859118	0.180419575613789	0.174076180794036	0.201653780172642	0.205027810138846	0.198554305353524	0.000255965339539174	0.000365886636522432	0.0003734704437543
134	8.47500280622663	0.19	8.15823150013082	7.80360078114953	8.51286221911211	0.212358962791269	9.87590942907079	9.47084590549188	10.2809729526497	1	0.74	1.35	6.55100706724937	6.83119048825843	7.1113739092675	9.06120188169408	9.44874512742787	9.83628837316166	9.25316183327012	9.65037392165791	10.0443806385235	8.15823150013082	1.1025351221429	0.068449710921379	0.0566490360103271	-0.149725726670015	-0.147336485782297	-0.15191857130133	0.177111933859118	0.180419575613789	0.174076180794036	0.201653780172642	0.205027810138846	0.198554305353524	0.000255965339539174	0.000365886636522432	0.0003734704437543
134	8.47500280622663	0.19	8.15849816779146	7.80536301735012	8.5116333182328	0.218071189509246	10.0435402281071	9.63850905241654	10.4485714037977	1	0.74	1.34	6.69548981909091	6.9768489067364	7.25820799438189	9.27632615300428	9.66613761320088	10.0559490733975	9.47708524746844	9.87570256717348	10.2745650027776	8.15849816779146	1.10206954988582	0.0384945726295658	0.00850143540853933	-0.149725726670015	-0.147336485782297	-0.15191857130133	0.177111933859118	0.180419575613789	0.174076180794036	0.201653780172642	0.205027810138846	0.198554305353524	0.000255965339539174	0.000365886636522432	0.0003734704437543
134	8.47500280622663	0.19	8.15859209561671	7.80338368839624	8.51380050283718	0.217397929261224	9.99730814735456	9.59334379631798	10.4012724983911	1	0.74	1.36	6.64813387345884	6.9280789210685	7.20802396867815	9.20216825676297	9.58966066888723	9.97715308101149	9.39606972642448	9.79076448096102	10.1867017376686	8.15859209561671	1.10684208448582	-0.0236634723595991	0.000750376717388962	-0.149725726670015	-0.147336485782297	-0.15191857130133	0.177111933859118	0.180419575613789	0.174076180794036	0.201653780172642	0.205027810138846	0.198554305353524	0.000255965339539174	0.000365886636522432	0.0003734704437543
134	8.47500280622663	0.19	8.16100744484086	7.80674905224405	8.51526583743767	0.21424393423709	9.84661485870737	9.44501484142868	10.2482148759861	1.01	0.74	1.37	6.50187222334389	6.77833044401131	7.05478866467873	8.97667049420201	9.35835660969268	9.74004272518335	9.15806898068914	9.54649796527305	9.93712379802304	8.16100744484086	1.11231655851567	0.0870072300000534	0.150656752042742	-0.149725726670015	-0.147336485782297	-0.15191857130133	0.177111933859118	0.180419575613789	0.174076180794036	0.201653780172642	0.205027810138846	0.198554305353524	0.000255965339539174	0.000365886636522432	0.0003734704437543
134	8.47500280622663	0.19	8.16148060624446	7.80210027864331	8.5208609338456	0.209451528388771	9.88461692733293	9.47563935203894	10.2935945026269	1	0.74	1.35	6.55864364652229	6.84172092248413	7.12479819844597	9.07406994868381	9.4657154079279	9.857360867172	9.26227293883909	9.662026273874	10.063672817611	8.16148060624446	1.10502915384622	-0.042940123678422	-0.0386226172381694	-0.149725726670015	-0.147336485782297	-0.15191857130133	0.177111933859118	0.180419575613789	0.174076180794036	0.201653780172642	0.205027810138846	0.198554305353524	0.000255965339539174	0.000365886636522432	0.0003734704437543
134	8.47500280622663	0.19	8.16171574576213	7.80797932371088	8.51545216781337	0.215651656711003	9.89444148811184	9.49257060170893	10.2963123745148	0.99	0.73	1.35	6.61664095823167	6.89675848155204	7.1768760048724	9.17922200228909	9.56782717967749	9.9564323570659	9.3670722618282	9.76289568827955	10.160041683097	8.16171574576213	1.09615675666887	-0.15251679653833	-0.247415856917028	-0.149725726670015	-0.147336485782297	-0.15191857130133	0.177111933859118	0.180419575613789	0.174076180794036	0.201653780172642	0.205027810138846	0.198554305353524	0.000255965339539174	0.000365886636522432	0.0003734704437543
134	8.47500280622663	0.19	8.16378116924105	7.80857211192961	8.51899022655249	0.217069154145985	9.92485922166776	9.52343445092101	10.3262839924145	0.99	0.73	1.35	6.64948517737342	6.92976936231395	7.21005354725448	9.23090943836764	9.62000391097382	10.00909838358	9.42142060014876	9.82001515918744	10.2170192093172	8.16378116924105	1.09718443185561	-0.193159091330064	-0.275139067901624	-0.149725726670015	-0.147336485782297	-0.15191857130133	0.177111933859118	0.180419575613789	0.174076180794036	0.201653780172642	0.205027810138846	0.198554305353524	0.000255965339539174	0.000365886636522432	0.0003734704437543
134	8.47500280622663	0.19	8.16573092696276	7.8102858891966	8.52117596472892	0.21883314504226	10.0324078223469	9.62872738945237	10.4360882552415	0.99	0.73	1.34	6.70048640220653	6.98140153689088	7.26231667157524	9.28958852969413	9.67905070547318	10.0685128812522	9.47765594815992	9.8743177280812	10.2723999843709	8.16573092696276	1.09879895402732	0.0383845686003393	-0.0296969373230536	-0.149725726670015	-0.147336485782297	-0.15191857130133	0.177111933859118	0.180419575613789	0.174076180794036	0.201653780172642	0.205027810138846	0.198554305353524	0.000255965339539174	0.000365886636522432	0.0003734704437543
134	8.47500280622663	0.19	8.16573491650189	7.81187070324859	8.51959912975519	0.215375356534772	10.0266581647089	9.61908428425623	10.4342320451615	1	0.74	1.36	6.6477769815982	6.929452469691	7.21112795778381	9.19198082949809	9.58145774694818	9.97093466439828	9.38342082749821	9.78039443112634	10.1786642181573	8.16573491650189	1.10979670478165	-0.0240788377063386	0.0086923929165548	-0.149725726670015	-0.147336485782297	-0.15191857130133	0.177111933859118	0.180419575613789	0.174076180794036	0.201653780172642	0.205027810138846	0.198554305353524	0.000255965339539174	0.000365886636522432	0.0003734704437543
134	8.47500280622663	0.19	8.16610281166596	7.8120770999472	8.52012852338472	0.209121739939603	9.81044198189102	9.40412874726455	10.2167552165175	1	0.74	1.35	6.5009993356391	6.78188044003023	7.06276154442136	8.98997650810503	9.37839594943675	9.76681539076848	9.1855461358818	9.58251661605053	9.97864937660693	8.16610281166596	1.1047265242399	0.0772890243102882	0.0828742350222341	-0.149725726670015	-0.147336485782297	-0.15191857130133	0.177111933859118	0.180419575613789	0.174076180794036	0.201653780172642	0.205027810138846	0.198554305353524	0.000255965339539174	0.000365886636522432	0.0003734704437543
134	8.47500280622663	0.19	8.1680138546006	7.80695233499992	8.52907537420129	0.212370421522211	10.0117760895363	9.60115401754569	10.4223981615269	1	0.73	1.35	6.65885212585631	6.94363785598849	7.22842358612066	9.21984330758606	9.61415748643073	10.0084716652754	9.4063674512821	9.80859284999074	10.2105694458721	8.1680138546006	1.10166988935234	-0.0808224722146045	-0.116393008168517	-0.149725726670015	-0.147336485782297	-0.15191857130133	0.177111933859118	0.180419575613789	0.174076180794036	0.201653780172642	0.205027810138846	0.198554305353524	0.000255965339539174	0.000365886636522432	0.0003734704437543
134	8.47500280622663	0.19	8.16888957556532	7.81336339600392	8.52441575512672	0.215402706798585	9.8830215754235	9.4813188892328	10.2847242616142	0.99	0.73	1.34	6.59857042522512	6.87813738165791	7.15770433809069	9.14864856917353	9.53625674354104	9.92386491790855	9.34264088057455	9.73803956489233	10.1336440265424	8.16888957556532	1.09540917134064	-0.0757071516689223	-0.164997773402892	-0.149725726670015	-0.147336485782297	-0.15191857130133	0.177111933859118	0.180419575613789	0.174076180794036	0.201653780172642	0.205027810138846	0.198554305353524	0.000255965339539174	0.000365886636522432	0.0003734704437543
134	8.47500280622663	0.19	8.1690082408156	7.81447682344313	8.52353965818807	0.216581746707605	10.0640145033629	9.6563768066931	10.4716522000327	0.99	0.74	1.34	6.73490326266941	7.01921284464281	7.3035224266162	9.34549025549919	9.74000407763601	10.1345178997728	9.54461653921823	9.94787900448906	10.3513379582974	8.1690082408156	1.09938573744192	0.0402549406512702	-0.0128723878039044	-0.149725726670015	-0.147336485782297	-0.15191857130133	0.177111933859118	0.180419575613789	0.174076180794036	0.201653780172642	0.205027810138846	0.198554305353524	0.000255965339539174	0.000365886636522432	0.0003734704437543
134	8.47500280622663	0.19	8.16964725039628	7.81481651138232	8.52447798941024	0.21474003390552	9.91851173280365	9.51457448784177	10.3224489777655	0.99	0.74	1.34	6.64674559325283	6.9289303726491	7.21111515204538	9.22897072683902	9.62078278464538	10.0125948424517	9.43073114541311	9.83167246623921	10.2331868369946	8.16964725039628	1.09991679678203	0.0582332538886326	0.0130885229864014	-0.149725726670015	-0.147336485782297	-0.15191857130133	0.177111933859118	0.180419575613789	0.174076180794036	0.201653780172642	0.205027810138846	0.198554305353524	0.000255965339539174	0.000365886636522432	0.0003734704437543
134	8.47500280622663	0.19	8.17049947419954	7.81303224894277	8.52796669945632	0.214502839512784	10.0006952407762	9.59312436024928	10.4082661213031	1.01	0.74	1.36	6.61164637247006	6.89254698759461	7.17344760271916	9.1323713274686	9.5203667795716	9.90836223167461	9.32228502747991	9.72010176886069	10.1146356899026	8.17049947419954	1.10737155340832	-0.034778494225803	-0.0139276384407962	-0.149725726670015	-0.147336485782297	-0.15191857130133	0.177111933859118	0.180419575613789	0.174076180794036	0.201653780172642	0.205027810138846	0.198554305353524	0.000255965339539174	0.000365886636522432	0.0003734704437543
134	8.47500280622663	0.19	8.17162442993466	7.8150733309376	8.52817552893173	0.21509916909048	9.97208850485023	9.56640129091602	10.3777757187844	1	0.74	1.36	6.60713203405381	6.88732402114263	7.16751600823144	9.13352722206535	9.52085732660847	9.90818743115159	9.32248214808764	9.71753895168743	10.1128945563153	8.17162442993466	1.10579844108732	0.137770093560444	0.152164417601916	-0.149725726670015	-0.147336485782297	-0.15191857130133	0.177111933859118	0.180419575613789	0.174076180794036	0.201653780172642	0.205027810138846	0.198554305353524	0.000255965339539174	0.000365886636522432	0.0003734704437543
134	8.47500280622663	0.19	8.17293244658149	7.81729303321079	8.5285718599522	0.218351227710965	10.1123970877001	9.70492366365784	10.5198705117423	1	0.74	1.34	6.70413267585343	6.98561411675265	7.26709555765188	9.2683253166467	9.65746761006357	10.0466099034804	9.47121663258638	9.86745959663335	10.2655373312536	8.17293244658149	1.10604295416739	0.0374414067803611	0.0389373729577145	-0.149725726670015	-0.147336485782297	-0.15191857130133	0.177111933859118	0.180419575613789	0.174076180794036	0.201653780172642	0.205027810138846	0.198554305353524	0.000255965339539174	0.000365886636522432	0.0003734704437543
134	8.47500280622663	0.19	8.17327087228087	7.81851704781349	8.52802469674825	0.219404775864302	10.0587839087762	9.65471768143293	10.4628501361195	1	0.73	1.36	6.68129646470625	6.96091999646915	7.24054352823204	9.24307128106257	9.62990941189539	10.0167475427282	9.43197077122975	9.82673535950436	10.2214474053887	8.17327087228087	1.10412469714971	-0.200329141966581	-0.222411570920884	-0.149725726670015	-0.147336485782297	-0.15191857130133	0.177111933859118	0.180419575613789	0.174076180794036	0.201653780172642	0.205027810138846	0.198554305353524	0.000255965339539174	0.000365886636522432	0.0003734704437543
134	8.47500280622663	0.19	8.17576924192733	7.82128791103658	8.53025057281807	0.214948320507332	9.98188575482957	9.57561846378843	10.3881530458707	1	0.74	1.35	6.61594457406429	6.89664100009127	7.17733742611826	9.1470113813364	9.53509404660456	9.92317671187272	9.34084146594653	9.73731093018181	10.1325243342604	8.17576924192733	1.10031195561504	-0.163956616361737	-0.194204220447247	-0.149725726670015	-0.147336485782297	-0.15191857130133	0.177111933859118	0.180419575613789	0.174076180794036	0.201653780172642	0.205027810138846	0.198554305353524	0.000255965339539174	0.000365886636522432	0.0003734704437543
134	8.47500280622663	0.19	8.17771177236071	7.82119997891616	8.53422356580526	0.211271704706012	9.83170213775686	9.42713656506521	10.2362677104485	0.99	0.74	1.35	6.56471908901229	6.84644401359311	7.12816893817393	9.10379161070569	9.49448083444084	9.885170058176	9.29952855479973	9.69776172190872	10.0974574541471	8.17771177236071	1.10150877644621	0.0511513515063311	0.0195039081848253	-0.149725726670015	-0.147336485782297	-0.15191857130133	0.177111933859118	0.180419575613789	0.174076180794036	0.201653780172642	0.205027810138846	0.198554305353524	0.000255965339539174	0.000365886636522432	0.0003734704437543
134	8.47500280622663	0.19	8.17944549694129	7.82292501148745	8.53596598239513	0.212159581204331	9.96332440613142	9.55443181336752	10.3722169988953	1	0.74	1.35	6.62287254475256	6.90630578068605	7.18973901661955	9.16811364624503	9.56047332108434	9.95283299592364	9.36386601319131	9.76498286006809	10.1668818555275	8.17944549694129	1.10785191279392	-0.0337577105119861	-0.00114593888787378	-0.149725726670015	-0.147336485782297	-0.15191857130133	0.177111933859118	0.180419575613789	0.174076180794036	0.201653780172642	0.205027810138846	0.198554305353524	0.000255965339539174	0.000365886636522432	0.0003734704437543
134	8.47500280622663	0.19	8.17999491585917	7.82179006387596	8.53819976784238	0.20979696125933	9.88466579871356	9.47611232332253	10.2932192741046	1	0.74	1.36	6.57904440954669	6.86269358618813	7.14634276282956	9.11304713204995	9.50594740065882	9.89884766926769	9.29895650611482	9.70098865138768	10.1005905750334	8.17999491585917	1.10332689530952	-0.0591878273970107	-0.0664788132192055	-0.149725726670015	-0.147336485782297	-0.15191857130133	0.177111933859118	0.180419575613789	0.174076180794036	0.201653780172642	0.205027810138846	0.198554305353524	0.000255965339539174	0.000365886636522432	0.0003734704437543
134	8.47500280622663	0.19	8.18199270175719	7.82564298849172	8.53834241502266	0.208675404981371	9.81628679936663	9.40918210904015	10.2233914896931	1	0.73	1.35	6.54177105536717	6.82481220058247	7.10785334579776	9.06635486018477	9.45862653108796	9.85089820199114	9.25549372047631	9.65515872303234	10.0568081980712	8.18199270175719	1.09908112012923	-0.108657692995878	-0.158747601885613	-0.149725726670015	-0.147336485782297	-0.15191857130133	0.177111933859118	0.180419575613789	0.174076180794036	0.201653780172642	0.205027810138846	0.198554305353524	0.000255965339539174	0.000365886636522432	0.0003734704437543
134	8.47500280622663	0.19	8.18296825659531	7.82746751043196	8.53846900275867	0.209963440015537	9.80910695177039	9.40387993484299	10.2143339686978	1	0.74	1.33	6.53055479890114	6.81196600984551	7.09337722078988	9.04677105582056	9.43660972594141	9.82644839606226	9.24478537154784	9.64318730908166	10.0416202535049	8.18296825659531	1.09653008519919	0.0856715738309733	0.0144609433367229	-0.149725726670015	-0.147336485782297	-0.15191857130133	0.177111933859118	0.180419575613789	0.174076180794036	0.201653780172642	0.205027810138846	0.198554305353524	0.000255965339539174	0.000365886636522432	0.0003734704437543
134	8.47500280622663	0.19	8.18338405009606	7.82878379694576	8.53798430324635	0.213698873841136	9.94677617968134	9.54043312077233	10.3531192385903	1.01	0.75	1.35	6.56930518691553	6.84910292049495	7.12890065407436	9.07069578376813	9.45703194110508	9.84336809844203	9.26965618013542	9.66561833330891	10.0586783456951	8.18338405009606	1.10875686021687	0.00233238957668353	0.0505294046464866	-0.149725726670015	-0.147336485782297	-0.15191857130133	0.177111933859118	0.180419575613789	0.174076180794036	0.201653780172642	0.205027810138846	0.198554305353524	0.000255965339539174	0.000365886636522432	0.0003734704437543
134	8.47500280622663	0.19	8.18948269823963	7.83455244707905	8.54441294940021	0.219616776671968	10.0150446004932	9.61298423676785	10.4171049642186	0.99	0.73	1.34	6.68917233479303	6.96894508753113	7.24871784026922	9.27370975023451	9.66158005392246	10.0494503576104	9.46895428603376	9.86531322359376	10.2603953119218	8.18948269823963	1.09922856995367	0.00217032374131782	-0.0606168221622276	-0.149725726670015	-0.147336485782297	-0.15191857130133	0.177111933859118	0.180419575613789	0.174076180794036	0.201653780172642	0.205027810138846	0.198554305353524	0.000255965339539174	0.000365886636522432	0.0003734704437543
134	8.47500280622663	0.19	8.1938400570881	7.83778746891708	8.54989264525912	0.210735923354606	9.78110614138458	9.3779743758437	10.1842379069255	1.01	0.74	1.35	6.47569733565459	6.75406867635212	7.03244001704967	8.9511462939908	9.33592996522861	9.72071363646641	9.13761207247551	9.53155050487034	9.92469732304978	8.1938400570881	1.10486338840223	-0.013575269741715	-0.0314824649107987	-0.149725726670015	-0.147336485782297	-0.15191857130133	0.177111933859118	0.180419575613789	0.174076180794036	0.201653780172642	0.205027810138846	0.198554305353524	0.000255965339539174	0.000365886636522432	0.0003734704437543
134	8.47500280622663	0.19	8.19630665482357	7.83881434978768	8.55379895985946	0.21306100328547	9.92002744868882	9.51400635989084	10.3260485374868	1	0.74	1.35	6.57922391021223	6.85999980571003	7.14077570120782	9.09935818868921	9.48768369314859	9.87600919760797	9.28965923973647	9.68591962826624	10.0809395013079	8.19630665482357	1.10230666574599	0.214438916158786	0.199204290923877	-0.149725726670015	-0.147336485782297	-0.15191857130133	0.177111933859118	0.180419575613789	0.174076180794036	0.201653780172642	0.205027810138846	0.198554305353524	0.000255965339539174	0.000365886636522432	0.0003734704437543
134	8.47500280622663	0.19	8.1986726175276	7.84164346206901	8.5557017729862	0.212693456890373	9.97063736420884	9.56209701628926	10.3791777121284	1	0.74	1.35	6.62947117415383	6.91271515875237	7.19595914335092	9.17793571982184	9.57006278627726	9.96218985273267	9.37282665549332	9.77219651337011	10.1731475101296	8.1986726175276	1.10274591383276	0.0833484107564051	0.0731811249651476	-0.149725726670015	-0.147336485782297	-0.15191857130133	0.177111933859118	0.180419575613789	0.174076180794036	0.201653780172642	0.205027810138846	0.198554305353524	0.000255965339539174	0.000365886636522432	0.0003734704437543
134	8.47500280622663	0.19	8.19996155993938	7.84329203766982	8.55663108220894	0.211974177241191	9.93943242486778	9.5312939862471	10.3475708634885	1.01	0.75	1.36	6.57066945743126	6.85203133514883	7.13339321286639	9.07664000653077	9.46530975961286	9.85397951269495	9.26986071837715	9.66772069105567	10.0644659771706	8.19996155993938	1.11159564717749	0.151960056515835	0.213052758758067	-0.149725726670015	-0.147336485782297	-0.15191857130133	0.177111933859118	0.180419575613789	0.174076180794036	0.201653780172642	0.205027810138846	0.198554305353524	0.000255965339539174	0.000365886636522432	0.0003734704437543
134	8.47500280622663	0.19	8.20103736679357	7.84236321906545	8.55971151452169	0.208926251091178	9.82263164262339	9.41557297514528	10.2296903101015	1	0.74	1.35	6.51123792734031	6.79273495798652	7.07423198863273	9.00537515901442	9.39469995337855	9.78402474774268	9.19902573611668	9.59699503865514	9.99482169646387	8.20103736679357	1.10335202276927	-0.134822948285756	-0.124391820676852	-0.149725726670015	-0.147336485782297	-0.15191857130133	0.177111933859118	0.180419575613789	0.174076180794036	0.201653780172642	0.205027810138846	0.198554305353524	0.000255965339539174	0.000365886636522432	0.0003734704437543
134	8.47500280622663	0.19	8.2022202693711	7.84530399066363	8.55913654807857	0.215719564964294	10.0891859489786	9.67948759709843	10.4988843008587	1.01	0.74	1.36	6.67988604190559	6.96262190727684	7.24535777264809	9.23125756021499	9.62198392566174	10.0127102911085	9.424855388715	9.82326692884857	10.2226503568813	8.2022202693711	1.10657731067096	-0.193812464079254	-0.166160422920512	-0.149725726670015	-0.147336485782297	-0.15191857130133	0.177111933859118	0.180419575613789	0.174076180794036	0.201653780172642	0.205027810138846	0.198554305353524	0.000255965339539174	0.000365886636522432	0.0003734704437543
134	8.47500280622663	0.19	8.21228052610553	7.85522532852662	8.56933572368444	0.217452091608326	10.0246107420227	9.61960763166191	10.4296138523835	1.01	0.73	1.36	6.63422372024652	6.91353669686788	7.19284967348925	9.16585146818576	9.5517506125024	9.93764975681904	9.35132759970547	9.74551314552565	10.1381810612413	8.21228052610553	1.10637750045308	-0.00881404194936426	0.00310766737914369	-0.149725726670015	-0.147336485782297	-0.15191857130133	0.177111933859118	0.180419575613789	0.174076180794036	0.201653780172642	0.205027810138846	0.198554305353524	0.000255965339539174	0.000365886636522432	0.0003734704437543
134	8.47500280622663	0.19	8.21538917967914	7.85121032937102	8.57956802998726	0.209475687621319	9.94594689410186	9.53446180056862	10.3574319876351	1.01	0.75	1.35	6.58298585364557	6.86709214159082	7.15119842953607	9.09903862663646	9.49173187337229	9.88442512010812	9.3000075350636	9.70123239298168	10.102433098267	8.21538917967914	1.10187058546985	0.0110512650290947	0.02609643655256	-0.149725726670015	-0.147336485782297	-0.15191857130133	0.177111933859118	0.180419575613789	0.174076180794036	0.201653780172642	0.205027810138846	0.198554305353524	0.000255965339539174	0.000365886636522432	0.0003734704437543
134	8.47500280622663	0.19	8.21540810494613	7.85739607385158	8.57342013604069	0.213208661780223	9.95383028632526	9.54660497639794	10.3610555962526	0.99	0.74	1.35	6.64241433642324	6.92575686955445	7.20909940268567	9.20858002702988	9.60138635606191	9.99419268509394	9.40174915982331	9.80184812156219	10.2026217351029	8.21540810494613	1.10025118657087	0.113742281940028	0.0864352003983771	-0.149725726670015	-0.147336485782297	-0.15191857130133	0.177111933859118	0.180419575613789	0.174076180794036	0.201653780172642	0.205027810138846	0.198554305353524	0.000255965339539174	0.000365886636522432	0.0003734704437543
134	8.47500280622663	0.19	8.21796593854169	7.86051043466697	8.57542144241641	0.217935764053232	9.96390351875389	9.56192426307145	10.3658827744363	0.99	0.73	1.34	6.65722786803984	6.93709491463821	7.21696196123657	9.23135244396395	9.61943460005237	10.0075167561408	9.42346455772226	9.81934767453575	10.2154275033154	8.21796593854169	1.09485109895784	-0.0846306984245355	-0.183664432765372	-0.149725726670015	-0.147336485782297	-0.15191857130133	0.177111933859118	0.180419575613789	0.174076180794036	0.201653780172642	0.205027810138846	0.198554305353524	0.000255965339539174	0.000365886636522432	0.0003734704437543
134	8.47500280622663	0.19	8.21912267117307	7.86247422518754	8.5757711171586	0.21678225187577	9.99121019408044	9.58676035957092	10.39566002859	0.99	0.73	1.34	6.69329208202562	6.97567119377598	7.25805030552634	9.29150186658563	9.68349522527367	10.0754885839617	9.4901748578697	9.89131657663138	10.2903234580305	8.21912267117307	1.09204140826071	0.0538333579587451	-0.0556485871966372	-0.149725726670015	-0.147336485782297	-0.15191857130133	0.177111933859118	0.180419575613789	0.174076180794036	0.201653780172642	0.205027810138846	0.198554305353524	0.000255965339539174	0.000365886636522432	0.0003734704437543
134	8.47500280622663	0.19	8.22024494807174	7.85698556628413	8.58350432985934	0.207453391104072	9.89239359289791	9.48060843208318	10.3041787537126	1	0.74	1.34	6.58724277862099	6.87335614849086	7.15946951836073	9.12712720542686	9.52355909806198	9.91999099069709	9.32402364292322	9.72922377611586	10.1335004732213	8.22024494807174	1.09921541268573	0.0507155226270476	0.00837257663628724	-0.149725726670015	-0.147336485782297	-0.15191857130133	0.177111933859118	0.180419575613789	0.174076180794036	0.201653780172642	0.205027810138846	0.198554305353524	0.000255965339539174	0.000365886636522432	0.0003734704437543
134	8.47500280622663	0.19	8.22124449557166	7.86124041963356	8.58124857150977	0.21027537614576	9.96979547622849	9.55831707136998	10.381273881087	1	0.75	1.35	6.60864154096891	6.89313861919461	7.17763569742031	9.13939166452349	9.53283564377373	9.92627962302397	9.33801016218473	9.73867087384135	10.1409252979253	8.22124449557166	1.10438158800176	-0.0784943336595032	-0.0541034389582799	-0.149725726670015	-0.147336485782297	-0.15191857130133	0.177111933859118	0.180419575613789	0.174076180794036	0.201653780172642	0.205027810138846	0.198554305353524	0.000255965339539174	0.000365886636522432	0.0003734704437543
134	8.47500280622663	0.19	8.22298817602113	7.86663770546279	8.57933864657947	0.216570595590567	10.0037254097651	9.59851637625588	10.4089344432742	1	0.73	1.34	6.66694338247621	6.94839372110942	7.22984405974263	9.23636582786169	9.626286386783	10.0162069457043	9.43138485538964	9.83077674754629	10.2282369026979	8.22298817602113	1.09686231501097	0.0501568750403172	-0.0260732400256586	-0.149725726670015	-0.147336485782297	-0.15191857130133	0.177111933859118	0.180419575613789	0.174076180794036	0.201653780172642	0.205027810138846	0.198554305353524	0.000255965339539174	0.000365886636522432	0.0003734704437543
134	8.47500280622663	0.19	8.22521053531279	7.86851470543912	8.58190636518646	0.217597816119491	10.0084379609801	9.60426130145682	10.4126146205034	1	0.74	1.35	6.67542914621133	6.95635160016319	7.23727405411504	9.25053532000894	9.63982610949176	10.0291168989746	9.44776672582065	9.84586136164631	10.2445325353685	8.22521053531279	1.10128727810479	0.0788039733120024	0.0571771610979707	-0.149725726670015	-0.147336485782297	-0.15191857130133	0.177111933859118	0.180419575613789	0.174076180794036	0.201653780172642	0.205027810138846	0.198554305353524	0.000255965339539174	0.000365886636522432	0.0003734704437543
134	8.47500280622663	0.19	8.22540358984348	7.86647449529591	8.58433268439104	0.211225604422328	9.84885660256657	9.4435290712299	10.2541841339032	1	0.74	1.35	6.55022281975044	6.83136619583461	7.11250957191878	9.06980510487955	9.45909195782793	9.8483788107763	9.26428438105529	9.66213047482031	10.0597420358978	8.22540358984348	1.09967058474307	0.0191264503549077	-0.0146108833315696	-0.149725726670015	-0.147336485782297	-0.15191857130133	0.177111933859118	0.180419575613789	0.174076180794036	0.201653780172642	0.205027810138846	0.198554305353524	0.000255965339539174	0.000365886636522432	0.0003734704437543
134	8.47500280622663	0.19	8.23292936902997	7.87586826817862	8.58999046988133	0.213942309400464	10.0070402827993	9.59853122859389	10.4155493370047	1	0.75	1.35	6.63335016583704	6.91566248403705	7.19797480223705	9.17191417994113	9.56226660966906	9.95261903939699	9.36926101258265	9.7675288875721	10.167335775635	8.23292936902997	1.10572150240138	0.0275808813957459	0.0523010714657411	-0.149725726670015	-0.147336485782297	-0.15191857130133	0.177111933859118	0.180419575613789	0.174076180794036	0.201653780172642	0.205027810138846	0.198554305353524	0.000255965339539174	0.000365886636522432	0.0003734704437543
134	8.47500280622663	0.19	8.23357567048415	7.87521423285009	8.59193710811821	0.21476139636874	9.92020114245836	9.51622068428883	10.3241816006279	1.01	0.74	1.35	6.56377513333341	6.8424190376371	7.1210629419408	9.06897235194357	9.45396632459426	9.83896029724495	9.26260949117825	9.65648453596013	10.0492179514632	8.23357567048415	1.10316640173555	0.108476241343401	0.0869976547539804	-0.149725726670015	-0.147336485782297	-0.15191857130133	0.177111933859118	0.180419575613789	0.174076180794036	0.201653780172642	0.205027810138846	0.198554305353524	0.000255965339539174	0.000365886636522432	0.0003734704437543
134	8.47500280622663	0.19	8.23464385320106	7.87680701228986	8.59248069411226	0.216544001233119	10.0963622698108	9.68736885120367	10.5053556884179	0.99	0.74	1.34	6.75866917836909	7.04401510200986	7.32936102565063	9.37962931579114	9.77563020293151	10.1716310900719	9.57883711158465	9.98387802606173	10.3890456542855	8.23464385320106	1.09881372003442	0.0180006206849658	-0.0208441890446781	-0.149725726670015	-0.147336485782297	-0.15191857130133	0.177111933859118	0.180419575613789	0.174076180794036	0.201653780172642	0.205027810138846	0.198554305353524	0.000255965339539174	0.000365886636522432	0.0003734704437543
134	8.47500280622663	0.19	8.23472442701706	7.87670857580508	8.59274027822903	0.213791641296608	10.0470991577287	9.63677099653295	10.4574273189244	1	0.75	1.35	6.66952304137469	6.95350749286829	7.23749194436188	9.22712834966052	9.62001416278146	10.0128999759024	9.42994123968533	9.83043992637283	10.231009059802	8.23472442701706	1.10378039104761	-0.0812156893560095	-0.0591452819963232	-0.149725726670015	-0.147336485782297	-0.15191857130133	0.177111933859118	0.180419575613789	0.174076180794036	0.201653780172642	0.205027810138846	0.198554305353524	0.000255965339539174	0.000365886636522432	0.0003734704437543
134	8.47500280622663	0.19	8.23479490423167	7.87678000137808	8.59280980708526	0.214415371260265	9.98700402677507	9.57988544659983	10.3941226069503	1	0.74	1.34	6.6372461920001	6.91931075958004	7.20137532715998	9.18626353910636	9.57665427916306	9.96704501921976	9.38353890389976	9.7809493933883	10.1799200124388	8.23479490423167	1.09836570954099	0.00737596066400937	-0.0507063476652959	-0.149725726670015	-0.147336485782297	-0.15191857130133	0.177111933859118	0.180419575613789	0.174076180794036	0.201653780172642	0.205027810138846	0.198554305353524	0.000255965339539174	0.000365886636522432	0.0003734704437543
134	8.47500280622663	0.19	8.24267498642923	7.88596163768704	8.59938833517143	0.212867364157135	9.90920209815423	9.50338973644146	10.315014459867	1	0.74	1.35	6.60267901329459	6.8846256490031	7.16657228471161	9.14830466662423	9.5389542375026	9.92960380838097	9.34492327343877	9.74413654312754	10.1430639184931	8.24267498642923	1.09922204467498	-0.0788591231788432	-0.117420923699914	-0.149725726670015	-0.147336485782297	-0.15191857130133	0.177111933859118	0.180419575613789	0.174076180794036	0.201653780172642	0.205027810138846	0.198554305353524	0.000255965339539174	0.000365886636522432	0.0003734704437543
134	8.47500280622663	0.19	8.25691855757861	7.89820703398189	8.61563008117533	0.209135112489153	9.81162846824634	9.40528252106114	10.2179744154315	0.98	0.73	1.33	6.60601349839059	6.89141979066419	7.17682608293779	9.19181409110854	9.58893734549648	9.98606059988441	9.38690834973156	9.7939578750768	10.1984721131459	8.25691855757861	1.08800091067555	0.0110815225908859	-0.149029814488794	-0.149725726670015	-0.147336485782297	-0.15191857130133	0.177111933859118	0.180419575613789	0.174076180794036	0.201653780172642	0.205027810138846	0.198554305353524	0.000255965339539174	0.000365886636522432	0.0003734704437543
134	8.47500280622663	0.19	8.27082656392415	7.90932296899505	8.63233015885325	0.217590663154204	10.1128436687819	9.70444215246501	10.5212451850987	1	0.74	1.34	6.74247063344267	7.02622060970693	7.3099705859712	9.34204917019541	9.73519974873179	10.1283503272682	9.54783303970558	9.94864213176975	10.3489708564775	8.27082656392415	1.10055268675645	0.0763435065683904	0.0381498520181623	-0.149725726670015	-0.147336485782297	-0.15191857130133	0.177111933859118	0.180419575613789	0.174076180794036	0.201653780172642	0.205027810138846	0.198554305353524	0.000255965339539174	0.000365886636522432	0.0003734704437543
134	8.47500280622663	0.19	8.27237057053233	7.91343865446386	8.6313024866008	0.215337687223148	10.060570657365	9.65157268190357	10.4695686328264	1	0.74	1.35	6.66971701468171	6.95235496870344	7.23499292272518	9.2220446569221	9.61284082233542	10.0036369877487	9.4181344733937	9.81719775542128	10.2165464458987	8.27237057053233	1.10469258825017	-0.164265309158841	-0.162364213142032	-0.149725726670015	-0.147336485782297	-0.15191857130133	0.177111933859118	0.180419575613789	0.174076180794036	0.201653780172642	0.205027810138846	0.198554305353524	0.000255965339539174	0.000365886636522432	0.0003734704437543
134	8.47500280622663	0.19	8.27277659893083	7.91430563949002	8.63124755837163	0.223462832342289	10.20057989242	9.79561208223535	10.6055477026046	0.99	0.73	1.33	6.84087593892205	7.12368976673318	7.40650359454431	9.49733075206341	9.88996708810588	10.2826034241483	9.70290544499899	10.1043688505996	10.5051354899199	8.27277659893083	1.09151915096322	0.00824983126081104	-0.103888465546124	-0.149725726670015	-0.147336485782297	-0.15191857130133	0.177111933859118	0.180419575613789	0.174076180794036	0.201653780172642	0.205027810138846	0.198554305353524	0.000255965339539174	0.000365886636522432	0.0003734704437543
134	8.47500280622663	0.19	8.27544556765956	7.91356484084123	8.6373262944779	0.212794460752851	10.0113477846282	9.60126302655077	10.4214325427057	0.99	0.73	1.34	6.6887513712227	6.97443826265802	7.26012515409335	9.27729250051786	9.67353997756001	10.0697874546022	9.47201732470941	9.8756952780227	10.2808963587212	8.27544556765956	1.09861040477716	-0.0493231384483959	-0.114500954131981	-0.149725726670015	-0.147336485782297	-0.15191857130133	0.177111933859118	0.180419575613789	0.174076180794036	0.201653780172642	0.205027810138846	0.198554305353524	0.000255965339539174	0.000365886636522432	0.0003734704437543
134	8.47500280622663	0.19	8.28400662105164	7.92517368607863	8.64283955602466	0.216343831935669	10.0575650075477	9.64990272160318	10.4652272934923	1	0.74	1.35	6.67663518692513	6.95869112481832	7.24074706271151	9.23591385451238	9.62608708872423	10.0162603229361	9.42935323684067	9.8279273610889	10.2258757681511	8.28400662105164	1.105985173808	0.0258724134707551	0.0295686095031748	-0.149725726670015	-0.147336485782297	-0.15191857130133	0.177111933859118	0.180419575613789	0.174076180794036	0.201653780172642	0.205027810138846	0.198554305353524	0.000255965339539174	0.000365886636522432	0.0003734704437543
134	8.47500280622663	0.19	8.28816770736412	7.92928560560316	8.64704980912508	0.215728191407444	10.0816285347885	9.67224750871418	10.4910095608628	1	0.75	1.34	6.70221889151904	6.98589248902705	7.26956608653505	9.27671335076113	9.66935326477393	10.0619931787867	9.48258504393129	9.88501678885225	10.2868256165354	8.28816770736412	1.10037603030069	-0.0668832410555286	-0.0917829852160564	-0.149725726670015	-0.147336485782297	-0.15191857130133	0.177111933859118	0.180419575613789	0.174076180794036	0.201653780172642	0.205027810138846	0.198554305353524	0.000255965339539174	0.000365886636522432	0.0003734704437543
134	8.47500280622663	0.19	8.29731878813505	7.93327233021997	8.66136524605013	0.211987607129935	10.0114116866578	9.60033412101724	10.4224892522983	1	0.74	1.35	6.65648900124345	6.94151379932354	7.22653859740362	9.21561123352424	9.61021531542525	10.0048193973263	9.41403474906753	9.81822630576549	10.2205004301422	8.29731878813505	1.09937874304754	0.0507180912225242	0.0197273236073901	-0.149725726670015	-0.147336485782297	-0.15191857130133	0.177111933859118	0.180419575613789	0.174076180794036	0.201653780172642	0.205027810138846	0.198554305353524	0.000255965339539174	0.000365886636522432	0.0003734704437543
134	8.47500280622663	0.19	8.29833072491363	7.93866421358509	8.65799723624217	0.217333881838426	10.0153597516603	9.61058979541047	10.4201297079102	0.99	0.73	1.34	6.70237838490198	6.98466297548166	7.26694756606134	9.30003944681793	9.69172992993563	10.0834204130533	9.49482737266834	9.89508972182018	10.2927405215306	8.29833072491363	1.09404188126117	0.131801351761113	0.0296940272660313	-0.149725726670015	-0.147336485782297	-0.15191857130133	0.177111933859118	0.180419575613789	0.174076180794036	0.201653780172642	0.205027810138846	0.198554305353524	0.000255965339539174	0.000365886636522432	0.0003734704437543
134	8.47500280622663	0.19	8.30746001267123	7.94518475633728	8.66973526900517	0.209756570091352	10.0120324700162	9.59816425141635	10.425900688616	1	0.74	1.32	6.65763734913122	6.94471146430509	7.23178557947895	9.21862101647293	9.6161235136272	10.0136260107815	9.42654972804006	9.83250417080003	10.2401685590042	8.30746001267123	1.0946459235758	0.0483465048885613	-0.0177946001883359	-0.149725726670015	-0.147336485782297	-0.15191857130133	0.177111933859118	0.180419575613789	0.174076180794036	0.201653780172642	0.205027810138846	0.198554305353524	0.000255965339539174	0.000365886636522432	0.0003734704437543
134	8.47500280622663	0.19	8.30750904977681	7.94707774210245	8.66794035745117	0.215119413811703	9.98155261928229	9.57550472833406	10.3876005102305	0.99	0.73	1.33	6.68717957709527	6.97074845839266	7.25431733969006	9.2839606670682	9.67764567432997	10.0713306815917	9.48483053051478	9.88788007502568	10.2896303877194	8.30750904977681	1.08691360432913	-0.143409034982308	-0.284116164399989	-0.149725726670015	-0.147336485782297	-0.15191857130133	0.177111933859118	0.180419575613789	0.174076180794036	0.201653780172642	0.205027810138846	0.198554305353524	0.000255965339539174	0.000365886636522432	0.0003734704437543
134	8.47500280622663	0.19	8.30963500541987	7.94716014043642	8.67210987040332	0.215382734923718	10.22708565167	9.8113736646422	10.6427976386978	1.02	0.75	1.37	6.72593577552291	7.01091647460078	7.29589717367866	9.27120412839496	9.66402890727836	10.0568536861618	9.46748626674516	9.86814896584852	10.2691897428174	8.30963500541987	1.11575110259568	-0.0209979883403457	0.0916281054647768	-0.149725726670015	-0.147336485782297	-0.15191857130133	0.177111933859118	0.180419575613789	0.174076180794036	0.201653780172642	0.205027810138846	0.198554305353524	0.000255965339539174	0.000365886636522432	0.0003734704437543
134	8.47500280622663	0.19	8.31001125771028	7.95005321186176	8.6699693035588	0.217255330914635	10.137791128883	9.72797849267351	10.5476037650925	1	0.75	1.35	6.7329139515251	7.0165528614923	7.30019177145949	9.31497065335637	9.70738441974588	10.0997981861354	9.51599919735363	9.91694950939403	10.3192249580369	8.31001125771028	1.10581787794972	-0.0530510893243501	-0.0314233259748796	-0.149725726670015	-0.147336485782297	-0.15191857130133	0.177111933859118	0.180419575613789	0.174076180794036	0.201653780172642	0.205027810138846	0.198554305353524	0.000255965339539174	0.000365886636522432	0.0003734704437543
134	8.47500280622663	0.19	8.31816386436821	7.95391011962746	8.68241760910896	0.207126041887901	9.89893895973124	9.48647069654807	10.3114072229144	1	0.74	1.35	6.57841746295772	6.86444463915796	7.15047181535821	9.10799384838678	9.5040060771595	9.90001830593222	9.30089521344197	9.70465651383738	10.1088013491081	8.31816386436821	1.10060957419849	-0.0342625162484956	-0.0478412177804733	-0.149725726670015	-0.147336485782297	-0.15191857130133	0.177111933859118	0.180419575613789	0.174076180794036	0.201653780172642	0.205027810138846	0.198554305353524	0.000255965339539174	0.000365886636522432	0.0003734704437543
134	8.47500280622663	0.19	8.32948528049439	7.96176692027525	8.69720364071354	0.212238714935324	9.93881718240359	9.5310268900432	10.346607474764	0.99	0.73	1.35	6.63864977063566	6.9226880974684	7.20672642430115	9.20717065799647	9.6011045811458	9.99503850429512	9.39362584314509	9.79705351226755	10.1990470769405	8.32948528049439	1.09531898744664	0.043826851591472	-0.0358164722057522	-0.149725726670015	-0.147336485782297	-0.15191857130133	0.177111933859118	0.180419575613789	0.174076180794036	0.201653780172642	0.205027810138846	0.198554305353524	0.000255965339539174	0.000365886636522432	0.0003734704437543
134	8.47500280622663	0.19	8.34485142663327	7.98350921250522	8.70619364076132	0.215481868899496	10.1111850352394	9.70030470444922	10.5220653660297	1.01	0.75	1.36	6.68307383953766	6.96615191528359	7.24922999102953	9.22973667637223	9.62068493771448	10.0116331990567	9.42849154105063	9.82687976359799	10.2265510608148	8.34485142663327	1.10728947987364	-0.0747172138558592	-0.0228754889218487	-0.149725726670015	-0.147336485782297	-0.15191857130133	0.177111933859118	0.180419575613789	0.174076180794036	0.201653780172642	0.205027810138846	0.198554305353524	0.000255965339539174	0.000365886636522432	0.0003734704437543
134	8.47500280622663	0.19	8.34972517920203	7.98587721843967	8.71357313996439	0.214683602892348	10.104050200901	9.69248792675041	10.5156124750517	1	0.74	1.34	6.72168725839711	7.00710343999071	7.29251962158432	9.30657228408297	9.70174781411518	10.0969233441474	9.50644280325362	9.90952348735227	10.3130032799404	8.34972517920203	1.09715588667646	0.071965942511716	0.0117717602630358	-0.149725726670015	-0.147336485782297	-0.15191857130133	0.177111933859118	0.180419575613789	0.174076180794036	0.201653780172642	0.205027810138846	0.198554305353524	0.000255965339539174	0.000365886636522432	0.0003734704437543
134	8.47500280622663	0.19	8.39280811517574	8.02960252738645	8.75601370296504	0.213196938230048	10.0308050635016	9.62041626589945	10.4411938611037	1	0.74	1.35	6.66490724725366	6.949219609186	7.23353197111835	9.22432334375195	9.61781556499336	10.0113077862348	9.41808379758136	9.81915326224024	10.2223400164466	8.39280811517574	1.09858449042644	-0.105865505707722	-0.134594253678054	-0.149725726670015	-0.147336485782297	-0.15191857130133	0.177111933859118	0.180419575613789	0.174076180794036	0.201653780172642	0.205027810138846	0.198554305353524	0.000255965339539174	0.000365886636522432	0.0003734704437543
134	8.47500280622663	0.2	7.80902196594283	7.4714219155259	8.14662201635976	0.218045553273691	9.80536838245716	9.40991236161178	10.2008244033026	1.01	0.75	1.37	6.47057358287118	6.74250250030812	7.01443141774505	8.92968761916108	9.30496196790761	9.68023631665414	9.11696053869578	9.49934511519131	9.88272916701376	7.80902196594283	1.12330500600784	0.129848808759795	0.27558999725224	-0.149725726670015	-0.147336485782297	-0.15191857130133	0.177111933859118	0.180419575613789	0.174076180794036	0.201653780172642	0.205027810138846	0.198554305353524	0.000255965339539174	0.000365886636522432	0.0003734704437543
134	8.47500280622663	0.2	7.82626924722396	7.49202288163824	8.16051561280967	0.2251563732387	10.0461042070212	9.64920543343105	10.4430029806114	1	0.74	1.35	6.70639228967645	6.98224493820285	7.25809758672925	9.29329500767334	9.67555419125109	10.0578133748289	9.49000337185869	9.88065380398862	10.2712820281021	7.82626924722396	1.11182153481944	0.0526800973512113	0.0667170767827694	-0.149725726670015	-0.147336485782297	-0.15191857130133	0.177111933859118	0.180419575613789	0.174076180794036	0.201653780172642	0.205027810138846	0.198554305353524	0.000255965339539174	0.000365886636522432	0.0003734704437543
134	8.47500280622663	0.2	7.83553055934595	7.49996812407229	8.17109299461961	0.222097935451186	9.95484491381414	9.55807213624284	10.3516176913854	1.01	0.75	1.37	6.57762923160272	6.85067845982115	7.12372768803958	9.08016717279576	9.45710125517214	9.83403533754851	9.26727444278667	9.65095203803967	10.0363766963073	7.83553055934595	1.12436024326943	-0.03936593721777	0.0964715397901341	-0.149725726670015	-0.147336485782297	-0.15191857130133	0.177111933859118	0.180419575613789	0.174076180794036	0.201653780172642	0.205027810138846	0.198554305353524	0.000255965339539174	0.000365886636522432	0.0003734704437543
134	8.47500280622663	0.2	7.84401727522453	7.50911640508986	8.17891814535919	0.223580470249162	9.87096289210943	9.47921381684679	10.2627119673721	0.99	0.73	1.35	6.59459986722666	6.86713601311692	7.13967215900719	9.14179629061045	9.51960085460512	9.89740541859979	9.32638088927501	9.71174458242376	10.0973020930451	7.84401727522453	1.10920550095423	-0.175607949970128	-0.202017460413131	-0.149725726670015	-0.147336485782297	-0.15191857130133	0.177111933859118	0.180419575613789	0.174076180794036	0.201653780172642	0.205027810138846	0.198554305353524	0.000255965339539174	0.000365886636522432	0.0003734704437543
134	8.47500280622663	0.2	7.84701988823169	7.5074755772356	8.18656419922779	0.218614660275882	9.84429650064314	9.44793191717691	10.2406610841094	1.01	0.74	1.37	6.52168219519955	6.79528321915483	7.06888424311012	9.01347533731742	9.39161337101385	9.76975140471028	9.1996278759796	9.58531713667329	9.97214599636235	7.84701988823169	1.11789987598524	-0.0241904642844441	0.0459768028091398	-0.149725726670015	-0.147336485782297	-0.15191857130133	0.177111933859118	0.180419575613789	0.174076180794036	0.201653780172642	0.205027810138846	0.198554305353524	0.000255965339539174	0.000365886636522432	0.0003734704437543
134	8.47500280622663	0.2	7.85247088396635	7.51645367587136	8.18848809206133	0.218897479478343	9.84783160811216	9.45165263600991	10.2440105802144	1.01	0.74	1.36	6.52556233679793	6.79909022430535	7.07261811181277	9.01953534296339	9.39760152658518	9.77566771020697	9.2077056981658	9.59241140247435	9.97899730091282	7.85247088396635	1.11731897602319	-0.0287584049212342	0.052102022087026	-0.149725726670015	-0.147336485782297	-0.15191857130133	0.177111933859118	0.180419575613789	0.174076180794036	0.201653780172642	0.205027810138846	0.198554305353524	0.000255965339539174	0.000365886636522432	0.0003734704437543
134	8.47500280622663	0.2	7.85606764123572	7.51627765998845	8.19585762248298	0.217591512402939	9.7928615125082	9.39738328240121	10.1883397426152	1.01	0.74	1.38	6.46104579384563	6.7329515870227	7.00485738019977	8.91605678765818	9.29127893747939	9.6665010873006	9.09485833768898	9.47661795107682	9.85927304405024	7.85606764123572	1.11905365759925	-0.0329650905998582	0.0552489156286997	-0.149725726670015	-0.147336485782297	-0.15191857130133	0.177111933859118	0.180419575613789	0.174076180794036	0.201653780172642	0.205027810138846	0.198554305353524	0.000255965339539174	0.000365886636522432	0.0003734704437543
134	8.47500280622663	0.2	7.85756547339063	7.51804906036132	8.19708188641995	0.22241334375003	9.94885408575499	9.55268169232385	10.3450264791861	1	0.74	1.37	6.61858051481086	6.89306876513918	7.1675570154675	9.16052658530509	9.5404353752427	9.92034416518032	9.3486837932496	9.73641519414328	10.1251592275082	7.85756547339063	1.11707077393379	-0.0283042900856704	0.0527584798054969	-0.149725726670015	-0.147336485782297	-0.15191857130133	0.177111933859118	0.180419575613789	0.174076180794036	0.201653780172642	0.205027810138846	0.198554305353524	0.000255965339539174	0.000365886636522432	0.0003734704437543
134	8.47500280622663	0.2	7.85836570264601	7.5233677695985	8.19336363569353	0.226552094818317	10.0058084821724	9.61207636106884	10.3995406032759	1.01	0.74	1.38	6.60280108418724	6.8732665672364	7.14373205028556	9.10858553196998	9.4816935439164	9.85480155586283	9.29122917191225	9.67212359420062	10.0523600908714	7.85836570264601	1.12420558445256	-0.109500313404791	0.0129742636423936	-0.149725726670015	-0.147336485782297	-0.15191857130133	0.177111933859118	0.180419575613789	0.174076180794036	0.201653780172642	0.205027810138846	0.198554305353524	0.000255965339539174	0.000365886636522432	0.0003734704437543
134	8.47500280622663	0.2	7.86272377576106	7.53122993547302	8.19421761604911	0.225223268356576	9.94807424852818	9.55512375160645	10.3410247454499	1.01	0.74	1.38	6.59463295209997	6.86583449411123	7.13703603612248	9.11374574604842	9.48854475575521	9.86334376546201	9.2942963572235	9.67686901223372	10.0589908778398	7.86272377576106	1.12197495374746	0.0577946187829915	0.153606355202499	-0.149725726670015	-0.147336485782297	-0.15191857130133	0.177111933859118	0.180419575613789	0.174076180794036	0.201653780172642	0.205027810138846	0.198554305353524	0.000255965339539174	0.000365886636522432	0.0003734704437543
134	8.47500280622663	0.2	7.8644118331611	7.52458800776386	8.20423565855835	0.21823784363572	9.94347953583695	9.54267941587377	10.3442796558001	1	0.74	1.35	6.61796468680546	6.89592446359221	7.17388424037895	9.16305260888483	9.54790810122809	9.93276359357135	9.35384663162868	9.74745918550156	10.1404499364914	7.8644118331611	1.11248330443942	-0.0942246346398378	-0.0697358833704951	-0.149725726670015	-0.147336485782297	-0.15191857130133	0.177111933859118	0.180419575613789	0.174076180794036	0.201653780172642	0.205027810138846	0.198554305353524	0.000255965339539174	0.000365886636522432	0.0003734704437543
134	8.47500280622663	0.2	7.86559464541904	7.52839864770124	8.20279064313683	0.215228800502504	9.78976972247603	9.39165248693285	10.1878869580192	1	0.74	1.36	6.50745319292844	6.78330765828477	7.0591621236411	9.0069556131981	9.38876533990762	9.77057506661713	9.1911685384249	9.58142901142959	9.97087268995118	7.86559464541904	1.11544348775973	-0.125468652528374	-0.0711154716161715	-0.149725726670015	-0.147336485782297	-0.15191857130133	0.177111933859118	0.180419575613789	0.174076180794036	0.201653780172642	0.205027810138846	0.198554305353524	0.000255965339539174	0.000365886636522432	0.0003734704437543
134	8.47500280622663	0.2	7.86782265211767	7.52948657089083	8.20615873334451	0.218535866084633	9.86821808249002	9.47079867646561	10.2656374885144	1	0.74	1.35	6.58646655789527	6.86285186779981	7.13923717770434	9.12929664852804	9.51238573904946	9.89547482957087	9.32594250309144	9.71676471540752	10.1075703967642	7.86782265211767	1.11057033715116	0.0527015760638469	0.0688349876728315	-0.149725726670015	-0.147336485782297	-0.15191857130133	0.177111933859118	0.180419575613789	0.174076180794036	0.201653780172642	0.205027810138846	0.198554305353524	0.000255965339539174	0.000365886636522432	0.0003734704437543
134	8.47500280622663	0.2	7.87056678281745	7.53070407664631	8.21042948898858	0.220991405262592	9.90949785721612	9.5132633918088	10.3057323226234	1	0.74	1.34	6.59056083524645	6.86506257473752	7.1395643142286	9.12136693277702	9.50127862044299	9.88119030810895	9.31538685835807	9.70419989633745	10.0907050256327	7.87056678281745	1.10835595006265	0.081057229898695	0.0763048751387454	-0.149725726670015	-0.147336485782297	-0.15191857130133	0.177111933859118	0.180419575613789	0.174076180794036	0.201653780172642	0.205027810138846	0.198554305353524	0.000255965339539174	0.000365886636522432	0.0003734704437543
134	8.47500280622663	0.2	7.87798023027635	7.53734998766563	8.21861047288708	0.217633028053525	9.85813932385685	9.46007342786623	10.2562052198475	1.01	0.74	1.36	6.51982432838713	6.79416889164769	7.06851345490826	9.00547672643388	9.38441386569234	9.7633510049508	9.19760428934977	9.58428190839742	9.97057265572353	7.87798023027635	1.11604662617005	-0.0101173329158426	0.0752902324991574	-0.149725726670015	-0.147336485782297	-0.15191857130133	0.177111933859118	0.180419575613789	0.174076180794036	0.201653780172642	0.205027810138846	0.198554305353524	0.000255965339539174	0.000365886636522432	0.0003734704437543
134	8.47500280622663	0.2	7.88570326830382	7.5473943220036	8.22401221460404	0.225211065874333	9.97982380900467	9.58560541574631	10.374042202263	1.01	0.74	1.38	6.60108476095725	6.8725615133752	7.14403826579316	9.11493354245552	9.48979504571131	9.86465654896711	9.29767187559261	9.67950079716813	10.0630871840656	7.88570326830382	1.12198237135308	0.120922850010202	0.222894022463827	-0.149725726670015	-0.147336485782297	-0.15191857130133	0.177111933859118	0.180419575613789	0.174076180794036	0.201653780172642	0.205027810138846	0.198554305353524	0.000255965339539174	0.000365886636522432	0.0003734704437543
134	8.47500280622663	0.2	7.88955075259805	7.54964575414877	8.22945575104732	0.219742914213102	9.93952147512706	9.5406398183617	10.3384031318924	1	0.74	1.36	6.61241559356964	6.88887203018178	7.16532846679392	9.15315851804437	9.53584008907348	9.91852166010259	9.34196804802344	9.73244290981618	10.1227589571003	7.88955075259805	1.11455847143363	0.00548545989115737	0.0496041792168431	-0.149725726670015	-0.147336485782297	-0.15191857130133	0.177111933859118	0.180419575613789	0.174076180794036	0.201653780172642	0.205027810138846	0.198554305353524	0.000255965339539174	0.000365886636522432	0.0003734704437543
134	8.47500280622663	0.2	7.89622790133342	7.56040997515553	8.2320458275113	0.218452408450281	9.70225547569042	9.31142432625158	10.0930866251293	1	0.73	1.36	6.46799023655248	6.73947309139179	7.0109559462311	8.96098097016623	9.33710285764115	9.71322474511607	9.13764890622496	9.52043426836615	9.90392337777404	7.89622790133342	1.10901570036457	-0.115993516345495	-0.133692039567038	-0.149725726670015	-0.147336485782297	-0.15191857130133	0.177111933859118	0.180419575613789	0.174076180794036	0.201653780172642	0.205027810138846	0.198554305353524	0.000255965339539174	0.000365886636522432	0.0003734704437543
134	8.47500280622663	0.2	7.90756265787927	7.56683996155998	8.24828535419856	0.21372869672618	9.70769324211285	9.3111523254276	10.1042341587981	1	0.75	1.36	6.4359896314735	6.71008387234117	6.98417811320883	8.89968527543618	9.27870274115781	9.65772020687945	9.08716660307268	9.47275506497395	9.85985563225076	7.90756265787927	1.11489523908536	-0.0841243324435211	-0.0150249855085124	-0.149725726670015	-0.147336485782297	-0.15191857130133	0.177111933859118	0.180419575613789	0.174076180794036	0.201653780172642	0.205027810138846	0.198554305353524	0.000255965339539174	0.000365886636522432	0.0003734704437543
[truncated: 1,349 more rows]
