# Supplementary material for: Re-expressing coefficients from regression models for inclusion in a meta-analysis
Source: BMC Med Res Methodol. 2024 Jan 8;24:6. doi: 10.1186/s12874-023-02132-y (PMC10773134; doi:10.1186/s12874-023-02132-y)
Supplement: Supplementary file 2 — Additional file 2. [file 12874_2023_2132_MOESM2_ESM.zip › Supp_Files_R1/simdata/simdata_scenario_135.csv]

ex_no	errsd	rsquare	beta	b_low_ci	b_hi_ci	lrsquare	lbeta	lb_low_ci	lb_hi_ci	x_median	x_25	x_75	rbl	rb	rbu	altl	alt	altu	dzl	dz	dzu	observed_beta	xlog	error	ylog	RelBias_rb	RelBias_rbl	RelBias_rbu	RelBias_alt	RelBias_altl	RelBias_altu	RelBias_dz	RelBias_dzl	RelBias_dzu	MC_SE_RelBias_rb	MC_SE_RelBias_alt	MC_SE_RelBias_dz
135	9.10992249055047	0.04	1.83281048498278	0.3644396494352	3.30118132053035	0.0572563269352258	5.65622946970674	2.0728107925809	9.23964814683258	2	1.6	2.63	0.839632451998635	2.2911660995375	3.74269974707636	0.99326901286895	2.71040535009015	4.42754168731135	1.02063239719118	2.78636537957717	4.54941982674517	1.83281048498278	2.24931198349939	1.19315210864698	8.49951696093932	-0.00786120539371692	0.0287669789647836	-0.0238855209922294	0.174330303882045	0.217695136083079	0.155360506517743	0.198980103117747	0.243367762109676	0.179357464637427	0.00212229524621359	0.00256783566397843	0.00262688838131982
135	9.10992249055047	0.04	1.86844729458264	0.501522539486525	3.23537204967875	0.0642382344754536	5.16691834791276	2.08796640728766	8.24587028853785	1.89	1.39	2.55	0.886173168653203	2.19293968933639	3.49970621001958	1.05922354416052	2.62117318830512	4.18312283244972	1.08166389599135	2.67559469290849	4.27110126338414	1.86844729458264	2.12674429546948	-0.795519181792275	5.66364043687376	-0.00786120539371692	0.0287669789647836	-0.0238855209922294	0.174330303882045	0.217695136083079	0.155360506517743	0.198980103117747	0.243367762109676	0.179357464637427	0.00212229524621359	0.00256783566397843	0.00262688838131982
135	9.10992249055047	0.04	1.87348971014221	0.39593364201273	3.35104577827169	0.0503659083760186	5.00047085129918	1.6104202971318	8.39052140546656	1.99	1.54	2.62	0.65473135005889	2.03298793317015	3.41124451628141	0.775150679651845	2.40689861265861	4.03864654566538	0.794751153852848	2.46828612498093	4.14187207333634	1.87348971014221	2.18389340542163	-0.39443103609246	6.42794155989353	-0.00786120539371692	0.0287669789647836	-0.0238855209922294	0.174330303882045	0.217695136083079	0.155360506517743	0.198980103117747	0.243367762109676	0.179357464637427	0.00212229524621359	0.00256783566397843	0.00262688838131982
135	9.10992249055047	0.04	2.33001888176895	0.649133526096813	4.0109042374411	0.0483198625656664	5.03912578465902	1.54753516438201	8.53071640493602	2.03	1.5	2.61	0.619897754290169	2.01852780433797	3.41715785438576	0.731569341660382	2.38215584218987	4.03274234271935	0.749114603372013	2.43992629161139	4.13080380054584	2.33001888176895	2.15831331393824	0.0688134557459155	6.9805971322561	-0.00786120539371692	0.0287669789647836	-0.0238855209922294	0.174330303882045	0.217695136083079	0.155360506517743	0.198980103117747	0.243367762109676	0.179357464637427	0.00212229524621359	0.00256783566397843	0.00262688838131982
135	9.10992249055047	0.05	2.07709120356184	0.699885505022096	3.45429690210158	0.0572032588747835	5.00689965402828	1.83329371802095	8.18050559003561	1.95	1.54	2.58	0.757966256065947	2.07007799566263	3.38218973525932	0.900678888414329	2.45983977933467	4.01900067025501	0.925020781332486	2.52590349901654	4.12731344205868	2.07709120356184	2.19262185715535	0.357660139576371	7.28801086848824	-0.00786120539371692	0.0287669789647836	-0.0238855209922294	0.174330303882045	0.217695136083079	0.155360506517743	0.198980103117747	0.243367762109676	0.179357464637427	0.00212229524621359	0.00256783566397843	0.00262688838131982
135	9.10992249055047	0.06	2.21314574601339	0.875635779249097	3.55065571277768	0.0796408505919849	5.72940360619661	2.68847936443843	8.77032784795479	2.04	1.54	2.69	1.07215461760309	2.2848628164117	3.4975710152203	1.26410103400558	2.69391877007814	4.1237365061507	1.29485979547798	2.76053918703565	4.22397226915527	2.21314574601339	2.20025208240933	-0.773452521947556	6.14570086640455	-0.00786120539371692	0.0287669789647836	-0.0238855209922294	0.174330303882045	0.217695136083079	0.155360506517743	0.198980103117747	0.243367762109676	0.179357464637427	0.00212229524621359	0.00256783566397843	0.00262688838131982
135	9.10992249055047	0.06	2.35640559131356	0.850520714172175	3.86229046845495	0.072141794616396	5.81544887195719	2.55921163124234	9.07168611267204	1.97	1.45	2.65	1.05076744917455	2.38772139919709	3.72467534921964	1.24670170204075	2.83295446077684	4.41920721951294	1.27306951081928	2.89137906261401	4.51323581519992	2.35640559131356	2.11955011876071	-1.82546609471018	4.81418289570782	-0.00786120539371692	0.0287669789647836	-0.0238855209922294	0.174330303882045	0.217695136083079	0.155360506517743	0.198980103117747	0.243367762109676	0.179357464637427	0.00212229524621359	0.00256783566397843	0.00262688838131982
135	9.10992249055047	0.06	2.36360774403697	0.937139342119448	3.79007614595448	0.0766914307092588	6.03401119426164	2.76518682991432	9.30283555860897	1.95	1.49	2.64	1.14535325714632	2.49931552553326	3.85327779392019	1.36155707588878	2.97110146361922	4.58064585134966	1.39289394782009	3.03900777633737	4.68542533009341	2.36360774403697	2.20826473667137	0.575881840776605	7.49199462426282	-0.00786120539371692	0.0287669789647836	-0.0238855209922294	0.174330303882045	0.217695136083079	0.155360506517743	0.198980103117747	0.243367762109676	0.179357464637427	0.00212229524621359	0.00256783566397843	0.00262688838131982
135	9.10992249055047	0.06	2.53023711874593	0.973178817062061	4.0872954204298	0.0786196141147341	6.44948238091599	3.00229929863373	9.89666546319824	1.82	1.43	2.56	1.31341825931529	2.82146018089608	4.32950210247687	1.58091715458538	3.39609623158698	5.21127530858858	1.61637240393804	3.47218302564558	5.32842181556573	2.53023711874593	2.09048534144996	-0.313113182145329	6.04521058188417	-0.00786120539371692	0.0287669789647836	-0.0238855209922294	0.174330303882045	0.217695136083079	0.155360506517743	0.198980103117747	0.243367762109676	0.179357464637427	0.00212229524621359	0.00256783566397843	0.00262688838131982
135	9.10992249055047	0.06	2.53985492435605	0.935708208197739	4.14400164051437	0.0567333596479346	6.17446147228598	2.24364712034593	10.105275824226	2.15	1.61	2.83	0.855973393969057	2.35561764345052	3.85526189293197	0.999971300849781	2.75189632741209	4.50382135397439	1.02342086846773	2.81612699309626	4.61077749703659	2.53985492435605	2.3524213567258	-0.976052064047674	6.75852945338717	-0.00786120539371692	0.0287669789647836	-0.0238855209922294	0.174330303882045	0.217695136083079	0.155360506517743	0.198980103117747	0.243367762109676	0.179357464637427	0.00212229524621359	0.00256783566397843	0.00262688838131982
135	9.10992249055047	0.06	2.71585249276186	1.06485586909447	4.36684911642925	0.0648836436458474	6.06869659903687	2.47164971237846	9.66574348569527	2.01	1.48	2.61	0.99994017048294	2.45517537596807	3.9104105814532	1.18259081148853	2.9036415636852	4.62469231588187	1.21041797098587	2.97205750631199	4.73224115576773	2.71585249276186	2.15351200784874	1.26153873083558	8.14936135365028	-0.00786120539371692	0.0287669789647836	-0.0238855209922294	0.174330303882045	0.217695136083079	0.155360506517743	0.198980103117747	0.243367762109676	0.179357464637427	0.00212229524621359	0.00256783566397843	0.00262688838131982
135	9.10992249055047	0.06	2.91606155888652	1.12903365613379	4.70308946163926	0.0700101846814586	6.32863510053803	2.72737904334256	9.9298911577335	2.02	1.47	2.63	1.09708879266189	2.54569479757306	3.99430080248422	1.29588412864221	3.00698130051781	4.7180784723934	1.32546086269072	3.07515684815466	4.82477373237231	2.91606155888652	2.12077896584823	-0.635304745806806	6.09579603753317	-0.00786120539371692	0.0287669789647836	-0.0238855209922294	0.174330303882045	0.217695136083079	0.155360506517743	0.198980103117747	0.243367762109676	0.179357464637427	0.00212229524621359	0.00256783566397843	0.00262688838131982
135	9.10992249055047	0.07	2.37359389017503	1.05447720100311	3.69271057934695	0.104056755276395	7.16383771544594	3.88185484117819	10.4458205897137	1.91	1.43	2.4	1.63490418817664	3.01716286764746	4.39942154711827	1.95076610525731	3.60007583246321	5.24938555966911	2.00329745534273	3.6959719101869	5.38939111663251	2.37359389017503	2.11906736792712	-0.292055519352412	6.13096990009805	-0.00786120539371692	0.0287669789647836	-0.0238855209922294	0.174330303882045	0.217695136083079	0.155360506517743	0.198980103117747	0.243367762109676	0.179357464637427	0.00212229524621359	0.00256783566397843	0.00262688838131982
135	9.10992249055047	0.07	2.41728619314901	1.01803359153634	3.81653879476167	0.0832090966099085	6.15632587134727	2.96584014526119	9.34681159743334	2.08	1.49	2.84	1.16431618192239	2.41682271536109	3.66932924879978	1.36821927575094	2.84007340666694	4.31192753758294	1.39347074718873	2.89257195274918	4.38974983744719	2.41728619314901	2.27631810199701	1.21455392386745	8.45033884814951	-0.00786120539371692	0.0287669789647836	-0.0238855209922294	0.174330303882045	0.217695136083079	0.155360506517743	0.198980103117747	0.243367762109676	0.179357464637427	0.00212229524621359	0.00256783566397843	0.00262688838131982
135	9.10992249055047	0.07	2.48481905218742	1.11621629504505	3.85342180932979	0.105848068981331	7.30350710992277	3.98928883604214	10.6177253838034	2.06	1.51	2.68	1.58128473190355	2.89498323057697	4.20868172925039	1.86198322897415	3.40888020654366	4.95577718411318	1.90548712674601	3.48738541539376	5.07430860414821	2.48481905218742	2.2452706573855	-1.8376481324552	5.23048977156326	-0.00786120539371692	0.0287669789647836	-0.0238855209922294	0.174330303882045	0.217695136083079	0.155360506517743	0.198980103117747	0.243367762109676	0.179357464637427	0.00212229524621359	0.00256783566397843	0.00262688838131982
135	9.10992249055047	0.07	2.55682933009477	1.1165480493806	3.99711061080895	0.0684762852389452	6.05660672529382	2.5688860355127	9.54432741507495	2.02	1.5	2.83	1.0321278095463	2.43342528482906	3.83472276011183	1.21884650011879	2.87364787992512	4.52844925973145	1.24252595198159	2.92819672569592	4.6144747645544	2.55682933009477	2.30000092909233	0.219174480543343	7.56994538356001	-0.00786120539371692	0.0287669789647836	-0.0238855209922294	0.174330303882045	0.217695136083079	0.155360506517743	0.198980103117747	0.243367762109676	0.179357464637427	0.00212229524621359	0.00256783566397843	0.00262688838131982
135	9.10992249055047	0.07	2.58219040828003	1.09049279233092	4.07388802422913	0.0928455534122622	6.9628369287264	3.56477141416069	10.3609024432921	2.06	1.55	2.94	1.41244961562865	2.75884627681804	4.10524293800743	1.66303751574733	3.24830337858544	4.83356924142354	1.69367613990441	3.3075243435618	4.92324328747878	2.58219040828003	2.27042877584118	-0.483487733620155	6.81504279610888	-0.00786120539371692	0.0287669789647836	-0.0238855209922294	0.174330303882045	0.217695136083079	0.155360506517743	0.198980103117747	0.243367762109676	0.179357464637427	0.00212229524621359	0.00256783566397843	0.00262688838131982
135	9.10992249055047	0.07	2.68407947898872	1.17465497750344	4.193503980474	0.084689147710789	7.85653025163538	3.82391606813588	11.8891444351349	1.99	1.54	2.59	1.55742222971316	3.19984399350998	4.84226575730679	1.84458010456076	3.78983197717284	5.73508384978492	1.89441003890568	3.89226447065973	5.88840735209917	2.68407947898872	2.21966631511398	0.998586861217395	8.19820414784975	-0.00786120539371692	0.0287669789647836	-0.0238855209922294	0.174330303882045	0.217695136083079	0.155360506517743	0.198980103117747	0.243367762109676	0.179357464637427	0.00212229524621359	0.00256783566397843	0.00262688838131982
135	9.10992249055047	0.07	2.68775291198556	1.18642655445362	4.18907926951751	0.106978202816906	7.68678312603799	4.21930707238394	11.154259179692	2.25	1.64	2.89	1.55197475182687	2.82740581088814	4.10283686994941	1.79993000856949	3.27913360667161	4.75833720477373	1.84250209122256	3.35683590897825	4.87209268650897	2.68775291198556	2.37958854605605	-0.284551569467152	7.48511811617484	-0.00786120539371692	0.0287669789647836	-0.0238855209922294	0.174330303882045	0.217695136083079	0.155360506517743	0.198980103117747	0.243367762109676	0.179357464637427	0.00212229524621359	0.00256783566397843	0.00262688838131982
135	9.10992249055047	0.07	2.74452977477295	1.20396064638307	4.28509890316283	0.0826581130991911	7.09336605338717	3.40392392605325	10.7828081807211	2.19	1.57	2.71	1.27970660822066	2.66675390233315	4.05380119644564	1.49057713490796	3.1061825935019	4.72178805209583	1.52747485100767	3.1846827638743	4.84062192516566	2.74452977477295	2.29622508293355	-0.141133299473667	7.33704259267597	-0.00786120539371692	0.0287669789647836	-0.0238855209922294	0.174330303882045	0.217695136083079	0.155360506517743	0.198980103117747	0.243367762109676	0.179357464637427	0.00212229524621359	0.00256783566397843	0.00262688838131982
135	9.10992249055047	0.07	2.74992677344874	1.17803844343688	4.32181510346059	0.101160481673565	7.44941219110596	3.98249792731537	10.9163264548966	1.85	1.35	2.38	1.71827340754402	3.2140950487425	4.70991668994098	2.06156960270192	3.85624349628569	5.65091738986947	2.11010203589803	3.94667427983465	5.78241647420123	2.74992677344874	2.02956006919618	0.646974642936042	6.82836740503063	-0.00786120539371692	0.0287669789647836	-0.0238855209922294	0.174330303882045	0.217695136083079	0.155360506517743	0.198980103117747	0.243367762109676	0.179357464637427	0.00212229524621359	0.00256783566397843	0.00262688838131982
135	9.10992249055047	0.07	2.81525482366674	1.21680629080637	4.41370335652711	0.0806890273887186	6.8100495194897	3.22116310856891	10.3989359304105	1.96	1.49	2.71	1.32820926880032	2.80804497875736	4.28788068871441	1.57735635043169	3.33478141102074	5.09220647160979	1.61154202434479	3.40524112336731	5.19972767866194	2.81525482366674	2.16000592835973	0.560931901976078	7.42334710556259	-0.00786120539371692	0.0287669789647836	-0.0238855209922294	0.174330303882045	0.217695136083079	0.155360506517743	0.198980103117747	0.243367762109676	0.179357464637427	0.00212229524621359	0.00256783566397843	0.00262688838131982
135	9.10992249055047	0.07	2.81603032692996	1.20026161296129	4.43179904089864	0.0866212759113641	7.25316020125634	3.57588706825444	10.9304333342582	1.93	1.48	2.64	1.49147345462783	3.02523421345562	4.55899497228341	1.77575147652831	3.60185030763977	5.42794913875122	1.81682661022739	3.68513559218443	5.55314870463243	2.81603032692996	2.1484733047171	0.110968084345056	6.91211911217942	-0.00786120539371692	0.0287669789647836	-0.0238855209922294	0.174330303882045	0.217695136083079	0.155360506517743	0.198980103117747	0.243367762109676	0.179357464637427	0.00212229524621359	0.00256783566397843	0.00262688838131982
135	9.10992249055047	0.07	2.88531459711152	1.23869889457916	4.53193029964388	0.093286783320803	7.66432773727426	3.93367828248431	11.3949771920642	1.89	1.46	2.44	1.67016077126655	3.25411958113702	4.83807839100748	1.99647856642901	3.88991294018374	5.78334731393846	2.05010216842823	3.99539305524956	5.93997589703369	2.88531459711152	2.106902640514	-0.473679922001671	6.12654473862444	-0.00786120539371692	0.0287669789647836	-0.0238855209922294	0.174330303882045	0.217695136083079	0.155360506517743	0.198980103117747	0.243367762109676	0.179357464637427	0.00212229524621359	0.00256783566397843	0.00262688838131982
135	9.10992249055047	0.07	2.93217183799151	1.31236842069409	4.55197525528894	0.122060162194485	8.24309907425692	4.79149170158793	11.6947064469259	1.93	1.54	2.49	2.00359609060442	3.44691008734767	4.89022408409092	2.38684483113557	4.10623656332497	5.82562829551437	2.45559388211488	4.22592494704167	5.99074415574945	2.93217183799151	2.11063591982416	0.109726184983756	6.66729535849858	-0.00786120539371692	0.0287669789647836	-0.0238855209922294	0.174330303882045	0.217695136083079	0.155360506517743	0.198980103117747	0.243367762109676	0.179357464637427	0.00212229524621359	0.00256783566397843	0.00262688838131982
135	9.10992249055047	0.07	3.03824079845959	1.28840885084754	4.78807274607164	0.077998281142288	6.88353632850779	3.18848547685543	10.5785871801602	1.85	1.43	2.39	1.37559855906656	2.96974307191019	4.56388758475381	1.65040541150503	3.56301626252501	5.475627113545	1.69526089350031	3.65974752331458	5.62628663000938	3.03824079845959	2.0083158738519	0.705417289147716	6.93591380672613	-0.00786120539371692	0.0287669789647836	-0.0238855209922294	0.174330303882045	0.217695136083079	0.155360506517743	0.198980103117747	0.243367762109676	0.179357464637427	0.00212229524621359	0.00256783566397843	0.00262688838131982
135	9.10992249055047	0.07	3.13827130548321	1.41686624144459	4.85967636952183	0.0746817259256329	6.75552591655681	3.04288435203765	10.468167481076	1.92	1.54	2.47	1.27762594598216	2.83646507431944	4.39530420265671	1.52340846461945	3.38212832746902	5.24084819031859	1.56759122608957	3.48006442205337	5.39345073784594	3.13827130548321	2.11269781549461	0.210864024597787	6.93784669507868	-0.00786120539371692	0.0287669789647836	-0.0238855209922294	0.174330303882045	0.217695136083079	0.155360506517743	0.198980103117747	0.243367762109676	0.179357464637427	0.00212229524621359	0.00256783566397843	0.00262688838131982
135	9.10992249055047	0.08	2.23088358116512	1.06271271199367	3.39905445033658	0.0888314348120428	6.1194334644784	3.05949491871577	9.17937201024102	1.99	1.52	2.85	1.24321763722957	2.48661554113179	3.73001344503401	1.47170587471895	2.94362514692617	4.41554441913338	1.50001632114511	3.00058228103632	4.500755900531	2.23088358116512	2.33481707919994	-0.591754495255846	6.74517079639972	-0.00786120539371692	0.0287669789647836	-0.0238855209922294	0.174330303882045	0.217695136083079	0.155360506517743	0.198980103117747	0.243367762109676	0.179357464637427	0.00212229524621359	0.00256783566397843	0.00262688838131982
135	9.10992249055047	0.08	2.26456737525352	1.05787140989632	3.47126334061071	0.0853858927110879	5.65649289184634	2.76608859967737	8.54689718401531	2.1	1.49	2.88	1.07591101000207	2.20017644447317	3.32444187894428	1.26190344789809	2.58052033621211	3.89913722452614	1.28352761543319	2.62519075544118	3.96292943190781	2.26456737525352	2.30663123226436	-0.0552372725882041	7.30175366669704	-0.00786120539371692	0.0287669789647836	-0.0238855209922294	0.174330303882045	0.217695136083079	0.155360506517743	0.198980103117747	0.243367762109676	0.179357464637427	0.00212229524621359	0.00256783566397843	0.00262688838131982
135	9.10992249055047	0.08	2.28531547051595	1.0703894462213	3.50024149481059	0.0962189782883878	6.23466582735101	3.25134554716637	9.21798610753565	1.92	1.47	2.76	1.36464677178994	2.61679863645949	3.86895050112904	1.62703430020451	3.11994372922121	4.61285315823792	1.65842315644839	3.17951604576466	4.70150184213005	2.28531547051595	2.2131980885103	-0.111797739932047	6.70684090779191	-0.00786120539371692	0.0287669789647836	-0.0238855209922294	0.174330303882045	0.217695136083079	0.155360506517743	0.198980103117747	0.243367762109676	0.179357464637427	0.00212229524621359	0.00256783566397843	0.00262688838131982
135	9.10992249055047	0.08	2.49162550033341	1.1443548166734	3.83889618399343	0.0993011936936338	6.64406272850104	3.51991368428984	9.76821177271225	2.14	1.61	2.89	1.34795060977351	2.54434318836524	3.74073576695696	1.57591879268522	2.97464774785711	4.37337670302901	1.61076361623935	3.04157174397906	4.47042660854358	2.49162550033341	2.31451418421943	-0.25725430343444	7.19693225312048	-0.00786120539371692	0.0287669789647836	-0.0238855209922294	0.174330303882045	0.217695136083079	0.155360506517743	0.198980103117747	0.243367762109676	0.179357464637427	0.00212229524621359	0.00256783566397843	0.00262688838131982
135	9.10992249055047	0.08	2.52306338718264	1.22404930213594	3.82207747222933	0.0930519712188136	6.00022057139528	3.07552216222637	8.9249189805642	1.96	1.38	2.56	1.26840620720218	2.47460971369838	3.68081322019458	1.50640085624289	2.93892774287568	4.37145462950846	1.53681207292726	2.99743173072384	4.46084163348582	2.52306338718264	2.18354846904491	0.840687956764038	7.58134031428197	-0.00786120539371692	0.0287669789647836	-0.0238855209922294	0.174330303882045	0.217695136083079	0.155360506517743	0.198980103117747	0.243367762109676	0.179357464637427	0.00212229524621359	0.00256783566397843	0.00262688838131982
135	9.10992249055047	0.08	2.53120555200775	1.20277037841192	3.85964072560357	0.09974788112353	7.29840317255052	3.87511429715388	10.7216920479472	2.09	1.54	2.73	1.51452833359476	2.8524677073252	4.19040708105564	1.77811358664621	3.34890505074013	4.91969651483404	1.81929442953721	3.42669351618189	5.0339304497915	2.53120555200775	2.28670177667152	-0.652614056694986	6.6136423885197	-0.00786120539371692	0.0287669789647836	-0.0238855209922294	0.174330303882045	0.217695136083079	0.155360506517743	0.198980103117747	0.243367762109676	0.179357464637427	0.00212229524621359	0.00256783566397843	0.00262688838131982
135	9.10992249055047	0.08	2.53197436456118	1.20387910128966	3.86006962783269	0.0854487760796877	6.35354275382523	3.10826021835011	9.59882528930035	2.05	1.56	2.73	1.23271257443744	2.51976716705644	3.80682175967543	1.45169735339152	2.96739029310868	4.48308323282583	1.48603769823138	3.03833927813336	4.59000702651751	2.53197436456118	2.26251987148859	-1.13673780557938	6.16072199306837	-0.00786120539371692	0.0287669789647836	-0.0238855209922294	0.174330303882045	0.217695136083079	0.155360506517743	0.198980103117747	0.243367762109676	0.179357464637427	0.00212229524621359	0.00256783566397843	0.00262688838131982
135	9.10992249055047	0.08	2.58948976091675	1.20422437321151	3.974755148622	0.101647582696933	7.19924076195803	3.85769816173653	10.5407833621795	1.98	1.54	2.69	1.57834641490585	2.94551190121249	4.31267738751914	1.87121707245741	3.49206746036426	5.1129178482711	1.91587809457022	3.57605135647492	5.23515325126531	2.58948976091675	2.24178515376069	0.0484977870497612	7.0544690543786	-0.00786120539371692	0.0287669789647836	-0.0238855209922294	0.174330303882045	0.217695136083079	0.155360506517743	0.198980103117747	0.243367762109676	0.179357464637427	0.00212229524621359	0.00256783566397843	0.00262688838131982
135	9.10992249055047	0.08	2.5932329715054	1.22581527151102	3.96065067149978	0.117404151639716	7.13734087177624	4.08198984621143	10.192691897341	1.99	1.48	2.73	1.65864139847601	2.90012701916696	4.1416126398579	1.96346293756726	3.43310610817007	4.90274927877288	2.00373517521374	3.5023296047567	5.00216554227212	2.5932329715054	2.19977462218188	-0.588860506592205	6.26434227388331	-0.00786120539371692	0.0287669789647836	-0.0238855209922294	0.174330303882045	0.217695136083079	0.155360506517743	0.198980103117747	0.243367762109676	0.179357464637427	0.00212229524621359	0.00256783566397843	0.00262688838131982
135	9.10992249055047	0.08	2.62480374366447	1.21020414932646	4.03940333800248	0.0781669999460629	6.78661840970231	3.14785938205917	10.4253774373454	1.95	1.57	2.53	1.3017026276562	2.80640204805799	4.31110146845978	1.54685379648957	3.33493500764536	5.12301621880114	1.59163777473738	3.43211562077084	5.27095866992731	2.62480374366447	2.18067856296774	-0.374244502538602	6.60749288905929	-0.00786120539371692	0.0287669789647836	-0.0238855209922294	0.174330303882045	0.217695136083079	0.155360506517743	0.198980103117747	0.243367762109676	0.179357464637427	0.00212229524621359	0.00256783566397843	0.00262688838131982
135	9.10992249055047	0.08	2.71398150278552	1.29265190534476	4.13531110022627	0.102112796884265	7.38705249195863	3.96704189487997	10.8070630890373	2.13	1.58	2.75	1.52719285231933	2.84379496470335	4.16039707708738	1.78739459813201	3.32831819529951	4.86924179246701	1.83168865624188	3.41049280307797	4.98784134575206	2.71398150278552	2.31891139994705	-0.276474081909785	7.23264019562825	-0.00786120539371692	0.0287669789647836	-0.0238855209922294	0.174330303882045	0.217695136083079	0.155360506517743	0.198980103117747	0.243367762109676	0.179357464637427	0.00212229524621359	0.00256783566397843	0.00262688838131982
135	9.10992249055047	0.08	2.76312422214376	1.33663353457492	4.18961490971259	0.129326362114824	8.04680356162226	4.78698800516025	11.3066191180843	2.21	1.49	2.86	1.78853167721337	3.00647569092728	4.2244197046412	2.08067347038857	3.49755852198656	4.91444357358455	2.11678631072864	3.55897516659839	5.00121212136917	2.76312422214376	2.30861746861018	0.776056420458614	8.20819802108691	-0.00786120539371692	0.0287669789647836	-0.0238855209922294	0.174330303882045	0.217695136083079	0.155360506517743	0.198980103117747	0.243367762109676	0.179357464637427	0.00212229524621359	0.00256783566397843	0.00262688838131982
135	9.10992249055047	0.08	2.81340865200788	1.35147518925438	4.27534211476139	0.113350481732103	7.32744986410007	4.12779877008188	10.5271009581183	1.92	1.43	2.45	1.72816069600158	3.06773938420663	4.40731807241167	2.05928220279461	3.6555287545453	5.251775306296	2.11112104685049	3.74681565374885	5.38450012659655	2.81340865200788	2.06283667761724	-0.983439185428537	5.39462139973649	-0.00786120539371692	0.0287669789647836	-0.0238855209922294	0.174330303882045	0.217695136083079	0.155360506517743	0.198980103117747	0.243367762109676	0.179357464637427	0.00212229524621359	0.00256783566397843	0.00262688838131982
135	9.10992249055047	0.08	2.82623851415933	1.28428392329892	4.36819310501973	0.0975937871268118	6.95699534089913	3.6540823982006	10.2599082835977	1.98	1.47	2.62	1.49184162527535	2.84031231520966	4.18878300514397	1.76783477260021	3.3657747516902	4.96371473078019	1.8078602168239	3.44237122315452	5.0772616359075	2.82623851415933	2.15601138935454	-0.18125667169639	6.62310672665692	-0.00786120539371692	0.0287669789647836	-0.0238855209922294	0.174330303882045	0.217695136083079	0.155360506517743	0.198980103117747	0.243367762109676	0.179357464637427	0.00212229524621359	0.00256783566397843	0.00262688838131982
135	9.10992249055047	0.08	2.89837024168428	1.38594571350716	4.41079476986139	0.09418293099627	6.89937841904079	3.55873919018168	10.2400176478999	2.14	1.55	2.91	1.36707423414653	2.6503663135302	3.93365839291388	1.59929348108271	3.10057307923466	4.60185267738661	1.6294961851992	3.15880197919377	4.68860140585431	2.89837024168428	2.29557181552471	-0.367371465876747	7.06096758190679	-0.00786120539371692	0.0287669789647836	-0.0238855209922294	0.174330303882045	0.217695136083079	0.155360506517743	0.198980103117747	0.243367762109676	0.179357464637427	0.00212229524621359	0.00256783566397843	0.00262688838131982
135	9.10992249055047	0.08	2.94555698836556	1.4141407515579	4.47697322517322	0.0840739026585173	6.83894408519335	3.31463387983471	10.363254290552	1.9	1.51	2.62	1.39869799539246	2.88587449755932	4.37305099972617	1.66964932815448	3.44491693836743	5.22018454858039	1.71044403716897	3.52945384378552	5.34886336217725	2.94555698836556	2.1396976068055	0.15575599713974	6.8970007317329	-0.00786120539371692	0.0287669789647836	-0.0238855209922294	0.174330303882045	0.217695136083079	0.155360506517743	0.198980103117747	0.243367762109676	0.179357464637427	0.00212229524621359	0.00256783566397843	0.00262688838131982
135	9.10992249055047	0.08	2.96159240116436	1.42736882467077	4.49581597765794	0.0964138674412491	6.95234181510929	3.62933215074995	10.2753514794686	2.08	1.43	2.66	1.42568781245601	2.7310448815718	4.03640195068758	1.6755856427404	3.20974869341009	4.74391174407977	1.70862515350673	3.27271871706669	4.83650850242777	2.96159240116436	2.14151945952962	0.381791946938057	7.01668617546939	-0.00786120539371692	0.0287669789647836	-0.0238855209922294	0.174330303882045	0.217695136083079	0.155360506517743	0.198980103117747	0.243367762109676	0.179357464637427	0.00212229524621359	0.00256783566397843	0.00262688838131982
135	9.10992249055047	0.08	3.02073117315866	1.47233998103774	4.56912236527958	0.0928915204184735	6.5374868676291	3.34787477846819	9.72709895678999	1.99	1.52	2.54	1.36527231020407	2.66600467141145	3.96673703261882	1.61744881809511	3.15843665222063	4.69942448634615	1.66116120377174	3.24405195470334	4.82602514114709	3.02073117315866	2.1290120400875	-0.598992230886348	6.09078503446414	-0.00786120539371692	0.0287669789647836	-0.0238855209922294	0.174330303882045	0.217695136083079	0.155360506517743	0.198980103117747	0.243367762109676	0.179357464637427	0.00212229524621359	0.00256783566397843	0.00262688838131982
135	9.10992249055047	0.08	3.06704688429596	1.48804337958945	4.64605038900248	0.110522489724083	7.56303201124018	4.21319592899949	10.9128680934809	2.05	1.55	2.69	1.67437590421188	3.00564198195521	4.33690805969855	1.97268162640333	3.54112520279033	5.10956877917733	2.02148127546731	3.62833293401626	5.2378625656745	3.06704688429596	2.19963041545585	1.72473074921504	8.67232307199864	-0.00786120539371692	0.0287669789647836	-0.0238855209922294	0.174330303882045	0.217695136083079	0.155360506517743	0.198980103117747	0.243367762109676	0.179357464637427	0.00212229524621359	0.00256783566397843	0.00262688838131982
135	9.10992249055047	0.08	3.08504290101194	1.43488390577308	4.7352018962508	0.113647959374293	7.93723976203948	4.47643368828905	11.3980458357899	1.97	1.59	2.61	1.83635017236448	3.25606333525078	4.67577649813709	2.17835566543823	3.86247901958507	5.54660237373192	2.23916225473222	3.967934615527	5.70143378513621	3.08504290101194	2.172861802608	0.0518411160661314	7.03643413262543	-0.00786120539371692	0.0287669789647836	-0.0238855209922294	0.174330303882045	0.217695136083079	0.155360506517743	0.198980103117747	0.243367762109676	0.179357464637427	0.00212229524621359	0.00256783566397843	0.00262688838131982
135	9.10992249055047	0.08	3.1551445229242	1.52644765275633	4.78384139309206	0.137223793292309	9.38442208436222	5.7105218048167	13.0583223639077	2.04	1.53	2.72	2.27362473514447	3.73637557220164	5.19912640925882	2.67974092349266	4.40376917597656	6.12779742846045	2.74132163699986	4.50493134647174	6.26781428794326	3.1551445229242	2.27532166948879	0.615875612572065	7.85106012020368	-0.00786120539371692	0.0287669789647836	-0.0238855209922294	0.174330303882045	0.217695136083079	0.155360506517743	0.198980103117747	0.243367762109676	0.179357464637427	0.00212229524621359	0.00256783566397843	0.00262688838131982
135	9.10992249055047	0.08	3.22054750036259	1.48043142156853	4.96066357915665	0.0812544363288367	6.99262755357222	3.32149601951734	10.6637590876271	1.96	1.49	2.48	1.37014547929189	2.88451859481412	4.39889171033636	1.62730691678188	3.42591143194	5.22451594709811	1.6716433788876	3.51691771532642	5.36597310799083	3.22054750036259	2.07803879048244	-0.426354983667466	6.06244652748022	-0.00786120539371692	0.0287669789647836	-0.0238855209922294	0.174330303882045	0.217695136083079	0.155360506517743	0.198980103117747	0.243367762109676	0.179357464637427	0.00212229524621359	0.00256783566397843	0.00262688838131982
135	9.10992249055047	0.09	2.09041069265909	1.02692225258847	3.1538991327297	0.139550884646855	7.75104454998826	4.74606172706506	10.7560273729115	2.06	1.47	2.85	1.87561451218216	3.0631653102242	4.25071610826624	2.20716172674499	3.60463261054314	5.00210349434129	2.24403361467881	3.66627971759809	5.08754975099813	2.09041069265909	2.31279374457206	-0.956210521405008	6.28300634316302	-0.00786120539371692	0.0287669789647836	-0.0238855209922294	0.174330303882045	0.217695136083079	0.155360506517743	0.198980103117747	0.243367762109676	0.179357464637427	0.00212229524621359	0.00256783566397843	0.00262688838131982
135	9.10992249055047	0.09	2.380081455613	1.16595719040911	3.5942057208169	0.120591532941891	7.06949076179488	4.08884402967521	10.0501374939145	2.1	1.57	2.96	1.59209021055032	2.7526770289459	3.91326384734148	1.86772141005418	3.22923524550124	4.5907490809483	1.90346480356437	3.28958247662801	4.67706249165826	2.380081455613	2.38806010158533	0.729609428349744	8.33394148912911	-0.00786120539371692	0.0287669789647836	-0.0238855209922294	0.174330303882045	0.217695136083079	0.155360506517743	0.198980103117747	0.243367762109676	0.179357464637427	0.00212229524621359	0.00256783566397843	0.00262688838131982
135	9.10992249055047	0.09	2.48195177430816	1.26612050014509	3.69778304847123	0.106011220932246	6.35139768368051	3.47171335084915	9.23108201651188	1.91	1.47	2.81	1.46227484306163	2.67518890891562	3.88810297476961	1.74481402654961	3.19208605283322	4.63935807911683	1.77616816120493	3.2507846275397	4.72357892453197	2.48195177430816	2.20141079293037	-0.704083910242927	6.13036330446577	-0.00786120539371692	0.0287669789647836	-0.0238855209922294	0.174330303882045	0.217695136083079	0.155360506517743	0.198980103117747	0.243367762109676	0.179357464637427	0.00212229524621359	0.00256783566397843	0.00262688838131982
135	9.10992249055047	0.09	2.52625125641062	1.27719194372172	3.77531056909951	0.0870835379127912	5.81923151417617	2.8775301349232	8.76093289342915	2.09	1.48	2.81	1.12298605954526	2.2710156145283	3.41904516951134	1.31802517671758	2.66544337859289	4.01286158046821	1.34212339528121	2.71373087004177	4.08709034421527	2.52625125641062	2.26873838190132	0.482432407297353	7.49036485777727	-0.00786120539371692	0.0287669789647836	-0.0238855209922294	0.174330303882045	0.217695136083079	0.155360506517743	0.198980103117747	0.243367762109676	0.179357464637427	0.00212229524621359	0.00256783566397843	0.00262688838131982
135	9.10992249055047	0.09	2.57885614409074	1.33197877766581	3.82573351051568	0.12756354653248	6.78911931581274	4.01706004366094	9.56117858796454	2.04	1.46	2.72	1.59966995631077	2.70355685035199	3.80744374439321	1.88547681530924	3.18659092152059	4.48770502773194	1.92295174359525	3.25008053947708	4.57594622855595	2.57885614409074	2.21726074989802	0.454962333801041	7.32570018707692	-0.00786120539371692	0.0287669789647836	-0.0238855209922294	0.174330303882045	0.217695136083079	0.155360506517743	0.198980103117747	0.243367762109676	0.179357464637427	0.00212229524621359	0.00256783566397843	0.00262688838131982
135	9.10992249055047	0.09	2.61561140150863	1.28869761838995	3.94252518462731	0.133665291246685	7.46828994920924	4.49976868079087	10.4368112176276	1.94	1.45	2.7	1.87143184397771	3.10602535874187	4.34061887350603	2.22670565329639	3.69567518467151	5.16464471604663	2.27068402389632	3.76914774868753	5.26738120456852	2.61561140150863	2.20427291846522	-1.46818408842942	5.3178003550923	-0.00786120539371692	0.0287669789647836	-0.0238855209922294	0.174330303882045	0.217695136083079	0.155360506517743	0.198980103117747	0.243367762109676	0.179357464637427	0.00212229524621359	0.00256783566397843	0.00262688838131982
135	9.10992249055047	0.09	2.64491155090785	1.30341004805533	3.98641305376037	0.110848061146392	7.57194171635449	4.22370107789283	10.9201823548162	2.11	1.61	2.77	1.63739723936361	2.93540575773094	4.23341427609827	1.91912936984982	3.44047447171537	4.96181957358092	1.96718320546747	3.52771345189162	5.08558592422401	2.64491155090785	2.33351929451071	-0.594572356240131	6.96495338527434	-0.00786120539371692	0.0287669789647836	-0.0238855209922294	0.174330303882045	0.217695136083079	0.155360506517743	0.198980103117747	0.243367762109676	0.179357464637427	0.00212229524621359	0.00256783566397843	0.00262688838131982
135	9.10992249055047	0.09	2.704821070296	1.3326956312315	4.0769465093605	0.113233577650417	6.87901431615632	3.87343163021242	9.88459700210023	2.01	1.48	2.63	1.56508833105654	2.77951595980455	3.99394358855255	1.85046956309314	3.28633827349398	4.72220698389482	1.89302175125474	3.36063623489131	4.82776049444427	2.704821070296	2.18826772023712	0.149434861940684	7.0002162287212	-0.00786120539371692	0.0287669789647836	-0.0238855209922294	0.174330303882045	0.217695136083079	0.155360506517743	0.198980103117747	0.243367762109676	0.179357464637427	0.00212229524621359	0.00256783566397843	0.00262688838131982
135	9.10992249055047	0.09	2.72098124965973	1.40358852646421	4.03837397285525	0.102691677734684	7.25085819040994	3.90445630531983	10.5972600755001	2.04	1.45	2.66	1.5566684473286	2.8908460688077	4.22502369028681	1.8352532759639	3.40819827574161	4.98114327551932	1.87448233430611	3.48018441774079	5.0871867553347	2.72098124965973	2.22651438634924	1.52465638658715	8.40765659639698	-0.00786120539371692	0.0287669789647836	-0.0238855209922294	0.174330303882045	0.217695136083079	0.155360506517743	0.198980103117747	0.243367762109676	0.179357464637427	0.00212229524621359	0.00256783566397843	0.00262688838131982
135	9.10992249055047	0.09	2.76299771077325	1.40633748374927	4.11965793779723	0.129268427969163	7.43634150190252	4.42305310257495	10.4496299012301	1.94	1.45	2.81	1.84255233420099	3.09782588508138	4.35309943596177	2.19314563264045	3.68726748458568	5.18138933653092	2.22954157483301	3.748797346772	5.26880052269261	2.76299771077325	2.19230046746691	0.233804960495991	6.95258785886491	-0.00786120539371692	0.0287669789647836	-0.0238855209922294	0.174330303882045	0.217695136083079	0.155360506517743	0.198980103117747	0.243367762109676	0.179357464637427	0.00212229524621359	0.00256783566397843	0.00262688838131982
135	9.10992249055047	0.09	2.78825009387501	1.36852153121247	4.20797865653755	0.0998435611871826	6.65574906548065	3.5355567270209	9.7759414039404	1.98	1.38	2.46	1.44710939149016	2.72420943113381	4.00130947077746	1.7157746166279	3.2299765448309	4.74417847303389	1.75522653970352	3.30305930297626	4.85154999478501	2.78825009387501	2.11979875604112	-0.338420586916955	6.12644308471975	-0.00786120539371692	0.0287669789647836	-0.0238855209922294	0.174330303882045	0.217695136083079	0.155360506517743	0.198980103117747	0.243367762109676	0.179357464637427	0.00212229524621359	0.00256783566397843	0.00262688838131982
135	9.10992249055047	0.09	2.80707833117086	1.44093205789458	4.17322460444713	0.134908962420763	7.9309104351634	4.79532230191672	11.0664985684101	1.92	1.45	2.7	2.01315596876773	3.32952795976397	4.64589995076021	2.40036282685538	3.96992347815212	5.53948412944886	2.44818763035652	4.04933937039939	5.64756967368225	2.80707833117086	2.21732855795294	-0.502052229810488	6.392906949773	-0.00786120539371692	0.0287669789647836	-0.0238855209922294	0.174330303882045	0.217695136083079	0.155360506517743	0.198980103117747	0.243367762109676	0.179357464637427	0.00212229524621359	0.00256783566397843	0.00262688838131982
135	9.10992249055047	0.09	2.81709618329453	1.44163003529648	4.19256233129257	0.115820916478559	7.21579351356235	4.1030296332883	10.3285573938364	1.97	1.44	2.6	1.68237382163708	2.9587069055182	4.23503998939933	1.9954956204252	3.50937859122073	5.02326156201627	2.03853134837824	3.58606632449798	5.1334569148336	2.81709618329453	2.16278938449093	0.401676754879763	7.08350486612392	-0.00786120539371692	0.0287669789647836	-0.0238855209922294	0.174330303882045	0.217695136083079	0.155360506517743	0.198980103117747	0.243367762109676	0.179357464637427	0.00212229524621359	0.00256783566397843	0.00262688838131982
135	9.10992249055047	0.09	2.83443179156045	1.4552315691053	4.21363201401561	0.0948693747388168	6.74051899797375	3.48986003039502	9.99117796555248	1.97	1.44	2.73	1.43137863754558	2.76464809924702	4.09791756094846	1.69789563105275	3.2794145490105	4.86093346696826	1.72924403206307	3.33996349551376	4.94964990055948	2.83443179156045	2.20781237235773	0.119356089778774	6.93350380529806	-0.00786120539371692	0.0287669789647836	-0.0238855209922294	0.174330303882045	0.217695136083079	0.155360506517743	0.198980103117747	0.243367762109676	0.179357464637427	0.00212229524621359	0.00256783566397843	0.00262688838131982
135	9.10992249055047	0.09	2.84053354212773	1.45883241176313	4.22223467249232	0.103542483019793	7.5715265048594	4.09316691164612	11.0498860980727	2.04	1.5	2.79	1.62973004238394	3.01466919821092	4.3996083540379	1.9208457973956	3.5531741511317	5.1855025048678	1.95930134277325	3.62507241754082	5.28753900733237	2.84053354212773	2.31975764837445	-0.596810085006624	6.77715662227546	-0.00786120539371692	0.0287669789647836	-0.0238855209922294	0.174330303882045	0.217695136083079	0.155360506517743	0.198980103117747	0.243367762109676	0.179357464637427	0.00212229524621359	0.00256783566397843	0.00262688838131982
135	9.10992249055047	0.09	2.84551679748559	1.46283468908519	4.22819890588599	0.0999427786486757	6.56940990791734	3.49139178060434	9.64742803523035	2.12	1.58	2.75	1.34699947599101	2.53451696618336	3.72203445637571	1.57720113528827	2.96766487865987	4.35812862203147	1.61574704406128	3.03958690954023	4.46525706105156	2.84551679748559	2.24503815465099	-0.886820895599743	6.26783858803525	-0.00786120539371692	0.0287669789647836	-0.0238855209922294	0.174330303882045	0.217695136083079	0.155360506517743	0.198980103117747	0.243367762109676	0.179357464637427	0.00212229524621359	0.00256783566397843	0.00262688838131982
135	9.10992249055047	0.09	2.85354085905451	1.42789705345563	4.27918466465338	0.0868143758294177	6.44670002838112	3.18227549206661	9.71112456469562	1.92	1.43	2.55	1.33203565829219	2.69845723210477	4.06487880591736	1.58718663580735	3.21534579756339	4.84350495931943	1.62317649615164	3.29028484968004	4.95372938458115	2.85354085905451	2.15891336197808	-0.897602698847149	5.7581462513357	-0.00786120539371692	0.0287669789647836	-0.0238855209922294	0.174330303882045	0.217695136083079	0.155360506517743	0.198980103117747	0.243367762109676	0.179357464637427	0.00212229524621359	0.00256783566397843	0.00262688838131982
135	9.10992249055047	0.09	2.88924746613729	1.44036680446729	4.3381281278073	0.109324311864138	7.03844121729997	3.90181063726574	10.1750717973342	1.92	1.46	2.68	1.63315719181597	2.94603761223601	4.25891803265605	1.94597157048029	3.51032066460318	5.07466975872607	1.98679861653411	3.58184666191751	5.18004491636432	2.88924746613729	2.1509659345198	-1.40569950055036	5.29979102061827	-0.00786120539371692	0.0287669789647836	-0.0238855209922294	0.174330303882045	0.217695136083079	0.155360506517743	0.198980103117747	0.243367762109676	0.179357464637427	0.00212229524621359	0.00256783566397843	0.00262688838131982
135	9.10992249055047	0.09	2.90503005151081	1.50316646029339	4.30689364272822	0.125202198822182	8.01237167692361	4.70567459627755	11.3190687575697	2.02	1.54	2.92	1.89559537925633	3.22763812433512	4.55968086941391	2.23977697122708	3.81367755030955	5.38757812939201	2.28198626161176	3.8837428076982	5.48813517754331	2.90503005151081	2.29130164629126	0.660862608898796	8.06616258629805	-0.00786120539371692	0.0287669789647836	-0.0238855209922294	0.174330303882045	0.217695136083079	0.155360506517743	0.198980103117747	0.243367762109676	0.179357464637427	0.00212229524621359	0.00256783566397843	0.00262688838131982
135	9.10992249055047	0.09	2.91183741562579	1.44304623747274	4.38062859377883	0.100933609652505	7.16595283648092	3.82679163252198	10.5051140404399	1.95	1.56	2.51	1.58627556818746	2.97041934833593	4.3545631284844	1.88602677289129	3.53172584261463	5.17742491233796	1.93984108846645	3.63369929540163	5.32534888198221	2.91183741562579	2.13568428134784	0.43896724151059	7.26276813465082	-0.00786120539371692	0.0287669789647836	-0.0238855209922294	0.174330303882045	0.217695136083079	0.155360506517743	0.198980103117747	0.243367762109676	0.179357464637427	0.00212229524621359	0.00256783566397843	0.00262688838131982
135	9.10992249055047	0.09	2.97381120877936	1.53205310527288	4.41556931228585	0.112816218802552	7.51208343043393	4.2230605762332	10.8011062846347	1.93	1.45	2.7	1.75995470929244	3.13065047761698	4.50134624594153	2.09502132689304	3.72667517125614	5.35832901561925	2.13752585819872	3.80234471514843	5.46395792675606	2.97381120877936	2.19126216099014	0.165956640081357	7.02058680636064	-0.00786120539371692	0.0287669789647836	-0.0238855209922294	0.174330303882045	0.217695136083079	0.155360506517743	0.198980103117747	0.243367762109676	0.179357464637427	0.00212229524621359	0.00256783566397843	0.00262688838131982
135	9.10992249055047	0.09	2.98359191665163	1.50653561755797	4.4606482157453	0.109518734876615	6.98941570271434	3.87773865026192	10.1010927551668	1.87	1.41	2.67	1.6602196072841	2.99245669697774	4.32469378667138	1.98838289578252	3.58395340383557	5.17952391188863	2.02627196981298	3.65086701815164	5.27796321434153	2.98359191665163	2.12363029875255	-0.656961471028007	5.93058570177254	-0.00786120539371692	0.0287669789647836	-0.0238855209922294	0.174330303882045	0.217695136083079	0.155360506517743	0.198980103117747	0.243367762109676	0.179357464637427	0.00212229524621359	0.00256783566397843	0.00262688838131982
135	9.10992249055047	0.09	2.98974975532577	1.50520250892259	4.47429700172896	0.122331388199588	8.17317059641728	4.7551682472332	11.5911729456014	1.99	1.53	2.41	1.93667951768128	3.3287596286012	4.72083973952113	2.29375788191763	3.94250497586447	5.5912520698113	2.36286935988008	4.05980303910408	5.75670612656086	2.98974975532577	2.11011467697813	-0.14710919601729	6.51497087066547	-0.00786120539371692	0.0287669789647836	-0.0238855209922294	0.174330303882045	0.217695136083079	0.155360506517743	0.198980103117747	0.243367762109676	0.179357464637427	0.00212229524621359	0.00256783566397843	0.00262688838131982
135	9.10992249055047	0.09	3.00900624340665	1.49837927814255	4.51963320867075	0.103558029966498	7.78890532523339	4.21098152419886	11.3668291262679	1.94	1.37	2.64	1.75191904030441	3.24046340835012	4.72900777639582	2.08466121971067	3.85592498618267	5.62718875265467	2.12057988896378	3.92244864244677	5.72578388985791	3.00900624340665	2.18638583192989	0.254354556162562	6.94837351399346	-0.00786120539371692	0.0287669789647836	-0.0238855209922294	0.174330303882045	0.217695136083079	0.155360506517743	0.198980103117747	0.243367762109676	0.179357464637427	0.00212229524621359	0.00256783566397843	0.00262688838131982
135	9.10992249055047	0.09	3.02746394390396	1.50614633153361	4.54878155627431	0.084569614971231	6.58133852597155	3.20064986556247	9.96202718638063	1.93	1.5	2.59	1.33387576493841	2.74278297514001	4.15169018534161	1.58782638552808	3.26496911644963	4.94211184737118	1.62712900534114	3.34609639614477	5.065266608842	3.02746394390396	2.16251394201907	-0.562539193177999	6.17747948128042	-0.00786120539371692	0.0287669789647836	-0.0238855209922294	0.174330303882045	0.217695136083079	0.155360506517743	0.198980103117747	0.243367762109676	0.179357464637427	0.00212229524621359	0.00256783566397843	0.00262688838131982
135	9.10992249055047	0.09	3.03950544977249	1.55114355384965	4.52786734569533	0.0893006610831662	6.75564650105786	3.38733264648971	10.123960355626	2.05	1.58	2.64	1.34733109898566	2.68709736378013	4.02686362857461	1.58766137623605	3.16640854046289	4.74515570468972	1.63001449491552	3.25124481001286	4.87219032694896	3.03950544977249	2.20134465443276	-0.390829172426245	6.68860039851222	-0.00786120539371692	0.0287669789647836	-0.0238855209922294	0.174330303882045	0.217695136083079	0.155360506517743	0.198980103117747	0.243367762109676	0.179357464637427	0.00212229524621359	0.00256783566397843	0.00262688838131982
135	9.10992249055047	0.09	3.11158243069963	1.5873405839798	4.63582427741947	0.0995519450966132	7.30619300101707	3.87550629913122	10.7368797029029	2.1	1.35	2.84	1.50964228165347	2.8460121132376	4.18238194482172	1.77115055905477	3.3390134912732	4.90687642349163	1.78962673625857	3.37544826179057	4.95772083148881	3.11158243069963	2.25420662866516	0.590524811157544	7.6885369107914	-0.00786120539371692	0.0287669789647836	-0.0238855209922294	0.174330303882045	0.217695136083079	0.155360506517743	0.198980103117747	0.243367762109676	0.179357464637427	0.00212229524621359	0.00256783566397843	0.00262688838131982
135	9.10992249055047	0.09	3.13679594675827	1.53247531698073	4.74111657653581	0.097860921693626	7.44042765158033	3.91334646338903	10.9675088397716	2	1.56	2.65	1.58631650104683	3.01605627535606	4.4457960496653	1.87687340917161	3.56849078985523	5.26010817053885	1.92494736007475	3.66005969500175	5.39658653105667	3.13679594675827	2.17756117675924	-0.56008615714034	6.39234791364433	-0.00786120539371692	0.0287669789647836	-0.0238855209922294	0.174330303882045	0.217695136083079	0.155360506517743	0.198980103117747	0.243367762109676	0.179357464637427	0.00212229524621359	0.00256783566397843	0.00262688838131982
135	9.10992249055047	0.09	3.14088047371321	1.54484649090353	4.73691445652289	0.119082984940955	8.38038442999538	4.82167895870407	11.9390899012867	1.94	1.41	2.71	2.00113079953988	3.47809249402113	4.95505418850238	2.37992314236056	4.13645765668826	5.89299217101596	2.42077261522563	4.2086577922068	5.99545002087791	3.14088047371321	2.1306588517971	0.192087683311468	6.82387132273562	-0.00786120539371692	0.0287669789647836	-0.0238855209922294	0.174330303882045	0.217695136083079	0.155360506517743	0.198980103117747	0.243367762109676	0.179357464637427	0.00212229524621359	0.00256783566397843	0.00262688838131982
135	9.10992249055047	0.09	3.1981844266231	1.65666390381188	4.73970494943432	0.0864666502685877	6.98078082260651	3.43813814658207	10.523423498631	2.02	1.49	2.69	1.38124561482848	2.80447512235351	4.22770462987854	1.63108896540971	3.3117559807818	4.99242299615389	1.66733589588199	3.38339059588067	5.10178579836337	3.1981844266231	2.18866190085033	1.43730270319168	8.31288661430193	-0.00786120539371692	0.0287669789647836	-0.0238855209922294	0.174330303882045	0.217695136083079	0.155360506517743	0.198980103117747	0.243367762109676	0.179357464637427	0.00212229524621359	0.00256783566397843	0.00262688838131982
135	9.10992249055047	0.09	3.21426553909661	1.63153671615619	4.79699436203703	0.0739843852746982	6.26710059888594	2.80538609501106	9.72881510276081	1.9	1.45	2.6	1.18398742225686	2.64497221836773	4.10595701447859	1.41339424997234	3.15745628247603	4.90151831497972	1.44541318101081	3.23056221807732	5.0125106784456	3.21426553909661	2.12415439391969	-0.145268647426002	6.49254771391896	-0.00786120539371692	0.0287669789647836	-0.0238855209922294	0.174330303882045	0.217695136083079	0.155360506517743	0.198980103117747	0.243367762109676	0.179357464637427	0.00212229524621359	0.00256783566397843	0.00262688838131982
135	9.10992249055047	0.09	3.25347943832833	1.65632945191474	4.85062942474192	0.0856281469098797	7.24245222724498	3.54736876533088	10.9375356891591	2.08	1.49	2.71	1.39176536353663	2.84148472396218	4.29120408438773	1.63529351365668	3.33868169160513	5.04206986955358	1.67031102153042	3.40993217105579	5.15038060771345	3.25347943832833	2.23848980119311	0.0523812356090538	7.17346583091232	-0.00786120539371692	0.0287669789647836	-0.0238855209922294	0.174330303882045	0.217695136083079	0.155360506517743	0.198980103117747	0.243367762109676	0.179357464637427	0.00212229524621359	0.00256783566397843	0.00262688838131982
135	9.10992249055047	0.09	3.27092680338586	1.60692348059244	4.93493012617928	0.0962529792572197	7.39075296254311	3.85493012483229	10.9265758002539	2.1	1.52	2.67	1.50217891245824	2.88000894646658	4.25783898047492	1.76252864502319	3.37915691930705	4.99578519359091	1.80402199819772	3.45919250182669	5.11549605949242	3.27092680338586	2.17124146754103	0.61229420918556	7.62623049601935	-0.00786120539371692	0.0287669789647836	-0.0238855209922294	0.174330303882045	0.217695136083079	0.155360506517743	0.198980103117747	0.243367762109676	0.179357464637427	0.00212229524621359	0.00256783566397843	0.00262688838131982
135	9.10992249055047	0.09	3.36100221423394	1.6939188176579	5.02808561080998	0.0967885989040513	7.20266395862958	3.76739125417518	10.637936663084	1.79	1.38	2.5	1.66875032856519	3.19039012318864	4.71202991781209	2.01452780791476	3.85146268512573	5.68839756233669	2.05798773340343	3.93467197774811	5.8109069977958	3.36100221423394	2.03214207824139	-0.620152710361778	5.55293417384763	-0.00786120539371692	0.0287669789647836	-0.0238855209922294	0.174330303882045	0.217695136083079	0.155360506517743	0.198980103117747	0.243367762109676	0.179357464637427	0.00212229524621359	0.00256783566397843	0.00262688838131982
135	9.10992249055047	0.09	3.40243922845605	1.7548693499263	5.0500091069858	0.0912977452825767	7.16521749628684	3.63586028644993	10.6945747061237	2	1.47	2.49	1.47336166382267	2.90356502732628	4.33376839082988	1.74310826028785	3.4351566948497	5.12720512941154	1.78787607600639	3.52396516005331	5.26033099278143	3.40243922845605	2.11265335738549	1.49994870676583	8.12869852861548	-0.00786120539371692	0.0287669789647836	-0.0238855209922294	0.174330303882045	0.217695136083079	0.155360506517743	0.198980103117747	0.243367762109676	0.179357464637427	0.00212229524621359	0.00256783566397843	0.00262688838131982
135	9.10992249055047	0.09	3.42845244863168	1.77360524088154	5.08329965638183	0.100385895943128	7.51569772138273	4.00295336860889	11.0284420741566	2.01	1.5	2.61	1.61832328985733	3.03846373965334	4.45860418944936	1.9136412436569	3.59293446865565	5.27222769365441	1.96077754996	3.68198527758941	5.40133039634435	3.42845244863168	2.13027835620385	0.0150285177287097	6.83178492850696	-0.00786120539371692	0.0287669789647836	-0.0238855209922294	0.174330303882045	0.217695136083079	0.155360506517743	0.198980103117747	0.243367762109676	0.179357464637427	0.00212229524621359	0.00256783566397843	0.00262688838131982
135	9.10992249055047	0.09	3.49166358254873	1.75803903237912	5.22528813271835	0.0949995813064052	7.27969055816306	3.77167165514101	10.7877094611851	1.97	1.43	2.53	1.54812779849567	2.98803616751135	4.42794453652702	1.83668550654838	3.54498041262696	5.25327531870554	1.87970795771235	3.62878812442421	5.37695938546962	3.49166358254873	2.04968353366147	-0.424948556739038	6.04400812519713	-0.00786120539371692	0.0287669789647836	-0.0238855209922294	0.174330303882045	0.217695136083079	0.155360506517743	0.198980103117747	0.243367762109676	0.179357464637427	0.00212229524621359	0.00256783566397843	0.00262688838131982
135	9.10992249055047	0.09	3.52854770393448	1.76469632183452	5.29239908603443	0.103188049723863	8.25407386114786	4.45489444499903	12.0532532772967	1.99	1.56	2.52	1.81636074414411	3.36537171099196	4.91438267783981	2.15176472270169	3.98681162309694	5.82185852349219	2.21384200222595	4.10099202801145	5.98774968008289	3.52854770393448	2.1095389815341	1.07256215729466	7.73050903125164	-0.00786120539371692	0.0287669789647836	-0.0238855209922294	0.174330303882045	0.217695136083079	0.155360506517743	0.198980103117747	0.243367762109676	0.179357464637427	0.00212229524621359	0.00256783566397843	0.00262688838131982
135	9.10992249055047	0.1	2.41620327963588	1.26181082789037	3.5705957313814	0.0862785798652515	5.95940743719038	2.93149055663104	8.98732431774971	1.99	1.5	2.87	1.19285077072008	2.4249383094234	3.65702584812672	1.41250583485116	2.87147361203193	4.33044138921269	1.4385070180011	2.92358805926502	4.40842173668886	2.41620327963588	2.28724214721654	-0.0945767137980827	7.12024902974826	-0.00786120539371692	0.0287669789647836	-0.0238855209922294	0.174330303882045	0.217695136083079	0.155360506517743	0.198980103117747	0.243367762109676	0.179357464637427	0.00212229524621359	0.00256783566397843	0.00262688838131982
135	9.10992249055047	0.1	2.5121836510066	1.32740887807465	3.69695842393855	0.119738935943129	7.67689610763324	4.427077104883	10.9267151103835	1.86	1.53	2.55	1.9085776105699	3.30962205594729	4.71066650132467	2.28947585459308	3.97012924334654	5.6507826321	2.3517436332929	4.07809156275715	5.80253983563822	2.5121836510066	2.21574227748559	-0.108762972974808	6.76482905820357	-0.00786120539371692	0.0287669789647836	-0.0238855209922294	0.174330303882045	0.217695136083079	0.155360506517743	0.198980103117747	0.243367762109676	0.179357464637427	0.00212229524621359	0.00256783566397843	0.00262688838131982
135	9.10992249055047	0.1	2.53493519964778	1.31768474390101	3.75218565539455	0.141209009163251	7.38518030173139	4.54164187700853	10.2287187264543	2.09	1.59	2.86	1.77929809221129	2.89332307067821	4.00734804914514	2.09000891566508	3.3985710657969	4.70713321592872	2.13590148384738	3.47379826558608	4.80989640211739	2.53493519964778	2.34269648853833	-0.169305276703843	7.26955359852327	-0.00786120539371692	0.0287669789647836	-0.0238855209922294	0.174330303882045	0.217695136083079	0.155360506517743	0.198980103117747	0.243367762109676	0.179357464637427	0.00212229524621359	0.00256783566397843	0.00262688838131982
135	9.10992249055047	0.1	2.58454214966475	1.3557687518043	3.8133155475252	0.0983134892080392	6.39885681997989	3.37327372073157	9.42443991922822	2.01	1.48	2.76	1.36232807223807	2.58423804226598	3.8061480122939	1.61056747228853	3.05513027026346	4.49969306823838	1.6425732837758	3.11491527400144	4.58747905407139	2.58454214966475	2.2679336282673	-0.888950717839672	6.2665310308187	-0.00786120539371692	0.0287669789647836	-0.0238855209922294	0.174330303882045	0.217695136083079	0.155360506517743	0.198980103117747	0.243367762109676	0.179357464637427	0.00212229524621359	0.00256783566397843	0.00262688838131982
135	9.10992249055047	0.1	2.63133785895608	1.37315906161075	3.8895166563014	0.130139915838481	7.49285430156532	4.46836404421649	10.5173445589142	2.16	1.53	2.75	1.70018778321681	2.85098958340998	4.00179138360314	1.98513348148968	3.32880575503096	4.67247802857225	2.03016009587617	3.40334655061643	4.77694869829012	2.63133785895608	2.33236765548416	-0.0403330267347206	7.3429380819655	-0.00786120539371692	0.0287669789647836	-0.0238855209922294	0.174330303882045	0.217695136083079	0.155360506517743	0.198980103117747	0.243367762109676	0.179357464637427	0.00212229524621359	0.00256783566397843	0.00262688838131982
135	9.10992249055047	0.1	2.70225812255054	1.4154179773306	3.98909826777049	0.117227930976024	7.12749997787635	4.07376440637828	10.1812355493744	1.97	1.42	2.62	1.67543500123266	2.93135825810693	4.1872815149812	1.98858443508634	3.47924771861905	4.96991100215176	2.02934583594966	3.54932294785878	5.06951036227461	2.70225812255054	2.20242312588853	-0.517804581990265	6.24183968298153	-0.00786120539371692	0.0287669789647836	-0.0238855209922294	0.174330303882045	0.217695136083079	0.155360506517743	0.198980103117747	0.243367762109676	0.179357464637427	0.00212229524621359	0.00256783566397843	0.00262688838131982
135	9.10992249055047	0.1	2.71745474248081	1.42523891320829	4.00967057175333	0.108127980279526	6.93145932964721	3.8233780677333	10.0395405915611	2.14	1.62	2.81	1.4661037309348	2.65792139934602	3.84973906775725	1.71451718985244	3.10827387742189	4.50203056499134	1.75636675105734	3.18513102488365	4.612628834391	2.71745474248081	2.33777006083442	-0.866362214761697	6.74371161313303	-0.00786120539371692	0.0287669789647836	-0.0238855209922294	0.174330303882045	0.217695136083079	0.155360506517743	0.198980103117747	0.243367762109676	0.179357464637427	0.00212229524621359	0.00256783566397843	0.00262688838131982
135	9.10992249055047	0.1	2.73963697012597	1.44709791715995	4.032176023092	0.140293826639191	7.96732422888478	4.8880122270487	11.0466362307209	1.92	1.5	2.78	2.0531253715365	3.34653735665008	4.63994934176366	2.44830294603463	3.99066583214529	5.53302871825596	2.49752403520662	4.07130035069628	5.64346769915774	2.73963697012597	2.26537550985465	-0.647289284800672	6.4555892366324	-0.00786120539371692	0.0287669789647836	-0.0238855209922294	0.174330303882045	0.217695136083079	0.155360506517743	0.198980103117747	0.243367762109676	0.179357464637427	0.00212229524621359	0.00256783566397843	0.00262688838131982
135	9.10992249055047	0.1	2.75038851793045	1.48073250750624	4.02004452835466	0.136680054285123	7.5051959464734	4.56022636762019	10.4501655253266	2.11	1.42	2.83	1.76960291060664	2.9124029205777	4.05520293054877	2.07450501123647	3.41420915238379	4.75391329353111	2.10535804557766	3.46491622742032	4.82702569518073	2.75038851793045	2.26849141647483	0.197998430692555	7.18944352475788	-0.00786120539371692	0.0287669789647836	-0.0238855209922294	0.174330303882045	0.217695136083079	0.155360506517743	0.198980103117747	0.243367762109676	0.179357464637427	0.00212229524621359	0.00256783566397843	0.00262688838131982
135	9.10992249055047	0.1	2.79911453546981	1.45079082540327	4.14743824553634	0.1445864365237	7.63668940758072	4.73657668696607	10.5368021281954	1.9	1.4	2.44	2.00193934241958	3.22768741672528	4.45343549103099	2.39061670707104	3.85434428512731	5.31807186318358	2.44766503377787	3.94738697178475	5.44804956331001	2.79911453546981	2.08206629286727	-0.665366099063333	5.6014656673488	-0.00786120539371692	0.0287669789647836	-0.0238855209922294	0.174330303882045	0.217695136083079	0.155360506517743	0.198980103117747	0.243367762109676	0.179357464637427	0.00212229524621359	0.00256783566397843	0.00262688838131982
135	9.10992249055047	0.1	2.90644607439981	1.55286025973424	4.26003188906538	0.132511194776178	8.34469948400168	5.01118906171981	11.6782099062835	2.08	1.59	2.94	1.97006979968264	3.28058675064577	4.59110370160891	2.31577108799523	3.85625318962279	5.39673529125034	2.36238518984105	3.93448368409735	5.50490980682217	2.90644607439981	2.34948326078929	-0.16785888085879	7.39416153386007	-0.00786120539371692	0.0287669789647836	-0.0238855209922294	0.174330303882045	0.217695136083079	0.155360506517743	0.198980103117747	0.243367762109676	0.179357464637427	0.00212229524621359	0.00256783566397843	0.00262688838131982
135	9.10992249055047	0.1	2.91867802042769	1.55585491147566	4.28150112937973	0.124716568346366	7.79167404097262	4.568909956879	11.0144381250662	2.08	1.56	2.87	1.795966953368	3.06278504524548	4.32960313712295	2.111061185485	3.60013674882846	5.08921231217192	2.15457708151782	3.67408193750364	5.19487192035368	2.91867802042769	2.32921124858915	0.133306629410548	7.62792161163815	-0.00786120539371692	0.0287669789647836	-0.0238855209922294	0.174330303882045	0.217695136083079	0.155360506517743	0.198980103117747	0.243367762109676	0.179357464637427	0.00212229524621359	0.00256783566397843	0.00262688838131982
135	9.10992249055047	0.1	2.92040343189373	1.57231526536101	4.26849159842644	0.121310091235836	6.78658942970426	3.93487263976193	9.63830621964659	1.79	1.42	2.7	1.74453915473432	3.00885748310813	4.27317581148194	2.10648143598734	3.6331098757506	5.15973831551387	2.14464996689569	3.70052296321498	5.25464348921973	2.92040343189373	2.08995664883669	-0.7511358423688	5.58715336355805	-0.00786120539371692	0.0287669789647836	-0.0238855209922294	0.174330303882045	0.217695136083079	0.155360506517743	0.198980103117747	0.243367762109676	0.179357464637427	0.00212229524621359	0.00256783566397843	0.00262688838131982
135	9.10992249055047	0.1	2.92359011277174	1.54283946100903	4.30434076453445	0.089477658464582	6.13719645072572	3.08056213298226	9.19383076846918	2.11	1.44	2.86	1.1946681688463	2.3800569276428	3.5654456864393	1.40032800522988	2.78977916774845	4.17923033026701	1.42114108960597	2.83081203901034	4.24323084244703	2.92359011277174	2.26366183467242	0.49549831072716	7.62187431033482	-0.00786120539371692	0.0287669789647836	-0.0238855209922294	0.174330303882045	0.217695136083079	0.155360506517743	0.198980103117747	0.243367762109676	0.179357464637427	0.00212229524621359	0.00256783566397843	0.00262688838131982
135	9.10992249055047	0.1	2.96239403481451	1.6060334421087	4.31875462752032	0.158386082120033	9.28185121445273	5.9413009533775	12.622401475528	1.96	1.53	2.65	2.45396705628264	3.83373225499301	5.21349745370337	2.91537045835795	4.55456389801401	6.19375733767006	2.98828676315388	4.66736370103568	6.34867606569498	2.96239403481451	2.22858124875752	0.158583677462991	7.11164937410983	-0.00786120539371692	0.0287669789647836	-0.0238855209922294	0.174330303882045	0.217695136083079	0.155360506517743	0.198980103117747	0.243367762109676	0.179357464637427	0.00212229524621359	0.00256783566397843	0.00262688838131982
135	9.10992249055047	0.1	2.97699479509247	1.60296453491959	4.35102505526535	0.140748355905872	8.4829824654486	5.21053599321723	11.75542893768	1.95	1.46	2.75	2.15515755831571	3.50869158206945	4.86222560582319	2.56117143025915	4.16970007733913	5.77822872441912	2.61040374159023	4.25019557513405	5.88803330809633	2.97699479509247	2.20228000770572	-1.08114482221203	5.77108463111932	-0.00786120539371692	0.0287669789647836	-0.0238855209922294	0.174330303882045	0.217695136083079	0.155360506517743	0.198980103117747	0.243367762109676	0.179357464637427	0.00212229524621359	0.00256783566397843	0.00262688838131982
135	9.10992249055047	0.1	2.97766196554896	1.54744550486662	4.4078784262313	0.127694652891859	8.60446918199752	5.09325391367269	12.1156844503223	1.89	1.41	2.51	2.16246043509748	3.65322924921056	5.14399806332364	2.5849553391924	4.36698600342946	6.14901666766651	2.64522147373936	4.46779784747025	6.29074268018602	2.97766196554896	2.14785874105022	0.73749947095332	7.37182400876706	-0.00786120539371692	0.0287669789647836	-0.0238855209922294	0.174330303882045	0.217695136083079	0.155360506517743	0.198980103117747	0.243367762109676	0.179357464637427	0.00212229524621359	0.00256783566397843	0.00262688838131982
135	9.10992249055047	0.1	2.98396451933602	1.59588471561804	4.372044323054	0.135706043106152	7.96400885225178	4.82604208365419	11.1019756208494	2.12	1.58	2.8	1.86212298078027	3.07290397511134	4.2836849694424	2.18040893387465	3.59814434891091	5.01587976394717	2.23146171667759	3.68004810972323	5.13132301595319	2.98396451933602	2.28844788579194	0.30290327199676	7.66670658188086	-0.00786120539371692	0.0287669789647836	-0.0238855209922294	0.174330303882045	0.217695136083079	0.155360506517743	0.198980103117747	0.243367762109676	0.179357464637427	0.00212229524621359	0.00256783566397843	0.00262688838131982
135	9.10992249055047	0.1	3.00099799235147	1.60608020097612	4.39591578372682	0.126936712078449	8.62620891132197	5.09409522025624	12.1583226023877	2.03	1.51	2.62	2.04132486419307	3.45672665567481	4.87212844715654	2.40925587831428	4.0797715057482	5.75028713318211	2.46959428760105	4.18010898751476	5.89121138124328	3.00099799235147	2.25587452855397	1.25823945217616	8.33338071927702	-0.00786120539371692	0.0287669789647836	-0.0238855209922294	0.174330303882045	0.217695136083079	0.155360506517743	0.198980103117747	0.243367762109676	0.179357464637427	0.00212229524621359	0.00256783566397843	0.00262688838131982
135	9.10992249055047	0.1	3.04018412177472	1.58193336755508	4.49843487599436	0.139987791134608	9.11820470222627	5.5896079730076	12.6468014314449	1.93	1.42	2.76	2.33164392040776	3.80355950929771	5.27547509818766	2.77613028290686	4.52864034863141	6.28115041435597	2.82302776597651	4.60448325750524	6.38629452117844	3.04018412177472	2.22926646498245	-0.277433339473812	6.69309187162802	-0.00786120539371692	0.0287669789647836	-0.0238855209922294	0.174330303882045	0.217695136083079	0.155360506517743	0.198980103117747	0.243367762109676	0.179357464637427	0.00212229524621359	0.00256783566397843	0.00262688838131982
135	9.10992249055047	0.1	3.05675018740984	1.61679564161646	4.49670473320321	0.129801830383658	8.1033350214726	4.82753085810436	11.3791391848408	2.06	1.6	2.82	1.90750604693187	3.2018771102881	4.49624817364433	2.2446151819804	3.76773745181468	5.29085972164896	2.29828266034863	3.85614386371426	5.41671159972749	3.05675018740984	2.24609829383345	-0.725382258277728	6.53923186700311	-0.00786120539371692	0.0287669789647836	-0.0238855209922294	0.174330303882045	0.217695136083079	0.155360506517743	0.198980103117747	0.243367762109676	0.179357464637427	0.00212229524621359	0.00256783566397843	0.00262688838131982
135	9.10992249055047	0.1	3.05938077379068	1.62749040434671	4.49127114323465	0.11642678648826	8.49244673908664	4.8397542741744	12.1451392039989	2.09	1.59	2.59	1.89576046081393	3.32654176875025	4.75732307668656	2.22672763143568	3.90729874723772	5.58786986303976	2.29024458500353	4.01714379035602	5.7448060573659	3.05938077379068	2.2015137851783	-0.131467013025735	6.88967656621123	-0.00786120539371692	0.0287669789647836	-0.0238855209922294	0.174330303882045	0.217695136083079	0.155360506517743	0.198980103117747	0.243367762109676	0.179357464637427	0.00212229524621359	0.00256783566397843	0.00262688838131982
135	9.10992249055047	0.1	3.06462634881641	1.59970927079942	4.5295434268334	0.110590675151541	7.78114301907398	4.33589537944033	11.2263906587076	1.98	1.54	2.7	1.77052648333537	3.17736443808495	4.58420239283454	2.09816025160318	3.7653318555781	5.43250345955302	2.14831199875917	3.8561594920209	5.56379909058617	3.06462634881641	2.24690634185626	-0.601794106047857	6.53646457218152	-0.00786120539371692	0.0287669789647836	-0.0238855209922294	0.174330303882045	0.217695136083079	0.155360506517743	0.198980103117747	0.243367762109676	0.179357464637427	0.00212229524621359	0.00256783566397843	0.00262688838131982
135	9.10992249055047	0.1	3.07188756882816	1.6644391755606	4.47933596209572	0.122674330497469	8.37733535418636	4.8795356826506	11.8751350257221	1.88	1.43	2.55	2.08064908828955	3.57212167316612	5.06359425804269	2.48959729250131	4.27421639528386	6.05883549806642	2.54405260956846	4.37181072396725	6.19386029139223	3.07188756882816	2.13401216749723	-0.180411269986741	6.36013461359129	-0.00786120539371692	0.0287669789647836	-0.0238855209922294	0.174330303882045	0.217695136083079	0.155360506517743	0.198980103117747	0.243367762109676	0.179357464637427	0.00212229524621359	0.00256783566397843	0.00262688838131982
135	9.10992249055047	0.1	3.08271899858317	1.64639998163841	4.51903801552794	0.109841206393761	8.07031493206709	4.4833507464073	11.6572791177269	1.95	1.42	2.66	1.85763550460567	3.34386141061362	4.83008731662156	2.20845481177121	3.97535835413164	5.74226189649208	2.25159727164701	4.05287929922286	5.84915404601723	3.08271899858317	2.18108042105726	0.691993890889969	7.42707748333409	-0.00786120539371692	0.0287669789647836	-0.0238855209922294	0.174330303882045	0.217695136083079	0.155360506517743	0.198980103117747	0.243367762109676	0.179357464637427	0.00212229524621359	0.00256783566397843	0.00262688838131982
135	9.10992249055047	0.1	3.10306558277792	1.63258088165754	4.57355028389831	0.133800855112729	8.59537376588284	5.18085378135934	12.0098937504063	1.99	1.52	2.59	2.11318180771693	3.50590621529281	4.89863062286869	2.50361032819894	4.15365255287097	5.80369477754301	2.56847342525471	4.25962419788101	5.95208459079809	3.10306558277792	2.171796413925	0.652040990362686	7.55399790787839	-0.00786120539371692	0.0287669789647836	-0.0238855209922294	0.174330303882045	0.217695136083079	0.155360506517743	0.198980103117747	0.243367762109676	0.179357464637427	0.00212229524621359	0.00256783566397843	0.00262688838131982
135	9.10992249055047	0.1	3.11888248934026	1.67946243151267	4.55830254716785	0.114684028669757	7.83901197684974	4.43849874761476	11.2395252060847	2.04	1.6	2.69	1.77233917609618	3.13019983072525	4.48806048535432	2.09021208766674	3.69160802358705	5.29300395950735	2.14566127097572	3.79033477123042	5.43319549783404	3.11888248934026	2.26408118660553	0.257669220233473	7.57502600736197	-0.00786120539371692	0.0287669789647836	-0.0238855209922294	0.174330303882045	0.217695136083079	0.155360506517743	0.198980103117747	0.243367762109676	0.179357464637427	0.00212229524621359	0.00256783566397843	0.00262688838131982
135	9.10992249055047	0.1	3.12767836698554	1.68627810358707	4.56907863038402	0.133226773710212	8.19332521044064	4.93043362951494	11.4562167913663	2.02	1.52	2.67	1.98184632638046	3.29340433099993	4.60496233561939	2.34060199826761	3.88957945711164	5.43855691595568	2.39619030355097	3.98295265268594	5.56656370999734	3.12767836698554	2.22173799675318	1.95803910593266	9.07986143887362	-0.00786120539371692	0.0287669789647836	-0.0238855209922294	0.174330303882045	0.217695136083079	0.155360506517743	0.198980103117747	0.243367762109676	0.179357464637427	0.00212229524621359	0.00256783566397843	0.00262688838131982
135	9.10992249055047	0.1	3.15924049332479	1.67889341611016	4.63958757053942	0.10481620970587	7.36971318449515	4.0070921365443	10.732334232446	1.98	1.54	2.69	1.63575711413566	3.00843114155931	4.38110516898297	1.93832145837789	3.56489761673327	5.19147377508866	1.98575454537979	3.65065235919028	5.31649139655343	3.15924049332479	2.21558093344984	0.24766898014679	7.3361785740892	-0.00786120539371692	0.0287669789647836	-0.0238855209922294	0.174330303882045	0.217695136083079	0.155360506517743	0.198980103117747	0.243367762109676	0.179357464637427	0.00212229524621359	0.00256783566397843	0.00262688838131982
135	9.10992249055047	0.1	3.16384841725219	1.67269412377901	4.65500271072537	0.123915824116484	7.84861223052273	4.59033624467494	11.1068882163705	1.96	1.42	2.54	1.89125779616739	3.23369537194371	4.57613294772003	2.24562642247778	3.83959911980091	5.43357181712404	2.29647920529897	3.92704945810799	5.55374508108149	3.16384841725219	2.13323575045536	-0.178503826533718	6.45711982029737	-0.00786120539371692	0.0287669789647836	-0.0238855209922294	0.174330303882045	0.217695136083079	0.155360506517743	0.198980103117747	0.243367762109676	0.179357464637427	0.00212229524621359	0.00256783566397843	0.00262688838131982
135	9.10992249055047	0.1	3.17810612456524	1.72290382050307	4.63330842862741	0.135373541581525	8.38634043579798	5.07727530751965	11.6954055640763	2.03	1.56	2.7	2.0331500871756	3.35823601349215	4.68332193980869	2.39924610498124	3.96293157391625	5.52661704285127	2.4585663476482	4.06187387469377	5.66360094048603	3.17810612456524	2.22753729465043	-0.290122541368676	6.8107145271924	-0.00786120539371692	0.0287669789647836	-0.0238855209922294	0.174330303882045	0.217695136083079	0.155360506517743	0.198980103117747	0.243367762109676	0.179357464637427	0.00212229524621359	0.00256783566397843	0.00262688838131982
135	9.10992249055047	0.1	3.19960191110127	1.66962500765978	4.72957881454275	0.118199969412892	8.1643788701292	4.6827298829466	11.6460278573118	1.97	1.54	2.62	1.91887208328342	3.34556958928878	4.77226709529415	2.27569990221364	3.96770188774948	5.65970387328532	2.33363462282447	4.07064543194189	5.80386539500034	3.19960191110127	2.20092042914731	-0.968890133919583	6.0647908170823	-0.00786120539371692	0.0287669789647836	-0.0238855209922294	0.174330303882045	0.217695136083079	0.155360506517743	0.198980103117747	0.243367762109676	0.179357464637427	0.00212229524621359	0.00256783566397843	0.00262688838131982
135	9.10992249055047	0.1	3.20871818524673	1.68237252993521	4.73506384055825	0.1172759479347	8.25348591927746	4.71814841580121	11.7888234227537	1.89	1.47	2.56	2.00120139738749	3.50071386047554	5.00022632356359	2.39164751148687	4.18372363909197	5.97579976669707	2.45048991791491	4.2858203889389	6.12121705556569	3.20871818524673	2.15428617557493	-1.69769012055461	4.95757765787784	-0.00786120539371692	0.0287669789647836	-0.0238855209922294	0.174330303882045	0.217695136083079	0.155360506517743	0.198980103117747	0.243367762109676	0.179357464637427	0.00212229524621359	0.00256783566397843	0.00262688838131982
135	9.10992249055047	0.1	3.23113187373513	1.75091081349338	4.71135293397688	0.137552126702559	8.00629446759951	4.87625514345461	11.1363337917444	1.87	1.35	2.58	2.0896349301733	3.43095922763725	4.77228352510119	2.50320244537266	4.10999328379488	5.7167841222171	2.54944183076132	4.18522193514191	5.82168631594562	3.23113187373513	2.06606648043702	0.0975617119528077	6.37864697589309	-0.00786120539371692	0.0287669789647836	-0.0238855209922294	0.174330303882045	0.217695136083079	0.155360506517743	0.198980103117747	0.243367762109676	0.179357464637427	0.00212229524621359	0.00256783566397843	0.00262688838131982
135	9.10992249055047	0.1	3.24365224274271	1.7080742600727	4.77923022541272	0.136193011624368	8.20310396150515	4.9776219661487	11.4285859568616	1.92	1.48	2.72	2.08408687628266	3.43456803815553	4.78504920002839	2.48344129458136	4.09270275249691	5.70196421041245	2.53439384218549	4.17678573420471	5.82119774948447	3.24365224274271	2.15236410880352	-0.0485206553108617	6.62657280082741	-0.00786120539371692	0.0287669789647836	-0.0238855209922294	0.174330303882045	0.217695136083079	0.155360506517743	0.198980103117747	0.243367762109676	0.179357464637427	0.00212229524621359	0.00256783566397843	0.00262688838131982
135	9.10992249055047	0.1	3.26912503229743	1.71064144464944	4.82760861994542	0.139814915137789	8.71748696844047	5.34153724234512	12.0934366945358	1.74	1.4	2.38	2.42205299095819	3.95283500378263	5.48361701660706	2.94044713588389	4.79886377749976	6.65728041911563	3.01544232898491	4.92306120522477	6.82750734126183	3.26912503229743	1.99779709040816	-0.236239556211431	5.82171169309266	-0.00786120539371692	0.0287669789647836	-0.0238855209922294	0.174330303882045	0.217695136083079	0.155360506517743	0.198980103117747	0.243367762109676	0.179357464637427	0.00212229524621359	0.00256783566397843	0.00262688838131982
135	9.10992249055047	0.1	3.29423773750209	1.76916025060459	4.81931522439959	0.139562937176506	8.83422032725831	5.40947570709804	12.2589649474186	1.86	1.46	2.57	2.33211325694459	3.80857655261028	5.28503984827597	2.79753983211362	4.56866517003568	6.33979050795774	2.86332464896394	4.67651201853549	6.49017142593933	3.29423773750209	2.10024557449403	0.0114078420554783	6.40681359485518	-0.00786120539371692	0.0287669789647836	-0.0238855209922294	0.174330303882045	0.217695136083079	0.155360506517743	0.198980103117747	0.243367762109676	0.179357464637427	0.00212229524621359	0.00256783566397843	0.00262688838131982
135	9.10992249055047	0.1	3.30669465582522	1.77501409901917	4.83837521263126	0.116015976555606	8.30369242718789	4.72503584888896	11.8823490054868	1.95	1.46	2.81	1.95414131183587	3.43417255057696	4.91420378931804	2.32223129685561	4.08104722388781	5.83986315092001	2.36304470431459	4.15304915843188	5.94312102329299	3.30669465582522	2.21870573982591	-0.713661941424164	6.31311395208641	-0.00786120539371692	0.0287669789647836	-0.0238855209922294	0.174330303882045	0.217695136083079	0.155360506517743	0.198980103117747	0.243367762109676	0.179357464637427	0.00212229524621359	0.00256783566397843	0.00262688838131982
135	9.10992249055047	0.1	3.35464519093709	1.80386156072027	4.90542882115391	0.100520530508307	7.63995826694974	4.0717952352481	11.2081212986514	1.92	1.54	2.6	1.70783026071202	3.20442241444852	4.70101456818503	2.03588952127622	3.81996394220027	5.60403836312432	2.08992927054768	3.91987911411364	5.74808133925845	3.35464519093709	2.18293230939986	0.0615999999158204	6.92378519687869	-0.00786120539371692	0.0287669789647836	-0.0238855209922294	0.174330303882045	0.217695136083079	0.155360506517743	0.198980103117747	0.243367762109676	0.179357464637427	0.00212229524621359	0.00256783566397843	0.00262688838131982
135	9.10992249055047	0.1	3.36266867319517	1.81676343584765	4.90857391054269	0.106599736482064	7.5007064432513	4.1104495878257	10.8909632986769	1.85	1.45	2.61	1.78012334706536	3.24835090999818	4.71657847293099	2.13762761051956	3.9007210400985	5.66381446967745	2.18496131721088	3.98702723971137	5.79045228536732	3.36266867319517	2.1033555862401	0.805210622194705	7.35383403998122	-0.00786120539371692	0.0287669789647836	-0.0238855209922294	0.174330303882045	0.217695136083079	0.155360506517743	0.198980103117747	0.243367762109676	0.179357464637427	0.00212229524621359	0.00256783566397843	0.00262688838131982
135	9.10992249055047	0.1	3.41644489388458	1.8401252449912	4.99276454277797	0.116748293118852	8.16140853897112	4.65657373886807	11.6662433390742	2.03	1.56	2.67	1.86714594930757	3.27247924090394	4.6778125325003	2.20397206880914	3.8628222102213	5.52167235163345	2.2586791058686	3.9600771515748	5.66210834262539	3.41644489388458	2.19485291763831	-1.06740058352726	5.88505445541882	-0.00786120539371692	0.0287669789647836	-0.0238855209922294	0.174330303882045	0.217695136083079	0.155360506517743	0.198980103117747	0.243367762109676	0.179357464637427	0.00212229524621359	0.00256783566397843	0.00262688838131982
135	9.10992249055047	0.1	3.55019763128817	1.88889263305215	5.21150262952419	0.108613337725679	7.69645852903915	4.254006627626	11.1389104304523	1.91	1.45	2.84	1.78971770598149	3.23800344205402	4.68628917812656	2.13497279361163	3.86264785295568	5.59032291229972	2.16949701268244	3.92509722462092	5.68119058304515	3.55019763128817	2.14385021161373	-1.05898820045144	5.69259183196536	-0.00786120539371692	0.0287669789647836	-0.0238855209922294	0.174330303882045	0.217695136083079	0.155360506517743	0.198980103117747	0.243367762109676	0.179357464637427	0.00212229524621359	0.00256783566397843	0.00262688838131982
135	9.10992249055047	0.1	3.57109025904307	1.85557265811074	5.2866078599754	0.104612882884087	8.34340500983422	4.53238154386492	12.1544284758035	1.9	1.43	2.47	1.91456788970601	3.52441981506687	5.13427174042772	2.285993979654	4.20815711071665	6.13032024177929	2.34220987962399	4.31278766959423	6.28756871521954	3.57109025904307	2.09618790233971	-0.275030177341478	6.29156457346603	-0.00786120539371692	0.0287669789647836	-0.0238855209922294	0.174330303882045	0.217695136083079	0.155360506517743	0.198980103117747	0.243367762109676	0.179357464637427	0.00212229524621359	0.00256783566397843	0.00262688838131982
135	9.10992249055047	0.1	3.60214320136606	1.93811005908795	5.26617634364417	0.132447465528083	8.96633749163697	5.38350413830222	12.5491708449717	1.99	1.47	2.5	2.18986218899075	3.64726076961059	5.10465935023042	2.59292071803993	4.31856308637215	6.04420545470437	2.65942596888121	4.42938644725821	6.19843083325761	3.60214320136606	2.09816374379835	-0.423802952120183	6.10590726944796	-0.00786120539371692	0.0287669789647836	-0.0238855209922294	0.174330303882045	0.217695136083079	0.155360506517743	0.198980103117747	0.243367762109676	0.179357464637427	0.00212229524621359	0.00256783566397843	0.00262688838131982
135	9.10992249055047	0.11	2.50352977756382	1.37724874503604	3.6298108100916	0.143879749246533	7.49765388324271	4.64217864483205	10.3531291216534	2.04	1.48	2.8	1.84807172190691	2.98484896476182	4.12162620761672	2.17812639597361	3.51792532782973	4.85772425968585	2.21927981257919	3.58436123990877	4.94948598102491	2.50352977756382	2.2852515654221	-0.0541705424596399	7.14608902226718	-0.00786120539371692	0.0287669789647836	-0.0238855209922294	0.174330303882045	0.217695136083079	0.155360506517743	0.198980103117747	0.243367762109676	0.179357464637427	0.00212229524621359	0.00256783566397843	0.00262688838131982
135	9.10992249055047	0.11	2.64560436535497	1.45125374428414	3.83995498642579	0.125061307822708	7.51093333116599	4.40918400205221	10.6126826602798	1.8	1.43	2.56	1.95124298578542	3.32389303152651	4.69654307726761	2.35504271334284	4.01175564542858	5.66846857751432	2.40841633538044	4.10296825353786	5.79555796906077	2.64560436535497	2.15902077648033	-0.453284335971603	6.09505604824855	-0.00786120539371692	0.0287669789647836	-0.0238855209922294	0.174330303882045	0.217695136083079	0.155360506517743	0.198980103117747	0.243367762109676	0.179357464637427	0.00212229524621359	0.00256783566397843	0.00262688838131982
135	9.10992249055047	0.11	2.67545812051328	1.51035750187083	3.84055873915572	0.135688973824071	7.72648358972647	4.68188462220888	10.7710825572441	2.11	1.56	2.88	1.81300767318683	2.99199471265853	4.17098175213022	2.12446930418583	3.5059978064827	4.88752630877957	2.16767430869218	3.57689281189051	4.98831229567007	2.67545812051328	2.34156863014736	-0.342482150697988	7.15789628058611	-0.00786120539371692	0.0287669789647836	-0.0238855209922294	0.174330303882045	0.217695136083079	0.155360506517743	0.198980103117747	0.243367762109676	0.179357464637427	0.00212229524621359	0.00256783566397843	0.00262688838131982
135	9.10992249055047	0.11	2.69346034330722	1.4745330685043	3.91238761811013	0.12890690235192	8.10719516404957	4.81678309488906	11.3976072332101	2.04	1.49	2.8	1.91952246614211	3.23077517675731	4.5420278873725	2.26282361080051	3.8085901468232	5.3543566828459	2.30734740381231	3.8827681780915	5.45571509771255	2.69346034330722	2.32406617966677	-1.15089154486248	6.16421539343121	-0.00786120539371692	0.0287669789647836	-0.0238855209922294	0.174330303882045	0.217695136083079	0.155360506517743	0.198980103117747	0.243367762109676	0.179357464637427	0.00212229524621359	0.00256783566397843	0.00262688838131982
135	9.10992249055047	0.11	2.74481269495862	1.52636195764735	3.96326343226989	0.142016346451454	7.2119245573671	4.44430127421203	9.97954784052217	1.92	1.34	2.75	1.86667396120078	3.02911772869594	4.19156149619111	2.22594312678951	3.61211648556431	4.99828984433911	2.25362824786517	3.65681575458924	5.05970424703998	2.74481269495862	2.18342626800536	0.116041039347891	6.63452705586369	-0.00786120539371692	0.0287669789647836	-0.0238855209922294	0.174330303882045	0.217695136083079	0.155360506517743	0.198980103117747	0.243367762109676	0.179357464637427	0.00212229524621359	0.00256783566397843	0.00262688838131982
135	9.10992249055047	0.11	2.8218408075446	1.59954847573314	4.04413313935607	0.102316435345003	6.46606605603445	3.47576761168096	9.45636450038793	1.97	1.47	2.78	1.42439617066867	2.64984336080279	3.8752905509369	1.68930091829938	3.14265294651295	4.59600497472652	1.72093259834009	3.20155997282342	4.68048142792995	2.8218408075446	2.2952734483903	0.222081094950108	7.3154123593214	-0.00786120539371692	0.0287669789647836	-0.0238855209922294	0.174330303882045	0.217695136083079	0.155360506517743	0.198980103117747	0.243367762109676	0.179357464637427	0.00212229524621359	0.00256783566397843	0.00262688838131982
135	9.10992249055047	0.11	2.84177141255401	1.5920139617998	4.09152886330823	0.143735777637442	7.91606293306521	4.89947383393188	10.9326520321985	2.17	1.65	2.76	1.86021944299705	3.00555012215643	4.1508808013158	2.17104269732347	3.50774617946927	4.84444966161508	2.23007130654978	3.60193996219473	4.97374551431203	2.84177141255401	2.34793989235347	-0.268061764391924	7.36733646736493	-0.00786120539371692	0.0287669789647836	-0.0238855209922294	0.174330303882045	0.217695136083079	0.155360506517743	0.198980103117747	0.243367762109676	0.179357464637427	0.00212229524621359	0.00256783566397843	0.00262688838131982
135	9.10992249055047	0.11	2.84979843466774	1.60436294821724	4.09523392111825	0.141540802342463	7.23320092958271	4.45198317302407	10.0144186861414	2.07	1.45	2.78	1.75516941519275	2.85164892861079	3.94812844202883	2.06438126960497	3.35402986444285	4.64367845928073	2.10157444803819	3.41476526099795	4.72723603915113	2.84979843466774	2.25222721867381	-0.678353885046376	6.23183680758962	-0.00786120539371692	0.0287669789647836	-0.0238855209922294	0.174330303882045	0.217695136083079	0.155360506517743	0.198980103117747	0.243367762109676	0.179357464637427	0.00212229524621359	0.00256783566397843	0.00262688838131982
135	9.10992249055047	0.11	2.90796442133295	1.62239126591243	4.19353757675347	0.10752391843836	6.75563548651581	3.71686834712227	9.79440262590935	2.04	1.44	2.82	1.48031224981154	2.69055802681135	3.90080380381117	1.74484006345016	3.17135350248945	4.59786694152873	1.77345318435831	3.22346312835751	4.67356619304424	2.90796442133295	2.24717054183099	0.681930112333354	7.68095677996767	-0.00786120539371692	0.0287669789647836	-0.0238855209922294	0.174330303882045	0.217695136083079	0.155360506517743	0.198980103117747	0.243367762109676	0.179357464637427	0.00212229524621359	0.00256783566397843	0.00262688838131982
135	9.10992249055047	0.11	2.92683997855618	1.62197174642153	4.23170821069083	0.108392483998202	7.14123131873806	3.94347151990675	10.3389911175694	1.99	1.5	2.71	1.60243987529878	2.90185785953108	4.20127584376338	1.89695409172763	3.43519356020961	4.97343302869159	1.93889439271598	3.51066632933406	5.08441203055449	2.92683997855618	2.22324533369054	-0.784244487929967	6.2379925374088	-0.00786120539371692	0.0287669789647836	-0.0238855209922294	0.174330303882045	0.217695136083079	0.155360506517743	0.198980103117747	0.243367762109676	0.179357464637427	0.00212229524621359	0.00256783566397843	0.00262688838131982
135	9.10992249055047	0.11	3.02012630441048	1.71053141673652	4.32972119208443	0.138476158019668	7.82148384063586	4.77554792785344	10.8674197534183	2.16	1.63	2.89	1.81378412307373	2.97065036794631	4.12751661281889	2.11699380014674	3.46725298305543	4.81751216596412	2.16549566065078	3.54671219483572	4.93201311125713	3.02012630441048	2.34706005649275	-0.348989031109764	7.36467221658001	-0.00786120539371692	0.0287669789647836	-0.0238855209922294	0.174330303882045	0.217695136083079	0.155360506517743	0.198980103117747	0.243367762109676	0.179357464637427	0.00212229524621359	0.00256783566397843	0.00262688838131982
135	9.10992249055047	0.11	3.02167667377269	1.65102104809711	4.39233229944827	0.1316220090635	8.45704981083827	5.06552892298978	11.8485706986868	2.1	1.61	2.7	1.97155295392279	3.29156575542546	4.61157855692812	2.31267628195769	3.86108120399729	5.40948612603688	2.37436504855458	3.96527959271997	5.55255205998511	3.02167667377269	2.30409756537655	0.275525884270405	7.66705059039466	-0.00786120539371692	0.0287669789647836	-0.0238855209922294	0.174330303882045	0.217695136083079	0.155360506517743	0.198980103117747	0.243367762109676	0.179357464637427	0.00212229524621359	0.00256783566397843	0.00262688838131982
135	9.10992249055047	0.11	3.05817014168619	1.69294038960824	4.42339989376415	0.124773490112017	7.6863725896448	4.50799152725199	10.8647536520376	2.03	1.48	2.63	1.80312457712316	3.07442621431963	4.3457278515161	2.12728274998511	3.62713366275494	5.12698457552477	2.17448868015272	3.71072991446979	5.24618235851194	3.05817014168619	2.18829410523665	0.609709090010962	7.4856310939648	-0.00786120539371692	0.0287669789647836	-0.0238855209922294	0.174330303882045	0.217695136083079	0.155360506517743	0.198980103117747	0.243367762109676	0.179357464637427	0.00212229524621359	0.00256783566397843	0.00262688838131982
135	9.10992249055047	0.11	3.0687336411905	1.71226029877688	4.42520698360411	0.143101979301326	8.30561245900387	5.13240202214637	11.4788228958614	1.98	1.52	2.78	2.10045140989872	3.39909760075485	4.69774379161097	2.49034916476392	4.0300574586484	5.56976575253288	2.54300776993589	4.11452993292195	5.6860055489623	3.0687336411905	2.22385341252349	0.989154747151597	8.03551751946093	-0.00786120539371692	0.0287669789647836	-0.0238855209922294	0.174330303882045	0.217695136083079	0.155360506517743	0.198980103117747	0.243367762109676	0.179357464637427	0.00212229524621359	0.00256783566397843	0.00262688838131982
135	9.10992249055047	0.11	3.07759915722864	1.7135927288466	4.44160558561068	0.116010889555979	7.39856734168433	4.20991499274818	10.5872196906205	1.95	1.45	2.62	1.74011106942596	3.05809712341819	4.37608317741041	2.06762540476223	3.63367569674481	5.1997259887274	2.11285986758667	3.71246762186638	5.31078340831028	3.07759915722864	2.14834939189926	1.09253138719614	7.72957130457286	-0.00786120539371692	0.0287669789647836	-0.0238855209922294	0.174330303882045	0.217695136083079	0.155360506517743	0.198980103117747	0.243367762109676	0.179357464637427	0.00212229524621359	0.00256783566397843	0.00262688838131982
135	9.10992249055047	0.11	3.09994675103005	1.73174330914555	4.46815019291456	0.122054119322293	7.19594967411815	4.18272697113501	10.2091723771013	2.21	1.55	2.85	1.56284143596199	2.6887072475489	3.81457305913582	1.81813613286893	3.12791540138954	4.43769466991014	1.85571506961133	3.19210516880267	4.52758692334564	3.09994675103005	2.28066220428098	0.223410671204331	7.53110223527374	-0.00786120539371692	0.0287669789647836	-0.0238855209922294	0.174330303882045	0.217695136083079	0.155360506517743	0.198980103117747	0.243367762109676	0.179357464637427	0.00212229524621359	0.00256783566397843	0.00262688838131982
135	9.10992249055047	0.11	3.10980545681021	1.7412193797032	4.47839153391722	0.152280927111823	7.9144573439176	4.99897896253055	10.8299357253046	1.88	1.43	2.58	2.1277605428679	3.36870192509758	4.60964330732726	2.54492714869418	4.02916625828766	5.51340536788114	2.60081749425635	4.11705713302327	5.63366772475259	3.10980545681021	2.12543592004452	0.246621188739309	6.82694429081582	-0.00786120539371692	0.0287669789647836	-0.0238855209922294	0.174330303882045	0.217695136083079	0.155360506517743	0.198980103117747	0.243367762109676	0.179357464637427	0.00212229524621359	0.00256783566397843	0.00262688838131982
135	9.10992249055047	0.11	3.12238202453391	1.74785255957195	4.49691148949587	0.1335419035295	7.78346228015562	4.68801588536318	10.878908674948	2.02	1.49	2.55	1.88598684759496	3.13128364922077	4.37658045084658	2.22779123425821	3.69877779084504	5.16976434743187	2.28402135725353	3.79377109744134	5.30046572354971	3.12238202453391	2.18034774874962	-1.23039442316531	5.59551570186518	-0.00786120539371692	0.0287669789647836	-0.0238855209922294	0.174330303882045	0.217695136083079	0.155360506517743	0.198980103117747	0.243367762109676	0.179357464637427	0.00212229524621359	0.00256783566397843	0.00262688838131982
135	9.10992249055047	0.11	3.12297734426985	1.70002556234695	4.54592912619276	0.0996112552782037	7.14954186008018	3.79352219449925	10.5055615256611	2.1	1.55	2.73	1.47500683762968	2.77990284196292	4.08479884629616	1.72985986139156	3.26021698489733	4.7905741084031	1.77097186905493	3.34135768512497	4.90025183793739	3.12297734426985	2.28492296757083	-0.491411373779459	6.88050436479356	-0.00786120539371692	0.0287669789647836	-0.0238855209922294	0.174330303882045	0.217695136083079	0.155360506517743	0.198980103117747	0.243367762109676	0.179357464637427	0.00212229524621359	0.00256783566397843	0.00262688838131982
135	9.10992249055047	0.11	3.15217801202812	1.73658781336891	4.56776821068734	0.0796586714400662	6.00768661625939	2.819449123865	9.19592410865377	1.93	1.44	2.76	1.17740146061369	2.50880887937306	3.84021629813244	1.40219745871434	2.98780454478399	4.57341163085364	1.42738546798982	3.04146181444687	4.65679690211201	3.15217801202812	2.17528233023079	-1.14841089525963	5.5584706481823	-0.00786120539371692	0.0287669789647836	-0.0238855209922294	0.174330303882045	0.217695136083079	0.155360506517743	0.198980103117747	0.243367762109676	0.179357464637427	0.00212229524621359	0.00256783566397843	0.00262688838131982
135	9.10992249055047	0.11	3.15522245415234	1.72344212196462	4.58700278634006	0.1416310411016	8.60347599462816	5.29660547109574	11.9103465181606	2.13	1.53	2.78	2.03879310473312	3.3116885201865	4.58458393563988	2.38610282235571	3.87583679110706	5.36557075985841	2.43739836536815	3.95856925582561	5.47874125890969	3.15522245415234	2.28711082470285	0.182937866358375	7.39306044735387	-0.00786120539371692	0.0287669789647836	-0.0238855209922294	0.174330303882045	0.217695136083079	0.155360506517743	0.198980103117747	0.243367762109676	0.179357464637427	0.00212229524621359	0.00256783566397843	0.00262688838131982
135	9.10992249055047	0.11	3.16562215901451	1.77569847396988	4.55554584405915	0.152715659396636	8.50364419582102	5.37638883222409	11.6308995594179	2.15	1.41	2.82	2.05521349698596	3.25065854985565	4.44610360272534	2.40192236177977	3.79903570741401	5.19614905304825	2.4378321967718	3.85392327610401	5.27260956233732	3.16562215901451	2.2531167388243	0.210233004729076	7.31472223144851	-0.00786120539371692	0.0287669789647836	-0.0238855209922294	0.174330303882045	0.217695136083079	0.155360506517743	0.198980103117747	0.243367762109676	0.179357464637427	0.00212229524621359	0.00256783566397843	0.00262688838131982
135	9.10992249055047	0.11	3.18086643582738	1.73985291196932	4.62187995968545	0.129143559510762	7.83133614360283	4.65623009815937	11.0064421890463	2.08	1.61	2.85	1.8295560444557	3.07713924691068	4.32472244936565	2.15036249136211	3.61670517681437	5.08304786226663	2.20000424805149	3.70010344237474	5.20048074388342	3.18086643582738	2.27690063063017	0.474274030149619	7.70705255252499	-0.00786120539371692	0.0287669789647836	-0.0238855209922294	0.174330303882045	0.217695136083079	0.155360506517743	0.198980103117747	0.243367762109676	0.179357464637427	0.00212229524621359	0.00256783566397843	0.00262688838131982
135	9.10992249055047	0.11	3.19139506932634	1.79249328851831	4.59029685013437	0.123210384163279	7.20143024468988	4.20207254095933	10.2007879484204	1.85	1.36	2.7	1.81623703469273	3.11263172771788	4.40902642074303	2.18000240827571	3.73604575442892	5.29208910058214	2.21382811665405	3.79371364150744	5.37404621756784	3.19139506932634	2.10135427127973	0.539655298135111	6.93558626450866	-0.00786120539371692	0.0287669789647836	-0.0238855209922294	0.174330303882045	0.217695136083079	0.155360506517743	0.198980103117747	0.243367762109676	0.179357464637427	0.00212229524621359	0.00256783566397843	0.00262688838131982
135	9.10992249055047	0.11	3.21423549727092	1.79509759580672	4.63337339873511	0.135064557024318	7.77377174657749	4.70235750344329	10.8451859897117	1.89	1.43	2.7	1.99769840370732	3.30252461612103	4.60735082853475	2.38832943090312	3.94830206718205	5.50827470346099	2.43359968575014	4.02450624450502	5.61411739511572	3.21423549727092	2.14377963228899	0.00333959302448444	6.58288161643865	-0.00786120539371692	0.0287669789647836	-0.0238855209922294	0.174330303882045	0.217695136083079	0.155360506517743	0.198980103117747	0.243367762109676	0.179357464637427	0.00212229524621359	0.00256783566397843	0.00262688838131982
135	9.10992249055047	0.11	3.2252486081028	1.80430332719206	4.64619388901354	0.140009464241782	8.04804351113922	4.93386204079429	11.1622249814841	1.98	1.52	2.71	2.01936841275046	3.29396418393155	4.56855995511265	2.3942591603311	3.90548048161198	5.41670180289286	2.44973698773102	3.99520855536684	5.5403692089029	3.2252486081028	2.21243220030266	-0.680839654125798	6.27579594141908	-0.00786120539371692	0.0287669789647836	-0.0238855209922294	0.174330303882045	0.217695136083079	0.155360506517743	0.198980103117747	0.243367762109676	0.179357464637427	0.00212229524621359	0.00256783566397843	0.00262688838131982
135	9.10992249055047	0.11	3.22569829425742	1.81891969090835	4.63247689760649	0.108165050993186	6.75167835955125	3.72479301598589	9.77856370311662	1.96	1.46	2.69	1.53464977563304	2.78175502240339	4.02886026917373	1.82220090285909	3.30297934671469	4.78375779057028	1.8595793924624	3.37086686431229	4.8832120313149	3.22569829425742	2.16592107866373	0.670647151774276	7.45506975103163	-0.00786120539371692	0.0287669789647836	-0.0238855209922294	0.174330303882045	0.217695136083079	0.155360506517743	0.198980103117747	0.243367762109676	0.179357464637427	0.00212229524621359	0.00256783566397843	0.00262688838131982
135	9.10992249055047	0.11	3.29029099009717	1.82578835911619	4.75479362107814	0.117521341371446	7.83428625672697	4.48248211288583	11.1860904005681	1.93	1.48	2.71	1.87018767024727	3.26863224292616	4.66707681560504	2.22680368611565	3.89191012372683	5.55701656133801	2.27358301995548	3.97328857005096	5.67374248852188	3.29029099009717	2.17149822499096	-0.639852670042465	6.16027472448349	-0.00786120539371692	0.0287669789647836	-0.0238855209922294	0.174330303882045	0.217695136083079	0.155360506517743	0.198980103117747	0.243367762109676	0.179357464637427	0.00212229524621359	0.00256783566397843	0.00262688838131982
135	9.10992249055047	0.11	3.29401858158576	1.84246949381128	4.74556766936023	0.138199720391902	7.77147569636758	4.74150318940461	10.8014482033306	2.15	1.47	2.85	1.81190777293329	2.96977491291717	4.12764205290105	2.11742672042079	3.47053025997348	4.82363379952618	2.15146048869938	3.52906695155253	4.9050714536584	3.29401858158576	2.2382994656339	0.019857330757978	7.15458730029523	-0.00786120539371692	0.0287669789647836	-0.0238855209922294	0.174330303882045	0.217695136083079	0.155360506517743	0.198980103117747	0.243367762109676	0.179357464637427	0.00212229524621359	0.00256783566397843	0.00262688838131982
135	9.10992249055047	0.11	3.3008122880576	1.83279522040929	4.76882935570592	0.105900029155517	7.82935502965767	4.27749004268966	11.3812200166257	2.01	1.46	2.62	1.7251122750092	3.15757987330688	4.59004747160456	2.03884874190881	3.73183116567529	5.42481358944176	2.08514483117852	3.8154763077277	5.54599986801781	3.3008122880576	2.22681133961283	-0.260898715621636	6.79613029200662	-0.00786120539371692	0.0287669789647836	-0.0238855209922294	0.174330303882045	0.217695136083079	0.155360506517743	0.198980103117747	0.243367762109676	0.179357464637427	0.00212229524621359	0.00256783566397843	0.00262688838131982
135	9.10992249055047	0.11	3.32083684433712	1.81520808824183	4.82646560043241	0.0994679144847042	7.64202348199054	4.05196173067691	11.2320852333042	2	1.54	2.9	1.64152380166098	3.09592347419429	4.5503231467276	1.94194157980412	3.66251315780263	5.38308473580115	1.9786903599516	3.73053060905273	5.48634359611082	3.32083684433712	2.27628461813707	-1.04629463030509	6.09121755210204	-0.00786120539371692	0.0287669789647836	-0.0238855209922294	0.174330303882045	0.217695136083079	0.155360506517743	0.198980103117747	0.243367762109676	0.179357464637427	0.00212229524621359	0.00256783566397843	0.00262688838131982
135	9.10992249055047	0.11	3.32343956595851	1.81187123741183	4.83500789450519	0.116334742122929	8.39217902071988	4.78099703142259	12.0033610100172	2.1	1.55	2.83	1.86503101378462	3.27372597054679	4.68242092730896	2.18875208105671	3.8419599877341	5.49516789441149	2.23493844674231	3.92460112150037	5.61090426604435	3.32343956595851	2.28935475714246	2.52041228165347	9.92265484094527	-0.00786120539371692	0.0287669789647836	-0.0238855209922294	0.174330303882045	0.217695136083079	0.155360506517743	0.198980103117747	0.243367762109676	0.179357464637427	0.00212229524621359	0.00256783566397843	0.00262688838131982
135	9.10992249055047	0.11	3.3318924123419	1.86818124905265	4.79560357563114	0.119827911058739	8.12556456873932	4.68726423544421	11.5638649020344	2.08	1.63	2.84	1.83727387710882	3.18498953099685	4.53270518488488	2.15833550659373	3.74156301819158	5.32479052978942	2.2107424321927	3.83394759041035	5.45306383364319	3.3318924123419	2.3484704177106	-0.53919834232501	6.96028825184283	-0.00786120539371692	0.0287669789647836	-0.0238855209922294	0.174330303882045	0.217695136083079	0.155360506517743	0.198980103117747	0.243367762109676	0.179357464637427	0.00212229524621359	0.00256783566397843	0.00262688838131982
135	9.10992249055047	0.11	3.34849863827255	1.87254055287583	4.82445672366926	0.116131509000814	7.48880517209704	4.26315856839441	10.7144517757997	1.88	1.45	2.54	1.82188924150889	3.20039082663965	4.57889241177041	2.18109201823536	3.83137829028305	5.48166456233074	2.23368690751798	3.9226414806564	5.61179034938736	3.34849863827255	2.07841057334263	0.307397962560721	6.64788996974333	-0.00786120539371692	0.0287669789647836	-0.0238855209922294	0.174330303882045	0.217695136083079	0.155360506517743	0.198980103117747	0.243367762109676	0.179357464637427	0.00212229524621359	0.00256783566397843	0.00262688838131982
135	9.10992249055047	0.11	3.36910739819733	1.90037364581051	4.83784115058416	0.114124970465276	7.6430395637032	4.31837786446946	10.9677012629369	1.88	1.4	2.52	1.84182457507871	3.25982082590563	4.67781707673255	2.20395651752989	3.90075333582045	5.59755015411102	2.25393989319754	3.98790428958691	5.72159525376971	3.36910739819733	2.10356764624822	1.195843991632	7.73220132254111	-0.00786120539371692	0.0287669789647836	-0.0238855209922294	0.174330303882045	0.217695136083079	0.155360506517743	0.198980103117747	0.243367762109676	0.179357464637427	0.00212229524621359	0.00256783566397843	0.00262688838131982
135	9.10992249055047	0.11	3.37504790315769	1.89844775811951	4.85164804819587	0.139772604624845	8.82857665378396	5.40900459998033	12.2481487075876	1.97	1.51	2.57	2.21892480309879	3.62172879520409	5.02453278730939	2.63218426195344	4.29625083395644	5.96031740595944	2.7001653029389	4.40859784376785	6.1151733052747	3.37504790315769	2.18564820171489	0.905354852919812	7.74407270358985	-0.00786120539371692	0.0287669789647836	-0.0238855209922294	0.174330303882045	0.217695136083079	0.155360506517743	0.198980103117747	0.243367762109676	0.179357464637427	0.00212229524621359	0.00256783566397843	0.00262688838131982
135	9.10992249055047	0.11	3.37594690282218	1.88317575840894	4.86871804723541	0.103185151186961	6.83484380112914	3.68885734746041	9.98083025479787	1.78	1.33	2.64	1.64728495558452	3.0521471303631	4.45700930514169	1.99247422836639	3.69172587767186	5.39097752697734	2.0225501804428	3.74686839605131	5.47141505750126	3.37594690282218	2.06366459714703	-0.0541530630385276	6.11716879938764	-0.00786120539371692	0.0287669789647836	-0.0238855209922294	0.174330303882045	0.217695136083079	0.155360506517743	0.198980103117747	0.243367762109676	0.179357464637427	0.00212229524621359	0.00256783566397843	0.00262688838131982
135	9.10992249055047	0.11	3.3808745571747	1.8412134808436	4.92053563350581	0.114995200651014	7.90546703866702	4.48137090680506	11.329563170529	1.9	1.5	2.66	1.89748162934571	3.34729679582874	4.79711196231177	2.26680037643064	3.99880215937903	5.73080394232741	2.31823284799394	4.09115606738585	5.8628474479916	3.3808745571747	2.13784016282097	-0.590684254870377	6.17196190106194	-0.00786120539371692	0.0287669789647836	-0.0238855209922294	0.174330303882045	0.217695136083079	0.155360506517743	0.198980103117747	0.243367762109676	0.179357464637427	0.00212229524621359	0.00256783566397843	0.00262688838131982
135	9.10992249055047	0.11	3.39433505549648	1.91191096753195	4.87675914346102	0.130387200279379	7.76095406923565	4.63166231013316	10.8902458283381	2.04	1.48	2.79	1.84586864979616	3.09299358408928	4.34011851838241	2.17602660832724	3.64621628906637	5.11640596980551	2.21729014724187	3.71416329177854	5.21230261075473	3.39433505549648	2.18170294941141	-0.481716178007414	6.37431582892493	-0.00786120539371692	0.0287669789647836	-0.0238855209922294	0.174330303882045	0.217695136083079	0.155360506517743	0.198980103117747	0.243367762109676	0.179357464637427	0.00212229524621359	0.00256783566397843	0.00262688838131982
135	9.10992249055047	0.11	3.39552339216038	1.91607879279758	4.87496799152318	0.116225580579945	7.51855603518207	4.28157799099245	10.7555340793717	2.05	1.48	2.67	1.70349176594018	2.99137334988116	4.27925493382213	2.00746954765053	3.52516579510761	5.04286204256468	2.05243403774248	3.60450036058091	5.15428532881531	3.39552339216038	2.16091987241693	0.455380535411017	7.29129039121204	-0.00786120539371692	0.0287669789647836	-0.0238855209922294	0.174330303882045	0.217695136083079	0.155360506517743	0.198980103117747	0.243367762109676	0.179357464637427	0.00212229524621359	0.00256783566397843	0.00262688838131982
135	9.10992249055047	0.11	3.3958318170887	1.91293929209478	4.87872434208263	0.120619392637994	8.25123378625741	4.77279610323181	11.729671469283	1.92	1.53	2.73	2.0012747348343	3.45981377592615	4.91835281701801	2.3855481715601	4.12414761623544	5.86274706091078	2.43997450200574	4.21904159497435	5.99794912672186	3.3958318170887	2.17793883456207	0.864406397113816	7.80431777910869	-0.00786120539371692	0.0287669789647836	-0.0238855209922294	0.174330303882045	0.217695136083079	0.155360506517743	0.198980103117747	0.243367762109676	0.179357464637427	0.00212229524621359	0.00256783566397843	0.00262688838131982
135	9.10992249055047	0.11	3.47321418268303	1.92557575709591	5.02085260827014	0.124034141772653	8.44277367466343	4.93974594206282	11.945801407264	1.94	1.47	2.52	2.05402378124014	3.51063761391443	4.96725144658871	2.44385716692664	4.17692188941797	5.9099866119093	2.50490536232155	4.28204584838237	6.059445273611	3.47321418268303	2.13349982799773	-0.573036911412565	6.10998337574691	-0.00786120539371692	0.0287669789647836	-0.0238855209922294	0.174330303882045	0.217695136083079	0.155360506517743	0.198980103117747	0.243367762109676	0.179357464637427	0.00212229524621359	0.00256783566397843	0.00262688838131982
135	9.10992249055047	0.11	3.53996757237235	1.94192315741791	5.13801198732679	0.124455114049192	9.0241860102988	5.28715816048067	12.7612138601169	2.13	1.64	2.77	2.03302624263012	3.46999397794544	4.90696171326077	2.37884360723299	4.06023927211761	5.74163493700223	2.44063849533924	4.16477829776533	5.88921050727365	3.53996757237235	2.29561590986419	-0.494084319831081	6.93560484295151	-0.00786120539371692	0.0287669789647836	-0.0238855209922294	0.174330303882045	0.217695136083079	0.155360506517743	0.198980103117747	0.243367762109676	0.179357464637427	0.00212229524621359	0.00256783566397843	0.00262688838131982
135	9.10992249055047	0.11	3.54112275924491	1.95625472631579	5.12599079217404	0.12119744568764	8.27508013059645	4.79606280724508	11.7540974539478	1.91	1.42	2.79	2.01734346086463	3.48070479068196	4.94406612049929	2.4063959568587	4.15197218411478	5.89754841137086	2.44524500561674	4.21861668229018	5.99290857273142	3.54112275924491	2.17256446076633	-0.914193695380073	5.9392254958206	-0.00786120539371692	0.0287669789647836	-0.0238855209922294	0.174330303882045	0.217695136083079	0.155360506517743	0.198980103117747	0.243367762109676	0.179357464637427	0.00212229524621359	0.00256783566397843	0.00262688838131982
135	9.10992249055047	0.11	3.54807775448109	2.01108539341211	5.08507011555007	0.144499531451885	9.02353980256714	5.59555169725738	12.4515279078769	1.86	1.49	2.59	2.40307664518958	3.87526716393596	5.34745768268234	2.88011177324889	4.64454706664434	6.4089823600398	2.949405866246	4.75811377369184	6.56393246705088	3.54807775448109	2.12674037674473	0.694501231993943	7.25818212935607	-0.00786120539371692	0.0287669789647836	-0.0238855209922294	0.174330303882045	0.217695136083079	0.155360506517743	0.198980103117747	0.243367762109676	0.179357464637427	0.00212229524621359	0.00256783566397843	0.00262688838131982
135	9.10992249055047	0.11	3.56111880949556	2.00373959948904	5.11849801950208	0.162635294080788	10.3757109045584	6.6998992497784	14.0515225593385	1.95	1.52	2.64	2.77808122986624	4.3022389794034	5.82639672894056	3.30326635548085	5.11556002075064	6.92785368602043	3.38408542692777	5.2397733747182	7.09505021820297	3.56111880949556	2.2194399176678	0.0826791480511174	7.08180142510516	-0.00786120539371692	0.0287669789647836	-0.0238855209922294	0.174330303882045	0.217695136083079	0.155360506517743	0.198980103117747	0.243367762109676	0.179357464637427	0.00212229524621359	0.00256783566397843	0.00262688838131982
135	9.10992249055047	0.11	3.56394788484936	1.99416721388502	5.13372855581369	0.111002232243839	8.0077236313057	4.46955101823398	11.5458962443774	1.87	1.39	2.44	1.91123684832638	3.42420444758959	4.9371720468528	2.28836910854675	4.09988102001802	5.9113929314893	2.34256958859413	4.19858179291181	6.05330370711343	3.56394788484936	2.09387199981886	-0.197239458968449	6.30197781409834	-0.00786120539371692	0.0287669789647836	-0.0238855209922294	0.174330303882045	0.217695136083079	0.155360506517743	0.198980103117747	0.243367762109676	0.179357464637427	0.00212229524621359	0.00256783566397843	0.00262688838131982
135	9.10992249055047	0.11	3.57230634641144	2.0038389438817	5.14077374894118	0.15005697663287	9.41184917525849	5.91459472694055	12.9091036235764	2.06	1.56	2.7	2.33705274859471	3.7189340943694	5.1008154401441	2.75007822337024	4.3761783610679	6.00227849876555	2.81818238489567	4.48459229907874	6.15222699307039	3.57230634641144	2.22329821152104	-0.595120843673961	6.49255345413783	-0.00786120539371692	0.0287669789647836	-0.0238855209922294	0.174330303882045	0.217695136083079	0.155360506517743	0.198980103117747	0.243367762109676	0.179357464637427	0.00212229524621359	0.00256783566397843	0.00262688838131982
135	9.10992249055047	0.11	3.6117659556688	2.03226789298776	5.19126401834984	0.127828911011642	8.7374700975057	5.17412845950506	12.3008117355063	1.94	1.47	2.5	2.14949440989055	3.62981771290829	5.11014101592603	2.55692164174094	4.31783373011069	6.07874581848045	2.62191116147875	4.42843496262684	6.23555731633804	3.6117659556688	2.14804540018418	0.281590936067485	7.01565471121026	-0.00786120539371692	0.0287669789647836	-0.0238855209922294	0.174330303882045	0.217695136083079	0.155360506517743	0.198980103117747	0.243367762109676	0.179357464637427	0.00212229524621359	0.00256783566397843	0.00262688838131982
135	9.10992249055047	0.11	3.61293225625264	2.02245954252842	5.20340496997685	0.12321586131286	8.46046625576984	4.9368160205934	11.9841164909463	1.95	1.39	2.59	2.04601030257572	3.50634924447087	4.96668818636601	2.43253255164257	4.16875157660016	5.90497060155775	2.48102779158212	4.25219427041646	6.02204977836126	3.61293225625264	2.1422918106192	0.761921076204864	7.40913895576018	-0.00786120539371692	0.0287669789647836	-0.0238855209922294	0.174330303882045	0.217695136083079	0.155360506517743	0.198980103117747	0.243367762109676	0.179357464637427	0.00212229524621359	0.00256783566397843	0.00262688838131982
135	9.10992249055047	0.11	3.63630252805528	2.05889006826962	5.21371498784093	0.117528055134706	7.97629487173504	4.5638445212194	11.3887452222507	1.92	1.53	2.53	1.9118654301857	3.34139393998533	4.77092244978496	2.27849190639861	3.98215215785687	5.68581240931512	2.34177834922448	4.09241848598865	5.84154338707511	3.63630252805528	2.11933066588294	-1.29104645521033	5.3606269913321	-0.00786120539371692	0.0287669789647836	-0.0238855209922294	0.174330303882045	0.217695136083079	0.155360506517743	0.198980103117747	0.243367762109676	0.179357464637427	0.00212229524621359	0.00256783566397843	0.00262688838131982
135	9.10992249055047	0.11	3.67803377830976	2.02685273670423	5.32921481991529	0.125756908592445	8.4742502454631	4.98576472858683	11.9627357623394	1.89	1.5	2.54	2.11922353568571	3.60202126355972	5.08481899143373	2.53392383446474	4.30688286454382	6.07984189462291	2.59987511515995	4.419060831896	6.23861730567647	3.67803377830976	2.09277518212392	1.40671220668706	7.88436908299388	-0.00786120539371692	0.0287669789647836	-0.0238855209922294	0.174330303882045	0.217695136083079	0.155360506517743	0.198980103117747	0.243367762109676	0.179357464637427	0.00212229524621359	0.00256783566397843	0.00262688838131982
135	9.10992249055047	0.11	3.69410093513014	2.04149390235166	5.34670796790861	0.105673108687179	7.2277604988333	3.94487967025099	10.5106413274156	2.11	1.48	2.74	1.52944625325305	2.80223280261617	4.07501935197928	1.79263794399739	3.28444941376621	4.77626088353502	1.8287362046307	3.34788984821935	4.8717210407665	3.69410093513014	2.14868469208465	-0.0569313888663998	6.74874530324177	-0.00786120539371692	0.0287669789647836	-0.0238855209922294	0.174330303882045	0.217695136083079	0.155360506517743	0.198980103117747	0.243367762109676	0.179357464637427	0.00212229524621359	0.00256783566397843	0.00262688838131982
135	9.10992249055047	0.11	3.73150716774381	2.10450011528217	5.35851422020545	0.117205778136984	7.87880399146575	4.50281526667077	11.2547927162607	2.03	1.38	2.72	1.80166348344525	3.15246187195723	4.50326026046921	2.12571237304866	3.71946663089887	5.31322088874907	2.15884693412604	3.77766678281356	5.39585749492973	3.73150716774381	2.13427112754731	-0.210147823142623	6.43075972034172	-0.00786120539371692	0.0287669789647836	-0.0238855209922294	0.174330303882045	0.217695136083079	0.155360506517743	0.198980103117747	0.243367762109676	0.179357464637427	0.00212229524621359	0.00256783566397843	0.00262688838131982
135	9.10992249055047	0.11	3.85343878688787	2.15662114412541	5.55025642965032	0.123829283297513	8.86654848956817	5.18421818190566	12.5488787972307	1.94	1.4	2.49	2.15622153050115	3.68777742055056	5.21933331059997	2.56559451182653	4.38792646171346	6.2102584116004	2.62453475988405	4.48932025298151	6.35278000266407	3.85343878688787	2.07351014364326	0.257689050978203	6.72889638231951	-0.00786120539371692	0.0287669789647836	-0.0238855209922294	0.174330303882045	0.217695136083079	0.155360506517743	0.198980103117747	0.243367762109676	0.179357464637427	0.00212229524621359	0.00256783566397843	0.00262688838131982
135	9.10992249055047	0.11	3.91214777406097	2.20318670166014	5.6211088464618	0.138870710841957	9.04624340682554	5.52916069482699	12.5633261188241	1.93	1.42	2.52	2.3091959427312	3.77806863011675	5.2469413175023	2.7501387532092	4.49949385398584	6.24884895476248	2.81333995556861	4.60356892549587	6.39508516157074	3.91214777406097	2.08188836454482	-0.581320736873177	5.88778078911711	-0.00786120539371692	0.0287669789647836	-0.0238855209922294	0.174330303882045	0.217695136083079	0.155360506517743	0.198980103117747	0.243367762109676	0.179357464637427	0.00212229524621359	0.00256783566397843	0.00262688838131982
135	9.10992249055047	0.11	3.94564759605729	2.17126088782788	5.7200343042867	0.115727656421689	8.54488485504515	4.8570953985646	12.2326743115257	1.99	1.49	2.72	1.97637880878615	3.47696060407209	4.97754239935803	2.34031028670638	4.11721003686556	5.89410978702475	2.39111289209707	4.20635312978991	6.019499583522	3.94564759605729	2.12057426926861	-1.491766644131	5.27320360448732	-0.00786120539371692	0.0287669789647836	-0.0238855209922294	0.174330303882045	0.217695136083079	0.155360506517743	0.198980103117747	0.243367762109676	0.179357464637427	0.00212229524621359	0.00256783566397843	0.00262688838131982
135	9.10992249055047	0.11	3.95662479061727	2.19608550520195	5.7171640760326	0.158739572534811	10.4158745345541	6.67215049302763	14.1595985760805	1.87	1.43	2.5	2.86117586614348	4.46657323964548	6.07197061314747	3.42797604356524	5.35140333158621	7.27483061960718	3.51143830026967	5.48065965967097	7.4522614756106	3.95662479061727	2.06178114994227	-0.491351836355034	5.84778712636841	-0.00786120539371692	0.0287669789647836	-0.0238855209922294	0.174330303882045	0.217695136083079	0.155360506517743	0.198980103117747	0.243367762109676	0.179357464637427	0.00212229524621359	0.00256783566397843	0.00262688838131982
135	9.10992249055047	0.11	4.0670669400349	2.27278055862907	5.86135332144074	0.123802645857907	8.7907446584989	5.13944789222552	12.4420414247723	1.94	1.57	2.46	2.13214568374279	3.64691863280807	5.16169158187335	2.53550882137523	4.33684922884379	6.13818963631235	2.61269668391062	4.4720153954611	6.32404499767717	4.0670669400349	2.08448344971288	0.931809281512703	7.52053178429029	-0.00786120539371692	0.0287669789647836	-0.0238855209922294	0.174330303882045	0.217695136083079	0.155360506517743	0.198980103117747	0.243367762109676	0.179357464637427	0.00212229524621359	0.00256783566397843	0.00262688838131982
135	9.10992249055047	0.12	2.69004561671186	1.56697282647358	3.81311840695014	0.138928123623339	7.52239389457929	4.59846942675934	10.4463183623992	2.19	1.54	3.05	1.73245804561119	2.83403685345464	3.93561566129808	2.01878697235586	3.30242726132637	4.58606755029689	2.0492783045892	3.35192429587389	4.65662408128239	2.69004561671186	2.45118771611403	0.280866788042171	8.05741155512245	-0.00786120539371692	0.0287669789647836	-0.0238855209922294	0.174330303882045	0.217695136083079	0.155360506517743	0.198980103117747	0.243367762109676	0.179357464637427	0.00212229524621359	0.00256783566397843	0.00262688838131982
135	9.10992249055047	0.12	2.79290642319764	1.59934103644021	3.98647180995507	0.104410638388219	6.69923023916377	3.63590962878378	9.76255084954375	1.91	1.41	2.59	1.53070096955686	2.8203446370593	4.10998830456174	1.82626444076088	3.3649257587151	4.90358707666931	1.86498775612383	3.43517511939003	5.00447844762671	2.79290642319764	2.20926491777394	-0.757958919271016	5.94375217966397	-0.00786120539371692	0.0287669789647836	-0.0238855209922294	0.174330303882045	0.217695136083079	0.155360506517743	0.198980103117747	0.243367762109676	0.179357464637427	0.00212229524621359	0.00256783566397843	0.00262688838131982
135	9.10992249055047	0.12	2.81322260591892	1.61432541795821	4.01211979387962	0.152518165763498	8.47375070354922	5.35510846504281	11.5923929420556	2.17	1.57	3.04	2.02811998634675	3.20923157268872	4.39034315903068	2.36580128635551	3.74356755714234	5.12133382792918	2.40532139054239	3.80544927212689	5.20759379790554	2.81322260591892	2.45304524273305	0.146760985290568	8.00486497457121	-0.00786120539371692	0.0287669789647836	-0.0238855209922294	0.174330303882045	0.217695136083079	0.155360506517743	0.198980103117747	0.243367762109676	0.179357464637427	0.00212229524621359	0.00256783566397843	0.00262688838131982
135	9.10992249055047	0.12	2.83313157056446	1.66120370802799	4.00505943310094	0.202894381038191	8.85308670509559	6.11338610705875	11.5927873031324	2.02	1.46	2.59	2.4580038357852	3.55955287275866	4.66110190973213	2.90312007709386	4.20414698298537	5.50517388887687	2.96952583148634	4.30173300396275	5.63106959371059	2.83313157056446	2.19375025962414	0.294627154583135	7.01949899850289	-0.00786120539371692	0.0287669789647836	-0.0238855209922294	0.174330303882045	0.217695136083079	0.155360506517743	0.198980103117747	0.243367762109676	0.179357464637427	0.00212229524621359	0.00256783566397843	0.00262688838131982
135	9.10992249055047	0.12	2.84794151982966	1.62488680268049	4.07099623697884	0.137425868037371	7.47652071589971	4.55203857878941	10.40100285301	2.04	1.44	2.73	1.81761633403261	2.98535391116271	4.15309148829281	2.14359461512887	3.5207587258112	4.89792283649354	2.18316029516391	3.58598318034237	4.98867192758871	2.84794151982966	2.22202773333516	-0.716948307096167	6.13607003840055	-0.00786120539371692	0.0287669789647836	-0.0238855209922294	0.174330303882045	0.217695136083079	0.155360506517743	0.198980103117747	0.243367762109676	0.179357464637427	0.00212229524621359	0.00256783566397843	0.00262688838131982
135	9.10992249055047	0.12	2.84800254442515	1.65541325474319	4.04059183410712	0.165399285359127	8.89912617242378	5.7780426737106	12.020209671137	1.91	1.4	2.65	2.4286042851371	3.74044588743836	5.05228748973961	2.89649148912886	4.46106833658189	6.02564518403492	2.95108474082631	4.54625055638142	6.13993847627631	2.84800254442515	2.21110152596661	-0.786573515759251	5.94083050767574	-0.00786120539371692	0.0287669789647836	-0.0238855209922294	0.174330303882045	0.217695136083079	0.155360506517743	0.198980103117747	0.243367762109676	0.179357464637427	0.00212229524621359	0.00256783566397843	0.00262688838131982
135	9.10992249055047	0.12	2.88183939450525	1.64431062990758	4.11936815910292	0.153345796830811	8.50252109213962	5.38327043263162	11.6217717516476	2.04	1.43	2.71	2.14577983605229	3.38911792439964	4.632456012747	2.52967376159497	3.99545309554119	5.46123242948741	2.57608745702264	4.07026390969021	5.56299425942741	2.88183939450525	2.25597174906527	-0.0638621345616975	6.98852989416197	-0.00786120539371692	0.0287669789647836	-0.0238855209922294	0.174330303882045	0.217695136083079	0.155360506517743	0.198980103117747	0.243367762109676	0.179357464637427	0.00212229524621359	0.00256783566397843	0.00262688838131982
135	9.10992249055047	0.12	2.88200745363368	1.64642919885347	4.1175857084139	0.14009942709061	7.95907887142276	4.88047217680456	11.037685566041	2.06	1.58	2.79	1.92806861730473	3.14429621534913	4.36052381339354	2.26872350385135	3.6998365425425	5.13094958123366	2.32254572197052	3.78838838455506	5.25382377035501	2.88200745363368	2.31481140006434	-0.699740602607311	6.61167330285061	-0.00786120539371692	0.0287669789647836	-0.0238855209922294	0.174330303882045	0.217695136083079	0.155360506517743	0.198980103117747	0.243367762109676	0.179357464637427	0.00212229524621359	0.00256783566397843	0.00262688838131982
135	9.10992249055047	0.12	2.89301676416575	1.67914338636631	4.10689014196519	0.147553665573142	7.61957949834532	4.76017900008743	10.4789799966032	2.04	1.52	2.9	1.89954064775417	3.04057914116999	4.18161763458582	2.23991408311726	3.58541210854924	4.93091013398121	2.27992245720611	3.65107561577814	5.02311071084543	2.89301676416575	2.29739484872683	-0.240822633047869	6.92133776336188	-0.00786120539371692	0.0287669789647836	-0.0238855209922294	0.174330303882045	0.217695136083079	0.155360506517743	0.198980103117747	0.243367762109676	0.179357464637427	0.00212229524621359	0.00256783566397843	0.00262688838131982
135	9.10992249055047	0.12	2.91358034262279	1.66190092803388	4.1652597572117	0.107470821854441	6.87060063034408	3.77926547507871	9.96193578560945	1.99	1.53	2.78	1.5417498623762	2.80285882167466	4.06396778097312	1.82666644200226	3.32082932268412	4.81499220336599	1.86650402989749	3.39305269853408	4.9176646101643	2.91358034262279	2.22855809968043	0.455712144561866	7.48549940913796	-0.00786120539371692	0.0287669789647836	-0.0238855209922294	0.174330303882045	0.217695136083079	0.155360506517743	0.198980103117747	0.243367762109676	0.179357464637427	0.00212229524621359	0.00256783566397843	0.00262688838131982
135	9.10992249055047	0.12	2.95834967098808	1.70055485219448	4.21614448978168	0.123487392437625	7.22972523945448	4.22243719561724	10.2370132832917	2.02	1.56	2.78	1.70093223703816	2.91236367884423	4.1237951206503	2.00976907655908	3.44115910909369	4.8725491416283	2.05747594828799	3.52080896002446	4.9836614270083	2.95834967098808	2.29257958712183	0.301974190988997	7.54010894169173	-0.00786120539371692	0.0287669789647836	-0.0238855209922294	0.174330303882045	0.217695136083079	0.155360506517743	0.198980103117747	0.243367762109676	0.179357464637427	0.00212229524621359	0.00256783566397843	0.00262688838131982
135	9.10992249055047	0.12	3.03366638587523	1.72612335849901	4.34120941325145	0.164262283533032	8.63886548042103	5.59652198763563	11.6812089732064	1.97	1.46	2.57	2.29648249819572	3.54488080702341	4.7932791158511	2.72435106888142	4.20534440095192	5.68633773302242	2.7887471492554	4.30590801261296	5.82018288357238	3.03366638587523	2.12820518738055	-0.350698935641283	6.17950522680312	-0.00786120539371692	0.0287669789647836	-0.0238855209922294	0.174330303882045	0.217695136083079	0.155360506517743	0.198980103117747	0.243367762109676	0.179357464637427	0.00212229524621359	0.00256783566397843	0.00262688838131982
135	9.10992249055047	0.12	3.04312563234372	1.7775336679589	4.30871759672854	0.13472414466021	7.38790290595391	4.46468482757796	10.3111209843299	2.1	1.59	2.81	1.73544276992818	2.8717105861254	4.00797840232263	2.03516622010084	3.36767566183141	4.70018510356197	2.08340986763559	3.44521378485897	4.80953214723813	3.04312563234372	2.28585685411446	0.81501279452969	8.12700905511811	-0.00786120539371692	0.0287669789647836	-0.0238855209922294	0.174330303882045	0.217695136083079	0.155360506517743	0.198980103117747	0.243367762109676	0.179357464637427	0.00212229524621359	0.00256783566397843	0.00262688838131982
135	9.10992249055047	0.12	3.05002143341691	1.7614177756218	4.33862509121202	0.1203797518338	7.32533593505818	4.23373169251067	10.4169401776057	2.14	1.53	2.99	1.62448548024105	2.81073594848737	3.99698641673369	1.89998028345297	3.28740573496911	4.67483118648525	1.93110164514436	3.34113818027545	4.75140362100247	3.05002143341691	2.3530539770375	0.254336547342717	7.70513027007274	-0.00786120539371692	0.0287669789647836	-0.0238855209922294	0.174330303882045	0.217695136083079	0.155360506517743	0.198980103117747	0.243367762109676	0.179357464637427	0.00212229524621359	0.00256783566397843	0.00262688838131982
135	9.10992249055047	0.12	3.06843822229081	1.76522802873236	4.37164841584926	0.0982597769926604	6.50877099105645	3.4302842538746	9.5872577282383	2	1.47	2.64	1.38902487733773	2.63559639912047	3.88216792090321	1.64306730244358	3.11762757923592	4.59218785602825	1.68005663864835	3.18702810298474	4.69647804913937	3.06843822229081	2.20684879911565	1.31961752747843	8.19623214297711	-0.00786120539371692	0.0287669789647836	-0.0238855209922294	0.174330303882045	0.217695136083079	0.155360506517743	0.198980103117747	0.243367762109676	0.179357464637427	0.00212229524621359	0.00256783566397843	0.00262688838131982
135	9.10992249055047	0.12	3.07030369527325	1.74084042879425	4.39976696175225	0.135814214216405	7.81686860044027	4.73829727522485	10.8954399256557	1.97	1.5	2.76	1.94731814551752	3.2125316717367	4.47774519795587	2.31091372442288	3.81236293999947	5.31381215557606	2.35870593152409	3.8905807629671	5.42235615328959	3.07030369527325	2.21578329163247	-0.230199811660964	6.71425099239192	-0.00786120539371692	0.0287669789647836	-0.0238855209922294	0.174330303882045	0.217695136083079	0.155360506517743	0.198980103117747	0.243367762109676	0.179357464637427	0.00212229524621359	0.00256783566397843	0.00262688838131982
135	9.10992249055047	0.12	3.08638890282013	1.78915960748495	4.38361819815531	0.133098923057019	7.79930106612122	4.69160421889924	10.9069979133432	2.02	1.54	2.89	1.8883925250617	3.13925496414201	4.39011740322233	2.23087692727194	3.70859944391037	5.1863219605488	2.27358917595563	3.78009063642348	5.28426513226669	3.08638890282013	2.29293011915079	-0.698754120969348	6.58091702640073	-0.00786120539371692	0.0287669789647836	-0.0238855209922294	0.174330303882045	0.217695136083079	0.155360506517743	0.198980103117747	0.243367762109676	0.179357464637427	0.00212229524621359	0.00256783566397843	0.00262688838131982
135	9.10992249055047	0.12	3.11150493933881	1.82556568478067	4.39744419389695	0.118758082585828	7.20683708999801	4.14172648048684	10.2719476995092	2.02	1.63	2.77	1.66428139115291	2.89594325324555	4.12760511533818	1.96541580524191	3.41993407561301	4.87445234598411	2.01543023543739	3.50828543389623	5.00000152637722	3.11150493933881	2.30589327279709	0.0794620645718801	7.53868229282723	-0.00786120539371692	0.0287669789647836	-0.0238855209922294	0.174330303882045	0.217695136083079	0.155360506517743	0.198980103117747	0.243367762109676	0.179357464637427	0.00212229524621359	0.00256783566397843	0.00262688838131982
135	9.10992249055047	0.12	3.11222218046939	1.79665375517201	4.42779060576677	0.115137747393723	7.77914084841276	4.41211797583688	11.1461637209886	1.86	1.46	2.49	1.89966281885188	3.3493539187466	4.79904501864133	2.27809969939402	4.01658761741326	5.7550755354325	2.33667873591704	4.11940594251665	5.90171360111346	3.11222218046939	2.12789569010407	-0.267807376015208	6.33259292656877	-0.00786120539371692	0.0287669789647836	-0.0238855209922294	0.174330303882045	0.217695136083079	0.155360506517743	0.198980103117747	0.243367762109676	0.179357464637427	0.00212229524621359	0.00256783566397843	0.00262688838131982
135	9.10992249055047	0.12	3.11398658933168	1.81125410878601	4.41671906987735	0.126344259090354	7.24379785976771	4.26977573343342	10.217819986102	2.07	1.49	2.85	1.67984416636908	2.84990414878364	4.0199641311982	1.97492541596326	3.35051801183285	4.72611060770245	2.01017370452866	3.41065444502431	4.81262395283901	3.11398658933168	2.24943579930017	-1.37977003557674	5.73996070386136	-0.00786120539371692	0.0287669789647836	-0.0238855209922294	0.174330303882045	0.217695136083079	0.155360506517743	0.198980103117747	0.243367762109676	0.179357464637427	0.00212229524621359	0.00256783566397843	0.00262688838131982
135	9.10992249055047	0.12	3.11862376657492	1.81752497105396	4.41972256209588	0.162554454945114	8.24375268032447	5.32236451336454	11.1651408472844	2.07	1.54	2.6	2.09437233357578	3.2439505966115	4.39352885964722	2.46237098110309	3.81393971127875	5.16550844145441	2.52656023421663	3.91178763218922	5.30009359810664	3.11862376657492	2.24282527643036	-0.966788543696091	6.02698315504973	-0.00786120539371692	0.0287669789647836	-0.0238855209922294	0.174330303882045	0.217695136083079	0.155360506517743	0.198980103117747	0.243367762109676	0.179357464637427	0.00212229524621359	0.00256783566397843	0.00262688838131982
135	9.10992249055047	0.12	3.12028508889948	1.8072317687763	4.43333840902265	0.122777323111003	7.51202905725773	4.37702169159816	10.6470364229173	2.16	1.58	3	1.66212610237535	2.8526108522234	4.04309560207146	1.93991361835474	3.3293614919989	4.71880936564305	1.97540776173527	3.39031565925139	4.80542284206046	3.12028508889948	2.37516423234609	1.00658006923229	8.57765206254101	-0.00786120539371692	0.0287669789647836	-0.0238855209922294	0.174330303882045	0.217695136083079	0.155360506517743	0.198980103117747	0.243367762109676	0.179357464637427	0.00212229524621359	0.00256783566397843	0.00262688838131982
135	9.10992249055047	0.12	3.12556053050053	1.82099157170895	4.43012948929211	0.158444444201593	8.37663936541377	5.36253581891271	11.3907429119148	1.97	1.47	2.61	2.20253711406723	3.44051018333733	4.67848325260744	2.61344071472139	4.08236907115877	5.55129742759615	2.6736507673446	4.17611436384532	5.67940345340495	3.12556053050053	2.19671567928348	1.65459917006784	8.41277785871243	-0.00786120539371692	0.0287669789647836	-0.0238855209922294	0.174330303882045	0.217695136083079	0.155360506517743	0.198980103117747	0.243367762109676	0.179357464637427	0.00212229524621359	0.00256783566397843	0.00262688838131982
135	9.10992249055047	0.12	3.12820762198333	1.78193624246358	4.47447900150308	0.157315288011476	8.52983602814145	5.44754787656903	11.6121241797139	1.91	1.36	2.8	2.29380501572669	3.59166750031391	4.88952998490113	2.73682740620907	4.28535729124973	5.83388717629038	2.77058731084489	4.33769386737284	5.9054259219705	3.12820762198333	2.22834137372959	7.34253080478749e-05	6.83313465088644	-0.00786120539371692	0.0287669789647836	-0.0238855209922294	0.174330303882045	0.217695136083079	0.155360506517743	0.198980103117747	0.243367762109676	0.179357464637427	0.00212229524621359	0.00256783566397843	0.00262688838131982
135	9.10992249055047	0.12	3.16319326586172	1.84000145081857	4.48638508090486	0.134607260389167	7.44867170955891	4.4999303843743	10.3974130347435	2.28	1.59	2.97	1.63470240985303	2.70589999260914	3.77709757536525	1.89130095545987	3.130643969541	4.36998698362212	1.92883931333159	3.19146789152598	4.45484632101889	3.16319326586172	2.34625971386134	0.0837297034332088	7.65684874035223	-0.00786120539371692	0.0287669789647836	-0.0238855209922294	0.174330303882045	0.217695136083079	0.155360506517743	0.198980103117747	0.243367762109676	0.179357464637427	0.00212229524621359	0.00256783566397843	0.00262688838131982
135	9.10992249055047	0.12	3.17093911602387	1.83104509027734	4.51083314177041	0.159276937921179	9.26331542081698	5.94053268536522	12.5860981562687	2.06	1.52	2.7	2.34685955361626	3.65955402401234	4.97224849440843	2.76150865832478	4.30613332073719	5.8507579831496	2.82479925001674	4.40415284868352	5.9851016763019	3.17093911602387	2.23397345690427	1.24030120960458	8.30111103898603	-0.00786120539371692	0.0287669789647836	-0.0238855209922294	0.174330303882045	0.217695136083079	0.155360506517743	0.198980103117747	0.243367762109676	0.179357464637427	0.00212229524621359	0.00256783566397843	0.00262688838131982
135	9.10992249055047	0.12	3.1844341112473	1.81117088047212	4.55769734202248	0.134180306681731	7.8408820826827	4.73117327310204	10.9505908922634	1.96	1.49	2.78	1.94986527600608	3.23147406018741	4.51308284436874	2.31536730640535	3.83721351547961	5.35905972455386	2.36058861450406	3.91272713887672	5.46461510676631	3.1844341112473	2.24480068395737	0.823091877753245	7.89695397136456	-0.00786120539371692	0.0287669789647836	-0.0238855209922294	0.174330303882045	0.217695136083079	0.155360506517743	0.198980103117747	0.243367762109676	0.179357464637427	0.00212229524621359	0.00256783566397843	0.00262688838131982
135	9.10992249055047	0.12	3.21273837444117	1.87339556905283	4.55208117982952	0.146546142724022	8.79705822360926	5.48249921715304	12.1116172300655	2.09	1.56	2.79	2.14261932343796	3.43798442876966	4.73334953410137	2.51548430238138	4.03627269100008	5.55706107961878	2.57198493313519	4.12808095184689	5.68439669822409	3.21273837444117	2.30547062446748	0.142727006056761	7.56958627696987	-0.00786120539371692	0.0287669789647836	-0.0238855209922294	0.174330303882045	0.217695136083079	0.155360506517743	0.198980103117747	0.243367762109676	0.179357464637427	0.00212229524621359	0.00256783566397843	0.00262688838131982
135	9.10992249055047	0.12	3.21450685133916	1.83583251824019	4.59318118443812	0.114023148545632	7.05041202569494	3.98199324442171	10.1188308069682	1.92	1.41	2.44	1.66792677612901	2.95318707957939	4.23844738302976	1.98772337601975	3.51941048962775	5.05109760323575	2.03636275804776	3.60643203177323	5.17536774444669	3.21450685133916	2.09684022844062	-0.502057725515069	5.86785088267723	-0.00786120539371692	0.0287669789647836	-0.0238855209922294	0.174330303882045	0.217695136083079	0.155360506517743	0.198980103117747	0.243367762109676	0.179357464637427	0.00212229524621359	0.00256783566397843	0.00262688838131982
135	9.10992249055047	0.12	3.21613479822953	1.82565854281329	4.60661105364576	0.131767595642455	8.35424997416203	5.00608682498264	11.7024131233414	1.99	1.46	2.75	2.03616080930323	3.39798269251358	4.75980457572392	2.41088374135086	4.02332722903941	5.63577071672796	2.45699404777028	4.09884023602702	5.7416966451536	3.21613479822953	2.20334420161246	0.279515636993557	7.16964194841667	-0.00786120539371692	0.0287669789647836	-0.0238855209922294	0.174330303882045	0.217695136083079	0.155360506517743	0.198980103117747	0.243367762109676	0.179357464637427	0.00212229524621359	0.00256783566397843	0.00262688838131982
135	9.10992249055047	0.12	3.22268601626365	1.86557601526783	4.57979601725946	0.176177794359385	9.10795625123998	6.03293897503404	12.1829735274459	2	1.47	2.63	2.44982838919261	3.69851740323399	4.94720641727537	2.89965611349572	4.37762442727353	5.85559274105135	2.96577862203966	4.47763093562654	5.98909302946172	3.22268601626365	2.23169562547659	-0.332005143353253	6.57090153663848	-0.00786120539371692	0.0287669789647836	-0.0238855209922294	0.174330303882045	0.217695136083079	0.155360506517743	0.198980103117747	0.243367762109676	0.179357464637427	0.00212229524621359	0.00256783566397843	0.00262688838131982
135	9.10992249055047	0.12	3.24308503427693	1.85445876046525	4.63171130808861	0.122549798224899	7.53691412636927	4.38819467219279	10.6856335805457	1.94	1.52	2.71	1.82241807866114	3.13008186447396	4.43774565028678	2.16769762119157	3.72311441112338	5.27853120105519	2.21728681954192	3.80821588854599	5.39814442666939	3.24308503427693	2.20278481730826	-0.182610125959226	6.69749324475209	-0.00786120539371692	0.0287669789647836	-0.0238855209922294	0.174330303882045	0.217695136083079	0.155360506517743	0.198980103117747	0.243367762109676	0.179357464637427	0.00212229524621359	0.00256783566397843	0.00262688838131982
135	9.10992249055047	0.12	3.27126972389125	1.91636088936924	4.62617855841326	0.125458371978323	7.11485520324786	4.18199105224969	10.047719354246	1.84	1.35	2.53	1.81876632612887	3.09428186174354	4.3697973973582	2.18617687977482	3.71936040846348	5.25254393715214	2.22807468091797	3.78998852664172	5.35280908283704	3.27126972389125	2.05932303741017	0.309856360119577	6.45841698160523	-0.00786120539371692	0.0287669789647836	-0.0238855209922294	0.174330303882045	0.217695136083079	0.155360506517743	0.198980103117747	0.243367762109676	0.179357464637427	0.00212229524621359	0.00256783566397843	0.00262688838131982
135	9.10992249055047	0.12	3.2742096930232	1.86977420855273	4.67864517749367	0.120080769343902	7.76701228803066	4.48436570924778	11.0496588668135	2.11	1.59	2.67	1.74196202976155	3.01711353793897	4.29226504611639	2.04253722331169	3.53771586458836	5.03289450586504	2.09702807220735	3.63274069943383	5.16739005863628	3.2742096930232	2.26907484280618	0.0113503758487759	7.25406052805689	-0.00786120539371692	0.0287669789647836	-0.0238855209922294	0.174330303882045	0.217695136083079	0.155360506517743	0.198980103117747	0.243367762109676	0.179357464637427	0.00212229524621359	0.00256783566397843	0.00262688838131982
135	9.10992249055047	0.12	3.28479108229138	1.88216989744292	4.68741226713983	0.137332362896031	8.56383148802232	5.21271996418922	11.9149430118554	2.2	1.5	2.79	1.95649955178	3.21427826220111	4.47205697262221	2.27814348502505	3.742698062685	5.20725264034495	2.32327803750509	3.81699196586159	5.31184939510858	3.28479108229138	2.29047768210882	-0.897952708708713	6.43017993384458	-0.00786120539371692	0.0287669789647836	-0.0238855209922294	0.174330303882045	0.217695136083079	0.155360506517743	0.198980103117747	0.243367762109676	0.179357464637427	0.00212229524621359	0.00256783566397843	0.00262688838131982
135	9.10992249055047	0.12	3.28700325638034	1.86853839449614	4.70546811826453	0.15243763222336	8.46597459793391	5.34922323415447	11.5827259617134	2.03	1.46	2.75	2.1426935847754	3.39114459535765	4.6395956059399	2.52867681446033	4.00202286210802	5.47536890975572	2.57662160218686	4.07725856274482	5.57870837592684	3.28700325638034	2.24974530260399	-0.929415393402852	6.09990277305095	-0.00786120539371692	0.0287669789647836	-0.0238855209922294	0.174330303882045	0.217695136083079	0.155360506517743	0.198980103117747	0.243367762109676	0.179357464637427	0.00212229524621359	0.00256783566397843	0.00262688838131982
135	9.10992249055047	0.12	3.30377399718969	1.92505967236634	4.68248832201304	0.202575272832873	10.1361338778917	6.99628003475589	13.2759877210275	2	1.42	2.56	2.83139525441176	4.1020944298074	5.37279360520305	3.34882580142418	4.85174213844313	6.35465847546208	3.42322229754222	4.95898027850915	6.49503783542279	3.30377399718969	2.18409848136043	-0.767921744623255	5.94692612008831	-0.00786120539371692	0.0287669789647836	-0.0238855209922294	0.174330303882045	0.217695136083079	0.155360506517743	0.198980103117747	0.243367762109676	0.179357464637427	0.00212229524621359	0.00256783566397843	0.00262688838131982
135	9.10992249055047	0.12	3.32360889753464	1.93586203976907	4.71135575530022	0.116771558165553	8.00283747419317	4.56648705804643	11.4391878903399	2.25	1.66	3	1.67947591075434	2.94330687566637	4.2071378405784	1.94775623340822	3.41347218927214	4.87918814513606	1.99014175941093	3.48893711101677	4.98732739888969	3.32360889753464	2.42538927878629	-0.685586318001449	7.25527404581134	-0.00786120539371692	0.0287669789647836	-0.0238855209922294	0.174330303882045	0.217695136083079	0.155360506517743	0.198980103117747	0.243367762109676	0.179357464637427	0.00212229524621359	0.00256783566397843	0.00262688838131982
135	9.10992249055047	0.12	3.33497040381193	1.90220942078191	4.76773138684195	0.129579000876391	8.07151167576571	4.80534978387967	11.3376735676517	2.03	1.54	2.7	1.92160194964589	3.22770105617963	4.53380016271337	2.26694347146205	3.80776874132852	5.34859401119499	2.32110927512053	3.89832597189866	5.47593949335372	3.33497040381193	2.23701372503985	0.230629194638503	7.31267716618746	-0.00786120539371692	0.0287669789647836	-0.0238855209922294	0.174330303882045	0.217695136083079	0.155360506517743	0.198980103117747	0.243367762109676	0.179357464637427	0.00212229524621359	0.00256783566397843	0.00262688838131982
135	9.10992249055047	0.12	3.3453693488689	1.90798076110787	4.78275793662994	0.120925286379786	7.26563449922351	4.20710030751106	10.324168690936	2.05	1.45	2.68	1.66885291520968	2.88209798402704	4.0953430528444	1.96540249131444	3.39423714720082	4.82307180308719	2.00579632823387	3.46403765781997	4.92153441564981	3.3453693488689	2.17732473722794	1.26419588282633	8.05960077142395	-0.00786120539371692	0.0287669789647836	-0.0238855209922294	0.174330303882045	0.217695136083079	0.155360506517743	0.198980103117747	0.243367762109676	0.179357464637427	0.00212229524621359	0.00256783566397843	0.00262688838131982
135	9.10992249055047	0.12	3.3589959624156	1.94049381881275	4.77749810601845	0.115978441078303	7.52006169762755	4.27853457321414	10.761588822041	1.95	1.41	2.69	1.7704893281142	3.11185728538077	4.45322524264735	2.10425086690011	3.698485094743	5.2927193225859	2.14241359184077	3.76482835293955	5.38875707820639	3.3589959624156	2.1639808224512	-1.60024406232326	5.16219645994354	-0.00786120539371692	0.0287669789647836	-0.0238855209922294	0.174330303882045	0.217695136083079	0.155360506517743	0.198980103117747	0.243367762109676	0.179357464637427	0.00212229524621359	0.00256783566397843	0.00262688838131982
135	9.10992249055047	0.12	3.3599784437767	1.90887625404239	4.81108063351101	0.132099223062755	7.881279295204	4.72724009516439	11.0353184952436	2	1.52	2.8	1.91683258549168	3.19575326496773	4.47467394444377	2.26808083682634	3.78135617808234	5.29463151933833	2.31515829291197	3.85953061389211	5.40615977660474	3.3599784437767	2.2230110488801	-0.952840193662159	6.04970877890396	-0.00786120539371692	0.0287669789647836	-0.0238855209922294	0.174330303882045	0.217695136083079	0.155360506517743	0.198980103117747	0.243367762109676	0.179357464637427	0.00212229524621359	0.00256783566397843	0.00262688838131982
135	9.10992249055047	0.12	3.36069967579672	1.95970100129015	4.76169835030329	0.138835941059203	7.85906211604299	4.80309851790333	10.9150257141827	2.14	1.5	2.82	1.84198797023075	3.01394981199901	4.18591165376726	2.15413884391079	3.52470616993842	4.89527349596605	2.19463363939977	3.59101965259179	4.98816521058976	3.36069967579672	2.24414750587289	0.0862707712914816	7.16899482047596	-0.00786120539371692	0.0287669789647836	-0.0238855209922294	0.174330303882045	0.217695136083079	0.155360506517743	0.198980103117747	0.243367762109676	0.179357464637427	0.00212229524621359	0.00256783566397843	0.00262688838131982
135	9.10992249055047	0.12	3.36666478117547	1.92912254750658	4.80420701484436	0.155268263268672	8.83456906773383	5.61728884142794	12.0518492940397	1.98	1.39	2.63	2.29291184915729	3.6061681479167	4.91942444667611	2.71699005482081	4.27313548817948	5.82928092153815	2.76783835531929	4.35201236434942	5.93815711258168	3.36666478117547	2.16871906031758	0.508781496360759	7.22598038701795	-0.00786120539371692	0.0287669789647836	-0.0238855209922294	0.174330303882045	0.217695136083079	0.155360506517743	0.198980103117747	0.243367762109676	0.179357464637427	0.00212229524621359	0.00256783566397843	0.00262688838131982
135	9.10992249055047	0.12	3.36690151850311	1.95443784439484	4.77936519261138	0.133948784836263	7.58082589122947	4.57125635270882	10.5903954297501	1.95	1.43	2.84	1.88874141901852	3.13222859239746	4.37571576577641	2.24403992810144	3.72144431974886	5.19884871139627	2.27808587969048	3.77731706376653	5.27673777858281	3.36690151850311	2.18472680708177	1.46424052232413	8.19550163344695	-0.00786120539371692	0.0287669789647836	-0.0238855209922294	0.174330303882045	0.217695136083079	0.155360506517743	0.198980103117747	0.243367762109676	0.179357464637427	0.00212229524621359	0.00256783566397843	0.00262688838131982
135	9.10992249055047	0.12	3.41478946954546	1.96054050991576	4.86903842917516	0.120950958035708	7.68522707186531	4.45045219410873	10.9200019496219	2	1.43	2.66	1.80371501629469	3.11473056412282	4.42574611195096	2.13400896408086	3.68509597385798	5.23618298363511	2.17645405753774	3.75948926171751	5.3416881323272	3.41478946954546	2.16651583903518	-0.603354826583446	6.13944692066343	-0.00786120539371692	0.0287669789647836	-0.0238855209922294	0.174330303882045	0.217695136083079	0.155360506517743	0.198980103117747	0.243367762109676	0.179357464637427	0.00212229524621359	0.00256783566397843	0.00262688838131982
135	9.10992249055047	0.12	3.41707797605161	2.00111073618222	4.833045215921	0.153012895839986	8.70191287183087	5.50541386442965	11.8984118792321	2.1	1.56	2.88	2.14155236857755	3.38495934742146	4.62836632626538	2.51179601776082	3.97017020638298	5.42854439500514	2.56188386040111	4.05015697473086	5.53846340417176	3.41707797605161	2.27623216444663	0.897923432051846	8.17713170369205	-0.00786120539371692	0.0287669789647836	-0.0238855209922294	0.174330303882045	0.217695136083079	0.155360506517743	0.198980103117747	0.243367762109676	0.179357464637427	0.00212229524621359	0.00256783566397843	0.00262688838131982
135	9.10992249055047	0.12	3.42532567547894	2.01000537011888	4.840645980839	0.154025594024508	8.90058002595408	5.64381866564573	12.1573413862624	1.99	1.49	2.75	2.29733147295248	3.62300488951252	4.94867830607256	2.72057708853112	4.29048407253848	5.86039105654584	2.77616649242937	4.37981220437773	5.98024186173683	3.42532567547894	2.20569188410654	-0.742244395362	6.15069330644044	-0.00786120539371692	0.0287669789647836	-0.0238855209922294	0.174330303882045	0.217695136083079	0.155360506517743	0.198980103117747	0.243367762109676	0.179357464637427	0.00212229524621359	0.00256783566397843	0.00262688838131982
135	9.10992249055047	0.12	3.43967446855106	2.01281084226935	4.86653809483277	0.143580277925782	7.98727681116215	4.94162583728817	11.0329277850361	1.91	1.45	2.59	2.08295490630028	3.36673353458882	4.65051216287737	2.48584036736903	4.01792765707113	5.55001494677324	2.54128534928147	4.10913433386939	5.67513311673772	3.43967446855106	2.14878037807297	0.498298193857805	7.16289275071199	-0.00786120539371692	0.0287669789647836	-0.0238855209922294	0.174330303882045	0.217695136083079	0.155360506517743	0.198980103117747	0.243367762109676	0.179357464637427	0.00212229524621359	0.00256783566397843	0.00262688838131982
135	9.10992249055047	0.12	3.44576794462961	1.9813336591384	4.91020223012083	0.180872214646252	10.1733324500215	6.79316201257305	13.55350288747	1.95	1.49	2.59	2.81254902866799	4.21202913277596	5.61150923688393	3.3431444939208	5.00664054562023	6.67013659731965	3.425927352389	5.13058053893764	6.83620136882873	3.44576794462961	2.17794084756895	-0.592731192366002	6.20076413749556	-0.00786120539371692	0.0287669789647836	-0.0238855209922294	0.174330303882045	0.217695136083079	0.155360506517743	0.198980103117747	0.243367762109676	0.179357464637427	0.00212229524621359	0.00256783566397843	0.00262688838131982
135	9.10992249055047	0.12	3.47005944765669	2.03293343503872	4.90718546027465	0.113876572722753	7.24178912410095	4.08779230388839	10.3957859443135	1.97	1.45	2.67	1.67864282065944	2.9738246021791	4.26900638369876	1.99172505451747	3.52847008011731	5.06521510571715	2.03263638076433	3.60058434291443	5.16914790641007	3.47005944765669	2.1308202428498	-0.0797898586709381	6.58899353112566	-0.00786120539371692	0.0287669789647836	-0.0238855209922294	0.174330303882045	0.217695136083079	0.155360506517743	0.198980103117747	0.243367762109676	0.179357464637427	0.00212229524621359	0.00256783566397843	0.00262688838131982
135	9.10992249055047	0.12	3.47617474093545	2.03808992717984	4.91425955469106	0.157591842603507	9.01193620828288	5.75883192470725	12.2650404918585	1.84	1.44	2.69	2.49514470407119	3.90462600706436	5.31410731005753	2.99656882637407	4.68929940308772	6.38202997980137	3.05541129667633	4.7818881593976	6.50952784247949	3.47617474093545	2.1584897059743	0.0377882430642439	6.61578111280112	-0.00786120539371692	0.0287669789647836	-0.0238855209922294	0.174330303882045	0.217695136083079	0.155360506517743	0.198980103117747	0.243367762109676	0.179357464637427	0.00212229524621359	0.00256783566397843	0.00262688838131982
135	9.10992249055047	0.12	3.48667998080321	2.010329116248	4.96303084535842	0.137314874895228	8.36159486907844	5.08937900976629	11.6338107283906	1.92	1.41	2.52	2.13219902396535	3.50309622931019	4.87399343465503	2.54112530014452	4.17494162462652	5.80875794910853	2.59832804957987	4.26735849287343	5.93846786215188	3.48667998080321	2.11387967010233	0.512606360035649	7.05612348014635	-0.00786120539371692	0.0287669789647836	-0.0238855209922294	0.174330303882045	0.217695136083079	0.155360506517743	0.198980103117747	0.243367762109676	0.179357464637427	0.00212229524621359	0.00256783566397843	0.00262688838131982
135	9.10992249055047	0.12	3.48818990879213	2.04454603749526	4.931833780089	0.153381690797515	9.01305011524733	5.70696283135087	12.3191373991438	1.99	1.41	2.53	2.32350756569064	3.66953329670958	5.01555902772853	2.75169746519735	4.34577688496215	5.93985630472695	2.81251987476144	4.44296604202152	6.07133464687558	3.48818990879213	2.15929375550808	-0.0175556053628745	6.68294355187101	-0.00786120539371692	0.0287669789647836	-0.0238855209922294	0.174330303882045	0.217695136083079	0.155360506517743	0.198980103117747	0.243367762109676	0.179357464637427	0.00212229524621359	0.00256783566397843	0.00262688838131982
135	9.10992249055047	0.12	3.49109617543245	2.0269230399843	4.95526931088061	0.112172132607011	7.13907258375956	4.00326679848753	10.2748783690316	1.95	1.37	2.68	1.65444304186528	2.9503876599068	4.24633227794831	1.96576706805088	3.50557544325587	5.04538381846086	1.99793886193558	3.56217586849491	5.12698431511343	3.49109617543245	2.12878276501793	1.16262546544677	7.71168257576234	-0.00786120539371692	0.0287669789647836	-0.0238855209922294	0.174330303882045	0.217695136083079	0.155360506517743	0.198980103117747	0.243367762109676	0.179357464637427	0.00212229524621359	0.00256783566397843	0.00262688838131982
135	9.10992249055047	0.12	3.49891167727216	1.9986240431701	4.99919931137422	0.151091334802148	9.0179821017988	5.68060305549597	12.3553611481016	1.89	1.38	2.7	2.41268984521562	3.8301556417141	5.24762143821257	2.88430659676867	4.57884928970611	6.27339198264356	2.93072047080059	4.65278509981612	6.37697780347626	3.49891167727216	2.16171770316597	-0.489296216300664	6.22538650261867	-0.00786120539371692	0.0287669789647836	-0.0238855209922294	0.174330303882045	0.217695136083079	0.155360506517743	0.198980103117747	0.243367762109676	0.179357464637427	0.00212229524621359	0.00256783566397843	0.00262688838131982
135	9.10992249055047	0.12	3.50302288122574	2.04226643983367	4.9637793226178	0.186394810786558	10.586455317404	7.13322156945726	14.0396890653508	1.93	1.49	2.74	2.98108914595282	4.424251613879	5.86741408180517	3.55085589604813	5.26984573744488	6.98883557884163	3.62512242185463	5.37816798828252	7.13447068500791	3.50302288122574	2.21965973093148	-1.97189679622537	4.99381504497897	-0.00786120539371692	0.0287669789647836	-0.0238855209922294	0.174330303882045	0.217695136083079	0.155360506517743	0.198980103117747	0.243367762109676	0.179357464637427	0.00212229524621359	0.00256783566397843	0.00262688838131982
135	9.10992249055047	0.12	3.51422842759364	1.99686582307457	5.03159103211272	0.123824322586218	7.87905217739081	4.60676015032376	11.1513442044579	1.93	1.41	2.6	1.92171402222776	3.28675350074217	4.65179297925657	2.2880689841563	3.9133391631796	5.53860934220289	2.33527066020757	3.99544563833663	5.65267558361195	3.51422842759364	2.11110702891156	-0.4855444832644	6.09890961950162	-0.00786120539371692	0.0287669789647836	-0.0238855209922294	0.174330303882045	0.217695136083079	0.155360506517743	0.198980103117747	0.243367762109676	0.179357464637427	0.00212229524621359	0.00256783566397843	0.00262688838131982
135	9.10992249055047	0.12	3.51673562819853	2.0294925051547	5.00397875124236	0.122332260047001	8.57354538076031	4.98812171598429	12.1589690455363	1.96	1.54	2.62	2.06043911460983	3.54146696075862	5.02249480690741	2.44789427240071	4.2074219168466	5.96694956129248	2.51137878778246	4.31526509656104	6.12311936987736	3.51673562819853	2.17931809374992	0.101211931969502	7.02485619783337	-0.00786120539371692	0.0287669789647836	-0.0238855209922294	0.174330303882045	0.217695136083079	0.155360506517743	0.198980103117747	0.243367762109676	0.179357464637427	0.00212229524621359	0.00256783566397843	0.00262688838131982
135	9.10992249055047	0.12	3.51999995561794	2.04583906124638	4.9941608499895	0.109312653570662	6.94398321428955	3.8492618954803	10.0387045330988	1.9	1.4	2.49	1.62770698680327	2.93634735724663	4.24498772768999	1.94394207727809	3.50682845716994	5.06971483706179	1.98979267578855	3.58808684773973	5.1878504972962	3.51999995561794	2.06034761933932	-0.190066423785723	6.07916837356427	-0.00786120539371692	0.0287669789647836	-0.0238855209922294	0.174330303882045	0.217695136083079	0.155360506517743	0.198980103117747	0.243367762109676	0.179357464637427	0.00212229524621359	0.00256783566397843	0.00262688838131982
135	9.10992249055047	0.12	3.53395528774478	2.00952953506566	5.0583810404239	0.130681758376079	8.53918710040798	5.10056933459954	11.9778048662164	2.11	1.57	2.63	1.97771739523226	3.31102231177604	4.64432722831983	2.31809862218406	3.88087614411024	5.44365366603643	2.38077636408216	3.98548442680738	5.59129657192195	3.53395528774478	2.22478837714153	1.57406806825812	8.83335751585004	-0.00786120539371692	0.0287669789647836	-0.0238855209922294	0.174330303882045	0.217695136083079	0.155360506517743	0.198980103117747	0.243367762109676	0.179357464637427	0.00212229524621359	0.00256783566397843	0.00262688838131982
135	9.10992249055047	0.12	3.54783447786393	2.03693362279243	5.05873533293542	0.111455612461066	7.65762463976158	4.28189133434434	11.0333579451788	1.92	1.46	2.43	1.7985039134615	3.21639827054118	4.63429262762087	2.1446646860404	3.83546331783879	5.52626194963718	2.20340700272016	3.93986130714329	5.67722379426524	3.54783447786393	2.08522393022719	0.86276941398944	7.38320220226818	-0.00786120539371692	0.0287669789647836	-0.0238855209922294	0.174330303882045	0.217695136083079	0.155360506517743	0.198980103117747	0.243367762109676	0.179357464637427	0.00212229524621359	0.00256783566397843	0.00262688838131982
135	9.10992249055047	0.12	3.61519254374771	2.08061777871672	5.1497673087787	0.133158703407507	8.72871236184513	5.25158449490021	12.20584022879	2.04	1.56	2.72	2.09365440856526	3.47988443016042	4.86611445175558	2.4683141639426	4.10261024584973	5.73690632775686	2.52913241173367	4.20224217530475	5.87801559287781	3.61519254374771	2.18460687203227	-0.3340650090385	6.68796540502609	-0.00786120539371692	0.0287669789647836	-0.0238855209922294	0.174330303882045	0.217695136083079	0.155360506517743	0.198980103117747	0.243367762109676	0.179357464637427	0.00212229524621359	0.00256783566397843	0.00262688838131982
135	9.10992249055047	0.12	3.63896418934879	2.09619308178977	5.18173529690781	0.146026536980378	9.41536289325659	5.86045117759981	12.9702746089134	2.18	1.49	2.86	2.20878268858801	3.54861595723018	4.88844922587235	2.5740400343155	4.13543604244766	5.69683205057982	2.62033947479452	4.20723184361888	5.79752552293236	3.63896418934879	2.31413820870595	-0.73380839735087	6.71201670689908	-0.00786120539371692	0.0287669789647836	-0.0238855209922294	0.174330303882045	0.217695136083079	0.155360506517743	0.198980103117747	0.243367762109676	0.179357464637427	0.00212229524621359	0.00256783566397843	0.00262688838131982
135	9.10992249055047	0.12	3.64107173832654	2.10924326140941	5.17290021524367	0.150252285380096	9.61098838188139	6.04246971260467	13.1795070511581	2.02	1.5	2.94	2.42733311273586	3.86085019123813	5.2943672697404	2.86634929654258	4.55913742190849	6.25192554727441	2.91275930341956	4.63339637207301	6.35488658245259	3.64107173832654	2.30158839391368	0.554649051475963	7.86592045326831	-0.00786120539371692	0.0287669789647836	-0.0238855209922294	0.174330303882045	0.217695136083079	0.155360506517743	0.198980103117747	0.243367762109676	0.179357464637427	0.00212229524621359	0.00256783566397843	0.00262688838131982
135	9.10992249055047	0.12	3.64452572342988	2.13784344289564	5.15120800396412	0.176830575685272	9.81565469318267	6.50913839040668	13.1221709959587	2.11	1.53	2.66	2.52206287616717	3.80322199685254	5.08438111753792	2.95569066583798	4.45712430979919	5.9585579537604	3.02933761753582	4.5671332750987	6.10244714299082	3.64452572342988	2.2282843086963	-0.309339122720298	6.80662870727285	-0.00786120539371692	0.0287669789647836	-0.0238855209922294	0.174330303882045	0.217695136083079	0.155360506517743	0.198980103117747	0.243367762109676	0.179357464637427	0.00212229524621359	0.00256783566397843	0.00262688838131982
135	9.10992249055047	0.12	3.64757924594314	2.10097144156633	5.19418705031994	0.140539358383245	8.53181693814687	5.23768489627469	11.8259489800191	2.07	1.47	2.65	2.06722081457122	3.36735598072976	4.6674911468883	2.43197457688779	3.96151397022599	5.49105336356419	2.48550883076902	4.04832431835609	5.61378509335714	3.64757924594314	2.19697568610087	0.268750217073157	7.12293714650928	-0.00786120539371692	0.0287669789647836	-0.0238855209922294	0.174330303882045	0.217695136083079	0.155360506517743	0.198980103117747	0.243367762109676	0.179357464637427	0.00212229524621359	0.00256783566397843	0.00262688838131982
135	9.10992249055047	0.12	3.65031329439453	2.10847068784749	5.19215590094157	0.115048343412352	8.30261519974849	4.70744081969957	11.8977895797974	1.95	1.53	2.54	1.9491274839352	3.43771830474136	4.92630912554752	2.31686815300067	4.08631047732304	5.85575280164542	2.37961005790618	4.19542552983486	6.01632491922186	3.65031329439453	2.13935600732971	-0.197975475118833	6.6236646987672	-0.00786120539371692	0.0287669789647836	-0.0238855209922294	0.174330303882045	0.217695136083079	0.155360506517743	0.198980103117747	0.243367762109676	0.179357464637427	0.00212229524621359	0.00256783566397843	0.00262688838131982
135	9.10992249055047	0.12	3.67203706601338	2.14082523672533	5.20324889530144	0.128500855948473	8.27489199819584	4.91033207215803	11.6394519242336	1.89	1.42	2.54	2.08365014617422	3.51136739190817	4.93908463764213	2.49043606058716	4.19688304720174	5.90333003381632	2.5464769933607	4.29218432850171	6.03571292300731	3.67203706601338	2.07534194875902	-0.316927256317116	6.02935988282535	-0.00786120539371692	0.0287669789647836	-0.0238855209922294	0.174330303882045	0.217695136083079	0.155360506517743	0.198980103117747	0.243367762109676	0.179357464637427	0.00212229524621359	0.00256783566397843	0.00262688838131982
135	9.10992249055047	0.12	3.6759608538546	2.11975923899343	5.23216246871577	0.132642624706696	9.37792317123932	5.63380440576716	13.1220419367115	1.98	1.45	2.72	2.30749048154153	3.84100456737738	5.37451865321323	2.73629684479788	4.554787446641	6.37327804848413	2.78939181158867	4.64351387281476	6.49870276172175	3.6759608538546	2.22081409457817	0.483840622544657	7.54941877610942	-0.00786120539371692	0.0287669789647836	-0.0238855209922294	0.174330303882045	0.217695136083079	0.155360506517743	0.198980103117747	0.243367762109676	0.179357464637427	0.00212229524621359	0.00256783566397843	0.00262688838131982
135	9.10992249055047	0.12	3.68270813492408	2.11980022410879	5.24561604573937	0.151898839536474	9.10346358690772	5.74501486522118	12.4619123085943	1.95	1.58	2.48	2.37860189589271	3.76909655675457	5.15959121761643	2.82733555046051	4.48015311281463	6.13297067516874	2.91249297790868	4.61737915640803	6.32194761947857	3.68270813492408	2.12946553636903	0.482718230361961	7.18387423687423	-0.00786120539371692	0.0287669789647836	-0.0238855209922294	0.174330303882045	0.217695136083079	0.155360506517743	0.198980103117747	0.243367762109676	0.179357464637427	0.00212229524621359	0.00256783566397843	0.00262688838131982
135	9.10992249055047	0.12	3.69497794672831	2.1138758285882	5.27608006486843	0.133504281738991	8.46116883279715	5.09565456744987	11.8266830981444	2.06	1.51	2.63	2.01526407682698	3.34628051627087	4.67729695571476	2.37186694430412	3.93840799038528	5.50494903646645	2.42902012328386	4.03394459770827	5.63850449943195	3.69497794672831	2.16748953393165	1.89512172732089	8.75369089981637	-0.00786120539371692	0.0287669789647836	-0.0238855209922294	0.174330303882045	0.217695136083079	0.155360506517743	0.198980103117747	0.243367762109676	0.179357464637427	0.00212229524621359	0.00256783566397843	0.00262688838131982
135	9.10992249055047	0.12	3.70078991142066	2.13658835190005	5.26499147094127	0.127948319733434	8.55242406878953	5.0664150468545	12.0384330907246	1.89	1.48	2.56	2.14707332846636	3.62439346994129	5.10171361141622	2.56547975390723	4.33068956893506	6.0958993839629	2.6286669523237	4.43665010214749	6.24630455978171	3.70078991142066	2.11309582264763	1.19604056868289	7.77544732880692	-0.00786120539371692	0.0287669789647836	-0.0238855209922294	0.174330303882045	0.217695136083079	0.155360506517743	0.198980103117747	0.243367762109676	0.179357464637427	0.00212229524621359	0.00256783566397843	0.00262688838131982
135	9.10992249055047	0.12	3.70094048012553	2.12961822693726	5.27226273331381	0.103436528395628	7.62014373912223	4.1174499092598	11.1228375689847	1.91	1.42	2.53	1.73656875003377	3.21385900976365	4.69114926949354	2.0727292197086	3.83598949217031	5.59924976463201	2.11995580636252	3.92379574812752	5.72772628332302	3.70094048012553	2.070048428592	0.231064496277323	6.63011847436873	-0.00786120539371692	0.0287669789647836	-0.0238855209922294	0.174330303882045	0.217695136083079	0.155360506517743	0.198980103117747	0.243367762109676	0.179357464637427	0.00212229524621359	0.00256783566397843	0.00262688838131982
135	9.10992249055047	0.12	3.72232172621299	2.11532728263174	5.32931616979423	0.115563858381548	7.9666813738606	4.52567772253784	11.4076850251834	1.9	1.42	2.57	1.91197857887554	3.36571118524246	4.81944379160938	2.28296780406694	4.01877424705012	5.7545806900333	2.33371241215645	4.10694104343063	5.87918318005249	3.72232172621299	2.05273013123637	-0.285729632482781	6.03825491893683	-0.00786120539371692	0.0287669789647836	-0.0238855209922294	0.174330303882045	0.217695136083079	0.155360506517743	0.198980103117747	0.243367762109676	0.179357464637427	0.00212229524621359	0.00256783566397843	0.00262688838131982
135	9.10992249055047	0.12	3.74226737331939	2.1868219702894	5.29771277634938	0.142942970091954	8.85970709155127	5.47260501211044	12.2468091709921	1.97	1.51	2.5	2.24939860690665	3.64159531799483	5.03379202908301	2.66947533737873	4.32166573779001	5.97385613820128	2.74162565527411	4.4401399476312	6.1371557214588	3.74226737331939	2.14983964404802	-0.00692001222706292	6.76131081291299	-0.00786120539371692	0.0287669789647836	-0.0238855209922294	0.174330303882045	0.217695136083079	0.155360506517743	0.198980103117747	0.243367762109676	0.179357464637427	0.00212229524621359	0.00256783566397843	0.00262688838131982
135	9.10992249055047	0.12	3.74504317712757	2.19592838519392	5.29415796906121	0.120698457265634	7.83258606165239	4.53186598334878	11.133306139956	1.89	1.42	2.45	1.92232724748737	3.32242693405468	4.72252662062199	2.29742186034374	3.97071636874991	5.64401087715608	2.354598223418	4.07006174195684	5.78491896725237	3.74504317712757	2.04530938868773	-0.933568778905284	5.23700772627538	-0.00786120539371692	0.0287669789647836	-0.0238855209922294	0.174330303882045	0.217695136083079	0.155360506517743	0.198980103117747	0.243367762109676	0.179357464637427	0.00212229524621359	0.00256783566397843	0.00262688838131982
135	9.10992249055047	0.12	3.75364747486739	2.1656403317234	5.34165461801139	0.111827550883833	8.31137717877995	4.6543120489243	11.9684423086356	1.95	1.49	2.65	1.92551843561425	3.43846949127166	4.95142054692908	2.28838149373259	4.0864474756795	5.88451345762641	2.34090083273595	4.18086562093604	6.02143127478279	3.75364747486739	2.16350107833854	0.467458975250886	7.3073887901583	-0.00786120539371692	0.0287669789647836	-0.0238855209922294	0.174330303882045	0.217695136083079	0.155360506517743	0.198980103117747	0.243367762109676	0.179357464637427	0.00212229524621359	0.00256783566397843	0.00262688838131982
135	9.10992249055047	0.12	3.77171122746762	2.20233195277733	5.34109050215791	0.127397141246151	8.43909096582829	4.99075474338265	11.8874271882739	2.03	1.56	2.64	1.99501583782756	3.37346173061667	4.75190762340577	2.35336807741461	3.97941559995741	5.6054631225002	2.41491650961161	4.08153457502048	5.75077831080907	3.77171122746762	2.18694030175101	-0.894794887259581	6.13990592537951	-0.00786120539371692	0.0287669789647836	-0.0238855209922294	0.174330303882045	0.217695136083079	0.155360506517743	0.198980103117747	0.243367762109676	0.179357464637427	0.00212229524621359	0.00256783566397843	0.00262688838131982
135	9.10992249055047	0.12	3.78196995594865	2.14934532015721	5.4145945917401	0.137367820045685	9.17845356197087	5.58737173652067	12.7695353874211	1.82	1.49	2.55	2.44132643266801	4.01040101652675	5.57947560038549	2.93770010512661	4.82580097859965	6.7139018520727	3.01233707422373	4.94846381179151	6.88440482491436	3.78196995594865	2.07151525331122	0.523493983737185	7.06530185747528	-0.00786120539371692	0.0287669789647836	-0.0238855209922294	0.174330303882045	0.217695136083079	0.155360506517743	0.198980103117747	0.243367762109676	0.179357464637427	0.00212229524621359	0.00256783566397843	0.00262688838131982
135	9.10992249055047	0.12	3.79947715935554	2.22060402446806	5.37835029424302	0.134405044031729	8.37739940463193	5.05811658651758	11.6966822227463	1.87	1.38	2.65	2.16726259657723	3.58948317534674	5.01170375411625	2.59610959828203	4.29975201856324	6.00339443884444	2.64143013223602	4.37394584999129	6.10559537859234	3.79947715935554	2.09837317543875	0.233413316823805	6.59388363847471	-0.00786120539371692	0.0287669789647836	-0.0238855209922294	0.174330303882045	0.217695136083079	0.155360506517743	0.198980103117747	0.243367762109676	0.179357464637427	0.00212229524621359	0.00256783566397843	0.00262688838131982
135	9.10992249055047	0.12	3.84060962567101	2.18794143731626	5.49327781402575	0.113842769829756	8.30569582831283	4.68773259104222	11.9236590655834	1.93	1.52	2.92	1.95584701385353	3.46535773282444	4.97486845179536	2.3288034409243	4.12615964084785	5.92351584077139	2.36953772979614	4.19817889048895	6.0263905708872	3.84060962567101	2.19661966492454	0.0770105795586376	7.18938019478189	-0.00786120539371692	0.0287669789647836	-0.0238855209922294	0.174330303882045	0.217695136083079	0.155360506517743	0.198980103117747	0.243367762109676	0.179357464637427	0.00212229524621359	0.00256783566397843	0.00262688838131982
135	9.10992249055047	0.12	3.93515350670329	2.26642305269704	5.60388396070955	0.128839339776487	9.90772692575574	5.88533511278807	13.9301187387234	1.81	1.47	2.55	2.58946180894838	4.35925567466627	6.12904954038415	3.12105500852877	5.2541716235622	7.38728823859562	3.19795929055496	5.38366702897688	7.56905397295495	3.93515350670329	2.08388432949755	0.287140570956212	6.77510701719251	-0.00786120539371692	0.0287669789647836	-0.0238855209922294	0.174330303882045	0.217695136083079	0.155360506517743	0.198980103117747	0.243367762109676	0.179357464637427	0.00212229524621359	0.00256783566397843	0.00262688838131982
135	9.10992249055047	0.12	3.94957800288782	2.28708954809356	5.61206645768208	0.143276755787995	9.36489941669522	5.78952947899459	12.9402693543958	1.96	1.52	2.5	2.38614146375187	3.85972208676322	5.33330270977456	2.83344807752014	4.58326645449823	6.33308483147632	2.91245904862929	4.71149316638549	6.50810019059205	3.94957800288782	2.10591904089868	0.155724340422801	6.74346423726075	-0.00786120539371692	0.0287669789647836	-0.0238855209922294	0.174330303882045	0.217695136083079	0.155360506517743	0.198980103117747	0.243367762109676	0.179357464637427	0.00212229524621359	0.00256783566397843	0.00262688838131982
135	9.10992249055047	0.12	3.95497154675632	2.28249052181148	5.62745257170116	0.132440674261289	9.18588542760905	5.51521506255275	12.8565557926654	2.04	1.53	2.76	2.2032068539656	3.6695587577837	5.13591066160179	2.59858883247587	4.32808857276713	6.05758831305839	2.65539401816476	4.424733391251	6.1913888037247	3.95497154675632	2.20832541267793	0.412329862171533	7.53318343970981	-0.00786120539371692	0.0287669789647836	-0.0238855209922294	0.174330303882045	0.217695136083079	0.155360506517743	0.198980103117747	0.243367762109676	0.179357464637427	0.00212229524621359	0.00256783566397843	0.00262688838131982
135	9.10992249055047	0.12	3.99317600739168	2.30796127450001	5.67839074028335	0.128653377069798	8.81729933765004	5.23463659597726	12.3999620793228	2.05	1.62	2.73	2.07658634803861	3.49783277127677	4.91907919451493	2.44562243871778	4.1194426229358	5.79326280715383	2.50890838546849	4.22867241508395	5.94759477538228	3.99317600739168	2.18850478074826	-0.391966299810645	6.69528286026293	-0.00786120539371692	0.0287669789647836	-0.0238855209922294	0.174330303882045	0.217695136083079	0.155360506517743	0.198980103117747	0.243367762109676	0.179357464637427	0.00212229524621359	0.00256783566397843	0.00262688838131982
135	9.10992249055047	0.12	4.02283949530185	2.32813129171378	5.71754769888991	0.104931446310098	7.97193522069492	4.33676675114035	11.6071036902495	2.05	1.47	2.59	1.72238297570366	3.1661203600417	4.60985774437973	2.02896690308434	3.72968933873816	5.43041177439199	2.07681555864256	3.81656852230817	5.55867782994176	4.02283949530185	2.13748870587349	0.282727990960155	7.09586438592339	-0.00786120539371692	0.0287669789647836	-0.0238855209922294	0.174330303882045	0.217695136083079	0.155360506517743	0.198980103117747	0.243367762109676	0.179357464637427	0.00212229524621359	0.00256783566397843	0.00262688838131982
135	9.10992249055047	0.12	4.02895270176933	2.30174096690998	5.75616443662868	0.106415146978222	7.95208338822746	4.35432029999481	11.5498464764601	1.94	1.49	2.48	1.80832641840215	3.30245858860812	4.7965907588141	2.15092988402669	3.92813863510019	5.70534738617369	2.20967595567929	4.0342883138821	5.86051991016531	4.02895270176933	2.08554676111747	0.488100763318899	7.08166103767546	-0.00786120539371692	0.0287669789647836	-0.0238855209922294	0.174330303882045	0.217695136083079	0.155360506517743	0.198980103117747	0.243367762109676	0.179357464637427	0.00212229524621359	0.00256783566397843	0.00262688838131982
135	9.10992249055047	0.12	4.06359584988141	2.32915460443377	5.79803709532905	0.114136982563504	8.70049791656106	4.916075022483	12.4849208106391	1.97	1.51	2.77	2.01733523791768	3.57029153424981	5.12324783058194	2.39321224545447	4.2355208291651	6.07782941287573	2.44308656097959	4.32463256774938	6.20448542386661	4.06359584988141	2.16678557181415	-0.683362614544775	6.15483950453935	-0.00786120539371692	0.0287669789647836	-0.0238855209922294	0.174330303882045	0.217695136083079	0.155360506517743	0.198980103117747	0.243367762109676	0.179357464637427	0.00212229524621359	0.00256783566397843	0.00262688838131982
135	9.10992249055047	0.12	4.47505862288149	2.57272685605063	6.37739038971234	0.148644093177771	10.344133229429	6.47902805715142	14.2092384017066	1.9	1.53	2.42	2.74214012152006	4.37798115713627	6.01382219275248	3.27554066383467	5.22958516713308	7.18362967043148	3.37300642575209	5.38818419303035	7.39702996309834	4.47505862288149	2.06877418846398	-0.586575658679193	5.91732073597903	-0.00786120539371692	0.0287669789647836	-0.0238855209922294	0.174330303882045	0.217695136083079	0.155360506517743	0.198980103117747	0.243367762109676	0.179357464637427	0.00212229524621359	0.00256783566397843	0.00262688838131982
135	9.10992249055047	0.13	2.69326884914317	1.59614860327737	3.79038909500898	0.165067131314149	10.2972529038143	6.68147024117137	13.9130355664573	2.1	1.53	2.74	2.60205170952019	4.0101928998541	5.418334090188	3.05264470860564	4.7046313843182	6.35661806003076	3.12258747862278	4.8120323131949	6.50099751374366	2.69326884914317	2.36176902088878	0.192389076337111	7.6322086411078	-0.00786120539371692	0.0287669789647836	-0.0238855209922294	0.174330303882045	0.217695136083079	0.155360506517743	0.198980103117747	0.243367762109676	0.179357464637427	0.00212229524621359	0.00256783566397843	0.00262688838131982
135	9.10992249055047	0.13	2.7692439751246	1.66238239040821	3.876105559841	0.175796551171376	8.26210028583075	5.46899078496069	11.0552097867008	2.04	1.59	2.85	2.1811911120545	3.29516366345213	4.40913621484976	2.57173195185028	3.88516055885346	5.19858916585664	2.62816180694361	3.97143180200485	5.31589282842666	2.7692439751246	2.31167956487505	0.352085551993017	7.6162909336882	-0.00786120539371692	0.0287669789647836	-0.0238855209922294	0.174330303882045	0.217695136083079	0.155360506517743	0.198980103117747	0.243367762109676	0.179357464637427	0.00212229524621359	0.00256783566397843	0.00262688838131982
135	9.10992249055047	0.13	2.77587553449353	1.6335339710525	3.91821709793456	0.160557587526184	7.94812710229098	5.11066348215904	10.7855907224229	2.12	1.45	3.13	1.97672971511684	3.07421904757985	4.17170838004287	2.31575863319955	3.60147836365112	4.8871980941027	2.33573077661851	3.63112882813005	4.92721814123106	2.77587553449353	2.39299484436011	0.912650657622971	8.35975421390983	-0.00786120539371692	0.0287669789647836	-0.0238855209922294	0.174330303882045	0.217695136083079	0.155360506517743	0.198980103117747	0.243367762109676	0.179357464637427	0.00212229524621359	0.00256783566397843	0.00262688838131982
135	9.10992249055047	0.13	2.92500075272194	1.76500161415394	4.08499989128994	0.147680132434096	8.12886902275966	5.07988002695781	11.1778580185615	1.89	1.41	2.66	2.15315606524586	3.44549941082487	4.73784275640388	2.57284990137024	4.11709720553849	5.66134450970674	2.62159617491114	4.1937918228353	5.76946477917312	2.92500075272194	2.23232276008513	0.128712789819741	6.81676008979626	-0.00786120539371692	0.0287669789647836	-0.0238855209922294	0.174330303882045	0.217695136083079	0.155360506517743	0.198980103117747	0.243367762109676	0.179357464637427	0.00212229524621359	0.00256783566397843	0.00262688838131982
135	9.10992249055047	0.13	2.92975843634552	1.73551350037075	4.12400337232028	0.156500123573232	8.69807883721807	5.54529663322606	11.8508610412101	1.95	1.58	2.62	2.29490939353312	3.59968170316086	4.9044540127886	2.72759033069457	4.27836368389419	5.8291370370938	2.80119004988538	4.39552204135979	5.98725564732481	2.92975843634552	2.24879274067505	0.315918777163261	7.34638536610521	-0.00786120539371692	0.0287669789647836	-0.0238855209922294	0.174330303882045	0.217695136083079	0.155360506517743	0.198980103117747	0.243367762109676	0.179357464637427	0.00212229524621359	0.00256783566397843	0.00262688838131982
135	9.10992249055047	0.13	2.93950194359691	1.75910969578603	4.11989419140778	0.146740747003036	7.71536065833519	4.81062354121459	10.6200977754558	1.98	1.54	2.6	1.96984740883706	3.159275106617	4.34870280439694	2.33578297710727	3.74616885598835	5.15655473486943	2.39816626949343	3.84290505517323	5.29371089585711	2.93950194359691	2.22698984890792	0.715103522351119	7.68096477569669	-0.00786120539371692	0.0287669789647836	-0.0238855209922294	0.174330303882045	0.217695136083079	0.155360506517743	0.198980103117747	0.243367762109676	0.179357464637427	0.00212229524621359	0.00256783566397843	0.00262688838131982
135	9.10992249055047	0.13	2.96597677916564	1.76525108530308	4.16670247302819	0.1347190975189	7.77682265825374	4.69965163714994	10.8539936793575	2.08	1.51	2.8	1.84129617012229	3.04691387403487	4.25253157794745	2.16285646107686	3.57902083637278	4.99518521166869	2.20646162356171	3.65152495680141	5.09620696620516	2.96597677916564	2.32677632840927	0.129589953930546	7.42365982425711	-0.00786120539371692	0.0287669789647836	-0.0238855209922294	0.174330303882045	0.217695136083079	0.155360506517743	0.198980103117747	0.243367762109676	0.179357464637427	0.00212229524621359	0.00256783566397843	0.00262688838131982
135	9.10992249055047	0.13	2.98494810868286	1.7834435167582	4.18645270060751	0.143458484112847	8.03480456835466	4.96951244314422	11.1000966935651	1.93	1.52	2.81	2.07526182129363	3.35532375721595	4.63538569313827	2.4714807676739	3.99593827159085	5.5203957755078	2.52276892617791	4.07773754335529	5.63249553893689	2.98494810868286	2.30874683892369	1.2539752958724	8.53355341426097	-0.00786120539371692	0.0287669789647836	-0.0238855209922294	0.174330303882045	0.217695136083079	0.155360506517743	0.198980103117747	0.243367762109676	0.179357464637427	0.00212229524621359	0.00256783566397843	0.00262688838131982
135	9.10992249055047	0.13	2.98639835926288	1.78287355575241	4.18992316277334	0.18314797147689	8.6604575410555	5.80486040370791	11.5160546784031	1.98	1.39	2.74	2.36920883291793	3.53469869667719	4.70018856043646	2.80732922047645	4.18834456418121	5.56935990788596	2.85137539453815	4.25588269513612	5.65822839607033	2.98639835926288	2.22503787625422	0.326479625695601	7.05330389230365	-0.00786120539371692	0.0287669789647836	-0.0238855209922294	0.174330303882045	0.217695136083079	0.155360506517743	0.198980103117747	0.243367762109676	0.179357464637427	0.00212229524621359	0.00256783566397843	0.00262688838131982
135	9.10992249055047	0.13	3.01393643646972	1.81375172566952	4.21412114726992	0.199220075780724	8.92782240126651	6.13321347567645	11.7224313268566	1.9	1.32	2.83	2.59872383132248	3.78283666922699	4.9669495071315	3.10502460792915	4.51983423715676	5.93464386638437	3.13299626551689	4.56072351542652	5.9889438544914	3.01393643646972	2.25114527103249	0.727964953958963	7.32808668182242	-0.00786120539371692	0.0287669789647836	-0.0238855209922294	0.174330303882045	0.217695136083079	0.155360506517743	0.198980103117747	0.243367762109676	0.179357464637427	0.00212229524621359	0.00256783566397843	0.00262688838131982
135	9.10992249055047	0.13	3.04922518457571	1.84381631766509	4.25463405148632	0.155017576790144	7.60708893294285	4.83416905695642	10.3800088089293	1.89	1.37	2.56	2.05185626208077	3.22881820626506	4.40578015044936	2.45257773388424	3.85939687189162	5.266216009899	2.50099009513274	3.935362979492	5.36828870333611	3.04922518457571	2.1190851686646	0.0820330854153565	6.53973666204727	-0.00786120539371692	0.0287669789647836	-0.0238855209922294	0.174330303882045	0.217695136083079	0.155360506517743	0.198980103117747	0.243367762109676	0.179357464637427	0.00212229524621359	0.00256783566397843	0.00262688838131982
135	9.10992249055047	0.13	3.0564527186039	1.80865623756684	4.30424919964096	0.148472163998314	7.78474357867877	4.87398169689145	10.6955054604661	1.98	1.49	2.62	1.99215425896986	3.18187696214457	4.37159966531928	2.36129264950501	3.77146631517704	5.18163998084906	2.41694124449423	3.85929352362809	5.30531729490059	3.0564527186039	2.1877985610023	-0.522697561697929	6.30531679899494	-0.00786120539371692	0.0287669789647836	-0.0238855209922294	0.174330303882045	0.217695136083079	0.155360506517743	0.198980103117747	0.243367762109676	0.179357464637427	0.00212229524621359	0.00256783566397843	0.00262688838131982
135	9.10992249055047	0.13	3.06837888274918	1.80905039991685	4.32770736558152	0.136748613126672	7.4102837195502	4.50340123607189	10.3171662030285	1.95	1.38	2.74	1.86092316333483	3.06212302606692	4.263322888799	2.21104585404005	3.63824501448672	5.0654441749334	2.24487698941284	3.69334961025032	5.14242181189729	3.06837888274918	2.18670726571792	-0.0938604413422878	6.59764962698845	-0.00786120539371692	0.0287669789647836	-0.0238855209922294	0.174330303882045	0.217695136083079	0.155360506517743	0.198980103117747	0.243367762109676	0.179357464637427	0.00212229524621359	0.00256783566397843	0.00262688838131982
135	9.10992249055047	0.13	3.07564819044497	1.85416632074496	4.29713006014498	0.15034925637074	7.98993098674919	5.02443003088172	10.9554319426167	1.91	1.41	2.68	2.11824717103939	3.36847136997774	4.61869556891609	2.52806366450531	4.02016827488012	5.51227288525494	2.5753307546178	4.09535559769466	5.61572747998958	3.07564819044497	2.1782774638393	0.0241247707549519	6.77295735969093	-0.00786120539371692	0.0287669789647836	-0.0238855209922294	0.174330303882045	0.217695136083079	0.155360506517743	0.198980103117747	0.243367762109676	0.179357464637427	0.00212229524621359	0.00256783566397843	0.00262688838131982
135	9.10992249055047	0.13	3.09274373943079	1.82628208014552	4.35920539871606	0.142717847620088	7.84298025301308	4.84181900140707	10.8441415046191	2.05	1.51	2.82	1.92728054041745	3.12188935937459	4.31649817833173	2.27141419612522	3.67933140033665	5.08724860454808	2.31708247100505	3.75205944095756	5.187607530105	3.09274373943079	2.28252979581059	1.01415706298279	8.19280670556139	-0.00786120539371692	0.0287669789647836	-0.0238855209922294	0.174330303882045	0.217695136083079	0.155360506517743	0.198980103117747	0.243367762109676	0.179357464637427	0.00212229524621359	0.00256783566397843	0.00262688838131982
135	9.10992249055047	0.13	3.09352017053548	1.83611000538441	4.35093033568655	0.171971564780221	9.19517438784522	6.04496272002189	12.3453860556686	1.99	1.49	2.66	2.46397157093786	3.74802117578394	5.03207078063002	2.9187821424185	4.43984719885409	5.96091225528968	2.98530808760098	4.53968335305049	6.09698070104818	3.09352017053548	2.23784308365376	-0.957286143476668	6.02808365829808	-0.00786120539371692	0.0287669789647836	-0.0238855209922294	0.174330303882045	0.217695136083079	0.155360506517743	0.198980103117747	0.243367762109676	0.179357464637427	0.00212229524621359	0.00256783566397843	0.00262688838131982
135	9.10992249055047	0.13	3.10456435634982	1.85937043619477	4.34975827650487	0.159099374936986	8.21139292024639	5.26398398095347	11.1588018595393	2.01	1.49	2.8	2.12839506947184	3.3201256440341	4.51185621859637	2.51685909157835	3.92609836971822	5.33533764785808	2.56544141922846	4.00192152241782	5.43924019521399	3.10456435634982	2.26720152173339	0.287732798756277	7.30751163222866	-0.00786120539371692	0.0287669789647836	-0.0238855209922294	0.174330303882045	0.217695136083079	0.155360506517743	0.198980103117747	0.243367762109676	0.179357464637427	0.00212229524621359	0.00256783566397843	0.00262688838131982
135	9.10992249055047	0.13	3.11063535580842	1.87179468421241	4.34947602740443	0.153111220526397	7.49200303535188	4.74098722457631	10.2430188461275	1.95	1.51	2.64	1.96183002669825	3.10020588932957	4.2385817519609	2.3316551755033	3.68462660302271	5.03759803054211	2.38777917973517	3.77351752754028	5.15894450764158	3.11063535580842	2.19023314542914	-2.0608753420731	4.71973387359193	-0.00786120539371692	0.0287669789647836	-0.0238855209922294	0.174330303882045	0.217695136083079	0.155360506517743	0.198980103117747	0.243367762109676	0.179357464637427	0.00212229524621359	0.00256783566397843	0.00262688838131982
135	9.10992249055047	0.13	3.11313433663622	1.83928870853219	4.38697996474025	0.152689443419033	8.32529830844009	5.26332029386891	11.3872763230113	1.97	1.54	2.83	2.1610709604347	3.41829100392843	4.67551104742215	2.56405243986408	4.05571013134391	5.54736782282373	2.61718979935878	4.13905416298655	5.66366030162583	3.11313433663622	2.30673548135643	0.300937945801266	7.61201421308657	-0.00786120539371692	0.0287669789647836	-0.0238855209922294	0.174330303882045	0.217695136083079	0.155360506517743	0.198980103117747	0.243367762109676	0.179357464637427	0.00212229524621359	0.00256783566397843	0.00262688838131982
135	9.10992249055047	0.13	3.15607506285051	1.86689293813795	4.44525718756307	0.17394959592418	9.79021740896625	6.45925785294168	13.1211769649908	2.15	1.59	2.64	2.4623316212835	3.73212564882498	5.00191967636646	2.87610347642483	4.35927454298161	5.84244560953839	2.95317286954252	4.47614967829223	5.99977924297878	3.15607506285051	2.314295190687	-1.39907019334602	6.00693910274617	-0.00786120539371692	0.0287669789647836	-0.0238855209922294	0.174330303882045	0.217695136083079	0.155360506517743	0.198980103117747	0.243367762109676	0.179357464637427	0.00212229524621359	0.00256783566397843	0.00262688838131982
135	9.10992249055047	0.13	3.1569936932716	1.90738638243377	4.40660100410943	0.144220012212991	7.85872958623169	4.86986591756392	10.8475932548995	2.15	1.59	2.85	1.85841070476309	2.99900396358287	4.13959722240266	2.1711663924419	3.50371239244517	4.83625839244844	2.21951385417997	3.58292123235261	4.94355067377226	3.1569936932716	2.35245838652551	0.84325424394865	8.51762076491927	-0.00786120539371692	0.0287669789647836	-0.0238855209922294	0.174330303882045	0.217695136083079	0.155360506517743	0.198980103117747	0.243367762109676	0.179357464637427	0.00212229524621359	0.00256783566397843	0.00262688838131982
135	9.10992249055047	0.13	3.15877833190603	1.89805921033589	4.41949745347616	0.169718470960977	8.84482868773962	5.79044901921519	11.8992083562641	2.18	1.5	2.84	2.18347917519752	3.33523344800755	4.48698772081759	2.54480437747707	3.88715256587221	5.22950075426735	2.59316941103059	3.96075731549981	5.3273901167885	3.15877833190603	2.35530799690521	-1.51797263439851	6.01432285862083	-0.00786120539371692	0.0287669789647836	-0.0238855209922294	0.174330303882045	0.217695136083079	0.155360506517743	0.198980103117747	0.243367762109676	0.179357464637427	0.00212229524621359	0.00256783566397843	0.00262688838131982
135	9.10992249055047	0.13	3.16590602945424	1.8962642728358	4.43554778607267	0.125753856615278	6.94536145022518	4.08621421872965	9.80450868172071	1.78	1.28	2.58	1.82214603749951	3.09711193982974	4.37207784215998	2.20322988403799	3.74484231209464	5.2864547401513	2.23435781092064	3.79689842161024	5.36047853528445	3.16590602945424	2.10176786557442	-0.7091902023835	5.41154775255272	-0.00786120539371692	0.0287669789647836	-0.0238855209922294	0.174330303882045	0.217695136083079	0.155360506517743	0.198980103117747	0.243367762109676	0.179357464637427	0.00212229524621359	0.00256783566397843	0.00262688838131982
135	9.10992249055047	0.13	3.17227814455263	1.90227987818043	4.44227641092484	0.140564287266289	7.35140756545297	4.51332410234974	10.1894910285562	2.06	1.49	2.79	1.78261684673861	2.90356789723908	4.02451894773956	2.09747223419047	3.41641169592223	4.73535115765399	2.13866868234342	3.48203660989806	4.82746957825723	3.17227814455263	2.25180175352684	1.60253213447606	8.65758454756616	-0.00786120539371692	0.0287669789647836	-0.0238855209922294	0.174330303882045	0.217695136083079	0.155360506517743	0.198980103117747	0.243367762109676	0.179357464637427	0.00212229524621359	0.00256783566397843	0.00262688838131982
135	9.10992249055047	0.13	3.17337688996207	1.86996751907437	4.47678626084978	0.125435671576063	7.59359777743615	4.46306394976381	10.7241316051085	2.05	1.59	2.88	1.77175432259157	3.01451868887209	4.2572830551526	2.08692978016896	3.55076815361227	5.01460652705558	2.13291974589005	3.62832879297958	5.12411303667825	3.17337688996207	2.33843435621447	-0.376005058498335	7.15384189201951	-0.00786120539371692	0.0287669789647836	-0.0238855209922294	0.174330303882045	0.217695136083079	0.155360506517743	0.198980103117747	0.243367762109676	0.179357464637427	0.00212229524621359	0.00256783566397843	0.00262688838131982
135	9.10992249055047	0.13	3.20312319983315	1.92396063183698	4.48228576782932	0.128486452186668	7.74626026163103	4.59643872111388	10.8960818021482	1.98	1.48	2.62	1.87678925114208	3.16290477860544	4.4490203060688	2.22405376686975	3.74814075838675	5.27222774990374	2.27557124899586	3.83563187504564	5.39741855449834	3.20312319983315	2.25024896182736	1.06148177544356	8.05247185919888	-0.00786120539371692	0.0287669789647836	-0.0238855209922294	0.174330303882045	0.217695136083079	0.155360506517743	0.198980103117747	0.243367762109676	0.179357464637427	0.00212229524621359	0.00256783566397843	0.00262688838131982
135	9.10992249055047	0.13	3.20405699299704	1.88363854701435	4.52447543897972	0.105446090691387	8.2501950624486	4.4984121962584	12.0019779286388	1.97	1.54	2.6	1.84299374474062	3.38009440433886	4.91719506393711	2.18562081252339	4.00848060363688	5.83134039475038	2.24380589762004	4.11218791415472	5.9821154132688	3.20405699299704	2.22411041926596	0.974094107052654	8.01436899140194	-0.00786120539371692	0.0287669789647836	-0.0238855209922294	0.174330303882045	0.217695136083079	0.155360506517743	0.198980103117747	0.243367762109676	0.179357464637427	0.00212229524621359	0.00256783566397843	0.00262688838131982
135	9.10992249055047	0.13	3.21244109986771	1.93159396111378	4.49328823862163	0.137378462799647	7.46262173551201	4.54299244129318	10.3822510297308	2.04	1.5	2.69	1.81079097363613	2.97452576753117	4.13826056142622	2.13474000026764	3.5066659985746	4.87859199688156	2.18090865350714	3.58533984732203	4.98823082616059	3.21244109986771	2.19913909731261	-0.342144120884513	6.54362168751929	-0.00786120539371692	0.0287669789647836	-0.0238855209922294	0.174330303882045	0.217695136083079	0.155360506517743	0.198980103117747	0.243367762109676	0.179357464637427	0.00212229524621359	0.00256783566397843	0.00262688838131982
135	9.10992249055047	0.13	3.24317466378069	1.94444316114737	4.54190616641401	0.185459264702646	9.2197915961475	6.20304588976679	12.2365373025282	1.99	1.45	2.74	2.52085717465157	3.74683312149645	4.97280906834134	2.98422826728581	4.43555685201322	5.88688543674063	3.04066115269266	4.51830490265061	5.99924236499802	3.24317466378069	2.22463376086504	-0.876802745416252	5.97751265265392	-0.00786120539371692	0.0287669789647836	-0.0238855209922294	0.174330303882045	0.217695136083079	0.155360506517743	0.198980103117747	0.243367762109676	0.179357464637427	0.00212229524621359	0.00256783566397843	0.00262688838131982
135	9.10992249055047	0.13	3.25074966664584	1.92063057091204	4.58086876237965	0.125462207777686	7.85143103702379	4.61499439082571	11.0878676832219	2.03	1.46	2.84	1.84889540111598	3.1455021408889	4.44210888066182	2.18203112975101	3.71226170283902	5.24249227592702	2.21795182414862	3.77344392618761	5.32861008062584	3.25074966664584	2.27107378130394	-0.0593283880903847	7.14396093712197	-0.00786120539371692	0.0287669789647836	-0.0238855209922294	0.174330303882045	0.217695136083079	0.155360506517743	0.198980103117747	0.243367762109676	0.179357464637427	0.00212229524621359	0.00256783566397843	0.00262688838131982
135	9.10992249055047	0.13	3.25165632302922	1.93866655635046	4.56464608970798	0.13931353960731	7.58960208579341	4.64429697738438	10.5349071942024	2.1	1.52	2.82	1.80916086548508	2.95648860206059	4.1038163386361	2.12256510295446	3.46864651659036	4.81472793022627	2.16505785399566	3.53907352498601	4.91048251183096	3.25165632302922	2.28832789513418	0.380003698335659	7.71460680550813	-0.00786120539371692	0.0287669789647836	-0.0238855209922294	0.174330303882045	0.217695136083079	0.155360506517743	0.198980103117747	0.243367762109676	0.179357464637427	0.00212229524621359	0.00256783566397843	0.00262688838131982
135	9.10992249055047	0.13	3.25744661534861	1.95148888430617	4.56340434639105	0.136598833643145	8.01446254577799	4.86857868677563	11.1603464047804	2.11	1.53	2.88	1.89132384822299	3.11342285268859	4.33552185715419	2.21769889239642	3.65068860018685	5.08367830797727	2.25991538542384	3.72156442113082	5.18055912619552	3.25744661534861	2.31706275274579	0.304699436419859	7.68861066012352	-0.00786120539371692	0.0287669789647836	-0.0238855209922294	0.174330303882045	0.217695136083079	0.155360506517743	0.198980103117747	0.243367762109676	0.179357464637427	0.00212229524621359	0.00256783566397843	0.00262688838131982
135	9.10992249055047	0.13	3.32631401905995	1.98613544662712	4.66649259149279	0.158071053836382	8.19067049697353	5.23934939671395	11.1419915972331	2	1.45	2.6	2.12864232080907	3.3277047464319	4.52676717205473	2.51977009481147	3.93915446594816	5.35853883708484	2.57628463301314	4.02760494084782	5.47855468549936	3.32631401905995	2.15219673428785	0.195015042330821	6.88803031628987	-0.00786120539371692	0.0287669789647836	-0.0238855209922294	0.174330303882045	0.217695136083079	0.155360506517743	0.198980103117747	0.243367762109676	0.179357464637427	0.00212229524621359	0.00256783566397843	0.00262688838131982
135	9.10992249055047	0.13	3.33418885255251	2.00691061836007	4.66146708674495	0.151824553685024	8.52285725577193	5.37769889209214	11.6680156194517	2.06	1.52	2.9	2.12482764103164	3.36753749903351	4.61024735703539	2.50032698684066	3.96264841695272	5.42496984706478	2.54578795125539	4.03447484041924	5.52287158876933	3.33418885255251	2.30472769439513	-0.282538190520191	7.05330760468824	-0.00786120539371692	0.0287669789647836	-0.0238855209922294	0.174330303882045	0.217695136083079	0.155360506517743	0.198980103117747	0.243367762109676	0.179357464637427	0.00212229524621359	0.00256783566397843	0.00262688838131982
135	9.10992249055047	0.13	3.35055423997843	2.02141230970517	4.67969617025168	0.152288598711118	8.43299644415253	5.32659416912221	11.5393987191828	2.09	1.51	2.82	2.08009595294553	3.29318157489299	4.50626719684045	2.44169132660158	3.86565479200801	5.28961825741443	2.48976610233987	3.94146343417742	5.39346567158554	3.35055423997843	2.27506164142484	0.134452199348039	7.43906570009532	-0.00786120539371692	0.0287669789647836	-0.0238855209922294	0.174330303882045	0.217695136083079	0.155360506517743	0.198980103117747	0.243367762109676	0.179357464637427	0.00212229524621359	0.00256783566397843	0.00262688838131982
135	9.10992249055047	0.13	3.36277057467314	2.02990652958051	4.69563461976577	0.161051353854404	8.61593811344158	5.54568959011279	11.6861866367704	2.08	1.44	2.91	2.17858357767189	3.38470824505693	4.59083291244196	2.56047654625622	3.97802781872137	5.39557909118652	2.59624062950079	4.03163525036872	5.47053362590441	3.36277057467314	2.3266992239096	-0.557758124990154	6.68959960286312	-0.00786120539371692	0.0287669789647836	-0.0238855209922294	0.174330303882045	0.217695136083079	0.155360506517743	0.198980103117747	0.243367762109676	0.179357464637427	0.00212229524621359	0.00256783566397843	0.00262688838131982
135	9.10992249055047	0.13	3.3643989778871	2.01253947681912	4.71625847895507	0.165369587018358	9.24894535431547	6.00482500568842	12.4930657029425	2.06	1.49	2.9	2.38051044128317	3.66658661425575	4.95266278722834	2.8031570285788	4.31756898033339	5.83198093208799	2.84983657047959	4.38917476191289	4.05597031412379	3.3643989778871	2.32487748990274	0.373610221221698	7.85353624015057	-0.00786120539371692	0.0287669789647836	-0.0238855209922294	0.174330303882045	0.217695136083079	0.155360506517743	0.198980103117747	0.243367762109676	0.179357464637427	0.00212229524621359	0.00256783566397843	0.00262688838131982
135	9.10992249055047	0.13	3.36796501704929	2.01697700473678	4.71895302936179	0.138107951888889	8.94843228636306	5.45823873170736	12.4386258410188	1.95	1.49	2.7	2.25890772054672	3.7033343120432	5.14776090353969	2.68480803450091	4.40157055774287	6.11833308098482	2.74239959218412	4.49700526347794	6.24939601165729	3.36796501704929	2.24690701581715	0.443042706501223	7.45294327960629	-0.00786120539371692	0.0287669789647836	-0.0238855209922294	0.174330303882045	0.217695136083079	0.155360506517743	0.198980103117747	0.243367762109676	0.179357464637427	0.00212229524621359	0.00256783566397843	0.00262688838131982
135	9.10992249055047	0.13	3.37670912445694	1.9871950809747	4.76622316793918	0.131337490000286	8.71178041450427	5.21375013136718	12.2098106976414	2.06	1.55	2.7	2.06341790760525	3.44781457904256	4.83221125047986	2.42890122963261	4.05850944673676	5.6881176638409	2.48758154898621	4.15730512992016	5.82719006010522	3.37670912445694	2.27607076037588	0.760316439991538	8.01682470497914	-0.00786120539371692	0.0287669789647836	-0.0238855209922294	0.174330303882045	0.217695136083079	0.155360506517743	0.198980103117747	0.243367762109676	0.179357464637427	0.00212229524621359	0.00256783566397843	0.00262688838131982
135	9.10992249055047	0.13	3.38540631628979	2.02514555577662	4.74566707680295	0.137497025261127	7.969476010247	4.85310698682599	11.085845033668	1.99	1.53	2.58	1.97338616519019	3.24057428470625	4.50776240422231	2.33641454445123	3.83671732614615	5.33702010784108	2.39791431767189	3.93888359948312	5.48081428703707	3.38540631628979	2.17788609734109	0.662646820487289	7.49468782242986	-0.00786120539371692	0.0287669789647836	-0.0238855209922294	0.174330303882045	0.217695136083079	0.155360506517743	0.198980103117747	0.243367762109676	0.179357464637427	0.00212229524621359	0.00256783566397843	0.00262688838131982
135	9.10992249055047	0.13	3.39688457325554	2.04984465526382	4.74392449124726	0.129843759719269	7.63402089254023	4.54851141964813	10.7195303654323	1.98	1.46	2.56	1.85800035755427	3.11838582764596	4.37877129773764	2.20199007752227	3.69572299727714	5.18945591703202	2.25532683666347	3.78380215038287	5.31215272988077	3.39688457325554	2.16969269090393	0.126320868929018	6.86691418149208	-0.00786120539371692	0.0287669789647836	-0.0238855209922294	0.174330303882045	0.217695136083079	0.155360506517743	0.198980103117747	0.243367762109676	0.179357464637427	0.00212229524621359	0.00256783566397843	0.00262688838131982
135	9.10992249055047	0.13	3.42252759549478	2.02943442273006	4.8156207682595	0.166141201748904	9.27538145871826	6.0310529342281	12.5197099832084	1.95	1.45	2.42	2.49906557182915	3.84340623799084	5.18774690415253	2.9710611045431	4.56930578828107	6.16755047201905	3.05161278081152	4.69111686180942	6.33244369830869	3.42252759549478	2.10469529978405	0.320286458261244	6.82925758960182	-0.00786120539371692	0.0287669789647836	-0.0238855209922294	0.174330303882045	0.217695136083079	0.155360506517743	0.198980103117747	0.243367762109676	0.179357464637427	0.00212229524621359	0.00256783566397843	0.00262688838131982
135	9.10992249055047	0.13	3.43014605168703	2.03586269057426	4.82442941279981	0.152300818285785	9.12593511747874	5.76443909359016	12.4874311413673	2.07	1.51	2.61	2.27509328557252	3.60179947662788	4.92850566768324	2.67651847538242	4.23731321478158	5.79810795418073	2.7430275652348	4.34247277646841	5.94203761370995	3.43014605168703	2.2741850219699	-0.910427264178563	6.30506482688287	-0.00786120539371692	0.0287669789647836	-0.0238855209922294	0.174330303882045	0.217695136083079	0.155360506517743	0.198980103117747	0.243367762109676	0.179357464637427	0.00212229524621359	0.00256783566397843	0.00262688838131982
135	9.10992249055047	0.13	3.43108387888934	2.05678502027969	4.80538273749899	0.136241990255675	8.116761393444	4.92589371386915	11.3076290730189	2.11	1.53	2.84	1.91047874535061	3.14803790418712	4.38559706302363	2.23940641984364	3.69003649462428	5.14066656940493	2.28362588258504	3.76284763834989	5.24172618712596	3.43108387888934	2.30953806931645	1.58325047965861	8.94638917057407	-0.00786120539371692	0.0287669789647836	-0.0238855209922294	0.174330303882045	0.217695136083079	0.155360506517743	0.198980103117747	0.243367762109676	0.179357464637427	0.00212229524621359	0.00256783566397843	0.00262688838131982
135	9.10992249055047	0.13	3.44247211270654	2.05074111695919	4.83420310845388	0.158340821916046	8.91690964583025	5.70715739634831	12.1266618953122	1.98	1.51	2.79	2.33621775639959	3.6501258332438	4.96403391008801	2.77002129879113	4.32790405502922	5.88578681126732	2.82704138714754	4.41720126913212	6.0054704862489	3.44247211270654	2.24817760153772	0.724102033329359	7.8860188822942	-0.00786120539371692	0.0287669789647836	-0.0238855209922294	0.174330303882045	0.217695136083079	0.155360506517743	0.198980103117747	0.243367762109676	0.179357464637427	0.00212229524621359	0.00256783566397843	0.00262688838131982
135	9.10992249055047	0.13	3.45187756471298	2.05476876066835	4.84898636875761	0.111744269371872	7.66488677418774	4.29086730516038	11.0389062432151	2.11	1.58	2.71	1.66658067551089	2.97705598177729	4.28753128804369	1.95409635925156	3.49065265232103	5.0272089453905	2.00422878022801	3.57964540069725	5.15493885468375	3.45187756471298	2.29544373814269	-0.866973286133463	6.57003290754228	-0.00786120539371692	0.0287669789647836	-0.0238855209922294	0.174330303882045	0.217695136083079	0.155360506517743	0.198980103117747	0.243367762109676	0.179357464637427	0.00212229524621359	0.00256783566397843	0.00262688838131982
135	9.10992249055047	0.13	3.45761065555914	2.09075436668882	4.82446694442946	0.183064833219693	10.2431767153844	6.86477366576811	13.6215797650008	2.07	1.65	2.61	2.70383500733629	4.03448986635883	5.36514472538137	3.17954262978299	4.7443103905045	6.30907815122602	3.27245727466642	4.88818121701767	6.49983501636171	3.45761065555914	2.27320750689424	-0.288401788116241	7.00342998051384	-0.00786120539371692	0.0287669789647836	-0.0238855209922294	0.174330303882045	0.217695136083079	0.155360506517743	0.198980103117747	0.243367762109676	0.179357464637427	0.00212229524621359	0.00256783566397843	0.00262688838131982
135	9.10992249055047	0.13	3.46141158089067	2.09337264797106	4.82945051381029	0.141514156944448	8.26259819040681	5.08522139334461	11.439974987469	1.89	1.47	2.51	2.16413935626052	3.51634915093943	4.86855894561834	2.58834861313051	4.2056152353532	5.82288185757589	2.65407357425066	4.31305164941127	5.97330385663622	3.46141158089067	2.11884952106775	-0.406749508154691	5.91984302700745	-0.00786120539371692	0.0287669789647836	-0.0238855209922294	0.174330303882045	0.217695136083079	0.155360506517743	0.198980103117747	0.243367762109676	0.179357464637427	0.00212229524621359	0.00256783566397843	0.00262688838131982
135	9.10992249055047	0.13	3.46588410749423	2.08527508276814	4.84649313222031	0.177255158361791	9.73780789065214	6.46229127558288	13.0133245057214	1.92	1.46	2.56	2.70395944528312	4.07450492393759	5.44505040259205	3.22162895786386	4.85456358260647	6.48749820734908	3.29908461642807	4.97052573606996	6.64389276521836	3.46588410749423	2.15820884665284	-0.653568187547875	5.96837922843558	-0.00786120539371692	0.0287669789647836	-0.0238855209922294	0.174330303882045	0.217695136083079	0.155360506517743	0.198980103117747	0.243367762109676	0.179357464637427	0.00212229524621359	0.00256783566397843	0.00262688838131982
135	9.10992249055047	0.13	3.46623191774911	2.03796006144277	4.89450377405545	0.15692597562897	8.86844986209978	5.65908855581197	12.0778111683876	1.85	1.38	2.55	2.45027636152676	3.83986800103545	5.22945964054415	2.94222328431307	4.61080603752616	6.27938879073924	3.00135160406461	4.70464551787626	6.40820140409908	3.46623191774911	2.103774449181	-0.441454139922777	5.98752875470054	-0.00786120539371692	0.0287669789647836	-0.0238855209922294	0.174330303882045	0.217695136083079	0.155360506517743	0.198980103117747	0.243367762109676	0.179357464637427	0.00212229524621359	0.00256783566397843	0.00262688838131982
135	9.10992249055047	0.13	3.46723936071954	2.05339563596699	4.8810830854721	0.155501158415016	8.30732047255263	5.28473117044574	11.3299097746595	2.08	1.53	2.61	2.07063620170396	3.25493160481294	4.43922700792192	2.43227476264781	3.82340847224457	5.21454218184133	2.49485195343965	3.92023955482583	5.3490608963532	3.46723936071954	2.16481720749193	-0.152034487455401	6.661248476859	-0.00786120539371692	0.0287669789647836	-0.0238855209922294	0.174330303882045	0.217695136083079	0.155360506517743	0.198980103117747	0.243367762109676	0.179357464637427	0.00212229524621359	0.00256783566397843	0.00262688838131982
135	9.10992249055047	0.13	3.46796284590965	2.04849167790402	4.88743401391527	0.148647626120266	8.97985626057443	5.62456262364278	12.3351498975061	1.99	1.56	2.65	2.28986769605962	3.65587231261559	5.02187692917156	2.71183460724895	4.32956064409062	5.94728668093229	2.78286685222493	4.44381708944137	6.10203269308989	3.46796284590965	2.2540080832041	0.0290576977994885	7.14842172458984	-0.00786120539371692	0.0287669789647836	-0.0238855209922294	0.174330303882045	0.217695136083079	0.155360506517743	0.198980103117747	0.243367762109676	0.179357464637427	0.00212229524621359	0.00256783566397843	0.00262688838131982
135	9.10992249055047	0.13	3.47243313260455	2.09935718552712	4.84550907968197	0.12797843205665	7.85761809743805	4.65524742841862	11.0599887664575	2.02	1.52	2.63	1.87362620482906	3.16250412062418	4.4513820364193	2.2133989259964	3.73600839164575	5.2586178572951	2.26793589279914	3.8272922369497	5.38871322715394	3.47243313260455	2.20322220291112	0.804960156318196	7.66395005556741	-0.00786120539371692	0.0287669789647836	-0.0238855209922294	0.174330303882045	0.217695136083079	0.155360506517743	0.198980103117747	0.243367762109676	0.179357464637427	0.00212229524621359	0.00256783566397843	0.00262688838131982
135	9.10992249055047	0.13	3.4754572923791	2.09229936541412	4.85861521934409	0.117678971611763	6.83283988485326	3.91171188085009	9.75396788885643	1.93	1.44	2.72	1.63315243614829	2.85273288106644	4.07231332598459	1.94486250254999	3.39721699418495	4.8495714858199	1.98157781798756	3.46052684889336	4.93856768445806	3.4754572923791	2.13218895261289	-0.864337855773208	5.67368441950789	-0.00786120539371692	0.0287669789647836	-0.0238855209922294	0.174330303882045	0.217695136083079	0.155360506517743	0.198980103117747	0.243367762109676	0.179357464637427	0.00212229524621359	0.00256783566397843	0.00262688838131982
135	9.10992249055047	0.13	3.47747133781701	2.07037960795055	4.88456306768347	0.143665130071928	7.98330369034821	4.94021758404488	11.0263897966515	2.08	1.46	2.7	1.93817730712786	3.13206003284459	4.32594275856131	2.27730202704274	3.68007954452126	5.08285706199977	2.32273849417513	3.75450643663628	5.18556254645432	3.47747133781701	2.2118425541295	0.93934598009622	7.91784333870248	-0.00786120539371692	0.0287669789647836	-0.0238855209922294	0.174330303882045	0.217695136083079	0.155360506517743	0.198980103117747	0.243367762109676	0.179357464637427	0.00212229524621359	0.00256783566397843	0.00262688838131982
135	9.10992249055047	0.13	3.48780643200759	2.05306548092147	4.92254738309371	0.16261971995177	9.06888723770616	5.85586135785944	12.2819131175529	1.88	1.49	2.58	2.4948356296772	3.86371562089453	5.23259561211185	2.98461247224249	4.62222588700643	6.25983930177037	3.05782473785149	4.73498297238916	6.41560070927485	3.48780643200759	2.17793071403784	-0.18543721748843	6.60765694636959	-0.00786120539371692	0.0287669789647836	-0.0238855209922294	0.174330303882045	0.217695136083079	0.155360506517743	0.198980103117747	0.243367762109676	0.179357464637427	0.00212229524621359	0.00256783566397843	0.00262688838131982
135	9.10992249055047	0.13	3.49004640185085	2.05169261110505	4.92840019259664	0.13640757667387	8.3939926156834	5.09645916896845	11.6915260623983	1.98	1.49	2.62	2.08193226843744	3.42899324967103	4.77605423090462	2.4674073828038	4.06388016944122	5.66035295607865	2.52562756657353	4.16143770314452	5.79653491645156	3.49004640185085	2.17112301368773	-0.169057924315294	6.69370877496191	-0.00786120539371692	0.0287669789647836	-0.0238855209922294	0.174330303882045	0.217695136083079	0.155360506517743	0.198980103117747	0.243367762109676	0.179357464637427	0.00212229524621359	0.00256783566397843	0.00262688838131982
135	9.10992249055047	0.13	3.49661598302886	2.08632482175177	4.90690714430596	0.136942195064203	8.05440457970151	4.89743641765584	11.2113727417472	1.98	1.5	2.59	1.99997099471305	3.28918523189267	4.57839946907229	2.37010038402503	3.89790612056191	5.42571185709879	2.42951256870831	3.99583933411041	5.56202473417483	3.49661598302886	2.14982783060121	1.01339592089432	7.80761588772398	-0.00786120539371692	0.0287669789647836	-0.0238855209922294	0.174330303882045	0.217695136083079	0.155360506517743	0.198980103117747	0.243367762109676	0.179357464637427	0.00212229524621359	0.00256783566397843	0.00262688838131982
135	9.10992249055047	0.13	3.49760657265934	2.09076942911045	4.90444371620822	0.135022623382001	8.47084928206444	5.12341916162866	11.8182794025002	2.04	1.54	2.72	2.04670319329246	3.38393438611203	4.72116557893159	2.41400197120287	3.99121099007751	5.56842000895215	2.46990108145858	4.08401790814863	5.70018908035968	3.49760657265934	2.21503362506987	-0.270673872542318	6.75996640670065	-0.00786120539371692	0.0287669789647836	-0.0238855209922294	0.174330303882045	0.217695136083079	0.155360506517743	0.198980103117747	0.243367762109676	0.179357464637427	0.00212229524621359	0.00256783566397843	0.00262688838131982
135	9.10992249055047	0.13	3.50392811539073	2.07284546859308	4.93501076218839	0.181836869675571	9.62793116158627	6.43935043189727	12.8165118912753	2.01	1.48	2.6	2.59512486396622	3.88015589619433	5.16518692842244	3.06661149867221	4.58510912254324	6.10360674641427	3.13913045354346	4.69285483471454	6.24627759784125	3.50392811539073	2.20769025190162	0.495757285436148	7.37796641078178	-0.00786120539371692	0.0287669789647836	-0.0238855209922294	0.174330303882045	0.217695136083079	0.155360506517743	0.198980103117747	0.243367762109676	0.179357464637427	0.00212229524621359	0.00256783566397843	0.00262688838131982
135	9.10992249055047	0.13	3.50895512345712	2.10525585855461	4.91265438835962	0.135112261223035	8.08666658173882	4.89227989066156	11.2810532728161	2.05	1.48	2.68	1.94394910656121	3.21323976304712	4.48253041953304	2.29020617801354	3.78558344553944	5.28096071306533	2.3405030038506	3.86938487057282	5.39593111293844	3.50895512345712	2.21388147749815	-0.0594393871644377	7.04296151518247	-0.00786120539371692	0.0287669789647836	-0.0238855209922294	0.174330303882045	0.217695136083079	0.155360506517743	0.198980103117747	0.243367762109676	0.179357464637427	0.00212229524621359	0.00256783566397843	0.00262688838131982
135	9.10992249055047	0.13	3.52066473734795	2.08831269509153	4.95301677960437	0.13113069151508	7.99729748409119	4.78323907161655	11.2113558965658	1.91	1.51	2.71	2.0173037864191	3.37281458322023	4.72832538002136	2.40779014848248	4.02568506578343	5.64357998308437	2.46212439425543	4.11665791950959	5.76856583745412	3.52066473734795	2.17568133967743	-0.564409793710593	6.31930880702119	-0.00786120539371692	0.0287669789647836	-0.0238855209922294	0.174330303882045	0.217695136083079	0.155360506517743	0.198980103117747	0.243367762109676	0.179357464637427	0.00212229524621359	0.00256783566397843	0.00262688838131982
135	9.10992249055047	0.13	3.53416647826736	2.11613324854566	4.95219970798905	0.163918776076309	9.70325280280461	6.28178315388875	13.1247224517205	1.96	1.44	2.71	2.59018336644092	4.00096650815412	5.41174964986733	3.07604335115548	4.75145759372012	6.42687183628477	3.1356061915809	4.84157213136815	6.55013217544974	3.53416647826736	2.21374207441996	-0.130173732392259	6.8597666652075	-0.00786120539371692	0.0287669789647836	-0.0238855209922294	0.174330303882045	0.217695136083079	0.155360506517743	0.198980103117747	0.243367762109676	0.179357464637427	0.00212229524621359	0.00256783566397843	0.00262688838131982
135	9.10992249055047	0.13	3.54107983442807	2.13951718081211	4.94264248804403	0.150472657360552	8.36400088984563	5.2611606340452	11.4668411456461	1.92	1.39	2.55	2.2040544191986	3.50392516133293	4.80379590346726	2.62673148934756	4.17588171935292	5.72503194935828	2.68098296157242	4.26112966046495	5.84442592913262	3.54107983442807	2.12586334790031	-0.924514572233163	5.67006775563589	-0.00786120539371692	0.0287669789647836	-0.0238855209922294	0.174330303882045	0.217695136083079	0.155360506517743	0.198980103117747	0.243367762109676	0.179357464637427	0.00212229524621359	0.00256783566397843	0.00262688838131982
135	9.10992249055047	0.13	3.55892238358535	2.14249330677332	4.97535146039737	0.167897259411237	9.40374187896584	6.13520918131542	12.6722745766163	2.1	1.55	2.75	2.38660397878339	3.65806725093275	4.92953052308211	2.7992298941103	4.2905196230741	5.7818093520379	2.86428725926357	4.38975621799771	5.91581712337067	3.55892238358535	2.27721745336649	-0.747548414373934	6.51005500712852	-0.00786120539371692	0.0287669789647836	-0.0238855209922294	0.174330303882045	0.217695136083079	0.155360506517743	0.198980103117747	0.243367762109676	0.179357464637427	0.00212229524621359	0.00256783566397843	0.00262688838131982
135	9.10992249055047	0.13	3.56711246977742	2.11988841396381	5.01433652559103	0.140658261331623	8.64186842894249	5.30688682851123	11.9768500293737	1.8	1.45	2.43	2.33954584858466	3.80977549743964	5.28000514629461	2.82114335317077	4.59402102684879	6.3668987005268	2.89670865042162	4.71665632740828	6.53863109979287	3.56711246977742	2.06270102527385	-0.204990638174031	6.088502712344	-0.00786120539371692	0.0287669789647836	-0.0238855209922294	0.174330303882045	0.217695136083079	0.155360506517743	0.198980103117747	0.243367762109676	0.179357464637427	0.00212229524621359	0.00256783566397843	0.00262688838131982
135	9.10992249055047	0.13	3.57544234801947	2.13402316300387	5.01686153303506	0.127907681554304	7.95942684700478	4.71453538869518	11.2043183053144	2.07	1.54	2.86	1.8593146932984	3.13903238956609	4.41875008583378	2.18703110573316	3.69230744135423	5.1975837769753	2.23028918797322	3.76636909146356	5.30026973442266	3.57544234801947	2.27151508321245	-0.0366913679215343	7.15105935858841	-0.00786120539371692	0.0287669789647836	-0.0238855209922294	0.174330303882045	0.217695136083079	0.155360506517743	0.198980103117747	0.243367762109676	0.179357464637427	0.00212229524621359	0.00256783566397843	0.00262688838131982
135	9.10992249055047	0.13	3.57779243799621	2.12167658841743	5.033908287575	0.13609548558084	8.28503156425963	5.02598443503041	11.5440786934889	2.03	1.46	2.69	2.01150505386068	3.31584450336696	4.62018395287324	2.37342504053235	3.91244772649116	5.45147041244997	2.42181887532597	3.99110635049789	5.56503620386891	3.57779243799621	2.17395824414934	-0.0481211441140009	6.86597219305634	-0.00786120539371692	0.0287669789647836	-0.0238855209922294	0.174330303882045	0.217695136083079	0.155360506517743	0.198980103117747	0.243367762109676	0.179357464637427	0.00212229524621359	0.00256783566397843	0.00262688838131982
135	9.10992249055047	0.13	3.58026458714045	2.13421871773855	5.02631045654236	0.153370285528129	8.78085539474783	5.55979826905064	12.001912520445	1.94	1.54	2.66	2.31490768926443	3.65604446203976	4.99718123481509	2.7550637869268	4.35120404475421	5.94734430258161	2.82304885727043	4.45906151356782	6.09539329569594	3.58026458714045	2.2068897852151	-0.447482733481366	6.54485009891979	-0.00786120539371692	0.0287669789647836	-0.0238855209922294	0.174330303882045	0.217695136083079	0.155360506517743	0.198980103117747	0.243367762109676	0.179357464637427	0.00212229524621359	0.00256783566397843	0.00262688838131982
135	9.10992249055047	0.13	3.59079469672456	2.12982223200475	5.05176716144436	0.155663432289107	8.47720213306572	5.3947062974224	11.559697968709	1.96	1.44	2.51	2.22467299447409	3.49583491934312	4.76699684421216	2.64203957084981	4.15168171367428	5.66132385649875	2.70597198437545	4.25149293556747	5.80033014710265	3.59079469672456	2.09929639206568	0.838425851406221	7.32887271386632	-0.00786120539371692	0.0287669789647836	-0.0238855209922294	0.174330303882045	0.217695136083079	0.155360506517743	0.198980103117747	0.243367762109676	0.179357464637427	0.00212229524621359	0.00256783566397843	0.00262688838131982
135	9.10992249055047	0.13	3.59539603020123	2.11280626031308	5.07798580008939	0.151919636665538	8.20240767266942	5.17662062557999	11.2281947197589	2.05	1.48	2.54	2.05991200336087	3.26395137744868	4.46799075153648	2.42756924376472	3.84650798874432	5.26544673372392	2.4880414912156	3.94383939007499	5.39682765944455	3.59539603020123	2.13926396526086	1.14412076443107	7.91838551533049	-0.00786120539371692	0.0287669789647836	-0.0238855209922294	0.174330303882045	0.217695136083079	0.155360506517743	0.198980103117747	0.243367762109676	0.179357464637427	0.00212229524621359	0.00256783566397843	0.00262688838131982
135	9.10992249055047	0.13	3.61416074043804	2.13716259625563	5.09115888462044	0.155160043801059	8.87262698479914	5.64015357456251	12.1051003950358	2	1.51	2.5	2.29147863008058	3.60476622835941	4.91805382663823	2.71252618326802	4.26712370372023	5.82172122417243	2.78663244138454	4.38293853374271	5.97911891995627	3.61416074043804	2.13283835469073	0.264113913398465	6.86317961284797	-0.00786120539371692	0.0287669789647836	-0.0238855209922294	0.174330303882045	0.217695136083079	0.155360506517743	0.198980103117747	0.243367762109676	0.179357464637427	0.00212229524621359	0.00256783566397843	0.00262688838131982
135	9.10992249055047	0.13	3.6205213666961	2.18676860592286	5.05427412746934	0.145182639623995	8.84687095101481	5.49525324147368	12.1984886605559	2.1	1.48	2.81	2.13769735445445	3.44150338413023	4.74530941380601	2.50729817662207	4.03652796869861	5.56575776077515	2.55389333977802	4.11068675173128	5.6685538814965	3.6205213666961	2.27628420629831	-0.314202931239919	7.00343924772425	-0.00786120539371692	0.0287669789647836	-0.0238855209922294	0.174330303882045	0.217695136083079	0.155360506517743	0.198980103117747	0.243367762109676	0.179357464637427	0.00212229524621359	0.00256783566397843	0.00262688838131982
135	9.10992249055047	0.13	3.62331643387793	2.19020758666294	5.05642528109293	0.139738895458958	8.58671005743098	5.26035387815702	11.9130662367049	2.02	1.58	2.75	2.1132830990493	3.44960617880771	4.78592925856611	2.49553332342073	4.07357025462676	5.65160718583279	2.55649686610753	4.17411181839979	5.78902564983409	3.62331643387793	2.30307075040344	0.252203582139548	7.55870252743092	-0.00786120539371692	0.0287669789647836	-0.0238855209922294	0.174330303882045	0.217695136083079	0.155360506517743	0.198980103117747	0.243367762109676	0.179357464637427	0.00212229524621359	0.00256783566397843	0.00262688838131982
135	9.10992249055047	0.13	3.62749114524713	2.17290301426781	5.08207927622646	0.167946159161965	9.45340318383077	6.16818423563422	12.7386221320273	2.03	1.51	2.72	2.46905854064378	3.78409674184877	5.09913494305377	2.91340986752275	4.4651127569006	6.01681564627845	2.97685813928432	4.56323738038898	6.14779945628249	3.62749114524713	2.21280235217985	0.0390221458844736	7.12802623470364	-0.00786120539371692	0.0287669789647836	-0.0238855209922294	0.174330303882045	0.217695136083079	0.155360506517743	0.198980103117747	0.243367762109676	0.179357464637427	0.00212229524621359	0.00256783566397843	0.00262688838131982
135	9.10992249055047	0.13	3.64181215578405	2.17340137808774	5.11022293348035	0.153421841797882	9.80422778784589	6.20848359142796	13.3999719842638	1.99	1.51	2.71	2.53180857474107	3.99814666761062	5.46448476048017	2.99944634433514	4.73662445333445	6.47380256233376	3.06507090720144	4.84302294024454	6.61903248448414	3.64181215578405	2.22886659618627	0.0584172324460445	7.17005951595259	-0.00786120539371692	0.0287669789647836	-0.0238855209922294	0.174330303882045	0.217695136083079	0.155360506517743	0.198980103117747	0.243367762109676	0.179357464637427	0.00212229524621359	0.00256783566397843	0.00262688838131982
135	9.10992249055047	0.13	3.65373174272081	2.18113044141829	5.12633304402333	0.128524191956061	7.90453595315384	4.69089711418394	11.1181747921237	1.96	1.43	2.64	1.93586980345798	3.26209509387641	4.58832038429484	2.2994301497368	3.87472328808952	5.45001642644224	2.3464688399432	3.95516167989532	5.56235287005326	3.65373174272081	2.14929327477323	0.656471754710374	7.36650188354224	-0.00786120539371692	0.0287669789647836	-0.0238855209922294	0.174330303882045	0.217695136083079	0.155360506517743	0.198980103117747	0.243367762109676	0.179357464637427	0.00212229524621359	0.00256783566397843	0.00262688838131982
135	9.10992249055047	0.13	3.66124590287229	2.19672695549928	5.12576485024529	0.113336874611356	8.02719362879445	4.52175064208738	11.5326366155015	2.12	1.57	2.81	1.74658779684481	3.1006129140484	4.45463803125199	2.04557710119011	3.63139075406886	5.21720440694762	2.09196016515808	3.71416163107118	5.33466333579412	3.66124590287229	2.28343789718083	-0.285225673693859	7.06843419735885	-0.00786120539371692	0.0287669789647836	-0.0238855209922294	0.174330303882045	0.217695136083079	0.155360506517743	0.198980103117747	0.243367762109676	0.179357464637427	0.00212229524621359	0.00256783566397843	0.00262688838131982
135	9.10992249055047	0.13	3.6677657807441	2.16588000775399	5.16965155373421	0.164994300186238	9.42453070246068	6.1143214796647	12.7347399252567	1.98	1.48	2.77	2.49955468939434	3.85277908448615	5.20600347957795	2.9628245250097	4.56685681229321	6.17088909957671	3.0200038000559	4.65553330000743	6.29274366557099	3.6677657807441	2.20674747794956	-0.562317647887331	6.41674375563895	-0.00786120539371692	0.0287669789647836	-0.0238855209922294	0.174330303882045	0.217695136083079	0.155360506517743	0.198980103117747	0.243367762109676	0.179357464637427	0.00212229524621359	0.00256783566397843	0.00262688838131982
135	9.10992249055047	0.13	3.68491505235561	2.21688700373503	5.15294310097619	0.163760244242574	9.34499694672917	6.04794498324797	12.6420489102104	2.01	1.5	2.77	2.44337122068509	3.77538100301399	5.10739078534288	2.88881229585707	4.46365536710953	6.03849843836199	2.94717276039911	4.55301869224568	6.1618062978834	3.68491505235561	2.19370137721645	-0.794207236836915	6.19781367951608	-0.00786120539371692	0.0287669789647836	-0.0238855209922294	0.174330303882045	0.217695136083079	0.155360506517743	0.198980103117747	0.243367762109676	0.179357464637427	0.00212229524621359	0.00256783566397843	0.00262688838131982
135	9.10992249055047	0.13	3.71681342387162	2.23969169597849	5.19393515176474	0.15898503545291	8.59953543133391	5.51148638518265	11.6875844774852	2.04	1.45	2.55	2.19691202107512	3.42782716755868	4.65874231404225	2.58996011682128	4.04109748873274	5.4922348606442	2.65205520937533	4.13743214720383	5.62222348149857	3.71681342387162	2.14027782421923	-0.130024554575206	6.54129345896246	-0.00786120539371692	0.0287669789647836	-0.0238855209922294	0.174330303882045	0.217695136083079	0.155360506517743	0.198980103117747	0.243367762109676	0.179357464637427	0.00212229524621359	0.00256783566397843	0.00262688838131982
135	9.10992249055047	0.13	3.74302577560083	2.24209481804082	5.24395673316085	0.184605730891889	10.9158892802963	7.33405225580461	14.497726304788	1.91	1.57	2.74	3.08954042884179	4.59842390972113	6.10730739060048	3.68662196438204	5.48711077830844	7.28759959223485	3.77598989051463	5.62035681451001	7.46279779845443	3.74302577560083	2.25598559638671	1.072029287327	8.23698555787738	-0.00786120539371692	0.0287669789647836	-0.0238855209922294	0.174330303882045	0.217695136083079	0.155360506517743	0.198980103117747	0.243367762109676	0.179357464637427	0.00212229524621359	0.00256783566397843	0.00262688838131982
135	9.10992249055047	0.13	3.74518684091406	2.24363008963906	5.24674359218907	0.171378432037393	9.58265547337578	6.29284128136112	12.8724696653904	2.05	1.53	2.73	2.50031470017922	3.80744615596788	5.11457761175653	2.94563493947154	4.48557392650281	6.02551291353407	3.01369237398312	4.58960791547136	6.1654221252197	3.74518684091406	2.23445791489371	0.0949636823164198	7.09220827275998	-0.00786120539371692	0.0287669789647836	-0.0238855209922294	0.174330303882045	0.217695136083079	0.155360506517743	0.198980103117747	0.243367762109676	0.179357464637427	0.00212229524621359	0.00256783566397843	0.00262688838131982
135	9.10992249055047	0.13	3.74641997621233	2.22387858653621	5.26896136588846	0.170384065150909	9.5775553421057	6.27793337379344	12.877177310418	1.96	1.45	2.5	2.58820351268608	3.94853861986826	5.30887372705045	3.07358946404706	4.68903880275431	6.30448814146156	3.148851227048	4.80518335211119	6.46239003167795	3.74641997621233	2.091855302066	-0.454342827470707	6.05037283494868	-0.00786120539371692	0.0287669789647836	-0.0238855209922294	0.174330303882045	0.217695136083079	0.155360506517743	0.198980103117747	0.243367762109676	0.179357464637427	0.00212229524621359	0.00256783566397843	0.00262688838131982
135	9.10992249055047	0.13	3.74829830618486	2.2025165615743	5.29408005079541	0.137532616200317	8.48958877004024	5.17033388366113	11.8088436564193	1.98	1.41	2.68	2.11211809512285	3.46805727924416	4.82399646336547	2.50318415494579	4.11018022614094	5.71717629733608	2.54844499899293	4.1856255790699	5.82212677886634	3.74829830618486	2.1085994692159	0.110122197446203	6.65774425653843	-0.00786120539371692	0.0287669789647836	-0.0238855209922294	0.174330303882045	0.217695136083079	0.155360506517743	0.198980103117747	0.243367762109676	0.179357464637427	0.00212229524621359	0.00256783566397843	0.00262688838131982
135	9.10992249055047	0.13	3.75076416698975	2.21758804070604	5.28394029327345	0.138761671720522	8.89726961930527	5.43652839756419	12.3580108410464	1.91	1.52	2.67	2.28575001459318	3.74079424863822	5.19583848268326	2.72630036981579	4.4617865813652	6.19727279291462	2.79179667659403	4.56831804133488	6.34386671957059	3.75076416698975	2.17864265134384	0.0617509602274813	7.05696032785623	-0.00786120539371692	0.0287669789647836	-0.0238855209922294	0.174330303882045	0.217695136083079	0.155360506517743	0.198980103117747	0.243367762109676	0.179357464637427	0.00212229524621359	0.00256783566397843	0.00262688838131982
135	9.10992249055047	0.13	3.76383731016559	2.27446051741643	5.25321410291475	0.170530993526077	9.30907190950703	6.10361260931929	12.5145312096948	1.9	1.41	2.53	2.57793364080818	3.9317976379397	5.28566163507123	3.07795728873121	4.6944207585261	6.31088422832099	3.14713653096734	4.80103160639027	6.45430269874433	3.76383731016559	2.09699487231467	0.173165611627687	6.49763727256582	-0.00786120539371692	0.0287669789647836	-0.0238855209922294	0.174330303882045	0.217695136083079	0.155360506517743	0.198980103117747	0.243367762109676	0.179357464637427	0.00212229524621359	0.00256783566397843	0.00262688838131982
135	9.10992249055047	0.13	3.7819406265461	2.2272796299016	5.33660162319059	0.109309827438998	7.82800613528518	4.33925215620838	11.316760114362	2.01	1.55	2.68	1.75193472062287	3.16048831641034	4.56904191219781	2.071036512819	3.73614759989261	5.40125868696622	2.1229232077254	3.8298621606617	5.53449265148128	3.7819406265461	2.16232732231631	-0.609413175385707	6.18623725153385	-0.00786120539371692	0.0287669789647836	-0.0238855209922294	0.174330303882045	0.217695136083079	0.155360506517743	0.198980103117747	0.243367762109676	0.179357464637427	0.00212229524621359	0.00256783566397843	0.00262688838131982
135	9.10992249055047	0.13	3.79350447407607	2.25026837930338	5.33674056884876	0.165840751384087	9.23682977303005	6.00247796152258	12.4711815845375	1.92	1.36	2.47	2.51284779481965	3.86686089896038	5.22087400310111	2.99427173306025	4.60769343423922	6.22111513541819	3.05827143464846	4.7057502932854	6.35224057603092	3.79350447407607	2.04861159162305	-1.50645950204856	4.69395860016432	-0.00786120539371692	0.0287669789647836	-0.0238855209922294	0.174330303882045	0.217695136083079	0.155360506517743	0.198980103117747	0.243367762109676	0.179357464637427	0.00212229524621359	0.00256783566397843	0.00262688838131982
135	9.10992249055047	0.13	3.81000597420203	2.24946842520685	5.3705435231972	0.172145654495441	9.77166367742486	6.425995182301	13.1173321725487	2.04	1.41	2.71	2.56310925985572	3.89758176675681	5.23205427365789	3.02209177238156	4.59553167474537	6.16897157710918	3.07460421403603	4.67481905197423	6.27542199555848	3.81000597420203	2.19192422388184	0.143361717872198	6.96036796987111	-0.00786120539371692	0.0287669789647836	-0.0238855209922294	0.174330303882045	0.217695136083079	0.155360506517743	0.198980103117747	0.243367762109676	0.179357464637427	0.00212229524621359	0.00256783566397843	0.00262688838131982
135	9.10992249055047	0.13	3.81363741150996	2.25599227670265	5.37128254631726	0.137853571035287	8.74351365928008	5.32959663892535	12.1574306796348	1.98	1.48	2.55	2.17561107210057	3.56921666215024	4.96282225219991	2.57802833299547	4.22940561372428	5.88078289445309	2.64289454833568	4.33422609333062	6.02683672373986	3.81363741150996	2.16503766859088	0.256007732791192	7.17301428683942	-0.00786120539371692	0.0287669789647836	-0.0238855209922294	0.174330303882045	0.217695136083079	0.155360506517743	0.198980103117747	0.243367762109676	0.179357464637427	0.00212229524621359	0.00256783566397843	0.00262688838131982
135	9.10992249055047	0.13	3.81398020382642	2.26758622164215	5.36037418601068	0.149045895783051	9.24228104109368	5.79435699771984	12.6902050844675	2.07	1.51	2.66	2.28188600184573	3.6397190820474	4.99755216224907	2.68327210287634	4.27994942221691	5.87662674155747	2.74556165505303	4.37946178372952	6.01505684279399	3.81398020382642	2.1877133919187	-0.375067368639822	6.59400584603726	-0.00786120539371692	0.0287669789647836	-0.0238855209922294	0.174330303882045	0.217695136083079	0.155360506517743	0.198980103117747	0.243367762109676	0.179357464637427	0.00212229524621359	0.00256783566397843	0.00262688838131982
135	9.10992249055047	0.13	3.83392820165342	2.26211467832816	5.40574172497867	0.129738753026783	9.04860564751831	5.38965050226187	12.7075607927748	1.96	1.51	2.6	2.21970579731083	3.72663169994915	5.23355760258748	2.6353874371297	4.42451354443167	6.21363965173364	2.70192500939419	4.53655279157111	6.36985837532575	3.83392820165342	2.17527948821891	0.788527388855584	7.74788439383291	-0.00786120539371692	0.0287669789647836	-0.0238855209922294	0.174330303882045	0.217695136083079	0.155360506517743	0.198980103117747	0.243367762109676	0.179357464637427	0.00212229524621359	0.00256783566397843	0.00262688838131982
135	9.10992249055047	0.13	3.8498948188497	2.29176076221611	5.40802887548329	0.111579184789245	7.80091138171511	4.36415635554732	11.2376664078829	2.02	1.5	2.67	1.7581742605671	3.14272919733106	4.52728413409502	2.07744334792851	3.71342136656592	5.34939938520333	2.12485487731756	3.79836405138486	5.47110391093696	3.8498948188497	2.14586204545683	0.0669172625018804	6.87947559189626	-0.00786120539371692	0.0287669789647836	-0.0238855209922294	0.174330303882045	0.217695136083079	0.155360506517743	0.198980103117747	0.243367762109676	0.179357464637427	0.00212229524621359	0.00256783566397843	0.00262688838131982
135	9.10992249055047	0.13	3.86274015778411	2.31080716666238	5.41467314890583	0.15192292245089	8.86892967059454	5.59731096977706	12.140548371412	1.96	1.53	2.57	2.30313058024784	3.64930647032235	4.99548236039686	2.73388725813144	4.33183969063417	5.9297921231369	2.80544284318449	4.44814688441702	6.0859429732454	3.86274015778411	2.11670155469896	0.882915762362081	7.59443316730358	-0.00786120539371692	0.0287669789647836	-0.0238855209922294	0.174330303882045	0.217695136083079	0.155360506517743	0.198980103117747	0.243367762109676	0.179357464637427	0.00212229524621359	0.00256783566397843	0.00262688838131982
135	9.10992249055047	0.13	3.87442684281109	2.30886845887154	5.43998522675064	0.149263515189101	9.22252918335056	5.78492241041684	12.6601359562843	1.91	1.38	2.61	2.43587461146324	3.88335799469844	5.33084137793365	2.90633906801205	4.63338917444904	6.36043928088602	2.96108128603502	4.72187137844299	6.47986587884881	3.87442684281109	2.09397941251113	0.156834644070907	6.57673929155191	-0.00786120539371692	0.0287669789647836	-0.0238855209922294	0.174330303882045	0.217695136083079	0.155360506517743	0.198980103117747	0.243367762109676	0.179357464637427	0.00212229524621359	0.00256783566397843	0.00262688838131982
135	9.10992249055047	0.13	3.89231419938791	2.31722699315011	5.4674014056257	0.135103425582426	8.46212222603574	5.11929705580553	11.804947396266	2.01	1.45	2.66	2.06748026078511	3.41751425556355	4.76754825034198	2.44421152455214	4.04024545588532	5.6362793872185	2.4955951047323	4.12458538289538	5.75490325354649	3.89231419938791	2.13605911627427	-0.278845367739279	6.37424334040963	-0.00786120539371692	0.0287669789647836	-0.0238855209922294	0.174330303882045	0.217695136083079	0.155360506517743	0.198980103117747	0.243367762109676	0.179357464637427	0.00212229524621359	0.00256783566397843	0.00262688838131982
135	9.10992249055047	0.13	3.89514793135742	2.33915255111475	5.4511433116001	0.158566277213593	9.51540783141463	6.09311308773201	12.9377025750973	2	1.5	2.6	2.4699237569528	3.85719607063026	5.24446838430773	2.9223301950758	4.56370384462274	6.20507749416968	2.99196355456817	4.67347750858961	6.35520238367059	3.89514793135742	2.16743160144466	-0.825177202182899	6.03189055234166	-0.00786120539371692	0.0287669789647836	-0.0238855209922294	0.174330303882045	0.217695136083079	0.155360506517743	0.198980103117747	0.243367762109676	0.179357464637427	0.00212229524621359	0.00256783566397843	0.00262688838131982
135	9.10992249055047	0.13	3.93405736579246	2.32118311518807	5.54693161639686	0.146407057916314	9.12229065454373	5.68327804542998	12.5613032636575	1.96	1.5	2.64	2.34535249902313	3.76455049575721	5.18374849249129	2.78579895951958	4.4715158418649	6.15723272421022	2.85258589152308	4.57687607634903	6.30482087461263	3.93405736579246	2.15705298054534	-0.0815790456487957	6.70032612388191	-0.00786120539371692	0.0287669789647836	-0.0238855209922294	0.174330303882045	0.217695136083079	0.155360506517743	0.198980103117747	0.243367762109676	0.179357464637427	0.00212229524621359	0.00256783566397843	0.00262688838131982
135	9.10992249055047	0.13	3.99395371872821	2.37839070029325	5.60951673716318	0.15675180750222	9.67009589817379	6.16832545014201	13.1718663462056	1.92	1.46	2.66	2.58224565064964	4.0481915677535	5.51413748485737	3.07695671516324	4.82375107323064	6.57054543129803	3.14203485177766	4.92627852037796	6.71077201386149	3.99395371872821	2.14574336644732	0.37411906052954	7.05357263182554	-0.00786120539371692	0.0287669789647836	-0.0238855209922294	0.174330303882045	0.217695136083079	0.155360506517743	0.198980103117747	0.243367762109676	0.179357464637427	0.00212229524621359	0.00256783566397843	0.00262688838131982
135	9.10992249055047	0.13	4.03161498161434	2.41641567548479	5.64681428774389	0.138358009683147	9.14064453628044	5.57922155749129	12.7020675150696	1.98	1.49	2.53	2.28462328354276	3.74298262203522	5.20134196052769	2.709047625646	4.43833268184803	6.16761773805005	2.78007543937851	4.55919636518009	6.32564813121715	4.03161498161434	2.12777128272571	0.705127023967235	7.41859822014465	-0.00786120539371692	0.0287669789647836	-0.0238855209922294	0.174330303882045	0.217695136083079	0.155360506517743	0.198980103117747	0.243367762109676	0.179357464637427	0.00212229524621359	0.00256783566397843	0.00262688838131982
135	9.10992249055047	0.13	4.0698495013208	2.39851381597141	5.7411851866702	0.170627173609785	9.54755357428713	6.26109344307504	12.8340137054992	2.04	1.43	2.78	2.49351171264737	3.80236086253342	5.11121001241948	2.93907409434033	4.48179980535987	6.02452551637942	2.98927829063845	4.55849321308593	6.1234739223505	4.0698495013208	2.14828418596814	0.297949017698814	7.0744913814271	-0.00786120539371692	0.0287669789647836	-0.0238855209922294	0.174330303882045	0.217695136083079	0.155360506517743	0.198980103117747	0.243367762109676	0.179357464637427	0.00212229524621359	0.00256783566397843	0.00262688838131982
135	9.10992249055047	0.13	4.09894884140811	2.45704804186131	5.74084964095492	0.154251436883788	9.11186108051286	5.78067742796142	12.4430447330643	1.89	1.46	2.47	2.45419976225215	3.86846136566998	5.28272296908781	2.93366053928898	4.62421707914092	6.31477361899286	3.01111417337671	4.74544480451044	6.47937640714396	4.09894884140811	2.05227766744751	-0.955538523744248	5.32174555054603	-0.00786120539371692	0.0287669789647836	-0.0238855209922294	0.174330303882045	0.217695136083079	0.155360506517743	0.198980103117747	0.243367762109676	0.179357464637427	0.00212229524621359	0.00256783566397843	0.00262688838131982
135	9.10992249055047	0.13	4.12500922900448	2.48142476679636	5.76859369121259	0.150278310463814	10.2107286203377	6.41991532315379	14.0015419175216	2.19	1.62	2.97	2.41032801109529	3.83357162337183	5.25681523564836	2.80674972893949	4.46407130699175	6.12139288504402	2.86649042115755	4.55864562448301	6.24930558721716	4.12500922900448	2.34424574914456	1.84164384231887	9.54115460248724	-0.00786120539371692	0.0287669789647836	-0.0238855209922294	0.174330303882045	0.217695136083079	0.155360506517743	0.198980103117747	0.243367762109676	0.179357464637427	0.00212229524621359	0.00256783566397843	0.00262688838131982
135	9.10992249055047	0.13	4.16418811731502	2.4767708082643	5.85160542636573	0.144511471901713	9.25829136535642	5.7412924159459	12.7752903147669	2	1.53	2.63	2.33167444774644	3.76001078545247	5.18834712315849	2.75987817557579	4.45052340678579	6.14116863799579	2.82889679896456	4.56282285684627	6.29591690493143	4.16418811731502	2.16637349318826	-0.144936286845266	6.68897822040469	-0.00786120539371692	0.0287669789647836	-0.0238855209922294	0.174330303882045	0.217695136083079	0.155360506517743	0.198980103117747	0.243367762109676	0.179357464637427	0.00212229524621359	0.00256783566397843	0.00262688838131982
135	9.10992249055047	0.13	4.17647591875675	2.48652982165196	5.86642201586155	0.163071299679339	10.3518372767093	6.6903429764648	14.0133315769538	1.85	1.36	2.46	2.89445531015772	4.47853428155523	6.06261325295274	3.47493105458152	5.37669308604256	7.27845511750361	3.55229250191408	5.49487446543782	7.43889742638529	4.17647591875675	2.04894360849552	-1.49120594007817	4.7492370950256	-0.00786120539371692	0.0287669789647836	-0.0238855209922294	0.174330303882045	0.217695136083079	0.155360506517743	0.198980103117747	0.243367762109676	0.179357464637427	0.00212229524621359	0.00256783566397843	0.00262688838131982
135	9.10992249055047	0.13	4.19370849161424	2.49144482680104	5.89597215642744	0.151851162134833	9.85281370642173	6.21724205267872	13.4883853601647	1.92	1.55	2.56	2.6016250918417	4.12294183605484	5.64425858026799	3.09975599715526	4.91235794208389	6.72495988701252	3.18408963986433	5.04619093988256	6.91219575459199	4.19370849161424	2.13093605845946	0.137873348627371	6.93888899252032	-0.00786120539371692	0.0287669789647836	-0.0238855209922294	0.174330303882045	0.217695136083079	0.155360506517743	0.198980103117747	0.243367762109676	0.179357464637427	0.00212229524621359	0.00256783566397843	0.00262688838131982
135	9.10992249055047	0.13	4.20226302162018	2.47165378442232	5.93287225881804	0.138179831831497	8.91082000314689	5.43634549776792	12.3852945085259	1.91	1.47	2.58	2.28509437507816	3.74554278694856	5.20599119881896	2.72536315713985	4.46719594007638	6.20902872301291	2.79024320586669	4.57399579759068	6.35868959523036	4.20226302162018	2.06481899098414	0.558331719970643	6.94761444666088	-0.00786120539371692	0.0287669789647836	-0.0238855209922294	0.174330303882045	0.217695136083079	0.155360506517743	0.198980103117747	0.243367762109676	0.179357464637427	0.00212229524621359	0.00256783566397843	0.00262688838131982
135	9.10992249055047	0.13	4.35388862554773	2.61815984009986	6.0896174109956	0.159117004560195	9.85658807912638	6.31888355852547	13.3942925997273	1.86	1.45	2.66	2.71639228848133	4.23719785321123	5.75800341794114	3.25636134907691	5.07947522016519	6.90258909125347	3.32329644687794	5.18374629176266	7.04376742783932	4.35388862554773	2.10859456179955	-1.00453392540568	5.58322210434222	-0.00786120539371692	0.0287669789647836	-0.0238855209922294	0.174330303882045	0.217695136083079	0.155360506517743	0.198980103117747	0.243367762109676	0.179357464637427	0.00212229524621359	0.00256783566397843	0.00262688838131982
135	9.10992249055047	0.13	4.38619619487458	2.61117485411323	6.16121753563593	0.182292659788418	10.9742362660825	7.34534358513144	14.6031289470336	1.98	1.49	2.49	3.00566170372459	4.4905784583526	5.97549521298062	3.56347501058911	5.32397378573898	7.08447256088885	3.65848059068674	5.46416146287362	7.27572674267719	4.38619619487458	2.09045539033385	0.526638247613192	7.03827518400955	-0.00786120539371692	0.0287669789647836	-0.0238855209922294	0.174330303882045	0.217695136083079	0.155360506517743	0.198980103117747	0.243367762109676	0.179357464637427	0.00212229524621359	0.00256783566397843	0.00262688838131982
135	9.10992249055047	0.13	4.41170665160287	2.65635584214128	6.16705746106446	0.141525210462153	9.99749454141439	6.1531393598635	13.8418497229653	1.98	1.47	2.51	2.5145608764232	4.08560690175117	5.65665292707914	2.98038884129538	4.84247461816043	6.70456039502548	3.05566304625153	4.96522499547508	6.87545423831434	4.41170665160287	2.10312888524407	0.139909864805425	6.72570500152657	-0.00786120539371692	0.0287669789647836	-0.0238855209922294	0.174330303882045	0.217695136083079	0.155360506517743	0.198980103117747	0.243367762109676	0.179357464637427	0.00212229524621359	0.00256783566397843	0.00262688838131982
135	9.10992249055047	0.13	4.62242815315095	2.7535084805605	6.4913478257414	0.14108961939779	9.90924343233812	6.09197804979776	13.7265088148785	1.93	1.51	2.45	2.54062918428444	4.13260075013122	5.724572315978	3.02480276476237	4.92016003436433	6.81551730396629	3.11149612182185	5.06048724555395	7.01035869675973	4.62242815315095	2.0916772126325	0.0146552766829303	6.71046481687272	-0.00786120539371692	0.0287669789647836	-0.0238855209922294	0.174330303882045	0.217695136083079	0.155360506517743	0.198980103117747	0.243367762109676	0.179357464637427	0.00212229524621359	0.00256783566397843	0.00262688838131982
135	9.10992249055047	0.13	4.63621773898571	2.7695110616234	6.50292441634803	0.163911986190143	10.7036390194469	6.9293291049112	14.4779489339826	1.95	1.5	2.37	2.87397968358595	4.43939674629185	6.00481380899776	3.41749605417531	5.27895898151967	7.14042190886404	3.5212595468066	5.43695751061699	7.35635888237667	4.63621773898571	2.01804392722671	-1.49922454396326	4.81191987757752	-0.00786120539371692	0.0287669789647836	-0.0238855209922294	0.174330303882045	0.217695136083079	0.155360506517743	0.198980103117747	0.243367762109676	0.179357464637427	0.00212229524621359	0.00256783566397843	0.00262688838131982
135	9.10992249055047	0.13	4.64981002773728	2.74760766362959	6.55201239184496	0.137845489811082	10.343326233677	6.30462287026384	14.3820295970903	1.97	1.49	2.38	2.58986176918218	4.24891158916509	5.907961409148	3.0731243996475	5.04174934430245	7.01037428895741	3.1653214561475	5.19216299942174	7.21881472884225	4.64981002773728	2.06829562282275	0.321771383746629	6.94062625080638	-0.00786120539371692	0.0287669789647836	-0.0238855209922294	0.174330303882045	0.217695136083079	0.155360506517743	0.198980103117747	0.243367762109676	0.179357464637427	0.00212229524621359	0.00256783566397843	0.00262688838131982
135	9.10992249055047	0.14	2.71689211447087	1.6548161513097	3.77896807763205	0.20469122707086	9.32010211027887	6.45180322701344	12.1884009935443	1.94	1.48	2.55	2.68468805768237	3.87822845047127	5.07176884326018	3.19472535802087	4.61501467161681	6.03530398521275	3.27530728203653	4.73304437105885	6.18868368884799	2.71689211447087	2.22318077013631	-0.141000958672492	6.67798252166177	-0.00786120539371692	0.0287669789647836	-0.0238855209922294	0.174330303882045	0.217695136083079	0.155360506517743	0.198980103117747	0.243367762109676	0.179357464637427	0.00212229524621359	0.00256783566397843	0.00262688838131982
135	9.10992249055047	0.14	2.73205326049194	1.65297922462521	3.81112729635867	0.187366669521381	8.24125405637492	5.561592714105	10.9209153986448	2.11	1.51	2.63	2.15829639792796	3.1981969659829	4.23809753403783	2.53019733425478	3.74928552237789	4.96837371050099	2.59101528907608	3.83890608217271	5.08741956740902	2.73205326049194	2.24972636880259	-1.1989157645957	5.74603003065945	-0.00786120539371692	0.0287669789647836	-0.0238855209922294	0.174330303882045	0.217695136083079	0.155360506517743	0.198980103117747	0.243367762109676	0.179357464637427	0.00212229524621359	0.00256783566397843	0.00262688838131982
135	9.10992249055047	0.14	2.82137693935447	1.73362919644316	3.90912468226577	0.210079482372926	10.7592631849782	7.50188734809838	14.0166390218581	2.12	1.57	2.72	2.89907143176154	4.15787002377219	5.41666861578284	3.39567724176918	4.87010580673365	6.34453437169812	3.47889525130123	4.98883780211171	6.50045792197203	2.82137693935447	2.36810816034325	-0.421265168186146	7.08484465529968	-0.00786120539371692	0.0287669789647836	-0.0238855209922294	0.174330303882045	0.217695136083079	0.155360506517743	0.198980103117747	0.243367762109676	0.179357464637427	0.00212229524621359	0.00256783566397843	0.00262688838131982
135	9.10992249055047	0.14	2.82203442984594	1.74712645067286	3.89694240901902	0.178558930333525	8.06447085564401	5.36388022407303	10.765061487215	2.08	1.58	2.85	2.10421690264501	3.16364183696269	4.22306677128036	2.47235091296026	3.71712287552777	4.96189483809527	2.5267901731495	3.79886816234219	5.07075707078062	2.82203442984594	2.40769075076001	0.138436628414903	7.80829945182581	-0.00786120539371692	0.0287669789647836	-0.0238855209922294	0.174330303882045	0.217695136083079	0.155360506517743	0.198980103117747	0.243367762109676	0.179357464637427	0.00212229524621359	0.00256783566397843	0.00262688838131982
135	9.10992249055047	0.14	2.82404477809425	1.73388758291876	3.91420197326974	0.112702784851086	6.4519694421669	3.62549541614702	9.27844346818678	2.07	1.58	2.8	1.42797872699551	2.54124583073692	3.65451293447833	1.67921494168354	2.98834841779673	4.29748189390992	1.71812046462535	3.05763838924471	4.39761382055265	2.82404477809425	2.3461708598089	0.536775135639952	8.08591034618264	-0.00786120539371692	0.0287669789647836	-0.0238855209922294	0.174330303882045	0.217695136083079	0.155360506517743	0.198980103117747	0.243367762109676	0.179357464637427	0.00212229524621359	0.00256783566397843	0.00262688838131982
135	9.10992249055047	0.14	2.87771840945541	1.753865143791	4.00157167511982	0.192093080562305	9.79275709771703	6.65719614854507	12.928318046889	2.16	1.59	2.91	2.53135868466547	3.72363682442241	4.91591496417935	2.95521223515738	4.3471267700926	5.73904130502782	3.01867244996996	4.43842187492767	5.86090343751573	2.87771840945541	2.45700630688903	1.00230061518037	9.00622143837374	-0.00786120539371692	0.0287669789647836	-0.0238855209922294	0.174330303882045	0.217695136083079	0.155360506517743	0.198980103117747	0.243367762109676	0.179357464637427	0.00212229524621359	0.00256783566397843	0.00262688838131982
135	9.10992249055047	0.14	2.9140379184607	1.76590067117034	4.06217516575106	0.238937984085187	10.6220317621984	7.66224459268894	13.5818189317079	1.92	1.36	2.66	3.21601416918432	4.45830255606181	5.7005909429393	3.83438300905198	5.31553614843438	6.79668928781679	3.89619148476632	5.40282010737155	6.90878196133207	2.9140379184607	2.13963390529991	0.852817396903147	7.18516576683036	-0.00786120539371692	0.0287669789647836	-0.0238855209922294	0.174330303882045	0.217695136083079	0.155360506517743	0.198980103117747	0.243367762109676	0.179357464637427	0.00212229524621359	0.00256783566397843	0.00262688838131982
135	9.10992249055047	0.14	2.99475870194418	1.82905487276124	4.16046253112712	0.197731355279398	8.9432146641882	6.13065816955558	11.7557711588208	2.02	1.47	2.69	2.46967976840715	3.60269251845579	4.73570526850443	2.91811150060512	4.25685087019617	5.59559023978723	2.98008623551394	4.34692659492784	5.71342700057579	2.99475870194418	2.22567150522719	0.601939070683119	7.46945879158829	-0.00786120539371692	0.0287669789647836	-0.0238855209922294	0.174330303882045	0.217695136083079	0.155360506517743	0.198980103117747	0.243367762109676	0.179357464637427	0.00212229524621359	0.00256783566397843	0.00262688838131982
135	9.10992249055047	0.14	3.00525249477008	1.86272770613508	4.14777728340509	0.175841636530993	8.346374395117	5.52521385839789	11.1675349318361	2.16	1.52	2.79	2.10105125821871	3.17384283646712	4.24663441471553	2.4528824437427	3.70531815552611	4.95775386730951	2.50404244302093	3.78468850239233	5.06636861418278	3.00525249477008	2.36782159307594	-0.477980114900959	7.01219025425496	-0.00786120539371692	0.0287669789647836	-0.0238855209922294	0.174330303882045	0.217695136083079	0.155360506517743	0.198980103117747	0.243367762109676	0.179357464637427	0.00212229524621359	0.00256783566397843	0.00262688838131982
135	9.10992249055047	0.14	3.01727079960611	1.83998229898745	4.19455930022476	0.214288295128127	8.78629817343752	6.15951766103062	11.4130786858444	1.96	1.27	2.96	2.54169419777513	3.62562205619388	4.70954991461263	3.0189627215208	4.306425942017	5.5938891625132	3.0224212977298	4.31057116289869	5.60040835713634	3.01727079960611	2.24389770488212	-0.86114866745041	5.70003872272791	-0.00786120539371692	0.0287669789647836	-0.0238855209922294	0.174330303882045	0.217695136083079	0.155360506517743	0.198980103117747	0.243367762109676	0.179357464637427	0.00212229524621359	0.00256783566397843	0.00262688838131982
135	9.10992249055047	0.14	3.02342600108507	1.85830915648846	4.18854284568169	0.117466360035088	7.40458711795644	4.23578450654716	10.5733897293657	2.16	1.58	2.92	1.60933943436104	2.81329090884346	4.01724238332587	1.87850440352494	3.28381896809565	4.68913353266635	1.91691971724322	3.35154605080552	4.78685847215786	3.02342600108507	2.44360025284118	-0.743094334217822	7.06197673384637	-0.00786120539371692	0.0287669789647836	-0.0238855209922294	0.174330303882045	0.217695136083079	0.155360506517743	0.198980103117747	0.243367762109676	0.179357464637427	0.00212229524621359	0.00256783566397843	0.00262688838131982
135	9.10992249055047	0.14	3.03326546057104	1.85987497204449	4.20665594909758	0.176865789193064	9.19394318839352	6.09723212822753	12.2906542485595	2.19	1.58	2.94	2.2919652429593	3.45602689718589	4.62008855141249	2.66956827073971	4.02540997333715	5.3812516759346	2.72208830870098	4.10572941236129	5.48850305104791	3.03326546057104	2.4352996829158	-0.564913798871353	7.26470169803101	-0.00786120539371692	0.0287669789647836	-0.0238855209922294	0.174330303882045	0.217695136083079	0.155360506517743	0.198980103117747	0.243367762109676	0.179357464637427	0.00212229524621359	0.00256783566397843	0.00262688838131982
135	9.10992249055047	0.14	3.07310534490247	1.89066638957462	4.25554430023033	0.147181590012122	8.27041879518804	5.16217910593547	11.3786584844406	2.05	1.57	2.77	2.0548592039855	3.29212641277141	4.52939362155731	2.42178813034446	3.87998976016438	5.33819138998429	2.479329035745	3.97121534772959	5.46487680705738	3.07310534490247	2.28911073800946	-0.104604603391174	7.16957931363069	-0.00786120539371692	0.0287669789647836	-0.0238855209922294	0.174330303882045	0.217695136083079	0.155360506517743	0.198980103117747	0.243367762109676	0.179357464637427	0.00212229524621359	0.00256783566397843	0.00262688838131982
135	9.10992249055047	0.14	3.09440522882397	1.87248442288173	4.31632603476621	0.145000803491653	7.68401072113218	4.77080554734066	10.5972158949237	1.99	1.48	2.63	1.94169974080277	3.12736318374258	4.31302662668239	2.29935673123593	3.70341687566221	5.1074770200885	2.35320999724475	3.78951908229058	5.22411436277974	3.09440522882397	2.20896025429389	-1.0481808815874	5.87227680348123	-0.00786120539371692	0.0287669789647836	-0.0238855209922294	0.174330303882045	0.217695136083079	0.155360506517743	0.198980103117747	0.243367762109676	0.179357464637427	0.00212229524621359	0.00256783566397843	0.00262688838131982
135	9.10992249055047	0.14	3.10432374938918	1.91446671701694	4.29418078176142	0.16309491182818	8.66767338454878	5.60214107783852	11.733205691259	2.06	1.56	2.81	2.21256123992019	3.42329082835947	4.63402041679876	2.60333020588448	4.027891412089	5.45245261829352	2.6606544700953	4.11733488341617	5.57167202138055	3.10432374938918	2.3310078794718	-0.962465619442058	6.52430341511313	-0.00786120539371692	0.0287669789647836	-0.0238855209922294	0.174330303882045	0.217695136083079	0.155360506517743	0.198980103117747	0.243367762109676	0.179357464637427	0.00212229524621359	0.00256783566397843	0.00262688838131982
135	9.10992249055047	0.14	3.11204152753681	1.90389625171045	4.32018680336316	0.174210037048258	8.32189548600272	5.49307145840777	11.1507195135977	2.02	1.52	2.74	2.21049360838559	3.34885444705175	4.48721528571791	2.61127013200995	3.95602301714936	5.30077590228877	2.66803858466745	4.0442719768016	5.41856268836054	3.11204152753681	2.24154429700361	0.0750718974704668	7.06428751504289	-0.00786120539371692	0.0287669789647836	-0.0238855209922294	0.174330303882045	0.217695136083079	0.155360506517743	0.198980103117747	0.243367762109676	0.179357464637427	0.00212229524621359	0.00256783566397843	0.00262688838131982
135	9.10992249055047	0.14	3.14292557692643	1.90157393518188	4.38427721867098	0.148597074755535	8.28891462279448	5.19117032057729	11.3866589250117	1.96	1.47	2.62	2.14264956776737	3.42123995881841	4.69983034986946	2.54512839432296	4.06389131193966	5.58265422955635	2.60437300698153	4.15774059929652	5.71058492422637	3.14292557692643	2.21758835674456	-0.442961085586008	6.49814874479928	-0.00786120539371692	0.0287669789647836	-0.0238855209922294	0.174330303882045	0.217695136083079	0.155360506517743	0.198980103117747	0.243367762109676	0.179357464637427	0.00212229524621359	0.00256783566397843	0.00262688838131982
135	9.10992249055047	0.14	3.15012308908084	1.95250139379822	4.34774478436346	0.170560367607959	8.95034108418774	5.86872609905578	12.0319560693197	1.93	1.45	2.68	2.445876610575	3.73018429297721	5.01449197537942	2.91155622970267	4.44038806749275	5.96921990528284	2.97163668327276	4.53071811624042	6.09037945796203	3.15012308908084	2.21571337372037	-0.701894206027217	6.17201333582423	-0.00786120539371692	0.0287669789647836	-0.0238855209922294	0.174330303882045	0.217695136083079	0.155360506517743	0.198980103117747	0.243367762109676	0.179357464637427	0.00212229524621359	0.00256783566397843	0.00262688838131982
135	9.10992249055047	0.14	3.16040432286605	1.95850767337161	4.36230097236049	0.205968491359239	9.35471685579975	6.48701113463763	12.2224225769619	2.01	1.51	2.66	2.62136074195599	3.78018273885347	4.93900473575095	3.09940502730468	4.46955552412462	5.83970602094456	3.17254713426289	4.57487567068055	5.97879539943192	3.16040432286605	2.27792456375248	-1.21104966091841	5.78992208944764	-0.00786120539371692	0.0287669789647836	-0.0238855209922294	0.174330303882045	0.217695136083079	0.155360506517743	0.198980103117747	0.243367762109676	0.179357464637427	0.00212229524621359	0.00256783566397843	0.00262688838131982
135	9.10992249055047	0.14	3.1851730523156	1.93017789822055	4.44016820641064	0.132550755354301	7.66693880569052	4.60470468290541	10.7291729284756	2.04	1.44	2.62	1.83998672873974	3.06362006338899	4.28725339803825	2.17031397425008	3.61362249602755	5.05693101780501	2.21601150751812	3.69012408615555	5.16557562975707	3.1851730523156	2.23511978226789	0.794562530257504	7.72527247599545	-0.00786120539371692	0.0287669789647836	-0.0238855209922294	0.174330303882045	0.217695136083079	0.155360506517743	0.198980103117747	0.243367762109676	0.179357464637427	0.00212229524621359	0.00256783566397843	0.00262688838131982
135	9.10992249055047	0.14	3.2327314120322	1.99470123712828	4.47076158693611	0.196609674201933	9.06123101150113	6.20144510651339	11.9210169164889	1.99	1.52	2.72	2.52680378140214	3.69203506453226	4.85726634766238	2.99296710948849	4.37316882163738	5.75337053378626	3.06066304663275	4.47167970627854	5.88181199195277	3.2327314120322	2.21525808131284	0.351988853519195	7.09672983415617	-0.00786120539371692	0.0287669789647836	-0.0238855209922294	0.174330303882045	0.217695136083079	0.155360506517743	0.198980103117747	0.243367762109676	0.179357464637427	0.00212229524621359	0.00256783566397843	0.00262688838131982
135	9.10992249055047	0.14	3.2551415520204	2.01223427244407	4.49804883159673	0.184145000965727	9.55515635597471	6.41501077955506	12.6953019323944	2.1	1.56	2.85	2.50131271738862	3.72570443466877	4.95009615194892	2.93519934888687	4.37197842347421	5.80875749806155	2.99761355089101	4.46593696426037	5.93137592901495	3.2551415520204	2.3630267427624	0.953310380268022	8.45895695302086	-0.00786120539371692	0.0287669789647836	-0.0238855209922294	0.174330303882045	0.217695136083079	0.155360506517743	0.198980103117747	0.243367762109676	0.179357464637427	0.00212229524621359	0.00256783566397843	0.00262688838131982
135	9.10992249055047	0.14	3.25811571533413	1.98076677370639	4.53546465696187	0.156149136366678	8.03848739744095	5.12090686100254	10.9560679338793	2.05	1.44	2.67	2.03299321726348	3.19126881226972	4.34954440727595	2.39466195135148	3.75899434212745	5.12332673290342	2.44243939507269	3.83431830287447	5.22626584673439	3.25811571533413	2.19960466705697	-0.487169904147623	6.40490672536479	-0.00786120539371692	0.0287669789647836	-0.0238855209922294	0.174330303882045	0.217695136083079	0.155360506517743	0.198980103117747	0.243367762109676	0.179357464637427	0.00212229524621359	0.00256783566397843	0.00262688838131982
135	9.10992249055047	0.14	3.2724601774041	2.02032376769419	4.524596587114	0.149598694110144	8.11111893653808	5.09176316416879	11.1304747089074	2.06	1.55	2.84	2.01505770998211	3.2099632725791	4.40486883517609	2.37195484847983	3.77849622376512	5.1850375990504	2.4219928391199	3.85729187949053	5.2937319943955	3.2724601774041	2.32216903977535	0.202952676988333	7.5556072546843	-0.00786120539371692	0.0287669789647836	-0.0238855209922294	0.174330303882045	0.217695136083079	0.155360506517743	0.198980103117747	0.243367762109676	0.179357464637427	0.00212229524621359	0.00256783566397843	0.00262688838131982
135	9.10992249055047	0.14	3.29089194386531	2.02705536341696	4.55472852431366	0.181619113331269	8.80038028645475	5.88373332332947	11.71702724958	2.01	1.45	2.82	2.37903038584598	3.55834823877237	4.73766609169877	2.81325214277291	4.20781965081916	5.60238715886541	2.85955664382387	4.27711245006386	5.69416759776973	3.29089194386531	2.27980419872679	-0.859723175231849	6.28370487060935	-0.00786120539371692	0.0287669789647836	-0.0238855209922294	0.174330303882045	0.217695136083079	0.155360506517743	0.198980103117747	0.243367762109676	0.179357464637427	0.00212229524621359	0.00256783566397843	0.00262688838131982
135	9.10992249055047	0.14	3.29808411997978	2.03776349247199	4.55840474748757	0.146213936891676	8.16857778228349	5.08672381798178	11.2504317465852	2.03	1.55	2.68	2.03947588758326	3.2751173484047	4.51075880922613	2.40735250193118	3.8658765179828	5.32440053403443	2.4659623637093	3.96096737482634	5.45595864994999	3.29808411997978	2.28229332602261	0.114651049925425	7.31290891640901	-0.00786120539371692	0.0287669789647836	-0.0238855209922294	0.174330303882045	0.217695136083079	0.155360506517743	0.198980103117747	0.243367762109676	0.179357464637427	0.00212229524621359	0.00256783566397843	0.00262688838131982
135	9.10992249055047	0.14	3.31139402937555	2.03917537276532	4.58361268598578	0.195653173179163	9.51360934764085	6.501928103654	12.5252905916277	2.04	1.47	2.88	2.5984148727626	3.80199590467185	5.0055769365811	3.06498076060067	4.48467426116308	5.90436776172548	3.11499862374558	4.55639814864852	6.00088274522429	3.31139402937555	2.32969954361241	1.05217784792247	8.33396174676822	-0.00786120539371692	0.0287669789647836	-0.0238855209922294	0.174330303882045	0.217695136083079	0.155360506517743	0.198980103117747	0.243367762109676	0.179357464637427	0.00212229524621359	0.00256783566397843	0.00262688838131982
135	9.10992249055047	0.14	3.33317315631777	2.03357474022329	4.63277157241226	0.165100402213075	8.63538103528392	5.60351486384668	11.6672472067212	1.96	1.44	2.9	2.31277648978971	3.56413906700525	4.8155016442208	2.74719447436012	4.23360544953401	5.7200164247079	2.78485096005464	4.29129577195635	5.79944189854167	3.33317315631777	2.27310996208686	-0.364944855152987	6.67833285786826	-0.00786120539371692	0.0287669789647836	-0.0238855209922294	0.174330303882045	0.217695136083079	0.155360506517743	0.198980103117747	0.243367762109676	0.179357464637427	0.00212229524621359	0.00256783566397843	0.00262688838131982
135	9.10992249055047	0.14	3.33598498649577	2.06314924054143	4.6088207324501	0.181273359935025	8.7634968557983	5.85569127736666	11.6713024342299	1.9	1.47	2.66	2.47226122243075	3.69993096002614	4.92760069762154	2.95152943590471	4.41719307015431	5.88285670440391	3.01505941892242	4.51308859857995	6.00908676547673	3.33598498649577	2.2255069749166	-1.3764827867286	5.48427977211948	-0.00786120539371692	0.0287669789647836	-0.0238855209922294	0.174330303882045	0.217695136083079	0.155360506517743	0.198980103117747	0.243367762109676	0.179357464637427	0.00212229524621359	0.00256783566397843	0.00262688838131982
135	9.10992249055047	0.14	3.33688495524114	2.07098655567864	4.60278335480363	0.166890428217467	8.91671593544277	5.80624791607542	12.0271839548101	2.14	1.57	2.94	2.2251784492434	3.41722992616954	4.60928140309568	2.60190471111555	3.99577240508004	5.38964009904453	2.65273853689493	4.07361617448427	5.49476790865323	3.33688495524114	2.37307794756116	0.880960545979134	8.5153788324667	-0.00786120539371692	0.0287669789647836	-0.0238855209922294	0.174330303882045	0.217695136083079	0.155360506517743	0.198980103117747	0.243367762109676	0.179357464637427	0.00212229524621359	0.00256783566397843	0.00262688838131982
135	9.10992249055047	0.14	3.35058229982026	2.02896808064138	4.67219651899913	0.169248622038471	8.13969339754618	5.32412246921836	10.955264325874	1.97	1.52	2.72	2.18448636023311	3.33971453628668	4.49494271234026	2.5914313500569	3.96186541016009	5.33229947026327	2.64993413162516	4.05041319108568	5.45387755594151	3.35058229982026	2.19569102366364	-0.16389646786282	6.75350763721197	-0.00786120539371692	0.0287669789647836	-0.0238855209922294	0.174330303882045	0.217695136083079	0.155360506517743	0.198980103117747	0.243367762109676	0.179357464637427	0.00212229524621359	0.00256783566397843	0.00262688838131982
135	9.10992249055047	0.14	3.35810336670542	2.07352066423878	4.64268606917207	0.15116192255768	8.57401330720499	5.40181128350945	11.7462153309005	2.04	1.51	2.87	2.15476692284816	3.42014915012404	4.68553137739992	2.54066904061253	4.03267145409477	5.52467386757701	2.58833629359045	4.10738637676063	5.62585197480972	3.35810336670542	2.29299745465576	-0.729522033461171	6.54797924851709	-0.00786120539371692	0.0287669789647836	-0.0238855209922294	0.174330303882045	0.217695136083079	0.155360506517743	0.198980103117747	0.243367762109676	0.179357464637427	0.00212229524621359	0.00256783566397843	0.00262688838131982
135	9.10992249055047	0.14	3.35885727448116	2.07485215149851	4.64286239746382	0.141621303386797	7.78085598377395	4.79005158727909	10.7716603802688	1.93	1.4	2.66	2.00053658160485	3.24962826560721	4.49871994960957	2.38254643875449	3.87015679827626	5.35776715779804	2.42609737132217	3.94058259915066	5.45429929175234	3.35885727448116	2.18666372090236	0.897896676432671	7.4733712963277	-0.00786120539371692	0.0287669789647836	-0.0238855209922294	0.174330303882045	0.217695136083079	0.155360506517743	0.198980103117747	0.243367762109676	0.179357464637427	0.00212229524621359	0.00256783566397843	0.00262688838131982
135	9.10992249055047	0.14	3.36098919196277	2.07406817999875	4.64791020392678	0.160167578240797	8.233383165033	5.2898237769736	11.1769425530924	1.9	1.36	2.37	2.23410909370819	3.47729470328553	4.72048031286287	2.66741353084992	4.15171442093781	5.63601531102569	2.7326617362975	4.25332721204208	5.77347864327754	3.36098919196277	2.0898140325193	-0.458471006264849	5.88965522522585	-0.00786120539371692	0.0287669789647836	-0.0238855209922294	0.174330303882045	0.217695136083079	0.155360506517743	0.198980103117747	0.243367762109676	0.179357464637427	0.00212229524621359	0.00256783566397843	0.00262688838131982
135	9.10992249055047	0.14	3.36716892295614	2.06606317510186	4.66827467081043	0.166742720430133	8.79553290491635	5.72570707445127	11.8653587353814	2.04	1.52	2.85	2.2831269983243	3.50722074649424	4.73131449466417	2.6918066071948	4.13501306989619	5.57821953259758	2.74543389331798	4.2161333717901	5.68581391746532	3.36716892295614	2.2992432100193	0.345610773561321	7.7105590301914	-0.00786120539371692	0.0287669789647836	-0.0238855209922294	0.174330303882045	0.217695136083079	0.155360506517743	0.198980103117747	0.243367762109676	0.179357464637427	0.00212229524621359	0.00256783566397843	0.00262688838131982
135	9.10992249055047	0.14	3.3979216423008	2.08338808244559	4.71245520215601	0.129247966111709	7.32556649919683	4.35689552251087	10.2942374758828	1.95	1.49	2.68	1.80592542343889	3.03643424856965	4.26694307370041	2.14715968341799	3.61017632027316	5.07319295712834	2.19508819320832	3.69001116009653	5.18621375725554	3.3979216423008	2.18306060314819	-0.307582851388711	6.38131022013449	-0.00786120539371692	0.0287669789647836	-0.0238855209922294	0.174330303882045	0.217695136083079	0.155360506517743	0.198980103117747	0.243367762109676	0.179357464637427	0.00212229524621359	0.00256783566397843	0.00262688838131982
135	9.10992249055047	0.14	3.40088460205998	2.06903978414119	4.73272941997877	0.200369065205285	10.869949648413	7.47961591070008	14.2602833861259	2.04	1.61	2.74	2.98132886774348	4.33269502934925	5.68406119095501	3.51469353143508	5.10782133366609	6.70094913589709	3.60468988372595	5.23897064811335	6.87389112167518	3.40088460205998	2.29948388737801	2.03626146212376	9.38629024654779	-0.00786120539371692	0.0287669789647836	-0.0238855209922294	0.174330303882045	0.217695136083079	0.155360506517743	0.198980103117747	0.243367762109676	0.179357464637427	0.00212229524621359	0.00256783566397843	0.00262688838131982
135	9.10992249055047	0.14	3.4157846484589	2.11484753717076	4.71672175974704	0.18879006447331	9.84124438248117	6.6562216140222	13.0262671509401	2.07	1.6	2.59	2.62324320513261	3.87847324704581	5.13370328895901	3.08515456944855	4.56141063748699	6.03766670552542	3.17517605071797	4.6916583485176	6.21324587878139	3.4157846484589	2.27538027331673	-0.0884078192722522	7.17858864110313	-0.00786120539371692	0.0287669789647836	-0.0238855209922294	0.174330303882045	0.217695136083079	0.155360506517743	0.198980103117747	0.243367762109676	0.179357464637427	0.00212229524621359	0.00256783566397843	0.00262688838131982
135	9.10992249055047	0.14	3.46531430203536	2.09619780429651	4.83443079977421	0.150477081625342	9.08663864056703	5.71577574417424	12.4575015369598	2.06	1.57	2.71	2.26271838363908	3.59715027631243	4.93158216898577	2.66365593960097	4.23453964418101	5.80542334876105	2.73111311314816	4.3392307259519	5.9507288298068	3.46531430203536	2.28092622920492	0.00824232622974586	7.38192989336925	-0.00786120539371692	0.0287669789647836	-0.0238855209922294	0.174330303882045	0.217695136083079	0.155360506517743	0.198980103117747	0.243367762109676	0.179357464637427	0.00212229524621359	0.00256783566397843	0.00262688838131982
135	9.10992249055047	0.14	3.47281255098722	2.1326654857532	4.81295961622124	0.158999329516576	9.16477353634622	5.87392628849932	12.4556207841931	1.94	1.56	2.57	2.44163194555967	3.80954794818846	5.17746395081725	2.90480781805087	4.53221652971162	6.15962524137237	2.98584434761524	4.65726538749899	6.32993356271385	3.47281255098722	2.20213259408627	1.08980708395064	8.07042511034314	-0.00786120539371692	0.0287669789647836	-0.0238855209922294	0.174330303882045	0.217695136083079	0.155360506517743	0.198980103117747	0.243367762109676	0.179357464637427	0.00212229524621359	0.00256783566397843	0.00262688838131982
135	9.10992249055047	0.14	3.48183919890384	2.11279293262954	4.85088546517814	0.15916449534785	9.01436566783319	5.7795238008916	12.2492075347748	2.12	1.61	2.7	2.2345860182367	3.48530020440533	4.73601439057397	2.61763522478084	4.08274486170211	5.54785449862338	2.68746757501126	4.19217392359939	5.69301163793454	3.48183919890384	2.29268859756313	1.16225255951273	8.50706712373371	-0.00786120539371692	0.0287669789647836	-0.0238855209922294	0.174330303882045	0.217695136083079	0.155360506517743	0.198980103117747	0.243367762109676	0.179357464637427	0.00212229524621359	0.00256783566397843	0.00262688838131982
135	9.10992249055047	0.14	3.4873911170544	2.15273110190768	4.82205113220113	0.156473683445815	8.26236916077942	5.26721816246248	11.2575201590964	1.94	1.41	2.65	2.1912825901546	3.43733354818588	4.68338450621715	2.60745495806758	4.09015817632035	5.57286139457312	2.65617714991131	4.16718742788887	5.67837754501421	3.4873911170544	2.11210903129442	0.283252441143824	6.65635089804091	-0.00786120539371692	0.0287669789647836	-0.0238855209922294	0.174330303882045	0.217695136083079	0.155360506517743	0.198980103117747	0.243367762109676	0.179357464637427	0.00212229524621359	0.00256783566397843	0.00262688838131982
135	9.10992249055047	0.14	3.4917817039001	2.1282176919755	4.8553457158247	0.149306788417349	8.60559429745273	5.39849035243003	11.8126982424754	1.99	1.57	2.75	2.19467832052219	3.49848013182565	4.80228194312911	2.59829445597791	4.1418742081111	5.68545396024428	2.66099512265597	4.24219370269711	5.82226083427026	3.4917817039001	2.22674893609556	0.830930310592872	7.91289035437486	-0.00786120539371692	0.0287669789647836	-0.0238855209922294	0.174330303882045	0.217695136083079	0.155360506517743	0.198980103117747	0.243367762109676	0.179357464637427	0.00212229524621359	0.00256783566397843	0.00262688838131982
135	9.10992249055047	0.14	3.49710778337675	2.12112313800933	4.87309242874416	0.180277710541705	8.89203141381736	5.93164225585117	11.8524205717835	2.01	1.43	2.79	2.40001554486117	3.59782547531487	4.79563540576858	2.83847954072381	4.25511994063644	5.67176034054906	2.88476016149514	4.32604110383791	5.76690815173999	3.49710778337675	2.200085962807	1.83157625035683	8.67938196679185	-0.00786120539371692	0.0287669789647836	-0.0238855209922294	0.174330303882045	0.217695136083079	0.155360506517743	0.198980103117747	0.243367762109676	0.179357464637427	0.00212229524621359	0.00256783566397843	0.00262688838131982
135	9.10992249055047	0.14	3.50578252479253	2.17049592261209	4.84106912697297	0.185559828371318	9.27752448732003	6.24289842647251	12.3121505481675	2.01	1.49	2.7	2.52205401330151	3.74800553658367	4.97395705986584	2.98181943648577	4.43125948060551	5.88069952472524	3.04648721918118	4.52821775866006	6.01015075321756	3.50578252479253	2.18029531378396	-0.593635226565614	6.25835127780249	-0.00786120539371692	0.0287669789647836	-0.0238855209922294	0.174330303882045	0.217695136083079	0.155360506517743	0.198980103117747	0.243367762109676	0.179357464637427	0.00212229524621359	0.00256783566397843	0.00262688838131982
135	9.10992249055047	0.14	3.5138394844143	2.12889693087537	4.89878203795322	0.159037262264562	8.63395677035972	5.53415257005385	11.7337609706656	2.12	1.48	2.78	2.13616250504408	3.33267550714354	4.529188509243	2.50148525929349	3.90262381042775	5.303762361562	2.5504543072148	3.97735946684074	5.4046638420547	3.5138394844143	2.2559465058677	-0.410051493555209	6.70085812588188	-0.00786120539371692	0.0287669789647836	-0.0238855209922294	0.174330303882045	0.217695136083079	0.155360506517743	0.198980103117747	0.243367762109676	0.179357464637427	0.00212229524621359	0.00256783566397843	0.00262688838131982
135	9.10992249055047	0.14	3.52087539306676	2.16586298851315	4.87588779762037	0.159319463174046	8.12765464768928	5.21270013205117	11.0426091633274	1.89	1.44	2.7	2.20979636993254	3.44551984222077	4.68124331450899	2.64062360774696	4.1172667129535	5.59390981816004	2.69258729201238	4.19718681270426	5.70296893948906	3.52087539306676	2.13839189169786	-0.0954428712029628	6.45686480281906	-0.00786120539371692	0.0287669789647836	-0.0238855209922294	0.174330303882045	0.217695136083079	0.155360506517743	0.198980103117747	0.243367762109676	0.179357464637427	0.00212229524621359	0.00256783566397843	0.00262688838131982
135	9.10992249055047	0.14	3.53548488580778	2.18765403042113	4.88331574119443	0.185366736622495	10.1557203023538	6.83171765804285	13.4797229466648	2.03	1.54	2.68	2.73146599850557	4.06047294175784	5.38947988501011	3.22223783674706	4.79003200302625	6.35782616930545	3.3002340066182	4.90505830772397	6.51186860427021	3.53548488580778	2.25006903973369	0.125790533864322	7.26635257785563	-0.00786120539371692	0.0287669789647836	-0.0238855209922294	0.174330303882045	0.217695136083079	0.155360506517743	0.198980103117747	0.243367762109676	0.179357464637427	0.00212229524621359	0.00256783566397843	0.00262688838131982
135	9.10992249055047	0.14	3.53639928063443	2.14946641910627	4.92333214216259	0.147845654561673	8.3157652454713	5.19872412566152	11.4328063652811	2.02	1.46	2.85	2.09051167892265	3.34393669381808	4.5973617087135	2.46914649936391	3.94959265948255	5.43003881960118	2.50912473591115	4.01528292246312	5.52037439107605	3.53639928063443	2.25723214570466	0.00848419533695919	7.19569152690696	-0.00786120539371692	0.0287669789647836	-0.0238855209922294	0.174330303882045	0.217695136083079	0.155360506517743	0.198980103117747	0.243367762109676	0.179357464637427	0.00212229524621359	0.00256783566397843	0.00262688838131982
135	9.10992249055047	0.14	3.53760657422358	2.17221141602946	4.90300173241771	0.187503456512368	9.59482766127643	6.47644963124799	12.7132056913049	1.92	1.46	2.76	2.71718960445278	4.02550277731605	5.33381595017933	3.23934577602608	4.79907452785436	6.35880327968264	3.30059082436975	4.88918191417081	6.47846908107089	3.53760657422358	2.2262159115444	0.300418075988414	7.2067048267399	-0.00786120539371692	0.0287669789647836	-0.0238855209922294	0.174330303882045	0.217695136083079	0.155360506517743	0.198980103117747	0.243367762109676	0.179357464637427	0.00212229524621359	0.00256783566397843	0.00262688838131982
135	9.10992249055047	0.14	3.54283962084019	2.16331449672736	4.92236474495302	0.136116782148673	8.23260036762313	4.99447113377462	11.4707296014716	2.02	1.6	2.78	2.00726565098542	3.30866181695816	4.61005798293091	2.37054140475146	3.90746477805219	5.44438815135292	2.42938037660146	4.00330745394822	5.57884765018604	3.54283962084019	2.3035301760444	-0.361756222118938	6.97599040083125	-0.00786120539371692	0.0287669789647836	-0.0238855209922294	0.174330303882045	0.217695136083079	0.155360506517743	0.198980103117747	0.243367762109676	0.179357464637427	0.00212229524621359	0.00256783566397843	0.00262688838131982
135	9.10992249055047	0.14	3.5434242537796	2.1772720193953	4.9095764881639	0.171520247045893	9.39717947219372	6.17265085409022	12.6217080902972	2.06	1.57	2.82	2.44600183418408	3.72376775691303	5.00153367964198	2.88001736751956	4.38450849162846	5.88899961573736	2.94520573634459	4.48217908064979	6.01966673719043	3.5434242537796	2.29063762847891	0.525469313691069	7.86779764446613	-0.00786120539371692	0.0287669789647836	-0.0238855209922294	0.174330303882045	0.217695136083079	0.155360506517743	0.198980103117747	0.243367762109676	0.179357464637427	0.00212229524621359	0.00256783566397843	0.00262688838131982
135	9.10992249055047	0.14	3.54981542652351	2.2012562690853	4.89837458396173	0.160067552301103	8.77961815174048	5.63960391765081	11.9196323858301	2.11	1.47	2.75	2.18834064295756	3.40676322515655	4.62518580735555	2.5653629590394	3.99370372988304	5.42204450072667	2.61590365941501	4.07054047720031	5.52734556604445	3.54981542652351	2.24992248337109	0.274893158832802	7.49806408141681	-0.00786120539371692	0.0287669789647836	-0.0238855209922294	0.174330303882045	0.217695136083079	0.155360506517743	0.198980103117747	0.243367762109676	0.179357464637427	0.00212229524621359	0.00256783566397843	0.00262688838131982
135	9.10992249055047	0.14	3.55090190390164	2.15790622260201	4.94389758520128	0.15308499636258	8.74533556192286	5.53377926789975	11.956891855946	2.05	1.42	2.75	2.20004345565341	3.47684960658065	4.75365575750789	2.5922143677441	4.09661885609756	5.60102334445102	2.63791813210688	4.16778592449012	5.69332764690507	3.55090190390164	2.24067407271552	-0.370919783713837	6.75944393189694	-0.00786120539371692	0.0287669789647836	-0.0238855209922294	0.174330303882045	0.217695136083079	0.155360506517743	0.198980103117747	0.243367762109676	0.179357464637427	0.00212229524621359	0.00256783566397843	0.00262688838131982
135	9.10992249055047	0.14	3.57550234822472	2.19908755829881	4.95191713815063	0.143993971002416	8.56109792151837	5.30212176190186	11.8200740811349	2.03	1.47	2.61	2.12062240929551	3.42407377948124	4.72752514966698	2.50182338907679	4.03958188401706	5.57734037895732	2.55954177737324	4.13371393759484	5.70669458021249	3.57550234822472	2.21204971183342	-1.22051303710066	5.72451581178106	-0.00786120539371692	0.0287669789647836	-0.0238855209922294	0.174330303882045	0.217695136083079	0.155360506517743	0.198980103117747	0.243367762109676	0.179357464637427	0.00212229524621359	0.00256783566397843	0.00262688838131982
135	9.10992249055047	0.14	3.58014739013818	2.19466987562979	4.96562490464657	0.154303315660057	8.29471050472495	5.26286979862766	11.3265512108222	2.1	1.5	2.75	2.05357491123668	3.23660094971686	4.41962698819704	2.41016103780011	3.79860966416695	5.18705829053378	2.45973637040891	3.8770802125071	5.29562348364393	3.58014739013818	2.22206049824899	-0.299637497703662	6.69333532155981	-0.00786120539371692	0.0287669789647836	-0.0238855209922294	0.174330303882045	0.217695136083079	0.155360506517743	0.198980103117747	0.243367762109676	0.179357464637427	0.00212229524621359	0.00256783566397843	0.00262688838131982
135	9.10992249055047	0.14	3.59418773495441	2.23033212826032	4.95804334164851	0.156802350792331	9.11123355586853	5.81247104900592	12.4099960627311	2.13	1.57	2.73	2.23475977384832	3.50305714542429	4.77135451700026	2.61482960853259	4.09882872039686	5.58282783226113	2.67888340276441	4.20001313500035	5.72091965504271	3.59418773495441	2.29262196334261	1.32675512037863	8.65656896544173	-0.00786120539371692	0.0287669789647836	-0.0238855209922294	0.174330303882045	0.217695136083079	0.155360506517743	0.198980103117747	0.243367762109676	0.179357464637427	0.00212229524621359	0.00256783566397843	0.00262688838131982
135	9.10992249055047	0.14	3.61101310330668	2.20360044546565	5.01842576114772	0.144659656154832	8.2983619846456	5.14790466027513	11.4488193090161	1.87	1.4	2.59	2.20086200031358	3.54776375285031	4.89466550538703	2.63502149060039	4.24762376332621	5.86022603605204	2.68766124839894	4.33361580095291	5.97907392069621	3.61101310330668	2.12862459776921	1.3923381327882	7.85765594491094	-0.00786120539371692	0.0287669789647836	-0.0238855209922294	0.174330303882045	0.217695136083079	0.155360506517743	0.198980103117747	0.243367762109676	0.179357464637427	0.00212229524621359	0.00256783566397843	0.00262688838131982
135	9.10992249055047	0.14	3.62988965746199	2.24026433854834	5.01951497637564	0.178970564461145	9.42599213099478	6.27388409370773	12.5781001682818	2.07	1.51	2.78	2.47090078875592	3.71232414297247	4.95374749718901	2.90557706631856	4.36538931131766	5.82520155631677	2.96618018047264	4.45379238880999	5.94345655347401	3.62988965746199	2.28202951489923	0.450107394484898	7.6893277595051	-0.00786120539371692	0.0287669789647836	-0.0238855209922294	0.174330303882045	0.217695136083079	0.155360506517743	0.198980103117747	0.243367762109676	0.179357464637427	0.00212229524621359	0.00256783566397843	0.00262688838131982
135	9.10992249055047	0.14	3.63132679957905	2.2423501536151	5.020303445543	0.164318719753536	9.15881002064612	5.9340208420206	12.3835991992716	2.04	1.58	2.62	2.36661439266267	3.65272926934034	4.938844146018	2.7903440919886	4.30673098580721	5.82311787962582	2.86569789747907	4.42300459161631	5.98379323666372	3.63132679957905	2.18868222613878	0.86627986334636	7.83579056699986	-0.00786120539371692	0.0287669789647836	-0.0238855209922294	0.174330303882045	0.217695136083079	0.155360506517743	0.198980103117747	0.243367762109676	0.179357464637427	0.00212229524621359	0.00256783566397843	0.00262688838131982
135	9.10992249055047	0.14	3.63785316580108	2.20630975255784	5.06939657904433	0.145260234672065	8.66677861855369	5.38441455887458	11.9491426782328	2.07	1.58	2.72	2.11883131540545	3.41048070126981	4.70213008713418	2.49113796921488	4.00974721604115	5.52835646286742	2.55240474713807	4.10993666793708	5.66716345268331	3.63785316580108	2.2470320706788	0.484463714179199	7.75078498941732	-0.00786120539371692	0.0287669789647836	-0.0238855209922294	0.174330303882045	0.217695136083079	0.155360506517743	0.198980103117747	0.243367762109676	0.179357464637427	0.00212229524621359	0.00256783566397843	0.00262688838131982
135	9.10992249055047	0.14	3.64920390321503	2.26241428871004	5.03599351772001	0.185603882783551	10.2948635627589	6.92796233962209	13.6617647858957	1.9	1.46	2.44	2.93530473793486	4.36182535510254	5.78834597227022	3.50713583168474	5.2115590578148	6.91598228394487	3.60171351243372	5.35044799131475	7.10306871550711	3.64920390321503	2.08772880761864	0.201972179558112	6.64125141403212	-0.00786120539371692	0.0287669789647836	-0.0238855209922294	0.174330303882045	0.217695136083079	0.155360506517743	0.198980103117747	0.243367762109676	0.179357464637427	0.00212229524621359	0.00256783566397843	0.00262688838131982
135	9.10992249055047	0.14	3.65592153610976	2.23730667333993	5.0745363988796	0.168034368083639	9.58279214020508	6.2536589995093	12.9119252809009	1.99	1.5	2.76	2.54336579491571	3.89732566983539	5.25128554475508	3.01137290618209	4.61447620006985	6.21757949395761	3.07476467525536	4.71142675522455	6.34568785121754	3.65592153610976	2.2722675339822	1.22368007893718	8.3369411664146	-0.00786120539371692	0.0287669789647836	-0.0238855209922294	0.174330303882045	0.217695136083079	0.155360506517743	0.198980103117747	0.243367762109676	0.179357464637427	0.00212229524621359	0.00256783566397843	0.00262688838131982
135	9.10992249055047	0.14	3.66991082231393	2.24331149009938	5.09651015452848	0.163217851143682	9.27533986552801	5.99636816137633	12.5543115696797	1.92	1.53	2.68	2.51334171615248	3.88770302091874	5.26206432568499	2.99567552147597	4.6337896274459	6.27190373341582	3.06771443472627	4.74346750527643	6.42149326301013	3.66991082231393	2.21578415675299	-1.57240379577625	5.39018688905636	-0.00786120539371692	0.0287669789647836	-0.0238855209922294	0.174330303882045	0.217695136083079	0.155360506517743	0.198980103117747	0.243367762109676	0.179357464637427	0.00212229524621359	0.00256783566397843	0.00262688838131982
135	9.10992249055047	0.14	3.67202769136826	2.23925835136913	5.10479703136739	0.129869215310299	8.51542244951498	5.07405680762131	11.9567880914086	1.94	1.4	2.64	2.11233119434008	3.54497262349861	4.97761405265714	2.51388188563244	4.21886609787069	5.92385031010894	2.56224222900345	4.2981746341626	6.03574105990941	3.67202769136826	2.19452189248732	0.690119729982542	7.51740912333228	-0.00786120539371692	0.0287669789647836	-0.0238855209922294	0.174330303882045	0.217695136083079	0.155360506517743	0.198980103117747	0.243367762109676	0.179357464637427	0.00212229524621359	0.00256783566397843	0.00262688838131982
135	9.10992249055047	0.14	3.69743918231879	2.2409656395206	5.15391272511697	0.134198021711191	8.42410433837002	5.08334317088062	11.7648655058594	1.98	1.42	2.65	2.08133243753048	3.44917921674632	4.81702599596216	2.46792971361156	4.089847312753	5.71176491189444	2.51546047600455	4.17052733325862	5.82261297675379	3.69743918231879	2.15669257792878	-0.734097022140888	5.87549095979007	-0.00786120539371692	0.0287669789647836	-0.0238855209922294	0.174330303882045	0.217695136083079	0.155360506517743	0.198980103117747	0.243367762109676	0.179357464637427	0.00212229524621359	0.00256783566397843	0.00262688838131982
135	9.10992249055047	0.14	3.69895641817268	2.28787242402525	5.11004041232011	0.16413115129526	9.31611813374453	6.03369918773572	12.5985370797533	2	1.57	2.83	2.45071977007249	3.78394649456605	5.1171732190596	2.90086068597939	4.47897052856904	6.05708037115868	2.96504070508831	4.57645352795477	6.19046596170059	3.69895641817268	2.27633731014093	1.0792068768765	8.38581919408694	-0.00786120539371692	0.0287669789647836	-0.0238855209922294	0.174330303882045	0.217695136083079	0.155360506517743	0.198980103117747	0.243367762109676	0.179357464637427	0.00212229524621359	0.00256783566397843	0.00262688838131982
135	9.10992249055047	0.14	3.70215856045851	2.29024300166277	5.11407411925425	0.166131537200782	8.98387739327969	5.84140109664082	12.1263536899186	1.85	1.3	2.62	2.52123406047975	3.8775727440008	5.23391142752184	3.02521165156609	4.65267323999032	6.28013482841456	3.06904760551972	4.71832605079139	6.37023346537535	3.70215856045851	2.12419365275959	0.764714111198298	7.10895751622844	-0.00786120539371692	0.0287669789647836	-0.0238855209922294	0.174330303882045	0.217695136083079	0.155360506517743	0.198980103117747	0.243367762109676	0.179357464637427	0.00212229524621359	0.00256783566397843	0.00262688838131982
135	9.10992249055047	0.14	3.70314355273981	2.28364175251877	5.12264535296086	0.173219380919035	9.77879353491756	6.44324210729618	13.114344962539	1.99	1.56	2.54	2.62054421749779	3.97715318240408	5.33376214731037	3.1027722532902	4.70902206459663	6.31527187590306	3.18989812158951	4.84056631235563	6.4953698128289	3.70314355273981	2.19247951858689	1.21971734814504	8.14037537693519	-0.00786120539371692	0.0287669789647836	-0.0238855209922294	0.174330303882045	0.217695136083079	0.155360506517743	0.198980103117747	0.243367762109676	0.179357464637427	0.00212229524621359	0.00256783566397843	0.00262688838131982
135	9.10992249055047	0.14	3.70378926049811	2.26396631814101	5.14361220285521	0.162634185533989	9.25220413328389	5.97440480780349	12.5300034587643	1.96	1.54	2.51	2.46599665257286	3.81894182861493	5.17188700465699	2.92923132970832	4.53632572414122	6.14342011857412	3.01185925039249	4.6624113912221	6.31676262984005	3.70378926049811	2.14176121870037	-0.314058460429288	6.5498336596107	-0.00786120539371692	0.0287669789647836	-0.0238855209922294	0.174330303882045	0.217695136083079	0.155360506517743	0.198980103117747	0.243367762109676	0.179357464637427	0.00212229524621359	0.00256783566397843	0.00262688838131982
135	9.10992249055047	0.14	3.71064164024494	2.25129345336604	5.16998982712384	0.141004992623494	8.82594747852833	5.42480461245539	12.2270903446013	1.91	1.45	2.64	2.28622560645025	3.71960071709633	5.1529758277424	2.72832143397399	4.43887354495859	6.14942565594319	2.78605312229762	4.532752375803	6.27776006485892	3.71064164024494	2.15909450549375	0.46302595153164	7.18439002687495	-0.00786120539371692	0.0287669789647836	-0.0238855209922294	0.174330303882045	0.217695136083079	0.155360506517743	0.198980103117747	0.243367762109676	0.179357464637427	0.00212229524621359	0.00256783566397843	0.00262688838131982
135	9.10992249055047	0.14	3.7115667861421	2.27556603746291	5.14756753482129	0.139021218781788	9.01546214671795	5.51255089629482	12.5183733971411	2.02	1.55	2.51	2.22127252201659	3.63276434386217	5.04425616570775	2.62475002485775	4.29262875551989	5.96050748618203	2.70043202642801	3.69902620906916	6.13182231062916	3.7115667861421	2.19358569958993	-0.690020148628736	6.23752182032161	-0.00786120539371692	0.0287669789647836	-0.0238855209922294	0.174330303882045	0.217695136083079	0.155360506517743	0.198980103117747	0.243367762109676	0.179357464637427	0.00212229524621359	0.00256783566397843	0.00262688838131982
135	9.10992249055047	0.14	3.71603968293319	2.28425482129937	5.14782454456702	0.155044856185728	9.03089441625993	5.7393147398417	12.3224740926782	2.11	1.6	2.82	2.2221676038321	3.49661273429213	4.77105786475217	2.60384315126193	4.09718470609552	5.59052626092911	2.66595334467275	4.19577744525567	5.72444022174749	3.71603968293319	2.32041106636018	-0.858292691602568	6.73154440969997	-0.00786120539371692	0.0287669789647836	-0.0238855209922294	0.174330303882045	0.217695136083079	0.155360506517743	0.198980103117747	0.243367762109676	0.179357464637427	0.00212229524621359	0.00256783566397843	0.00262688838131982
135	9.10992249055047	0.14	3.71748067388712	2.26172293969621	5.17323840807804	0.215710724278394	10.8461737978431	7.61720171241689	14.0751458832693	2.2	1.64	2.83	2.85504842012731	4.06531854282912	5.27558866553094	3.32350081915052	4.73235039096041	6.1411999627703	3.40563286328546	4.84896516769263	6.29152289054901	3.71748067388712	2.31891867108656	-1.01224736884934	6.42084008918359	-0.00786120539371692	0.0287669789647836	-0.0238855209922294	0.174330303882045	0.217695136083079	0.155360506517743	0.198980103117747	0.243367762109676	0.179357464637427	0.00212229524621359	0.00256783566397843	0.00262688838131982
135	9.10992249055047	0.14	3.72337922572326	2.30037303006621	5.14638542138031	0.189073048166866	9.13412997970852	6.18068623293884	12.0875737264782	1.95	1.37	2.65	2.55502145515125	3.77593962753205	4.99685779991284	3.03599754128624	4.48675035668299	5.93750317207974	3.08692874930372	4.56113567100663	6.0379021566081	3.72337922572326	2.13904792740299	-0.664303731598626	5.87388093695355	-0.00786120539371692	0.0287669789647836	-0.0238855209922294	0.174330303882045	0.217695136083079	0.155360506517743	0.198980103117747	0.243367762109676	0.179357464637427	0.00212229524621359	0.00256783566397843	0.00262688838131982
135	9.10992249055047	0.14	3.72679761460299	2.28485878648087	5.16873644272511	0.173210443123222	9.25965495609317	6.10108339933781	12.4182265128485	2	1.43	2.64	2.47633090054408	3.75834391948132	5.04035693841856	2.93072510959716	4.44798104037939	5.96523697116162	2.9898121296637	4.53705766274013	6.08610487610946	3.72679761460299	2.11680623342797	-0.540166012802549	5.90118240084564	-0.00786120539371692	0.0287669789647836	-0.0238855209922294	0.174330303882045	0.217695136083079	0.155360506517743	0.198980103117747	0.243367762109676	0.179357464637427	0.00212229524621359	0.00256783566397843	0.00262688838131982
135	9.10992249055047	0.14	3.74837643451568	2.27355729886298	5.22319557016838	0.159036143545895	8.98031953403176	5.75614904345268	12.2044900246108	1.97	1.57	2.56	2.36296536480274	3.6865244217252	5.01008347864767	2.8034759397982	4.37377655708799	5.94407717437778	2.88376296877135	4.49876731445977	6.11197530068248	3.74837643451568	2.14912876628471	-0.928296636024529	5.85948230111804	-0.00786120539371692	0.0287669789647836	-0.0238855209922294	0.174330303882045	0.217695136083079	0.155360506517743	0.198980103117747	0.243367762109676	0.179357464637427	0.00212229524621359	0.00256783566397843	0.00262688838131982
135	9.10992249055047	0.14	3.76891149556325	2.33537831148195	5.20244467964456	0.146785532033832	9.36542814200229	5.84009164242771	12.8907646415769	2.06	1.56	2.76	2.31415390748696	3.71107911606221	5.10800432463746	2.72475796123098	4.36954185870437	6.01432575617776	2.78931454873915	4.47341157940388	6.15613178069893	3.76891149556325	2.29955838015344	0.215166988216001	7.59185962762094	-0.00786120539371692	0.0287669789647836	-0.0238855209922294	0.174330303882045	0.217695136083079	0.155360506517743	0.198980103117747	0.243367762109676	0.179357464637427	0.00212229524621359	0.00256783566397843	0.00262688838131982
135	9.10992249055047	0.14	3.77879857415968	2.31055307651769	5.24704407180168	0.148735356685127	9.26052631105904	5.80156009926361	12.7194925228545	2.03	1.55	2.7	2.32576714509248	3.71242001668816	5.09907288828384	2.74520469197199	4.38193172944569	6.0186587669194	2.81207827298329	4.48822249578382	6.16572470086718	3.77879857415968	2.25711717026707	0.679746422210079	7.93500476021926	-0.00786120539371692	0.0287669789647836	-0.0238855209922294	0.174330303882045	0.217695136083079	0.155360506517743	0.198980103117747	0.243367762109676	0.179357464637427	0.00212229524621359	0.00256783566397843	0.00262688838131982
135	9.10992249055047	0.14	3.78866855889981	2.33167562143355	5.24566149636608	0.149413320357058	8.64292705074353	5.4232601783631	11.862593923124	2.1	1.43	2.76	2.11328938117189	3.36790147584114	4.62251357051039	2.47954571855545	3.95159591456786	5.42364611058027	2.52225666035954	4.01959994294667	5.51744538220051	3.78866855889981	2.20358495673358	0.0413339755339803	6.84157082588732	-0.00786120539371692	0.0287669789647836	-0.0238855209922294	0.174330303882045	0.217695136083079	0.155360506517743	0.198980103117747	0.243367762109676	0.179357464637427	0.00212229524621359	0.00256783566397843	0.00262688838131982
135	9.10992249055047	0.14	3.79237490275167	2.30902423568048	5.27572556982286	0.143887062406185	9.15167947371738	5.66637342792813	12.6369855195066	2.09	1.54	2.7	2.21224596565267	3.57296712830314	4.93368829095361	2.59668255881944	4.19386522536283	5.79104789190622	2.65897754341712	4.29237300132159	5.93020166766049	3.79237490275167	2.26354837394569	-0.0693878107890658	7.22432407183873	-0.00786120539371692	0.0287669789647836	-0.0238855209922294	0.174330303882045	0.217695136083079	0.155360506517743	0.198980103117747	0.243367762109676	0.179357464637427	0.00212229524621359	0.00256783566397843	0.00262688838131982
135	9.10992249055047	0.14	3.80762759401516	2.35705660201434	5.25819858601597	0.136803879121049	8.23840217555921	5.0074242963419	11.4693800547765	2.03	1.46	2.73	2.00354460282007	3.2963066913984	4.58906877997673	2.3638983026148	3.88917410759248	5.41444991257017	2.40998682089778	3.96475856687802	5.52250946166248	3.80762759401516	2.20106526698102	0.785508508792249	7.70302992425848	-0.00786120539371692	0.0287669789647836	-0.0238855209922294	0.174330303882045	0.217695136083079	0.155360506517743	0.198980103117747	0.243367762109676	0.179357464637427	0.00212229524621359	0.00256783566397843	0.00262688838131982
135	9.10992249055047	0.14	3.80807757145357	2.32046320358992	5.29569193931721	0.155893726962149	9.11640411320823	5.80438164819497	12.4284265782215	1.94	1.41	2.43	2.41450304083714	3.79223607043251	5.16996910002789	2.87300322128166	4.5123597949314	6.15171636858114	2.94460380351795	4.62517338783189	6.30671598460109	3.80807757145357	2.07176626388629	-0.61381052891764	5.76921637657297	-0.00786120539371692	0.0287669789647836	-0.0238855209922294	0.174330303882045	0.217695136083079	0.155360506517743	0.198980103117747	0.243367762109676	0.179357464637427	0.00212229524621359	0.00256783566397843	0.00262688838131982
135	9.10992249055047	0.14	3.81007590513694	2.35320795428341	5.26694385599046	0.157179858192721	9.61781454837433	6.14060497312456	13.0950241236241	2.02	1.51	2.79	2.46582667303511	3.86213797394283	5.25844927485055	2.91157009593747	4.56029028896646	6.20901048199544	2.97025908805312	4.65363232241048	6.33643250951744	3.81007590513694	2.23084229050926	-0.124739431429164	6.98975869915931	-0.00786120539371692	0.0287669789647836	-0.0238855209922294	0.174330303882045	0.217695136083079	0.155360506517743	0.198980103117747	0.243367762109676	0.179357464637427	0.00212229524621359	0.00256783566397843	0.00262688838131982
135	9.10992249055047	0.14	3.81526988795526	2.35952822155983	5.27101155435068	0.141380126974803	8.52017952841166	5.24194144051734	11.798417616306	1.92	1.47	2.6	2.19877493125923	3.57385853494975	4.94894213864026	2.62118076978369	4.26043117581513	5.89968158184657	2.68264685408154	4.35939655378195	6.03793313893918	3.81526988795526	2.13118717910481	-0.567306076775231	5.98939434644505	-0.00786120539371692	0.0287669789647836	-0.0238855209922294	0.174330303882045	0.217695136083079	0.155360506517743	0.198980103117747	0.243367762109676	0.179357464637427	0.00212229524621359	0.00256783566397843	0.00262688838131982
135	9.10992249055047	0.14	3.82140793501307	2.32999026976647	5.31282560025968	0.159133244906128	9.20563831459309	5.90177173334139	12.5095048958448	2	1.56	2.77	2.39702586512837	3.73890318739983	5.08078050967129	2.83727656058329	4.4256103074347	6.01394405428611	2.90282688327425	4.52717661196983	6.15149952322804	3.82140793501307	2.21902199340588	0.178306341307306	7.34825822380297	-0.00786120539371692	0.0287669789647836	-0.0238855209922294	0.174330303882045	0.217695136083079	0.155360506517743	0.198980103117747	0.243367762109676	0.179357464637427	0.00212229524621359	0.00256783566397843	0.00262688838131982
135	9.10992249055047	0.14	3.8234677426506	2.35304485345663	5.29389063184456	0.163957939404983	9.67591199114722	6.26457040343597	13.0872535788585	2.05	1.55	2.81	2.48981074019108	3.84562516585152	5.20143959151196	2.93344206873699	4.53083379391189	6.12822551908678	2.99832765845192	4.62933075887733	6.26333057063702	3.8234677426506	2.27189950399831	-1.53995605873035	5.68645547813011	-0.00786120539371692	0.0287669789647836	-0.0238855209922294	0.174330303882045	0.217695136083079	0.155360506517743	0.198980103117747	0.243367762109676	0.179357464637427	0.00212229524621359	0.00256783566397843	0.00262688838131982
135	9.10992249055047	0.14	3.83829661676515	2.37874190549331	5.29785132803699	0.154066570638464	8.478465470244	5.37664538909663	11.5802855513914	1.97	1.57	2.68	2.20863589715356	3.48281164838065	4.75698739960774	2.62075632567866	4.13268690887636	5.64461749207406	2.68710966984301	4.23889382584312	5.78803782497257	3.83829661676515	2.15811688680347	0.897798803036721	7.76697826456094	-0.00786120539371692	0.0287669789647836	-0.0238855209922294	0.174330303882045	0.217695136083079	0.155360506517743	0.198980103117747	0.243367762109676	0.179357464637427	0.00212229524621359	0.00256783566397843	0.00262688838131982
135	9.10992249055047	0.14	3.84480783619077	2.37242360714721	5.31719206523432	0.160469845078041	9.24305263280583	5.94222899297558	12.5438762726361	1.93	1.51	2.69	2.47698833937059	3.85292011107502	5.22885188277945	2.94871833707562	4.58668940916421	6.22466048125281	3.01706285706856	4.69141030877191	6.36578552523569	3.84480783619077	2.19514160058839	-0.736597094206282	6.10813518317158	-0.00786120539371692	0.0287669789647836	-0.0238855209922294	0.174330303882045	0.217695136083079	0.155360506517743	0.198980103117747	0.243367762109676	0.179357464637427	0.00212229524621359	0.00256783566397843	0.00262688838131982
135	9.10992249055047	0.14	3.84656994551183	2.32843287518943	5.36470701583423	0.131382616017958	8.32258292885302	4.98148735748554	11.6636785002205	1.97	1.4	2.72	2.04785257489677	3.42135223027975	4.79485188566274	2.43037318643368	4.06043033748958	5.69048748854548	2.4701706379159	4.12869655264339	5.78421601102654	3.84656994551183	2.18688914550688	0.172938249130673	6.95881735337804	-0.00786120539371692	0.0287669789647836	-0.0238855209922294	0.174330303882045	0.217695136083079	0.155360506517743	0.198980103117747	0.243367762109676	0.179357464637427	0.00212229524621359	0.00256783566397843	0.00262688838131982
135	9.10992249055047	0.14	3.85019288120298	2.33391532836307	5.36647043404288	0.11800769167221	8.40339207108791	4.81650809125181	11.990276050924	2.07	1.54	2.75	1.89910342007619	3.31337772512626	4.72765203017634	2.23372730374002	3.89719812727292	5.56066895080583	2.28458195343339	3.98611673473278	5.68846644402824	3.85019288120298	2.22495262663436	-0.00921137731850404	7.07307343634641	-0.00786120539371692	0.0287669789647836	-0.0238855209922294	0.174330303882045	0.217695136083079	0.155360506517743	0.198980103117747	0.243367762109676	0.179357464637427	0.00212229524621359	0.00256783566397843	0.00262688838131982
135	9.10992249055047	0.14	3.85398716247042	2.37675341604886	5.33122090889198	0.148612465020896	9.05705502590238	5.67244612175847	12.4416639300463	2.15	1.64	2.84	2.16761380818731	3.46097558518056	4.75433736217382	2.53310084889788	4.04453974214495	5.55597863539202	2.59526185869065	4.14308814705397	5.69374627375652	3.85398716247042	2.32635571275869	0.432636569000781	7.93300902307088	-0.00786120539371692	0.0287669789647836	-0.0238855209922294	0.174330303882045	0.217695136083079	0.155360506517743	0.198980103117747	0.243367762109676	0.179357464637427	0.00212229524621359	0.00256783566397843	0.00262688838131982
135	9.10992249055047	0.14	3.89631443607131	2.40510691107754	5.38752196106508	0.138151913767343	8.62262573610497	5.26012873524823	11.9851227369617	1.94	1.53	2.65	2.18536460185759	3.58234218346764	4.97931976507769	2.59962864529863	4.26142134337133	5.92321404144403	2.6635453564879	4.36591727655649	6.06940382074446	3.89631443607131	2.18992170598758	-0.678045106209484	6.24558244451376	-0.00786120539371692	0.0287669789647836	-0.0238855209922294	0.174330303882045	0.217695136083079	0.155360506517743	0.198980103117747	0.243367762109676	0.179357464637427	0.00212229524621359	0.00256783566397843	0.00262688838131982
135	9.10992249055047	0.14	3.9048209009899	2.41639264500087	5.39324915697894	0.160053770528473	9.14092392456523	5.87152177606221	12.4103260730682	1.86	1.48	2.37	2.52072784744607	3.9243287118473	5.32792957624853	3.02087885379415	4.70297562387301	6.38507239395187	3.1098393025293	4.84215209832527	6.57122826462096	3.9048209009899	2.05317387760988	0.377570100204996	6.69428439280248	-0.00786120539371692	0.0287669789647836	-0.0238855209922294	0.174330303882045	0.217695136083079	0.155360506517743	0.198980103117747	0.243367762109676	0.179357464637427	0.00212229524621359	0.00256783566397843	0.00262688838131982
135	9.10992249055047	0.14	3.91044327319009	2.41078600009841	5.41010054628178	0.140611482397509	8.79397113687792	5.3996347686015	12.1883075051543	2.12	1.52	2.74	2.08656302395929	3.39822521231877	4.70988740067826	2.44396298312441	3.98029512258299	5.51662726204157	2.4983256399941	4.06843257506779	5.63783623895328	3.91044327319009	2.24248252806837	-0.097242956690214	7.06436319580733	-0.00786120539371692	0.0287669789647836	-0.0238855209922294	0.174330303882045	0.217695136083079	0.155360506517743	0.198980103117747	0.243367762109676	0.179357464637427	0.00212229524621359	0.00256783566397843	0.00262688838131982
135	9.10992249055047	0.14	3.91216283907675	2.41437224053198	5.40995343762152	0.166652769986278	10.0796523374694	6.56050261571965	13.5988020592191	2.05	1.59	2.67	2.60925005955619	4.00889001992459	5.40852998029298	3.07461833375719	4.72388865457106	6.37315897538492	3.15486936560879	4.85044649624885	6.5444895468691	3.91216283907675	2.22334364415919	0.461440249349556	7.52991212985836	-0.00786120539371692	0.0287669789647836	-0.0238855209922294	0.174330303882045	0.217695136083079	0.155360506517743	0.198980103117747	0.243367762109676	0.179357464637427	0.00212229524621359	0.00256783566397843	0.00262688838131982
135	9.10992249055047	0.14	3.92577544924203	2.39366998705703	5.45788091142703	0.146120393309181	8.92353152635409	5.55558545913121	12.291477593577	2	1.5	2.57	2.25086217690889	3.61539566709599	4.97992915728309	2.66284524471543	4.27713400609558	5.89142276747573	2.7295816460769	4.38619094748256	6.04088127882213	3.92577544924203	2.13949507976396	-0.140022327367672	6.48441191893235	-0.00786120539371692	0.0287669789647836	-0.0238855209922294	0.174330303882045	0.217695136083079	0.155360506517743	0.198980103117747	0.243367762109676	0.179357464637427	0.00212229524621359	0.00256783566397843	0.00262688838131982
135	9.10992249055047	0.14	3.92992997738332	2.3925757398064	5.46728421496024	0.154214887061886	9.51266702279448	6.03446642856729	12.9908676170217	2.09	1.53	2.72	2.35707909544769	3.71567376284285	5.07426843023801	2.76695859079639	4.36180332622314	5.9566480616499	2.83154662933539	4.46356179061957	6.09368468542342	3.92992997738332	2.23586404888743	0.560424792089216	7.75571546169078	-0.00786120539371692	0.0287669789647836	-0.0238855209922294	0.174330303882045	0.217695136083079	0.155360506517743	0.198980103117747	0.243367762109676	0.179357464637427	0.00212229524621359	0.00256783566397843	0.00262688838131982
135	9.10992249055047	0.14	3.93790589807249	2.43304718390769	5.44276461223728	0.135490130719743	8.40521901399054	5.09035556692464	11.7200824610564	2.22	1.59	2.84	1.88952658286717	3.11999516594688	4.35046374902659	2.19533511906435	3.62494765684686	5.05456019462936	2.24517259910829	3.70505214948755	5.16731110726885	3.93790589807249	2.28146721918089	1.01032252852637	8.41846387338234	-0.00786120539371692	0.0287669789647836	-0.0238855209922294	0.174330303882045	0.217695136083079	0.155360506517743	0.198980103117747	0.243367762109676	0.179357464637427	0.00212229524621359	0.00256783566397843	0.00262688838131982
135	9.10992249055047	0.14	3.96860677435111	2.40665424846895	5.53055930023328	0.140268971853809	9.53842060566937	5.85151155654232	13.2253296547964	2.11	1.57	2.8	2.2705315737208	3.70114370267069	5.13175583162058	2.66170564287754	4.33878797041148	6.01587029794542	2.7233643434106	4.43737624891608	6.15319204963865	3.96860677435111	2.28158998946482	-0.862061600307764	6.5863794754074	-0.00786120539371692	0.0287669789647836	-0.0238855209922294	0.174330303882045	0.217695136083079	0.155360506517743	0.198980103117747	0.243367762109676	0.179357464637427	0.00212229524621359	0.00256783566397843	0.00262688838131982
135	9.10992249055047	0.14	3.97526389891142	2.46144682382033	5.48908097400252	0.161801093569518	9.32250812904246	6.00966363126657	12.6353526268184	2.09	1.45	2.71	2.35283993370794	3.64984976766581	4.94685960162369	2.76331611741642	4.28660213754748	5.80988815767854	2.81764108807687	4.36956012466063	5.92282084617518	3.97526389891142	2.21594191285835	-1.52692983457332	5.43715774729991	-0.00786120539371692	0.0287669789647836	-0.0238855209922294	0.174330303882045	0.217695136083079	0.155360506517743	0.198980103117747	0.243367762109676	0.179357464637427	0.00212229524621359	0.00256783566397843	0.00262688838131982
135	9.10992249055047	0.14	3.98488316694825	2.42057225570565	5.54919407819085	0.137085381102706	8.7952457088285	5.34998747268594	12.2405039449711	2.05	1.57	2.57	2.1265064298983	3.49592342932523	4.86534042875216	2.50545219215909	4.11890079262168	5.73234939308428	2.57682612421354	4.23547478531878	5.89396426039022	3.98488316694825	2.182131273065	-0.414812264393943	6.49848186356254	-0.00786120539371692	0.0287669789647836	-0.0238855209922294	0.174330303882045	0.217695136083079	0.155360506517743	0.198980103117747	0.243367762109676	0.179357464637427	0.00212229524621359	0.00256783566397843	0.00262688838131982
135	9.10992249055047	0.14	4.0088020079748	2.43706019933974	5.58054381660985	0.132115681907585	8.50274300933982	5.10024210176419	11.9052439169155	2.11	1.54	2.66	1.97579804196457	3.29390304498889	4.6120080480132	2.31541580145037	3.860088428486	5.40476105552164	2.37338712275063	3.95580221144174	5.53971840523091	4.0088020079748	2.19408230377014	-0.33395220566118	6.74977419811472	-0.00786120539371692	0.0287669789647836	-0.0238855209922294	0.174330303882045	0.217695136083079	0.155360506517743	0.198980103117747	0.243367762109676	0.179357464637427	0.00212229524621359	0.00256783566397843	0.00262688838131982
135	9.10992249055047	0.14	4.02206505036492	2.48838766428728	5.55574243644256	0.165823949404116	10.3277330830917	6.71117288810665	13.9442932780767	2.04	1.49	2.72	2.67486909749272	4.11631983435741	5.5577705712221	3.15336674209536	4.8526733804122	6.55198001872904	3.22007388215315	4.95719416476571	6.69086457220173	4.02206505036492	2.23651027982987	1.41048972204279	8.51968973080922	-0.00786120539371692	0.0287669789647836	-0.0238855209922294	0.174330303882045	0.217695136083079	0.155360506517743	0.198980103117747	0.243367762109676	0.179357464637427	0.00212229524621359	0.00256783566397843	0.00262688838131982
135	9.10992249055047	0.14	4.03812004721677	2.47425432831619	5.60198576611736	0.157686298134979	9.76983088134179	6.24439791418727	13.2952638484963	1.92	1.46	2.56	2.6227343577669	4.10346545402724	5.58419655028757	3.12751658118702	4.89323526410253	6.65895394701804	3.20099613144679	5.00816476122318	6.81822378136129	4.03812004721677	2.13541472602228	0.750842211715445	7.43369460708945	-0.00786120539371692	0.0287669789647836	-0.0238855209922294	0.174330303882045	0.217695136083079	0.155360506517743	0.198980103117747	0.243367762109676	0.179357464637427	0.00212229524621359	0.00256783566397843	0.00262688838131982
135	9.10992249055047	0.14	4.04789880238249	2.47331724033901	5.62248036442596	0.160054396295939	9.49275017421257	6.09751946890338	12.8879808795218	2.02	1.51	2.62	2.45451959543915	3.82124918764772	5.18797877985628	2.89973925600119	4.51437678353603	6.12901431107086	2.97058484498848	4.62795548550792	6.27856185136008	4.04789880238249	2.16660608803056	0.381586851244731	7.26265236951887	-0.00786120539371692	0.0287669789647836	-0.0238855209922294	0.174330303882045	0.217695136083079	0.155360506517743	0.198980103117747	0.243367762109676	0.179357464637427	0.00212229524621359	0.00256783566397843	0.00262688838131982
135	9.10992249055047	0.14	4.05527128785776	2.49935409722916	5.61118847848635	0.166370350206912	10.3054916622158	6.70383103033738	13.9071522940943	2.08	1.6	2.95	2.63110929968167	4.04468352909596	5.45825775851025	3.09172753749167	4.75277079855935	6.41381405962702	3.15563416564509	4.85113515506467	6.54689567672319	4.05527128785776	2.32061315220984	0.341311166868723	7.83512339243123	-0.00786120539371692	0.0287669789647836	-0.0238855209922294	0.174330303882045	0.217695136083079	0.155360506517743	0.198980103117747	0.243367762109676	0.179357464637427	0.00212229524621359	0.00256783566397843	0.00262688838131982
135	9.10992249055047	0.14	4.06626607902466	2.51731140580228	5.61522075224704	0.181747652130515	10.27778328393	6.87296339669624	13.6826031711637	1.94	1.47	2.58	2.8580257589834	4.27387251688852	5.68971927479364	3.40048775306652	5.08506653803445	6.76964532300239	3.48180968305386	5.20560827597681	6.9327481373763	4.06626607902466	2.17905849687746	0.0214895214824175	6.81310760582793	-0.00786120539371692	0.0287669789647836	-0.0238855209922294	0.174330303882045	0.217695136083079	0.155360506517743	0.198980103117747	0.243367762109676	0.179357464637427	0.00212229524621359	0.00256783566397843	0.00262688838131982
135	9.10992249055047	0.14	4.07222287002964	2.51810622379847	5.6263395162608	0.153498173601484	9.36057944040777	5.92855368413698	12.7926051966786	1.86	1.4	2.51	2.55083225948069	4.02750304309671	5.50417382671272	3.05850918039487	4.82907293711555	6.59963669383624	3.12836263731506	4.93931648620856	6.74923478621717	4.07222287002964	2.0638597072656	-0.778923812644847	5.58236896319243	-0.00786120539371692	0.0287669789647836	-0.0238855209922294	0.174330303882045	0.217695136083079	0.155360506517743	0.198980103117747	0.243367762109676	0.179357464637427	0.00212229524621359	0.00256783566397843	0.00262688838131982
135	9.10992249055047	0.14	4.11521938603779	2.52741642435377	5.70302234772181	0.142707527037411	9.08359600404707	5.60755943069899	12.5596325773951	1.97	1.45	2.61	2.29936407831514	3.72470316396258	5.15004224961003	2.72734152691858	4.41797700082532	6.10861247473205	2.78742408893537	4.51600431900841	6.24319723781574	4.11521938603779	2.164997925889	0.722360813745591	7.40819367014876	-0.00786120539371692	0.0287669789647836	-0.0238855209922294	0.174330303882045	0.217695136083079	0.155360506517743	0.198980103117747	0.243367762109676	0.179357464637427	0.00212229524621359	0.00256783566397843	0.00262688838131982
135	9.10992249055047	0.14	4.11713517210248	2.54037007477357	5.6939002694314	0.126471007855761	8.58061663279712	5.0597697991938	12.1014634664004	1.9	1.41	2.64	2.13585153668469	3.62208636918265	5.10832120168062	2.54980332157384	4.32408699600205	6.09837067043027	2.59953370245712	4.40717417181734	6.21624810201007	4.11713517210248	2.14142364505877	-0.686162338204286	5.93939627828983	-0.00786120539371692	0.0287669789647836	-0.0238855209922294	0.174330303882045	0.217695136083079	0.155360506517743	0.198980103117747	0.243367762109676	0.179357464637427	0.00212229524621359	0.00256783566397843	0.00262688838131982
135	9.10992249055047	0.14	4.14163694774079	2.53159458110073	5.75167931438085	0.166943002817742	9.49727375279858	6.18491272830705	12.8096347772901	1.86	1.34	2.54	2.65881576095501	4.08275787376504	5.50669998657507	3.18734394167047	4.89434197184774	6.60134000202501	3.24676118775469	4.98662944372619	6.72425681167298	4.14163694774079	2.04084731204594	1.654253410614	7.80959184690638	-0.00786120539371692	0.0287669789647836	-0.0238855209922294	0.174330303882045	0.217695136083079	0.155360506517743	0.198980103117747	0.243367762109676	0.179357464637427	0.00212229524621359	0.00256783566397843	0.00262688838131982
135	9.10992249055047	0.14	4.15035932408803	2.54215151293276	5.75856713524331	0.165856587743507	10.08898367029	6.55644536630643	13.6215219742735	2.14	1.59	2.76	2.50907594341427	3.86093756697993	5.21279919054559	2.93300818381757	4.51327968405424	6.0935511842909	3.0050224705121	4.62020952201077	6.24052010467263	4.15035932408803	2.29496420411538	-0.272711556901476	7.08071558879926	-0.00786120539371692	0.0287669789647836	-0.0238855209922294	0.174330303882045	0.217695136083079	0.155360506517743	0.198980103117747	0.243367762109676	0.179357464637427	0.00212229524621359	0.00256783566397843	0.00262688838131982
135	9.10992249055047	0.14	4.24863838546569	2.60031290709252	5.89696386383885	0.152014650244961	9.58345321486553	6.04951509310089	13.1173913366302	2	1.5	2.42	2.45267539400008	3.88545189621194	5.31822839842381	2.90203123439289	4.59730740974595	6.29258358509902	2.98571752934058	4.73034880828103	6.4749182420525	4.24863838546569	2.09240738407984	-0.737894042137733	5.90801884772229	-0.00786120539371692	0.0287669789647836	-0.0238855209922294	0.174330303882045	0.217695136083079	0.155360506517743	0.198980103117747	0.243367762109676	0.179357464637427	0.00212229524621359	0.00256783566397843	0.00262688838131982
135	9.10992249055047	0.14	4.27176567682425	2.6515849324792	5.89194642116931	0.145503263506841	9.39091220320787	5.83777417409951	12.9440502323162	1.99	1.52	2.56	2.38034211991012	3.8291278824813	5.27791364505248	2.81992801622979	4.53626598597658	6.25260395572336	2.89489841517555	4.65761258391235	6.41642248056304	4.27176567682425	2.12748058608394	-0.680579226666065	6.05786707822606	-0.00786120539371692	0.0287669789647836	-0.0238855209922294	0.174330303882045	0.217695136083079	0.155360506517743	0.198980103117747	0.243367762109676	0.179357464637427	0.00212229524621359	0.00256783566397843	0.00262688838131982
135	9.10992249055047	0.14	4.29048932417181	2.64584312575055	5.93513552259307	0.157895947065566	10.4004423433041	6.65041305350553	14.1504716331026	2.08	1.51	2.71	2.61472797956673	4.08911858197638	5.56350918438602	3.07360667924069	4.80674941484828	6.53989215045587	3.14164773222917	4.91389329949582	6.68537738968158	4.29048932417181	2.24684267748225	0.155961995580628	7.32076875067925	-0.00786120539371692	0.0287669789647836	-0.0238855209922294	0.174330303882045	0.217695136083079	0.155360506517743	0.198980103117747	0.243367762109676	0.179357464637427	0.00212229524621359	0.00256783566397843	0.00262688838131982
135	9.10992249055047	0.14	4.29090567588431	2.60178516931704	5.98002618245157	0.14417243772254	9.19779462048469	5.69897798250189	12.6966112584675	1.93	1.45	2.74	2.37916848038048	3.83982937243485	5.30049026448923	2.8332200956429	4.5726403285582	6.3120605614735	2.88662867920294	4.65800629543286	6.42966826194004	4.29090567588431	2.10720569872234	0.17794649676249	6.78358576398324	-0.00786120539371692	0.0287669789647836	-0.0238855209922294	0.174330303882045	0.217695136083079	0.155360506517743	0.198980103117747	0.243367762109676	0.179357464637427	0.00212229524621359	0.00256783566397843	0.00262688838131982
135	9.10992249055047	0.14	4.35232180596031	2.67013253379847	6.03451107812215	0.154695377442078	9.23946431610044	5.86736615946052	12.6115624727404	1.95	1.41	2.48	2.43271424297012	3.83084604374826	5.22897784452639	2.89256667189462	4.5549852899191	6.21740390794357	2.9627333022558	4.66310405251376	6.36562281553118	4.35232180596031	2.07362011477725	-0.850091066185152	5.5240348014715	-0.00786120539371692	0.0287669789647836	-0.0238855209922294	0.174330303882045	0.217695136083079	0.155360506517743	0.198980103117747	0.243367762109676	0.179357464637427	0.00212229524621359	0.00256783566397843	0.00262688838131982
135	9.10992249055047	0.14	4.41490108632119	2.69118245027051	6.13861972237186	0.160728436628773	9.3618357394996	6.02179801266181	12.7018734663374	1.99	1.45	2.74	2.45251945633956	3.81282870164368	5.1731379469478	2.90469849388161	4.5158124060809	6.12692631828019	2.95881041352118	4.60180254284148	6.23998388265943	4.41490108632119	2.11997471757289	-0.286476800214521	6.29107447107742	-0.00786120539371692	0.0287669789647836	-0.0238855209922294	0.174330303882045	0.217695136083079	0.155360506517743	0.198980103117747	0.243367762109676	0.179357464637427	0.00212229524621359	0.00256783566397843	0.00262688838131982
135	9.10992249055047	0.14	4.48006248655137	2.73372410876552	6.22640086433722	0.134665674687348	9.37364924334398	5.66378796946037	13.0835105172276	1.93	1.48	2.53	2.36848232896697	3.91987177318541	5.47126121740386	2.82156113956434	4.66972361669218	6.51788609382001	2.89276998664507	4.78965856864911	6.68442888000944	4.48006248655137	2.09256318153061	-0.195721008084192	6.34106643959557	-0.00786120539371692	0.0287669789647836	-0.0238855209922294	0.174330303882045	0.217695136083079	0.155360506517743	0.198980103117747	0.243367762109676	0.179357464637427	0.00212229524621359	0.00256783566397843	0.00262688838131982
135	9.10992249055047	0.14	4.48266316729054	2.7803921924074	6.18493414217369	0.161625468890266	10.1592924304523	6.54674912157495	13.7718357393297	2.13	1.51	2.76	2.52203357180461	3.91370985806424	5.30538614432386	2.95215047189521	4.58116836092631	6.21018624995741	3.01462169501903	4.67487150602938	6.33803365064666	4.48266316729054	2.20855021561655	-0.326792910218584	6.67657264761518	-0.00786120539371692	0.0287669789647836	-0.0238855209922294	0.174330303882045	0.217695136083079	0.155360506517743	0.198980103117747	0.243367762109676	0.179357464637427	0.00212229524621359	0.00256783566397843	0.00262688838131982
135	9.10992249055047	0.14	4.4829182415762	2.78197127589718	6.18386520725521	0.145689213329492	9.60695611078327	5.97479157252334	13.2391206490432	2	1.49	2.6	2.42160176248439	3.89372944103517	5.36585711958594	2.86506542061276	4.60678124353803	6.34849706646329	2.93502086973108	4.71764977630669	6.50181201594358	4.4829182415762	2.13817136648395	1.30454320397709	8.03506787534673	-0.00786120539371692	0.0287669789647836	-0.0238855209922294	0.174330303882045	0.217695136083079	0.155360506517743	0.198980103117747	0.243367762109676	0.179357464637427	0.00212229524621359	0.00256783566397843	0.00262688838131982
135	9.10992249055047	0.14	5.07118595127236	3.14631775833688	6.99605414420783	0.177323611579227	10.9534623363159	7.26989924147562	14.6370254311561	1.98	1.45	2.55	2.97307571221799	4.47949438570008	5.98591305918216	3.52439753879123	5.31016378866873	7.09593003854622	3.60774040512957	5.43295718103775	7.26450980615645	5.07118595127236	2.06631502300769	-0.0180055822207763	6.46489032063086	-0.00786120539371692	0.0287669789647836	-0.0238855209922294	0.174330303882045	0.217695136083079	0.155360506517743	0.198980103117747	0.243367762109676	0.179357464637427	0.00212229524621359	0.00256783566397843	0.00262688838131982
135	9.10992249055047	0.15	2.70240332636374	1.69149821356348	3.71330843916401	0.181775040919983	7.7474782286882	5.18113309399549	10.3138233633809	2.07	1.41	2.9	2.04142667746025	3.05259649813202	4.0637663188038	2.40077133259806	3.58993357127189	4.77909580994573	2.43017202382273	3.63475582733329	4.83949882924075	2.70240332636374	2.30353273847805	-0.369794956124726	6.69752337982943	-0.00786120539371692	0.0287669789647836	-0.0238855209922294	0.174330303882045	0.217695136083079	0.155360506517743	0.198980103117747	0.243367762109676	0.179357464637427	0.00212229524621359	0.00256783566397843	0.00262688838131982
135	9.10992249055047	0.15	2.9676889757422	1.86197115084683	4.07340680063757	0.199929829438324	8.92111378179905	6.1348015491251	11.707426014473	2.04	1.48	2.8	2.44711005386936	3.55854171521919	4.66997337656902	2.88535739300613	4.19583280698521	5.50630822096429	2.93884242781557	4.27281281137967	5.60930574366733	2.9676889757422	2.28855410703436	0.231041855705662	7.42222193289516	-0.00786120539371692	0.0287669789647836	-0.0238855209922294	0.174330303882045	0.217695136083079	0.155360506517743	0.198980103117747	0.243367762109676	0.179357464637427	0.00212229524621359	0.00256783566397843	0.00262688838131982
135	9.10992249055047	0.15	3.01754063181291	1.90353924148986	4.13154202213596	0.154749712987534	8.07421449501437	5.12800597338354	11.0204230166452	2.02	1.44	2.87	2.06609522300467	3.25313505566319	4.44017488832172	2.44132863129786	3.84395242989793	5.246576228498	2.47774423412802	3.90005068390921	5.32267076653561	3.01754063181291	2.38714979038237	1.00877433312032	8.40259211912456	-0.00786120539371692	0.0287669789647836	-0.0238855209922294	0.174330303882045	0.217695136083079	0.155360506517743	0.198980103117747	0.243367762109676	0.179357464637427	0.00212229524621359	0.00256783566397843	0.00262688838131982
135	9.10992249055047	0.15	3.05449800152549	1.90948081464425	4.19951518840674	0.170998759860289	8.17950672267207	5.36764677957752	10.9913666657666	2.13	1.6	3.01	2.06535320159466	3.14729547059829	4.22923773960192	2.41699928821932	3.6831525505558	4.94930581289227	2.46190317531633	3.75215768856987	5.04183518821076	3.05449800152549	2.38609798552185	-0.538365886824704	7.136285991538	-0.00786120539371692	0.0287669789647836	-0.0238855209922294	0.174330303882045	0.217695136083079	0.155360506517743	0.198980103117747	0.243367762109676	0.179357464637427	0.00212229524621359	0.00256783566397843	0.00262688838131982
135	9.10992249055047	0.15	3.06668488811557	1.90623133253077	4.22713844370037	0.197681516845122	9.32450690885139	6.39157687518743	12.2574369425154	2.04	1.58	2.77	2.54502991346634	3.7128786017542	4.88072729004205	2.99968605819993	4.37616474310969	5.75264342801945	3.07252224460336	4.48159460117454	5.89269041048557	3.06668488811557	2.31922112970124	-0.367590837253757	6.91494812584655	-0.00786120539371692	0.0287669789647836	-0.0238855209922294	0.174330303882045	0.217695136083079	0.155360506517743	0.198980103117747	0.243367762109676	0.179357464637427	0.00212229524621359	0.00256783566397843	0.00262688838131982
135	9.10992249055047	0.15	3.10002695746892	1.94882716529077	4.25122674964708	0.18278265669133	8.32130854959798	5.57418379763505	11.0684333015609	1.89	1.38	2.68	2.3655572836919	3.53137477413299	4.69719226457407	2.82743579660045	4.22088085392392	5.6143259112474	2.87434329642742	4.29007080458651	5.70589636261558	3.10002695746892	2.21111857590643	0.295617834991258	6.94432535961807	-0.00786120539371692	0.0287669789647836	-0.0238855209922294	0.174330303882045	0.217695136083079	0.155360506517743	0.198980103117747	0.243367762109676	0.179357464637427	0.00212229524621359	0.00256783566397843	0.00262688838131982
135	9.10992249055047	0.15	3.20651132235412	1.9943957550094	4.41862688969883	0.156034088843642	8.10071454224084	5.15926435527583	11.0421647292059	1.94	1.55	2.83	2.14514088078876	3.36814955224984	4.59115822371092	2.55222452561774	4.00732370082827	5.46242287603881	2.60663030618693	4.09293035962546	5.57701540780873	3.20651132235412	2.290359442782	0.189595551655889	7.30397552569355	-0.00786120539371692	0.0287669789647836	-0.0238855209922294	0.174330303882045	0.217695136083079	0.155360506517743	0.198980103117747	0.243367762109676	0.179357464637427	0.00212229524621359	0.00256783566397843	0.00262688838131982
135	9.10992249055047	0.15	3.24766932295243	2.02760988225391	4.46772876365095	0.190696505705514	8.85680037429325	6.00810075306639	11.7054999955201	1.93	1.39	2.53	2.50576906376093	3.69386221935168	4.88195537494242	2.98333125819969	4.39785724145492	5.81238322471014	3.04704507729683	4.49429699437264	5.93693426163282	3.24766932295243	2.16839704959688	-0.0449261642937811	6.62627682820387	-0.00786120539371692	0.0287669789647836	-0.0238855209922294	0.174330303882045	0.217695136083079	0.155360506517743	0.198980103117747	0.243367762109676	0.179357464637427	0.00212229524621359	0.00256783566397843	0.00262688838131982
135	9.10992249055047	0.15	3.26470094682744	2.06444373894413	4.46495815471074	0.16022958250867	7.86552639474447	5.05412931342008	10.6769234760689	1.91	1.42	2.74	2.13107741778123	3.31650510688248	4.50193279598372	2.54345946305926	3.95827773688631	5.37309601071336	2.58766377281203	4.0266544466319	5.4648314282856	3.26470094682744	2.19776988940088	1.08945931332221	7.76709559422707	-0.00786120539371692	0.0287669789647836	-0.0238855209922294	0.174330303882045	0.217695136083079	0.155360506517743	0.198980103117747	0.243367762109676	0.179357464637427	0.00212229524621359	0.00256783566397843	0.00262688838131982
135	9.10992249055047	0.15	3.31394416232124	2.08639591181856	4.54149241282393	0.167426041760794	8.56569102632769	5.58341544343788	11.5479666092175	2.1	1.46	2.73	2.1753560984159	3.33728134688024	4.49920659534458	2.55228624222765	3.91554158617433	5.278796930121	2.60178766430143	3.99077535365403	5.38142530194501	3.31394416232124	2.24928271124847	0.753744560684976	7.80333025571099	-0.00786120539371692	0.0287669789647836	-0.0238855209922294	0.174330303882045	0.217695136083079	0.155360506517743	0.198980103117747	0.243367762109676	0.179357464637427	0.00212229524621359	0.00256783566397843	0.00262688838131982
135	9.10992249055047	0.15	3.32578564093556	2.0677366479352	4.58383463393593	0.156202392209958	8.54094061647223	5.44162026253025	11.6402609704142	2.1	1.56	2.94	2.11521237726383	3.31994928603069	4.52468619479754	2.48053216553982	3.89334001657692	5.30614786761403	2.52704642018902	3.96911573583927	5.40621198682375	3.32578564093556	2.33114387235649	-0.898009669738793	6.56007050593372	-0.00786120539371692	0.0287669789647836	-0.0238855209922294	0.174330303882045	0.217695136083079	0.155360506517743	0.198980103117747	0.243367762109676	0.179357464637427	0.00212229524621359	0.00256783566397843	0.00262688838131982
135	9.10992249055047	0.15	3.34133649823086	2.0921409345603	4.59053206190142	0.200166843045507	9.25438552761282	6.36612289614882	12.1426481590768	2.02	1.54	2.65	2.56028899701003	3.72187308145898	4.88345716590793	3.02409703871552	4.39610738368182	5.76811772864812	3.10008734017847	4.50519823538279	5.91355905281789	3.34133649823086	2.23668365865082	0.863170789427531	7.92038702782722	-0.00786120539371692	0.0287669789647836	-0.0238855209922294	0.174330303882045	0.217695136083079	0.155360506517743	0.198980103117747	0.243367762109676	0.179357464637427	0.00212229524621359	0.00256783566397843	0.00262688838131982
135	9.10992249055047	0.15	3.35031063273803	2.09250216091718	4.60811910455888	0.17933556039718	8.64512210140699	5.75772714455959	11.5325170582544	2.03	1.47	2.78	2.30700048777087	3.46391907849086	4.62083766921085	2.72275229234932	4.0881628163792	5.45357334040907	2.77388049463722	4.16533664007542	5.55373569393829	3.35031063273803	2.26375512179656	-0.99689448265461	6.05523620851568	-0.00786120539371692	0.0287669789647836	-0.0238855209922294	0.174330303882045	0.217695136083079	0.155360506517743	0.198980103117747	0.243367762109676	0.179357464637427	0.00212229524621359	0.00256783566397843	0.00262688838131982
135	9.10992249055047	0.15	3.35914470617748	2.12353662299139	4.59475278936357	0.134530774127157	7.74703337438287	4.67917093123851	10.8148958175272	2.02	1.46	2.77	1.87919782134871	3.11127942385356	4.3433610263584	2.21895444473637	3.67379486499285	5.12863528524933	2.25994119339738	3.74237136114035	5.22422719890331	3.35914470617748	2.29395469297307	-0.256447833253982	7.01920656865278	-0.00786120539371692	0.0287669789647836	-0.0238855209922294	0.174330303882045	0.217695136083079	0.155360506517743	0.198980103117747	0.243367762109676	0.179357464637427	0.00212229524621359	0.00256783566397843	0.00262688838131982
135	9.10992249055047	0.15	3.36052999539544	2.1353641658879	4.58569582490298	0.209281073837172	9.92415264249313	6.91236056550854	12.9359447194777	1.88	1.43	2.48	2.94765647238332	4.23198305301551	5.51630963364771	3.52706946225666	5.06385270160399	6.60063594095132	3.61307374105465	5.18881514187064	6.76286829990152	3.36052999539544	2.14447588806274	0.543025984182565	7.14963078086784	-0.00786120539371692	0.0287669789647836	-0.0238855209922294	0.174330303882045	0.217695136083079	0.155360506517743	0.198980103117747	0.243367762109676	0.179357464637427	0.00212229524621359	0.00256783566397843	0.00262688838131982
135	9.10992249055047	0.15	3.37041300287531	2.12097522440404	4.61985078134659	0.166767478262558	8.55167663388537	5.56722766443822	11.5361256033325	1.91	1.4	2.84	2.34641396322349	3.604266732416	4.86211950160851	2.80019322169522	4.30130549488703	5.80241776807884	2.83726720532945	4.359416125856	5.87954577272495	3.37041300287531	2.23126198879639	-0.261051726054809	6.55439081656119	-0.00786120539371692	0.0287669789647836	-0.0238855209922294	0.174330303882045	0.217695136083079	0.155360506517743	0.198980103117747	0.243367762109676	0.179357464637427	0.00212229524621359	0.00256783566397843	0.00262688838131982
135	9.10992249055047	0.15	3.37157676479591	2.11135035399636	4.63180317559546	0.149894216197867	7.90151342841845	4.96359460510764	10.8394322517293	2.04	1.38	2.92	1.97913991345287	3.15057974049186	4.32201956753084	2.33338214992194	3.71449561418005	5.09560907843817	2.35601409282098	3.75028414875466	5.14560049294604	3.37157676479591	2.25025738050462	0.611956346439343	7.45304743489703	-0.00786120539371692	0.0287669789647836	-0.0238855209922294	0.174330303882045	0.217695136083079	0.155360506517743	0.198980103117747	0.243367762109676	0.179357464637427	0.00212229524621359	0.00256783566397843	0.00262688838131982
135	9.10992249055047	0.15	3.39030372571327	2.12821510355334	4.65239234787321	0.196619464801516	9.44689896387033	6.46548603913998	12.4283118886007	2.07	1.47	2.83	2.55195635336173	3.72873341377162	4.90551047418152	3.00227568539005	4.38670733953622	5.77113899368239	3.05338603124971	4.46361047806838	5.87206022315626	3.39030372571327	2.3074405860761	0.677162044837772	7.87626856433303	-0.00786120539371692	0.0287669789647836	-0.0238855209922294	0.174330303882045	0.217695136083079	0.155360506517743	0.198980103117747	0.243367762109676	0.179357464637427	0.00212229524621359	0.00256783566397843	0.00262688838131982
135	9.10992249055047	0.15	3.39129570869144	2.13345104301194	4.64914037437095	0.146137556646962	7.27235021009739	4.52778672326808	10.0169136969267	1.95	1.44	2.79	1.87232679182325	3.00725651849141	4.14218624515957	2.22494340375845	3.57361523824133	4.92228707272421	2.2625921895602	3.63605269850054	5.00579030082199	3.39129570869144	2.20249389005039	-0.460755218480043	6.31536056946853	-0.00786120539371692	0.0287669789647836	-0.0238855209922294	0.174330303882045	0.217695136083079	0.155360506517743	0.198980103117747	0.243367762109676	0.179357464637427	0.00212229524621359	0.00256783566397843	0.00262688838131982
135	9.10992249055047	0.15	3.39518042456613	2.13803056839236	4.65233028073991	0.157851911915807	8.18369283016441	5.23245579759621	11.1349298627326	2.11	1.52	2.78	2.03088070360424	3.17634863932163	4.32181657503902	2.38090216031881	3.72379102517697	5.06667989003514	2.43142393256669	3.80263891098251	5.17528980611491	3.39518042456613	2.2639695354495	-0.201771789655766	6.96283147414667	-0.00786120539371692	0.0287669789647836	-0.0238855209922294	0.174330303882045	0.217695136083079	0.155360506517743	0.198980103117747	0.243367762109676	0.179357464637427	0.00212229524621359	0.00256783566397843	0.00262688838131982
135	9.10992249055047	0.15	3.41542479371031	2.1433196789016	4.68752990851902	0.136553401018234	7.76437054925495	4.71606710946484	10.8126739890451	2.15	1.6	2.87	1.8027800591358	2.96803503280225	4.13329000646871	2.10690064173052	3.46872869133431	4.83055674093811	2.15391334124324	3.54689966090069	4.9383469834839	3.41542479371031	2.36285425284258	-0.192309068047223	7.26858302665083	-0.00786120539371692	0.0287669789647836	-0.0238855209922294	0.174330303882045	0.217695136083079	0.155360506517743	0.198980103117747	0.243367762109676	0.179357464637427	0.00212229524621359	0.00256783566397843	0.00262688838131982
135	9.10992249055047	0.15	3.41912665103467	2.14196757927581	4.69628572279354	0.141288194607283	7.39689180316925	4.54977354364237	10.2440100626961	1.99	1.44	2.61	1.85459615402364	3.01514942629526	4.17570269856689	2.19694483850275	3.57173013383133	4.9465154291599	2.24486206274931	3.64960527728545	5.0527615065187	3.41912665103467	2.17734940136446	0.455620654251415	7.20006484114363	-0.00786120539371692	0.0287669789647836	-0.0238855209922294	0.174330303882045	0.217695136083079	0.155360506517743	0.198980103117747	0.243367762109676	0.179357464637427	0.00212229524621359	0.00256783566397843	0.00262688838131982
135	9.10992249055047	0.15	3.42717206690696	2.14243970937402	4.7119044244399	0.188701910441112	9.14164429837368	6.18218849528269	12.1011001014647	1.91	1.37	2.61	2.59841851046979	3.84229917595526	5.08617984144073	3.09900689985906	4.58252264199554	6.06603838413202	3.15626409678057	4.66637840473327	6.17713361400126	3.42717206690696	2.12563799961111	1.34267832620464	7.8355026004214	-0.00786120539371692	0.0287669789647836	-0.0238855209922294	0.174330303882045	0.217695136083079	0.155360506517743	0.198980103117747	0.243367762109676	0.179357464637427	0.00212229524621359	0.00256783566397843	0.00262688838131982
135	9.10992249055047	0.15	3.42923512134415	2.14541768157675	4.71305256111155	0.12486738202097	7.31998123879893	4.29440666431534	10.3455558132825	2.16	1.61	2.81	1.63648351534385	2.78944905927546	3.94241460320707	1.91134065430442	3.25795361830098	4.60456658229754	1.95803145367245	3.33611717930543	4.71791607485334	3.42923512134415	2.30789860631466	0.0515569899835852	7.39085666290836	-0.00786120539371692	0.0287669789647836	-0.0238855209922294	0.174330303882045	0.217695136083079	0.155360506517743	0.198980103117747	0.243367762109676	0.179357464637427	0.00212229524621359	0.00256783566397843	0.00262688838131982
135	9.10992249055047	0.15	3.43593220424954	2.17636272743676	4.69550168106232	0.178592642404705	8.60983687609265	5.72694803146969	11.4927257207156	1.99	1.48	2.92	2.33498798994724	3.51039778789856	4.68580758584987	2.76615564441015	4.15861096370775	5.55106628300534	2.80887511857376	4.22441224060603	5.63730366179639	3.43593220424954	2.27233995411245	0.617706117811201	7.59023198491641	-0.00786120539371692	0.0287669789647836	-0.0238855209922294	0.174330303882045	0.217695136083079	0.155360506517743	0.198980103117747	0.243367762109676	0.179357464637427	0.00212229524621359	0.00256783566397843	0.00262688838131982
135	9.10992249055047	0.15	3.45263865557411	2.17137457203783	4.73390273911039	0.15287553267371	8.67164839499455	5.48457736177877	11.8587194282103	1.88	1.42	2.65	2.34017522082096	3.7000438427687	5.05991246471643	2.80055237485842	4.42794474480033	6.05533711474224	2.85468177606545	4.51184767018685	6.17395793979842	3.45263865557411	2.20131517519355	0.345278072871942	7.11629996875028	-0.00786120539371692	0.0287669789647836	-0.0238855209922294	0.174330303882045	0.217695136083079	0.155360506517743	0.198980103117747	0.243367762109676	0.179357464637427	0.00212229524621359	0.00256783566397843	0.00262688838131982
135	9.10992249055047	0.15	3.45565616018181	2.15503636515194	4.75627595521167	0.214776588942111	10.1843914576788	7.1440406658159	13.2247422495417	2.25	1.51	2.71	2.62507299171602	3.7422478682885	4.85942274486098	3.04386469954129	4.33926836288493	5.63467202622857	3.11160004576087	4.43367871596411	5.76043637866453	3.45565616018181	2.30198352471361	-0.703112931731062	6.54252449361659	-0.00786120539371692	0.0287669789647836	-0.0238855209922294	0.174330303882045	0.217695136083079	0.155360506517743	0.198980103117747	0.243367762109676	0.179357464637427	0.00212229524621359	0.00256783566397843	0.00262688838131982
135	9.10992249055047	0.15	3.45569545321751	2.1659829204681	4.74540798596692	0.18440024040729	10.8506233041752	7.28776991823935	14.413476690111	2.06	1.58	2.86	2.88310208359362	4.29259636452885	5.70209064546408	3.393489371676	5.05250238027191	6.71151538886783	3.4685143727769	5.16489474235374	6.85789932404494	3.45569545321751	2.30042651923906	-1.24017402028096	6.10011108164176	-0.00786120539371692	0.0287669789647836	-0.0238855209922294	0.174330303882045	0.217695136083079	0.155360506517743	0.198980103117747	0.243367762109676	0.179357464637427	0.00212229524621359	0.00256783566397843	0.00262688838131982
135	9.10992249055047	0.15	3.46026483615766	2.18009273537227	4.74043693694304	0.183139190088994	8.97995463578717	6.01892339171522	11.9409858798591	1.87	1.42	2.72	2.57448672889684	3.84101483460508	5.10754294031332	3.0826909656799	4.59923199322658	6.11577302077325	3.13825406783223	4.68218842836915	6.22271629571077	3.46026483615766	2.19088787309756	0.848563267252328	7.62812030668665	-0.00786120539371692	0.0287669789647836	-0.0238855209922294	0.174330303882045	0.217695136083079	0.155360506517743	0.198980103117747	0.243367762109676	0.179357464637427	0.00212229524621359	0.00256783566397843	0.00262688838131982
135	9.10992249055047	0.15	3.48174561165494	2.17222850587472	4.79126271743516	0.142498592300142	7.96386951665249	4.91371576971613	11.0140232635888	2.03	1.5	2.9	1.96526578165565	3.18519039035745	4.40511499905925	2.31853728882757	3.75775264648299	5.19696800413841	2.35790131299872	3.8217410287577	5.28400718453347	3.48174561165494	2.29101539703408	0.439900999152617	7.71536450547418	-0.00786120539371692	0.0287669789647836	-0.0238855209922294	0.174330303882045	0.217695136083079	0.155360506517743	0.198980103117747	0.243367762109676	0.179357464637427	0.00212229524621359	0.00256783566397843	0.00262688838131982
135	9.10992249055047	0.15	3.48588501926801	2.18850496385098	4.78326507468504	0.178827254051592	8.79573959715997	5.85295662459148	11.7385225697285	1.95	1.48	2.75	2.42145008225722	3.63892058956487	4.85639109687253	2.87778299473477	4.3246911710351	5.77159934733544	2.93550829066076	4.41090656166875	5.88720677643776	3.48588501926801	2.2276495785148	0.294243819990938	7.29085681222879	-0.00786120539371692	0.0287669789647836	-0.0238855209922294	0.174330303882045	0.217695136083079	0.155360506517743	0.198980103117747	0.243367762109676	0.179357464637427	0.00212229524621359	0.00256783566397843	0.00262688838131982
135	9.10992249055047	0.15	3.4944222775732	2.17265091246629	4.81619364268011	0.186984038447235	8.98640646716365	6.06078059280002	11.9120323415273	1.92	1.41	2.75	2.53924784877437	3.76497926967776	4.99071069058115	3.02626166889183	4.4870816582547	5.94790164761756	3.07493802066701	4.55901507666792	6.04639772808413	3.4944222775732	2.14437140620434	-0.573356153095994	5.85312017896043	-0.00786120539371692	0.0287669789647836	-0.0238855209922294	0.174330303882045	0.217695136083079	0.155360506517743	0.198980103117747	0.243367762109676	0.179357464637427	0.00212229524621359	0.00256783566397843	0.00262688838131982
135	9.10992249055047	0.15	3.49783953110826	2.20523369439483	4.7904453678217	0.149791716133472	7.94456417106348	4.98944971293596	10.899678629191	1.99	1.46	2.82	2.03120529206633	3.23423257390225	4.43725985573817	2.40548238066577	3.83018373469416	5.25488508872255	2.44670074125779	3.89493060107308	5.34573363468829	3.49783953110826	2.26113011235511	0.158725815006263	7.17795645557042	-0.00786120539371692	0.0287669789647836	-0.0238855209922294	0.174330303882045	0.217695136083079	0.155360506517743	0.198980103117747	0.243367762109676	0.179357464637427	0.00212229524621359	0.00256783566397843	0.00262688838131982
135	9.10992249055047	0.15	3.50991319315606	2.18530552031325	4.83452086599887	0.181536003219468	9.81145922832088	6.55880820571235	13.0641102509294	1.95	1.55	2.59	2.71930167734749	4.06786060820661	5.41641953906572	3.23330182820362	4.83676425126228	6.44022667432094	3.3215753723616	4.96730982468208	6.61104993089899	3.50991319315606	2.20058417471441	-0.12293110556832	6.70880506188558	-0.00786120539371692	0.0287669789647836	-0.0238855209922294	0.174330303882045	0.217695136083079	0.155360506517743	0.198980103117747	0.243367762109676	0.179357464637427	0.00212229524621359	0.00256783566397843	0.00262688838131982
135	9.10992249055047	0.15	3.51000101308652	2.18378844117409	4.83621358499895	0.179752468531102	8.87377762417205	5.91420475727864	11.8333504910655	2.06	1.39	2.63	2.34247827284238	3.5146959119188	4.68691355099521	2.75784871245945	4.13792508035098	5.51800144824251	2.80929152660816	4.21801855382321	5.62228508785931	3.51000101308652	2.17577754463603	0.529829925728546	7.18221350497751	-0.00786120539371692	0.0287669789647836	-0.0238855209922294	0.174330303882045	0.217695136083079	0.155360506517743	0.198980103117747	0.243367762109676	0.179357464637427	0.00212229524621359	0.00256783566397843	0.00262688838131982
135	9.10992249055047	0.15	3.52611448015374	2.20172320534542	4.85050575496206	0.181777549052066	9.33442496718833	6.24243123568614	12.4264186986905	2.03	1.52	2.77	2.49879340488264	3.73649282879419	4.97419225270573	2.94849972576441	4.40894715805357	5.86939459034273	3.01245069960657	4.5030362252895	5.99664276479507	3.52611448015374	2.27090586626595	-0.478636302120343	6.58154905626287	-0.00786120539371692	0.0287669789647836	-0.0238855209922294	0.174330303882045	0.217695136083079	0.155360506517743	0.198980103117747	0.243367762109676	0.179357464637427	0.00212229524621359	0.00256783566397843	0.00262688838131982
135	9.10992249055047	0.15	3.59411626116309	2.235105756201	4.95312676612518	0.148627251793785	8.57683824229865	5.37187295897198	11.7818035256253	2.02	1.47	2.64	2.15812806618745	3.44570980572795	4.73329154526845	2.54850085560067	4.0689866952903	5.58947253497992	2.60459081811605	4.16008549860727	5.7137698527539	3.59411626116309	2.21253510155345	-0.907791525033353	6.04221104082528	-0.00786120539371692	0.0287669789647836	-0.0238855209922294	0.174330303882045	0.217695136083079	0.155360506517743	0.198980103117747	0.243367762109676	0.179357464637427	0.00212229524621359	0.00256783566397843	0.00262688838131982
135	9.10992249055047	0.15	3.61213772323033	2.2687226152859	4.95555283117476	0.171777937532509	9.35572508342591	6.14832882111725	12.5631213457346	1.97	1.52	3.02	2.52213755444433	3.83786005408824	5.15358255373215	2.99184784589904	4.55260392735225	6.11336000880546	3.03774191281603	4.62248274086629	6.20869099832189	3.61213772323033	2.27523947493648	-1.24948691534865	5.91585233746374	-0.00786120539371692	0.0287669789647836	-0.0238855209922294	0.174330303882045	0.217695136083079	0.155360506517743	0.198980103117747	0.243367762109676	0.179357464637427	0.00212229524621359	0.00256783566397843	0.00262688838131982
135	9.10992249055047	0.15	3.61259290727952	2.2431764222011	4.98200939235793	0.168869072491501	9.92693477292944	6.48850394092395	13.3653656049349	2.06	1.59	2.71	2.56731110433583	3.92779754880293	5.28828399327002	3.02189539634642	4.62327814905742	6.22466090176842	3.09865510612932	4.74326402177831	6.38363118853643	3.61259290727952	2.30119474444409	-0.211821285819509	7.12398626448085	-0.00786120539371692	0.0287669789647836	-0.0238855209922294	0.174330303882045	0.217695136083079	0.155360506517743	0.198980103117747	0.243367762109676	0.179357464637427	0.00212229524621359	0.00256783566397843	0.00262688838131982
135	9.10992249055047	0.15	3.6199837451265	2.26887218463318	4.97109530561982	0.139479185392116	8.12292297950796	4.97282700607423	11.2730189529417	1.83	1.44	2.6	2.16533419254208	3.5369906995417	4.90864720654133	2.60349330264606	4.25270687060436	5.90192043856266	2.66033172191083	4.34407270241428	6.03189158203541	3.6199837451265	2.10340247536804	1.17925512221731	7.60192811405435	-0.00786120539371692	0.0287669789647836	-0.0238855209922294	0.174330303882045	0.217695136083079	0.155360506517743	0.198980103117747	0.243367762109676	0.179357464637427	0.00212229524621359	0.00256783566397843	0.00262688838131982
135	9.10992249055047	0.15	3.6417989502864	2.29718644765938	4.98641145291341	0.158752035692951	8.88896592293231	5.69419984480269	12.0837320010619	2.17	1.54	2.92	2.15444853508295	3.36321522479465	4.57198191450636	2.51267230287406	3.92242265542004	5.33217300796602	2.55955594626727	3.99500230019152	5.42756239156519	3.6417989502864	2.34184027369633	1.36327395699787	8.82534228542925	-0.00786120539371692	0.0287669789647836	-0.0238855209922294	0.174330303882045	0.217695136083079	0.155360506517743	0.198980103117747	0.243367762109676	0.179357464637427	0.00212229524621359	0.00256783566397843	0.00262688838131982
135	9.10992249055047	0.15	3.64574926712414	2.26709055855566	5.02440797569263	0.177558400179297	9.60402815566166	6.37686584353671	12.8311904677866	2.14	1.54	2.82	2.44403953045078	3.68090297646612	4.91776642248146	2.85786181045165	4.30414971335595	5.75043761626025	2.91742378672279	4.39469717171103	5.87318118790263	3.64574926712414	2.30439007300077	1.09107844961793	8.3995800070607	-0.00786120539371692	0.0287669789647836	-0.0238855209922294	0.174330303882045	0.217695136083079	0.155360506517743	0.198980103117747	0.243367762109676	0.179357464637427	0.00212229524621359	0.00256783566397843	0.00262688838131982
135	9.10992249055047	0.15	3.64858873456205	2.28243922867276	5.01473824045134	0.19920823562798	9.98766771053486	6.86118737812797	13.1141480429418	1.91	1.51	2.58	2.88368671182625	4.19771434180883	5.51174197179141	3.43920019740306	5.00636214529966	6.57352409319626	3.52453704804983	5.13303325802693	6.74005858561137	3.64858873456205	2.13072847980538	-0.376074615570517	6.22566841510706	-0.00786120539371692	0.0287669789647836	-0.0238855209922294	0.174330303882045	0.217695136083079	0.155360506517743	0.198980103117747	0.243367762109676	0.179357464637427	0.00212229524621359	0.00256783566397843	0.00262688838131982
135	9.10992249055047	0.15	3.6517781041352	2.29910174004285	5.00445446822756	0.149479676256166	8.42727042366873	5.28875934918106	11.5657814981564	2.05	1.54	2.51	2.10128033075586	3.34824415596783	4.5952079811798	2.47550890877703	3.9445513840019	5.41359385922676	2.54582435290227	4.05460526949137	5.56489583484709	3.6517781041352	2.13301398106337	0.342943806425787	6.99023381916482	-0.00786120539371692	0.0287669789647836	-0.0238855209922294	0.174330303882045	0.217695136083079	0.155360506517743	0.198980103117747	0.243367762109676	0.179357464637427	0.00212229524621359	0.00256783566397843	0.00262688838131982
135	9.10992249055047	0.15	3.65997606304848	2.28699407555056	5.03295805054641	0.192098383097532	9.91623160856424	6.74118936930951	13.091273847819	2.03	1.5	2.76	2.69757273830172	3.96810630713503	5.23863987596834	3.18283434827672	4.68192196363687	6.18100957899702	3.2481665747604	4.77773281794672	6.30920573264657	3.65997606304848	2.28963875941003	-0.118365583285515	7.21069234615243	-0.00786120539371692	0.0287669789647836	-0.0238855209922294	0.174330303882045	0.217695136083079	0.155360506517743	0.198980103117747	0.243367762109676	0.179357464637427	0.00212229524621359	0.00256783566397843	0.00262688838131982
135	9.10992249055047	0.15	3.66374820272521	2.318493916051	5.00900248939943	0.144002262166333	8.15343529303005	5.04974954729538	11.2571210387647	2.12	1.5	2.69	1.94925623394631	3.14731145063006	4.34536666731381	2.28263180619278	3.68558689006136	5.08854197392994	2.33366286441736	3.77007963584124	5.2015462396366	3.66374820272521	2.24318759836795	-1.17939440403493	5.93529539165032	-0.00786120539371692	0.0287669789647836	-0.0238855209922294	0.174330303882045	0.217695136083079	0.155360506517743	0.198980103117747	0.243367762109676	0.179357464637427	0.00212229524621359	0.00256783566397843	0.00262688838131982
135	9.10992249055047	0.15	3.67685298377932	2.32363326493455	5.0300727026241	0.192766249914754	10.1615345937417	6.91493359553963	13.4081355919437	2.02	1.45	2.74	2.77809991796056	4.08243376905835	5.38676762015614	3.28062980270474	4.82090431800345	6.36117883330215	3.34288915725102	4.91031226120607	6.4772884831971	3.67685298377932	2.25420069591678	0.619735282550084	7.72191877857803	-0.00786120539371692	0.0287669789647836	-0.0238855209922294	0.174330303882045	0.217695136083079	0.155360506517743	0.198980103117747	0.243367762109676	0.179357464637427	0.00212229524621359	0.00256783566397843	0.00262688838131982
135	9.10992249055047	0.15	3.67797836421979	2.29145047305827	5.06450625538132	0.177997252709787	9.84069227205818	6.53896575533204	13.1424187887843	2.01	1.53	2.59	2.6376049289438	3.96941342288492	5.30122191682604	3.11740301534138	4.69147643676612	6.26554985819085	3.19933842511751	4.81400915318823	6.43202813388429	3.67797836421979	2.20060694161444	-0.1353370379552	6.82604959619467	-0.00786120539371692	0.0287669789647836	-0.0238855209922294	0.174330303882045	0.217695136083079	0.155360506517743	0.198980103117747	0.243367762109676	0.179357464637427	0.00212229524621359	0.00256783566397843	0.00262688838131982
135	9.10992249055047	0.15	3.68277053736706	2.33027477776832	5.03526629696581	0.182789654818942	9.5926537498326	6.42589228289931	12.7594152167659	2.08	1.54	2.94	2.52653038201557	3.77163669668183	5.01674301134809	2.96994949839574	4.43357839477276	5.89720729114977	3.02411922339017	4.51503936240466	6.00531938659133	3.68277053736706	2.32702949427933	-0.205316899106881	7.31332543499956	-0.00786120539371692	0.0287669789647836	-0.0238855209922294	0.174330303882045	0.217695136083079	0.155360506517743	0.198980103117747	0.243367762109676	0.179357464637427	0.00212229524621359	0.00256783566397843	0.00262688838131982
135	9.10992249055047	0.15	3.70044481731539	2.31178475955049	5.08910487508028	0.161521820214193	8.45991010689497	5.45049918754732	11.4693210262426	1.99	1.46	2.69	2.22033847778865	3.44626488008425	4.67219128237984	2.62983677958075	4.08186149296002	5.5338862063393	2.68367026861736	4.1662200647495	5.64622686589954	3.70044481731539	2.16268456599841	0.628286483823037	7.35432485883883	-0.00786120539371692	0.0287669789647836	-0.0238855209922294	0.174330303882045	0.217695136083079	0.155360506517743	0.198980103117747	0.243367762109676	0.179357464637427	0.00212229524621359	0.00256783566397843	0.00262688838131982
135	9.10992249055047	0.15	3.70733541008008	2.33536517534579	5.07930564481436	0.186817497619901	9.66662332119816	6.51782029121975	12.8154263511766	2	1.56	2.71	2.63820376349959	3.91273783057086	5.18727189764213	3.12044175934489	4.62794826116309	6.13545476298129	3.19580649768792	4.73997248406059	6.28439224907776	3.70733541008008	2.22179638107499	-1.25418400793372	5.90326138206296	-0.00786120539371692	0.0287669789647836	-0.0238855209922294	0.174330303882045	0.217695136083079	0.155360506517743	0.198980103117747	0.243367762109676	0.179357464637427	0.00212229524621359	0.00256783566397843	0.00262688838131982
135	9.10992249055047	0.15	3.73677176591132	2.36909912407701	5.10444440774562	0.18563062419077	9.8775092031836	6.64738807194501	13.1076303344222	1.93	1.42	2.67	2.77238918075112	4.119557840056	5.46672649936088	3.30076404846575	4.90468239756587	6.50860074666599	3.36403190414546	4.99994471830226	6.6343224423006	3.73677176591132	2.20731229002645	-0.458182593137592	6.3610569815492	-0.00786120539371692	0.0287669789647836	-0.0238855209922294	0.174330303882045	0.217695136083079	0.155360506517743	0.198980103117747	0.243367762109676	0.179357464637427	0.00212229524621359	0.00256783566397843	0.00262688838131982
135	9.10992249055047	0.15	3.7381963661233	2.35953854982973	5.11685418241687	0.174726278919142	9.61268872409235	6.35094199930904	12.8744354488757	1.96	1.54	2.62	2.62297968370073	3.97010195208466	5.3172242204686	3.11611329570459	4.7165014487414	6.31688960177822	3.19501224002578	4.83732563156131	6.47801109237773	3.7381963661233	2.18341095991794	-0.324653279370267	6.49942913881448	-0.00786120539371692	0.0287669789647836	-0.0238855209922294	0.174330303882045	0.217695136083079	0.155360506517743	0.198980103117747	0.243367762109676	0.179357464637427	0.00212229524621359	0.00256783566397843	0.00262688838131982
135	9.10992249055047	0.15	3.74456144941304	2.33716390058054	5.15195899824553	0.166179064522658	9.22125966349104	5.99630245977796	12.4462168672041	2.06	1.59	2.86	2.3747892351136	3.65200860529251	4.92922797547142	2.79583789298163	4.29950746499968	5.80317703701772	2.85846126354926	4.39526902183868	5.93241847403576	3.74456144941304	2.27874949183762	0.838292456815907	8.1613447918023	-0.00786120539371692	0.0287669789647836	-0.0238855209922294	0.174330303882045	0.217695136083079	0.155360506517743	0.198980103117747	0.243367762109676	0.179357464637427	0.00212229524621359	0.00256783566397843	0.00262688838131982
135	9.10992249055047	0.15	3.7603440186975	2.37657654003138	5.14411149736361	0.185216335353518	10.4414628231786	7.02223277677707	13.8606928695801	2.25	1.64	2.95	2.58272362240578	3.8402903382921	5.09785705417843	2.99530421369944	4.45376258316049	5.91222095262155	3.06137385558136	4.55219647347503	6.04608689294473	3.7603440186975	2.43139068343402	-0.86513385457678	7.0287122221477	-0.00786120539371692	0.0287669789647836	-0.0238855209922294	0.174330303882045	0.217695136083079	0.155360506517743	0.198980103117747	0.243367762109676	0.179357464637427	0.00212229524621359	0.00256783566397843	0.00262688838131982
135	9.10992249055047	0.15	3.7644206629179	2.34960338517759	5.17923794065821	0.172661187795883	9.11669315173998	6.00091063352619	12.2324756699538	1.94	1.39	2.8	2.49160021530218	3.78528460210907	5.07896898891595	2.96351168618508	4.50222113683924	6.04093058749339	3.00468992871409	4.56287003578774	6.12292186244413	3.7644206629179	2.16055297017881	-0.874634832381897	5.85374776112974	-0.00786120539371692	0.0287669789647836	-0.0238855209922294	0.174330303882045	0.217695136083079	0.155360506517743	0.198980103117747	0.243367762109676	0.179357464637427	0.00212229524621359	0.00256783566397843	0.00262688838131982
135	9.10992249055047	0.15	3.76578351937321	2.33950506023735	5.19206197850907	0.172840899428637	8.75838852037745	5.76694411989566	11.7498329208592	1.87	1.46	2.61	2.46696507171509	3.74663567308374	5.02630627445238	2.95401527430402	4.48632983597422	6.01864439764441	3.0215180568466	4.58884793120086	6.15611820084848	3.76578351937321	2.0868472550967	0.61512430867049	6.99578078485622	-0.00786120539371692	0.0287669789647836	-0.0238855209922294	0.174330303882045	0.217695136083079	0.155360506517743	0.198980103117747	0.243367762109676	0.179357464637427	0.00212229524621359	0.00256783566397843	0.00262688838131982
135	9.10992249055047	0.15	3.7683028961699	2.36622317152916	5.17038262081063	0.168898403313017	9.78682815024069	6.39728075934995	13.1763755411314	1.99	1.52	2.64	2.59949029368883	3.97680916932843	5.35412804496803	3.07723777518016	4.70768728402307	6.33813679286598	3.15196532155684	4.8251964893261	6.49104631536757	3.7683028961699	2.23879901735142	-0.087272060229198	7.12751947136824	-0.00786120539371692	0.0287669789647836	-0.0238855209922294	0.174330303882045	0.217695136083079	0.155360506517743	0.198980103117747	0.243367762109676	0.179357464637427	0.00212229524621359	0.00256783566397843	0.00262688838131982
135	9.10992249055047	0.15	3.7705351557144	2.39095477208041	5.15011553934839	0.150168601284765	8.53842991620869	5.36710822351415	11.7097516089032	1.96	1.44	2.73	2.20922785692147	3.51461838287825	4.82000890883504	2.62263560217311	4.17230086525939	5.72196612834566	2.67154115199468	4.24944232667257	5.82803762365277	3.7705351557144	2.18942239849506	-0.147573192011652	6.67448292108008	-0.00786120539371692	0.0287669789647836	-0.0238855209922294	0.174330303882045	0.217695136083079	0.155360506517743	0.198980103117747	0.243367762109676	0.179357464637427	0.00212229524621359	0.00256783566397843	0.00262688838131982
135	9.10992249055047	0.15	3.78145250561213	2.3689242784857	5.19398073273856	0.159861643994902	9.09717806440598	5.8410953714376	12.3532607573744	2	1.56	2.64	2.37136287469977	3.69326452568365	5.01516617666754	2.80663880032339	4.37118233916607	5.93572587800874	2.87942465038317	4.48456371651384	6.08790083227454	3.78145250561213	2.21269687176343	0.176192382991815	7.16653189174934	-0.00786120539371692	0.0287669789647836	-0.0238855209922294	0.174330303882045	0.217695136083079	0.155360506517743	0.198980103117747	0.243367762109676	0.179357464637427	0.00212229524621359	0.00256783566397843	0.00262688838131982
135	9.10992249055047	0.15	3.80199937088382	2.41442938430378	5.18956935746387	0.171884756762118	9.13528877644065	6.00463926445463	12.2659382884267	1.99	1.59	2.76	2.44858934834502	3.72521475594088	5.00184016353673	2.90083241269545	4.41324459554171	5.92565677838797	2.97157663822496	4.52136164162391	6.06920229668838	3.80199937088382	2.23834164970077	0.87218685001177	7.87546061825544	-0.00786120539371692	0.0287669789647836	-0.0238855209922294	0.174330303882045	0.217695136083079	0.155360506517743	0.198980103117747	0.243367762109676	0.179357464637427	0.00212229524621359	0.00256783566397843	0.00262688838131982
135	9.10992249055047	0.15	3.80727979393815	2.38949694900245	5.22506263887385	0.168097659135466	10.0342072886488	6.54903806389998	13.5193765133976	2.04	1.52	2.73	2.61425095954597	4.00546397450804	5.3966769894701	3.08290955966898	4.72352630600742	6.36414305234586	3.15217934903348	4.82941143955993	6.50434476633104	3.80727979393815	2.25117430137914	0.104971742218128	7.34660115702241	-0.00786120539371692	0.0287669789647836	-0.0238855209922294	0.174330303882045	0.217695136083079	0.155360506517743	0.198980103117747	0.243367762109676	0.179357464637427	0.00212229524621359	0.00256783566397843	0.00262688838131982
135	9.10992249055047	0.15	3.80879363681283	2.37883953836942	5.23874773525625	0.163827265125609	9.30500984603566	6.02286903679206	12.5871506552793	1.96	1.45	2.66	2.47795939120149	3.82831444488579	5.17866949857009	2.94134247567217	4.5442164738269	6.14709047198163	3.00343963117209	4.64247085737981	6.27799997079019	3.80879363681283	2.18661237087032	-0.215571799993608	6.621224540531	-0.00786120539371692	0.0287669789647836	-0.0238855209922294	0.174330303882045	0.217695136083079	0.155360506517743	0.198980103117747	0.243367762109676	0.179357464637427	0.00212229524621359	0.00256783566397843	0.00262688838131982
135	9.10992249055047	0.15	3.81212137350471	2.41459221350087	5.20965053350855	0.183529330576588	9.71824176221596	6.51794159571302	12.9185419287189	1.95	1.42	2.65	2.69954970118022	4.02502481188883	5.35049992259745	3.20907726071032	4.78472968731794	6.36038211392556	3.27163038516059	4.8780633471333	6.48584931505613	3.81212137350471	2.18399006262212	-0.963630504758169	5.82312277824507	-0.00786120539371692	0.0287669789647836	-0.0238855209922294	0.174330303882045	0.217695136083079	0.155360506517743	0.198980103117747	0.243367762109676	0.179357464637427	0.00212229524621359	0.00256783566397843	0.00262688838131982
135	9.10992249055047	0.15	3.81311135617031	2.40269722539524	5.22352548694538	0.202900863275443	10.2555830390631	7.08192566390048	13.4292404142257	2.17	1.52	2.72	2.6802258915416	3.88132839832898	5.08243090511636	3.12604034656111	4.5269278271359	5.9278153077107	3.19668299277237	4.62907061803219	6.06284904494586	3.81311135617031	2.31414422121195	-0.510606782430101	6.81078206122818	-0.00786120539371692	0.0287669789647836	-0.0238855209922294	0.174330303882045	0.217695136083079	0.155360506517743	0.198980103117747	0.243367762109676	0.179357464637427	0.00212229524621359	0.00256783566397843	0.00262688838131982
135	9.10992249055047	0.15	3.82551802432446	2.37784274919	5.27319329945892	0.207660265427505	10.5713094903352	7.34732261922047	13.7952963614499	1.97	1.49	2.59	3.01660919979369	4.34028980556659	5.66397041133949	3.57909064138719	5.14958670320107	6.72008276501495	3.667360785816	5.27285898776656	6.88668044807446	3.82551802432446	2.15626303077621	-0.249014608204828	6.52711633558794	-0.00786120539371692	0.0287669789647836	-0.0238855209922294	0.174330303882045	0.217695136083079	0.155360506517743	0.198980103117747	0.243367762109676	0.179357464637427	0.00212229524621359	0.00256783566397843	0.00262688838131982
135	9.10992249055047	0.15	3.82800452001912	2.39132560112156	5.26468343891667	0.160622939572498	9.69319658519714	6.2335857758125	13.1528073945818	1.99	1.56	2.62	2.53614161977273	3.94368829955711	5.35123497934149	3.00306102809698	4.66974578510458	6.33643054211218	3.0827281185871	4.79512607895217	6.50530744746914	3.82800452001912	2.24791208031991	0.578148775107105	7.72324107218782	-0.00786120539371692	0.0287669789647836	-0.0238855209922294	0.174330303882045	0.217695136083079	0.155360506517743	0.198980103117747	0.243367762109676	0.179357464637427	0.00212229524621359	0.00256783566397843	0.00262688838131982
135	9.10992249055047	0.15	3.84460772905992	2.40593534968288	5.28328010843697	0.16474379278836	8.98907362880247	5.82893798058894	12.149209277016	2.06	1.58	2.66	2.30540915517847	3.55527760107009	4.80514604696171	2.71338848473465	4.18444130887119	5.65549413300773	2.78602735227666	4.29425169754093	5.80451307117902	3.84460772905992	2.25068255181671	-0.237782364951744	6.94285039434451	-0.00786120539371692	0.0287669789647836	-0.0238855209922294	0.174330303882045	0.217695136083079	0.155360506517743	0.198980103117747	0.243367762109676	0.179357464637427	0.00212229524621359	0.00256783566397843	0.00262688838131982
135	9.10992249055047	0.15	3.84990090485585	2.43922987386861	5.2605719358431	0.194413487663461	10.1841673553875	6.94745663334722	13.4208780774278	1.96	1.43	2.6	2.86264330635491	4.19630377694814	5.52996424754136	3.39908288569903	4.98266211502991	6.56624134436079	3.47186814246702	5.08980795724116	6.70600684320908	3.84990090485585	2.18835612139906	0.369461936994112	7.21783460011796	-0.00786120539371692	0.0287669789647836	-0.0238855209922294	0.174330303882045	0.217695136083079	0.155360506517743	0.198980103117747	0.243367762109676	0.179357464637427	0.00212229524621359	0.00256783566397843	0.00262688838131982
135	9.10992249055047	0.15	3.86444820545064	2.4498046222439	5.27909178865738	0.173876501296375	9.75032800062491	6.43209614327914	13.0685598579707	2.04	1.51	2.81	2.56475521193022	3.88787791733521	5.21100062274019	3.02383508020428	4.58379091279516	6.14374674538603	3.08475465411347	4.67529280393733	6.26433593916793	3.86444820545064	2.27469835545119	-0.903098496169598	6.43971744836718	-0.00786120539371692	0.0287669789647836	-0.0238855209922294	0.174330303882045	0.217695136083079	0.155360506517743	0.198980103117747	0.243367762109676	0.179357464637427	0.00212229524621359	0.00256783566397843	0.00262688838131982
135	9.10992249055047	0.15	3.87020708021078	2.40897874988693	5.33143541053462	0.132855130014475	8.72871239837807	5.24700467448619	12.2104201222699	2.14	1.73	2.75	2.01317591684991	3.34904096254587	4.68490600824184	2.35456373368049	3.9169604240844	5.47935711448831	2.42495900299885	4.03225420947344	5.64330152520221	3.87020708021078	2.32918019299482	0.342545310556303	7.94174678404784	-0.00786120539371692	0.0287669789647836	-0.0238855209922294	0.174330303882045	0.217695136083079	0.155360506517743	0.198980103117747	0.243367762109676	0.179357464637427	0.00212229524621359	0.00256783566397843	0.00262688838131982
135	9.10992249055047	0.15	3.87356745579193	2.42234323146557	5.32479168011828	0.182899451713181	9.66410563337163	6.47492822422668	12.8532830425166	1.93	1.44	2.58	2.70648628626529	4.03954583895998	5.37260539165467	3.22390441872791	4.81181439786557	6.39972437700322	3.29552591814643	4.91993002512888	6.54532102690357	3.87356745579193	2.14957633678192	-1.09319992495639	5.55677712211186	-0.00786120539371692	0.0287669789647836	-0.0238855209922294	0.174330303882045	0.217695136083079	0.155360506517743	0.198980103117747	0.243367762109676	0.179357464637427	0.00212229524621359	0.00256783566397843	0.00262688838131982
135	9.10992249055047	0.15	3.87461140596695	2.40889647358773	5.34032633834617	0.168728401420887	9.40606104343409	6.14641360356671	12.6657084833015	2.1	1.46	2.75	2.39469798904927	3.66468593205562	4.93467387506198	2.80963218349644	4.29967352217053	5.78971486084462	2.86240394466158	4.38096301208227	5.90024555773178	3.87461140596695	2.25719714277469	0.606579754718491	7.66428718877775	-0.00786120539371692	0.0287669789647836	-0.0238855209922294	0.174330303882045	0.217695136083079	0.155360506517743	0.198980103117747	0.243367762109676	0.179357464637427	0.00212229524621359	0.00256783566397843	0.00262688838131982
135	9.10992249055047	0.15	3.88117427711684	2.45535236086991	5.30699619336378	0.202944008776336	10.2853292313123	7.10289118844242	13.4677672741822	1.94	1.39	2.51	2.95553994763744	4.27976448058368	5.60398901352991	3.51701381948484	5.09280574413661	6.66859766878837	3.59603862469822	5.20580609386456	6.81349505535778	3.88117427711684	2.11830058217947	-0.375107096845829	6.16039665342321	-0.00786120539371692	0.0287669789647836	-0.0238855209922294	0.174330303882045	0.217695136083079	0.155360506517743	0.198980103117747	0.243367762109676	0.179357464637427	0.00212229524621359	0.00256783566397843	0.00262688838131982
135	9.10992249055047	0.15	3.88654896166769	2.4417118052056	5.33138611812978	0.175036239117257	9.39900214441578	6.2131863639125	12.5848179249191	1.91	1.49	2.52	2.61482670710096	3.95558098338473	5.2963352596685	3.11948371593476	4.71900123676281	6.31851875759087	3.20125514405076	4.84164417979631	6.48488038969808	3.88654896166769	2.12982782349972	0.316658007938684	6.91345157887444	-0.00786120539371692	0.0287669789647836	-0.0238855209922294	0.174330303882045	0.217695136083079	0.155360506517743	0.198980103117747	0.243367762109676	0.179357464637427	0.00212229524621359	0.00256783566397843	0.00262688838131982
135	9.10992249055047	0.15	3.9075716103178	2.43991783034211	5.37522539029349	0.191037265222092	10.3942622338352	7.05473997337602	13.7337844942944	1.82	1.41	2.63	3.09161923988609	4.55510780380587	6.01859636772565	3.72279904490086	5.48507098243241	7.24734291996396	3.79504311262595	5.59146461069404	7.38794244234746	3.9075716103178	2.1319176631853	-0.738140990617767	5.81781095271678	-0.00786120539371692	0.0287669789647836	-0.0238855209922294	0.174330303882045	0.217695136083079	0.155360506517743	0.198980103117747	0.243367762109676	0.179357464637427	0.00212229524621359	0.00256783566397843	0.00262688838131982
135	9.10992249055047	0.15	3.91322562349924	2.46331419731312	5.36313704968535	0.15680142406454	9.00915264700777	5.7473375543995	12.270967739616	2.02	1.47	2.68	2.30666055267279	3.61577109873299	4.9248816447932	2.72331703270734	4.26889470500574	5.81447237730414	2.78058306058532	4.36012308096534	5.93572582082269	3.91322562349924	2.17197315528564	0.661649881512017	7.49242970791153	-0.00786120539371692	0.0287669789647836	-0.0238855209922294	0.174330303882045	0.217695136083079	0.155360506517743	0.198980103117747	0.243367762109676	0.179357464637427	0.00212229524621359	0.00256783566397843	0.00262688838131982
135	9.10992249055047	0.15	3.91515434190751	2.44051182663044	5.38979685718458	0.147132759067698	9.33885538621161	5.82838641267342	12.8493243597498	2.06	1.6	2.7	2.30648981433938	3.69570122856789	5.0849126427964	2.71498276570508	4.35023171590756	5.98548066611003	2.78611703752328	4.46340705357587	6.14379263988232	3.91515434190751	2.27262484947217	-0.238002448252837	6.98951129868121	-0.00786120539371692	0.0287669789647836	-0.0238855209922294	0.174330303882045	0.217695136083079	0.155360506517743	0.198980103117747	0.243367762109676	0.179357464637427	0.00212229524621359	0.00256783566397843	0.00262688838131982
135	9.10992249055047	0.15	3.9267966010467	2.47843680615234	5.37515639594105	0.157871264130547	9.25475648900997	5.91751097565667	12.5920020023633	2.11	1.64	2.87	2.29685818062066	3.59219665816941	4.88753513571816	2.69274157869548	4.21134286039807	5.72994414210066	2.75706194421741	4.31165495179073	5.86851191752793	3.9267966010467	2.31427469795855	-0.408937302742051	7.00024862735336	-0.00786120539371692	0.0287669789647836	-0.0238855209922294	0.174330303882045	0.217695136083079	0.155360506517743	0.198980103117747	0.243367762109676	0.179357464637427	0.00212229524621359	0.00256783566397843	0.00262688838131982
135	9.10992249055047	0.15	3.92761594534983	2.45349364363355	5.40173824706612	0.16981123958765	9.71330839764344	6.36012082532653	13.0664959699604	1.96	1.45	2.57	2.62479131573785	4.00863572083305	5.39248012592824	3.11774707006939	4.76148796998341	6.40522886989743	3.18938845093655	4.87259679039381	6.55309749694865	3.92761594534983	2.16598478338418	-0.307249543832501	6.49835652950253	-0.00786120539371692	0.0287669789647836	-0.0238855209922294	0.174330303882045	0.217695136083079	0.155360506517743	0.198980103117747	0.243367762109676	0.179357464637427	0.00212229524621359	0.00256783566397843	0.00262688838131982
135	9.10992249055047	0.15	3.94207872572523	2.45507948732187	5.4290779641286	0.166089861011608	9.12928001091381	5.93546280921223	12.3230972126154	1.88	1.44	2.55	2.52902598811694	3.8898712943771	5.25071660063726	3.02559052346511	4.6536325767571	6.28167463004909	3.09745156866474	4.76175173787559	6.43082486025019	3.94207872572523	2.11292435936326	-0.55719567394759	5.99713654082206	-0.00786120539371692	0.0287669789647836	-0.0238855209922294	0.174330303882045	0.217695136083079	0.155360506517743	0.198980103117747	0.243367762109676	0.179357464637427	0.00212229524621359	0.00256783566397843	0.00262688838131982
135	9.10992249055047	0.15	3.98324831419286	2.52299848600521	5.44349814238051	0.186462786466141	9.56827072898884	6.44786157472518	12.6886798832525	2.09	1.5	2.87	2.5237020873189	3.74503461821149	4.96636714910409	2.96381637174074	4.39813992703985	5.83246348233895	3.01619048417753	4.47580776589142	5.93141952017903	3.98324831419286	2.25151690992325	0.139064737679117	7.28648115155941	-0.00786120539371692	0.0287669789647836	-0.0238855209922294	0.174330303882045	0.217695136083079	0.155360506517743	0.198980103117747	0.243367762109676	0.179357464637427	0.00212229524621359	0.00256783566397843	0.00262688838131982
135	9.10992249055047	0.15	4.00795193583854	2.54519866993663	5.47070520174045	0.149885171087586	9.97774770048523	6.26771752859756	13.6877778723729	1.94	1.47	2.6	2.60222774693342	4.142556169712	5.68288459249057	3.09505214503169	4.92709655182591	6.75914095862013	3.16763161227245	5.04050872516216	6.91639219710289	4.00795193583854	2.22218752752942	0.647333937926356	7.68907604274676	-0.00786120539371692	0.0287669789647836	-0.0238855209922294	0.174330303882045	0.217695136083079	0.155360506517743	0.198980103117747	0.243367762109676	0.179357464637427	0.00212229524621359	0.00256783566397843	0.00262688838131982
135	9.10992249055047	0.15	4.02170328269199	2.55225633844697	5.49115022693702	0.192159976154326	10.5928479580777	7.20183526566635	13.983860650489	1.94	1.38	2.72	2.99045909207201	4.3985286136976	5.80659813532319	3.55691577218943	5.23170366782959	6.90649156346976	3.61430293410843	5.31593914136438	7.01556199385951	4.02170328269199	2.22118958865869	-0.227176372387744	6.49443514724064	-0.00786120539371692	0.0287669789647836	-0.0238855209922294	0.174330303882045	0.217695136083079	0.155360506517743	0.198980103117747	0.243367762109676	0.179357464637427	0.00212229524621359	0.00256783566397843	0.00262688838131982
135	9.10992249055047	0.15	4.03240704676433	2.54187082747521	5.52294326605344	0.170581204371304	9.16432628593341	6.00926824416771	12.3193843276991	1.94	1.43	2.72	2.4979050209141	3.80938505535105	5.120865089788	2.97175984616678	4.53202882067042	6.09229779517407	3.02527065725604	4.61434172226264	6.20226006416045	4.03240704676433	2.13056209709673	1.21863203647729	7.72361253780556	-0.00786120539371692	0.0287669789647836	-0.0238855209922294	0.174330303882045	0.217695136083079	0.155360506517743	0.198980103117747	0.243367762109676	0.179357464637427	0.00212229524621359	0.00256783566397843	0.00262688838131982
135	9.10992249055047	0.15	4.03299186585165	2.51159228442857	5.55439144727474	0.156389832939961	9.46348539064093	6.03183353146944	12.8951372498124	2.06	1.58	2.7	2.38834267814519	3.74712695974636	5.10591124134753	2.81166558278492	4.41128821397875	6.01091084517259	2.88375872594736	4.52424023441412	6.1649671465635	4.03299186585165	2.21709157830757	-1.25167727378032	5.71561307421801	-0.00786120539371692	0.0287669789647836	-0.0238855209922294	0.174330303882045	0.217695136083079	0.155360506517743	0.198980103117747	0.243367762109676	0.179357464637427	0.00212229524621359	0.00256783566397843	0.00262688838131982
135	9.10992249055047	0.15	4.03416122552268	2.56347539148671	5.50484705955864	0.156078989611284	8.95456745344552	5.70362897422027	12.2055059326708	1.96	1.48	2.67	2.35541128646925	3.69794201912988	5.04047275179051	2.79818195718	4.39308187749151	5.98798179780302	2.86014352401429	4.48995465588995	6.11811632579701	4.03416122552268	2.19101185647131	0.39247555885106	7.18695566467725	-0.00786120539371692	0.0287669789647836	-0.0238855209922294	0.174330303882045	0.217695136083079	0.155360506517743	0.198980103117747	0.243367762109676	0.179357464637427	0.00212229524621359	0.00256783566397843	0.00262688838131982
135	9.10992249055047	0.15	4.04420855804165	2.54817832964812	5.54023878643518	0.167236422147406	9.98200624182054	6.50425330529927	13.4597591783418	2.08	1.67	2.95	2.5539522653895	3.91952254283502	5.28509282028054	3.00135118312072	4.6061407570639	6.21093033100707	3.07073038169941	4.714513615709	6.35505422955647	4.04420855804165	2.35036690895673	-0.0908878766542465	7.5490966149962	-0.00786120539371692	0.0287669789647836	-0.0238855209922294	0.174330303882045	0.217695136083079	0.155360506517743	0.198980103117747	0.243367762109676	0.179357464637427	0.00212229524621359	0.00256783566397843	0.00262688838131982
135	9.10992249055047	0.15	4.04600620853257	2.5604433315683	5.53156908549683	0.133586496450711	8.9163888894753	5.37106603869106	12.4617117402595	2.15	1.63	2.71	2.0550542533178	3.41155047797873	4.76804670263966	2.4021822804014	3.98781009974051	5.57343791907963	2.46692339001277	4.09523780594567	5.72353685861905	4.04600620853257	2.29626497919923	0.622312205221675	8.02844320531626	-0.00786120539371692	0.0287669789647836	-0.0238855209922294	0.174330303882045	0.217695136083079	0.155360506517743	0.198980103117747	0.243367762109676	0.179357464637427	0.00212229524621359	0.00256783566397843	0.00262688838131982
135	9.10992249055047	0.15	4.07452770405824	2.58700505076693	5.56205035734955	0.177619140150357	9.66941382732205	6.42095606530483	12.9178715893393	1.94	1.5	2.55	2.66402361243338	4.01179302465027	5.35956243686716	3.16806977548383	4.77084368455806	6.3736175936323	3.2507119805922	4.89330661476562	6.53645354427138	4.07452770405824	2.12456866970344	0.440410566364577	7.10162193346676	-0.00786120539371692	0.0287669789647836	-0.0238855209922294	0.174330303882045	0.217695136083079	0.155360506517743	0.198980103117747	0.243367762109676	0.179357464637427	0.00212229524621359	0.00256783566397843	0.00262688838131982
135	9.10992249055047	0.15	4.07633149094131	2.5614951550759	5.59116782680671	0.211180719198941	11.2507428151111	7.85583266250315	14.645652967719	1.9	1.46	2.54	3.31718678206338	4.75071414553136	6.18424150899934	3.96037751726987	5.67186074497594	7.38334397268201	4.05713053981653	5.80834156856357	7.56119852289557	4.07633149094131	2.13120462731063	-0.215676483359562	6.3617689748604	-0.00786120539371692	0.0287669789647836	-0.0238855209922294	0.174330303882045	0.217695136083079	0.155360506517743	0.198980103117747	0.243367762109676	0.179357464637427	0.00212229524621359	0.00256783566397843	0.00262688838131982
135	9.10992249055047	0.15	4.07970518512301	2.57054322954926	5.58886714069676	0.170171993445664	9.71223258221598	6.36369994317531	13.0607652212566	1.88	1.49	2.6	2.71066313449704	4.13699436638391	5.56332559827078	3.24266517148993	4.94893200700583	6.65519884252173	3.31933570852074	5.06640958344592	6.81687639038303	4.07970518512301	2.14836583235808	1.04521919324162	7.72272603409273	-0.00786120539371692	0.0287669789647836	-0.0238855209922294	0.174330303882045	0.217695136083079	0.155360506517743	0.198980103117747	0.243367762109676	0.179357464637427	0.00212229524621359	0.00256783566397843	0.00262688838131982
135	9.10992249055047	0.15	4.08096475004952	2.56018875288817	5.60174074721088	0.141527380461623	8.98252865109452	5.5284910379111	12.4365662642779	2.15	1.68	2.74	2.11536635555245	3.43698466109674	4.75860296664103	2.47270070744034	4.01757094256895	5.56244117769756	2.54259371032913	4.1309835531867	5.72592834572324	4.08096475004952	2.28672103543587	-0.623659272945847	6.87838178642373	-0.00786120539371692	0.0287669789647836	-0.0238855209922294	0.174330303882045	0.217695136083079	0.155360506517743	0.198980103117747	0.243367762109676	0.179357464637427	0.00212229524621359	0.00256783566397843	0.00262688838131982
135	9.10992249055047	0.15	4.10152638354431	2.58139874380404	5.62165402328458	0.168282302101039	9.79425913131029	6.39467494136768	13.1938433212529	2.09	1.55	2.86	2.49676164435409	3.82410845869988	5.15145527304568	2.93068304034923	4.48871434312149	6.04674564589374	2.99199690430047	4.58185834910463	6.17069055245086	4.10152638354431	2.27925790179189	0.725203759883419	8.14143993038639	-0.00786120539371692	0.0287669789647836	-0.0238855209922294	0.174330303882045	0.217695136083079	0.155360506517743	0.198980103117747	0.243367762109676	0.179357464637427	0.00212229524621359	0.00256783566397843	0.00262688838131982
135	9.10992249055047	0.15	4.10672459103662	2.59357608675159	5.61987309532164	0.169877909394589	9.4177029303306	6.1673315877598	12.6680742729014	1.89	1.42	2.76	2.61398466774374	3.99163409895259	5.36928353016145	3.12347673345373	4.76964398085033	6.41581122824693	3.17485013863021	4.8482939564662	6.5215563312558	4.10672459103662	2.15012130876568	-1.43487783355789	5.22696315683737	-0.00786120539371692	0.0287669789647836	-0.0238855209922294	0.174330303882045	0.217695136083079	0.155360506517743	0.198980103117747	0.243367762109676	0.179357464637427	0.00212229524621359	0.00256783566397843	0.00262688838131982
135	9.10992249055047	0.15	4.1112391996625	2.57343730831352	5.64904109101148	0.173598101319174	9.86147186745006	6.50215965050788	13.2207840843922	2.08	1.54	2.8	2.55144437030364	3.86963689474279	5.18782941918193	2.99798992660295	4.54688825085745	6.09578657511195	3.06143414190657	4.64205135184774	6.22751121713337	4.1112391996625	2.2292883340423	-0.548665870934289	6.60387357522927	-0.00786120539371692	0.0287669789647836	-0.0238855209922294	0.174330303882045	0.217695136083079	0.155360506517743	0.198980103117747	0.243367762109676	0.179357464637427	0.00212229524621359	0.00256783566397843	0.00262688838131982
135	9.10992249055047	0.15	4.11411694034522	2.59413134310792	5.63410253758251	0.174413470735095	10.1274314912545	6.68729192351937	13.5675710589896	1.97	1.51	2.54	2.74303867723916	4.15413841646394	5.56523815568872	3.25383919152752	4.92770973252374	6.60158027351996	3.33848303383704	5.0579528682999	6.77485140392128	4.11411694034522	2.18728475907339	1.47709012781254	8.42778063554169	-0.00786120539371692	0.0287669789647836	-0.0238855209922294	0.174330303882045	0.217695136083079	0.155360506517743	0.198980103117747	0.243367762109676	0.179357464637427	0.00212229524621359	0.00256783566397843	0.00262688838131982
135	9.10992249055047	0.15	4.12359034802794	2.57431245904028	5.67286823701559	0.165614428885751	9.60766065150966	6.24070478581137	12.9746165172079	1.96	1.47	2.59	2.57612600280629	3.96598545836759	5.35584491392888	3.06010371527141	4.71107656327461	6.36204941127781	3.13357388891703	4.82394654970624	6.51478997286173	4.12359034802794	2.14372910827054	0.786553724340969	7.53969462364997	-0.00786120539371692	0.0287669789647836	-0.0238855209922294	0.174330303882045	0.217695136083079	0.155360506517743	0.198980103117747	0.243367762109676	0.179357464637427	0.00212229524621359	0.00256783566397843	0.00262688838131982
135	9.10992249055047	0.15	4.14745212823	2.58825475498152	5.70664950147849	0.162581205067844	9.79642057548539	6.32514521091662	13.2676959400541	2.08	1.56	2.66	2.48444614968696	3.84792420851815	5.21140226734935	2.91987122395745	4.52231301927679	6.12475481459612	2.99572636931178	4.63911517691098	6.28374849319885	4.14745212823	2.22719586569594	-0.180725249108255	6.99976917954246	-0.00786120539371692	0.0287669789647836	-0.0238855209922294	0.174330303882045	0.217695136083079	0.155360506517743	0.198980103117747	0.243367762109676	0.179357464637427	0.00212229524621359	0.00256783566397843	0.00262688838131982
135	9.10992249055047	0.15	4.19966049458281	2.60952669791476	5.78979429125086	0.160808590983233	9.21684197701891	5.92951052896753	12.5041734250703	1.79	1.34	2.58	2.63202073481511	4.09121782894484	5.55041492307457	3.17899732402974	4.94143923647776	6.70388114892577	3.23573416824702	5.02973912670241	6.8233033389777	4.19966049458281	2.02266664370378	-0.510004804945842	5.67387618086379	-0.00786120539371692	0.0287669789647836	-0.0238855209922294	0.174330303882045	0.217695136083079	0.155360506517743	0.198980103117747	0.243367762109676	0.179357464637427	0.00212229524621359	0.00256783566397843	0.00262688838131982
135	9.10992249055047	0.15	4.23104140362789	2.65880312977463	5.80327967748115	0.156765711355731	9.5868927009103	6.11543467508003	13.0583507267406	2	1.45	2.66	2.47524701701706	3.88033374914274	5.28542048126842	2.92767664262088	4.58958738454685	6.25149812647282	2.98825394549878	4.68575753091433	6.38099165343417	4.23104140362789	2.17549334140216	-0.478763033549361	6.31868795805523	-0.00786120539371692	0.0287669789647836	-0.0238855209922294	0.174330303882045	0.217695136083079	0.155360506517743	0.198980103117747	0.243367762109676	0.179357464637427	0.00212229524621359	0.00256783566397843	0.00262688838131982
135	9.10992249055047	0.15	4.23294215207329	2.66225096947148	5.8036333346751	0.162828859135292	9.61517765245175	6.21121952802282	13.0191357768807	1.91	1.46	2.48	2.61842266375056	4.05340673720833	5.48839081066609	3.12496416793767	4.83755009732066	6.55013602670365	3.20625090052128	4.96106969297668	6.72046397597662	4.23294215207329	2.10442545682096	-0.318931723480957	6.22103854516535	-0.00786120539371692	0.0287669789647836	-0.0238855209922294	0.174330303882045	0.217695136083079	0.155360506517743	0.198980103117747	0.243367762109676	0.179357464637427	0.00212229524621359	0.00256783566397843	0.00262688838131982
135	9.10992249055047	0.15	4.24820499650783	2.68417151711074	5.81223847590492	0.166941940421285	10.6804012141265	6.95538698846204	14.4054154397909	2.05	1.64	2.89	2.76204322356218	4.24127799752033	5.72051277147849	3.25360012112908	4.99609220042448	6.73858427971988	3.32932517705366	5.1134002401585	6.89710741385432	4.24820499650783	2.32567932553885	0.148109198030702	7.6923659816807	-0.00786120539371692	0.0287669789647836	-0.0238855209922294	0.174330303882045	0.217695136083079	0.155360506517743	0.198980103117747	0.243367762109676	0.179357464637427	0.00212229524621359	0.00256783566397843	0.00262688838131982
135	9.10992249055047	0.15	4.28195098850483	2.718892120378	5.84500985663165	0.194169170271726	10.7646370580456	7.34077187904812	14.188502237043	1.97	1.48	2.65	3.01917730558887	4.42737472898646	5.83557215238405	3.58350828581372	5.25491960884714	6.92633093188057	3.6638513525909	5.37382931038489	7.08326766788276	4.28195098850483	2.18349139208704	-0.544384325099511	6.28685709742711	-0.00786120539371692	0.0287669789647836	-0.0238855209922294	0.174330303882045	0.217695136083079	0.155360506517743	0.198980103117747	0.243367762109676	0.179357464637427	0.00212229524621359	0.00256783566397843	0.00262688838131982
135	9.10992249055047	0.15	4.298586017372	2.67306912576667	5.92410290897733	0.120837665636691	8.34824289519518	4.83252587589644	11.8639599144939	2.02	1.53	2.6	1.94300379966891	3.35656095435066	4.7701181090324	2.29485801608747	3.96439307730143	5.6339281385154	2.35557632771852	4.0688157402832	5.77839243864104	4.298586017372	2.15020274413677	0.159046871543054	6.94061089256754	-0.00786120539371692	0.0287669789647836	-0.0238855209922294	0.174330303882045	0.217695136083079	0.155360506517743	0.198980103117747	0.243367762109676	0.179357464637427	0.00212229524621359	0.00256783566397843	0.00262688838131982
135	9.10992249055047	0.15	4.31531360838709	2.7116151297697	5.91901208700448	0.16608487086737	9.96372433395762	6.47791960390864	13.4495290640066	2.13	1.57	2.76	2.49809290578099	3.84233065486004	5.18656840393909	2.92474532129792	4.49856711881104	6.07238891632415	2.99489651808136	4.60376234501636	6.21638189583177	4.31531360838709	2.22701317943177	0.149248245058117	7.34982619421385	-0.00786120539371692	0.0287669789647836	-0.0238855209922294	0.174330303882045	0.217695136083079	0.155360506517743	0.198980103117747	0.243367762109676	0.179357464637427	0.00212229524621359	0.00256783566397843	0.00262688838131982
135	9.10992249055047	0.15	4.31703061856928	2.69995500496432	5.93410623217425	0.172246445604763	10.2337089804642	6.73108177223649	13.7363361886919	2.08	1.53	2.51	2.64206665592547	4.01690874938601	5.39175084284654	3.10466752754637	4.72023146250532	6.33579539746428	3.19047074171224	4.85250581525903	6.51557645172024	4.31703061856928	2.16618054746803	-0.779103150006857	6.14861161691214	-0.00786120539371692	0.0287669789647836	-0.0238855209922294	0.174330303882045	0.217695136083079	0.155360506517743	0.198980103117747	0.243367762109676	0.179357464637427	0.00212229524621359	0.00256783566397843	0.00262688838131982
135	9.10992249055047	0.15	4.36509944861717	2.73671295195504	5.99348594527931	0.179882688182735	10.7449909772537	7.16291476311066	14.3270671913967	1.91	1.52	2.62	3.01403614518845	4.52131461230764	6.02859307942682	3.59560967430019	5.39372515041677	7.19184062653335	3.68403463267751	5.52816129808523	7.36879379170332	4.36509944861717	2.14958528978057	-0.732309181736381	6.01134716012073	-0.00786120539371692	0.0287669789647836	-0.0238855209922294	0.174330303882045	0.217695136083079	0.155360506517743	0.198980103117747	0.243367762109676	0.179357464637427	0.00212229524621359	0.00256783566397843	0.00262688838131982
135	9.10992249055047	0.15	4.38467592293648	2.75943077388893	6.00992107198402	0.163100597334609	9.35229021494498	6.04469549612984	12.6598849337601	1.9	1.5	2.48	2.56129183876526	3.96280418370776	5.36431652865026	3.06031998258996	4.73489535512607	6.40947072766218	3.14368143999288	4.86554293944714	6.58724515655391	4.38467592293648	2.04836046716909	-0.91807595605127	5.45063535096597	-0.00786120539371692	0.0287669789647836	-0.0238855209922294	0.174330303882045	0.217695136083079	0.155360506517743	0.198980103117747	0.243367762109676	0.179357464637427	0.00212229524621359	0.00256783566397843	0.00262688838131982
135	9.10992249055047	0.15	4.38598359365323	2.744937633393	6.02702955391347	0.176212414154575	10.2041682232964	6.75945999747731	13.6488764491155	1.97	1.47	2.46	2.77951518303265	4.19599206407862	5.61246894512459	3.29889968290867	4.9800616216003	6.66122356029194	3.38782645437598	5.11399902927117	6.83682342641353	4.38598359365323	2.09249908531666	0.246760521838461	6.80136592204875	-0.00786120539371692	0.0287669789647836	-0.0238855209922294	0.174330303882045	0.217695136083079	0.155360506517743	0.198980103117747	0.243367762109676	0.179357464637427	0.00212229524621359	0.00256783566397843	0.00262688838131982
135	9.10992249055047	0.15	4.40584710459404	2.79061791381537	6.02107629537271	0.200625124169163	9.76200320805948	6.71966847590908	12.8043379402099	1.95	1.47	2.57	2.77899439530164	4.03718610514395	5.29537781498625	3.30243851013262	4.79761991918394	6.29280132823526	3.38226308585795	4.91197549409274	6.44350242218592	4.40584710459404	2.07075130206405	-0.68519695667218	5.68820213427418	-0.00786120539371692	0.0287669789647836	-0.0238855209922294	0.174330303882045	0.217695136083079	0.155360506517743	0.198980103117747	0.243367762109676	0.179357464637427	0.00212229524621359	0.00256783566397843	0.00262688838131982
135	9.10992249055047	0.15	4.42423574366046	2.7776368985909	6.07083458873001	0.148366881991342	9.10859666344722	5.70141947767235	12.5157738492221	2.01	1.46	2.63	2.29977236376808	3.6741199207216	5.04846747767511	2.71811801297597	4.34246958337407	5.96682115377218	2.77914169647384	4.4396001711576	6.09951407831148	4.42423574366046	2.09059740507533	0.988899166267224	7.45433742061032	-0.00786120539371692	0.0287669789647836	-0.0238855209922294	0.174330303882045	0.217695136083079	0.155360506517743	0.198980103117747	0.243367762109676	0.179357464637427	0.00212229524621359	0.00256783566397843	0.00262688838131982
135	9.10992249055047	0.15	4.47891316011232	2.81691855053869	6.14090776968596	0.160860236996609	10.266596053854	6.60555385670632	13.9276382510017	1.94	1.45	2.44	2.74448699876721	4.26558317479929	5.78667935083137	3.26478065258412	5.07424281016036	6.88370496773659	3.35128368819524	5.20738666529836	7.0667722044862	4.47891316011232	2.09726479819704	-0.40372684940583	6.16768779744049	-0.00786120539371692	0.0287669789647836	-0.0238855209922294	0.174330303882045	0.217695136083079	0.155360506517743	0.198980103117747	0.243367762109676	0.179357464637427	0.00212229524621359	0.00256783566397843	0.00262688838131982
135	9.10992249055047	0.15	4.49997517529371	2.81862948225331	6.18132086833411	0.142781280254579	8.50734630622997	5.25280520342183	11.7618874090381	2.11	1.48	2.54	2.04065498465123	3.30500712926748	4.56935927388372	2.39281587256271	3.87536040012944	5.35790492769617	2.45219485141386	3.97230783986537	5.49413338719068	4.49997517529371	2.10036577825375	0.341889432212655	6.97464780542914	-0.00786120539371692	0.0287669789647836	-0.0238855209922294	0.174330303882045	0.217695136083079	0.155360506517743	0.198980103117747	0.243367762109676	0.179357464637427	0.00212229524621359	0.00256783566397843	0.00262688838131982
135	9.10992249055047	0.15	4.52262966330637	2.87103098794819	6.17422833866455	0.179668258317835	10.32622705833	6.88125097558164	13.7712031410784	1.96	1.3	2.6	2.83431078875359	4.25325814483465	5.67220550091572	3.36516593050678	5.04987648476696	6.73458703902715	3.41573832690349	5.12630249228581	6.83345250904959	4.52262966330637	2.0439448438566	0.149193390494947	6.3768174946282	-0.00786120539371692	0.0287669789647836	-0.0238855209922294	0.174330303882045	0.217695136083079	0.155360506517743	0.198980103117747	0.243367762109676	0.179357464637427	0.00212229524621359	0.00256783566397843	0.00262688838131982
135	9.10992249055047	0.15	4.53696535993008	2.85458281637309	6.21934790348707	0.137354673772039	9.33118124054472	5.6801419858778	12.9822204952116	1.83	1.46	2.52	2.48069813288406	4.07522275650383	5.6697473801236	2.98474915408878	4.90326392960066	6.82177870511255	3.05895080116639	5.02429493820847	6.99136412454053	4.53696535993008	2.08152034366726	-0.485365368608906	5.97226191703522	-0.00786120539371692	0.0287669789647836	-0.0238855209922294	0.174330303882045	0.217695136083079	0.155360506517743	0.198980103117747	0.243367762109676	0.179357464637427	0.00212229524621359	0.00256783566397843	0.00262688838131982
135	9.10992249055047	0.15	4.61259437897456	2.89359401152802	6.3315947464211	0.178920690361785	10.6238386770704	7.07056056657846	14.1771167875623	1.91	1.38	2.57	2.97170537116965	4.46512241311123	5.95853945505281	3.54418047277857	5.32529227784315	7.10640408290774	3.61427904036713	5.42808924085184	7.2438434800722	4.61259437897456	2.03908574885329	-0.143522358567909	6.01350041801685	-0.00786120539371692	0.0287669789647836	-0.0238855209922294	0.174330303882045	0.217695136083079	0.155360506517743	0.198980103117747	0.243367762109676	0.179357464637427	0.00212229524621359	0.00256783566397843	0.00262688838131982
135	9.10992249055047	0.15	4.64783367957922	2.95237148109387	6.34329587806456	0.177434008149953	10.551171511993	7.00423767288674	14.0981053510992	1.86	1.4	2.66	3.0126678249436	4.53827759910123	6.06388737325886	3.61198745180193	5.44109164808248	7.27019584436303	3.67954797277772	5.54202308021952	7.40595072292119	4.64783367957922	2.09214100560538	-0.580555926349329	5.88148437411737	-0.00786120539371692	0.0287669789647836	-0.0238855209922294	0.174330303882045	0.217695136083079	0.155360506517743	0.198980103117747	0.243367762109676	0.179357464637427	0.00212229524621359	0.00256783566397843	0.00262688838131982
135	9.10992249055047	0.15	4.70312511232571	2.95350911322445	6.45274111142697	0.165785532914016	10.7081825171552	6.9578759509825	14.458489083328	1.92	1.48	2.59	2.92041191730379	4.49451873762544	6.06862555794709	3.48195281953162	5.35873110850776	7.23550939748389	3.56520061087571	5.48828590780973	7.40899247532887	4.70312511232571	2.1005050498293	-0.131199143438036	6.51413397319138	-0.00786120539371692	0.0287669789647836	-0.0238855209922294	0.174330303882045	0.217695136083079	0.155360506517743	0.198980103117747	0.243367762109676	0.179357464637427	0.00212229524621359	0.00256783566397843	0.00262688838131982
135	9.10992249055047	0.16	3.2005865263103	2.06253792895355	4.33863512366705	0.194128318061102	9.15301872069022	6.24137445185128	12.0646629895292	1.97	1.45	2.64	2.56547659896093	3.76228914302954	4.95910168709816	3.04460496955677	4.46493420614969	5.88526344274262	3.10982261276354	4.56212550410039	6.01155133471708	3.2005865263103	2.23804713561674	-0.843419048983273	5.96588226758232	-0.00786120539371692	0.0287669789647836	-0.0238855209922294	0.174330303882045	0.217695136083079	0.155360506517743	0.198980103117747	0.243367762109676	0.179357464637427	0.00212229524621359	0.00256783566397843	0.00262688838131982
135	9.10992249055047	0.16	3.21367526026654	2.0728075171211	4.35454300341198	0.183727673093305	8.24857595789871	5.5340456879875	10.9631062278099	2.2	1.59	2.95	2.07653163920789	3.09510074919803	4.11366985918816	2.41777589000654	3.60373029105721	4.78968469210788	2.46614477739377	3.67500280540807	4.88464333129027	3.21367526026654	2.37315192750905	-0.829376457326955	6.63619955959481	-0.00786120539371692	0.0287669789647836	-0.0238855209922294	0.174330303882045	0.217695136083079	0.155360506517743	0.198980103117747	0.243367762109676	0.179357464637427	0.00212229524621359	0.00256783566397843	0.00262688838131982
135	9.10992249055047	0.16	3.22259238433356	2.06580018178892	4.37938458687821	0.172719962709373	8.80060414301497	5.79346895422512	11.8077393318048	2.01	1.55	2.84	2.33710122222691	3.55018778239513	4.76327434256335	2.76228789149751	4.19607017042599	5.62985244935447	2.81937605255932	4.2834624276368	5.74557160275676	3.22259238433356	2.2956386849115	0.613161697129699	7.87652680027006	-0.00786120539371692	0.0287669789647836	-0.0238855209922294	0.174330303882045	0.217695136083079	0.155360506517743	0.198980103117747	0.243367762109676	0.179357464637427	0.00212229524621359	0.00256783566397843	0.00262688838131982
135	9.10992249055047	0.16	3.22809921747454	2.07765105137667	4.3785473835724	0.219123625029878	9.6276805338427	6.7900642189816	12.4652968487038	2.13	1.52	2.62	2.61130432106218	3.70258704027403	4.79386975948588	3.05557723601917	4.3325247782836	5.60947232054803	3.13157702113951	4.44095302544151	5.74855105453495	3.22809921747454	2.28456338060304	-0.460805637529592	6.68894464803538	-0.00786120539371692	0.0287669789647836	-0.0238855209922294	0.174330303882045	0.217695136083079	0.155360506517743	0.198980103117747	0.243367762109676	0.179357464637427	0.00212229524621359	0.00256783566397843	0.00262688838131982
135	9.10992249055047	0.16	3.23885466225637	2.07451593683535	4.4031933876774	0.141413939892338	7.27007261255078	4.47321719966784	10.0669280254337	2.06	1.53	2.92	1.77017922637986	2.87697443217516	3.98376963797046	2.08368238875015	3.38649378993528	4.68930519112042	2.12036400584475	3.44772288258736	4.77281117576524	3.23885466225637	2.30812174606584	-0.297413830047434	6.96895606147496	-0.00786120539371692	0.0287669789647836	-0.0238855209922294	0.174330303882045	0.217695136083079	0.155360506517743	0.198980103117747	0.243367762109676	0.179357464637427	0.00212229524621359	0.00256783566397843	0.00262688838131982
135	9.10992249055047	0.16	3.26842707855068	2.07977306340719	4.45708109369418	0.207025054660883	10.043157712387	6.97431928938138	13.1119961353927	2.07	1.57	2.92	2.74664849425421	3.95522815399123	5.16380781372826	3.22980639807277	4.65098509122009	6.07216378436741	3.29419619117773	4.74211377427544	6.1916625207962	3.26842707855068	2.37835852726115	0.621826595403604	8.19896574458691	-0.00786120539371692	0.0287669789647836	-0.0238855209922294	0.174330303882045	0.217695136083079	0.155360506517743	0.198980103117747	0.243367762109676	0.179357464637427	0.00212229524621359	0.00256783566397843	0.00262688838131982
135	9.10992249055047	0.16	3.29556234745025	2.13587622807418	4.45524846682632	0.189703190512977	9.11863088318201	6.17624353491937	12.0610182314446	1.99	1.55	2.81	2.51478877159072	3.71284429243379	4.91089981327687	2.97828583826316	4.39715323241129	5.81602062655942	3.0423754047672	4.49341397047812	5.94377070506471	3.29556234745025	2.36453729003626	0.72276413417671	8.13815866189778	-0.00786120539371692	0.0287669789647836	-0.0238855209922294	0.174330303882045	0.217695136083079	0.155360506517743	0.198980103117747	0.243367762109676	0.179357464637427	0.00212229524621359	0.00256783566397843	0.00262688838131982
135	9.10992249055047	0.16	3.29685859687549	2.09516650815201	4.49855068559896	0.166907381822073	7.84971865770292	5.11162421493716	10.5878131004687	2.03	1.46	2.82	2.04522887480467	3.1407769004053	4.23632492600593	2.41307790015397	3.70566806534351	4.99825823053305	2.45410855567765	3.76871492742336	5.08314627325892	3.29685859687549	2.2582193478882	-0.117566899750421	6.89895612349423	-0.00786120539371692	0.0287669789647836	-0.0238855209922294	0.174330303882045	0.217695136083079	0.155360506517743	0.198980103117747	0.243367762109676	0.179357464637427	0.00212229524621359	0.00256783566397843	0.00262688838131982
135	9.10992249055047	0.16	3.33010827881697	2.12958175842576	4.53063479920818	0.159194129259652	8.31324994613663	5.33033655705197	11.2961633352213	1.85	1.36	2.79	2.30013159035962	3.58730984713651	4.87448810391339	2.75976815184811	4.30416394802463	5.84855974420116	2.79426581532508	4.35646330128747	5.92096548729384	3.33010827881697	2.18648102106081	-0.344014594545502	6.22172485924267	-0.00786120539371692	0.0287669789647836	-0.0238855209922294	0.174330303882045	0.217695136083079	0.155360506517743	0.198980103117747	0.243367762109676	0.179357464637427	0.00212229524621359	0.00256783566397843	0.00262688838131982
135	9.10992249055047	0.16	3.34769252411064	2.13414203135274	4.56124301686855	0.169573925589685	8.99374840942295	5.88634850887859	12.1011483099673	2.02	1.41	2.58	2.37030489190448	3.62158744411051	4.87286999631654	2.80044975837081	4.2788055314813	5.75716130459178	2.86067432974514	4.36999588815127	5.87803172996466	3.34769252411064	2.21651698961734	-0.567203105519308	6.37227416646111	-0.00786120539371692	0.0287669789647836	-0.0238855209922294	0.174330303882045	0.217695136083079	0.155360506517743	0.198980103117747	0.243367762109676	0.179357464637427	0.00212229524621359	0.00256783566397843	0.00262688838131982
135	9.10992249055047	0.16	3.38090526079183	2.14871767852378	4.61309284305989	0.170794739509333	9.59313564982281	6.29293894534318	12.8933323543024	1.9	1.52	2.76	2.66501747286292	4.06262866180212	5.46023985074131	3.18385920007779	4.85356579200324	6.52327238392869	3.25310054970774	4.96002971636662	6.66346111351653	3.38090526079183	2.30575866426915	0.866640589580456	8.13941289417578	-0.00786120539371692	0.0287669789647836	-0.0238855209922294	0.174330303882045	0.217695136083079	0.155360506517743	0.198980103117747	0.243367762109676	0.179357464637427	0.00212229524621359	0.00256783566397843	0.00262688838131982
135	9.10992249055047	0.16	3.41834561836059	2.17594466217428	4.66074657454691	0.209287601827928	9.93537694081868	6.92023797304588	12.9505159085915	1.97	1.48	2.78	2.84491239914692	4.08443714785906	5.3239618965712	3.37633070348457	4.84739373799513	6.31845677250569	3.44056722649535	4.94088038669088	6.44052473991936	3.41834561836059	2.23464290880847	-0.696689120138193	6.26502653738593	-0.00786120539371692	0.0287669789647836	-0.0238855209922294	0.174330303882045	0.217695136083079	0.155360506517743	0.198980103117747	0.243367762109676	0.179357464637427	0.00212229524621359	0.00256783566397843	0.00262688838131982
135	9.10992249055047	0.16	3.42569621893296	2.17989363479476	4.67149880307116	0.169098418515254	8.89706268477312	5.81786811779956	11.9762572517467	2.02	1.46	2.68	2.34125416716812	3.58039829444596	4.8195424217238	2.76575300574584	4.22956955442767	5.6933861031095	2.82354172154561	4.31795152895656	5.81266811455669	3.42569621893296	2.24485925872839	-0.482139554991978	6.55883987330828	-0.00786120539371692	0.0287669789647836	-0.0238855209922294	0.174330303882045	0.217695136083079	0.155360506517743	0.198980103117747	0.243367762109676	0.179357464637427	0.00212229524621359	0.00256783566397843	0.00262688838131982
[truncated: 1,351 more rows]
