# Supplementary material for: Re-expressing coefficients from regression models for inclusion in a meta-analysis
Source: BMC Med Res Methodol. 2024 Jan 8;24:6. doi: 10.1186/s12874-023-02132-y (PMC10773134; doi:10.1186/s12874-023-02132-y)
Supplement: Supplementary file 2 — Additional file 2. [file 12874_2023_2132_MOESM2_ESM.zip › Supp_Files_R1/simdata/simdata_scenario_136.csv]

ex_no	errsd	rsquare	beta	b_low_ci	b_hi_ci	lrsquare	lbeta	lb_low_ci	lb_hi_ci	x_median	x_25	x_75	rbl	rb	rbu	altl	alt	altu	dzl	dz	dzu	observed_beta	xlog	error	ylog	RelBias_rb	RelBias_rbl	RelBias_rbu	RelBias_alt	RelBias_altl	RelBias_altu	RelBias_dz	RelBias_dzl	RelBias_dzu	MC_SE_RelBias_rb	MC_SE_RelBias_alt	MC_SE_RelBias_dz
136	9.10992249055047	0.15	3.65425356768137	3.46994106398428	3.83856607137846	0.170506144795151	9.24917095487419	8.81470420643857	9.6836377033098	2	1.49	2.7	3.58042442602815	3.75689947521467	3.9333745244012	4.23810160770334	4.44699281742693	4.65588402715053	4.32906462912944	4.54381997940215	4.75797793501443	3.65425356768137	2.21639163337735	0.0461052469981287	6.98996162776996	-0.00550477349531333	-0.00256770905558802	-0.00818352958938416	0.17668904555937	0.180164198579592	0.173519524712245	0.201205299850242	0.204777147605146	0.197992099873789	0.000302978967030556	0.000366569588828517	0.000374764833629363
136	9.10992249055047	0.16	3.65059393610391	3.46979011495836	3.83139775724946	0.17860149552835	9.45681753431616	9.02490422617755	9.88873084245478	1.99	1.48	2.69	3.66977223248381	3.84539996495878	4.02102769743374	4.34488078096799	4.55281781659131	4.76075485221463	4.43805471770726	4.65472191947205	4.86283372866386	3.65059393610391	2.21169187486713	0.160718069327002	7.08492895417412	-0.00550477349531333	-0.00256770905558802	-0.00818352958938416	0.17668904555937	0.180164198579592	0.173519524712245	0.201205299850242	0.204777147605146	0.197992099873789	0.000302978967030556	0.000366569588828517	0.000374764833629363
136	9.10992249055047	0.16	3.71969090314925	3.53758170694984	3.90180009934866	0.176643341516792	9.32303605013757	8.89436920307907	9.75170289719607	2	1.49	2.7	3.61054520398311	3.78455653558129	3.95856786717947	4.27318120565799	4.47912848224563	4.68507575883326	4.36553647287621	4.57522500246322	4.78507909672176	3.71969090314925	2.21950184094617	0.00687928251688359	6.95801567750559	-0.00550477349531333	-0.00256770905558802	-0.00818352958938416	0.17668904555937	0.180164198579592	0.173519524712245	0.201205299850242	0.204777147605146	0.197992099873789	0.000302978967030556	0.000366569588828517	0.000374764833629363
136	9.10992249055047	0.16	3.74388121657	3.56285381959622	3.92490861354379	0.184724744595508	9.50352237936856	9.07832423275641	9.92872052598072	1.99	1.48	2.76	3.6901843681169	3.86302018161637	4.03585599511585	4.3687115414823	4.57332728364966	4.77794302581702	4.45547404165509	4.66518712162473	4.87314413424454	3.74388121657	2.2353773121382	0.0938389085466992	7.11155129814132	-0.00550477349531333	-0.00256770905558802	-0.00818352958938416	0.17668904555937	0.180164198579592	0.173519524712245	0.201205299850242	0.204777147605146	0.197992099873789	0.000302978967030556	0.000366569588828517	0.000374764833629363
136	9.10992249055047	0.16	3.7820587614679	3.59590328735813	3.96821423557767	0.17927640732014	9.41476558106439	8.98575938212204	9.84377178000674	2.03	1.49	2.74	3.6053839703158	3.77751545159163	3.94964693286746	4.25637909417432	4.45959096963166	4.66280284508901	4.34436763604125	4.54904259025417	4.75711136915818	3.7820587614679	2.23183696996388	-0.218391137065832	6.79847975904037	-0.00550477349531333	-0.00256770905558802	-0.00818352958938416	0.17668904555937	0.180164198579592	0.173519524712245	0.201205299850242	0.204777147605146	0.197992099873789	0.000302978967030556	0.000366569588828517	0.000374764833629363
136	9.10992249055047	0.16	3.78230662204583	3.59584724758287	3.96876599650879	0.177246961638189	9.4434145577515	9.01011168248373	9.87671743301928	2.03	1.49	2.72	3.61396408918007	3.78776227128258	3.96156045338508	4.26620772231783	4.47137277883579	4.67653783535375	4.35815293352418	4.56660307843178	4.77375380977231	3.78230662204583	2.23991738976933	-0.135932644242708	6.9262424769236	-0.00550477349531333	-0.00256770905558802	-0.00818352958938416	0.17668904555937	0.180164198579592	0.173519524712245	0.201205299850242	0.204777147605146	0.197992099873789	0.000302978967030556	0.000366569588828517	0.000374764833629363
136	9.10992249055047	0.16	3.78368262576526	3.59594022398323	3.97142502754728	0.17894304281647	9.48637708183882	9.05361740742826	9.91913675624938	1.98	1.46	2.69	3.70798760971639	3.88522809144722	4.06246857317806	4.39700288030756	4.60717804557387	4.81735321084018	4.48685882849689	4.70326418865656	4.91594921584811	3.78368262576526	2.19739547810951	-0.0840359629727314	6.76851695890848	-0.00550477349531333	-0.00256770905558802	-0.00818352958938416	0.17668904555937	0.180164198579592	0.173519524712245	0.201205299850242	0.204777147605146	0.197992099873789	0.000302978967030556	0.000366569588828517	0.000374764833629363
136	9.10992249055047	0.16	3.79120051761202	3.60502870500961	3.97737233021443	0.174494919544083	9.3735505209374	8.93935056596165	9.80775047591315	2	1.48	2.69	3.62395509740064	3.79997696034412	3.97599882328761	4.28781050302024	4.49607698878096	4.70434347454168	4.38038809700699	4.59352788088805	4.80738462213539	3.79120051761202	2.2132007089781	0.0236894202030665	6.96553205571845	-0.00550477349531333	-0.00256770905558802	-0.00818352958938416	0.17668904555937	0.180164198579592	0.173519524712245	0.201205299850242	0.204777147605146	0.197992099873789	0.000302978967030556	0.000366569588828517	0.000374764833629363
136	9.10992249055047	0.16	3.79464921327647	3.60753715226773	3.98176127428521	0.178427036371521	9.49255003616928	9.05874678613518	9.92635328620338	2	1.49	2.71	3.67777139131773	3.85389168920241	4.0300119870871	4.3528733567941	4.56132278735488	4.76977221791565	4.44606070070192	4.65773680366996	4.87107853378825	3.79464921327647	2.21303878806778	0.067085413135633	7.00213348202418	-0.00550477349531333	-0.00256770905558802	-0.00818352958938416	0.17668904555937	0.180164198579592	0.173519524712245	0.201205299850242	0.204777147605146	0.197992099873789	0.000302978967030556	0.000366569588828517	0.000374764833629363
136	9.10992249055047	0.16	3.79868002544425	3.61625673881864	3.98110331206986	0.180415111918774	9.43100468443665	9.00291413202731	9.85909523684599	2	1.48	2.72	3.64455126462326	3.81785048099659	3.99114969736992	4.31085773122209	4.51583996702415	4.72082220282622	4.40016415836159	4.60963795251401	4.81675055417589	3.79868002544425	2.22665964570986	-0.0137367474777087	6.96610922840726	-0.00550477349531333	-0.00256770905558802	-0.00818352958938416	0.17668904555937	0.180164198579592	0.173519524712245	0.201205299850242	0.204777147605146	0.197992099873789	0.000302978967030556	0.000366569588828517	0.000374764833629363
136	9.10992249055047	0.16	3.80133199635591	3.61853130587761	3.98413268683421	0.180401767490769	9.39226128216103	8.96591012505251	9.81861243926954	2	1.48	2.73	3.63726983058507	3.81023098894564	3.9831921473062	4.30421699048363	4.50889313253095	4.71356927457828	4.39264356812799	4.59938697404505	4.81069787944669	3.80133199635591	2.22416248657368	0.0302256429104083	6.99884833407605	-0.00550477349531333	-0.00256770905558802	-0.00818352958938416	0.17668904555937	0.180164198579592	0.173519524712245	0.201205299850242	0.204777147605146	0.197992099873789	0.000302978967030556	0.000366569588828517	0.000374764833629363
136	9.10992249055047	0.16	3.80466051885469	3.61783348003919	3.99148755767018	0.176938428297648	9.43278129980235	8.99950791369492	9.86605468590977	1.99	1.47	2.68	3.67002323294849	3.84671327072408	4.02340330849967	4.34790526263049	4.55723133397573	4.76655740532098	4.44031056164789	4.65381195654464	4.8698434637601	3.80466051885469	2.20011768697048	0.0458753602557092	6.92231617208161	-0.00550477349531333	-0.00256770905558802	-0.00818352958938416	0.17668904555937	0.180164198579592	0.173519524712245	0.201205299850242	0.204777147605146	0.197992099873789	0.000302978967030556	0.000366569588828517	0.000374764833629363
136	9.10992249055047	0.16	3.80629619768156	3.62127618589491	3.99131620946821	0.182082399730773	9.52190823624775	9.09211264898897	9.95170382350653	2.02	1.49	2.72	3.65670779151685	3.82956496271166	4.00242213390646	4.31916159248263	4.52333378708397	4.7275059816853	4.41043159889433	4.62012696169524	4.82888072945717	3.80629619768156	2.23219844567202	0.00274600924092349	7.02022153528784	-0.00550477349531333	-0.00256770905558802	-0.00818352958938416	0.17668904555937	0.180164198579592	0.173519524712245	0.201205299850242	0.204777147605146	0.197992099873789	0.000302978967030556	0.000366569588828517	0.000374764833629363
136	9.10992249055047	0.16	3.80820711452666	3.62307086742121	3.99334336163211	0.181315393183833	9.50188052100424	9.07188126180634	9.93187978020214	2.02	1.48	2.71	3.6467674370346	3.81962103279249	3.99247462855039	4.30696365349836	4.51110997408499	4.71525629467162	4.39767153975805	4.60477014322433	4.81574761870779	3.80820711452666	2.22077875704409	-0.0594124866547378	6.90690463381496	-0.00550477349531333	-0.00256770905558802	-0.00818352958938416	0.17668904555937	0.180164198579592	0.173519524712245	0.201205299850242	0.204777147605146	0.197992099873789	0.000302978967030556	0.000366569588828517	0.000374764833629363
136	9.10992249055047	0.16	3.81219285493124	3.62559142305823	3.99879428680425	0.17726406670067	9.45660499516576	9.02272233386622	9.89048765646531	2.01	1.47	2.7	3.65041883541021	3.82595936304241	4.00149989067462	4.31724872103516	4.52485561563546	4.73246251023576	4.40790592869249	4.61788472793391	4.8313964488373	3.81219285493124	2.21226455843214	0.021896603283564	6.96018639190812	-0.00550477349531333	-0.00256770905558802	-0.00818352958938416	0.17668904555937	0.180164198579592	0.173519524712245	0.201205299850242	0.204777147605146	0.197992099873789	0.000302978967030556	0.000366569588828517	0.000374764833629363
136	9.10992249055047	0.16	3.81538902720618	3.62628472568485	4.00449332872752	0.179739863616044	9.51653059640453	9.08356896121897	9.94949223159009	2	1.49	2.71	3.67697785335284	3.85223829896904	4.02749874458525	4.34915539493149	4.55645468879989	4.76375398266829	4.44359708391383	4.65368664662582	4.86613313949682	3.81538902720618	2.21328909582138	0.0104595609890313	6.94786249681617	-0.00550477349531333	-0.00256770905558802	-0.00818352958938416	0.17668904555937	0.180164198579592	0.173519524712245	0.201205299850242	0.204777147605146	0.197992099873789	0.000302978967030556	0.000366569588828517	0.000374764833629363
136	9.10992249055047	0.16	3.82729037736886	3.64383258789898	4.01074816683874	0.187698301614182	9.50406875519969	9.08299783782572	9.92513967257367	2	1.47	2.7	3.67816726343291	3.84868026932826	4.01919327522361	4.35092536573148	4.55262618828862	4.75432701084577	4.44048065463608	4.6469292739384	4.85523906574184	3.82729037736886	2.21432937757975	0.0485775389713573	6.96344590490312	-0.00550477349531333	-0.00256770905558802	-0.00818352958938416	0.17668904555937	0.180164198579592	0.173519524712245	0.201205299850242	0.204777147605146	0.197992099873789	0.000302978967030556	0.000366569588828517	0.000374764833629363
136	9.10992249055047	0.16	3.8280801108676	3.64112781273127	4.01503240900394	0.176943042474656	9.41300290671707	8.98064484557378	9.84536096786036	2	1.49	2.7	3.63407286830278	3.8090292023312	3.98398553635962	4.29808989372272	4.50501421207892	4.71193853043513	4.39058592084087	4.60151618382145	4.81459104749802	3.8280801108676	2.2191019924386	0.0559469133403219	7.01878462501365	-0.00550477349531333	-0.00256770905558802	-0.00818352958938416	0.17668904555937	0.180164198579592	0.173519524712245	0.201205299850242	0.204777147605146	0.197992099873789	0.000302978967030556	0.000366569588828517	0.000374764833629363
136	9.10992249055047	0.16	3.82830207939289	3.63845324345532	4.01815091533046	0.174368308845139	9.40579713530685	8.96991188331857	9.84168238729513	1.99	1.46	2.7	3.65346390821792	3.83100088483251	4.0085378614471	4.32713079066008	4.53740403744423	4.74767728422838	4.41406166438369	4.63012172403708	4.84326373027346	3.82830207939289	2.20130938269885	0.269935103530645	7.15617224090189	-0.00550477349531333	-0.00256770905558802	-0.00818352958938416	0.17668904555937	0.180164198579592	0.173519524712245	0.201205299850242	0.204777147605146	0.197992099873789	0.000302978967030556	0.000366569588828517	0.000374764833629363
136	9.10992249055047	0.16	3.82929596082433	3.63968537100064	4.01890655064803	0.17522277023655	9.40814108687206	8.97343667328653	9.84284550045759	2	1.48	2.7	3.63459723887948	3.81066974252239	3.9867422461653	4.29958988288557	4.50787693797363	4.71616399306169	4.39030226789114	4.60421859864512	4.81468610216988	3.82929596082433	2.21116931045763	0.172770404984027	7.10069954552417	-0.00550477349531333	-0.00256770905558802	-0.00818352958938416	0.17668904555937	0.180164198579592	0.173519524712245	0.201205299850242	0.204777147605146	0.197992099873789	0.000302978967030556	0.000366569588828517	0.000374764833629363
136	9.10992249055047	0.16	3.83124929279471	3.64625686149415	4.01624172409526	0.173127549759214	9.31294576369418	8.87949436222709	9.74639716516127	2.02	1.49	2.72	3.56777888956937	3.74193956772545	3.91610024588153	4.21325726519675	4.41892688914625	4.62459651309575	4.30346630709301	4.51339881968721	4.72311576900552	3.83124929279471	2.23004225822519	-0.0909820081130648	6.9276782565266	-0.00550477349531333	-0.00256770905558802	-0.00818352958938416	0.17668904555937	0.180164198579592	0.173519524712245	0.201205299850242	0.204777147605146	0.197992099873789	0.000302978967030556	0.000366569588828517	0.000374764833629363
136	9.10992249055047	0.16	3.83157652116402	3.64785031555866	4.01530272676938	0.186186378787203	9.65241067829819	9.22263534680731	10.0821860097891	2	1.47	2.7	3.74629320018315	3.92087067629773	4.09544815241232	4.43448249257613	4.64112962884149	4.84777676510685	4.52735239014391	4.73879049494042	4.95009654599745	3.83157652116402	2.21714387469013	0.116843016458562	7.04325232255949	-0.00550477349531333	-0.00256770905558802	-0.00818352958938416	0.17668904555937	0.180164198579592	0.173519524712245	0.201205299850242	0.204777147605146	0.197992099873789	0.000302978967030556	0.000366569588828517	0.000374764833629363
136	9.10992249055047	0.16	3.83505925170501	3.64730887837074	4.02280962503928	0.178863046930017	9.41079403293791	8.98136547520569	9.84022259067013	2.01	1.48	2.73	3.63329426366169	3.80701398587634	3.98073370809099	4.29689579035028	4.50234447931297	4.70779316827566	4.38490036954048	4.59315281131849	4.80421196772204	3.83505925170501	2.22110547205482	0.0764128092995523	7.06020961903442	-0.00550477349531333	-0.00256770905558802	-0.00818352958938416	0.17668904555937	0.180164198579592	0.173519524712245	0.201205299850242	0.204777147605146	0.197992099873789	0.000302978967030556	0.000366569588828517	0.000374764833629363
136	9.10992249055047	0.16	3.83820156703145	3.6507489923908	4.02565414167211	0.183607319498974	9.62934661205487	9.19691389598695	10.0617793281228	2.01	1.47	2.71	3.71374243533725	3.88836011103282	4.0629777867284	4.39031791747641	4.59674771805162	4.80317751862683	4.47987722821499	4.69040054479599	4.90088584434379	3.83820156703145	2.21389259663395	-0.0795878583246366	6.850676522164	-0.00550477349531333	-0.00256770905558802	-0.00818352958938416	0.17668904555937	0.180164198579592	0.173519524712245	0.201205299850242	0.204777147605146	0.197992099873789	0.000302978967030556	0.000366569588828517	0.000374764833629363
136	9.10992249055047	0.16	3.84209294111195	3.65119295100057	4.03299293122334	0.172900851973579	9.48226532491976	9.04058353797882	9.92394711186071	2	1.49	2.66	3.6589297917861	3.83768845730127	4.01644712281644	4.3276425372919	4.53907146564402	4.75050039399615	4.42642163822797	4.6428090851192	4.85744500497186	3.84209294111195	2.20449965939876	-0.11235554953671	6.80566006198178	-0.00550477349531333	-0.00256770905558802	-0.00818352958938416	0.17668904555937	0.180164198579592	0.173519524712245	0.201205299850242	0.204777147605146	0.197992099873789	0.000302978967030556	0.000366569588828517	0.000374764833629363
136	9.10992249055047	0.16	3.84312379388325	3.65589925832478	4.03034832944171	0.179056312330429	9.48113208156738	9.04877833112497	9.91348583200979	2	1.48	2.67	3.6755821214158	3.85120270323368	4.02682328505156	4.35075897322937	4.55863973795939	4.76652050268941	4.44459290902646	4.65817076595044	4.86966605943655	3.84312379388325	2.20396337234968	0.198216429978726	7.08942771047128	-0.00550477349531333	-0.00256770905558802	-0.00818352958938416	0.17668904555937	0.180164198579592	0.173519524712245	0.201205299850242	0.204777147605146	0.197992099873789	0.000302978967030556	0.000366569588828517	0.000374764833629363
136	9.10992249055047	0.16	3.84361994469118	3.65478183152499	4.03245805785737	0.17934609845341	9.39719150808741	8.96908749592389	9.82529552025093	2.02	1.49	2.74	3.60072909198774	3.77259569176106	3.94446229153439	4.25139802386181	4.45432173847007	4.65724545307832	4.3397070325156	4.54499882001384	4.753967925904	3.84361994469118	2.22598851855747	0.199698075723669	7.17632795536547	-0.00550477349531333	-0.00256770905558802	-0.00818352958938416	0.17668904555937	0.180164198579592	0.173519524712245	0.201205299850242	0.204777147605146	0.197992099873789	0.000302978967030556	0.000366569588828517	0.000374764833629363
136	9.10992249055047	0.16	3.8437429625606	3.6549497307642	4.03253619435701	0.177813718393169	9.48865092819729	9.05411657241011	9.92318528398446	1.99	1.46	2.69	3.68619647055244	3.86310815440655	4.04001983826066	4.3654963207383	4.57500965274064	4.78452298474299	4.45515746292889	4.66579853087195	4.8829223390348	3.8437429625606	2.20288550911655	0.0415437389094532	6.91188270060504	-0.00550477349531333	-0.00256770905558802	-0.00818352958938416	0.17668904555937	0.180164198579592	0.173519524712245	0.201205299850242	0.204777147605146	0.197992099873789	0.000302978967030556	0.000366569588828517	0.000374764833629363
136	9.10992249055047	0.16	3.85225805899753	3.66566313430689	4.03885298368818	0.185630003913132	9.69539571586246	9.26291225606638	10.1278791756585	2.01	1.48	2.71	3.74572536003627	3.92061250334193	4.09549964664758	4.42948798002969	4.63629985881801	4.84311173760632	4.52342229964271	4.73479400792176	4.94616724416771	3.85225805899753	2.2121340781484	-0.0777372078916492	6.85996438001319	-0.00550477349531333	-0.00256770905558802	-0.00818352958938416	0.17668904555937	0.180164198579592	0.173519524712245	0.201205299850242	0.204777147605146	0.197992099873789	0.000302978967030556	0.000366569588828517	0.000374764833629363
136	9.10992249055047	0.16	3.85876813700255	3.66982473754694	4.04771153645816	0.179048611268107	9.60714703769731	9.16903534112628	10.0452587342683	2	1.49	2.73	3.71553294114687	3.89306725963838	4.07060157812988	4.39577133765181	4.60580857350354	4.81584580935526	4.4882489254226	4.70149959134267	4.91552277709813	3.85876813700255	2.22633409606586	0.089314867607139	7.08506038872743	-0.00550477349531333	-0.00256770905558802	-0.00818352958938416	0.17668904555937	0.180164198579592	0.173519524712245	0.201205299850242	0.204777147605146	0.197992099873789	0.000302978967030556	0.000366569588828517	0.000374764833629363
136	9.10992249055047	0.16	3.86376946466255	3.67859164294515	4.04894728637995	0.186977449194233	9.72800954230525	9.29599552698581	10.1600235576247	2.01	1.47	2.72	3.75553789300827	3.93006949644256	4.10460109987684	4.44018288310629	4.64653208266376	4.85288128222123	4.53001823911002	4.74111651792398	4.95401291382365	3.86376946466255	2.21994154619633	0.111409443238038	7.05638284418117	-0.00550477349531333	-0.00256770905558802	-0.00818352958938416	0.17668904555937	0.180164198579592	0.173519524712245	0.201205299850242	0.204777147605146	0.197992099873789	0.000302978967030556	0.000366569588828517	0.000374764833629363
136	9.10992249055047	0.16	3.86600532277142	3.67856566337876	4.05344498216409	0.182865775507583	9.51568947630757	9.08730086806852	9.94407808454661	1.99	1.47	2.71	3.69841960951412	3.87276850058814	4.04711739166216	4.37964079213952	4.58610344268566	4.79256609323179	4.47034254338831	4.67898818133543	4.89121812875977	3.86600532277142	2.20198385456561	0.0796743087816443	6.94173301526666	-0.00550477349531333	-0.00256770905558802	-0.00818352958938416	0.17668904555937	0.180164198579592	0.173519524712245	0.201205299850242	0.204777147605146	0.197992099873789	0.000302978967030556	0.000366569588828517	0.000374764833629363
136	9.10992249055047	0.16	3.8753971665601	3.687030240027	4.0637640930932	0.179564586049549	9.57132693032614	9.13561327249321	10.0070405881591	1.99	1.48	2.7	3.71570923867187	3.89292616057245	4.07014308247303	4.39950498750327	4.6093348427721	4.81916469804093	4.49257216358294	4.70660229488352	4.92247740504773	3.8753971665601	2.2035404968871	0.118913536044102	7.01486970022267	-0.00550477349531333	-0.00256770905558802	-0.00818352958938416	0.17668904555937	0.180164198579592	0.173519524712245	0.201205299850242	0.204777147605146	0.197992099873789	0.000302978967030556	0.000366569588828517	0.000374764833629363
136	9.10992249055047	0.16	3.8755415392147	3.68826287133875	4.06282020709066	0.17669735502358	9.38742732570652	8.95587994324921	9.81897470816383	1.98	1.47	2.69	3.66576468826631	3.84240296010002	4.01904123193373	4.34636555965401	4.55579921579465	4.76523287193529	4.43651088474792	4.64989960279335	4.86418087308347	3.8755415392147	2.19436326382934	0.167080672394246	7.01407865634796	-0.00550477349531333	-0.00256770905558802	-0.00818352958938416	0.17668904555937	0.180164198579592	0.173519524712245	0.201205299850242	0.204777147605146	0.197992099873789	0.000302978967030556	0.000366569588828517	0.000374764833629363
136	9.10992249055047	0.16	3.87651832385763	3.6880906241434	4.06494602357186	0.177626877956043	9.46330070816936	9.0296501387472	9.89695127759152	1.99	1.46	2.69	3.67464750282829	3.85112310903027	4.02759871523225	4.35141055851776	4.56038783199966	4.76936510548155	4.43893032898547	4.65443106521178	4.86577404650421	3.87651832385763	2.195708867224	-0.14281793107988	6.71026595609084	-0.00550477349531333	-0.00256770905558802	-0.00818352958938416	0.17668904555937	0.180164198579592	0.173519524712245	0.201205299850242	0.204777147605146	0.197992099873789	0.000302978967030556	0.000366569588828517	0.000374764833629363
136	9.10992249055047	0.16	3.87670659225443	3.69085366816326	4.06255951634561	0.186742822212053	9.74070806958366	9.30779600499572	10.1736201341716	2	1.47	2.69	3.77397770610772	3.94950803354325	4.12503836097878	4.46548332184125	4.67317605631929	4.88086879079733	4.55745200165846	4.76999707654488	4.98404247700608	3.87670659225443	2.21270323899964	0.112358305185776	7.04516248741777	-0.00550477349531333	-0.00256770905558802	-0.00818352958938416	0.17668904555937	0.180164198579592	0.173519524712245	0.201205299850242	0.204777147605146	0.197992099873789	0.000302978967030556	0.000366569588828517	0.000374764833629363
136	9.10992249055047	0.16	3.87868983468296	3.6915654709441	4.06581419842182	0.183668370529669	9.59364056884366	9.16289904843477	10.0243820892526	2	1.47	2.7	3.72067514430754	3.89558149874133	4.07048785317513	4.40381138972393	4.61083150459988	4.81785161947583	4.49662567327182	4.70853711198137	4.91948050249008	3.87868983468296	2.21295343106681	0.0656315371336012	6.98934453801759	-0.00550477349531333	-0.00256770905558802	-0.00818352958938416	0.17668904555937	0.180164198579592	0.173519524712245	0.201205299850242	0.204777147605146	0.197992099873789	0.000302978967030556	0.000366569588828517	0.000374764833629363
136	9.10992249055047	0.16	3.88106414849931	3.69289997863205	4.06922831836658	0.18024294620268	9.55531196270581	9.12132620158691	9.98929772382472	2.01	1.49	2.71	3.68698151619302	3.8624052916587	4.03782906712438	4.35964086924464	4.56706926496576	4.77449766068688	4.45214640683747	4.66653359388252	4.87689463885971	3.88106414849931	2.2212000061237	0.000190163073878349	6.98557470920268	-0.00550477349531333	-0.00256770905558802	-0.00818352958938416	0.17668904555937	0.180164198579592	0.173519524712245	0.201205299850242	0.204777147605146	0.197992099873789	0.000302978967030556	0.000366569588828517	0.000374764833629363
136	9.10992249055047	0.16	3.88157268679224	3.69369629107217	4.0694490825123	0.184740293705087	9.58636309423743	9.15748070222971	10.0152454862451	1.99	1.46	2.7	3.72188742848428	3.89619868668034	4.0705099448764	4.40612255147798	4.61247934771965	4.81883614396132	4.4947984023532	4.70642045101792	4.91521089188191	3.88157268679224	2.20328563702376	-0.262565898483884	6.62167976877103	-0.00550477349531333	-0.00256770905558802	-0.00818352958938416	0.17668904555937	0.180164198579592	0.173519524712245	0.201205299850242	0.204777147605146	0.197992099873789	0.000302978967030556	0.000366569588828517	0.000374764833629363
136	9.10992249055047	0.16	3.88167051204268	3.69419377070834	4.06914725337703	0.18684641607063	9.70922489325922	9.27785916987027	10.1405906166482	1.98	1.46	2.69	3.79183764334856	3.9681357265646	4.14443380978064	4.49436650530745	4.70332803654442	4.91228956778138	4.58552925429384	4.80008024991203	5.0140824466723	3.88167051204268	2.19342122570993	-0.0943416119425751	6.75725209803117	-0.00550477349531333	-0.00256770905558802	-0.00818352958938416	0.17668904555937	0.180164198579592	0.173519524712245	0.201205299850242	0.204777147605146	0.197992099873789	0.000302978967030556	0.000366569588828517	0.000374764833629363
136	9.10992249055047	0.16	3.88309427486174	3.69658842120675	4.06960012851673	0.181434668655771	9.529449226118	9.09837554924528	9.96052290299071	2.01	1.48	2.72	3.68083386762512	3.85522880007066	4.0296237325162	4.35317050922712	4.55942020812222	4.76566990701732	4.44185506307756	4.65301407299517	4.86210654190091	3.88309427486174	2.21938415170811	0.0277851777687213	6.98749522599033	-0.00550477349531333	-0.00256770905558802	-0.00818352958938416	0.17668904555937	0.180164198579592	0.173519524712245	0.201205299850242	0.204777147605146	0.197992099873789	0.000302978967030556	0.000366569588828517	0.000374764833629363
136	9.10992249055047	0.16	3.88574078622592	3.69648807268592	4.07499349976592	0.177293159591187	9.57436311348075	9.1351213500363	10.0136048769252	1.99	1.49	2.69	3.71870162437423	3.89750702789603	4.07631243141784	4.40386953642971	4.61561969792625	4.82736985942279	4.50057428407785	4.71812512585543	4.9318435021074	3.88574078622592	2.21058685108972	0.120188370522862	7.06829138327859	-0.00550477349531333	-0.00256770905558802	-0.00818352958938416	0.17668904555937	0.180164198579592	0.173519524712245	0.201205299850242	0.204777147605146	0.197992099873789	0.000302978967030556	0.000366569588828517	0.000374764833629363
136	9.10992249055047	0.16	3.88990916530398	3.70002360267062	4.07979472793734	0.177419938362475	9.43507431900987	9.00241070806392	9.86773792995583	2	1.47	2.69	3.65612913074092	3.83184584519542	4.00756255964993	4.32757388311116	4.53556081057106	4.74354773803096	4.41921597025319	4.63245907475129	4.84303627189628	3.88990916530398	2.19902329624187	-0.0395484191033605	6.84006357743486	-0.00550477349531333	-0.00256770905558802	-0.00818352958938416	0.17668904555937	0.180164198579592	0.173519524712245	0.201205299850242	0.204777147605146	0.197992099873789	0.000302978967030556	0.000366569588828517	0.000374764833629363
136	9.10992249055047	0.16	3.89063275615172	3.70376761204651	4.07749790025694	0.180734083626729	9.57691925179075	9.14267367190519	10.0111648316763	2.03	1.49	2.74	3.66818524712957	3.84241144035599	4.01663763358241	4.33047999503152	4.53616291275436	4.74184583047721	4.42040999577712	4.62991896718107	4.84030989881327	3.89063275615172	2.23723631211184	0.021737376861235	7.05333949439833	-0.00550477349531333	-0.00256770905558802	-0.00818352958938416	0.17668904555937	0.180164198579592	0.173519524712245	0.201205299850242	0.204777147605146	0.197992099873789	0.000302978967030556	0.000366569588828517	0.000374764833629363
136	9.10992249055047	0.16	3.89073895485959	3.70264258350086	4.07883532621831	0.182801681919352	9.68506269823651	9.24895551224661	10.1211698842264	1.98	1.48	2.66	3.78510475384885	3.96358019150149	4.14205562915414	4.48770219397193	4.69930653921744	4.91091088446295	4.58821833175241	4.80370774799856	5.01888790947059	3.89073895485959	2.19425730654305	0.0679649591163769	6.93311710216338	-0.00550477349531333	-0.00256770905558802	-0.00818352958938416	0.17668904555937	0.180164198579592	0.173519524712245	0.201205299850242	0.204777147605146	0.197992099873789	0.000302978967030556	0.000366569588828517	0.000374764833629363
136	9.10992249055047	0.16	3.89113140921666	3.70128397067161	4.0809788477617	0.179881466508815	9.57486990613972	9.13946316043939	10.0102766518401	1.99	1.48	2.7	3.71593941003415	3.89296786973033	4.06999632942651	4.39943429757614	4.60902465718518	4.81861501679421	4.49284853894383	4.70701531989148	4.92051939492084	3.89113140921666	2.20215848587465	-0.120549169833633	6.78831312062805	-0.00550477349531333	-0.00256770905558802	-0.00818352958938416	0.17668904555937	0.180164198579592	0.173519524712245	0.201205299850242	0.204777147605146	0.197992099873789	0.000302978967030556	0.000366569588828517	0.000374764833629363
136	9.10992249055047	0.16	3.89117863389411	3.70473495810533	4.07762230968289	0.188124767608671	9.65508733800613	9.22792295632235	10.0822517196899	1.98	1.46	2.69	3.76827691496305	3.94271201655768	4.1171471181523	4.46562608155832	4.67234176535724	4.87905744915615	4.55861232486726	4.7700393893888	4.98028952374658	3.89117863389411	2.1969518449882	-0.0570992562168185	6.79395615432965	-0.00550477349531333	-0.00256770905558802	-0.00818352958938416	0.17668904555937	0.180164198579592	0.173519524712245	0.201205299850242	0.204777147605146	0.197992099873789	0.000302978967030556	0.000366569588828517	0.000374764833629363
136	9.10992249055047	0.16	3.892658311405	3.7007708068326	4.0845458159774	0.176690972525502	9.56439581721487	9.1247034092475	10.0040882251823	1.99	1.48	2.7	3.71529431603333	3.89432333548273	4.07335235493213	4.40004901541983	4.61207433394183	4.82409965246382	4.49329766230898	4.70822329812222	4.92505496488931	3.892658311405	2.20100833542435	0.0392823137221856	6.95395863053326	-0.00550477349531333	-0.00256770905558802	-0.00818352958938416	0.17668904555937	0.180164198579592	0.173519524712245	0.201205299850242	0.204777147605146	0.197992099873789	0.000302978967030556	0.000366569588828517	0.000374764833629363
136	9.10992249055047	0.16	3.89296145511335	3.70534661423262	4.08057629599407	0.184701461336844	9.64568986263476	9.21409762212267	10.0772821031469	2.01	1.48	2.72	3.72434545063449	3.89879537111515	4.07324529159581	4.40378693492492	4.61006218269512	4.81633743046531	4.49451685406865	4.70650209931014	4.91602895037374	3.89296145511335	2.21857510925666	-0.0660810563542158	6.88742199190707	-0.00550477349531333	-0.00256770905558802	-0.00818352958938416	0.17668904555937	0.180164198579592	0.173519524712245	0.201205299850242	0.204777147605146	0.197992099873789	0.000302978967030556	0.000366569588828517	0.000374764833629363
136	9.10992249055047	0.16	3.89789144203215	3.70784047650774	4.08794240755656	0.178617401250896	9.5577751776999	9.1212745784434	9.99427577695641	2.01	1.48	2.71	3.68509615076636	3.86144723682279	4.03779832287921	4.35693629239552	4.56543843605948	4.77394057972345	4.45035342527811	4.66360980485388	4.87599498217588	3.89789144203215	2.21246937821639	-0.185067161851365	6.75961113862831	-0.00550477349531333	-0.00256770905558802	-0.00818352958938416	0.17668904555937	0.180164198579592	0.173519524712245	0.201205299850242	0.204777147605146	0.197992099873789	0.000302978967030556	0.000366569588828517	0.000374764833629363
136	9.10992249055047	0.16	3.90046081289539	3.71210587568261	4.08881575010817	0.177101700578251	9.45836780953954	9.02416254669157	9.8925730723875	1.99	1.48	2.68	3.67899804216765	3.85601616475258	4.03303428733751	4.3582594617863	4.56796082580465	4.77766218982301	4.45213774156933	4.66787367844164	4.8812460341696	3.90046081289539	2.20075114963758	-0.0404075782829563	6.84455262684797	-0.00550477349531333	-0.00256770905558802	-0.00818352958938416	0.17668904555937	0.180164198579592	0.173519524712245	0.201205299850242	0.204777147605146	0.197992099873789	0.000302978967030556	0.000366569588828517	0.000374764833629363
136	9.10992249055047	0.16	3.90061804294776	3.71316782916061	4.08806825673491	0.185186533182423	9.70810585216267	9.27441918659644	10.1417925177289	2	1.49	2.71	3.76137615129232	3.93726411237907	4.11315207346583	4.45081137077486	4.65893842473046	4.86706547868606	4.54586973923382	4.75872096143212	4.9706771813361	3.90061804294776	2.22000169815625	0.0105896136951106	6.98746744986508	-0.00550477349531333	-0.00256770905558802	-0.00818352958938416	0.17668904555937	0.180164198579592	0.173519524712245	0.201205299850242	0.204777147605146	0.197992099873789	0.000302978967030556	0.000366569588828517	0.000374764833629363
136	9.10992249055047	0.16	3.90150854911079	3.71156690218491	4.09145019603667	0.183193175542467	9.73291978101577	9.29523107017943	10.1706084918521	2	1.48	2.71	3.76166276970213	3.93878987023802	4.11591697077391	4.4490672341464	4.65856245674339	4.86805767934039	4.5447206777888	4.75874661245507	4.97157505748097	3.90150854911079	2.21668679266128	0.1535824361689	7.11802384750959	-0.00550477349531333	-0.00256770905558802	-0.00818352958938416	0.17668904555937	0.180164198579592	0.173519524712245	0.201205299850242	0.204777147605146	0.197992099873789	0.000302978967030556	0.000366569588828517	0.000374764833629363
136	9.10992249055047	0.16	3.90247500760548	3.71332530210506	4.09162471310589	0.181130765972164	9.659902539555	9.22248008022232	10.0973249988877	2.01	1.5	2.71	3.72167013378175	3.89818904068999	4.07470794759822	4.39908007044905	4.60772854748332	4.81637702451758	4.49509945419193	4.70701764601146	4.91980491598236	3.90247500760548	2.22857217253292	-0.0516170687693499	6.9707130919976	-0.00550477349531333	-0.00256770905558802	-0.00818352958938416	0.17668904555937	0.180164198579592	0.173519524712245	0.201205299850242	0.204777147605146	0.197992099873789	0.000302978967030556	0.000366569588828517	0.000374764833629363
136	9.10992249055047	0.16	3.90624247300292	3.71599706401616	4.09648788198968	0.178061978180336	9.55083345324427	9.11382244362753	9.987844462861	2.01	1.48	2.68	3.68671245008395	3.86349161600947	4.040270781935	4.36002825652878	4.5690931535167	4.77815805050461	4.4552116775859	4.66690956438821	4.88093083510556	3.90624247300292	2.20108504505627	0.00772852718168263	6.9026734249828	-0.00550477349531333	-0.00256770905558802	-0.00818352958938416	0.17668904555937	0.180164198579592	0.173519524712245	0.201205299850242	0.204777147605146	0.197992099873789	0.000302978967030556	0.000366569588828517	0.000374764833629363
136	9.10992249055047	0.16	3.90932701486348	3.72149615455082	4.09715787517614	0.186869487053566	9.64029243518947	9.21202178911711	10.0685630812618	1.98	1.47	2.7	3.77039497747149	3.94568217608161	4.12096937469173	4.47036697514822	4.67819615710793	4.88602533906764	4.56234009078636	4.77478964538017	4.98818163690811	3.90932701486348	2.19912706706188	0.0151877079943903	6.87265882258198	-0.00550477349531333	-0.00256770905558802	-0.00818352958938416	0.17668904555937	0.180164198579592	0.173519524712245	0.201205299850242	0.204777147605146	0.197992099873789	0.000302978967030556	0.000366569588828517	0.000374764833629363
136	9.10992249055047	0.16	3.91189993097081	3.72305590751982	4.10074395442179	0.18821818305035	9.76124475782692	9.32951573809354	10.1929737775603	2.01	1.47	2.72	3.77076712973535	3.94526167396088	4.11975621818641	4.45861867780271	4.66494397111595	4.8712692644292	4.54898781175364	4.76145515117248	4.97017594581639	3.91189993097081	2.21441345669379	0.00399710065095766	6.93960366573489	-0.00550477349531333	-0.00256770905558802	-0.00818352958938416	0.17668904555937	0.180164198579592	0.173519524712245	0.201205299850242	0.204777147605146	0.197992099873789	0.000302978967030556	0.000366569588828517	0.000374764833629363
136	9.10992249055047	0.16	3.91326328156701	3.72424177742691	4.10228478570711	0.180832157942678	9.55125968960679	9.11832096228787	9.98419841692571	2.01	1.49	2.72	3.68442369095739	3.85936047046581	4.03429724997423	4.35627400196067	4.56311029671949	4.76994659147831	4.45072056000406	4.65984123792196	4.87184231324767	3.91326328156701	2.22104226176424	-0.132107145202585	6.833941192355	-0.00550477349531333	-0.00256770905558802	-0.00818352958938416	0.17668904555937	0.180164198579592	0.173519524712245	0.201205299850242	0.204777147605146	0.197992099873789	0.000302978967030556	0.000366569588828517	0.000374764833629363
136	9.10992249055047	0.16	3.91530107999841	3.72671227986444	4.10388988013238	0.181644789653592	9.68726783990615	9.24936483144374	10.1251708483686	1.99	1.47	2.71	3.7653078491109	3.94357302352671	4.12183819794252	4.45908873078089	4.67020034825884	4.8813119657368	4.54982317750067	4.76521667629174	4.98014199330245	3.91530107999841	2.2129950389421	0.190403908165313	7.10066770603252	-0.00550477349531333	-0.00256770905558802	-0.00818352958938416	0.17668904555937	0.180164198579592	0.173519524712245	0.201205299850242	0.204777147605146	0.197992099873789	0.000302978967030556	0.000366569588828517	0.000374764833629363
136	9.10992249055047	0.16	3.91574981620017	3.72393967329249	4.10755995910785	0.175037661582968	9.42004878011201	8.98451521584361	9.85558234438041	1.99	1.47	2.71	3.65424511434206	3.83138838374776	4.00853165315346	4.32672758404499	4.536470128971	4.74621267389702	4.41681635703891	4.63167700828821	4.84318690241173	3.91574981620017	2.19998611555827	-0.00169516754741274	6.89066056862703	-0.00550477349531333	-0.00256770905558802	-0.00818352958938416	0.17668904555937	0.180164198579592	0.173519524712245	0.201205299850242	0.204777147605146	0.197992099873789	0.000302978967030556	0.000366569588828517	0.000374764833629363
136	9.10992249055047	0.16	3.91724063714574	3.72867974801419	4.10580152627729	0.18334908162973	9.73314959575176	9.29567843931522	10.1706207521883	2.01	1.47	2.7	3.75242756219671	3.92902347564135	4.10561938908599	4.43574616905188	4.64450027117603	4.85325437330018	4.52740431666546	4.7415483926756	4.95418925073935	3.91724063714574	2.21914808015004	0.0215765382474406	6.9817450077237	-0.00550477349531333	-0.00256770905558802	-0.00818352958938416	0.17668904555937	0.180164198579592	0.173519524712245	0.201205299850242	0.204777147605146	0.197992099873789	0.000302978967030556	0.000366569588828517	0.000374764833629363
136	9.10992249055047	0.16	3.91743204134899	3.72970100846826	4.10516307422971	0.183624548909149	9.6939421674991	9.25863362509443	10.1292507099038	1.98	1.47	2.67	3.78377266882615	3.96167241429108	4.13957215975601	4.48475362076706	4.69561103674784	4.90646845272862	4.58217336586243	4.79555065116503	5.01382508297795	3.91743204134899	2.19621256284157	-0.0349436845874374	6.82515835346506	-0.00550477349531333	-0.00256770905558802	-0.00818352958938416	0.17668904555937	0.180164198579592	0.173519524712245	0.201205299850242	0.204777147605146	0.197992099873789	0.000302978967030556	0.000366569588828517	0.000374764833629363
136	9.10992249055047	0.16	3.92051425803456	3.73195706410022	4.10907145196891	0.184622259891771	9.74284958333355	9.30679529719312	10.178903869474	2	1.48	2.71	3.77579907279095	3.95270780632591	4.12961653986087	4.46820904285849	4.67755948436841	4.88690992587834	4.55977977424461	4.77491886525395	4.98785394639439	3.92051425803456	2.21607258470932	-0.151927948802404	6.79217120380317	-0.00550477349531333	-0.00256770905558802	-0.00818352958938416	0.17668904555937	0.180164198579592	0.173519524712245	0.201205299850242	0.204777147605146	0.197992099873789	0.000302978967030556	0.000366569588828517	0.000374764833629363
136	9.10992249055047	0.16	3.92185519321415	3.73336318652471	4.11034719990359	0.179851499885984	9.58036396931665	9.14466313444146	10.0160648041918	2.01	1.49	2.72	3.69197513978114	3.8678806517822	4.04378616378325	4.36441484389253	4.57235899265661	4.78030314142069	4.45655843375317	4.66789030525882	4.8819167255463	3.92185519321415	2.22780490024225	-0.0143218161570421	6.99698570178334	-0.00550477349531333	-0.00256770905558802	-0.00818352958938416	0.17668904555937	0.180164198579592	0.173519524712245	0.201205299850242	0.204777147605146	0.197992099873789	0.000302978967030556	0.000366569588828517	0.000374764833629363
136	9.10992249055047	0.16	3.92448992354169	3.73511479722397	4.1138650498594	0.187442106215008	9.9154507193299	9.47578439029995	10.3551170483599	1.99	1.49	2.7	3.85368727169644	4.03249426710578	4.21130126251511	4.56277745223592	4.77448547871431	4.98619350519271	4.66053768860342	4.87736032419123	5.09186009001392	3.92448992354169	2.20931713681327	0.00823467737538039	6.94484479945044	-0.00550477349531333	-0.00256770905558802	-0.00818352958938416	0.17668904555937	0.180164198579592	0.173519524712245	0.201205299850242	0.204777147605146	0.197992099873789	0.000302978967030556	0.000366569588828517	0.000374764833629363
136	9.10992249055047	0.16	3.92512533606021	3.7357387800791	4.11451189204131	0.183782816082333	9.63185995682735	9.19956741456599	10.0641524990887	2	1.47	2.71	3.72901836799748	3.9042469149277	4.07947546185791	4.41201054046143	4.61933325109238	4.82665596172333	4.50281663147016	4.71479637740109	4.92495634309607	3.92512533606021	2.20650040655989	-0.0859462332394166	6.83675514284275	-0.00550477349531333	-0.00256770905558802	-0.00818352958938416	0.17668904555937	0.180164198579592	0.173519524712245	0.201205299850242	0.204777147605146	0.197992099873789	0.000302978967030556	0.000366569588828517	0.000374764833629363
136	9.10992249055047	0.16	3.92802768539096	3.73891394921405	4.11714142156787	0.185144015137595	9.78997697728796	9.35257128628521	10.2273826682907	2	1.48	2.71	3.79965578985855	3.97735997574088	4.1550641616232	4.49779705977399	4.7081522627122	4.91850746565041	4.59226276596163	4.80672904266311	5.02267469980819	3.92802768539096	2.21317752368664	-0.0543649740330092	6.87733907993293	-0.00550477349531333	-0.00256770905558802	-0.00818352958938416	0.17668904555937	0.180164198579592	0.173519524712245	0.201205299850242	0.204777147605146	0.197992099873789	0.000302978967030556	0.000366569588828517	0.000374764833629363
136	9.10992249055047	0.16	3.93271791868022	3.74344349151914	4.1219923458413	0.179063026108042	9.51771934902322	9.08370707605711	9.95173162198932	2.03	1.48	2.74	3.63778907932106	3.81159973764237	3.98541039596367	4.29289722091791	4.4980084233004	4.7031196256829	4.37916005208196	4.59035666011152	4.79927996546197	3.93271791868022	2.22478115190183	0.0194789770251643	7.01520561471029	-0.00550477349531333	-0.00256770905558802	-0.00818352958938416	0.17668904555937	0.180164198579592	0.173519524712245	0.201205299850242	0.204777147605146	0.197992099873789	0.000302978967030556	0.000366569588828517	0.000374764833629363
136	9.10992249055047	0.16	3.93593166125713	3.74540192234943	4.12646140016482	0.185687882286295	9.7276349137293	9.29379640577804	10.1614734216806	2.02	1.48	2.73	3.73513038072037	3.90948791133807	4.08384544195578	4.41110984365899	4.6170223932165	4.82293494277401	4.50170724833006	4.71057403740499	4.9211347407183	3.93593166125713	2.22013697299301	-0.0954830500486218	6.86897969056666	-0.00550477349531333	-0.00256770905558802	-0.00818352958938416	0.17668904555937	0.180164198579592	0.173519524712245	0.201205299850242	0.204777147605146	0.197992099873789	0.000302978967030556	0.000366569588828517	0.000374764833629363
136	9.10992249055047	0.16	3.93689540741702	3.74814166038252	4.12564915445152	0.175727623758545	9.46131215464148	9.02491300690946	9.89771130237351	2	1.49	2.71	3.6562914202116	3.83309118087618	4.00989094154076	4.32546919923681	4.53462701279611	4.74378482635541	4.41873076947445	4.63264925151708	4.84554807570508	3.93689540741702	2.21935370822486	0.188079262014075	7.15475775614985	-0.00550477349531333	-0.00256770905558802	-0.00818352958938416	0.17668904555937	0.180164198579592	0.173519524712245	0.201205299850242	0.204777147605146	0.197992099873789	0.000302978967030556	0.000366569588828517	0.000374764833629363
136	9.10992249055047	0.16	3.93825037227607	3.74774214879332	4.12875859575882	0.183607025304949	9.6765512268183	9.241998229185	10.1111042244516	2	1.48	2.73	3.73983336039715	3.91567799454538	4.0915226286936	4.42317549436823	4.6311504498347	4.83912540530116	4.51264705362927	4.72460422248033	4.93753707561774	3.93825037227607	2.21527845868264	0.0605051579069889	7.00649891725326	-0.00550477349531333	-0.00256770905558802	-0.00818352958938416	0.17668904555937	0.180164198579592	0.173519524712245	0.201205299850242	0.204777147605146	0.197992099873789	0.000302978967030556	0.000366569588828517	0.000374764833629363
136	9.10992249055047	0.16	3.94008731828265	3.75029895021147	4.12987568635383	0.181191790359391	9.5853678636593	9.15140977406121	10.0193259532574	1.99	1.46	2.69	3.7261171199534	3.90280887640571	4.07950063285802	4.41285335941246	4.62211001612507	4.83136667283768	4.50255038972017	4.71865434148828	4.9308102315913	3.94008731828265	2.20266531521923	0.062491766020986	6.94704500882591	-0.00550477349531333	-0.00256770905558802	-0.00818352958938416	0.17668904555937	0.180164198579592	0.173519524712245	0.201205299850242	0.204777147605146	0.197992099873789	0.000302978967030556	0.000366569588828517	0.000374764833629363
136	9.10992249055047	0.16	3.94766949438827	3.75788806909714	4.13745091967939	0.185528661820435	9.64162680236838	9.21139760334603	10.0718560013907	2.01	1.48	2.7	3.71801026888464	3.89166432756495	4.06531838624526	4.39496084706122	4.60023268162831	4.8055045161954	4.48964427462541	4.69910934680093	4.90781677421528	3.94766949438827	2.20302236151697	0.127760709516445	7.0366004686678	-0.00550477349531333	-0.00256770905558802	-0.00818352958938416	0.17668904555937	0.180164198579592	0.173519524712245	0.201205299850242	0.204777147605146	0.197992099873789	0.000302978967030556	0.000366569588828517	0.000374764833629363
136	9.10992249055047	0.16	3.94842236309233	3.75788292247236	4.1389618037123	0.180442684883223	9.59820729714273	9.16256772936296	10.0338468649225	2	1.48	2.68	3.71935619253162	3.89619512807815	4.07303406362468	4.40194654864328	4.61123963639806	4.82053272415283	4.49703510816984	4.71016555820393	4.92580594596103	3.94842236309233	2.20197114603277	-0.00567897028186705	6.88309371236418	-0.00550477349531333	-0.00256770905558802	-0.00818352958938416	0.17668904555937	0.180164198579592	0.173519524712245	0.201205299850242	0.204777147605146	0.197992099873789	0.000302978967030556	0.000366569588828517	0.000374764833629363
136	9.10992249055047	0.16	3.94857961420202	3.75924557601226	4.13791365239178	0.179213495907217	9.5770488937648	9.14055455024848	10.0135432372811	2	1.47	2.71	3.70315448426221	3.87999342512315	4.05683236598409	4.38091246844821	4.59011678984967	4.79932111125113	4.46998586557363	4.68467494568485	4.89702481180695	3.94857961420202	2.21425919159512	0.0586985317782356	6.99753447697219	-0.00550477349531333	-0.00256770905558802	-0.00818352958938416	0.17668904555937	0.180164198579592	0.173519524712245	0.201205299850242	0.204777147605146	0.197992099873789	0.000302978967030556	0.000366569588828517	0.000374764833629363
136	9.10992249055047	0.16	3.94898649903653	3.75765866758458	4.14031433048847	0.18145187527639	9.56228696946678	9.12975290195099	9.99482103698256	2.01	1.47	2.7	3.69348323981883	3.86846687258274	4.04345050534664	4.36811900519624	4.57506439583291	4.78200978646958	4.45801567163818	4.66869315646623	4.88239508257309	3.94898649903653	2.19738553716465	0.140201407924006	7.01360638532873	-0.00550477349531333	-0.00256770905558802	-0.00818352958938416	0.17668904555937	0.180164198579592	0.173519524712245	0.201205299850242	0.204777147605146	0.197992099873789	0.000302978967030556	0.000366569588828517	0.000374764833629363
136	9.10992249055047	0.16	3.9499571161774	3.75834502748207	4.14156920487273	0.179972301553546	9.71464582605308	9.27301887877668	10.1562727733295	2	1.49	2.7	3.76544141145197	3.94477032444423	4.12409923743649	4.45681010878035	4.66906541297649	4.88132071717263	4.55165537289161	4.76903772077047	4.98570775040506	3.9499571161774	2.20570096826689	0.143430480842697	7.08563355834877	-0.00550477349531333	-0.00256770905558802	-0.00818352958938416	0.17668904555937	0.180164198579592	0.173519524712245	0.201205299850242	0.204777147605146	0.197992099873789	0.000302978967030556	0.000366569588828517	0.000374764833629363
136	9.10992249055047	0.16	3.95342934227839	3.76261127026441	4.14424741429237	0.1823103537764	9.72837913253761	9.28959972461467	10.1671585404606	1.97	1.47	2.65	3.82143423601724	4.00193357949844	4.18243292297965	4.53590877594267	4.75015518333383	4.96440159072499	4.6349836216108	4.85391083856198	5.07430583208088	3.95342934227839	2.18466001841119	0.126922917906448	6.93830869332394	-0.00550477349531333	-0.00256770905558802	-0.00818352958938416	0.17668904555937	0.180164198579592	0.173519524712245	0.201205299850242	0.204777147605146	0.197992099873789	0.000302978967030556	0.000366569588828517	0.000374764833629363
136	9.10992249055047	0.16	3.95500808521028	3.76472850991941	4.14528766050115	0.184542533245128	9.71296922641783	9.27813712481123	10.1478013280244	1.99	1.47	2.72	3.77733307831926	3.95436276206056	4.13139244580185	4.47341007920525	4.68306232727208	4.89271457533891	4.56385978966202	4.7791684922549	4.99107757106494	3.95500808521028	2.20774905648548	0.0181043489585717	6.93529248107162	-0.00550477349531333	-0.00256770905558802	-0.00818352958938416	0.17668904555937	0.180164198579592	0.173519524712245	0.201205299850242	0.204777147605146	0.197992099873789	0.000302978967030556	0.000366569588828517	0.000374764833629363
136	9.10992249055047	0.16	3.9591502067037	3.76945852973559	4.14884188367181	0.184618226402219	9.69538752937052	9.26145165758742	10.1293234011536	2	1.47	2.69	3.75911669402698	3.93524627285177	4.11137585167655	4.44890677376838	4.65735576327159	4.8658047527748	4.5429939969698	4.75507987789247	4.9686542212159	3.9591502067037	2.2005763585255	0.00786924460134051	6.885918643664	-0.00550477349531333	-0.00256770905558802	-0.00818352958938416	0.17668904555937	0.180164198579592	0.173519524712245	0.201205299850242	0.204777147605146	0.197992099873789	0.000302978967030556	0.000366569588828517	0.000374764833629363
136	9.10992249055047	0.16	3.96158148901855	3.77147886355906	4.15168411447804	0.1865934822981	9.8979398386079	9.45782342358158	10.3380562536342	2.01	1.48	2.7	3.82629187381895	4.00434699146375	4.18240210910855	4.52520790299224	4.7357868269493	4.94636575090636	4.62053766040857	4.83697287827976	5.05157138966337	3.96158148901855	2.21877866047033	0.0620234669929076	7.02970257577202	-0.00550477349531333	-0.00256770905558802	-0.00818352958938416	0.17668904555937	0.180164198579592	0.173519524712245	0.201205299850242	0.204777147605146	0.197992099873789	0.000302978967030556	0.000366569588828517	0.000374764833629363
136	9.10992249055047	0.16	3.96541498927621	3.7752616494033	4.15556832914912	0.180198759422988	9.56399099984609	9.12954608936024	9.99843591033194	2	1.48	2.7	3.70930690867969	3.88582055920871	4.06233420973773	4.39091420591002	4.59986329390036	4.8088123818907	4.48454148911459	4.69737538402968	4.91060463467658	3.96541498927621	2.20490328456926	0.203456013769162	7.12333161587162	-0.00550477349531333	-0.00256770905558802	-0.00818352958938416	0.17668904555937	0.180164198579592	0.173519524712245	0.201205299850242	0.204777147605146	0.197992099873789	0.000302978967030556	0.000366569588828517	0.000374764833629363
136	9.10992249055047	0.16	3.97139574280538	3.78063448596407	4.16215699964668	0.187142849479431	9.79189348530156	9.3572788519346	10.2265081186685	1.99	1.47	2.68	3.81002329792644	3.98698627027663	4.16394924262681	4.51224532549147	4.72182418691386	4.93140304833625	4.60871559666802	4.82190472553706	5.03504639386786	3.97139574280538	2.19789347883229	-0.160072292660201	6.70743631184075	-0.00550477349531333	-0.00256770905558802	-0.00818352958938416	0.17668904555937	0.180164198579592	0.173519524712245	0.201205299850242	0.204777147605146	0.197992099873789	0.000302978967030556	0.000366569588828517	0.000374764833629363
136	9.10992249055047	0.16	3.97185591847944	3.78075579224303	4.16295604471586	0.182969685589171	9.68900182646898	9.25296243988346	10.1250412130545	1.98	1.45	2.66	3.78906907767593	3.96762630916738	4.14618354065883	4.49300509988773	4.70473482433102	4.91646454877432	4.58756492339224	4.80453423758927	5.02045375700057	3.97185591847944	2.18497646182428	-0.245520983521877	6.54800278439505	-0.00550477349531333	-0.00256770905558802	-0.00818352958938416	0.17668904555937	0.180164198579592	0.173519524712245	0.201205299850242	0.204777147605146	0.197992099873789	0.000302978967030556	0.000366569588828517	0.000374764833629363
136	9.10992249055047	0.16	3.97347962008634	3.78264710370092	4.16431213647177	0.187660854873449	9.86953524862434	9.43221889736793	10.3068515998808	2.01	1.5	2.71	3.80473994117862	3.98114328875361	4.1575466363286	4.4968709683555	4.70536434890044	4.91385772944538	4.59397734764518	4.80755163034326	5.01845848229786	3.97347962008634	2.22139445687335	0.0503672000330621	7.03792076043798	-0.00550477349531333	-0.00256770905558802	-0.00818352958938416	0.17668904555937	0.180164198579592	0.173519524712245	0.201205299850242	0.204777147605146	0.197992099873789	0.000302978967030556	0.000366569588828517	0.000374764833629363
136	9.10992249055047	0.16	3.97669271247292	3.78587564994856	4.16750977499728	0.179809866859351	9.60366146727574	9.16683944915683	10.0404834853946	2	1.48	2.7	3.71219411259282	3.88908911908943	4.06598412558603	4.39119512647647	4.60044616962394	4.8096972127714	4.48510395703553	4.70030659162204	4.91152291911938	3.97669271247292	2.20684642657313	0.162871253926745	7.08012365925533	-0.00550477349531333	-0.00256770905558802	-0.00818352958938416	0.17668904555937	0.180164198579592	0.173519524712245	0.201205299850242	0.204777147605146	0.197992099873789	0.000302978967030556	0.000366569588828517	0.000374764833629363
136	9.10992249055047	0.16	3.97758865320805	3.78595798714322	4.16921931927287	0.18317477808379	9.60245840157463	9.17060998156019	10.0343068215891	2	1.48	2.73	3.71607642651869	3.8910682467653	4.06606006701192	4.39639012114471	4.60341823938341	4.81044635762211	4.48804494469689	4.69960891859255	4.90987601729982	3.97758865320805	2.20937255841844	0.0533481842204994	6.98834257738591	-0.00550477349531333	-0.00256770905558802	-0.00818352958938416	0.17668904555937	0.180164198579592	0.173519524712245	0.201205299850242	0.204777147605146	0.197992099873789	0.000302978967030556	0.000366569588828517	0.000374764833629363
136	9.10992249055047	0.16	3.98972454970465	3.79837205948449	4.18107703992481	0.18294020657434	9.71505005663863	9.27779529469844	10.1523048185788	1.99	1.48	2.68	3.78484094289344	3.96321734298626	4.14159374307907	4.48427425123297	4.69561436037699	4.906954469521	4.58193415791742	4.79822133309857	5.01256038693275	3.98972454970465	2.19707825443125	0.0708286180191125	6.95238222284978	-0.00550477349531333	-0.00256770905558802	-0.00818352958938416	0.17668904555937	0.180164198579592	0.173519524712245	0.201205299850242	0.204777147605146	0.197992099873789	0.000302978967030556	0.000366569588828517	0.000374764833629363
136	9.10992249055047	0.16	4.00174234999438	3.80989267821676	4.19359202177201	0.182016588151892	9.59035617517289	9.15737534564553	10.0233370047002	1.99	1.48	2.69	3.72304934296494	3.89908329724145	4.07511725151796	4.40780759539706	4.61621842459382	4.82462925379059	4.50059419832492	4.71504461449034	4.92838641878947	4.00174234999438	2.20001641441387	0.0425328756872816	6.94484666571961	-0.00550477349531333	-0.00256770905558802	-0.00818352958938416	0.17668904555937	0.180164198579592	0.173519524712245	0.201205299850242	0.204777147605146	0.197992099873789	0.000302978967030556	0.000366569588828517	0.000374764833629363
136	9.10992249055047	0.16	4.00358659582036	3.8111688399806	4.19600435166012	0.190051269260939	10.0319112406339	9.59085474119393	10.4729677400739	2.01	1.49	2.69	3.86622565706806	4.04402252714548	4.2218193972229	4.56890519056999	4.77901632080853	4.98912745104708	4.66741604758846	4.88458577802809	5.09942077023786	4.00358659582036	2.21353299636086	-0.0143587370025343	6.93962850163828	-0.00550477349531333	-0.00256770905558802	-0.00818352958938416	0.17668904555937	0.180164198579592	0.173519524712245	0.201205299850242	0.204777147605146	0.197992099873789	0.000302978967030556	0.000366569588828517	0.000374764833629363
136	9.10992249055047	0.16	4.01197118015754	3.81918181142297	4.20476054889211	0.183253925702169	9.82846576614205	9.38657006004211	10.270361472242	1.99	1.47	2.7	3.828086610096	4.00830313484993	4.18851965960386	4.53522052174847	4.74872710210292	4.96223368245736	4.6289075435459	4.84763630344696	5.06448694755606	4.01197118015754	2.20154857649632	-0.0469611492354534	6.83874481709405	-0.00550477349531333	-0.00256770905558802	-0.00818352958938416	0.17668904555937	0.180164198579592	0.173519524712245	0.201205299850242	0.204777147605146	0.197992099873789	0.000302978967030556	0.000366569588828517	0.000374764833629363
136	9.10992249055047	0.16	4.02518094188533	3.82889863516633	4.22146324860432	0.176774894196982	9.70195190360332	9.25606440567765	10.147839401529	1.99	1.47	2.68	3.76950163753807	3.95108784739175	4.13267405724543	4.46443282567332	4.67949558831741	4.8945583509615	4.55863491244717	4.77872061791515	4.99676332067414	4.02518094188533	2.19494222156248	0.182548351449697	7.0620070168993	-0.00550477349531333	-0.00256770905558802	-0.00818352958938416	0.17668904555937	0.180164198579592	0.173519524712245	0.201205299850242	0.204777147605146	0.197992099873789	0.000302978967030556	0.000366569588828517	0.000374764833629363
136	9.10992249055047	0.16	4.04513093992801	3.8507617664511	4.23950011340492	0.181783811465386	9.65981431819382	9.22335639912887	10.0962722372588	1.98	1.47	2.67	3.76749507644282	3.94577649483265	4.12405791322249	4.4649794653744	4.67626650252165	4.88755353966889	4.5612055928005	4.77552204669523	4.99187259695319	4.04513093992801	2.18011435547808	0.170660909257212	6.98679814096359	-0.00550477349531333	-0.00256770905558802	-0.00818352958938416	0.17668904555937	0.180164198579592	0.173519524712245	0.201205299850242	0.204777147605146	0.197992099873789	0.000302978967030556	0.000366569588828517	0.000374764833629363
136	9.10992249055047	0.17	3.81534166606297	3.63298683318578	3.99769649894016	0.186450339599826	9.62261870433966	9.1945426945439	10.0506947141354	2.01	1.48	2.72	3.70917128008209	3.88186146098351	4.05455164188492	4.38399458790413	4.58810293483365	4.79221128176317	4.47660591021901	4.68591913852687	4.89166114489918	3.81534166606297	2.23343159002916	0.161172261787687	7.16220831974041	-0.00550477349531333	-0.00256770905558802	-0.00818352958938416	0.17668904555937	0.180164198579592	0.173519524712245	0.201205299850242	0.204777147605146	0.197992099873789	0.000302978967030556	0.000366569588828517	0.000374764833629363
136	9.10992249055047	0.17	3.83027798928228	3.64754095035791	4.01301502820665	0.181742860869329	9.40426405410782	8.97929412135117	9.82923398686447	1.99	1.47	2.7	3.65815806378032	3.83129051332124	4.00442296286216	4.33291532912782	4.53798253276037	4.74304973639292	4.42037424282728	4.63208447706014	4.84083575561249	3.83027798928228	2.21430873581205	0.00570964751422396	6.92563283237675	-0.00550477349531333	-0.00256770905558802	-0.00818352958938416	0.17668904555937	0.180164198579592	0.173519524712245	0.201205299850242	0.204777147605146	0.197992099873789	0.000302978967030556	0.000366569588828517	0.000374764833629363
136	9.10992249055047	0.17	3.83228479699358	3.64982964394294	4.01473995004422	0.189772417340796	9.71061314041608	9.28329553346952	10.1379307473626	2	1.48	2.69	3.76411365982917	3.93737885811937	4.11064405640956	4.45382981503347	4.65884320617734	4.86385659732121	4.5485286398177	4.76009536830923	4.96986982598133	3.83228479699358	2.22212265325029	0.0483412280352395	7.00183312248156	-0.00550477349531333	-0.00256770905558802	-0.00818352958938416	0.17668904555937	0.180164198579592	0.173519524712245	0.201205299850242	0.204777147605146	0.197992099873789	0.000302978967030556	0.000366569588828517	0.000374764833629363
136	9.10992249055047	0.17	3.83631129409838	3.65295037864352	4.01967220955325	0.186567863510034	9.64539622400608	9.21647307612985	10.0743193718823	2.02	1.48	2.72	3.70247888561391	3.8747876294734	4.0470963733329	4.37215041244572	4.57562483291048	4.77909925337524	4.46408329717579	4.67285851211032	4.87977100081739	3.83631129409838	2.2350129544005	-0.0403584392019778	6.99278975607844	-0.00550477349531333	-0.00256770905558802	-0.00818352958938416	0.17668904555937	0.180164198579592	0.173519524712245	0.201205299850242	0.204777147605146	0.197992099873789	0.000302978967030556	0.000366569588828517	0.000374764833629363
136	9.10992249055047	0.17	3.8565002448438	3.67270445681356	4.04029603287403	0.185033201265403	9.63975473569255	9.20890257133091	10.0706069000542	2	1.49	2.73	3.73288533932051	3.90753391609741	4.08218249287431	4.41660701328517	4.62324452259412	4.82988203190308	4.50851032791949	4.7207217943447	4.93135184571353	3.8565002448438	2.22322602547257	-0.00616536023568191	6.95877881359124	-0.00550477349531333	-0.00256770905558802	-0.00818352958938416	0.17668904555937	0.180164198579592	0.173519524712245	0.201205299850242	0.204777147605146	0.197992099873789	0.000302978967030556	0.000366569588828517	0.000374764833629363
136	9.10992249055047	0.17	3.85921736988496	3.67471886899973	4.04371587077019	0.188570087046538	9.73223413288154	9.30228327249861	10.1621849932645	2.01	1.48	2.72	3.75430170944974	3.92782526305805	4.10134881666635	4.437759990034	4.64287293596298	4.84798588189196	4.53098548949574	4.74058154094218	4.95060642628646	3.85921736988496	2.22673305743515	0.0204064551575101	7.01254098145485	-0.00550477349531333	-0.00256770905558802	-0.00818352958938416	0.17668904555937	0.180164198579592	0.173519524712245	0.201205299850242	0.204777147605146	0.197992099873789	0.000302978967030556	0.000366569588828517	0.000374764833629363
136	9.10992249055047	0.17	3.8602254526555	3.67657336131368	4.04387754399732	0.189608993466655	9.59246368884646	9.17012081406192	10.014806563631	1.99	1.45	2.71	3.73910501079935	3.91131477677765	4.08352454275594	4.42961942547257	4.63363180876491	4.83764419205727	4.51829379346272	4.72486321425909	4.93291433812773	3.8602254526555	2.21069741901598	-0.102997925538906	6.75595923716146	-0.00550477349531333	-0.00256770905558802	-0.00818352958938416	0.17668904555937	0.180164198579592	0.173519524712245	0.201205299850242	0.204777147605146	0.197992099873789	0.000302978967030556	0.000366569588828517	0.000374764833629363
136	9.10992249055047	0.17	3.86408961110937	3.68243411077508	4.04574511144365	0.191249390579721	9.69553629812068	9.27092036642207	10.1201522298193	2	1.47	2.72	3.75287860868248	3.92476359787395	4.09664858706543	4.4389471750127	4.64225468019908	4.84556218538547	4.52776331833669	4.73464065755142	4.94432641671384	3.86408961110937	2.22287406360995	0.0717763874888867	7.02265189704438	-0.00550477349531333	-0.00256770905558802	-0.00818352958938416	0.17668904555937	0.180164198579592	0.173519524712245	0.201205299850242	0.204777147605146	0.197992099873789	0.000302978967030556	0.000366569588828517	0.000374764833629363
136	9.10992249055047	0.17	3.86651828859831	3.68324837595556	4.04978820124106	0.191577961033816	9.78604258608619	9.35791760647061	10.2141675657018	2	1.48	2.7	3.79168334007702	3.96515295382493	4.13862256757284	4.48576364593446	4.69098745215264	4.89621125837082	4.58008812038037	4.79027888011453	4.99844543896671	3.86651828859831	2.21712471601799	-0.151287389357525	6.78573449487826	-0.00550477349531333	-0.00256770905558802	-0.00818352958938416	0.17668904555937	0.180164198579592	0.173519524712245	0.201205299850242	0.204777147605146	0.197992099873789	0.000302978967030556	0.000366569588828517	0.000374764833629363
136	9.10992249055047	0.17	3.86853641973023	3.68353140770641	4.05354143175405	0.178936319390844	9.39064829111604	8.96224587259951	9.81905070963257	2.02	1.47	2.73	3.60904016797636	3.78155513336147	3.95407009874658	4.26401632549162	4.46783966758709	4.67166300968256	4.35296593836976	4.55722727826913	4.76494705106365	3.86853641973023	2.22456809359434	-0.0266646534784274	6.93705166746943	-0.00550477349531333	-0.00256770905558802	-0.00818352958938416	0.17668904555937	0.180164198579592	0.173519524712245	0.201205299850242	0.204777147605146	0.197992099873789	0.000302978967030556	0.000366569588828517	0.000374764833629363
136	9.10992249055047	0.17	3.87092303088227	3.68567681079442	4.05616925097013	0.185171118730881	9.66710745343764	9.23523023495975	10.0989846719155	1.99	1.46	2.69	3.76772265775447	3.94391681209915	4.12011096644383	4.46405600827663	4.6728135641723	4.88157112006798	4.55660455548995	4.77060019473552	4.98360498930885	3.87092303088227	2.21374203636616	0.067426677666144	6.98156381754684	-0.00550477349531333	-0.00256770905558802	-0.00818352958938416	0.17668904555937	0.180164198579592	0.173519524712245	0.201205299850242	0.204777147605146	0.197992099873789	0.000302978967030556	0.000366569588828517	0.000374764833629363
136	9.10992249055047	0.17	3.87159537015389	3.68862451609048	4.0545662242173	0.18950303288163	9.69978655976077	9.27257109994807	10.1270020195735	2.01	1.49	2.72	3.75058047543086	3.92338108759168	4.09618169975249	4.4354716686908	4.6398272943313	4.84418291997181	4.53113844984146	4.73928023223357	4.94982516716798	3.87159537015389	2.23147457330886	-0.105011292391515	6.89046504644147	-0.00550477349531333	-0.00256770905558802	-0.00818352958938416	0.17668904555937	0.180164198579592	0.173519524712245	0.201205299850242	0.204777147605146	0.197992099873789	0.000302978967030556	0.000366569588828517	0.000374764833629363
136	9.10992249055047	0.17	3.87307729307862	3.6891666531389	4.05698793301833	0.188448074774176	9.66820265364214	9.24091020619024	10.095495101094	2.02	1.48	2.74	3.71498206661426	3.88675992659392	4.05853778657357	4.38759530803284	4.59047427728654	4.79335324654023	4.47406473767947	4.68299900539594	4.88799205030671	3.87307729307862	2.23316427804355	-0.0419121383680646	6.9645460984393	-0.00550477349531333	-0.00256770905558802	-0.00818352958938416	0.17668904555937	0.180164198579592	0.173519524712245	0.201205299850242	0.204777147605146	0.197992099873789	0.000302978967030556	0.000366569588828517	0.000374764833629363
136	9.10992249055047	0.17	3.8732116476234	3.69025445225748	4.05616884298933	0.188426818639787	9.58912638625842	9.16529931178787	10.012953460729	2	1.48	2.72	3.70950641466268	3.88104355687408	4.05258069908548	4.38748851757353	4.59037730051646	4.79326608345939	4.48044955825986	4.6867029401929	4.89451276597105	3.8732116476234	2.22241652406525	-0.067101657830003	6.89218493304851	-0.00550477349531333	-0.00256770905558802	-0.00818352958938416	0.17668904555937	0.180164198579592	0.173519524712245	0.201205299850242	0.204777147605146	0.197992099873789	0.000302978967030556	0.000366569588828517	0.000374764833629363
136	9.10992249055047	0.17	3.87635083668216	3.69316015336421	4.05954152000011	0.182293796311903	9.59568076997434	9.16286242412214	10.0284991158265	2	1.47	2.72	3.71265835417384	3.8880300418833	4.06340172959276	4.39227500946882	4.59974917159544	4.80722333372206	4.48230199752513	4.69385036406352	4.90242878669182	3.87635083668216	2.23215208885869	0.0525356460838745	7.05603131493105	-0.00550477349531333	-0.00256770905558802	-0.00818352958938416	0.17668904555937	0.180164198579592	0.173519524712245	0.201205299850242	0.204777147605146	0.197992099873789	0.000302978967030556	0.000366569588828517	0.000374764833629363
136	9.10992249055047	0.17	3.87980912699485	3.69752348936683	4.06209476462288	0.196839290467261	9.90901433475129	9.48273629847201	10.3352923710306	2.01	1.48	2.75	3.83007054279133	4.00224394278931	4.1744173427873	4.52807125105093	4.73162192042277	4.93517258979462	4.62078005938159	4.8266372967601	5.03363569312525	3.87980912699485	2.23508581052632	0.0125402830146478	7.03695057830265	-0.00550477349531333	-0.00256770905558802	-0.00818352958938416	0.17668904555937	0.180164198579592	0.173519524712245	0.201205299850242	0.204777147605146	0.197992099873789	0.000302978967030556	0.000366569588828517	0.000374764833629363
136	9.10992249055047	0.17	3.88002326281759	3.69599829601182	4.06404822962337	0.191212010377908	9.77926298673336	9.3509284863647	10.207597487102	1.99	1.47	2.68	3.79928757568971	3.97332012741577	4.14735267914182	4.49743800164827	4.70345047005545	4.90946293846263	4.59261552081804	4.8028637288569	5.01343080710335	3.88002326281759	2.20612928875604	-0.0203196478869957	6.87366184125109	-0.00550477349531333	-0.00256770905558802	-0.00818352958938416	0.17668904555937	0.180164198579592	0.173519524712245	0.201205299850242	0.204777147605146	0.197992099873789	0.000302978967030556	0.000366569588828517	0.000374764833629363
136	9.10992249055047	0.17	3.8826831080668	3.69745249629515	4.06791371983845	0.185517750047656	9.66044219968589	9.22935785420196	10.0915265451698	2.01	1.49	2.73	3.72673641435231	3.90080461642563	4.07487281849895	4.4056519096834	4.61143085984636	4.81720981000931	4.4996153448685	4.70819351306725	4.92001575765511	3.8826831080668	2.22773371494477	0.0121759694857284	7.0088013377656	-0.00550477349531333	-0.00256770905558802	-0.00818352958938416	0.17668904555937	0.180164198579592	0.173519524712245	0.201205299850242	0.204777147605146	0.197992099873789	0.000302978967030556	0.000366569588828517	0.000374764833629363
136	9.10992249055047	0.17	3.88300964330319	3.69953650712374	4.06648277948263	0.189638915926069	9.68974027557686	9.26315598249922	10.1163245686545	2.01	1.48	2.71	3.735446849169	3.90747061261338	4.07949437605776	4.41469363172048	4.61799787981906	4.82130212791763	4.50708801334309	4.71384091444706	4.92213962286027	3.88300964330319	2.22608094791839	0.037183354788632	7.02102568014446	-0.00550477349531333	-0.00256770905558802	-0.00818352958938416	0.17668904555937	0.180164198579592	0.173519524712245	0.201205299850242	0.204777147605146	0.197992099873789	0.000302978967030556	0.000366569588828517	0.000374764833629363
136	9.10992249055047	0.17	3.88483436299014	3.70294092993308	4.06672779604719	0.188364522125251	9.55740887892224	9.13489761533379	9.9799201425107	2.01	1.47	2.75	3.68594793469982	3.85643200414326	4.0269160735867	4.35675938578509	4.55827011866392	4.75978085154274	4.44339767588048	4.64856898435518	4.8535372015277	3.88483436299014	2.23265138961741	0.184828428404218	7.18815933934116	-0.00550477349531333	-0.00256770905558802	-0.00818352958938416	0.17668904555937	0.180164198579592	0.173519524712245	0.201205299850242	0.204777147605146	0.197992099873789	0.000302978967030556	0.000366569588828517	0.000374764833629363
136	9.10992249055047	0.17	3.88531279423654	3.70050829914084	4.07011728933224	0.183418186361727	9.48986114290994	9.06342335684803	9.91629892897186	2.01	1.47	2.71	3.66009934892551	3.83230852438493	4.00451769984435	4.32696848302802	4.53055412474561	4.73413976646321	4.41643877258742	4.62266712299611	4.83237808977396	3.88531279423654	2.21571738527837	-0.0744521364893289	6.8484163629276	-0.00550477349531333	-0.00256770905558802	-0.00818352958938416	0.17668904555937	0.180164198579592	0.173519524712245	0.201205299850242	0.204777147605146	0.197992099873789	0.000302978967030556	0.000366569588828517	0.000374764833629363
136	9.10992249055047	0.17	3.88632365018058	3.70366389720689	4.06898340315428	0.197848709255535	9.82383316793901	9.40256399600175	10.2451023398763	2.01	1.47	2.71	3.80433942695491	3.97478771327799	4.14523599960106	4.49934862621295	4.70093586037884	4.90252309454473	4.59065744575663	4.79808894652739	5.00054198257012	3.88632365018058	2.21514717141438	0.10063174224249	7.01062495548303	-0.00550477349531333	-0.00256770905558802	-0.00818352958938416	0.17668904555937	0.180164198579592	0.173519524712245	0.201205299850242	0.204777147605146	0.197992099873789	0.000302978967030556	0.000366569588828517	0.000374764833629363
136	9.10992249055047	0.17	3.88722275693812	3.70345069962683	4.07099481424942	0.185663742181822	9.62849738662874	9.19904598863847	10.057948784619	2	1.48	2.73	3.72342134338464	3.89724681433003	4.07107228527542	4.40401219277928	4.60961059888478	4.81520900499028	4.49233011966247	4.70308030849053	4.91396516092403	3.88722275693812	2.22983127217541	-0.0389637520440282	6.9452532244409	-0.00550477349531333	-0.00256770905558802	-0.00818352958938416	0.17668904555937	0.180164198579592	0.173519524712245	0.201205299850242	0.204777147605146	0.197992099873789	0.000302978967030556	0.000366569588828517	0.000374764833629363
136	9.10992249055047	0.17	3.88738406066261	3.70539572677295	4.06937239455227	0.193174725113186	9.79344689672559	9.36719400676064	10.2196997866905	2	1.48	2.71	3.79759953861202	3.97040878939669	4.14321804018135	4.49331512272528	4.69778281659417	4.90225051046306	4.5880498087695	4.79719153196054	5.00386081805307	3.88738406066261	2.22224180999758	-0.0121548636833873	6.94412617676954	-0.00550477349531333	-0.00256770905558802	-0.00818352958938416	0.17668904555937	0.180164198579592	0.173519524712245	0.201205299850242	0.204777147605146	0.197992099873789	0.000302978967030556	0.000366569588828517	0.000374764833629363
136	9.10992249055047	0.17	3.88748556995475	3.7034955989953	4.0714755409142	0.193488111806882	9.7858762719731	9.36038061484717	10.211371929099	1.99	1.47	2.72	3.80536891514395	3.97834990959064	4.15133090403732	4.50521251820679	4.71000636578663	4.91480021336648	4.59810323133533	4.80547752569955	5.01406050945149	3.88748556995475	2.21468666800533	-0.0273163781511069	6.88053115666866	-0.00550477349531333	-0.00256770905558802	-0.00818352958938416	0.17668904555937	0.180164198579592	0.173519524712245	0.201205299850242	0.204777147605146	0.197992099873789	0.000302978967030556	0.000366569588828517	0.000374764833629363
136	9.10992249055047	0.17	3.88909821136207	3.70636997678795	4.0718264459362	0.196277066329132	9.90013138686915	9.47347669345337	10.3267860802849	2	1.46	2.7	3.8477880590282	4.02107996523915	4.19437187145011	4.55451956871295	4.75964037210167	4.96476117549038	4.64690108336917	4.85715404613927	5.06703830756273	3.88909821136207	2.20681721817056	0.0542983518766776	6.94108860746779	-0.00550477349531333	-0.00256770905558802	-0.00818352958938416	0.17668904555937	0.180164198579592	0.173519524712245	0.201205299850242	0.204777147605146	0.197992099873789	0.000302978967030556	0.000366569588828517	0.000374764833629363
136	9.10992249055047	0.17	3.88911606084072	3.70724460944663	4.07098751223481	0.195736841941395	9.92337220189189	9.49498227751439	10.3517621262694	2.01	1.47	2.72	3.83293271511262	4.00586508170161	4.17879744829061	4.53092440282103	4.7353484138991	4.93977242497717	4.62018772913471	4.82984776974247	5.03715712075929	3.88911606084072	2.23193185132188	-0.150108450531705	6.83088565714319	-0.00550477349531333	-0.00256770905558802	-0.00818352958938416	0.17668904555937	0.180164198579592	0.173519524712245	0.201205299850242	0.204777147605146	0.197992099873789	0.000302978967030556	0.000366569588828517	0.000374764833629363
136	9.10992249055047	0.17	3.88936929691787	3.70746605672294	4.07127253711281	0.196741439443647	9.86363910585359	9.4391817144514	10.2880964972558	2	1.47	2.71	3.82688090240705	3.99896656980719	4.17105223720733	4.52798549610777	4.73159815768439	4.93521081926102	4.62202993722031	4.83012860761026	5.03835225122356	3.88936929691787	2.21766171681218	-0.049547945983401	6.87182936271352	-0.00550477349531333	-0.00256770905558802	-0.00818352958938416	0.17668904555937	0.180164198579592	0.173519524712245	0.201205299850242	0.204777147605146	0.197992099873789	0.000302978967030556	0.000366569588828517	0.000374764833629363
136	9.10992249055047	0.17	3.89023465881831	3.70782877981424	4.07264053782239	0.189598143604974	9.61912401470444	9.19559236973951	10.0426556596694	2.01	1.48	2.74	3.71866072537163	3.88993522632341	4.06120972727519	4.39752318171981	4.60006480732016	4.8026064329205	4.48674702023206	4.69081352618339	4.8989518912342	3.89023465881831	2.22628229103613	-0.0484495017147885	6.91726177719598	-0.00550477349531333	-0.00256770905558802	-0.00818352958938416	0.17668904555937	0.180164198579592	0.173519524712245	0.201205299850242	0.204777147605146	0.197992099873789	0.000302978967030556	0.000366569588828517	0.000374764833629363
136	9.10992249055047	0.17	3.89084354237577	3.70548590552697	4.07620117922457	0.185909488569816	9.57553455312003	9.14879218393394	10.0022769223061	2.01	1.49	2.73	3.69112051791255	3.86329160706806	4.03546269622358	4.36276293926551	4.56626256582484	4.76976219238416	4.45348759449326	4.66103869945045	4.86963087894936	3.89084354237577	2.22404401543476	-0.0237174661910804	6.95788109506167	-0.00550477349531333	-0.00256770905558802	-0.00818352958938416	0.17668904555937	0.180164198579592	0.173519524712245	0.201205299850242	0.204777147605146	0.197992099873789	0.000302978967030556	0.000366569588828517	0.000374764833629363
136	9.10992249055047	0.17	3.89119531963106	3.70558826729472	4.07680237196739	0.187678670963425	9.59798705949339	9.17272778242663	10.0232463365602	2.01	1.48	2.72	3.69899358554905	3.87048361287537	4.04197364020168	4.37161499811915	4.57428860599358	4.776962213868	4.46088404735749	4.66858584869145	4.87619980956984	3.89119531963106	2.22030557935821	0.0788265681546338	7.02268526432664	-0.00550477349531333	-0.00256770905558802	-0.00818352958938416	0.17668904555937	0.180164198579592	0.173519524712245	0.201205299850242	0.204777147605146	0.197992099873789	0.000302978967030556	0.000366569588828517	0.000374764833629363
136	9.10992249055047	0.17	3.89256647710695	3.70795716852064	4.07717578569326	0.184194570324606	9.5389637816336	9.11142722860517	9.96650033466202	2	1.48	2.73	3.68715102928499	3.86016364322615	4.03317625716732	4.36090639707466	4.56553371201732	4.77016102695998	4.44987502015728	4.65945721255183	4.86621347281589	3.89256647710695	2.22199139233281	-0.0652949800938959	6.90186718656869	-0.00550477349531333	-0.00256770905558802	-0.00818352958938416	0.17668904555937	0.180164198579592	0.173519524712245	0.201205299850242	0.204777147605146	0.197992099873789	0.000302978967030556	0.000366569588828517	0.000374764833629363
136	9.10992249055047	0.17	3.89322667234432	3.70753210428784	4.0789212404008	0.185102147953377	9.6407856622111	9.20998590212699	10.0715854222952	1.99	1.47	2.71	3.74383219688271	3.91895103304073	4.09406986919875	4.43225707654838	4.63957718599253	4.84689729543669	4.52492154452964	4.73377850147987	4.9483001690508	3.89322667234432	2.20727180718373	0.0471463308749388	6.9442370792678	-0.00550477349531333	-0.00256770905558802	-0.00818352958938416	0.17668904555937	0.180164198579592	0.173519524712245	0.201205299850242	0.204777147605146	0.197992099873789	0.000302978967030556	0.000366569588828517	0.000374764833629363
136	9.10992249055047	0.17	3.89373144246032	3.70904569348399	4.07841719143666	0.185243402253599	9.58301000129766	9.15499235165688	10.0110276509384	2.01	1.49	2.73	3.69029958103761	3.86282985659379	4.03536013214997	4.36094818748206	4.56483287921241	4.76871757094276	4.45448220614736	4.65958911110299	4.87000365077539	3.89373144246032	2.22947639485664	-0.0168055882147236	6.98169693307069	-0.00550477349531333	-0.00256770905558802	-0.00818352958938416	0.17668904555937	0.180164198579592	0.173519524712245	0.201205299850242	0.204777147605146	0.197992099873789	0.000302978967030556	0.000366569588828517	0.000374764833629363
136	9.10992249055047	0.17	3.89675167247919	3.71347391356734	4.08002943139105	0.188237836935779	9.63699358450234	9.21078746779477	10.0631997012099	2	1.48	2.73	3.72876149557319	3.90130059309483	4.07383969061648	4.41047861095536	4.61456246026463	4.81864630957389	4.50111093160993	4.70733394103532	4.91566151317843	3.89675167247919	2.22664276709097	-0.0637468998132704	6.92851326724325	-0.00550477349531333	-0.00256770905558802	-0.00818352958938416	0.17668904555937	0.180164198579592	0.173519524712245	0.201205299850242	0.204777147605146	0.197992099873789	0.000302978967030556	0.000366569588828517	0.000374764833629363
136	9.10992249055047	0.17	3.89687612174129	3.71569423603067	4.0780580074519	0.193555650067902	9.81348930707705	9.38688533326564	10.2400932808885	2.01	1.48	2.74	3.78767926490409	3.95981719655698	4.13195512820987	4.47701865685251	4.68048486337713	4.88395106990175	4.56668598615355	4.77486752898812	4.98388063101142	3.89687612174129	2.2398190480854	0.0227666579134824	7.0440399427426	-0.00550477349531333	-0.00256770905558802	-0.00818352958938416	0.17668904555937	0.180164198579592	0.173519524712245	0.201205299850242	0.204777147605146	0.197992099873789	0.000302978967030556	0.000366569588828517	0.000374764833629363
136	9.10992249055047	0.17	3.89884869751563	3.7134169774294	4.08428041760186	0.185043274497633	9.63754600710124	9.2068069493412	10.0682850648613	1.99	1.47	2.69	3.75147546807176	3.92698767520486	4.10249988233795	4.44360741017829	4.65150090457297	4.85939439896764	4.5348714446203	4.7477255378748	4.96074823106816	3.89884869751563	2.20327582128779	0.0229400383601233	6.90112560276609	-0.00550477349531333	-0.00256770905558802	-0.00818352958938416	0.17668904555937	0.180164198579592	0.173519524712245	0.201205299850242	0.204777147605146	0.197992099873789	0.000302978967030556	0.000366569588828517	0.000374764833629363
136	9.10992249055047	0.17	3.89898776982138	3.7158374353612	4.08213810428155	0.190173049233601	9.79572422721447	9.36522205614416	10.2262263982848	2.01	1.49	2.75	3.78607254576042	3.96011139299846	4.13415024023649	4.47693893597015	4.68273565068018	4.88853236539021	4.56802580695617	4.77761420660584	4.98776720951953	3.89898776982138	2.23843974804142	-0.0198055131478082	7.0130798256103	-0.00550477349531333	-0.00256770905558802	-0.00818352958938416	0.17668904555937	0.180164198579592	0.173519524712245	0.201205299850242	0.204777147605146	0.197992099873789	0.000302978967030556	0.000366569588828517	0.000374764833629363
136	9.10992249055047	0.17	3.90010639480644	3.71880338365164	4.08140940596123	0.195210818808111	9.80596594541858	9.3819358596287	10.2299960312085	2.02	1.48	2.74	3.77874561412582	3.94953145735789	4.12031730058996	4.46469770224192	4.66648613674337	4.86827457124482	4.55467898985053	4.75933971996595	4.96629305845242	3.90010639480644	2.23304203787776	0.122081275221513	7.11567218218549	-0.00550477349531333	-0.00256770905558802	-0.00818352958938416	0.17668904555937	0.180164198579592	0.173519524712245	0.201205299850242	0.204777147605146	0.197992099873789	0.000302978967030556	0.000366569588828517	0.000374764833629363
136	9.10992249055047	0.17	3.90056645717095	3.71437703254483	4.08675588179707	0.188484267231729	9.82125878431552	9.38725327589699	10.2552642927341	2	1.48	2.69	3.81199770098509	3.98823966992762	4.16448163887015	4.51195810635857	4.72056168978816	4.92916527321775	4.60863804024357	4.82364069299488	5.03626442285032	3.90056645717095	2.20584115871391	-0.118173261599035	6.78468138970133	-0.00550477349531333	-0.00256770905558802	-0.00818352958938416	0.17668904555937	0.180164198579592	0.173519524712245	0.201205299850242	0.204777147605146	0.197992099873789	0.000302978967030556	0.000366569588828517	0.000374764833629363
136	9.10992249055047	0.17	3.90323976508773	3.71789712436827	4.08858240580718	0.190178507725594	9.81970466963176	9.38815625454154	10.251253084722	2.01	1.47	2.72	3.79672785234965	3.97125326956539	4.14577868678113	4.48989168197626	4.69627998514775	4.90266828831923	4.58204820789476	4.7894852475234	5.00295154163839	3.90323976508773	2.21948677329926	-0.00640909973102826	6.93745943500377	-0.00550477349531333	-0.00256770905558802	-0.00818352958938416	0.17668904555937	0.180164198579592	0.173519524712245	0.201205299850242	0.204777147605146	0.197992099873789	0.000302978967030556	0.000366569588828517	0.000374764833629363
136	9.10992249055047	0.17	3.90575248626271	3.72293570889848	4.08856926362694	0.188614373343278	9.63784879078609	9.21212929537449	10.0635682861977	2.02	1.48	2.73	3.71188258959408	3.88341956355541	4.05495653751675	4.3860856155772	4.58877948745253	4.79147335932786	4.47550821537297	4.68120848199294	4.88965979793444	3.90575248626271	2.22937955127434	0.17803655989435	7.16779397772585	-0.00550477349531333	-0.00256770905558802	-0.00818352958938416	0.17668904555937	0.180164198579592	0.173519524712245	0.201205299850242	0.204777147605146	0.197992099873789	0.000302978967030556	0.000366569588828517	0.000374764833629363
136	9.10992249055047	0.17	3.9061141902897	3.71953499164934	4.09269338893005	0.185445941237708	9.63834394100552	9.20814347401881	10.0685444079922	1.99	1.48	2.69	3.75372179930209	3.9290940527378	4.1044663061735	4.44670688644885	4.65445510241669	4.86220331838453	4.54340334585116	4.75438329589039	4.96673427238904	3.9061141902897	2.20626479139729	0.00695934851696293	6.91254623271809	-0.00550477349531333	-0.00256770905558802	-0.00818352958938416	0.17668904555937	0.180164198579592	0.173519524712245	0.201205299850242	0.204777147605146	0.197992099873789	0.000302978967030556	0.000366569588828517	0.000374764833629363
136	9.10992249055047	0.17	3.90641902312861	3.71929131081177	4.09354673544544	0.185362558081622	9.76169411952429	9.3258677141615	10.1975205248871	2	1.49	2.7	3.77920860832378	3.95582261930538	4.13243663028697	4.47113621586546	4.68008612643399	4.88903603700252	4.56708548466406	4.78115852664167	4.99450832363963	3.90641902312861	2.21817435041851	-0.194593485768211	6.76928476216021	-0.00550477349531333	-0.00256770905558802	-0.00818352958938416	0.17668904555937	0.180164198579592	0.173519524712245	0.201205299850242	0.204777147605146	0.197992099873789	0.000302978967030556	0.000366569588828517	0.000374764833629363
136	9.10992249055047	0.17	3.90725175477037	3.72481161782243	4.08969189171832	0.192745494184653	9.79165641205872	9.36489371087068	10.2184191132468	2.01	1.48	2.72	3.77685604118755	3.94896918372804	4.12108232626852	4.4637298839856	4.66714419721504	4.87055851044449	4.55659489211282	4.76340343898457	4.9737968761297	3.90725175477037	2.22985269019374	-0.05059911247966	6.93776236339048	-0.00550477349531333	-0.00256770905558802	-0.00818352958938416	0.17668904555937	0.180164198579592	0.173519524712245	0.201205299850242	0.204777147605146	0.197992099873789	0.000302978967030556	0.000366569588828517	0.000374764833629363
136	9.10992249055047	0.17	3.9081485488929	3.72311406398001	4.09318303380578	0.189432174216929	9.74492809853067	9.31562540281309	10.1742307942483	2	1.49	2.7	3.78199151958333	3.95628139109833	4.13057126261333	4.4762063857779	4.68248856060885	4.8887707354398	4.57374341174349	4.78456200951157	4.99460298185907	3.9081485488929	2.21874420149317	0.128198632935928	7.07976148016226	-0.00550477349531333	-0.00256770905558802	-0.00818352958938416	0.17668904555937	0.180164198579592	0.173519524712245	0.201205299850242	0.204777147605146	0.197992099873789	0.000302978967030556	0.000366569588828517	0.000374764833629363
136	9.10992249055047	0.17	3.90822696958986	3.72351175733305	4.09294218184666	0.187839812872707	9.82491026611248	9.38982659432491	10.2599939379001	2.02	1.5	2.72	3.77678967698006	3.95178966273305	4.12678964848603	4.46108532907574	4.66779259524667	4.87449986141759	4.55745183805295	4.76874597427691	4.9805193481383	3.90822696958986	2.24282970108408	0.0918433111181849	7.16104637120277	-0.00550477349531333	-0.00256770905558802	-0.00818352958938416	0.17668904555937	0.180164198579592	0.173519524712245	0.201205299850242	0.204777147605146	0.197992099873789	0.000302978967030556	0.000366569588828517	0.000374764833629363
136	9.10992249055047	0.17	3.90878382898793	3.72758980447678	4.08997785349909	0.192431526743951	9.83825468981246	9.40902792552519	10.2674814540997	2.03	1.49	2.72	3.76479918202775	3.93654408318904	4.10828898435032	4.4419558984963	4.6445917470143	4.84722759553229	4.53652714654019	4.74378483559762	4.94945477801941	3.90878382898793	2.23618094613562	0.106162979719725	7.13923340675217	-0.00550477349531333	-0.00256770905558802	-0.00818352958938416	0.17668904555937	0.180164198579592	0.173519524712245	0.201205299850242	0.204777147605146	0.197992099873789	0.000302978967030556	0.000366569588828517	0.000374764833629363
136	9.10992249055047	0.17	3.90880967604434	3.72344023327834	4.09417911881035	0.190007457052938	9.77660435400147	9.34671133213828	10.2064973758647	1.97	1.46	2.67	3.84116492466986	4.01783562073205	4.19450631679423	4.55834796843725	4.76800481063772	4.97766165283818	4.65583460585167	4.86837273250632	5.08380938085128	3.90880967604434	2.19306079309112	-0.0837418683863953	6.74604367529945	-0.00550477349531333	-0.00256770905558802	-0.00818352958938416	0.17668904555937	0.180164198579592	0.173519524712245	0.201205299850242	0.204777147605146	0.197992099873789	0.000302978967030556	0.000366569588828517	0.000374764833629363
136	9.10992249055047	0.17	3.90956501225701	3.72392729563756	4.09520272887646	0.182930949277969	9.54113589904059	9.11169536343185	9.97057643464933	2	1.47	2.71	3.68834762153541	3.86218200854315	4.03601639555088	4.3625996405432	4.56821199384906	4.77382434715493	4.45193736803299	4.66143716493446	4.87225118937757	3.90956501225701	2.21248420650151	0.110797783061512	7.03375935147677	-0.00550477349531333	-0.00256770905558802	-0.00818352958938416	0.17668904555937	0.180164198579592	0.173519524712245	0.201205299850242	0.204777147605146	0.197992099873789	0.000302978967030556	0.000366569588828517	0.000374764833629363
136	9.10992249055047	0.17	3.91003430451304	3.72536339841776	4.09470521060833	0.188108735839834	9.68173901027189	9.25337301229043	10.1101050082533	2.01	1.49	2.72	3.73935382831805	3.91245957390355	4.08556531948904	4.42131233919548	4.62598796072848	4.83066358226148	4.51608295548277	4.72383655178509	4.93098970294891	3.91003430451304	2.22233919214343	0.0533001297905605	7.02295128270361	-0.00550477349531333	-0.00256770905558802	-0.00818352958938416	0.17668904555937	0.180164198579592	0.173519524712245	0.201205299850242	0.204777147605146	0.197992099873789	0.000302978967030556	0.000366569588828517	0.000374764833629363
136	9.10992249055047	0.17	3.91017488025354	3.7290042520105	4.09134550849658	0.197232450681956	9.88898990618575	9.46410155926749	10.313878253104	2.01	1.5	2.69	3.82014625988657	3.99165072010232	4.16315518031807	4.5157278838736	4.71846029790111	4.92119271192862	4.61574643864454	4.82188502772555	5.03254968144097	3.91017488025354	2.22180364113896	0.031925268117963	6.99923231067384	-0.00550477349531333	-0.00256770905558802	-0.00818352958938416	0.17668904555937	0.180164198579592	0.173519524712245	0.201205299850242	0.204777147605146	0.197992099873789	0.000302978967030556	0.000366569588828517	0.000374764833629363
136	9.10992249055047	0.17	3.91037534075777	3.7266490598985	4.09410162161705	0.189316772204241	9.81379819199531	9.3812989613291	10.2462974226615	2.02	1.5	2.73	3.7691418361757	3.9429078520694	4.11667386796309	4.45098424746418	4.65618475015267	4.86138525284115	4.54695582293561	4.75669002301501	4.96484498221662	3.91037534075777	2.24749948932344	0.035503123383406	7.10884730800811	-0.00550477349531333	-0.00256770905558802	-0.00818352958938416	0.17668904555937	0.180164198579592	0.173519524712245	0.201205299850242	0.204777147605146	0.197992099873789	0.000302978967030556	0.000366569588828517	0.000374764833629363
136	9.10992249055047	0.17	3.91148530551996	3.72646908611734	4.09650152492257	0.187170120832469	9.77480490837065	9.34098763981688	10.2086221769244	1.99	1.47	2.7	3.79934821906091	3.97579881831574	4.15224941757057	4.49856354118011	4.70748733201478	4.91641112284945	4.59399169690591	4.80662037616748	5.01772829541882	3.91148530551996	2.21696378554805	0.122951580267325	7.06167175286843	-0.00550477349531333	-0.00256770905558802	-0.00818352958938416	0.17668904555937	0.180164198579592	0.173519524712245	0.201205299850242	0.204777147605146	0.197992099873789	0.000302978967030556	0.000366569588828517	0.000374764833629363
136	9.10992249055047	0.17	3.91149430076357	3.72908881063501	4.09389979089213	0.192118835689475	9.87143841685705	9.44033012434116	10.3025467093729	2.02	1.48	2.75	3.80336103505047	3.97704780871682	4.15073458238317	4.49405988762206	4.69928856703247	4.90451724644289	4.58410193143857	4.79253076260249	5.00290647804675	3.91149430076357	2.24176081788229	0.0366726897013799	7.07400333776749	-0.00550477349531333	-0.00256770905558802	-0.00818352958938416	0.17668904555937	0.180164198579592	0.173519524712245	0.201205299850242	0.204777147605146	0.197992099873789	0.000302978967030556	0.000366569588828517	0.000374764833629363
136	9.10992249055047	0.17	3.91158582740062	3.729113853307	4.09405780149423	0.19710466156112	9.93604040055426	9.50895813583653	10.363122665272	2.01	1.49	2.71	3.83653141127705	4.00884414000953	4.18115686874201	4.53465857328761	4.73832675917461	4.94199494506162	4.63196594416256	4.83985238781514	5.04882566726689	3.91158582740062	2.22645510917677	-0.163368449386009	6.81377818008966	-0.00550477349531333	-0.00256770905558802	-0.00818352958938416	0.17668904555937	0.180164198579592	0.173519524712245	0.201205299850242	0.204777147605146	0.197992099873789	0.000302978967030556	0.000366569588828517	0.000374764833629363
136	9.10992249055047	0.17	3.91226376575068	3.73004777920487	4.09447975229648	0.191040093418773	9.68477582924629	9.26034396754724	10.1092076909453	1.99	1.47	2.71	3.76989282544888	3.94267934784141	4.11546587023394	4.46454824251837	4.66917309542425	4.87379794833014	4.5561666925297	4.7658993610427	4.97361587187408	3.91226376575068	2.21290790396605	0.0446295479119853	6.9758267762511	-0.00550477349531333	-0.00256770905558802	-0.00818352958938416	0.17668904555937	0.180164198579592	0.173519524712245	0.201205299850242	0.204777147605146	0.197992099873789	0.000302978967030556	0.000366569588828517	0.000374764833629363
136	9.10992249055047	0.17	3.91381397607728	3.72941883054025	4.09820912161431	0.187660850211392	9.72874807908652	9.29766996141242	10.1598261967606	1.99	1.48	2.69	3.78185622587796	3.95719859336698	4.13254096085599	4.4778850524807	4.68549817142294	4.89311129036518	4.57394664034375	4.78537167261072	4.99592918058962	3.91381397607728	2.20911642985927	-0.0706645104571271	6.84525945720893	-0.00550477349531333	-0.00256770905558802	-0.00818352958938416	0.17668904555937	0.180164198579592	0.173519524712245	0.201205299850242	0.204777147605146	0.197992099873789	0.000302978967030556	0.000366569588828517	0.000374764833629363
136	9.10992249055047	0.17	3.91565441465918	3.73103005041064	4.10027877890772	0.192241972866829	9.79751698035763	9.36980666295554	10.2252272977597	1.98	1.46	2.72	3.83638509072423	4.01150732577713	4.18662956083003	4.54897372563014	4.75662400765093	4.96427428967173	4.63860296042443	4.85117293310462	5.06403378419601	3.91565441465918	2.21140903568142	-0.142713190869412	6.7548659841728	-0.00550477349531333	-0.00256770905558802	-0.00818352958938416	0.17668904555937	0.180164198579592	0.173519524712245	0.201205299850242	0.204777147605146	0.197992099873789	0.000302978967030556	0.000366569588828517	0.000374764833629363
136	9.10992249055047	0.17	3.91630856368031	3.73069120935528	4.10192591800534	0.186849556647881	9.6858605650892	9.25553732987534	10.1161838003031	1.99	1.47	2.7	3.76630396840126	3.94141299240678	4.11652201641231	4.45987825270024	4.66723404091224	4.87458982912424	4.55343953539549	4.76623545137713	4.97627480653963	3.91630856368031	2.20954513247908	-0.0076196164889765	6.90617564805989	-0.00550477349531333	-0.00256770905558802	-0.00818352958938416	0.17668904555937	0.180164198579592	0.173519524712245	0.201205299850242	0.204777147605146	0.197992099873789	0.000302978967030556	0.000366569588828517	0.000374764833629363
136	9.10992249055047	0.17	3.91684247751655	3.735208048236	4.0984769067971	0.19490389291452	9.74518474274925	9.32337087761179	10.1669986078867	2.01	1.49	2.73	3.76969171449006	3.94024250061013	4.1107932867302	4.45770633730825	4.65938471785009	4.86106309839193	4.55076287540928	4.75630634162674	4.96138342465766	3.91684247751655	2.22719385511831	0.0230675567558259	7.00211095113782	-0.00550477349531333	-0.00256770905558802	-0.00818352958938416	0.17668904555937	0.180164198579592	0.173519524712245	0.201205299850242	0.204777147605146	0.197992099873789	0.000302978967030556	0.000366569588828517	0.000374764833629363
136	9.10992249055047	0.17	3.91802516406076	3.73088120642501	4.10516912169651	0.190733857317369	9.84643201510932	9.41448761881378	10.2783764114049	1.98	1.47	2.68	3.84844751357947	4.02501743487888	4.20158735617828	4.56166397017945	4.77095684616823	4.98024972215701	4.65741165502897	4.87379652469896	5.08575456947766	3.91802516406076	2.20087973107239	0.0171051919487612	6.88995227358189	-0.00550477349531333	-0.00256770905558802	-0.00818352958938416	0.17668904555937	0.180164198579592	0.173519524712245	0.201205299850242	0.204777147605146	0.197992099873789	0.000302978967030556	0.000366569588828517	0.000374764833629363
136	9.10992249055047	0.17	3.91826472062663	3.7326855820792	4.10384385917405	0.189746690557184	9.84124189781816	9.40813971099184	10.2743440846445	2	1.48	2.7	3.81034048180315	3.98574888834433	4.1611572948855	4.50740339326396	4.71490097796183	4.92239856265971	4.60112939604402	4.81282557570737	5.0277346410083	3.91826472062663	2.22229091342133	-0.0028698864800388	6.94941319634356	-0.00550477349531333	-0.00256770905558802	-0.00818352958938416	0.17668904555937	0.180164198579592	0.173519524712245	0.201205299850242	0.204777147605146	0.197992099873789	0.000302978967030556	0.000366569588828517	0.000374764833629363
136	9.10992249055047	0.17	3.91833944597895	3.73131461000834	4.10536428194955	0.185104670921953	9.66466927808665	9.23280588723576	10.0965326689375	1.99	1.49	2.7	3.75712643604111	3.93286557562027	4.10860471519943	4.44902929026485	4.65713210307768	4.86523491589052	4.54539325665818	4.75903791870026	4.96840289193736	3.91833944597895	2.21407820393127	-0.0289065345771975	6.91131215352774	-0.00550477349531333	-0.00256770905558802	-0.00818352958938416	0.17668904555937	0.180164198579592	0.173519524712245	0.201205299850242	0.204777147605146	0.197992099873789	0.000302978967030556	0.000366569588828517	0.000374764833629363
136	9.10992249055047	0.17	3.91928268061	3.73310065856685	4.10546470265315	0.187959955988963	9.75899306637121	9.32699855100473	10.1909875817377	2.01	1.48	2.72	3.76824214382264	3.94277416822495	4.11730619262725	4.45524882149299	4.66160063391721	4.86795244634143	4.54694543018177	4.75651794251491	4.96710764372554	3.91928268061	2.21640476316055	-0.00948482861519469	6.93163090285272	-0.00550477349531333	-0.00256770905558802	-0.00818352958938416	0.17668904555937	0.180164198579592	0.173519524712245	0.201205299850242	0.204777147605146	0.197992099873789	0.000302978967030556	0.000366569588828517	0.000374764833629363
136	9.10992249055047	0.17	3.91961470950388	3.73185929391588	4.10737012509188	0.19046945037072	9.90002823700261	9.46536034779369	10.3346961262115	2.02	1.49	2.73	3.80250412843579	3.97712256687703	4.15174100531828	4.4902777687737	4.69648012008402	4.90268247139435	4.58142804501919	4.79402442725558	5.00322564764232	3.91961470950388	2.23362827967516	-0.036098360097623	6.98693992321436	-0.00550477349531333	-0.00256770905558802	-0.00818352958938416	0.17668904555937	0.180164198579592	0.173519524712245	0.201205299850242	0.204777147605146	0.197992099873789	0.000302978967030556	0.000366569588828517	0.000374764833629363
136	9.10992249055047	0.17	3.92013218955336	3.73828092575554	4.10198345335118	0.189987844114249	9.78844631753146	9.35800515849242	10.2188874765705	2.03	1.48	2.74	3.75387735155815	3.92654484753925	4.09921234352035	4.43146652312783	4.63530116033433	4.83913579754083	4.52193766162822	4.72970156837397	4.93734254051186	3.92013218955336	2.2421580456005	-0.0595134285165847	6.98524637792866	-0.00550477349531333	-0.00256770905558802	-0.00818352958938416	0.17668904555937	0.180164198579592	0.173519524712245	0.201205299850242	0.204777147605146	0.197992099873789	0.000302978967030556	0.000366569588828517	0.000374764833629363
136	9.10992249055047	0.17	3.92020219567892	3.7344001991333	4.10600419222454	0.190107653488583	9.75776221434141	9.32883732758002	10.1866871011028	1.99	1.47	2.71	3.80376093016039	3.97865171975675	4.15354250935311	4.50619998226095	4.71338778597592	4.92057558969088	4.59870000586272	4.81126620121431	5.02077353611553	3.92020219567892	2.20785813232639	0.0162343592134583	6.90241621981278	-0.00550477349531333	-0.00256770905558802	-0.00818352958938416	0.17668904555937	0.180164198579592	0.173519524712245	0.201205299850242	0.204777147605146	0.197992099873789	0.000302978967030556	0.000366569588828517	0.000374764833629363
136	9.10992249055047	0.17	3.92030396319199	3.73381964078867	4.1067882855953	0.183158795276293	9.63937164505924	9.20583998165943	10.072903308459	2	1.48	2.7	3.73361736355533	3.90944502831437	4.0852726930734	4.41797854371915	4.62603490693414	4.83409127014913	4.51127153912265	4.72533758440316	4.93794358144418	3.92030396319199	2.22172471351019	-0.00361377988270471	6.95186102468622	-0.00550477349531333	-0.00256770905558802	-0.00818352958938416	0.17668904555937	0.180164198579592	0.173519524712245	0.201205299850242	0.204777147605146	0.197992099873789	0.000302978967030556	0.000366569588828517	0.000374764833629363
136	9.10992249055047	0.17	3.92103996596133	3.73633975383911	4.10574017808355	0.192463688494896	9.85101838795307	9.4212792332882	10.2807575426179	2.01	1.48	2.7	3.80412631981057	3.9776464956204	4.15116667143024	4.49711318669428	4.70224303917268	4.90737289165108	4.59213351050508	4.80208238767221	5.01260778306356	3.92103996596133	2.22481564304329	0.00702762857140458	6.98256062688892	-0.00550477349531333	-0.00256770905558802	-0.00818352958938416	0.17668904555937	0.180164198579592	0.173519524712245	0.201205299850242	0.204777147605146	0.197992099873789	0.000302978967030556	0.000366569588828517	0.000374764833629363
136	9.10992249055047	0.17	3.92128778304003	3.73423249201356	4.1083430740665	0.187174860267909	9.69912231441358	9.26867063262407	10.1295739962031	2	1.49	2.69	3.76495618413258	3.93980668703203	4.11465718993148	4.45656438765863	4.66353426626438	4.87050414487013	4.55411606632954	4.76598186366279	4.97659191595227	3.92128778304003	2.21447415408163	0.190669130328966	7.14633108647485	-0.00550477349531333	-0.00256770905558802	-0.00818352958938416	0.17668904555937	0.180164198579592	0.173519524712245	0.201205299850242	0.204777147605146	0.197992099873789	0.000302978967030556	0.000366569588828517	0.000374764833629363
136	9.10992249055047	0.17	3.9220206923072	3.73613249851335	4.10790888610106	0.18827680574281	9.69051615694768	9.26199758895675	10.1190347249386	2.02	1.48	2.72	3.72192836742507	3.89412830581367	4.06632824420228	4.39541166494194	4.59877119881154	4.80213073268113	4.48550713748649	4.69384102963886	4.90041738523544	3.9220206923072	2.22442320577102	-0.0269976698454163	6.94960994391396	-0.00550477349531333	-0.00256770905558802	-0.00818352958938416	0.17668904555937	0.180164198579592	0.173519524712245	0.201205299850242	0.204777147605146	0.197992099873789	0.000302978967030556	0.000366569588828517	0.000374764833629363
136	9.10992249055047	0.17	3.92231655294153	3.73517733532614	4.10945577055693	0.188821964387336	9.74693585094622	9.31668958356853	10.1771821183239	1.99	1.47	2.7	3.78748708347191	3.96239386401754	4.13730064456317	4.48401130067842	4.69108368488652	4.89815606909461	4.57719778906749	4.78923451922622	4.99961922247282	3.92231655294153	2.20168770360505	0.0320175852062443	6.90945294311193	-0.00550477349531333	-0.00256770905558802	-0.00818352958938416	0.17668904555937	0.180164198579592	0.173519524712245	0.201205299850242	0.204777147605146	0.197992099873789	0.000302978967030556	0.000366569588828517	0.000374764833629363
136	9.10992249055047	0.17	3.92239143114485	3.73608863802855	4.10869422426115	0.189207042504349	9.81705191840989	9.38425457042914	10.2498492663907	2	1.47	2.71	3.81216994889735	3.98798540994992	4.1638008710025	4.51251871947343	4.72063393201847	4.92874914456351	4.6054983851678	4.81827288274059	5.02917129634005	3.92239143114485	2.20893224919278	0.0580374301904888	6.95915311901366	-0.00550477349531333	-0.00256770905558802	-0.00818352958938416	0.17668904555937	0.180164198579592	0.173519524712245	0.201205299850242	0.204777147605146	0.197992099873789	0.000302978967030556	0.000366569588828517	0.000374764833629363
136	9.10992249055047	0.17	3.92274529442375	3.73482088113455	4.11066970771295	0.184850936714497	9.689361817602	9.25603054680556	10.1226930883984	1.98	1.47	2.67	3.78137905872155	3.95840848668129	4.13543791464103	4.4815727652683	4.69138253325903	4.90119230124977	4.57657332798418	4.79355073334493	5.00570634695541	3.92274529442375	2.19498781238236	-0.123004620137088	6.73824659402877	-0.00550477349531333	-0.00256770905558802	-0.00818352958938416	0.17668904555937	0.180164198579592	0.173519524712245	0.201205299850242	0.204777147605146	0.197992099873789	0.000302978967030556	0.000366569588828517	0.000374764833629363
136	9.10992249055047	0.17	3.92296226659028	3.73691871495723	4.10900581822334	0.188836750410463	9.59571056642799	9.17216008290534	10.0192610499506	2	1.48	2.7	3.71224864693225	3.8836722478237	4.05509584871515	4.39072311757121	4.5934771997778	4.79623128198438	4.48459452534457	4.69051155730975	4.89961260680656	3.92296226659028	2.20720024535763	-0.0513679545334607	6.84418839136831	-0.00550477349531333	-0.00256770905558802	-0.00818352958938416	0.17668904555937	0.180164198579592	0.173519524712245	0.201205299850242	0.204777147605146	0.197992099873789	0.000302978967030556	0.000366569588828517	0.000374764833629363
136	9.10992249055047	0.17	3.92377456665713	3.73614716076862	4.11140197254563	0.185771763654947	9.75274759107144	9.31790970099627	10.1875854811466	2.02	1.48	2.72	3.75182612328141	3.9269121895482	4.10199825581498	4.43260431254769	4.63946018136989	4.84631605019208	4.52488548497822	4.73379621924394	4.94572689151059	3.92377456665713	2.22221908128024	0.237336909357814	7.21268674328444	-0.00550477349531333	-0.00256770905558802	-0.00818352958938416	0.17668904555937	0.180164198579592	0.173519524712245	0.201205299850242	0.204777147605146	0.197992099873789	0.000302978967030556	0.000366569588828517	0.000374764833629363
136	9.10992249055047	0.17	3.9251907763433	3.74091077435774	4.10947077832887	0.192088511211227	9.77409962012663	9.34720063165548	10.2009986085978	2.01	1.48	2.74	3.77518478766515	3.94760245907877	4.12002013049239	4.46314656111969	4.66698435463916	4.87082214815864	4.55404329314607	4.76195762589665	4.96915932619071	3.9251907763433	2.22605999535942	-0.0525399276523811	6.92893937384239	-0.00550477349531333	-0.00256770905558802	-0.00818352958938416	0.17668904555937	0.180164198579592	0.173519524712245	0.201205299850242	0.204777147605146	0.197992099873789	0.000302978967030556	0.000366569588828517	0.000374764833629363
136	9.10992249055047	0.17	3.92748359644592	3.74325933276163	4.1117078601302	0.19406350169618	9.76208063780524	9.33840056422127	10.1857607113892	2.03	1.5	2.71	3.74371847119447	3.91356971139833	4.08342095160218	4.41889478209104	4.61937854304784	4.81986230400464	4.51543302941364	4.72010465137631	4.92490975226551	3.92748359644592	2.22831841175647	0.050616268988939	7.06077698280944	-0.00550477349531333	-0.00256770905558802	-0.00818352958938416	0.17668904555937	0.180164198579592	0.173519524712245	0.201205299850242	0.204777147605146	0.197992099873789	0.000302978967030556	0.000366569588828517	0.000374764833629363
136	9.10992249055047	0.17	3.92792175896356	3.74270927228006	4.11313424564705	0.188896108750566	9.74451065580484	9.31447552142995	10.1745457901797	2	1.47	2.72	3.77538624227244	3.94969006928636	4.12399389630028	4.46681727557126	4.67304341926652	4.87926956296177	4.55834142364474	4.76723333964041	4.97833933956595	3.92792175896356	2.21908184564175	0.119100869800743	7.07925389001608	-0.00550477349531333	-0.00256770905558802	-0.00818352958938416	0.17668904555937	0.180164198579592	0.173519524712245	0.201205299850242	0.204777147605146	0.197992099873789	0.000302978967030556	0.000366569588828517	0.000374764833629363
136	9.10992249055047	0.17	3.92828236810106	3.74134823419716	4.11521650200497	0.183701845539361	9.66647092245568	9.23250786097274	10.1004339839386	1.99	1.47	2.73	3.76596891887641	3.94298381299782	4.11999870711924	4.46181222007078	4.67153440172943	4.88125658338809	4.55210595263501	4.76682109694442	4.97960843264316	3.92828236810106	2.22016038536225	0.0331199817227048	6.97996605326081	-0.00550477349531333	-0.00256770905558802	-0.00818352958938416	0.17668904555937	0.180164198579592	0.173519524712245	0.201205299850242	0.204777147605146	0.197992099873789	0.000302978967030556	0.000366569588828517	0.000374764833629363
136	9.10992249055047	0.17	3.9286291839266	3.7422816407305	4.11497672712269	0.180251461420943	9.49570867916576	9.06444242320547	9.92697493512605	2	1.47	2.7	3.67875982028047	3.85378713031202	4.02881444034357	4.35370380956199	4.5608434717549	4.76798313394781	4.44431836793652	4.65505000148664	4.8673666820564	3.9286291839266	2.21083581377614	-0.15379220617718	6.75333159783229	-0.00550477349531333	-0.00256770905558802	-0.00818352958938416	0.17668904555937	0.180164198579592	0.173519524712245	0.201205299850242	0.204777147605146	0.197992099873789	0.000302978967030556	0.000366569588828517	0.000374764833629363
136	9.10992249055047	0.17	3.93086945844386	3.74405465888201	4.11768425800571	0.185342952005321	9.68467126966177	9.25225559990488	10.1170869394186	1.99	1.48	2.71	3.76408500115151	3.94000419396018	4.11592338676885	4.45702344605131	4.66532797868508	4.87363251131885	4.55098012167492	4.7638376736993	4.97605416293599	3.93086945844386	2.22061007352672	0.0264669292380917	6.98284798138232	-0.00550477349531333	-0.00256770905558802	-0.00818352958938416	0.17668904555937	0.180164198579592	0.173519524712245	0.201205299850242	0.204777147605146	0.197992099873789	0.000302978967030556	0.000366569588828517	0.000374764833629363
136	9.10992249055047	0.17	3.9312137946175	3.74898516136954	4.11344242786545	0.190854246384299	9.75243603263162	9.32478182993177	10.1800902353315	2.01	1.48	2.75	3.75851299251382	3.93088634198899	4.10325969146415	4.44150045979294	4.64519705801541	4.84889365623788	4.5311425090669	4.73693792089929	4.94595225773773	3.9312137946175	2.23873202498559	-0.13954627117508	6.88889905436782	-0.00550477349531333	-0.00256770905558802	-0.00818352958938416	0.17668904555937	0.180164198579592	0.173519524712245	0.201205299850242	0.204777147605146	0.197992099873789	0.000302978967030556	0.000366569588828517	0.000374764833629363
136	9.10992249055047	0.17	3.93143365520231	3.74395799876776	4.11890931163685	0.184977524608301	9.62557433852142	9.19527653302151	10.0558721440213	2	1.47	2.72	3.73515547623225	3.90994404282423	4.08473260941621	4.42129252093496	4.62818923169721	4.83508594245947	4.50981334399052	4.72196717823482	4.93530237610165	3.93143365520231	2.21008440671463	-0.0748102092777018	6.85103371403825	-0.00550477349531333	-0.00256770905558802	-0.00818352958938416	0.17668904555937	0.180164198579592	0.173519524712245	0.201205299850242	0.204777147605146	0.197992099873789	0.000302978967030556	0.000366569588828517	0.000374764833629363
136	9.10992249055047	0.17	3.93180121089926	3.74893151901717	4.11467090278134	0.192812152247828	9.88092987804007	9.45036847920738	10.3114912768728	2	1.48	2.72	3.83141872466327	4.00597922029202	4.18053971592078	4.53335529257274	4.73989621216441	4.94643713175609	4.63066337433649	4.83934881531757	5.04968779566466	3.93180121089926	2.22667156247147	0.00296766943308642	6.98436326486328	-0.00550477349531333	-0.00256770905558802	-0.00818352958938416	0.17668904555937	0.180164198579592	0.173519524712245	0.201205299850242	0.204777147605146	0.197992099873789	0.000302978967030556	0.000366569588828517	0.000374764833629363
136	9.10992249055047	0.17	3.93207276049669	3.74806557205762	4.11607994893576	0.194837853439745	9.76425668153782	9.34152834384493	10.1869850192307	1.99	1.46	2.7	3.81009067551355	3.98250714083212	4.1549236061507	4.51399662358831	4.71826665508675	4.92253668658519	4.60623611699153	4.81441986723499	5.02225555152714	3.93207276049669	2.20776770207525	-0.216297926441872	6.66510780348387	-0.00550477349531333	-0.00256770905558802	-0.00818352958938416	0.17668904555937	0.180164198579592	0.173519524712245	0.201205299850242	0.204777147605146	0.197992099873789	0.000302978967030556	0.000366569588828517	0.000374764833629363
136	9.10992249055047	0.17	3.93275449737741	3.74613553356963	4.1193734611852	0.187000784188395	9.65372056325839	9.22503857048647	10.0824025560303	2	1.46	2.71	3.74565909862337	3.91971762362284	4.09377614862232	4.433318833355	4.63933249254512	4.84534615173524	4.52414383615346	4.73373030584754	4.94324586752136	3.93275449737741	2.20892830541989	0.052714868196706	6.95205350638665	-0.00550477349531333	-0.00256770905558802	-0.00818352958938416	0.17668904555937	0.180164198579592	0.173519524712245	0.201205299850242	0.204777147605146	0.197992099873789	0.000302978967030556	0.000366569588828517	0.000374764833629363
136	9.10992249055047	0.17	3.93293509536197	3.74785640532401	4.11801378539992	0.184877699184007	9.632200460752	9.20146383271171	10.0629370887923	1.99	1.47	2.72	3.73856994123383	3.91357894408999	4.08858794694615	4.42556555279895	4.63273402273382	4.83990249266868	4.51662486972358	4.72693002089589	4.93839410867406	3.93293509536197	2.2187381730921	-0.0451165312493701	6.89228328558896	-0.00550477349531333	-0.00256770905558802	-0.00818352958938416	0.17668904555937	0.180164198579592	0.173519524712245	0.201205299850242	0.204777147605146	0.197992099873789	0.000302978967030556	0.000366569588828517	0.000374764833629363
136	9.10992249055047	0.17	3.93303103872871	3.74926100961068	4.11680106784673	0.194758072516847	9.78657879577168	9.36277628922065	10.2103813023227	2	1.46	2.7	3.7923401862838	3.96399902197462	4.13565785766545	4.48620527467955	4.68927164960732	4.89233802453508	4.57772093681556	4.78531471033324	4.99343089842116	3.93303103872871	2.20748570372974	-0.0182693151159442	6.86940212365825	-0.00550477349531333	-0.00256770905558802	-0.00818352958938416	0.17668904555937	0.180164198579592	0.173519524712245	0.201205299850242	0.204777147605146	0.197992099873789	0.000302978967030556	0.000366569588828517	0.000374764833629363
136	9.10992249055047	0.17	3.93318275479565	3.75120244070077	4.11516306889054	0.195442369970448	9.87913800345322	9.4522583662228	10.3060176406836	2	1.47	2.71	3.83382330379445	4.00696511157422	4.18010691935399	4.5366200529071	4.7415013254459	4.9463825979847	4.62985321482343	4.84007761155349	5.04538063281209	3.93318275479565	2.2205340240514	0.0433955158799069	6.98103670054733	-0.00550477349531333	-0.00256770905558802	-0.00818352958938416	0.17668904555937	0.180164198579592	0.173519524712245	0.201205299850242	0.204777147605146	0.197992099873789	0.000302978967030556	0.000366569588828517	0.000374764833629363
136	9.10992249055047	0.17	3.93342561158807	3.74611642873997	4.12073479443617	0.188478267656294	9.80548080949977	9.37216403818504	10.2387975808145	2.01	1.48	2.7	3.78908218680232	3.96426828605772	4.13945438531311	4.48054960160061	4.6877053106952	4.8948610197898	4.57489866750925	4.78826656336749	4.99993181256822	3.93342561158807	2.21868570388343	-0.0936482331969512	6.85706655166757	-0.00550477349531333	-0.00256770905558802	-0.00818352958938416	0.17668904555937	0.180164198579592	0.173519524712245	0.201205299850242	0.204777147605146	0.197992099873789	0.000302978967030556	0.000366569588828517	0.000374764833629363
136	9.10992249055047	0.17	3.93345730088449	3.74647026389137	4.12044433787761	0.18797876644873	9.72805982111312	9.29746113965283	10.1586585025734	2.01	1.48	2.69	3.75311235801	3.9269324158147	4.10075247361941	4.43654679762054	4.64201914889983	4.84749150017912	4.53072860569517	4.74214912639961	4.95050370662657	3.93345730088449	2.21219587499094	0.0114409057592652	6.94380963761768	-0.00550477349531333	-0.00256770905558802	-0.00818352958938416	0.17668904555937	0.180164198579592	0.173519524712245	0.201205299850242	0.204777147605146	0.197992099873789	0.000302978967030556	0.000366569588828517	0.000374764833629363
136	9.10992249055047	0.17	3.93398529973952	3.7472220157382	4.12074858374083	0.184867203811766	9.64637354639746	9.21498809858393	10.077758994211	1.99	1.47	2.7	3.75764002185897	3.93354814091566	4.10945625997235	4.45163937644133	4.66003600434426	4.86843263224718	4.54436294457244	4.75563434629851	4.96866362191069	3.93398529973952	2.20886700726466	-0.0337179835393498	6.86690569801495	-0.00550477349531333	-0.00256770905558802	-0.00818352958938416	0.17668904555937	0.180164198579592	0.173519524712245	0.201205299850242	0.204777147605146	0.197992099873789	0.000302978967030556	0.000366569588828517	0.000374764833629363
136	9.10992249055047	0.17	3.93414457770368	3.74584861970213	4.12244053570523	0.183844944150867	9.74573391522549	9.30842109445044	10.1830467360006	2	1.48	2.72	3.77187830536805	3.94908244392213	4.12628658247621	4.4623972405131	4.67204219585693	4.88168715120076	4.55516938086777	4.76794706396836	4.98332999244507	3.93414457770368	2.22158485664859	0.00799901227391706	6.97557018612192	-0.00550477349531333	-0.00256770905558802	-0.00818352958938416	0.17668904555937	0.180164198579592	0.173519524712245	0.201205299850242	0.204777147605146	0.197992099873789	0.000302978967030556	0.000366569588828517	0.000374764833629363
136	9.10992249055047	0.17	3.9342663821668	3.74707460982973	4.12145815450387	0.189781643409579	9.71452660025478	9.2870496056828	10.1420035948268	2	1.48	2.7	3.76988914460796	3.94341474744531	4.11694035028266	4.46175403591984	4.66712574025824	4.87249744459665	4.55647197287006	4.76400646379058	4.97710984066893	3.9342663821668	2.20651165154509	-0.0595349669993908	6.83368623502455	-0.00550477349531333	-0.00256770905558802	-0.00818352958938416	0.17668904555937	0.180164198579592	0.173519524712245	0.201205299850242	0.204777147605146	0.197992099873789	0.000302978967030556	0.000366569588828517	0.000374764833629363
136	9.10992249055047	0.17	3.9344863222124	3.74891541739333	4.12005722703147	0.189228773502119	9.77986807483465	9.34874055983215	10.2109955898372	2.01	1.49	2.72	3.78116512466134	3.95553773812475	4.12991035158817	4.47158407117177	4.67779611828025	4.88400816538873	4.56593991150454	4.7771928168992	4.98649228222324	3.9344863222124	2.21829994960267	0.0720566375449438	7.02736525290395	-0.00550477349531333	-0.00256770905558802	-0.00818352958938416	0.17668904555937	0.180164198579592	0.173519524712245	0.201205299850242	0.204777147605146	0.197992099873789	0.000302978967030556	0.000366569588828517	0.000374764833629363
136	9.10992249055047	0.17	3.93485884224647	3.75105117965802	4.11866650483492	0.195732010029269	9.9105346781846	9.48269238102105	10.3383769753482	2	1.48	2.68	3.83963940051662	4.01287713463152	4.18611486874642	4.54183341640966	4.74675290173432	4.95167238705898	4.64083033615169	4.84940152356141	5.05923764737773	3.93485884224647	2.21394431530233	-0.0603310789588391	6.84968709141107	-0.00550477349531333	-0.00256770905558802	-0.00818352958938416	0.17668904555937	0.180164198579592	0.173519524712245	0.201205299850242	0.204777147605146	0.197992099873789	0.000302978967030556	0.000366569588828517	0.000374764833629363
136	9.10992249055047	0.17	3.93504067761249	3.74900040173743	4.12108095348754	0.190871457357871	9.70517134308417	9.27961345879773	10.1307292273706	2.01	1.48	2.71	3.75173397119102	3.9237863932315	4.09583881527199	4.43640337385495	4.63985435185113	4.84330532984732	4.53014789647329	4.73987287874378	4.94498374797589	3.93504067761249	2.2169050737601	0.0547624321653271	6.9999162393085	-0.00550477349531333	-0.00256770905558802	-0.00818352958938416	0.17668904555937	0.180164198579592	0.173519524712245	0.201205299850242	0.204777147605146	0.197992099873789	0.000302978967030556	0.000366569588828517	0.000374764833629363
136	9.10992249055047	0.17	3.93521904852952	3.74877038835942	4.12166770869962	0.187858912906821	9.72060203803819	9.29016446885265	10.1510396072237	2.01	1.48	2.72	3.74612920293026	3.91969714711149	4.09326509129272	4.4272652943818	4.63239205159287	4.83751880880393	4.51997747972349	4.72906518941789	4.93869197905594	3.93521904852952	2.22189002083188	-0.0229325318853243	6.94247300233612	-0.00550477349531333	-0.00256770905558802	-0.00818352958938416	0.17668904555937	0.180164198579592	0.173519524712245	0.201205299850242	0.204777147605146	0.197992099873789	0.000302978967030556	0.000366569588828517	0.000374764833629363
136	9.10992249055047	0.17	3.93687415944849	3.75055125165192	4.12319706724506	0.189243187345021	9.76677536070499	9.33624523786949	10.1973054835405	1.99	1.48	2.73	3.79574554456866	3.97078194881037	4.14581835305207	4.49386778131367	4.7010972829604	4.90832678460714	4.58539894708695	4.79603701705211	5.0092362985285	3.93687415944849	2.21687730504329	-0.0773807174160568	6.85155370150212	-0.00550477349531333	-0.00256770905558802	-0.00818352958938416	0.17668904555937	0.180164198579592	0.173519524712245	0.201205299850242	0.204777147605146	0.197992099873789	0.000302978967030556	0.000366569588828517	0.000374764833629363
136	9.10992249055047	0.17	3.93909255018675	3.7544810569309	4.1237040434426	0.188566082969758	9.75321250482644	9.32232922366123	10.1840957859917	2	1.48	2.7	3.7747423012569	3.94921300587335	4.1236837104898	4.46507701901732	4.6714553811681	4.87783374331888	4.56121175463574	4.7723702426251	4.9809056827856	3.93909255018675	2.21643766853278	0.0476151707065409	6.99293807771117	-0.00550477349531333	-0.00256770905558802	-0.00818352958938416	0.17668904555937	0.180164198579592	0.173519524712245	0.201205299850242	0.204777147605146	0.197992099873789	0.000302978967030556	0.000366569588828517	0.000374764833629363
136	9.10992249055047	0.17	3.93936630150235	3.75517997904908	4.12355262395563	0.194229030146097	9.80683502839353	9.38143768341595	10.2322323733711	2.02	1.48	2.72	3.77839653713884	3.94972633854153	4.12105613994421	4.46424757795243	4.66667700626283	4.86910643457323	4.5539005522104	4.76257628923196	4.96840915426889	3.93936630150235	2.22837203660817	-7.33936693176752e-05	6.98919626144308	-0.00550477349531333	-0.00256770905558802	-0.00818352958938416	0.17668904555937	0.180164198579592	0.173519524712245	0.201205299850242	0.204777147605146	0.197992099873789	0.000302978967030556	0.000366569588828517	0.000374764833629363
136	9.10992249055047	0.17	3.93938893784221	3.75489424075652	4.12388363492789	0.192363819966891	9.77216224465274	9.34572608523223	10.1985984040732	2.02	1.48	2.75	3.76105374400278	3.93266687489702	4.10428000579125	4.4430060254643	4.64573595875167	4.84846589203904	4.5304603085169	4.73834509749829	4.94498447031813	3.93938893784221	2.22878640439736	-0.133762628322526	6.84929520095729	-0.00550477349531333	-0.00256770905558802	-0.00818352958938416	0.17668904555937	0.180164198579592	0.173519524712245	0.201205299850242	0.204777147605146	0.197992099873789	0.000302978967030556	0.000366569588828517	0.000374764833629363
136	9.10992249055047	0.17	3.93940093223771	3.75377415112214	4.12502771335329	0.189749523492775	9.84883962056433	9.41540705965852	10.2822721814701	1.99	1.47	2.73	3.82637173395848	4.00251643902739	4.17866114409629	4.52972673459723	4.73824996108545	4.94677318757368	4.6230014615589	4.83324244275478	5.04544641851764	3.93940093223771	2.22136378662689	-0.130878331706715	6.82312284413326	-0.00550477349531333	-0.00256770905558802	-0.00818352958938416	0.17668904555937	0.180164198579592	0.173519524712245	0.201205299850242	0.204777147605146	0.197992099873789	0.000302978967030556	0.000366569588828517	0.000374764833629363
136	9.10992249055047	0.17	3.93957134622019	3.75314510892524	4.12599758351515	0.18637487060258	9.74787627271886	9.31412009286007	10.1816324525776	2.01	1.48	2.71	3.76160520420589	3.93678219218182	4.11195918015775	4.44703657367212	4.65413392443175	4.86123127519137	4.54021315699009	4.75241413177479	4.96360844383525	3.93957134622019	2.21875509766299	-0.06379679253202	6.9006904348717	-0.00550477349531333	-0.00256770905558802	-0.00818352958938416	0.17668904555937	0.180164198579592	0.173519524712245	0.201205299850242	0.204777147605146	0.197992099873789	0.000302978967030556	0.000366569588828517	0.000374764833629363
136	9.10992249055047	0.17	3.93967128459398	3.7556922660291	4.12365030315886	0.192642115583911	9.74721097974155	9.32224422118125	10.1721777383019	2	1.48	2.72	3.78257880734687	3.9550126351482	4.12744646294953	4.47636327984794	4.68042418493055	4.88448509001316	4.56555085824892	4.77567046171341	4.98608138762279	3.93967128459398	2.21139388487059	-0.0964137797439943	6.82141747064447	-0.00550477349531333	-0.00256770905558802	-0.00818352958938416	0.17668904555937	0.180164198579592	0.173519524712245	0.201205299850242	0.204777147605146	0.197992099873789	0.000302978967030556	0.000366569588828517	0.000374764833629363
136	9.10992249055047	0.17	3.94010095103709	3.75551893811008	4.1246829639641	0.198565459738195	10.0254299357159	9.59648420553557	10.4543756658962	2.02	1.5	2.73	3.85394887940169	4.02621352140455	4.19847816340741	4.55071605114983	4.75412494315612	4.95753383516241	4.64781243178215	4.85508833536622	5.06304794636495	3.94010095103709	2.2328745770966	-0.163149527475518	6.85506821358765	-0.00550477349531333	-0.00256770905558802	-0.00818352958938416	0.17668904555937	0.180164198579592	0.173519524712245	0.201205299850242	0.204777147605146	0.197992099873789	0.000302978967030556	0.000366569588828517	0.000374764833629363
136	9.10992249055047	0.17	3.94081836666219	3.75279244242025	4.12884429090413	0.187608244682698	9.823524135693	9.38817139987792	10.2588768715081	2.01	1.48	2.73	3.79467534547941	3.97064382994977	4.14661231442013	4.48693941464728	4.69500989678916	4.90308037893104	4.57883624341616	4.79069457041811	5.00209187587688	3.94081836666219	2.22462370517115	-0.155052909869614	6.82667209370308	-0.00550477349531333	-0.00256770905558802	-0.00818352958938416	0.17668904555937	0.180164198579592	0.173519524712245	0.201205299850242	0.204777147605146	0.197992099873789	0.000302978967030556	0.000366569588828517	0.000374764833629363
136	9.10992249055047	0.17	3.94094464717259	3.75595614462996	4.12593314971522	0.190997260800458	9.72900880024369	9.302579349752	10.1554382507354	2.03	1.49	2.75	3.72745376853661	3.89831993398272	4.06918609942883	4.39921649292165	4.60087620482947	4.80253591673729	4.49162794726341	4.69583235856606	4.90165258950526	3.94094464717259	2.23710429225025	-0.131257802499719	6.9035678757912	-0.00550477349531333	-0.00256770905558802	-0.00818352958938416	0.17668904555937	0.180164198579592	0.173519524712245	0.201205299850242	0.204777147605146	0.197992099873789	0.000302978967030556	0.000366569588828517	0.000374764833629363
136	9.10992249055047	0.17	3.94166235940762	3.75471616041886	4.12860855839638	0.191335575251942	9.88857196139105	9.45562265133256	10.3215212714495	2.02	1.49	2.7	3.80327498085687	3.97741742918021	4.15155987750356	4.49237460951138	4.69806920620069	4.90376380289001	4.59128480291058	4.80153724834353	5.01038965416044	3.94166235940762	2.22630950454981	0.0157038568208725	7.01733448165437	-0.00550477349531333	-0.00256770905558802	-0.00818352958938416	0.17668904555937	0.180164198579592	0.173519524712245	0.201205299850242	0.204777147605146	0.197992099873789	0.000302978967030556	0.000366569588828517	0.000374764833629363
136	9.10992249055047	0.17	3.9424429925126	3.75999593448495	4.12489005054024	0.196297374539381	10.0295885611952	9.59738261905955	10.4617945033308	2	1.48	2.7	3.88776160922938	4.06284201769187	4.23792242615436	4.59918659558423	4.80630512513566	5.0134236546871	4.69660778207561	4.90858514074704	5.11963305228766	3.9424429925126	2.21873779890149	0.0901572449356179	7.04189824084677	-0.00550477349531333	-0.00256770905558802	-0.00818352958938416	0.17668904555937	0.180164198579592	0.173519524712245	0.201205299850242	0.204777147605146	0.197992099873789	0.000302978967030556	0.000366569588828517	0.000374764833629363
136	9.10992249055047	0.17	3.9427660282362	3.75810361936135	4.12742843711106	0.192344102437937	9.79339234433923	9.36600262768837	10.2207820609901	2	1.47	2.69	3.79719319306693	3.97046682829481	4.1437404635227	4.49285396025373	4.69787200875929	4.90289005726484	4.58664254751458	4.79719153196054	5.00583343569775	3.9427660282362	2.21464902246388	0.0675695789931186	6.9996310064146	-0.00550477349531333	-0.00256770905558802	-0.00818352958938416	0.17668904555937	0.180164198579592	0.173519524712245	0.201205299850242	0.204777147605146	0.197992099873789	0.000302978967030556	0.000366569588828517	0.000374764833629363
136	9.10992249055047	0.17	3.94283048517585	3.75478150541294	4.13087946493877	0.182507229437549	9.5784965438695	9.14676235768658	10.0102307300524	1.98	1.48	2.69	3.73881829640143	3.91529338248762	4.09176846857381	4.43166882199526	4.64084698334636	4.85002514469746	4.52502912051752	4.74074467670905	4.9541881089856	3.94283048517585	2.19776650808293	-0.132811331309064	6.75048466303027	-0.00550477349531333	-0.00256770905558802	-0.00818352958938416	0.17668904555937	0.180164198579592	0.173519524712245	0.201205299850242	0.204777147605146	0.197992099873789	0.000302978967030556	0.000366569588828517	0.000374764833629363
136	9.10992249055047	0.17	3.94372961778658	3.75537711995108	4.13208211562208	0.18100265080258	9.57808013490705	9.14417537477434	10.0119848950398	2.01	1.48	2.72	3.69671444228193	3.8721290562429	4.04754367020388	4.37127624379866	4.57869982135511	4.78612339891156	4.46323613212704	4.67464946999026	4.88434443368378	3.94372961778658	2.2097191001944	0.11233456069835	7.0358993509446	-0.00550477349531333	-0.00256770905558802	-0.00818352958938416	0.17668904555937	0.180164198579592	0.173519524712245	0.201205299850242	0.204777147605146	0.197992099873789	0.000302978967030556	0.000366569588828517	0.000374764833629363
136	9.10992249055047	0.17	3.94505459816392	3.75932139926421	4.13078779706362	0.188639839645277	9.73590867176215	9.30589348928327	10.165923854241	1.98	1.47	2.72	3.79735383742355	3.97282541414179	4.14829699086003	4.4993706409113	4.70728164799727	4.91519265508323	4.58974652944199	4.80250133507369	5.01374653116452	3.94505459816392	2.20218506292128	0.0999337945489116	6.97519928652655	-0.00550477349531333	-0.00256770905558802	-0.00818352958938416	0.17668904555937	0.180164198579592	0.173519524712245	0.201205299850242	0.204777147605146	0.197992099873789	0.000302978967030556	0.000366569588828517	0.000374764833629363
136	9.10992249055047	0.17	3.94538764837552	3.7568125146337	4.13396278211735	0.184358264505504	9.65213905106379	9.21976546764295	10.0845126344846	1.99	1.46	2.68	3.75762778224844	3.93384690572554	4.11006602920264	4.45111958029881	4.65986095554558	4.86860233079235	4.54461267076582	4.75936324125724	4.97196800452166	3.94538764837552	2.1984862293986	0.0279940431638975	6.89515031675895	-0.00550477349531333	-0.00256770905558802	-0.00818352958938416	0.17668904555937	0.180164198579592	0.173519524712245	0.201205299850242	0.204777147605146	0.197992099873789	0.000302978967030556	0.000366569588828517	0.000374764833629363
136	9.10992249055047	0.17	3.94548578740453	3.75821593497565	4.1327556398334	0.185632166831045	9.78821115012964	9.35159058674589	10.2248317135134	1.99	1.49	2.71	3.80163841103263	3.97913479407135	4.15663117711007	4.50075560356461	4.71089337949185	4.9210311554191	4.59672702799597	4.81116975626504	5.02640433271172	3.94548578740453	2.21982190408007	-0.0399172521498995	6.92755848935903	-0.00550477349531333	-0.00256770905558802	-0.00818352958938416	0.17668904555937	0.180164198579592	0.173519524712245	0.201205299850242	0.204777147605146	0.197992099873789	0.000302978967030556	0.000366569588828517	0.000374764833629363
136	9.10992249055047	0.17	3.9458657973645	3.75770968682162	4.13402190790737	0.185318507444024	9.70319018296592	9.26991258016671	10.1364677857651	2.01	1.49	2.69	3.74416458273278	3.91916759822647	4.09417061372017	4.42652319793129	4.63341979413417	4.84031639033704	4.52529440809265	4.73495172696165	4.94719105665642	3.9458657973645	2.20581928079095	-0.128027216975272	6.79766980838298	-0.00550477349531333	-0.00256770905558802	-0.00818352958938416	0.17668904555937	0.180164198579592	0.173519524712245	0.201205299850242	0.204777147605146	0.197992099873789	0.000302978967030556	0.000366569588828517	0.000374764833629363
136	9.10992249055047	0.17	3.946972450117	3.76240578767896	4.13153911255503	0.195313299197761	9.9265978938069	9.49749138554227	10.3557044020715	2.03	1.5	2.74	3.80570313889263	3.97764875264785	4.14959436640307	4.49160581728273	4.69454122522522	4.89747663316771	4.5865825473891	4.79313751284046	5.002148355023	3.946972450117	2.23601777698415	-0.0624287328782932	6.9608486046202	-0.00550477349531333	-0.00256770905558802	-0.00818352958938416	0.17668904555937	0.180164198579592	0.173519524712245	0.201205299850242	0.204777147605146	0.197992099873789	0.000302978967030556	0.000366569588828517	0.000374764833629363
136	9.10992249055047	0.17	3.9474891150483	3.76123110174365	4.13374712835296	0.19502324083154	9.87505431446332	9.44778161232623	10.3023270166004	1.98	1.46	2.72	3.8688117874285	4.04377748141933	4.21874317541016	4.58755330444595	4.79502383848446	5.00249437252298	4.67609253932001	4.88920405569346	5.10009606785778	3.9474891150483	2.20634317869945	-0.219963294293602	6.65269110786034	-0.00550477349531333	-0.00256770905558802	-0.00818352958938416	0.17668904555937	0.180164198579592	0.173519524712245	0.201205299850242	0.204777147605146	0.197992099873789	0.000302978967030556	0.000366569588828517	0.000374764833629363
136	9.10992249055047	0.17	3.94780052020232	3.75943840400403	4.13616263640061	0.187005794749589	9.74369914387938	9.31102870254887	10.1763695852099	2.02	1.49	2.75	3.74362172523499	3.91758257486577	4.09154342449654	4.42153453350355	4.62699704028816	4.83245954707276	4.51187750517095	4.72129481187556	4.93193504700971	3.94780052020232	2.2337259566753	0.013166194896355	7.02558149877512	-0.00550477349531333	-0.00256770905558802	-0.00818352958938416	0.17668904555937	0.180164198579592	0.173519524712245	0.201205299850242	0.204777147605146	0.197992099873789	0.000302978967030556	0.000366569588828517	0.000374764833629363
136	9.10992249055047	0.17	3.94820939388431	3.75905792711893	4.13736086064969	0.179990650858283	9.55692459507338	9.12249464781764	9.99135454232911	2	1.49	2.72	3.6935165925576	3.869408635298	4.0453006780384	4.36891734379263	4.5769732105815	4.78502907737036	4.46350363281628	4.67659388001564	4.88812883471426	3.94820939388431	2.21402786933298	0.146740393845078	7.0993524993136	-0.00550477349531333	-0.00256770905558802	-0.00818352958938416	0.17668904555937	0.180164198579592	0.173519524712245	0.201205299850242	0.204777147605146	0.197992099873789	0.000302978967030556	0.000366569588828517	0.000374764833629363
136	9.10992249055047	0.17	3.94890045066921	3.76413672658671	4.1336641747517	0.18622756719081	9.58508756679387	9.158367806261	10.0118073273267	2.01	1.48	2.68	3.69962594045694	3.87200419920013	4.04438245794332	4.37399877028784	4.57779837162644	4.78159797296504	4.46986099767166	4.67817146373259	4.88561048027878	3.94890045066921	2.20606656647889	0.0404854975008793	6.970804813587	-0.00550477349531333	-0.00256770905558802	-0.00818352958938416	0.17668904555937	0.180164198579592	0.173519524712245	0.201205299850242	0.204777147605146	0.197992099873789	0.000302978967030556	0.000366569588828517	0.000374764833629363
136	9.10992249055047	0.17	3.94942406023404	3.76544794497389	4.1334001754942	0.191775770040041	9.73028626900204	9.30487219765633	10.1557003403477	2.01	1.49	2.75	3.76093446162848	3.93288249137022	4.10483052111197	4.44702492073473	4.65034066078133	4.85365640082794	4.53739981454185	4.74625024523963	4.95395494286355	3.94942406023404	2.23118616258611	0.0816553395733076	7.07354318013297	-0.00550477349531333	-0.00256770905558802	-0.00818352958938416	0.17668904555937	0.180164198579592	0.173519524712245	0.201205299850242	0.204777147605146	0.197992099873789	0.000302978967030556	0.000366569588828517	0.000374764833629363
136	9.10992249055047	0.17	3.94949643513063	3.7656570958017	4.13333577445955	0.194468965627033	9.95644680488189	9.52489043430017	10.3880031754636	2.01	1.49	2.71	3.84853791409812	4.02290853449638	4.19727915489464	4.55027154331873	4.75643650510396	4.96260146688918	4.64679242896069	4.85642635472999	5.06876792713859	3.94949643513063	2.22638510789272	0.0232061556324917	7.00239153663422	-0.00550477349531333	-0.00256770905558802	-0.00818352958938416	0.17668904555937	0.180164198579592	0.173519524712245	0.201205299850242	0.204777147605146	0.197992099873789	0.000302978967030556	0.000366569588828517	0.000374764833629363
136	9.10992249055047	0.17	3.94976920810259	3.7648363075393	4.13470210866588	0.195580230248551	9.92280454877679	9.49422593467558	10.351383162878	2	1.48	2.7	3.85617154183875	4.03024288441148	4.2043142269842	4.56443154277161	4.77047443223101	4.97651732169041	4.6618971144709	4.87288511042777	5.0810689445336	3.94976920810259	2.20983956448203	0.031159271948526	6.94038648006404	-0.00550477349531333	-0.00256770905558802	-0.00818352958938416	0.17668904555937	0.180164198579592	0.173519524712245	0.201205299850242	0.204777147605146	0.197992099873789	0.000302978967030556	0.000366569588828517	0.000374764833629363
136	9.10992249055047	0.17	3.94981617527443	3.76414217605929	4.13549017448956	0.192511830584564	9.94504146929081	9.51126784759862	10.378815090983	2	1.49	2.69	3.84975180784328	4.02532469792079	4.2008975879983	4.55342265884403	4.76108736448269	4.96875207012135	4.65188562488451	4.86825174034557	5.07740186872212	3.94981617527443	2.21949192411441	-0.0488914465687825	6.91260587671263	-0.00550477349531333	-0.00256770905558802	-0.00818352958938416	0.17668904555937	0.180164198579592	0.173519524712245	0.201205299850242	0.204777147605146	0.197992099873789	0.000302978967030556	0.000366569588828517	0.000374764833629363
136	9.10992249055047	0.17	3.94994446075053	3.76552296048477	4.1343659610163	0.188820841282008	9.70460284924699	9.27622366176456	10.1329820367294	2.01	1.48	2.71	3.74968618988613	3.92284798307988	4.09600977627364	4.43380914038376	4.63856396586718	4.8433187913506	4.52784709444629	4.73786044245302	4.94683797521305	3.94994446075053	2.22590388359742	0.144770486255088	7.13183424539106	-0.00550477349531333	-0.00256770905558802	-0.00818352958938416	0.17668904555937	0.180164198579592	0.173519524712245	0.201205299850242	0.204777147605146	0.197992099873789	0.000302978967030556	0.000366569588828517	0.000374764833629363
136	9.10992249055047	0.17	3.95015449120311	3.76546967737888	4.13483930502733	0.190863682373198	9.71967530126454	9.29347071086494	10.1458798916641	1.99	1.48	2.71	3.77805377162559	3.95131776635264	4.12458176107969	4.47284467691552	4.67797223289061	4.8830997888657	4.5656600440246	4.77644780484612	4.98494334057319	3.95015449120311	2.21246255149914	-0.13525315427661	6.79078366938229	-0.00550477349531333	-0.00256770905558802	-0.00818352958938416	0.17668904555937	0.180164198579592	0.173519524712245	0.201205299850242	0.204777147605146	0.197992099873789	0.000302978967030556	0.000366569588828517	0.000374764833629363
136	9.10992249055047	0.17	3.95032381641112	3.76757578728601	4.13307184553623	0.193859591650322	9.77906710722612	9.35437294334028	10.203761271112	1.99	1.48	2.74	3.80238950479157	3.97502027772386	4.14765105065615	4.50154721179365	4.70592016558596	4.91029311937827	4.59497819093943	4.8031692486506	5.01093882825689	3.95032381641112	2.22825700525019	0.0383700073939822	7.01318902783873	-0.00550477349531333	-0.00256770905558802	-0.00818352958938416	0.17668904555937	0.180164198579592	0.173519524712245	0.201205299850242	0.204777147605146	0.197992099873789	0.000302978967030556	0.000366569588828517	0.000374764833629363
136	9.10992249055047	0.17	3.95074270376561	3.76545640712329	4.13602900040793	0.191996683572796	10.0006573861527	9.56373386496976	10.4375809073357	2	1.5	2.7	3.88369058561499	4.06111875225055	4.23854691888611	4.59682225172161	4.80683016210806	5.0168380724945	4.69854064689863	4.91297701743516	5.12989479732169	3.95074270376561	2.22041987667183	-0.0792309021599525	6.87826335456925	-0.00550477349531333	-0.00256770905558802	-0.00818352958938416	0.17668904555937	0.180164198579592	0.173519524712245	0.201205299850242	0.204777147605146	0.197992099873789	0.000302978967030556	0.000366569588828517	0.000374764833629363
136	9.10992249055047	0.17	3.95079269188757	3.76519611347419	4.13638927030094	0.189379891268813	9.64640123963212	9.22136667884713	10.0714358004171	2.01	1.48	2.71	3.72604742669706	3.89778974935115	4.06953207200524	4.40548426830744	4.60854343906143	4.81160260981543	4.49663123685226	4.70375461924235	4.91276970247719	3.95079269188757	2.21223972238641	-0.121213730519323	6.79169765768338	-0.00550477349531333	-0.00256770905558802	-0.00818352958938416	0.17668904555937	0.180164198579592	0.173519524712245	0.201205299850242	0.204777147605146	0.197992099873789	0.000302978967030556	0.000366569588828517	0.000374764833629363
136	9.10992249055047	0.17	3.95086500273891	3.76406273338944	4.13766727208838	0.18525278121795	9.70071487573207	9.26745349167724	10.1339762597869	2	1.48	2.7	3.75522089078139	3.93078068204797	4.10634047331455	4.44267579714885	4.6503746937776	4.85807359040635	4.53733268539784	4.75038226536296	4.96178978329304	3.95086500273891	2.21617343817369	-0.214947542107649	6.72808396777823	-0.00550477349531333	-0.00256770905558802	-0.00818352958938416	0.17668904555937	0.180164198579592	0.173519524712245	0.201205299850242	0.204777147605146	0.197992099873789	0.000302978967030556	0.000366569588828517	0.000374764833629363
136	9.10992249055047	0.17	3.95242143352315	3.7668420856204	4.13800078142591	0.190882281293694	9.73612527207238	9.30922506191061	10.1630254822341	2.02	1.48	2.74	3.74363838503068	3.91531325621606	4.08698812740144	4.42174216236495	4.62451335393472	4.82728454550448	4.51177664636801	4.71761397626066	4.92576863613811	3.95242143352315	2.22729934088711	-0.0671249588245186	6.91720056353521	-0.00550477349531333	-0.00256770905558802	-0.00818352958938416	0.17668904555937	0.180164198579592	0.173519524712245	0.201205299850242	0.204777147605146	0.197992099873789	0.000302978967030556	0.000366569588828517	0.000374764833629363
136	9.10992249055047	0.17	3.95251491922086	3.76775831333628	4.13727152510544	0.194680023823129	9.89790692810137	9.46917673035051	10.3266371258522	2	1.47	2.69	3.83374528672881	4.00732345743054	4.18090162813227	4.53475366808147	4.74007097202792	4.94538827597436	4.62962742786543	4.83813633487154	5.04867642010179	3.95251491922086	2.20999880258327	-0.117702445938913	6.78694533431884	-0.00550477349531333	-0.00256770905558802	-0.00818352958938416	0.17668904555937	0.180164198579592	0.173519524712245	0.201205299850242	0.204777147605146	0.197992099873789	0.000302978967030556	0.000366569588828517	0.000374764833629363
136	9.10992249055047	0.17	3.9525521568936	3.76576585005443	4.13933846373277	0.187719164619905	9.81807039936223	9.3831176236829	10.2530231750416	2.02	1.49	2.75	3.77717166208376	3.95226179358696	4.12735192509016	4.4623179366999	4.66916790388271	4.87601787106552	4.55405458996349	4.76369705744443	4.97532004150977	3.9525521568936	2.23792753250172	0.192074100323348	7.23273710554903	-0.00550477349531333	-0.00256770905558802	-0.00818352958938416	0.17668904555937	0.180164198579592	0.173519524712245	0.201205299850242	0.204777147605146	0.197992099873789	0.000302978967030556	0.000366569588828517	0.000374764833629363
136	9.10992249055047	0.17	3.95335873321991	3.76740703379358	4.13931043264625	0.189838308911483	9.82050758498693	9.3884466244851	10.2525685454888	1.98	1.48	2.69	3.84608434948295	4.02308305487845	4.20008176027395	4.56101087705133	4.7709108551008	4.98081083315028	4.65999753100833	4.87339293712624	5.08790867194261	3.95335873321991	2.20380033492033	0.0359525183582314	6.91634269505219	-0.00550477349531333	-0.00256770905558802	-0.00818352958938416	0.17668904555937	0.180164198579592	0.173519524712245	0.201205299850242	0.204777147605146	0.197992099873789	0.000302978967030556	0.000366569588828517	0.000374764833629363
136	9.10992249055047	0.17	3.9539421503619	3.76807718052051	4.13980712020329	0.18555593579789	9.56343748671334	9.13673576361868	9.990139209808	2.01	1.48	2.7	3.68203817447414	3.85399587076699	4.02595356705985	4.35095616573919	4.55415351554358	4.75735086534796	4.44211536559769	4.65096582996161	4.85953151693703	3.9539421503619	2.21537543437034	0.0813015660380132	7.02559144026951	-0.00550477349531333	-0.00256770905558802	-0.00818352958938416	0.17668904555937	0.180164198579592	0.173519524712245	0.201205299850242	0.204777147605146	0.197992099873789	0.000302978967030556	0.000366569588828517	0.000374764833629363
136	9.10992249055047	0.17	3.95428944452364	3.76610913579851	4.14246975324876	0.186275840699328	9.77864278539648	9.34337543819715	10.2139101325958	1.99	1.47	2.69	3.81125855824681	3.98880856820969	4.16635857817258	4.51548722342684	4.7258441932451	4.93620116306336	4.61153297417688	4.8257718733896	5.03985987895475	3.95428944452364	2.20601940398458	0.169471795878568	7.07302541153796	-0.00550477349531333	-0.00256770905558802	-0.00818352958938416	0.17668904555937	0.180164198579592	0.173519524712245	0.201205299850242	0.204777147605146	0.197992099873789	0.000302978967030556	0.000366569588828517	0.000374764833629363
136	9.10992249055047	0.17	3.95454446664038	3.76736338537861	4.14172554790215	0.189278318831867	9.76566375999804	9.33523191584382	10.1960956041523	2.02	1.48	2.74	3.75941771196528	3.93275814027974	4.10609856859421	4.44172998424162	4.64653068395508	4.85133138366853	4.53158992490945	4.74048735522869	4.94945096864585	3.95454446664038	2.22554275385015	-0.0800671698155191	6.89932427193105	-0.00550477349531333	-0.00256770905558802	-0.00818352958938416	0.17668904555937	0.180164198579592	0.173519524712245	0.201205299850242	0.204777147605146	0.197992099873789	0.000302978967030556	0.000366569588828517	0.000374764833629363
136	9.10992249055047	0.17	3.95491719707609	3.76605303289204	4.14378136126014	0.187969192959434	9.7710951421597	9.3385780002286	10.2036122840908	2.01	1.47	2.73	3.77829239203127	3.95328436904762	4.12827634606397	4.4685027837836	4.67546192174935	4.88242105971511	4.55833907505811	4.76981686830547	4.98047324585062	3.95491719707609	2.21856304335153	0.03630735719329	6.98802921507673	-0.00550477349531333	-0.00256770905558802	-0.00818352958938416	0.17668904555937	0.180164198579592	0.173519524712245	0.201205299850242	0.204777147605146	0.197992099873789	0.000302978967030556	0.000366569588828517	0.000374764833629363
136	9.10992249055047	0.17	3.95496166131096	3.77178522634907	4.13813809627285	0.186741505000549	9.66813125408356	9.23844290053592	10.0978196076312	2	1.47	2.73	3.74938772158806	3.92377514317481	4.09816256476156	4.43729258028545	4.64367508040583	4.85005758052622	4.52672476898201	4.73888513672377	4.94732571384799	3.95496166131096	2.22101769276196	-0.0899191296686732	6.85607369445534	-0.00550477349531333	-0.00256770905558802	-0.00818352958938416	0.17668904555937	0.180164198579592	0.173519524712245	0.201205299850242	0.204777147605146	0.197992099873789	0.000302978967030556	0.000366569588828517	0.000374764833629363
136	9.10992249055047	0.17	3.95531330658335	3.77049841566017	4.14012819750654	0.1965703474567	9.90061223694902	9.47433303420065	10.3268914396974	1.99	1.47	2.69	3.85585938015463	4.02934627960694	4.20283317905926	4.56605983568008	4.77150082444718	4.97694181321429	4.66153459653921	4.87139843995224	5.08039434940239	3.95531330658335	2.20305781516211	0.0638175351237462	6.94666276079529	-0.00550477349531333	-0.00256770905558802	-0.00818352958938416	0.17668904555937	0.180164198579592	0.173519524712245	0.201205299850242	0.204777147605146	0.197992099873789	0.000302978967030556	0.000366569588828517	0.000374764833629363
136	9.10992249055047	0.17	3.9560738645404	3.77125891053445	4.14088881854636	0.190962539909855	9.81076599918761	9.38070475267891	10.2408272456963	2	1.47	2.73	3.79966433563482	3.9738610962813	4.14805785692779	4.49488542346098	4.70095480514313	4.90702418682529	4.58373602501226	4.79461072959069	5.00537758711854	3.9560738645404	2.22431194361773	-0.0209298827193335	6.94439502169483	-0.00550477349531333	-0.00256770905558802	-0.00818352958938416	0.17668904555937	0.180164198579592	0.173519524712245	0.201205299850242	0.204777147605146	0.197992099873789	0.000302978967030556	0.000366569588828517	0.000374764833629363
136	9.10992249055047	0.17	3.95637708995366	3.76762816926515	4.14512601064218	0.182060458143694	9.65130411354968	9.21563581993004	10.0869724071693	2	1.48	2.71	3.72967182805615	3.90599170362853	4.08231157920092	4.41128654311622	4.61982968853333	4.82837283395043	4.50478474923495	4.71816965463193	4.92940600707562	3.95637708995366	2.21693418677861	-0.0635216472333727	6.89698227610962	-0.00550477349531333	-0.00256770905558802	-0.00818352958938416	0.17668904555937	0.180164198579592	0.173519524712245	0.201205299850242	0.204777147605146	0.197992099873789	0.000302978967030556	0.000366569588828517	0.000374764833629363
136	9.10992249055047	0.17	3.95668578765385	3.77371819416324	4.13965338114447	0.195124232204548	9.7630167990251	9.34072754793667	10.1853060501135	2.01	1.48	2.73	3.77800589760485	3.9488075051798	4.11960911275475	4.46786883865236	4.66985877746099	4.87184871626962	4.55847818250063	4.76561701271975	4.97223663107074	3.95668578765385	2.22426244615755	0.0607547706271412	7.01534282974114	-0.00550477349531333	-0.00256770905558802	-0.00818352958938416	0.17668904555937	0.180164198579592	0.173519524712245	0.201205299850242	0.204777147605146	0.197992099873789	0.000302978967030556	0.000366569588828517	0.000374764833629363
136	9.10992249055047	0.17	3.95689969630295	3.77206998901315	4.14172940359275	0.191000279576763	9.83079240384076	9.3999059138953	10.2616788937862	2.02	1.49	2.72	3.77449775551564	3.94751864573295	4.12053953595026	4.45677293856547	4.66106894594822	4.86536495333098	4.5530218263171	4.7600286241151	4.97115303025899	3.95689969630295	2.23722775641789	-0.0373084762661117	6.99441734002233	-0.00550477349531333	-0.00256770905558802	-0.00818352958938416	0.17668904555937	0.180164198579592	0.173519524712245	0.201205299850242	0.204777147605146	0.197992099873789	0.000302978967030556	0.000366569588828517	0.000374764833629363
136	9.10992249055047	0.17	3.95707424282432	3.76869251319653	4.14545597245212	0.185280470301085	9.76978277911113	9.33347664699875	10.2060889112235	2.01	1.48	2.71	3.76982383613516	3.94604940768765	4.12227497924014	4.45685502634058	4.66519681059453	4.87353859484847	4.55062524510879	4.76384274286493	4.97579232029473	3.95707424282432	2.2163796050578	0.0226586108498243	6.98822353000787	-0.00550477349531333	-0.00256770905558802	-0.00818352958938416	0.17668904555937	0.180164198579592	0.173519524712245	0.201205299850242	0.204777147605146	0.197992099873789	0.000302978967030556	0.000366569588828517	0.000374764833629363
136	9.10992249055047	0.17	3.95769750356442	3.77198842569882	4.14340658143002	0.19555471604984	10.0451530056435	9.61125482202908	10.4790511892579	2.03	1.5	2.76	3.84636994777317	4.02001355256269	4.19365715735221	4.53836320782966	4.74324671044435	4.94813021305904	4.63402098117654	4.84191258669994	5.05131581459174	3.95769750356442	2.24697266437923	-0.0095730634157571	7.07532953696266	-0.00550477349531333	-0.00256770905558802	-0.00818352958938416	0.17668904555937	0.180164198579592	0.173519524712245	0.201205299850242	0.204777147605146	0.197992099873789	0.000302978967030556	0.000366569588828517	0.000374764833629363
136	9.10992249055047	0.17	3.95771146177623	3.77087435090121	4.14454857265124	0.187220331547776	9.68275102981678	9.25309012014082	10.1124119394927	1.99	1.46	2.68	3.76639445447017	3.94128440436742	4.11617435426467	4.46026492186247	4.66737427223526	4.87448362260804	4.55331166597751	4.76473591210149	4.97506705541526	3.95771146177623	2.19830047645031	-0.0909961247075775	6.77709851142913	-0.00550477349531333	-0.00256770905558802	-0.00818352958938416	0.17668904555937	0.180164198579592	0.173519524712245	0.201205299850242	0.204777147605146	0.197992099873789	0.000302978967030556	0.000366569588828517	0.000374764833629363
136	9.10992249055047	0.17	3.95790302732683	3.76962424035843	4.14618181429523	0.190208491481435	9.89689833498849	9.46199980920303	10.3317968607739	1.97	1.46	2.69	3.88187410529094	4.06029530162554	4.23871649796014	4.60492372742252	4.8165781959063	5.02823266439008	4.70031057322691	4.9168588098914	5.12897228716457	3.95790302732683	2.19580537740459	0.0173666499768785	6.87304833470056	-0.00550477349531333	-0.00256770905558802	-0.00818352958938416	0.17668904555937	0.180164198579592	0.173519524712245	0.201205299850242	0.204777147605146	0.197992099873789	0.000302978967030556	0.000366569588828517	0.000374764833629363
136	9.10992249055047	0.17	3.95847309370363	3.7710507717526	4.14589541565466	0.182514220795157	9.67210820341388	9.2361648473868	10.108051559441	2.01	1.48	2.7	3.72976953287802	3.905813191067	4.08185684925598	4.40931005457011	4.61742775869458	4.82554546281904	4.50412301956742	4.71495555475978	4.92864855838416	3.95847309370363	2.21723063250863	0.0810347241658516	7.06346763485093	-0.00550477349531333	-0.00256770905558802	-0.00818352958938416	0.17668904555937	0.180164198579592	0.173519524712245	0.201205299850242	0.204777147605146	0.197992099873789	0.000302978967030556	0.000366569588828517	0.000374764833629363
136	9.10992249055047	0.17	3.95851712086276	3.77404642256387	4.14298781916165	0.190004361090554	9.67057155649962	9.24533669028526	10.095806422714	2	1.48	2.71	3.74586763531883	3.9181570365729	4.09044643782696	4.43151014950322	4.63533535227075	4.83916055503829	4.52720008792719	4.735066532954	4.94017456719854	3.95851712086276	2.22228134946458	0.0881857830896589	7.05019288036135	-0.00550477349531333	-0.00256770905558802	-0.00818352958938416	0.17668904555937	0.180164198579592	0.173519524712245	0.201205299850242	0.204777147605146	0.197992099873789	0.000302978967030556	0.000366569588828517	0.000374764833629363
136	9.10992249055047	0.17	3.95967437237739	3.77096670945847	4.14838203529631	0.184554915551826	9.80973648874942	9.37059035822967	10.2488826192692	2.01	1.5	2.75	3.77960793985021	3.95673660925248	4.13386527865475	4.46709783401154	4.67644523406478	4.88579263411802	4.56046986135112	4.77263448418294	4.98475590690835	3.95967437237739	2.23995494566873	0.119141345645435	7.18352609164441	-0.00550477349531333	-0.00256770905558802	-0.00818352958938416	0.17668904555937	0.180164198579592	0.173519524712245	0.201205299850242	0.204777147605146	0.197992099873789	0.000302978967030556	0.000366569588828517	0.000374764833629363
136	9.10992249055047	0.17	3.95982530495479	3.77416523638505	4.14548537352454	0.19030524210642	9.8846920823596	9.450466305204	10.3189178595152	2.01	1.49	2.73	3.81298739568266	3.98818482633887	4.16338225699507	4.50684438564354	4.71392284533794	4.92100130503233	4.59896235866476	4.81118602584737	5.02278115450587	3.95982530495479	2.22578709061624	0.103120870880935	7.08591516773955	-0.00550477349531333	-0.00256770905558802	-0.00818352958938416	0.17668904555937	0.180164198579592	0.173519524712245	0.201205299850242	0.204777147605146	0.197992099873789	0.000302978967030556	0.000366569588828517	0.000374764833629363
136	9.10992249055047	0.17	3.96026490923631	3.77109839851073	4.14943141996189	0.185459879855321	9.66358112027905	9.2322741093988	10.0948881311593	2.01	1.48	2.72	3.7304614995806	3.90473862561935	4.0790157516581	4.41070495696155	4.61676122742313	4.82281749788472	4.50252274490768	4.71255195086541	4.91661787579516	3.96026490923631	2.21489887235697	0.0957820965134907	7.04226327205882	-0.00550477349531333	-0.00256770905558802	-0.00818352958938416	0.17668904555937	0.180164198579592	0.173519524712245	0.201205299850242	0.204777147605146	0.197992099873789	0.000302978967030556	0.000366569588828517	0.000374764833629363
136	9.10992249055047	0.17	3.96061340919872	3.77592486020776	4.14530195818968	0.193288632092177	9.93016784753552	9.49812214526624	10.3622135498048	2.01	1.5	2.72	3.8326561441563	4.00699403853513	4.18133193291396	4.53020451902601	4.73627213564658	4.94233975226715	4.62723660479824	4.83893034744093	5.05077040623837	3.96061340919872	2.2337208636817	0.115295806493032	7.13683182248707	-0.00550477349531333	-0.00256770905558802	-0.00818352958938416	0.17668904555937	0.180164198579592	0.173519524712245	0.201205299850242	0.204777147605146	0.197992099873789	0.000302978967030556	0.000366569588828517	0.000374764833629363
136	9.10992249055047	0.17	3.96092854054683	3.77387063166042	4.14798644943325	0.188423530235751	9.76589070869998	9.33424623713156	10.1975351802684	1.98	1.47	2.72	3.81443680096757	3.99082817906676	4.16721955716594	4.52103732659863	4.73010410266222	4.9391708787258	4.61229788589175	4.82532292695103	5.04075496892656	3.96092854054683	2.21007916860154	0.149216556717178	7.0491001041703	-0.00550477349531333	-0.00256770905558802	-0.00818352958938416	0.17668904555937	0.180164198579592	0.173519524712245	0.201205299850242	0.204777147605146	0.197992099873789	0.000302978967030556	0.000366569588828517	0.000374764833629363
136	9.10992249055047	0.17	3.96182615881784	3.7784258878814	4.14522642975428	0.194888672884003	9.88615263997833	9.45821631895042	10.3140889610062	2.01	1.48	2.73	3.81197075103081	3.98444309508089	4.15691543913097	4.50458977319049	4.7083996153715	4.9122094575525	4.59711999902273	4.805735938773	5.01400194530582	3.96182615881784	2.22663211814124	0.0223539246303857	7.0267621514319	-0.00550477349531333	-0.00256770905558802	-0.00818352958938416	0.17668904555937	0.180164198579592	0.173519524712245	0.201205299850242	0.204777147605146	0.197992099873789	0.000302978967030556	0.000366569588828517	0.000374764833629363
136	9.10992249055047	0.17	3.96235939064765	3.77376589671141	4.15095288458389	0.182316703882175	9.53611706987757	9.10601842464233	9.96621571511281	1.99	1.47	2.7	3.70549839657667	3.88051779209822	4.05553718761977	4.38788478240081	4.59513489022529	4.80238499804978	4.48092259948049	4.69227394980931	4.90243764788489	3.96235939064765	2.20177621619372	0.122051036483299	7.01557100559295	-0.00550477349531333	-0.00256770905558802	-0.00818352958938416	0.17668904555937	0.180164198579592	0.173519524712245	0.201205299850242	0.204777147605146	0.197992099873789	0.000302978967030556	0.000366569588828517	0.000374764833629363
136	9.10992249055047	0.17	3.96249887076892	3.77520343114897	4.14979431038888	0.186208240310057	9.66069827544673	9.2305849653835	10.09081158551	2	1.47	2.68	3.74123558873848	3.91556421783764	4.08989284693681	4.42637439866331	4.63262812487113	4.83888185107895	4.52104334913206	4.73239557177171	4.94031234193084	3.96249887076892	2.2065408299861	-0.0894624334743279	6.80712113372053	-0.00550477349531333	-0.00256770905558802	-0.00818352958938416	0.17668904555937	0.180164198579592	0.173519524712245	0.201205299850242	0.204777147605146	0.197992099873789	0.000302978967030556	0.000366569588828517	0.000374764833629363
136	9.10992249055047	0.17	3.96313499148143	3.77679029443934	4.14947968852352	0.190572258570833	9.89751157563722	9.46309900086522	10.3319241504092	1.99	1.48	2.71	3.84859030493832	4.02526350929326	4.20193671364819	4.5567585717426	4.76594091503037	4.97512325831814	4.65393900418222	4.86988690674018	5.08201119160299	3.96313499148143	2.21586601548909	-0.0843832969769364	6.85889259177941	-0.00550477349531333	-0.00256770905558802	-0.00818352958938416	0.17668904555937	0.180164198579592	0.173519524712245	0.201205299850242	0.204777147605146	0.197992099873789	0.000302978967030556	0.000366569588828517	0.000374764833629363
136	9.10992249055047	0.17	3.96319535093758	3.77476673373395	4.15162396814121	0.186548068683784	9.86007076550362	9.42157261246243	10.2985689185448	2.01	1.47	2.7	3.80937907276718	3.98667491883779	4.16397076490839	4.50463246128362	4.71428674042057	4.92394101955752	4.59778977072693	4.81213054685443	5.02593611852552	3.96319535093758	2.21055723034244	0.0798002187261174	7.00277968743517	-0.00550477349531333	-0.00256770905558802	-0.00818352958938416	0.17668904555937	0.180164198579592	0.173519524712245	0.201205299850242	0.204777147605146	0.197992099873789	0.000302978967030556	0.000366569588828517	0.000374764833629363
136	9.10992249055047	0.17	3.96343056094655	3.77365682014519	4.1532043017479	0.182291298806576	9.64225521365198	9.20733245894056	10.0771779683634	1.99	1.46	2.68	3.751742452964	3.92896187779604	4.10618130262809	4.4439372722597	4.65385360240581	4.86376993255191	4.53716724177922	4.74974277176145	4.96522925435715	3.96343056094655	2.1950129748222	-0.00245977866024487	6.86023427894302	-0.00550477349531333	-0.00256770905558802	-0.00818352958938416	0.17668904555937	0.180164198579592	0.173519524712245	0.201205299850242	0.204777147605146	0.197992099873789	0.000302978967030556	0.000366569588828517	0.000374764833629363
136	9.10992249055047	0.17	3.96371743997815	3.77730240749862	4.15013247245767	0.190562001268004	9.90317509414321	9.46849948922081	10.3378506990656	1.99	1.49	2.71	3.85744316753371	4.0345289290327	4.2116146905317	4.56895478352236	4.77870429944636	4.98845381537035	4.66654095094865	4.88056648182831	5.09516515824285	3.96371743997815	2.22100699230437	-0.0447009051389335	6.921261843535	-0.00550477349531333	-0.00256770905558802	-0.00818352958938416	0.17668904555937	0.180164198579592	0.173519524712245	0.201205299850242	0.204777147605146	0.197992099873789	0.000302978967030556	0.000366569588828517	0.000374764833629363
136	9.10992249055047	0.17	3.96393567555343	3.7794383272566	4.14843302385026	0.195572183310537	9.88589899887361	9.45890346278279	10.3128945349644	2.01	1.48	2.73	3.82154440950236	3.99405726051631	4.16657011153025	4.51827163076606	4.7222362683981	4.92620090603013	4.60926940805175	4.81895006382668	5.02568923906099	3.96393567555343	2.22815281718321	0.0959603146142502	7.06980441385625	-0.00550477349531333	-0.00256770905558802	-0.00818352958938416	0.17668904555937	0.180164198579592	0.173519524712245	0.201205299850242	0.204777147605146	0.197992099873789	0.000302978967030556	0.000366569588828517	0.000374764833629363
136	9.10992249055047	0.17	3.96411963011786	3.77783228323768	4.15040697699805	0.18939225621913	9.78828899214737	9.35702001756244	10.2195579667323	2.01	1.48	2.71	3.78565963794406	3.96014227740826	4.13462491687247	4.47719180915748	4.68354745624718	4.88990310333688	4.57202900916712	4.78050211184751	4.99512133195531	3.96411963011786	2.21544924616333	0.00947147892022857	6.94793581919617	-0.00550477349531333	-0.00256770905558802	-0.00818352958938416	0.17668904555937	0.180164198579592	0.173519524712245	0.201205299850242	0.204777147605146	0.197992099873789	0.000302978967030556	0.000366569588828517	0.000374764833629363
136	9.10992249055047	0.17	3.96435073415669	3.780241115681	4.14846035263238	0.196250507295315	9.78627820630158	9.36449460795884	10.2080618046443	1.99	1.48	2.72	3.81727180478383	3.98920448295587	4.16113716112791	4.52194085089569	4.72561233167831	4.92928381246092	4.6131758966677	4.82368990373532	5.02928475525483	3.96435073415669	2.21296078676511	-0.0904215617964247	6.83276587202736	-0.00550477349531333	-0.00256770905558802	-0.00818352958938416	0.17668904555937	0.180164198579592	0.173519524712245	0.201205299850242	0.204777147605146	0.197992099873789	0.000302978967030556	0.000366569588828517	0.000374764833629363
136	9.10992249055047	0.17	3.96525726938926	3.77611580273138	4.15439873604713	0.182413213759257	9.65616809836717	9.22079582269109	10.0915403740432	2	1.48	2.72	3.73169701603376	3.90789410934822	4.08409120266268	4.41366571980038	4.62206288263249	4.8304600454646	4.50711309952764	4.72004841065664	4.93057234565652	3.96525726938926	2.20974134872186	-0.0947840147580016	6.82471043062227	-0.00550477349531333	-0.00256770905558802	-0.00818352958938416	0.17668904555937	0.180164198579592	0.173519524712245	0.201205299850242	0.204777147605146	0.197992099873789	0.000302978967030556	0.000366569588828517	0.000374764833629363
136	9.10992249055047	0.17	3.96546629221915	3.78113813500141	4.1497944494369	0.189461341436197	9.77744510629008	9.34675081344532	10.2081393991348	1.99	1.48	2.69	3.80248144570121	3.9776981696729	4.15291489364458	4.50247630380928	4.70994849242587	4.91742068104246	4.59900153695551	4.81247902347471	5.02352644684387	3.96546629221915	2.21057173649446	0.0222191995935696	6.95789655568186	-0.00550477349531333	-0.00256770905558802	-0.00818352958938416	0.17668904555937	0.180164198579592	0.173519524712245	0.201205299850242	0.204777147605146	0.197992099873789	0.000302978967030556	0.000366569588828517	0.000374764833629363
136	9.10992249055047	0.17	3.96571397490454	3.77765775718095	4.15377019262813	0.187759739517611	9.82697737880776	9.39168792682001	10.2622668307955	2.02	1.5	2.71	3.78056931161693	3.95579254695847	4.1310157823	4.46631861639266	4.67332521606686	4.88033181574106	4.56488757242757	4.77629789368785	4.98760658254556	3.96571397490454	2.23272342299116	0.00518467818304444	7.04025343931248	-0.00550477349531333	-0.00256770905558802	-0.00818352958938416	0.17668904555937	0.180164198579592	0.173519524712245	0.201205299850242	0.204777147605146	0.197992099873789	0.000302978967030556	0.000366569588828517	0.000374764833629363
136	9.10992249055047	0.17	3.96582166408712	3.77650009177598	4.15514323639827	0.183829146844281	9.71646248137509	9.28044018208283	10.1524847806673	2.01	1.5	2.74	3.7421151635986	3.91793070961104	4.09374625562348	4.42249779864906	4.63027971641894	4.83806163418883	4.51593564207603	4.72916362969104	4.94134474546686	3.96582166408712	2.22828140294352	-0.0716617668756294	6.94077670374604	-0.00550477349531333	-0.00256770905558802	-0.00818352958938416	0.17668904555937	0.180164198579592	0.173519524712245	0.201205299850242	0.204777147605146	0.197992099873789	0.000302978967030556	0.000366569588828517	0.000374764833629363
136	9.10992249055047	0.17	3.96629041559168	3.78081883095916	4.15176200022421	0.193345243477063	9.82067812461779	9.39347369385371	10.2478825553819	2.01	1.47	2.74	3.79057289779108	3.96296381406417	4.13535473033726	4.48049876646409	4.68426672147725	4.8880346764904	4.5696907150464	4.77647203255782	4.98614730709312	3.96629041559168	2.22428025761188	0.103876628960242	7.05732438340481	-0.00550477349531333	-0.00256770905558802	-0.00818352958938416	0.17668904555937	0.180164198579592	0.173519524712245	0.201205299850242	0.204777147605146	0.197992099873789	0.000302978967030556	0.000366569588828517	0.000374764833629363
136	9.10992249055047	0.17	3.96659446304997	3.7825676798079	4.15062124629204	0.194731003587969	9.89008357484229	9.46176188453054	10.318405265154	2	1.49	2.72	3.83693018112221	4.01062303461426	4.18431588810631	4.5401049741307	4.74562963861119	4.95115430309168	4.63726484665198	4.84703205236744	5.0565359773804	3.96659446304997	2.22324620082849	-0.101805831856376	6.86392605085955	-0.00550477349531333	-0.00256770905558802	-0.00818352958938416	0.17668904555937	0.180164198579592	0.173519524712245	0.201205299850242	0.204777147605146	0.197992099873789	0.000302978967030556	0.000366569588828517	0.000374764833629363
136	9.10992249055047	0.17	3.96707167421696	3.78173150376834	4.15241184466557	0.194416190242145	10.0984338761923	9.66064941314569	10.5362183392388	2.02	1.49	2.71	3.88204374491549	4.05796343351101	4.23388312210653	4.58447902042107	4.79223044586585	4.99998187131063	4.68521891866216	4.89375926654823	5.10760602696162	3.96707167421696	2.22608249199145	-0.00764898363798783	6.99135090411181	-0.00550477349531333	-0.00256770905558802	-0.00818352958938416	0.17668904555937	0.180164198579592	0.173519524712245	0.201205299850242	0.204777147605146	0.197992099873789	0.000302978967030556	0.000366569588828517	0.000374764833629363
136	9.10992249055047	0.17	3.9678023015942	3.77971845002552	4.15588615316288	0.18979159098196	9.66647741580232	9.24112853103508	10.0918263005696	1.99	1.47	2.69	3.75747485192415	3.93042318095555	4.10337150998695	4.44866103277886	4.65342314626372	4.85818525974858	4.54153272318701	4.75040616269409	4.9612649335233	3.9678023015942	2.19756397749511	-0.0467513828009268	6.81765313506192	-0.00550477349531333	-0.00256770905558802	-0.00818352958938416	0.17668904555937	0.180164198579592	0.173519524712245	0.201205299850242	0.204777147605146	0.197992099873789	0.000302978967030556	0.000366569588828517	0.000374764833629363
136	9.10992249055047	0.17	3.96797958296616	3.78192308248873	4.15403608344359	0.186185403596365	9.62057902284856	9.19221962311126	10.0489384225859	1.99	1.47	2.69	3.74659554032669	3.92118769352957	4.09577984673246	4.438101383408	4.6449178567427	4.85173433007741	4.53056790026715	4.74140803884117	4.95444719260988	3.96797958296616	2.20510619784007	-0.149018502752839	6.72575752238624	-0.00550477349531333	-0.00256770905558802	-0.00818352958938416	0.17668904555937	0.180164198579592	0.173519524712245	0.201205299850242	0.204777147605146	0.197992099873789	0.000302978967030556	0.000366569588828517	0.000374764833629363
136	9.10992249055047	0.17	3.96816605653251	3.78458532731392	4.15174678575109	0.191556940043394	9.7046477933401	9.28005490147034	10.1292406852099	2.01	1.47	2.71	3.74663320499603	3.91805393948247	4.0894746739689	4.42902715134845	4.63166964283444	4.83431213432043	4.51764570220628	4.72665849402528	4.93280408469217	3.96816605653251	2.2224972051445	0.0318478850492359	6.97675101163787	-0.00550477349531333	-0.00256770905558802	-0.00818352958938416	0.17668904555937	0.180164198579592	0.173519524712245	0.201205299850242	0.204777147605146	0.197992099873789	0.000302978967030556	0.000366569588828517	0.000374764833629363
136	9.10992249055047	0.17	3.96828666778303	3.78000463376759	4.15656870179847	0.187503074332037	9.82669208710259	9.39104864327821	10.262335530927	2	1.49	2.7	3.81369268182194	3.99060691969951	4.16752115757708	4.5140037654916	4.72340488995948	4.93280601442735	4.61316488890773	4.826256516591	5.04151934466054	3.96828666778303	2.21061930353456	0.0970228336458759	7.03327994586259	-0.00550477349531333	-0.00256770905558802	-0.00818352958938416	0.17668904555937	0.180164198579592	0.173519524712245	0.201205299850242	0.204777147605146	0.197992099873789	0.000302978967030556	0.000366569588828517	0.000374764833629363
136	9.10992249055047	0.17	3.96837611982012	3.78334258778	4.15340965186025	0.191843822173119	9.85733263298224	9.42645860251653	10.2882066634479	2	1.48	2.72	3.82130132786284	3.99596920412346	4.17063708038407	4.52127586797713	4.72793888303164	4.93460189808616	4.61419664827299	4.82499154950163	5.03517226287126	3.96837611982012	2.2169936975978	-0.15225326759789	6.79673912740124	-0.00550477349531333	-0.00256770905558802	-0.00818352958938416	0.17668904555937	0.180164198579592	0.173519524712245	0.201205299850242	0.204777147605146	0.197992099873789	0.000302978967030556	0.000366569588828517	0.000374764833629363
136	9.10992249055047	0.17	3.96841599295437	3.78083320749966	4.15599877840908	0.189067177922346	9.7755812500585	9.34441562816378	10.2067468719532	2.01	1.49	2.71	3.77240766725517	3.94647232390316	4.12053698055115	4.45944261238091	4.66520811166754	4.87097361095418	4.55363791540678	4.76574678229229	4.97519145366629	3.96841599295437	2.21626407923528	0.0795199263990063	7.03539683058266	-0.00550477349531333	-0.00256770905558802	-0.00818352958938416	0.17668904555937	0.180164198579592	0.173519524712245	0.201205299850242	0.204777147605146	0.197992099873789	0.000302978967030556	0.000366569588828517	0.000374764833629363
136	9.10992249055047	0.17	3.96841918231918	3.78076076211139	4.15607760252697	0.189023886867232	9.75515723217575	9.32483168646322	10.1854827778883	2	1.47	2.71	3.78034748852323	3.95480426701322	4.12926104550321	4.47288261774719	4.67929874600658	4.88571487426596	4.56318984956222	4.77535245231989	4.98751463099325	3.96841918231918	2.21335824974138	-0.138951534735534	6.79248493831137	-0.00550477349531333	-0.00256770905558802	-0.00818352958938416	0.17668904555937	0.180164198579592	0.173519524712245	0.201205299850242	0.204777147605146	0.197992099873789	0.000302978967030556	0.000366569588828517	0.000374764833629363
136	9.10992249055047	0.17	3.96843695141035	3.77997228735588	4.15690161546482	0.18658184879135	9.87292318120815	9.43390231793928	10.311944044477	2	1.48	2.7	3.82628352991989	4.00434540101035	4.18240727210081	4.52767389882939	4.73837602788199	4.94907815693459	4.62272309468409	4.83924415696679	5.05474020239043	3.96843695141035	2.21426635842436	-0.0631090416781262	6.87868590592401	-0.00550477349531333	-0.00256770905558802	-0.00818352958938416	0.17668904555937	0.180164198579592	0.173519524712245	0.201205299850242	0.204777147605146	0.197992099873789	0.000302978967030556	0.000366569588828517	0.000374764833629363
136	9.10992249055047	0.17	3.96849357481738	3.78190236948037	4.15508478015439	0.190249943048365	9.86308544064732	9.4297310620131	10.2964398192815	2.01	1.49	2.73	3.81281621842704	3.98803867093569	4.16326112344434	4.50873225464127	4.7159363468671	4.92314043909293	4.60323402972488	4.8135628028168	5.02630143178345	3.96849357481738	2.22677137632374	-0.0270534032351356	6.959505059444	-0.00550477349531333	-0.00256770905558802	-0.00818352958938416	0.17668904555937	0.180164198579592	0.173519524712245	0.201205299850242	0.204777147605146	0.197992099873789	0.000302978967030556	0.000366569588828517	0.000374764833629363
136	9.10992249055047	0.17	3.96872513864104	3.78420190886114	4.15324836842094	0.194164806169067	9.8213798740072	9.39526417426121	10.2474955737532	2.01	1.48	2.73	3.79820778095585	3.97047286433653	4.14273794771722	4.49128603869461	4.69498520644986	4.89868437420511	4.58114785738537	4.7903915845695	5.00197616014523	3.96872513864104	2.22558300243072	0.122568412788657	7.1023015867804	-0.00550477349531333	-0.00256770905558802	-0.00818352958938416	0.17668904555937	0.180164198579592	0.173519524712245	0.201205299850242	0.204777147605146	0.197992099873789	0.000302978967030556	0.000366569588828517	0.000374764833629363
136	9.10992249055047	0.17	3.96887706591293	3.78299911195026	4.1547550198756	0.191972201471755	9.84684046622662	9.41660317754104	10.2770777549122	2	1.5	2.68	3.8216993791272	3.99630985681714	4.17092033450708	4.52287287888023	4.72951942942407	4.9361659799679	4.62589921745547	4.8362429365312	5.04590724611271	3.96887706591293	2.21329699322268	-0.0306412423888898	6.92604318235277	-0.00550477349531333	-0.00256770905558802	-0.00818352958938416	0.17668904555937	0.180164198579592	0.173519524712245	0.201205299850242	0.204777147605146	0.197992099873789	0.000302978967030556	0.000366569588828517	0.000374764833629363
136	9.10992249055047	0.17	3.96887743833876	3.78067107114232	4.15708380553519	0.185353416281678	9.76343029073689	9.32751317588958	10.1993474055842	2.01	1.47	2.68	3.76931934455808	3.9454767814476	4.12163421833712	4.45674402896796	4.66502794795963	4.87331186695129	4.55291625560388	4.76469010614498	4.97802807557087	3.96887743833876	2.21201659696164	0.0876204425029117	7.02207266385463	-0.00550477349531333	-0.00256770905558802	-0.00818352958938416	0.17668904555937	0.180164198579592	0.173519524712245	0.201205299850242	0.204777147605146	0.197992099873789	0.000302978967030556	0.000366569588828517	0.000374764833629363
136	9.10992249055047	0.17	3.96913278835297	3.78527669949708	4.15298887720886	0.192489431462467	9.84848392284734	9.41889090838096	10.2780769373137	1.99	1.48	2.68	3.83933744281973	4.01444856382729	4.18955968483486	4.54805195308716	4.75548734728394	4.96292274148071	4.64746585211879	4.86159425751924	5.07263170879265	3.96913278835297	2.21116111447271	-0.0886155582897491	6.84031790218865	-0.00550477349531333	-0.00256770905558802	-0.00818352958938416	0.17668904555937	0.180164198579592	0.173519524712245	0.201205299850242	0.204777147605146	0.197992099873789	0.000302978967030556	0.000366569588828517	0.000374764833629363
136	9.10992249055047	0.17	3.96944756858742	3.78036009692214	4.15853504025271	0.185607460012171	9.69382361093004	9.2613780329947	10.1262691888654	2	1.48	2.7	3.7571242779487	3.93255732624497	4.10799037454125	4.44604588372579	4.65364705008192	4.86124821643806	4.53823494877316	4.75002667701928	4.96267025729605	3.96944756858742	2.20365398352439	-0.00267169284455237	6.90257122911841	-0.00550477349531333	-0.00256770905558802	-0.00818352958938416	0.17668904555937	0.180164198579592	0.173519524712245	0.201205299850242	0.204777147605146	0.197992099873789	0.000302978967030556	0.000366569588828517	0.000374764833629363
136	9.10992249055047	0.17	3.97001339023009	3.78219351883813	4.15783326162206	0.184240440943896	9.65914663622761	9.22628955102877	10.0920037214264	1.98	1.47	2.7	3.77070692760941	3.94761197712003	4.12451702663065	4.46930676158286	4.67898705472547	4.88866734786807	4.5642758896134	4.77766653882637	4.99128719011187	3.97001339023009	2.20476233873836	0.0202009013967123	6.91299118103363	-0.00550477349531333	-0.00256770905558802	-0.00818352958938416	0.17668904555937	0.180164198579592	0.173519524712245	0.201205299850242	0.204777147605146	0.197992099873789	0.000302978967030556	0.000366569588828517	0.000374764833629363
136	9.10992249055047	0.17	3.97014515322346	3.78028142032422	4.16000888612271	0.184116544604431	9.78874398607235	9.34989834050407	10.2275896316406	1.99	1.48	2.68	3.8067111253904	3.98538243714969	4.16405374890898	4.50824365814707	4.7198420121065	4.93144036606592	4.60634808828959	4.82147615054307	5.03818281680241	3.97014515322346	2.20905033367177	0.0493064247249127	6.97655030578573	-0.00550477349531333	-0.00256770905558802	-0.00818352958938416	0.17668904555937	0.180164198579592	0.173519524712245	0.201205299850242	0.204777147605146	0.197992099873789	0.000302978967030556	0.000366569588828517	0.000374764833629363
136	9.10992249055047	0.17	3.97038582016579	3.78061758768738	4.16015405264419	0.186525864988472	9.75747418894859	9.32350697290262	10.1914414049946	2	1.48	2.7	3.77530990406561	3.95103355971791	4.12675721537021	4.46577161409449	4.67363314951224	4.88149468493	4.56038807380607	4.77249696620795	4.98642387070257	3.97038582016579	2.21098896702402	0.145518131368786	7.0891907623464	-0.00550477349531333	-0.00256770905558802	-0.00818352958938416	0.17668904555937	0.180164198579592	0.173519524712245	0.201205299850242	0.204777147605146	0.197992099873789	0.000302978967030556	0.000366569588828517	0.000374764833629363
136	9.10992249055047	0.17	3.97052461097872	3.78668823768468	4.15436098427276	0.190112768011945	9.74591069398923	9.31751388337737	10.1743075046011	2	1.48	2.76	3.77125442901039	3.94464760981113	4.11804079061187	4.46055832579312	4.66564403687824	4.87072974796336	4.54925506756331	4.75677430095714	4.96713446223086	3.97052461097872	2.23669381800368	0.0194905229927047	7.04046757194783	-0.00550477349531333	-0.00256770905558802	-0.00818352958938416	0.17668904555937	0.180164198579592	0.173519524712245	0.201205299850242	0.204777147605146	0.197992099873789	0.000302978967030556	0.000366569588828517	0.000374764833629363
136	9.10992249055047	0.17	3.97058765170629	3.78403108681424	4.15714421659834	0.186198342872455	9.7631036479181	9.32841685325988	10.1977904425763	2	1.48	2.7	3.78730158026367	3.9637827571049	4.14026393394612	4.48252114296087	4.69139825236454	4.9002753617682	4.57759487626534	4.79297744904645	5.00564724722699	3.97058765170629	2.21560068558324	0.0451326497384011	6.99076803226436	-0.00550477349531333	-0.00256770905558802	-0.00818352958938416	0.17668904555937	0.180164198579592	0.173519524712245	0.201205299850242	0.204777147605146	0.197992099873789	0.000302978967030556	0.000366569588828517	0.000374764833629363
136	9.10992249055047	0.17	3.97171765649895	3.7873144112868	4.1561209017111	0.192080587170663	9.90649915820738	9.47380636748293	10.3391919489318	1.98	1.47	2.69	3.86662300309727	4.04322149297479	4.21981998285231	4.58163945490551	4.79089456155839	5.00014966821126	4.6752817690633	4.891253119398	5.10577088150721	3.97171765649895	2.21121873262148	0.0359447120693366	6.93957643988152	-0.00550477349531333	-0.00256770905558802	-0.00818352958938416	0.17668904555937	0.180164198579592	0.173519524712245	0.201205299850242	0.204777147605146	0.197992099873789	0.000302978967030556	0.000366569588828517	0.000374764833629363
136	9.10992249055047	0.17	3.97172939791864	3.78516765266043	4.15829114317685	0.18959030903074	9.68424702863154	9.25783713518173	10.1106569220814	1.98	1.45	2.69	3.78241048073552	3.9566258213732	4.13084116201088	4.48287102639021	4.68934911936163	4.89582721233305	4.57431053617289	4.78290728427267	4.99496414605815	3.97172939791864	2.19587384571172	0.00159129888340771	6.83161284790264	-0.00550477349531333	-0.00256770905558802	-0.00818352958938416	0.17668904555937	0.180164198579592	0.173519524712245	0.201205299850242	0.204777147605146	0.197992099873789	0.000302978967030556	0.000366569588828517	0.000374764833629363
136	9.10992249055047	0.17	3.97208651364752	3.78322040499953	4.16095262229552	0.182592453913896	9.6735201232175	9.23762740298235	10.1094128434526	2.01	1.48	2.72	3.73232341063357	3.9084392608716	4.08455511110963	4.41282961523175	4.62105627571565	4.82928293619955	4.5049405511038	4.71751069032844	4.92890632380501	3.97208651364752	2.21988806152573	-0.122960525823849	6.84489440836836	-0.00550477349531333	-0.00256770905558802	-0.00818352958938416	0.17668904555937	0.180164198579592	0.173519524712245	0.201205299850242	0.204777147605146	0.197992099873789	0.000302978967030556	0.000366569588828517	0.000374764833629363
136	9.10992249055047	0.17	3.97215572601486	3.78655557475833	4.1577558772714	0.192800513671087	9.86157990163596	9.43184560975535	10.2913141935166	2	1.48	2.71	3.82235648886297	3.99651091494453	4.17066534102608	4.52223550496425	4.72827785901139	4.93432021305853	4.61619984428446	4.82690483705962	5.03647886066157	3.97215572601486	2.21452983868718	-0.241575319957143	6.69879925174732	-0.00550477349531333	-0.00256770905558802	-0.00818352958938416	0.17668904555937	0.180164198579592	0.173519524712245	0.201205299850242	0.204777147605146	0.197992099873789	0.000302978967030556	0.000366569588828517	0.000374764833629363
136	9.10992249055047	0.17	3.97232680308421	3.78465266852728	4.16000093764114	0.191405273638137	9.92674813641362	9.49222523230024	10.361271040527	1.98	1.48	2.7	3.88799374475335	4.06597333244751	4.24395292014167	4.61055371200633	4.82160972252897	5.03266573305162	4.70887236407471	4.92433129014342	5.14092370361159	3.97232680308421	2.20819071720108	0.10120795642662	7.02055508818134	-0.00550477349531333	-0.00256770905558802	-0.00818352958938416	0.17668904555937	0.180164198579592	0.173519524712245	0.201205299850242	0.204777147605146	0.197992099873789	0.000302978967030556	0.000366569588828517	0.000374764833629363
136	9.10992249055047	0.17	3.97258805272024	3.78700649993903	4.15816960550144	0.1934785375405	9.96156313963915	9.52841522650421	10.3947110527741	2.01	1.47	2.73	3.85176380955739	4.02685939642452	4.20195498329165	4.55454514672674	4.76158815216756	4.96863115760839	4.64620852417656	4.85690543324126	5.0681315653838	3.97258805272024	2.23281113054552	0.00278988895558866	7.00096784411901	-0.00550477349531333	-0.00256770905558802	-0.00818352958938416	0.17668904555937	0.180164198579592	0.173519524712245	0.201205299850242	0.204777147605146	0.197992099873789	0.000302978967030556	0.000366569588828517	0.000374764833629363
136	9.10992249055047	0.17	3.97264954036174	3.78827404109177	4.15702503963172	0.193536356980124	9.88764820494106	9.4577938908621	10.31750251902	2.02	1.49	2.73	3.80290722797923	3.97574838912658	4.14858955027393	4.49162581277244	4.69576905750038	4.89991230222832	4.58558199912887	4.79498235523803	5.0043346735455	3.97264954036174	2.24127721696892	0.0341203082450276	7.07801916074545	-0.00550477349531333	-0.00256770905558802	-0.00818352958938416	0.17668904555937	0.180164198579592	0.173519524712245	0.201205299850242	0.204777147605146	0.197992099873789	0.000302978967030556	0.000366569588828517	0.000374764833629363
136	9.10992249055047	0.17	3.97302530530296	3.78334937743218	4.16270123317374	0.189402972461715	9.85164323545246	9.41759804118014	10.2856884297248	1.99	1.48	2.67	3.83420226364418	4.01091580133455	4.18762933902492	4.54078254244545	4.75006147239829	4.95934040235112	4.64180503066071	4.85586444371069	5.06802500067744	3.97302530530296	2.19795634591544	-0.00853976849418814	6.87744868819644	-0.00550477349531333	-0.00256770905558802	-0.00818352958938416	0.17668904555937	0.180164198579592	0.173519524712245	0.201205299850242	0.204777147605146	0.197992099873789	0.000302978967030556	0.000366569588828517	0.000374764833629363
136	9.10992249055047	0.17	3.97368028951657	3.7877523173905	4.15960826164264	0.191422535591916	9.80149592284748	9.37247960045667	10.2305122452383	1.99	1.47	2.71	3.8176867235343	3.99243769531461	4.16718866709492	4.52170083011245	4.72867737674498	4.9356539233775	4.61578194436377	4.8251385727241	5.03831890382315	3.97368028951657	2.21283124816219	0.156485057384395	7.07966458767944	-0.00550477349531333	-0.00256770905558802	-0.00818352958938416	0.17668904555937	0.180164198579592	0.173519524712245	0.201205299850242	0.204777147605146	0.197992099873789	0.000302978967030556	0.000366569588828517	0.000374764833629363
136	9.10992249055047	0.17	3.97378659595838	3.78794648961152	4.15962670230525	0.185086855900711	9.63342499104415	9.20293232174757	10.0639176603407	2.04	1.5	2.73	3.67656134943754	3.84854269775321	4.02052404606887	4.33639625466026	4.53924320968839	4.74209016471651	4.42932692447842	4.63443032578803	4.84240351261139	3.97378659595838	2.23348263171613	0.00275679917588602	7.04292745375956	-0.00550477349531333	-0.00256770905558802	-0.00818352958938416	0.17668904555937	0.180164198579592	0.173519524712245	0.201205299850242	0.204777147605146	0.197992099873789	0.000302978967030556	0.000366569588828517	0.000374764833629363
136	9.10992249055047	0.17	3.97431001985865	3.78973489332045	4.15888514639686	0.191475799223041	9.68501110355102	9.26116630559129	10.1088559015107	1.99	1.46	2.69	3.77800094185889	3.95090422348197	4.12380750510505	4.47615570750081	4.6810106090197	4.88586551053859	4.56790868382715	4.77648008814652	4.98500995323306	3.97431001985865	2.19680117739703	-0.177814789337898	6.6529152599425	-0.00550477349531333	-0.00256770905558802	-0.00818352958938416	0.17668904555937	0.180164198579592	0.173519524712245	0.201205299850242	0.204777147605146	0.197992099873789	0.000302978967030556	0.000366569588828517	0.000374764833629363
136	9.10992249055047	0.17	3.97493541453016	3.78854493113442	4.1613258979259	0.191660424071473	9.79998549001458	9.37136463404616	10.228606345983	1.99	1.47	2.72	3.82296836035594	3.99782058678654	4.17267281321714	4.52943625047378	4.7366004062339	4.94376456199403	4.62287194947823	4.83484207877832	5.04382663612491	3.97493541453016	2.20895162958613	0.083078341266945	6.99783976995914	-0.00550477349531333	-0.00256770905558802	-0.00818352958938416	0.17668904555937	0.180164198579592	0.173519524712245	0.201205299850242	0.204777147605146	0.197992099873789	0.000302978967030556	0.000366569588828517	0.000374764833629363
136	9.10992249055047	0.17	3.97504819795667	3.78827638407033	4.16182001184301	0.188993320040397	9.71223172056938	9.28375701215378	10.140706428985	2	1.49	2.71	3.76872157627573	3.9426599803486	4.11659838442146	4.46041552644496	4.66627779100056	4.87214005555617	4.55500427757065	4.7660394100217	4.97517775780751	3.97504819795667	2.21611372247091	-0.0613590984940648	6.87284098446641	-0.00550477349531333	-0.00256770905558802	-0.00818352958938416	0.17668904555937	0.180164198579592	0.173519524712245	0.201205299850242	0.204777147605146	0.197992099873789	0.000302978967030556	0.000366569588828517	0.000374764833629363
136	9.10992249055047	0.17	3.97531719682041	3.78683974783717	4.16379464580365	0.188268045717385	9.75035745854942	9.31918032642819	10.1815345906706	1.99	1.47	2.7	3.79119593239013	3.96660588607477	4.14201583975942	4.48909546302505	4.69679562975285	4.90449579648065	4.58141425899348	4.79400783053034	5.00519700325778	3.97531719682041	2.20158803175645	0.164720063322902	7.06543895852731	-0.00550477349531333	-0.00256770905558802	-0.00818352958938416	0.17668904555937	0.180164198579592	0.173519524712245	0.201205299850242	0.204777147605146	0.197992099873789	0.000302978967030556	0.000366569588828517	0.000374764833629363
136	9.10992249055047	0.17	3.9756700675141	3.78606102677142	4.16527910825677	0.186524100889477	9.72252450789338	9.29010917794418	10.1549398378426	2.01	1.48	2.71	3.75017176390668	3.92472641440593	4.09928106490517	4.43307764637436	4.63941868030951	4.84575971424465	4.52870166719393	4.73559355080679	4.94984177631726	3.9756700675141	2.21240142795194	-0.00973346620975041	6.94064651840146	-0.00550477349531333	-0.00256770905558802	-0.00818352958938416	0.17668904555937	0.180164198579592	0.173519524712245	0.201205299850242	0.204777147605146	0.197992099873789	0.000302978967030556	0.000366569588828517	0.000374764833629363
136	9.10992249055047	0.17	3.97607364642727	3.79192524971539	4.16022204313915	0.189365917218117	9.79688377960707	9.36519909017898	10.2285684690352	1.99	1.48	2.7	3.80605191924111	3.98149019074863	4.15692846225615	4.50569346172544	4.71338139915785	4.92106933659026	4.60091991458096	4.81333804303298	5.02498551543532	3.97607364642727	2.22152808792819	-0.0474550163495176	6.91049665893564	-0.00550477349531333	-0.00256770905558802	-0.00818352958938416	0.17668904555937	0.180164198579592	0.173519524712245	0.201205299850242	0.204777147605146	0.197992099873789	0.000302978967030556	0.000366569588828517	0.000374764833629363
136	9.10992249055047	0.17	3.97628581622176	3.79079468428926	4.16177694815427	0.194896023613005	9.93609526563787	9.5060071805864	10.3661833506893	1.99	1.48	2.72	3.87593789181737	4.05130013108378	4.22666237035018	4.59168967405419	4.79943525866701	5.00718084327982	4.68507851971434	4.89702008946948	5.11048578460002	3.97628581622176	2.21366269323304	-0.148287921399409	6.77787271830608	-0.00550477349531333	-0.00256770905558802	-0.00818352958938416	0.17668904555937	0.180164198579592	0.173519524712245	0.201205299850242	0.204777147605146	0.197992099873789	0.000302978967030556	0.000366569588828517	0.000374764833629363
136	9.10992249055047	0.17	3.97732142601075	3.79226401019383	4.16237884182768	0.19151094208222	9.81947946004734	9.38979869676809	10.2491602233266	2.02	1.49	2.72	3.78273930874055	3.95583889968551	4.12893849063047	4.46962631935985	4.67415812142463	4.87868992348942	4.56380269307393	4.77224539513906	4.98091796255035	3.97732142601075	2.22949274887569	0.0625544749388051	7.04505908742737	-0.00550477349531333	-0.00256770905558802	-0.00818352958938416	0.17668904555937	0.180164198579592	0.173519524712245	0.201205299850242	0.204777147605146	0.197992099873789	0.000302978967030556	0.000366569588828517	0.000374764833629363
136	9.10992249055047	0.17	3.9773322240654	3.79091492146233	4.16374952666848	0.188358531035727	9.73913718711778	9.30858369307211	10.1696906811635	2	1.47	2.68	3.77507976250207	3.94968997557413	4.12430018864618	4.466987755688	4.67360105471243	4.88021435373687	4.56284020481541	4.77199910047072	4.98231293468255	3.9773322240654	2.20629557251081	0.0595785616117378	6.96793493167573	-0.00550477349531333	-0.00256770905558802	-0.00818352958938416	0.17668904555937	0.180164198579592	0.173519524712245	0.201205299850242	0.204777147605146	0.197992099873789	0.000302978967030556	0.000366569588828517	0.000374764833629363
136	9.10992249055047	0.17	3.97765894819426	3.79370235850663	4.16161553788189	0.192410970334634	9.78946691654051	9.36234043183246	10.2165934012486	2.01	1.48	2.73	3.77893107433483	3.95133257559264	4.12373407685046	4.46697256824047	4.67076373608486	4.87455490392925	4.55789729643736	4.76667805942879	4.97546722519189	3.97765894819426	2.22460163994851	0.0548736947931682	7.03705596211447	-0.00550477349531333	-0.00256770905558802	-0.00818352958938416	0.17668904555937	0.180164198579592	0.173519524712245	0.201205299850242	0.204777147605146	0.197992099873789	0.000302978967030556	0.000366569588828517	0.000374764833629363
136	9.10992249055047	0.17	3.97826528753731	3.7924427241988	4.16408785087582	0.193419359284406	9.87713351878106	9.44757531340681	10.3066917241553	2.01	1.48	2.72	3.81787067161318	3.99145993866268	4.16504920571217	4.51415833067269	4.7194060992242	4.9246538677757	4.60732322002731	4.81537898821022	5.02531136390056	3.97826528753731	2.22456704840778	0.132916683442646	7.09639906932079	-0.00550477349531333	-0.00256770905558802	-0.00818352958938416	0.17668904555937	0.180164198579592	0.173519524712245	0.201205299850242	0.204777147605146	0.197992099873789	0.000302978967030556	0.000366569588828517	0.000374764833629363
136	9.10992249055047	0.17	3.97840098178188	3.79067974332355	4.16612222024022	0.19202555365182	9.86337313740081	9.43248758664367	10.294258688158	1.97	1.46	2.69	3.86439284095845	4.04092220527759	4.21745156959673	4.58279180430284	4.79213835816403	5.00148491202523	4.67879047061241	4.89002735389955	5.10342671190809	3.97840098178188	2.19932164295623	-0.077057906912786	6.78777529146695	-0.00550477349531333	-0.00256770905558802	-0.00818352958938416	0.17668904555937	0.180164198579592	0.173519524712245	0.201205299850242	0.204777147605146	0.197992099873789	0.000302978967030556	0.000366569588828517	0.000374764833629363
136	9.10992249055047	0.17	3.97967554517829	3.79544564740838	4.1639054429482	0.196797534198513	9.90638556717725	9.48016433005602	10.3326068042985	2.01	1.49	2.72	3.82577680764999	3.99778092774067	4.16978504783135	4.52216652425441	4.72547981538853	4.92879310652264	4.61826859149606	4.82511031854684	5.03227095541976	3.97967554517829	2.22660332076187	0.0487956232696807	7.03600716708977	-0.00550477349531333	-0.00256770905558802	-0.00818352958938416	0.17668904555937	0.180164198579592	0.173519524712245	0.201205299850242	0.204777147605146	0.197992099873789	0.000302978967030556	0.000366569588828517	0.000374764833629363
136	9.10992249055047	0.17	3.97983356574906	3.79219816208554	4.16746896941258	0.191127660701703	9.91836711830181	9.48382130793242	10.3529129286712	2	1.48	2.69	3.85250599452614	4.02902664848912	4.2055473024521	4.56023657160778	4.76918522554625	4.97813387948471	4.65828167434773	4.87087466430286	5.08430673625388	3.97983356574906	2.20542625701945	0.00919936958264874	6.92808561025617	-0.00550477349531333	-0.00256770905558802	-0.00818352958938416	0.17668904555937	0.180164198579592	0.173519524712245	0.201205299850242	0.204777147605146	0.197992099873789	0.000302978967030556	0.000366569588828517	0.000374764833629363
136	9.10992249055047	0.17	3.98004972431755	3.79171168014039	4.16838776849471	0.189363532474788	9.73720729617556	9.30814882691059	10.1662657654405	2	1.47	2.71	3.77032448998362	3.94411733369361	4.1179101774036	4.46018982544075	4.6657819635469	4.87137410165305	4.55219828246889	4.76237108005242	4.97274662790937	3.98004972431755	2.20322638681635	0.0876211176482723	6.97931504631365	-0.00550477349531333	-0.00256770905558802	-0.00818352958938416	0.17668904555937	0.180164198579592	0.173519524712245	0.201205299850242	0.204777147605146	0.197992099873789	0.000302978967030556	0.000366569588828517	0.000374764833629363
136	9.10992249055047	0.17	3.98034526822543	3.79422747020358	4.16646306624727	0.190990353715491	9.86177904680271	9.42952051971848	10.2940375738869	1.99	1.46	2.69	3.84603846627359	4.02234466541322	4.19865086455285	4.55660085629901	4.76547993668658	4.97435901707416	4.65121297817269	4.86269495135883	5.07282617974753	3.98034526822543	2.20276700585643	0.039949180384094	6.9149259061507	-0.00550477349531333	-0.00256770905558802	-0.00818352958938416	0.17668904555937	0.180164198579592	0.173519524712245	0.201205299850242	0.204777147605146	0.197992099873789	0.000302978967030556	0.000366569588828517	0.000374764833629363
136	9.10992249055047	0.17	3.98035587533059	3.79477249494829	4.1659392557129	0.18967543851336	9.9099954891894	9.47376644487768	10.3462245335011	2.01	1.48	2.71	3.82439071422257	4.0004886068661	4.17658649950963	4.52083257478435	4.72899882894167	4.93716508309899	4.614658070113	4.82818803184345	5.04111997622136	3.98035587533059	2.22328886531694	0.0250239724405458	7.0063931940577	-0.00550477349531333	-0.00256770905558802	-0.00818352958938416	0.17668904555937	0.180164198579592	0.173519524712245	0.201205299850242	0.204777147605146	0.197992099873789	0.000302978967030556	0.000366569588828517	0.000374764833629363
136	9.10992249055047	0.17	3.98038412860055	3.79611124476626	4.16465701243483	0.194251807714402	9.8364591597536	9.40980783702381	10.2631104824834	1.99	1.47	2.73	3.83122698922137	4.00493915114224	4.17865131306312	4.53730951976408	4.74303626166683	4.94876300356957	4.62716571997816	4.83901980596818	5.0470730452322	3.98038412860055	2.21218371310928	0.00229748682727022	6.91701653097973	-0.00550477349531333	-0.00256770905558802	-0.00818352958938416	0.17668904555937	0.180164198579592	0.173519524712245	0.201205299850242	0.204777147605146	0.197992099873789	0.000302978967030556	0.000366569588828517	0.000374764833629363
136	9.10992249055047	0.17	3.98125239753839	3.7943748658954	4.16812992918137	0.189716357134982	9.78463134696396	9.3539780435724	10.2152846503555	2	1.48	2.71	3.79815594116516	3.97302147914694	4.14788701712872	4.49549025204867	4.70246077500598	4.90943129796328	4.59052765046745	4.80161464101852	5.01073579525469	3.98125239753839	2.21310673112558	-0.0537769622166456	6.86381609802194	-0.00550477349531333	-0.00256770905558802	-0.00818352958938416	0.17668904555937	0.180164198579592	0.173519524712245	0.201205299850242	0.204777147605146	0.197992099873789	0.000302978967030556	0.000366569588828517	0.000374764833629363
136	9.10992249055047	0.17	3.98203406523125	3.79353205916031	4.17053607130218	0.190484609608507	9.93283311410428	9.49674633983697	10.3689198883716	1.99	1.48	2.69	3.87129459406005	4.04906288557274	4.22683117708542	4.58596530959994	4.79655099307515	5.00713667655036	4.68388196341878	4.89974501070943	5.11420094874026	3.98203406523125	2.20784713028544	-0.109101991991087	6.80233879365508	-0.00550477349531333	-0.00256770905558802	-0.00818352958938416	0.17668904555937	0.180164198579592	0.173519524712245	0.201205299850242	0.204777147605146	0.197992099873789	0.000302978967030556	0.000366569588828517	0.000374764833629363
136	9.10992249055047	0.17	3.98217262759665	3.79350488058865	4.17084037460464	0.186868329912124	9.74683781494693	9.31383223440627	10.1798433954876	2	1.48	2.69	3.77728979592996	3.95289823720238	4.12850667847481	4.46962372355807	4.67741917944658	4.8852146353351	4.56456800060271	4.77895844414006	4.98657073652574	3.98217262759665	2.20379337218165	-0.0637980467453386	6.82876693168238	-0.00550477349531333	-0.00256770905558802	-0.00818352958938416	0.17668904555937	0.180164198579592	0.173519524712245	0.201205299850242	0.204777147605146	0.197992099873789	0.000302978967030556	0.000366569588828517	0.000374764833629363
136	9.10992249055047	0.17	3.98220498533005	3.79545656921407	4.16895340144603	0.196516661977617	9.88464868238144	9.45898445434574	10.3103129104171	2.01	1.48	2.72	3.81321191196255	3.98481045012236	4.15640898828216	4.50629321225962	4.7090811363499	4.91186906044018	4.60047477738611	4.80485842006445	5.01520484228595	3.98220498533005	2.21791741229897	-0.177880857610449	6.76639097337168	-0.00550477349531333	-0.00256770905558802	-0.00818352958938416	0.17668904555937	0.180164198579592	0.173519524712245	0.201205299850242	0.204777147605146	0.197992099873789	0.000302978967030556	0.000366569588828517	0.000374764833629363
136	9.10992249055047	0.17	3.98232087037265	3.79619516880257	4.16844657194274	0.18717155932919	9.66610643863019	9.23711536333794	10.0950975139224	2.01	1.47	2.7	3.72496349738487	3.89795864070741	4.07095378402995	4.40230851991017	4.60676099142743	4.81121346294468	4.49449793146919	4.70312748073849	4.91035800570092	3.98232087037265	2.20602561683396	0.0319611082455941	6.93192551506644	-0.00550477349531333	-0.00256770905558802	-0.00818352958938416	0.17668904555937	0.180164198579592	0.173519524712245	0.201205299850242	0.204777147605146	0.197992099873789	0.000302978967030556	0.000366569588828517	0.000374764833629363
136	9.10992249055047	0.17	3.9827959630176	3.7953611008782	4.17023082515699	0.192925774300573	9.83092566817842	9.40269950927611	10.2591518270807	1.98	1.46	2.71	3.84327345643352	4.01830725691136	4.1933410573892	4.55543910478536	4.76290699079311	4.97037487680086	4.64815251801768	4.85754764181598	5.06897392078567	3.9827959630176	2.20094294823497	-0.101915080737926	6.76547154682288	-0.00550477349531333	-0.00256770905558802	-0.00818352958938416	0.17668904555937	0.180164198579592	0.173519524712245	0.201205299850242	0.204777147605146	0.197992099873789	0.000302978967030556	0.000366569588828517	0.000374764833629363
136	9.10992249055047	0.17	3.98295114325244	3.79526638041854	4.17063590608634	0.190438265201276	9.80029529500834	9.3699627346363	10.2306278553804	2.01	1.48	2.74	3.78828033519675	3.96226399150587	4.136247647815	4.47962389929537	4.68535876470329	4.8910936301112	4.57038354713062	4.78145237958338	4.98964073503204	3.98295114325244	2.22318220144225	-0.000581795068327688	6.95874610364287	-0.00550477349531333	-0.00256770905558802	-0.00818352958938416	0.17668904555937	0.180164198579592	0.173519524712245	0.201205299850242	0.204777147605146	0.197992099873789	0.000302978967030556	0.000366569588828517	0.000374764833629363
136	9.10992249055047	0.17	3.98311046145865	3.79673091260266	4.16949001031464	0.191762889356454	9.76678464756914	9.33975710119034	10.1938121939479	1.98	1.47	2.69	3.8109063886778	3.98514668069021	4.15938697270262	4.5153600427007	4.72180900054412	4.92825795838753	4.61117257835626	4.81997691346285	5.03219576885138	3.98311046145865	2.19975941519981	0.110439959120056	6.98174503266993	-0.00550477349531333	-0.00256770905558802	-0.00818352958938416	0.17668904555937	0.180164198579592	0.173519524712245	0.201205299850242	0.204777147605146	0.197992099873789	0.000302978967030556	0.000366569588828517	0.000374764833629363
136	9.10992249055047	0.17	3.98347335819573	3.79760869045632	4.16933802593513	0.198250024363252	9.82917397342121	9.408207951948	10.2501399948944	1.98	1.45	2.68	3.85236037084886	4.02473249813177	4.19710462541469	4.56798172524479	4.77237400726705	4.97676628928932	4.65978599885043	4.86726118425014	5.07900885100085	3.98347335819573	2.18780207133789	0.168296275043194	6.96102408145831	-0.00550477349531333	-0.00256770905558802	-0.00818352958938416	0.17668904555937	0.180164198579592	0.173519524712245	0.201205299850242	0.204777147605146	0.197992099873789	0.000302978967030556	0.000366569588828517	0.000374764833629363
136	9.10992249055047	0.17	3.98366708764524	3.79519341786979	4.17214075742069	0.188708940062822	9.74061523258472	9.31048926377889	10.1707412013906	1.99	1.47	2.69	3.7932569814629	3.96849786170629	4.14373874194968	4.49297747252538	4.70054403894751	4.90811060536965	4.58735341310382	4.79861950868115	5.01223159557892	3.98366708764524	2.19957811921179	-0.0148758776917921	6.87738027869189	-0.00550477349531333	-0.00256770905558802	-0.00818352958938416	0.17668904555937	0.180164198579592	0.173519524712245	0.201205299850242	0.204777147605146	0.197992099873789	0.000302978967030556	0.000366569588828517	0.000374764833629363
136	9.10992249055047	0.17	3.98381492442318	3.79770193594167	4.16992791290469	0.18827480600027	9.66834152160956	9.24080072785775	10.0958823153614	1.99	1.46	2.7	3.76510752176118	3.93930639324663	4.11350526473207	4.45969801759944	4.66603325698944	4.87236849637944	4.55053937809725	4.76105982997228	4.96852397837125	3.98381492442318	2.20342699923022	0.0554718861057998	6.92008842571779	-0.00550477349531333	-0.00256770905558802	-0.00818352958938416	0.17668904555937	0.180164198579592	0.173519524712245	0.201205299850242	0.204777147605146	0.197992099873789	0.000302978967030556	0.000366569588828517	0.000374764833629363
136	9.10992249055047	0.17	3.98389478115959	3.79808551168824	4.16970405063094	0.191333892015319	9.78412022723262	9.35574177581959	10.2124986786457	2.01	1.47	2.72	3.77965048383648	3.9527122099877	4.12577393613892	4.46868499444208	4.67329606683394	4.8779071392258	4.55835077698732	4.76678939611913	4.97877327412166	3.98389478115959	2.21403971205052	0.0740889972380047	6.99793753672385	-0.00550477349531333	-0.00256770905558802	-0.00818352958938416	0.17668904555937	0.180164198579592	0.173519524712245	0.201205299850242	0.204777147605146	0.197992099873789	0.000302978967030556	0.000366569588828517	0.000374764833629363
136	9.10992249055047	0.17	3.98412659715162	3.79373776798899	4.17451542631424	0.185693286383133	9.77193156816452	9.33612528095394	10.2077378553751	2	1.47	2.7	3.78696590914654	3.96373983869364	4.14051376824073	4.4812360277211	4.69041818590609	4.89960034409109	4.57390046083801	4.78807612536636	5.0051627158861	3.98412659715162	2.19696596556894	0.0809488786550626	6.9534704207893	-0.00550477349531333	-0.00256770905558802	-0.00818352958938416	0.17668904555937	0.180164198579592	0.173519524712245	0.201205299850242	0.204777147605146	0.197992099873789	0.000302978967030556	0.000366569588828517	0.000374764833629363
136	9.10992249055047	0.17	3.98429166854219	3.79564650749119	4.17293682959319	0.186296865203251	9.78763031047537	9.35199312244651	10.2232674985042	1.98	1.46	2.7	3.82676076321054	4.00502001514934	4.18327926708815	4.53695787134367	4.74829972579111	4.95964158023855	4.6289530799175	4.84661708412537	5.06237484459028	3.98429166854219	2.20820333867347	-0.0940815797326296	6.81216085900914	-0.00550477349531333	-0.00256770905558802	-0.00818352958938416	0.17668904555937	0.180164198579592	0.173519524712245	0.201205299850242	0.204777147605146	0.197992099873789	0.000302978967030556	0.000366569588828517	0.000374764833629363
136	9.10992249055047	0.17	3.98438051103633	3.79386421611039	4.17489680596227	0.184266626070645	9.84597110951943	9.40478025794782	10.287161961091	2.01	1.48	2.69	3.80196847847648	3.9803239173768	4.15867935627713	4.49571094327825	4.70661077135329	4.91751059942832	4.59212118444614	4.80678253787038	5.02391044728378	3.98438051103633	2.2080368113168	-0.108090135349112	6.82536863678113	-0.00550477349531333	-0.00256770905558802	-0.00818352958938416	0.17668904555937	0.180164198579592	0.173519524712245	0.201205299850242	0.204777147605146	0.197992099873789	0.000302978967030556	0.000366569588828517	0.000374764833629363
136	9.10992249055047	0.17	3.98438321965216	3.79572717787507	4.17303926142924	0.188566134223051	9.81081441770741	9.37738643722381	10.244242398191	1.97	1.47	2.69	3.84251907185477	4.0201224256712	4.19772577948764	4.5570334756777	4.76766207988225	4.9782906840868	4.65192391115117	4.86787841610191	5.08102226946254	3.98438321965216	2.19356891162285	-0.0395132051871028	6.81262967306852	-0.00550477349531333	-0.00256770905558802	-0.00818352958938416	0.17668904555937	0.180164198579592	0.173519524712245	0.201205299850242	0.204777147605146	0.197992099873789	0.000302978967030556	0.000366569588828517	0.000374764833629363
136	9.10992249055047	0.17	3.98471614941356	3.79816791325322	4.17126438557391	0.194545014925967	9.94794202326227	9.51685892366545	10.3790251228591	1.98	1.48	2.72	3.89396468060331	4.07034875624205	4.24673283188079	4.61656716895855	4.82568281316998	5.03479845738141	4.71106808517022	4.92661696139514	5.13809394182667	3.98471614941356	2.21379423139467	-0.0170154074848185	6.9015513210362	-0.00550477349531333	-0.00256770905558802	-0.00818352958938416	0.17668904555937	0.180164198579592	0.173519524712245	0.201205299850242	0.204777147605146	0.197992099873789	0.000302978967030556	0.000366569588828517	0.000374764833629363
136	9.10992249055047	0.17	3.98530843298121	3.79896759176806	4.17164927419435	0.190463254272023	9.76141154380384	9.33282110922377	10.1900019783839	1.98	1.46	2.69	3.80764347771284	3.98250159978978	4.15735972186672	4.51138227207836	4.7185581373305	4.92573400258264	4.60357257982025	4.81573411041338	5.02698480975724	3.98530843298121	2.19372679238925	0.172118558544	7.01404961515821	-0.00550477349531333	-0.00256770905558802	-0.00818352958938416	0.17668904555937	0.180164198579592	0.173519524712245	0.201205299850242	0.204777147605146	0.197992099873789	0.000302978967030556	0.000366569588828517	0.000374764833629363
136	9.10992249055047	0.17	3.9855472125524	3.7967841968778	4.174310228227	0.189074859154354	9.71409084516163	9.28564807545429	10.142533614869	1.99	1.46	2.69	3.7776751636989	3.95197830302077	4.12628144234264	4.47311677195436	4.67950780933026	4.88589884670615	4.56297507009951	4.77491082349245	4.98728619078005	3.9855472125524	2.19831943844201	0.0517312124549791	6.90659723895237	-0.00550477349531333	-0.00256770905558802	-0.00818352958938416	0.17668904555937	0.180164198579592	0.173519524712245	0.201205299850242	0.204777147605146	0.197992099873789	0.000302978967030556	0.000366569588828517	0.000374764833629363
136	9.10992249055047	0.17	3.98565450456285	3.79750171665144	4.17380729247425	0.191504530373845	9.9378411931409	9.50297215337148	10.3727102329103	1.99	1.48	2.69	3.86129076770938	4.03798872928644	4.2146866908635	4.57089326709669	4.78006361231817	4.98923395753965	4.66879344241104	4.88419619417011	5.09753255646539	3.98565450456285	2.2041286896835	0.0337414143091614	6.93083257603324	-0.00550477349531333	-0.00256770905558802	-0.00818352958938416	0.17668904555937	0.180164198579592	0.173519524712245	0.201205299850242	0.204777147605146	0.197992099873789	0.000302978967030556	0.000366569588828517	0.000374764833629363
136	9.10992249055047	0.17	3.98581522266491	3.80061294979827	4.17101749553156	0.193284361943199	9.91123587676454	9.48000796955246	10.3424637839766	2.01	1.48	2.74	3.82096170707115	3.99477013906507	4.16857857105899	4.51526725348768	4.72065835173131	4.92604944997493	4.60553458161398	4.81522167543851	5.0252872427741	3.98581522266491	2.23117285459898	-0.0441620787008598	6.9539308491179	-0.00550477349531333	-0.00256770905558802	-0.00818352958938416	0.17668904555937	0.180164198579592	0.173519524712245	0.201205299850242	0.204777147605146	0.197992099873789	0.000302978967030556	0.000366569588828517	0.000374764833629363
136	9.10992249055047	0.17	3.98602431526825	3.80102277203832	4.17102585849819	0.195336420916776	9.86586777425883	9.43941787341716	10.2923176751005	2	1.47	2.69	3.82958407572994	4.00259535367739	4.17560663162483	4.53185195941262	4.73658998930354	4.94132801919446	4.62735857365301	4.83624255771065	5.04516196147806	3.98602431526825	2.2143704545941	0.0773438812893358	7.00000492558571	-0.00550477349531333	-0.00256770905558802	-0.00818352958938416	0.17668904555937	0.180164198579592	0.173519524712245	0.201205299850242	0.204777147605146	0.197992099873789	0.000302978967030556	0.000366569588828517	0.000374764833629363
136	9.10992249055047	0.17	3.98607243409337	3.7958790836446	4.17626578454213	0.187888015972977	9.73815910207844	9.30698521303567	10.1693329911212	1.99	1.46	2.69	3.78781646566837	3.96329837727546	4.13878028888256	4.48550080022623	4.69330502254617	4.9011092448661	4.57765941412501	4.78833190869284	5.00213005016292	3.98607243409337	2.19218631625029	0.137870052275151	6.98077601164409	-0.00550477349531333	-0.00256770905558802	-0.00818352958938416	0.17668904555937	0.180164198579592	0.173519524712245	0.201205299850242	0.204777147605146	0.197992099873789	0.000302978967030556	0.000366569588828517	0.000374764833629363
136	9.10992249055047	0.17	3.98638169152722	3.8011004592527	4.17166292380173	0.190880054081987	9.92424298795023	9.48909123643051	10.3593947394699	2	1.49	2.7	3.84969026936731	4.02622977370806	4.20276927804881	4.55563334284557	4.76454605946169	4.9734587760778	4.65423605415313	4.86769920967172	5.07995936624195	3.98638169152722	2.21764050326432	-0.138885065920188	6.8242817445983	-0.00550477349531333	-0.00256770905558802	-0.00818352958938416	0.17668904555937	0.180164198579592	0.173519524712245	0.201205299850242	0.204777147605146	0.197992099873789	0.000302978967030556	0.000366569588828517	0.000374764833629363
136	9.10992249055047	0.17	3.98644972267743	3.80042328077404	4.17247616458081	0.192411273642573	9.92323675739583	9.49027415252135	10.3561993622703	2.02	1.48	2.71	3.81985456879313	3.99412289421416	4.16839121963518	4.51262826377149	4.71850211488607	4.92437596600065	4.60649014782499	4.81683182209886	5.02731660312722	3.98644972267743	2.22645439811827	0.0912363458443784	7.077327693758	-0.00550477349531333	-0.00256770905558802	-0.00818352958938416	0.17668904555937	0.180164198579592	0.173519524712245	0.201205299850242	0.204777147605146	0.197992099873789	0.000302978967030556	0.000366569588828517	0.000374764833629363
136	9.10992249055047	0.17	3.98650210175273	3.80040093628452	4.17260326722095	0.192076761527651	9.86430279088393	9.43344772838606	10.2951578533818	2	1.49	2.72	3.81942527006981	3.99387036806829	4.16831546606677	4.51785237481148	4.72419682313531	4.93054127145914	4.61437815231753	4.82510293171678	5.03553327656274	3.98650210175273	2.22657451481634	-0.0612713710639383	6.93184472563677	-0.00550477349531333	-0.00256770905558802	-0.00818352958938416	0.17668904555937	0.180164198579592	0.173519524712245	0.201205299850242	0.204777147605146	0.197992099873789	0.000302978967030556	0.000366569588828517	0.000374764833629363
136	9.10992249055047	0.17	3.98650788962989	3.80180757565905	4.17120820360073	0.197850345119364	9.94701639453506	9.52046703320933	10.3735657558608	2.03	1.49	2.75	3.82089641010178	3.99208558787379	4.16327476564581	4.5110500156231	4.71316042642128	4.91527083721946	4.60310953163864	4.81001133701447	5.01514064838066	3.98650788962989	2.2296591228057	0.00702589187630294	7.00205252785618	-0.00550477349531333	-0.00256770905558802	-0.00818352958938416	0.17668904555937	0.180164198579592	0.173519524712245	0.201205299850242	0.204777147605146	0.197992099873789	0.000302978967030556	0.000366569588828517	0.000374764833629363
136	9.10992249055047	0.17	3.98681369805815	3.79875743659834	4.17486995951796	0.187573815577026	9.73139044936197	9.30007211884041	10.1627087798835	1.98	1.47	2.68	3.80942007604231	3.9860931906653	4.16276630528828	4.51741179642943	4.72692011952804	4.93642844262664	4.61396934877231	4.82925134160712	5.04106776732349	3.98681369805815	2.19234090304733	0.0019124373342715	6.85700901941879	-0.00550477349531333	-0.00256770905558802	-0.00818352958938416	0.17668904555937	0.180164198579592	0.173519524712245	0.201205299850242	0.204777147605146	0.197992099873789	0.000302978967030556	0.000366569588828517	0.000374764833629363
136	9.10992249055047	0.17	3.98686628744869	3.79838972004375	4.17534285485363	0.185561018319358	9.71413481027323	9.28071655793689	10.1475530626096	2.01	1.49	2.74	3.74881941422846	3.92389283110271	4.09896624797696	4.43210051559539	4.6390838069885	4.84606709838161	4.52225787602775	4.73564101498758	4.94508574042132	3.98686628744869	2.22833851713576	0.0476553840875224	7.03936636495853	-0.00550477349531333	-0.00256770905558802	-0.00818352958938416	0.17668904555937	0.180164198579592	0.173519524712245	0.201205299850242	0.204777147605146	0.197992099873789	0.000302978967030556	0.000366569588828517	0.000374764833629363
136	9.10992249055047	0.17	3.98768923636434	3.80095806600172	4.17442040672696	0.194070875747695	9.90642000098785	9.47648564887424	10.3363543531015	1.99	1.48	2.7	3.85630492420773	4.03125986220615	4.20621480020457	4.56647669596762	4.77365109293997	4.98082548991233	4.66316112431218	4.87598314777236	5.08751274600001	3.98768923636434	2.21094688037639	0.0381046484343015	6.96636894128958	-0.00550477349531333	-0.00256770905558802	-0.00818352958938416	0.17668904555937	0.180164198579592	0.173519524712245	0.201205299850242	0.204777147605146	0.197992099873789	0.000302978967030556	0.000366569588828517	0.000374764833629363
136	9.10992249055047	0.17	3.9879588685573	3.80218438394732	4.17373335316729	0.188743652738494	9.78731127525908	9.35517229304556	10.2194502574726	2	1.49	2.71	3.78824261633037	3.96323108873038	4.13821956113038	4.48109786317138	4.68809106534143	4.89508426751148	4.57920464440499	4.78635333506676	5.00077026591636	3.9879588685573	2.2232706535691	0.118559449572066	7.10559804680523	-0.00550477349531333	-0.00256770905558802	-0.00818352958938416	0.17668904555937	0.180164198579592	0.173519524712245	0.201205299850242	0.204777147605146	0.197992099873789	0.000302978967030556	0.000366569588828517	0.000374764833629363
136	9.10992249055047	0.17	3.9880873661977	3.80337555980831	4.17279917258709	0.193640197766671	9.71131006039757	9.28926223749642	10.1333578832987	1.98	1.46	2.7	3.80426137218616	3.9771039713968	4.14994657060744	4.51110478928295	4.71606207292069	4.92101935655842	4.6018619721978	4.81157792399339	5.02083986683792	3.9880873661977	2.19965768815813	-0.00716353103215493	6.83374877986517	-0.00550477349531333	-0.00256770905558802	-0.00818352958938416	0.17668904555937	0.180164198579592	0.173519524712245	0.201205299850242	0.204777147605146	0.197992099873789	0.000302978967030556	0.000366569588828517	0.000374764833629363
136	9.10992249055047	0.17	3.98820358517164	3.80320704787683	4.17320012246644	0.195868584181646	10.0064336926235	9.57463868928371	10.4382286959634	1.98	1.49	2.71	3.91904802721979	4.09578841512563	4.27252880303147	4.64667889546929	4.8562338243079	5.06578875314651	4.74627183281098	4.96036543218867	5.17538346378872	3.98820358517164	2.21095564359856	0.0982586569967661	7.02430220977891	-0.00550477349531333	-0.00256770905558802	-0.00818352958938416	0.17668904555937	0.180164198579592	0.173519524712245	0.201205299850242	0.204777147605146	0.197992099873789	0.000302978967030556	0.000366569588828517	0.000374764833629363
136	9.10992249055047	0.17	3.98831260485083	3.80302882885493	4.17359638084672	0.196816041129201	9.94526975774532	9.51740057996688	10.3731389355238	2.03	1.5	2.74	3.81429640154065	3.98577388128083	4.15725136102102	4.50190311746668	4.70429299999019	4.9066828825137	4.59693961634641	4.80263361412805	5.01020079061946	3.98831260485083	2.23852152002033	0.0169766651828425	7.05160058939227	-0.00550477349531333	-0.00256770905558802	-0.00818352958938416	0.17668904555937	0.180164198579592	0.173519524712245	0.201205299850242	0.204777147605146	0.197992099873789	0.000302978967030556	0.000366569588828517	0.000374764833629363
136	9.10992249055047	0.17	3.98885919833923	3.79856994989582	4.17914844678265	0.183935771792656	9.68835918815918	9.2537524348096	10.1229659415088	2.01	1.48	2.71	3.73278191853067	3.9080937438689	4.08340556920714	4.41183080401319	4.6190344736129	4.82623814321261	4.50601529364198	4.71671875209606	4.92843689378342	3.98885919833923	2.20965411069493	-0.0834918537283605	6.84981550615482	-0.00550477349531333	-0.00256770905558802	-0.00818352958938416	0.17668904555937	0.180164198579592	0.173519524712245	0.201205299850242	0.204777147605146	0.197992099873789	0.000302978967030556	0.000366569588828517	0.000374764833629363
136	9.10992249055047	0.17	3.98916069765717	3.80049429907836	4.17782709623599	0.186691226292488	9.77800925782561	9.3433655604336	10.2126529552176	1.99	1.47	2.73	3.80111464360437	3.97793856344578	4.15476248328719	4.5008605627575	4.71023593866349	4.91961131456948	4.59186406321373	4.80450805142774	5.02077851814688	3.98916069765717	2.21077614125051	-0.219719697573814	6.70144642858017	-0.00550477349531333	-0.00256770905558802	-0.00818352958938416	0.17668904555937	0.180164198579592	0.173519524712245	0.201205299850242	0.204777147605146	0.197992099873789	0.000302978967030556	0.000366569588828517	0.000374764833629363
136	9.10992249055047	0.17	3.98938781191208	3.80228282271472	4.17649280110944	0.189450112210154	9.71764070733282	9.28956513381755	10.1457162808481	2.01	1.49	2.72	3.74900781304634	3.92176710226653	4.09452639148673	4.43146138155501	4.63566904306481	4.83987670457462	4.52525093881705	4.73377592612546	4.94298364484795	3.98938781191208	2.22575651679734	-0.134322193259317	6.86523635734175	-0.00550477349531333	-0.00256770905558802	-0.00818352958938416	0.17668904555937	0.180164198579592	0.173519524712245	0.201205299850242	0.204777147605146	0.197992099873789	0.000302978967030556	0.000366569588828517	0.000374764833629363
136	9.10992249055047	0.17	3.98956171596076	3.80203661490745	4.17708681701408	0.188937729554508	9.79608518221222	9.36383272158633	10.2283376428381	2.01	1.48	2.71	3.77774022475093	3.95212795211705	4.12651567948318	4.46510866057578	4.67122663201781	4.87734460345984	4.55883228926062	4.76858086053386	4.97790177084417	3.98956171596076	2.22252406295144	0.0495917864694131	7.03094108167122	-0.00550477349531333	-0.00256770905558802	-0.00818352958938416	0.17668904555937	0.180164198579592	0.173519524712245	0.201205299850242	0.204777147605146	0.197992099873789	0.000302978967030556	0.000366569588828517	0.000374764833629363
136	9.10992249055047	0.17	3.98985460676476	3.80070752654054	4.17900168698897	0.188336700377982	9.92042458745824	9.48182531811823	10.3590238567983	2	1.48	2.73	3.84031163218236	4.01795230994244	4.19559298770251	4.54289022195663	4.75302996458981	4.96316970722298	4.63634045601432	4.85038594401952	5.06516292819387	3.98985460676476	2.22821049940757	0.135546186166324	7.13521685256269	-0.00550477349531333	-0.00256770905558802	-0.00818352958938416	0.17668904555937	0.180164198579592	0.173519524712245	0.201205299850242	0.204777147605146	0.197992099873789	0.000302978967030556	0.000366569588828517	0.000374764833629363
136	9.10992249055047	0.17	3.99029250534165	3.80135761461643	4.17922739606687	0.187986073407313	9.79280267927795	9.35934862224081	10.2262567363151	2	1.49	2.72	3.79122727701717	3.96680817593442	4.14238907485167	4.48495918159966	4.69266848182711	4.90037778205455	4.57923234058381	4.79261163234582	5.00518440025138	3.99029250534165	2.21757568000996	0.103452540178356	7.07335265090929	-0.00550477349531333	-0.00256770905558802	-0.00818352958938416	0.17668904555937	0.180164198579592	0.173519524712245	0.201205299850242	0.204777147605146	0.197992099873789	0.000302978967030556	0.000366569588828517	0.000374764833629363
136	9.10992249055047	0.17	3.99122987089947	3.80303307797404	4.1794266638249	0.190478774529777	9.88108452126744	9.44726148650688	10.314907556028	2	1.5	2.71	3.82323462113473	3.99879949232108	4.17436436350742	4.52190271641952	4.72955078058403	4.93719884474855	4.62012926982401	4.83351011464232	5.04541143636059	3.99122987089947	2.21592701214296	0.0509730818505204	7.02098412294309	-0.00550477349531333	-0.00256770905558802	-0.00818352958938416	0.17668904555937	0.180164198579592	0.173519524712245	0.201205299850242	0.204777147605146	0.197992099873789	0.000302978967030556	0.000366569588828517	0.000374764833629363
136	9.10992249055047	0.17	3.99129373830802	3.80400123338518	4.17858624323086	0.188655745359763	9.87451502583685	9.43840054478407	10.3106295068896	2	1.47	2.71	3.82744955046274	4.00430220325444	4.18115485604615	4.52888504549857	4.73814850512752	4.94741196475647	4.62277816802656	4.83781032178363	5.05035545874799	3.99129373830802	2.21244526534121	-0.0613462963802332	6.86847991881403	-0.00550477349531333	-0.00256770905558802	-0.00818352958938416	0.17668904555937	0.180164198579592	0.173519524712245	0.201205299850242	0.204777147605146	0.197992099873789	0.000302978967030556	0.000366569588828517	0.000374764833629363
136	9.10992249055047	0.17	3.99133369624287	3.80290011994926	4.17976727253649	0.183621356912854	9.60171025245914	9.17053881336372	10.0328816915546	2	1.48	2.71	3.71107605326448	3.88555980335197	4.06004355343947	4.38920431422172	4.59557163670543	4.80193895918914	4.48184004015095	4.69281098732173	4.90345323683298	3.99133369624287	2.21355213284974	0.0674702699150381	7.00324783376838	-0.00550477349531333	-0.00256770905558802	-0.00818352958938416	0.17668904555937	0.180164198579592	0.173519524712245	0.201205299850242	0.204777147605146	0.197992099873789	0.000302978967030556	0.000366569588828517	0.000374764833629363
136	9.10992249055047	0.17	3.99144899661454	3.80614869022326	4.17674930300583	0.194400321897611	9.83633279896324	9.4098892646275	10.262776333299	1.99	1.48	2.72	3.8278361778448	4.00130856871283	4.17478095958086	4.53241332800553	4.73781620834874	4.94321908869194	4.62432317288494	4.83516386368377	5.04360688863703	3.99144899661454	2.22114544376901	0.111114381808123	7.05769627861502	-0.00550477349531333	-0.00256770905558802	-0.00818352958938416	0.17668904555937	0.180164198579592	0.173519524712245	0.201205299850242	0.204777147605146	0.197992099873789	0.000302978967030556	0.000366569588828517	0.000374764833629363
136	9.10992249055047	0.17	3.99211615356386	3.80632464395928	4.17790766316844	0.194086574088535	9.80512354203506	9.37960676659355	10.2306403174766	2.01	1.48	2.73	3.78804779366331	3.95989698974249	4.13174618582167	4.47829622713617	4.68145934659975	4.88462246606333	4.57053707025153	4.77789216025786	4.98405545647165	3.99211615356386	2.2190421137502	-0.122478111413358	6.83320710846818	-0.00550477349531333	-0.00256770905558802	-0.00818352958938416	0.17668904555937	0.180164198579592	0.173519524712245	0.201205299850242	0.204777147605146	0.197992099873789	0.000302978967030556	0.000366569588828517	0.000374764833629363
136	9.10992249055047	0.17	3.99219232492065	3.80589061661298	4.17849403322833	0.196600437778536	9.91305836511173	9.48628393985492	10.3398327903685	2	1.49	2.71	3.85409838089553	4.02748878664539	4.20087919239526	4.56227346082898	4.76752365642237	4.97277385201576	4.65981945984094	4.86938813235826	5.07909619134849	3.99219232492065	2.21730893427509	-0.053254065647739	6.88893248057047	-0.00550477349531333	-0.00256770905558802	-0.00818352958938416	0.17668904555937	0.180164198579592	0.173519524712245	0.201205299850242	0.204777147605146	0.197992099873789	0.000302978967030556	0.000366569588828517	0.000374764833629363
136	9.10992249055047	0.17	3.99314202624174	3.80708756114808	4.17919649133541	0.193937201433853	9.80689555736272	9.3810985597096	10.2326925550158	2	1.47	2.71	3.79854607033163	3.9709575956876	4.14336912104358	4.49323593346146	4.69717861224664	4.90112129103183	4.5850768924033	4.79422823933229	5.00152872394467	3.99314202624174	2.21714779542856	0.103650934220225	7.05336517648406	-0.00550477349531333	-0.00256770905558802	-0.00818352958938416	0.17668904555937	0.180164198579592	0.173519524712245	0.201205299850242	0.204777147605146	0.197992099873789	0.000302978967030556	0.000366569588828517	0.000374764833629363
136	9.10992249055047	0.17	3.9931745944339	3.80444634470388	4.18190284416392	0.191303664408117	9.87894757529006	9.44637504019084	10.3115201103893	1.99	1.46	2.7	3.84976298210991	4.02605301141927	4.20234304072862	4.56020157021399	4.76902431390119	4.97784705758839	4.65143003329423	4.86586405279458	5.07818109773563	3.9931745944339	2.2050453864064	0.0363007596645434	6.91744589983058	-0.00550477349531333	-0.00256770905558802	-0.00818352958938416	0.17668904555937	0.180164198579592	0.173519524712245	0.201205299850242	0.204777147605146	0.197992099873789	0.000302978967030556	0.000366569588828517	0.000374764833629363
136	9.10992249055047	0.17	3.99337213170121	3.80542483791632	4.18131942548609	0.188677157480904	9.9079335257562	9.47037369927791	10.3454933522345	2	1.49	2.69	3.83936755660214	4.01675791681372	4.1941482770253	4.54271897471851	4.75260629167508	4.96249360863164	4.64269921827442	4.85800730373653	5.07020471348356	3.99337213170121	2.21525869871908	0.0375349700998496	7.00265984047594	-0.00550477349531333	-0.00256770905558802	-0.00818352958938416	0.17668904555937	0.180164198579592	0.173519524712245	0.201205299850242	0.204777147605146	0.197992099873789	0.000302978967030556	0.000366569588828517	0.000374764833629363
136	9.10992249055047	0.17	3.99357792647017	3.80445838559574	4.18269746734461	0.186742488879178	9.85717603892486	9.41908723854331	10.2952648393064	2.02	1.48	2.72	3.78696901774112	3.96310378240021	4.13923854705931	4.47270626690646	4.68073518449732	4.88876410208818	4.56553266389614	4.77936414789823	4.99129010934013	3.99357792647017	2.2197157055318	0.130612875375398	7.11304658607482	-0.00550477349531333	-0.00256770905558802	-0.00818352958938416	0.17668904555937	0.180164198579592	0.173519524712245	0.201205299850242	0.204777147605146	0.197992099873789	0.000302978967030556	0.000366569588828517	0.000374764833629363
136	9.10992249055047	0.17	3.99392962961843	3.80424827868553	4.18361098055134	0.187536660828721	10.0148043132879	9.57087028795689	10.4587383386188	2.01	1.49	2.73	3.86937016046323	4.04884653190579	4.22832290334836	4.57547724375243	4.78770559598338	4.99993394821433	4.67041074232905	4.88869106635966	5.1018901249291	3.99392962961843	2.2257885157276	-0.0259395424942578	6.97667894886067	-0.00550477349531333	-0.00256770905558802	-0.00818352958938416	0.17668904555937	0.180164198579592	0.173519524712245	0.201205299850242	0.204777147605146	0.197992099873789	0.000302978967030556	0.000366569588828517	0.000374764833629363
136	9.10992249055047	0.17	3.99420562643031	3.80893184334513	4.1794794095155	0.195456273977713	10.0025205259375	9.57032861159234	10.4347124402826	2	1.49	2.74	3.87793139078777	4.0530571006253	4.22818281046284	4.58784635437771	4.79503151792769	5.00221668147766	4.6823516657032	4.89504149189727	5.10588022856069	3.99420562643031	2.22933352657981	-0.185267491718395	6.81588538907546	-0.00550477349531333	-0.00256770905558802	-0.00818352958938416	0.17668904555937	0.180164198579592	0.173519524712245	0.201205299850242	0.204777147605146	0.197992099873789	0.000302978967030556	0.000366569588828517	0.000374764833629363
136	9.10992249055047	0.17	3.99449081715825	3.80762441463941	4.1813572196771	0.191793974068334	9.85630329552612	9.42540498633116	10.2872016047211	2	1.48	2.72	3.81841539311273	3.99298070241057	4.1675460117084	4.51723235637382	4.72374526350355	4.93025817063328	4.6110986933483	4.82312317188224	5.03480720030783	3.99449081715825	2.2136593295158	-0.0419623419039343	6.89301382756645	-0.00550477349531333	-0.00256770905558802	-0.00818352958938416	0.17668904555937	0.180164198579592	0.173519524712245	0.201205299850242	0.204777147605146	0.197992099873789	0.000302978967030556	0.000366569588828517	0.000374764833629363
136	9.10992249055047	0.17	3.99511113597235	3.80675050029044	4.18347177165426	0.191900599951956	9.86371017477511	9.43263630649841	10.2947840430518	1.99	1.47	2.7	3.84152755650167	4.01708633880433	4.19264512110699	4.54976745339315	4.75769297836461	4.96561850333608	4.6439201287992	4.85686606836991	5.067772769049	3.99511113597235	2.20416627091603	-0.181379343653786	6.71461874496209	-0.00550477349531333	-0.00256770905558802	-0.00818352958938416	0.17668904555937	0.180164198579592	0.173519524712245	0.201205299850242	0.204777147605146	0.197992099873789	0.000302978967030556	0.000366569588828517	0.000374764833629363
136	9.10992249055047	0.17	3.99511379188547	3.80945322670485	4.18077435706608	0.192098909134225	9.80829855451503	9.37992022528127	10.2366768837488	2.01	1.48	2.69	3.79437398670871	3.96766198382124	4.14094998093377	4.48735745715711	4.69229381525007	4.89723017334303	4.58216256850207	4.793225761052	5.00175432123212	3.99511379188547	2.21090010999265	0.0847821979714226	7.0091492673313	-0.00550477349531333	-0.00256770905558802	-0.00818352958938416	0.17668904555937	0.180164198579592	0.173519524712245	0.201205299850242	0.204777147605146	0.197992099873789	0.000302978967030556	0.000366569588828517	0.000374764833629363
136	9.10992249055047	0.17	3.99540909020129	3.80583437517837	4.18498380522421	0.189043345344223	9.92576418662347	9.48794050866286	10.3635878645841	2	1.48	2.72	3.85314172625546	4.03094603275932	4.20875033926318	4.56072287732796	4.77117871466038	4.9816345519928	4.65615770056788	4.87086841215896	5.08453253106726	3.99540909020129	2.21701466042764	-0.0828142659770846	6.85733546391048	-0.00550477349531333	-0.00256770905558802	-0.00818352958938416	0.17668904555937	0.180164198579592	0.173519524712245	0.201205299850242	0.204777147605146	0.197992099873789	0.000302978967030556	0.000366569588828517	0.000374764833629363
136	9.10992249055047	0.17	3.99559451451275	3.80834813964881	4.18284088937669	0.189232223944163	9.83006880591025	9.39673315676502	10.2634044550555	2.01	1.49	2.73	3.79539880624352	3.97042576274323	4.14545271924295	4.48709738746658	4.69402241414735	4.90094744082812	4.56798456561935	4.79025983356334	5.00245516909025	3.99559451451275	2.22385674507863	-0.0520014414943264	6.94541132467131	-0.00550477349531333	-0.00256770905558802	-0.00818352958938416	0.17668904555937	0.180164198579592	0.173519524712245	0.201205299850242	0.204777147605146	0.197992099873789	0.000302978967030556	0.000366569588828517	0.000374764833629363
136	9.10992249055047	0.17	3.9959874505948	3.80841037217632	4.18356452901329	0.192613496231529	10.0066886094076	9.5703687919377	10.4430084268776	2.01	1.48	2.74	3.86479516099767	4.0409938797582	4.21719259851873	4.5689534704176	4.77725525978236	4.98555704914711	4.66191298550892	4.87431872159622	5.08756178775803	3.9959874505948	2.22410776205357	-0.0556145814246311	6.91443385504883	-0.00550477349531333	-0.00256770905558802	-0.00818352958938416	0.17668904555937	0.180164198579592	0.173519524712245	0.201205299850242	0.204777147605146	0.197992099873789	0.000302978967030556	0.000366569588828517	0.000374764833629363
136	9.10992249055047	0.17	3.99618620422732	3.80629137624004	4.18608103221461	0.183723863951501	9.75528934461869	9.31737105101897	10.1932076382184	2.01	1.49	2.71	3.76975858762681	3.94693799144543	4.12411739526405	4.45842186675626	4.66796858174129	4.87751529672631	4.55535445052508	4.76661400704239	4.98307114181968	3.99618620422732	2.21951430817127	0.0297635080853087	7.01164559545551	-0.00550477349531333	-0.00256770905558802	-0.00818352958938416	0.17668904555937	0.180164198579592	0.173519524712245	0.201205299850242	0.204777147605146	0.197992099873789	0.000302978967030556	0.000366569588828517	0.000374764833629363
136	9.10992249055047	0.17	3.99634838486945	3.80935150378029	4.18334526595861	0.191316417757016	9.88905264687057	9.45605548500619	10.3220498087349	2	1.48	2.71	3.83383406552116	4.00938710368405	4.18494014184693	4.53624121856255	4.74395780570443	4.95167439284631	4.63177803516377	4.8424795597638	5.05319846889961	3.99634838486945	2.21849827968761	-0.0295713616898338	6.92178010306287	-0.00550477349531333	-0.00256770905558802	-0.00818352958938416	0.17668904555937	0.180164198579592	0.173519524712245	0.201205299850242	0.204777147605146	0.197992099873789	0.000302978967030556	0.000366569588828517	0.000374764833629363
136	9.10992249055047	0.17	3.99757637203584	3.80894527548569	4.186207468586	0.18653620751619	9.78521550214735	9.3500293126692	10.2204016916255	1.99	1.48	2.71	3.80174509442268	3.97869287775928	4.15564066109587	4.50107240875229	4.71056956481746	4.92006672088262	4.59522269911761	4.81030961115312	5.02251627503785	3.99757637203584	2.21361385403189	0.0301118103163544	6.95584186571081	-0.00550477349531333	-0.00256770905558802	-0.00818352958938416	0.17668904555937	0.180164198579592	0.173519524712245	0.201205299850242	0.204777147605146	0.197992099873789	0.000302978967030556	0.000366569588828517	0.000374764833629363
136	9.10992249055047	0.17	3.99771972457709	3.81158944612961	4.18385000302456	0.194241514139231	9.9100961564508	9.48023673198613	10.3399555809155	2	1.49	2.71	3.83869577027164	4.01275255821414	4.18680934615663	4.54073017060358	4.74661908592986	4.95250800125614	4.6378164908466	4.84931994132102	5.06361007324863	3.99771972457709	2.22283273040009	0.0257702598473799	7.00251817763348	-0.00550477349531333	-0.00256770905558802	-0.00818352958938416	0.17668904555937	0.180164198579592	0.173519524712245	0.201205299850242	0.204777147605146	0.197992099873789	0.000302978967030556	0.000366569588828517	0.000374764833629363
136	9.10992249055047	0.17	3.99800384140873	3.81284443553416	4.1831632472833	0.192141492392388	9.89604196544066	9.46389072111803	10.3281932097633	1.99	1.48	2.71	3.84724865564556	4.02292622238308	4.1986037891206	4.55474263964301	4.76272662395707	4.97071060827114	4.65164478179378	4.86286176510114	5.07697421001571	3.99800384140873	2.21500315456441	-0.238816748225034	6.69861280181973	-0.00550477349531333	-0.00256770905558802	-0.00818352958938416	0.17668904555937	0.180164198579592	0.173519524712245	0.201205299850242	0.204777147605146	0.197992099873789	0.000302978967030556	0.000366569588828517	0.000374764833629363
136	9.10992249055047	0.17	3.99819952033516	3.81232405613771	4.18407498453262	0.197099361459771	10.0067513779921	9.57662253034285	10.4368802256414	2	1.47	2.74	3.88102902162999	4.05534335170596	4.22965768178194	4.59165109798524	4.79788263622603	5.00411417446682	4.6811515076341	4.8935578925976	5.10191583711807	3.99819952033516	2.22533792047612	0.00174532697407631	6.98394594117654	-0.00550477349531333	-0.00256770905558802	-0.00818352958938416	0.17668904555937	0.180164198579592	0.173519524712245	0.201205299850242	0.204777147605146	0.197992099873789	0.000302978967030556	0.000366569588828517	0.000374764833629363
136	9.10992249055047	0.17	3.99839470103687	3.81067882353746	4.18611057853628	0.186648883391704	9.69357616042648	9.26262552021709	10.1245268006359	2	1.48	2.73	3.75121564017958	3.92574377781943	4.10027191545929	4.43741345594414	4.64386746464168	4.85032147333921	4.52951516969248	4.73782926102018	4.94858733837815	3.99839470103687	2.21884142906893	-0.0514405428302748	6.90371364914237	-0.00550477349531333	-0.00256770905558802	-0.00818352958938416	0.17668904555937	0.180164198579592	0.173519524712245	0.201205299850242	0.204777147605146	0.197992099873789	0.000302978967030556	0.000366569588828517	0.000374764833629363
136	9.10992249055047	0.17	3.99843348271022	3.81123329571783	4.18563366970261	0.18854536073062	9.78102943910094	9.348887981659	10.2131708965429	1.99	1.46	2.69	3.8066886431786	3.98264839170893	4.15860814023925	4.50831714045558	4.71670884902125	4.92510055758691	4.60372187261089	4.81401445018545	5.02590758227248	3.99843348271022	2.20290542754003	-0.0308652283700793	6.84823375373452	-0.00550477349531333	-0.00256770905558802	-0.00818352958938416	0.17668904555937	0.180164198579592	0.173519524712245	0.201205299850242	0.204777147605146	0.197992099873789	0.000302978967030556	0.000366569588828517	0.000374764833629363
136	9.10992249055047	0.17	3.99860913788949	3.81002407546731	4.18719420031167	0.191023834751424	9.9892350795245	9.55143737005385	10.4270327889952	2	1.48	2.71	3.86579038162118	4.04298195068005	4.22017351973893	4.57233653592197	4.78191320850024	4.99148988107851	4.66921108317708	4.88365515361985	5.09720779242592	3.99860913788949	2.22045482572464	0.0541442231902686	7.02611513082557	-0.00550477349531333	-0.00256770905558802	-0.00818352958938416	0.17668904555937	0.180164198579592	0.173519524712245	0.201205299850242	0.204777147605146	0.197992099873789	0.000302978967030556	0.000366569588828517	0.000374764833629363
136	9.10992249055047	0.17	3.99861030903661	3.80998688639902	4.18723373167421	0.191097488954021	9.87423539919817	9.44158087847614	10.3068899199202	1.99	1.47	2.71	3.84715270824254	4.02344606764421	4.19973942704588	4.55694044044906	4.76575937740441	4.97457831435976	4.65026076095676	4.86390444406328	5.0771951269724	3.99861030903661	2.20737629822207	-0.148921873069856	6.75079519426506	-0.00550477349531333	-0.00256770905558802	-0.00818352958938416	0.17668904555937	0.180164198579592	0.173519524712245	0.201205299850242	0.204777147605146	0.197992099873789	0.000302978967030556	0.000366569588828517	0.000374764833629363
136	9.10992249055047	0.17	3.99873735803498	3.81246851536249	4.18500620070747	0.190172500297841	9.79365451203425	9.36324253367004	10.2240664903985	2.01	1.48	2.72	3.78560058440489	3.95961806082625	4.13363553724761	4.476464604016	4.68223989813697	4.88801519225793	4.56955697126137	4.78341375639506	4.99001863377247	3.99873735803498	2.21892266405617	0.0853806961039298	7.03602411699278	-0.00550477349531333	-0.00256770905558802	-0.00818352958938416	0.17668904555937	0.180164198579592	0.173519524712245	0.201205299850242	0.204777147605146	0.197992099873789	0.000302978967030556	0.000366569588828517	0.000374764833629363
136	9.10992249055047	0.17	3.99887887018295	3.81303744951294	4.18472029085296	0.193526941679232	9.82097158748764	9.39400308571206	10.2479400892632	2.01	1.47	2.7	3.80098958669078	3.97374903910807	4.14650849152535	4.4954159096253	4.69973785611371	4.90405980260212	4.58844107441042	4.79799642504997	5.00694708548967	3.99887887018295	2.20963942906452	0.0652188937090897	6.97390733469328	-0.00550477349531333	-0.00256770905558802	-0.00818352958938416	0.17668904555937	0.180164198579592	0.173519524712245	0.201205299850242	0.204777147605146	0.197992099873789	0.000302978967030556	0.000366569588828517	0.000374764833629363
136	9.10992249055047	0.17	3.99922606945417	3.81025946033822	4.18819267857012	0.187589754384734	9.77976011269923	9.34632059092155	10.2131996344769	2.02	1.48	2.74	3.75117650994502	3.92513888762695	4.09910126530887	4.42878013897153	4.63416666801473	4.83955319705793	4.51777088816875	4.72888108643831	4.93822739148748	3.99922606945417	2.22484105489431	0.120047897228114	7.11465018091122	-0.00550477349531333	-0.00256770905558802	-0.00818352958938416	0.17668904555937	0.180164198579592	0.173519524712245	0.201205299850242	0.204777147605146	0.197992099873789	0.000302978967030556	0.000366569588828517	0.000374764833629363
136	9.10992249055047	0.17	4.00002091370026	3.80993351118763	4.1901083162129	0.190059485842087	9.88043377835914	9.44604863200759	10.3148189247107	2	1.48	2.67	3.82426212993913	4.00012430572461	4.17598648151009	4.52350598777092	4.73152352897454	4.93954107017816	4.62040868981654	4.83473912642456	5.04638183462776	4.00002091370026	2.20167863275579	0.0275862722070419	6.91579794845691	-0.00550477349531333	-0.00256770905558802	-0.00818352958938416	0.17668904555937	0.180164198579592	0.173519524712245	0.201205299850242	0.204777147605146	0.197992099873789	0.000302978967030556	0.000366569588828517	0.000374764833629363
136	9.10992249055047	0.17	4.00002614085753	3.81302876157584	4.18702352013923	0.189068779475287	9.79292768997416	9.36099923510523	10.2248561448431	2	1.49	2.72	3.79515974656196	3.97027326213259	4.14538677770323	4.49044670956222	4.69764165320231	4.90483659684239	4.58276115172509	4.79568040189086	5.00685408869499	4.00002614085753	2.2165249922333	0.0684712737357678	7.00911147685107	-0.00550477349531333	-0.00256770905558802	-0.00818352958938416	0.17668904555937	0.180164198579592	0.173519524712245	0.201205299850242	0.204777147605146	0.197992099873789	0.000302978967030556	0.000366569588828517	0.000374764833629363
136	9.10992249055047	0.17	4.00017404583615	3.81383509730334	4.18651299436897	0.195777069428209	10.0210217871019	9.58847161565034	10.4535719585536	2.01	1.49	2.72	3.87818340954475	4.05313401334915	4.22808461715355	4.58633197091945	4.79322820630249	5.00012444168553	4.6852214424084	4.89432298577665	5.10652446075946	4.00017404583615	2.22309038015403	0.0204185129654541	7.00101077286214	-0.00550477349531333	-0.00256770905558802	-0.00818352958938416	0.17668904555937	0.180164198579592	0.173519524712245	0.201205299850242	0.204777147605146	0.197992099873789	0.000302978967030556	0.000366569588828517	0.000374764833629363
136	9.10992249055047	0.17	4.0008078671969	3.8154986922826	4.1861170421112	0.191005934707659	9.79808031127026	9.3686354603026	10.2275251622379	1.99	1.47	2.7	3.82122687394464	3.99638644892738	4.17154602391011	4.52721088359912	4.734731755923	4.94225262824687	4.62035141806399	4.83182518908151	5.04428016786401	4.0008078671969	2.20312213902847	-0.0300289426121478	6.85569038267026	-0.00550477349531333	-0.00256770905558802	-0.00818352958938416	0.17668904555937	0.180164198579592	0.173519524712245	0.201205299850242	0.204777147605146	0.197992099873789	0.000302978967030556	0.000366569588828517	0.000374764833629363
136	9.10992249055047	0.17	4.00146907034089	3.81538088741212	4.18755725326967	0.191697588145119	9.85387307456186	9.42294702831055	10.2847991208132	2	1.47	2.73	3.81884235997046	3.99348396991424	4.16812557985802	4.51810150545666	4.72472132539824	4.93134114533981	4.6087332664479	4.81875256387382	5.02998947196503	4.00146907034089	2.22213276743833	-0.0129526420000839	6.94985705925166	-0.00550477349531333	-0.00256770905558802	-0.00818352958938416	0.17668904555937	0.180164198579592	0.173519524712245	0.201205299850242	0.204777147605146	0.197992099873789	0.000302978967030556	0.000366569588828517	0.000374764833629363
136	9.10992249055047	0.17	4.00150251037972	3.81481021438531	4.18819480637413	0.19421304451054	9.89570948288833	9.46643505036024	10.3249839154164	2	1.48	2.71	3.84602858190543	4.0204344409433	4.19484029998117	4.5527194390656	4.75917160857477	4.96562377808393	4.64757228824532	4.85908793565111	5.07138912592674	4.00150251037972	2.20927964589313	0.0581767443615171	6.96008972780698	-0.00550477349531333	-0.00256770905558802	-0.00818352958938416	0.17668904555937	0.180164198579592	0.173519524712245	0.201205299850242	0.204777147605146	0.197992099873789	0.000302978967030556	0.000366569588828517	0.000374764833629363
136	9.10992249055047	0.17	4.00157582498089	3.81278779922051	4.19036385074126	0.194609241722566	9.97956731214467	9.5472023720032	10.4119322522861	2	1.48	2.72	3.86915345413319	4.04437612527926	4.21959879642532	4.57761319170058	4.78491993733157	4.99222668296256	4.67201310266965	4.88348000868302	5.09648059290826	4.00157582498089	2.22159212777327	0.103959485985789	7.06452897502326	-0.00550477349531333	-0.00256770905558802	-0.00818352958938416	0.17668904555937	0.180164198579592	0.173519524712245	0.201205299850242	0.204777147605146	0.197992099873789	0.000302978967030556	0.000366569588828517	0.000374764833629363
136	9.10992249055047	0.17	4.00168016509038	3.81570213964705	4.18765819053371	0.193551158622262	9.86141520755666	9.43272167052765	10.2901087445857	2.02	1.49	2.74	3.79928024961079	3.97194800609289	4.14461576257499	4.48898021079499	4.69299310033372	4.89700598987244	4.58245593045465	4.7834203962851	4.99816338816117	4.00168016509038	2.22940222716386	-0.0121527535017247	6.98895621483894	-0.00550477349531333	-0.00256770905558802	-0.00818352958938416	0.17668904555937	0.180164198579592	0.173519524712245	0.201205299850242	0.204777147605146	0.197992099873789	0.000302978967030556	0.000366569588828517	0.000374764833629363
136	9.10992249055047	0.17	4.00225749918536	3.81503785961215	4.18947713875857	0.19244602123572	9.85038217120288	9.42064634585368	10.2801179965521	2.02	1.5	2.72	3.78869282793287	3.96151929648223	4.13434576503159	4.47502016910424	4.67915440949749	4.88328864989074	4.57291784373692	4.78066453449545	4.98926958560393	4.00225749918536	2.2243707502017	0.21660708576077	7.2187703361136	-0.00550477349531333	-0.00256770905558802	-0.00818352958938416	0.17668904555937	0.180164198579592	0.173519524712245	0.201205299850242	0.204777147605146	0.197992099873789	0.000302978967030556	0.000366569588828517	0.000374764833629363
136	9.10992249055047	0.17	4.00228791607212	3.81191284793164	4.1926629842126	0.182866446831742	9.69163608152994	9.25532748018873	10.1279446828712	1.98	1.47	2.67	3.78826819975611	3.96685226426155	4.14543632876699	4.49159686418864	4.70333678909109	4.91507671399354	4.58933193962895	4.80422274740068	5.02109089521214	4.00228791607212	2.19109723854289	0.144012570069324	6.99389121038211	-0.00550477349531333	-0.00256770905558802	-0.00818352958938416	0.17668904555937	0.180164198579592	0.173519524712245	0.201205299850242	0.204777147605146	0.197992099873789	0.000302978967030556	0.000366569588828517	0.000374764833629363
136	9.10992249055047	0.17	4.00242520129286	3.81075712892155	4.19409327366417	0.187626409885839	9.84322755790287	9.40702761239723	10.2794275034085	1.99	1.49	2.69	3.82825633340179	4.00577098232349	4.1832856312452	4.53331834608168	4.7435264263593	4.95373450663692	4.63356783650401	4.84549918887593	5.06184018395331	4.00242520129286	2.20213983143656	-0.000854892569112187	6.90149476031824	-0.00550477349531333	-0.00256770905558802	-0.00818352958938416	0.17668904555937	0.180164198579592	0.173519524712245	0.201205299850242	0.204777147605146	0.197992099873789	0.000302978967030556	0.000366569588828517	0.000374764833629363
136	9.10992249055047	0.17	4.00252095428793	3.81239356982209	4.19264833875376	0.183370240613154	9.70847652905275	9.27214517016214	10.1448078879434	2.01	1.47	2.71	3.74088227893468	3.9169218273091	4.09296137568352	4.42157802226927	4.62964995292735	4.83772188358543	4.51284635712524	4.72544262504678	4.93822708807502	4.00252095428793	2.20888893545159	0.0723650286460284	6.98977462378051	-0.00550477349531333	-0.00256770905558802	-0.00818352958938416	0.17668904555937	0.180164198579592	0.173519524712245	0.201205299850242	0.204777147605146	0.197992099873789	0.000302978967030556	0.000366569588828517	0.000374764833629363
136	9.10992249055047	0.17	4.00273618219011	3.81758866948035	4.18788369489987	0.195123931673485	9.84278481900331	9.41704487690006	10.2685247611066	1.98	1.47	2.7	3.84907572391375	4.0230905340024	4.19710534409105	4.56230069053505	4.76856004867091	4.97481940680677	4.65616922388716	4.8682744704689	5.07688766455621	4.00273618219011	2.19795770641006	-0.044068360593472	6.81343701688223	-0.00550477349531333	-0.00256770905558802	-0.00818352958938416	0.17668904555937	0.180164198579592	0.173519524712245	0.201205299850242	0.204777147605146	0.197992099873789	0.000302978967030556	0.000366569588828517	0.000374764833629363
136	9.10992249055047	0.17	4.00315963918118	3.81377987443671	4.19253940392564	0.186512465909545	9.77272593666132	9.33806120164002	10.2073906716826	1.99	1.48	2.71	3.80323495386438	3.98026657507017	4.15729819627596	4.50447274497885	4.71414533223529	4.92381791949174	4.59797028369104	4.81237354696414	5.02726082064526	4.00315963918118	2.20585500250489	0.100292206605176	7.01933217279423	-0.00550477349531333	-0.00256770905558802	-0.00818352958938416	0.17668904555937	0.180164198579592	0.173519524712245	0.201205299850242	0.204777147605146	0.197992099873789	0.000302978967030556	0.000366569588828517	0.000374764833629363
136	9.10992249055047	0.17	4.00318449030266	3.81445256587252	4.19191641473281	0.185200854384794	9.82010945333045	9.38144010873468	10.2587787979262	2.01	1.47	2.7	3.7920161324522	3.96932806028412	4.14663998811603	4.48381077932751	4.69347052378697	4.90313026824643	4.57583787606282	4.79158743157072	5.00687777939086	4.00318449030266	2.21191197856241	0.0183815191164008	6.97243010012153	-0.00550477349531333	-0.00256770905558802	-0.00818352958938416	0.17668904555937	0.180164198579592	0.173519524712245	0.201205299850242	0.204777147605146	0.197992099873789	0.000302978967030556	0.000366569588828517	0.000374764833629363
136	9.10992249055047	0.17	4.00321806187022	3.81765923336823	4.18877689037221	0.194462425909384	10.0469842256058	9.61149447317087	10.4824739780406	2	1.49	2.71	3.90110135960228	4.07785739583149	4.2546134320607	4.61692131012617	4.82611062235754	5.0352999345889	4.71518161581712	4.92920606132632	5.14242030087945	4.00321806187022	2.22232989175035	-0.0503123442381906	6.92659667259056	-0.00550477349531333	-0.00256770905558802	-0.00818352958938416	0.17668904555937	0.180164198579592	0.173519524712245	0.201205299850242	0.204777147605146	0.197992099873789	0.000302978967030556	0.000366569588828517	0.000374764833629363
136	9.10992249055047	0.17	4.00350068953947	3.81762674337665	4.18937463570228	0.192597364730554	9.83133443180412	9.40263831597346	10.2600305476348	2.01	1.46	2.7	3.80118625993909	3.97449440286919	4.14780254579929	4.49480733913704	4.69973986795948	4.90467239678191	4.58331452419092	4.7934058686443	5.00191601123574	4.00350068953947	2.21133218912701	-0.0623912985224171	6.85077007420245	-0.00550477349531333	-0.00256770905558802	-0.00818352958938416	0.17668904555937	0.180164198579592	0.173519524712245	0.201205299850242	0.204777147605146	0.197992099873789	0.000302978967030556	0.000366569588828517	0.000374764833629363
136	9.10992249055047	0.17	4.00350928771789	3.81638803359523	4.19063054184054	0.191165746203855	9.82737269587608	9.3968665815966	10.2578788101556	2.01	1.47	2.73	3.79207919460267	3.96580873145761	4.13953826831256	4.48231413159351	4.68766594999131	4.8930177683891	4.57446689899664	4.78295903240245	4.99146462799497	4.00350928771789	2.21956948681898	-0.168712327861814	6.78813208067205	-0.00550477349531333	-0.00256770905558802	-0.00818352958938416	0.17668904555937	0.180164198579592	0.173519524712245	0.201205299850242	0.204777147605146	0.197992099873789	0.000302978967030556	0.000366569588828517	0.000374764833629363
136	9.10992249055047	0.17	4.00364162778443	3.8147388269573	4.19254442861157	0.192226149156198	9.93623746129091	9.50244920346986	10.370025719112	2	1.48	2.71	3.84783795090446	4.02349234119481	4.19914673148517	4.55158213774066	4.75936255767061	4.96714297760055	4.64626120298671	4.86042476193311	5.07222963621864	4.00364162778443	2.21259038065563	0.0652738652260953	7.00208392711214	-0.00550477349531333	-0.00256770905558802	-0.00818352958938416	0.17668904555937	0.180164198579592	0.173519524712245	0.201205299850242	0.204777147605146	0.197992099873789	0.000302978967030556	0.000366569588828517	0.000374764833629363
136	9.10992249055047	0.17	4.00371699462957	3.81576230020382	4.19167168905533	0.190851299709518	9.76540908787054	9.33718191802284	10.1936362577183	2	1.47	2.71	3.78130315629028	3.95472344125109	4.12814372621189	4.47297752321969	4.67811977303101	4.88326202284233	4.56475639282135	4.77536039360184	4.98288043603482	4.00371699462957	2.20335918352474	-0.0995750958221484	6.78898841332073	-0.00550477349531333	-0.00256770905558802	-0.00818352958938416	0.17668904555937	0.180164198579592	0.173519524712245	0.201205299850242	0.204777147605146	0.197992099873789	0.000302978967030556	0.000366569588828517	0.000374764833629363
136	9.10992249055047	0.17	4.00372138202303	3.81453761382484	4.19290515022122	0.188606801511704	9.74441939767425	9.31398185649422	10.1748569388543	2	1.48	2.71	3.77863077992405	3.95325690299339	4.12788302606272	4.47153853231925	4.67818678231571	4.88483503231216	4.56529994208062	4.77425124476986	4.98742571880088	4.00372138202303	2.20537841844617	-0.0456871655265496	6.86378798256156	-0.00550477349531333	-0.00256770905558802	-0.00818352958938416	0.17668904555937	0.180164198579592	0.173519524712245	0.201205299850242	0.204777147605146	0.197992099873789	0.000302978967030556	0.000366569588828517	0.000374764833629363
136	9.10992249055047	0.17	4.00378194553646	3.81490042180736	4.19266346926556	0.187546988646431	9.78624566134172	9.35245783484735	10.2200334878361	2.01	1.49	2.7	3.77425391248794	3.94931221590372	4.1243705193195	4.4612686556112	4.6681922331027	4.87511581059421	4.55835067355655	4.77012714225554	4.98188793188573	4.00378194553646	2.2142124118087	-0.0643682248552415	6.89463510913184	-0.00550477349531333	-0.00256770905558802	-0.00818352958938416	0.17668904555937	0.180164198579592	0.173519524712245	0.201205299850242	0.204777147605146	0.197992099873789	0.000302978967030556	0.000366569588828517	0.000374764833629363
136	9.10992249055047	0.17	4.00417980094077	3.81620191173887	4.19215769014267	0.18816056097421	9.68740630663813	9.25886226991551	10.1159503433608	2.01	1.48	2.73	3.73747875652882	3.91046699058995	4.08345522465108	4.41805301476118	4.62254145169929	4.82702988863741	4.50651882219254	4.71669132079287	4.92759573356593	4.00417980094077	2.2142896026355	0.00609259330766995	6.94372436013626	-0.00550477349531333	-0.00256770905558802	-0.00818352958938416	0.17668904555937	0.180164198579592	0.173519524712245	0.201205299850242	0.204777147605146	0.197992099873789	0.000302978967030556	0.000366569588828517	0.000374764833629363
136	9.10992249055047	0.17	4.00438943471729	3.81506179531329	4.1937170741213	0.18732216773634	9.81666882775929	9.38121117509404	10.2521264804245	1.99	1.48	2.68	3.81823164116068	3.99546655856731	4.17270147597395	4.52157125655274	4.73145383663627	4.94133641671979	4.62063926430286	4.83377841963234	5.0491096667252	4.00438943471729	2.19805284885142	0.0295860766736154	6.92640328222693	-0.00550477349531333	-0.00256770905558802	-0.00818352958938416	0.17668904555937	0.180164198579592	0.173519524712245	0.201205299850242	0.204777147605146	0.197992099873789	0.000302978967030556	0.000366569588828517	0.000374764833629363
136	9.10992249055047	0.17	4.00474254750447	3.81690746923577	4.19257762577318	0.189780759361863	9.90348460259973	9.46769146743791	10.3392777377616	1.99	1.48	2.7	3.85048330652568	4.02771914039397	4.20495497426226	4.55900639483579	4.76885519449951	4.97870399416323	4.65732036622021	4.87116131222143	5.08617097289553	4.00474254750447	2.20644637448013	0.0452349967023629	6.96354600910098	-0.00550477349531333	-0.00256770905558802	-0.00818352958938416	0.17668904555937	0.180164198579592	0.173519524712245	0.201205299850242	0.204777147605146	0.197992099873789	0.000302978967030556	0.000366569588828517	0.000374764833629363
136	9.10992249055047	0.17	4.00488043498364	3.81936896442295	4.19039190554432	0.193618991128492	9.90766143287498	9.47705105294435	10.3382718128056	2	1.48	2.7	3.84516217809098	4.01987546571099	4.19458875333101	4.55036627956304	4.75712204583671	4.96387781211037	4.64743632836246	4.85737405485839	5.06983888519298	4.00488043498364	2.21253218315885	-0.15430987339916	6.76810227619198	-0.00550477349531333	-0.00256770905558802	-0.00818352958938416	0.17668904555937	0.180164198579592	0.173519524712245	0.201205299850242	0.204777147605146	0.197992099873789	0.000302978967030556	0.000366569588828517	0.000374764833629363
136	9.10992249055047	0.17	4.00539257526821	3.81950533493195	4.19127981560447	0.19438872935785	9.96624957771566	9.53415765014387	10.3983415052874	2	1.47	2.71	3.86580874133229	4.04100877598253	4.21620881063278	4.5741532244073	4.78145572099577	4.98875821758423	4.6675452955954	4.87963299941496	5.09074544478095	4.00539257526821	2.21396274043514	0.00459044415840019	6.92856347391612	-0.00550477349531333	-0.00256770905558802	-0.00818352958938416	0.17668904555937	0.180164198579592	0.173519524712245	0.201205299850242	0.204777147605146	0.197992099873789	0.000302978967030556	0.000366569588828517	0.000374764833629363
136	9.10992249055047	0.17	4.0058038675585	3.8174066709828	4.1942010641342	0.187890233153917	9.74280097941644	9.31142469729526	10.1741772615376	2	1.47	2.68	3.78070392546655	3.955854995919	4.13100606637146	4.47478961388013	4.68209603257144	4.88940245126275	4.57109381529667	4.78171005858256	4.99245464124684	4.0058038675585	2.20085160020418	0.0439334689454679	6.93131734813067	-0.00550477349531333	-0.00256770905558802	-0.00818352958938416	0.17668904555937	0.180164198579592	0.173519524712245	0.201205299850242	0.204777147605146	0.197992099873789	0.000302978967030556	0.000366569588828517	0.000374764833629363
136	9.10992249055047	0.17	4.00586738884478	3.82046969525255	4.19126508243701	0.189291799139241	9.76530899299872	9.33491169003497	10.1957062959625	1.99	1.49	2.72	3.79656136176023	3.97160637824199	4.14665139472375	4.49518269580443	4.70243848705833	4.90969427831224	4.5910688500695	4.80096176248259	5.01306790428279	4.00586738884478	2.21859535353175	0.119434643174961	7.08382639000832	-0.00550477349531333	-0.00256770905558802	-0.00818352958938416	0.17668904555937	0.180164198579592	0.173519524712245	0.201205299850242	0.204777147605146	0.197992099873789	0.000302978967030556	0.000366569588828517	0.000374764833629363
136	9.10992249055047	0.17	4.00600770933811	3.81576638768988	4.19624903098633	0.188437232249245	9.80427357944352	9.37095202925451	10.2375951296325	1.99	1.47	2.69	3.81355888178027	3.98990139652491	4.16624391126955	4.51590984125907	4.72472971855855	4.93354959585802	4.61126282126722	4.82422367936776	5.03565330089683	4.00600770933811	2.19730548951038	-0.119137791429628	6.75750319314911	-0.00550477349531333	-0.00256770905558802	-0.00818352958938416	0.17668904555937	0.180164198579592	0.173519524712245	0.201205299850242	0.204777147605146	0.197992099873789	0.000302978967030556	0.000366569588828517	0.000374764833629363
136	9.10992249055047	0.17	4.00616375435042	3.81793467248715	4.1943928362137	0.18769407231587	9.71686895298108	9.2863641052978	10.1473738006644	1.98	1.47	2.69	3.79596584620548	3.97194232956341	4.14791881292134	4.49942830389887	4.70801647410929	4.91660464431971	4.5936178832768	4.80423244194844	5.01936086158232	4.00616375435042	2.19765882251663	0.0912859506175005	6.96239853215758	-0.00550477349531333	-0.00256770905558802	-0.00818352958938416	0.17668904555937	0.180164198579592	0.173519524712245	0.201205299850242	0.204777147605146	0.197992099873789	0.000302978967030556	0.000366569588828517	0.000374764833629363
136	9.10992249055047	0.17	4.00648298821524	3.81944156472793	4.19352441170255	0.189781356693959	9.92056363002595	9.48401979692639	10.3571074631255	2	1.49	2.71	3.83892625165788	4.01562976101036	4.19233327036284	4.54067030664212	4.74967468062553	4.95867905460895	4.63778486739195	4.85153291966936	5.06408438420759	4.00648298821524	2.22590378218914	0.00840472632809053	6.99223353022678	-0.00550477349531333	-0.00256770905558802	-0.00818352958938416	0.17668904555937	0.180164198579592	0.173519524712245	0.201205299850242	0.204777147605146	0.197992099873789	0.000302978967030556	0.000366569588828517	0.000374764833629363
136	9.10992249055047	0.17	4.00669106618004	3.81933569532025	4.19404643703983	0.191394641543431	9.90658459646712	9.47292941434691	10.3402397785873	2.02	1.5	2.74	3.81113501684455	3.9856025313297	4.16007004581486	4.50188663090136	4.70797562211154	4.91406461332173	4.5967442880918	4.80760342624998	5.01468498429308	4.00669106618004	2.23418125770735	-0.233682292568122	6.80435964406797	-0.00550477349531333	-0.00256770905558802	-0.00818352958938416	0.17668904555937	0.180164198579592	0.173519524712245	0.201205299850242	0.204777147605146	0.197992099873789	0.000302978967030556	0.000366569588828517	0.000374764833629363
136	9.10992249055047	0.17	4.00690971937213	3.82071929948344	4.19310013926083	0.189543982473698	9.67386803734054	9.24785091777386	10.0998851569072	1.99	1.46	2.72	3.76550367402222	3.93896765426887	4.11243163451553	4.45952969500379	4.66496509963777	4.87040050427175	4.54961666813121	4.75798524056169	4.9686231974271	4.00690971937213	2.20585664406812	-0.0413873111512052	6.85567882300064	-0.00550477349531333	-0.00256770905558802	-0.00818352958938416	0.17668904555937	0.180164198579592	0.173519524712245	0.201205299850242	0.204777147605146	0.197992099873789	0.000302978967030556	0.000366569588828517	0.000374764833629363
136	9.10992249055047	0.17	4.00691816600457	3.82022743582848	4.19360889618067	0.194910806076468	9.98357440788412	9.55145152288592	10.4156972928823	2	1.48	2.7	3.87956980732485	4.05508772663546	4.23060564594607	4.59216726383419	4.79992422744203	5.00768119104988	4.69048847911072	4.90046798559415	5.11266506146268	4.00691816600457	2.21382337732165	-0.158548581924672	6.77650281083785	-0.00550477349531333	-0.00256770905558802	-0.00818352958938416	0.17668904555937	0.180164198579592	0.173519524712245	0.201205299850242	0.204777147605146	0.197992099873789	0.000302978967030556	0.000366569588828517	0.000374764833629363
136	9.10992249055047	0.17	4.00701856836651	3.81987789407985	4.19415924265318	0.191371697901204	9.90079906622007	9.46736501376787	10.3342331186723	1.99	1.48	2.68	3.84877149505581	4.02497560503135	4.20117971500689	4.55657390476914	4.7651825609232	4.97379121707725	4.65507824912902	4.86933523391441	5.07953891227577	4.00701856836651	2.20684603261047	0.118583768022546	7.02859578691699	-0.00550477349531333	-0.00256770905558802	-0.00818352958938416	0.17668904555937	0.180164198579592	0.173519524712245	0.201205299850242	0.204777147605146	0.197992099873789	0.000302978967030556	0.000366569588828517	0.000374764833629363
136	9.10992249055047	0.17	4.00743996610446	3.8216431430255	4.19323678918341	0.196942838378907	9.92087459052508	9.49422605329687	10.3475231277533	2	1.48	2.73	3.8419190525837	4.01456599976323	4.18721294694276	4.54391941146889	4.74811262946299	4.95230584745709	4.63555617261471	4.84440516038921	5.05261753800572	4.00743996610446	2.22493288224832	-0.0658281207928069	6.8951654351816	-0.00550477349531333	-0.00256770905558802	-0.00818352958938416	0.17668904555937	0.180164198579592	0.173519524712245	0.201205299850242	0.204777147605146	0.197992099873789	0.000302978967030556	0.000366569588828517	0.000374764833629363
136	9.10992249055047	0.17	4.00783414009735	3.82189359098846	4.19377468920623	0.197112217530207	9.9952331192204	9.56561682143787	10.4248494170029	2	1.48	2.71	3.88297074723836	4.05736488699605	4.23175902675375	4.59558956283539	4.80198923480308	5.00838890677077	4.69213841503381	4.90270100735338	5.11416210312628	4.00783414009735	2.20828153669035	0.0706160307247979	6.97557610457026	-0.00550477349531333	-0.00256770905558802	-0.00818352958938416	0.17668904555937	0.180164198579592	0.173519524712245	0.201205299850242	0.204777147605146	0.197992099873789	0.000302978967030556	0.000366569588828517	0.000374764833629363
136	9.10992249055047	0.17	4.00792046987568	3.81985100699276	4.19598993275859	0.192217938747831	9.85841205603531	9.42801005801328	10.2888140540573	1.99	1.47	2.71	3.83885107275233	4.0141000554809	4.18934903820948	4.54639352948375	4.75394282640257	4.96149212332139	4.63474661327123	4.85125837097343	5.06333798734586	4.00792046987568	2.20417589015799	0.0288831290131349	6.91167464765666	-0.00550477349531333	-0.00256770905558802	-0.00818352958938416	0.17668904555937	0.180164198579592	0.173519524712245	0.201205299850242	0.204777147605146	0.197992099873789	0.000302978967030556	0.000366569588828517	0.000374764833629363
136	9.10992249055047	0.17	4.00793347583516	3.82168269707192	4.1941842545984	0.192122229227182	9.75058161525231	9.32475607085201	10.1764071596526	1.99	1.46	2.71	3.80002813040887	3.97356071775729	4.14709330510571	4.50124468701629	4.70679912240996	4.91235355780363	4.59264609535252	4.80180048246685	5.01319087459217	4.00793347583516	2.20141622987457	0.0285706005487661	6.90100392999682	-0.00550477349531333	-0.00256770905558802	-0.00818352958938416	0.17668904555937	0.180164198579592	0.173519524712245	0.201205299850242	0.204777147605146	0.197992099873789	0.000302978967030556	0.000366569588828517	0.000374764833629363
136	9.10992249055047	0.17	4.00803153761723	3.82068517147689	4.19537790375756	0.190667270695018	9.79782074610659	9.36791610429955	10.2277253879136	1.99	1.46	2.68	3.80790494812742	3.98265416604672	4.15740338396603	4.50807946507055	4.71496051162256	4.92184155817456	4.60230184864639	4.81174792938143	5.02443376421761	4.00803153761723	2.20123134441363	-0.093765032750932	6.77869255207324	-0.00550477349531333	-0.00256770905558802	-0.00818352958938416	0.17668904555937	0.180164198579592	0.173519524712245	0.201205299850242	0.204777147605146	0.197992099873789	0.000302978967030556	0.000366569588828517	0.000374764833629363
136	9.10992249055047	0.17	4.00811270259102	3.8225135360077	4.19371186917434	0.192330088493013	9.90822173099686	9.47580128423746	10.3406421777563	1.99	1.48	2.71	3.85510019737263	4.03102454399471	4.20694889061679	4.56481191497425	4.77312337576114	4.98143483654803	4.66238139467723	4.87279678399365	5.08573376527034	4.00811270259102	2.21768402356136	-0.167580832304961	6.79202307085324	-0.00550477349531333	-0.00256770905558802	-0.00818352958938416	0.17668904555937	0.180164198579592	0.173519524712245	0.201205299850242	0.204777147605146	0.197992099873789	0.000302978967030556	0.000366569588828517	0.000374764833629363
136	9.10992249055047	0.17	4.00836260918391	3.81773613131303	4.19898908705479	0.182190310789422	9.59685031720701	9.16382890056248	10.0298717338515	2.01	1.47	2.69	3.6981319946725	3.87288104036597	4.04763008605944	4.3712906971425	4.57784873208415	4.78440676702581	4.46337836537164	4.6747172354392	4.88412032951445	4.00836260918391	2.20478199487289	0.0651645549995087	6.969159324579	-0.00550477349531333	-0.00256770905558802	-0.00818352958938416	0.17668904555937	0.180164198579592	0.173519524712245	0.201205299850242	0.204777147605146	0.197992099873789	0.000302978967030556	0.000366569588828517	0.000374764833629363
136	9.10992249055047	0.17	4.00878048676958	3.82332718435133	4.19423378918783	0.197474019240484	10.0276294043219	9.59711269628396	10.4581461123598	1.99	1.46	2.7	3.91189580388879	4.08737946829649	4.2628631327042	4.63398124032218	4.84185692250162	5.04973260468107	4.72921293252278	4.93952762574895	5.15101530293611	4.00878048676958	2.20873069715123	-0.0168790654043344	6.8841597127221	-0.00550477349531333	-0.00256770905558802	-0.00818352958938416	0.17668904555937	0.180164198579592	0.173519524712245	0.201205299850242	0.204777147605146	0.197992099873789	0.000302978967030556	0.000366569588828517	0.000374764833629363
136	9.10992249055047	0.17	4.00920629789405	3.81889723560655	4.19951536018155	0.18138937389573	9.64891105193108	9.21236683555068	10.0854552683115	1.99	1.47	2.68	3.75025461760959	3.92796703315882	4.10567944870805	4.44126396483966	4.65172107449226	4.86217818414485	4.53742261095608	4.75229251682925	4.96729156912796	4.00920629789405	2.19761116801185	0.0591628721301172	6.9203947145939	-0.00550477349531333	-0.00256770905558802	-0.00818352958938416	0.17668904555937	0.180164198579592	0.173519524712245	0.201205299850242	0.204777147605146	0.197992099873789	0.000302978967030556	0.000366569588828517	0.000374764833629363
136	9.10992249055047	0.17	4.0092970090393	3.82207877155251	4.19651524652609	0.191339612177325	9.79000823545553	9.36137991232458	10.2186365585865	2	1.47	2.7	3.79154762998837	3.96515074383844	4.13875385768851	4.4852096769617	4.69057340760101	4.89593713824031	4.58005315181826	4.78863983749587	4.9986904843441	4.0092970090393	2.21025516968659	0.0606450568429913	6.98216014396538	-0.00550477349531333	-0.00256770905558802	-0.00818352958938416	0.17668904555937	0.180164198579592	0.173519524712245	0.201205299850242	0.204777147605146	0.197992099873789	0.000302978967030556	0.000366569588828517	0.000374764833629363
136	9.10992249055047	0.17	4.01001834220255	3.82067978111382	4.19935690329129	0.186617847700595	9.75620083042773	9.32242172311752	10.1899799377379	2.02	1.49	2.73	3.75048062709869	3.92499323623895	4.09950584537921	4.43021294974583	4.63635400146091	4.84249505317598	4.52293669473927	4.73416577614177	4.94458531635572	4.01001834220255	2.22549819226008	0.00246846236942781	7.00846684711485	-0.00550477349531333	-0.00256770905558802	-0.00818352958938416	0.17668904555937	0.180164198579592	0.173519524712245	0.201205299850242	0.204777147605146	0.197992099873789	0.000302978967030556	0.000366569588828517	0.000374764833629363
136	9.10992249055047	0.17	4.010339970792	3.82336806975941	4.19731187182459	0.194910608058519	9.95551576488481	9.52460708102499	10.3864244487446	2.01	1.49	2.72	3.84024420310647	4.01398308400557	4.18772196490467	4.53838570607356	4.74370964172949	4.94903357738542	4.63713460027317	4.84335451617393	5.05394065942016	4.010339970792	2.22570693008262	0.00705566387079256	6.99444371941932	-0.00550477349531333	-0.00256770905558802	-0.00818352958938416	0.17668904555937	0.180164198579592	0.173519524712245	0.201205299850242	0.204777147605146	0.197992099873789	0.000302978967030556	0.000366569588828517	0.000374764833629363
136	9.10992249055047	0.17	4.0110695972874	3.82198810624566	4.20015108832915	0.186775102829625	9.7824902233564	9.34776741022614	10.2172130364867	2	1.48	2.73	3.79030079210718	3.96657071311015	4.14284063411312	4.48482701684707	4.69339624323085	4.90196546961463	4.57707502450329	4.78952353442269	5.00251508093585	4.0110695972874	2.2200195815481	0.0589766659618848	7.03134354571259	-0.00550477349531333	-0.00256770905558802	-0.00818352958938416	0.17668904555937	0.180164198579592	0.173519524712245	0.201205299850242	0.204777147605146	0.197992099873789	0.000302978967030556	0.000366569588828517	0.000374764833629363
136	9.10992249055047	0.17	4.0111006071925	3.82537696927647	4.19682424510854	0.198798599524122	10.0180074037171	9.58969297406107	10.4463218333732	2	1.47	2.72	3.88809623002717	4.06175431519387	4.23541240036057	4.60046553543998	4.80594091168969	5.01141628793939	4.69470272645651	4.90432700053798	5.11366964515001	4.0111006071925	2.21739195311512	0.0774039464232201	7.01231856866589	-0.00550477349531333	-0.00256770905558802	-0.00818352958938416	0.17668904555937	0.180164198579592	0.173519524712245	0.201205299850242	0.204777147605146	0.197992099873789	0.000302978967030556	0.000366569588828517	0.000374764833629363
136	9.10992249055047	0.17	4.01136461441343	3.82189083307286	4.20083839575401	0.1854439413402	9.79827445333575	9.36093270924094	10.2356161974306	2.03	1.51	2.76	3.74805505390221	3.9231637727822	4.09827249166219	4.4228299365393	4.62946406353942	4.83609819053954	4.5146591266082	4.72685227501379	4.9370778621263	4.01136461441343	2.23789814114073	-0.000794001779944814	7.0526380550934	-0.00550477349531333	-0.00256770905558802	-0.00818352958938416	0.17668904555937	0.180164198579592	0.173519524712245	0.201205299850242	0.204777147605146	0.197992099873789	0.000302978967030556	0.000366569588828517	0.000374764833629363
136	9.10992249055047	0.17	4.01150251642875	3.82424159785439	4.19876343500311	0.192341177472343	9.92079781358809	9.48784396729261	10.3537516598836	1.98	1.46	2.68	3.87258024576047	4.04929568482858	4.2260111238967	4.58875717707937	4.79815354535665	5.00754991363392	4.68480901412728	4.89776067735767	5.11165294293954	4.01150251642875	2.19953863202316	-0.00281063109951644	6.87503622773402	-0.00550477349531333	-0.00256770905558802	-0.00818352958938416	0.17668904555937	0.180164198579592	0.173519524712245	0.201205299850242	0.204777147605146	0.197992099873789	0.000302978967030556	0.000366569588828517	0.000374764833629363
136	9.10992249055047	0.17	4.01177235848723	3.82577175674138	4.19777296023308	0.191708324821031	9.84792185674451	9.41727098715825	10.2785727263308	2.01	1.47	2.73	3.80848355684025	3.98264513271448	4.15680670858872	4.503788817602	4.70974663419006	4.91570445077812	4.59492517419496	4.80417781532956	5.01465905341965	4.01177235848723	2.22777948612793	-0.12096152441935	6.84257003685662	-0.00550477349531333	-0.00256770905558802	-0.00818352958938416	0.17668904555937	0.180164198579592	0.173519524712245	0.201205299850242	0.204777147605146	0.197992099873789	0.000302978967030556	0.000366569588828517	0.000374764833629363
136	9.10992249055047	0.17	4.01219470821412	3.82335604631081	4.20103337011743	0.194377639136965	9.92001332780704	9.48991076730932	10.3501158883048	1.99	1.47	2.71	3.86422334687451	4.03935801321416	4.21449267955382	4.5764854030589	4.78390127220666	4.99131714135441	4.66979182185944	4.88192910185035	5.09452648029803	4.01219470821412	2.20133198487233	0.0202298667578529	6.89364044775837	-0.00550477349531333	-0.00256770905558802	-0.00818352958938416	0.17668904555937	0.180164198579592	0.173519524712245	0.201205299850242	0.204777147605146	0.197992099873789	0.000302978967030556	0.000366569588828517	0.000374764833629363
136	9.10992249055047	0.17	4.0123900404291	3.82489745478181	4.19988262607639	0.187273227890534	9.70884364878635	9.27809977434284	10.1395875232299	2	1.47	2.72	3.76261117192996	3.93729367736102	4.11197618279208	4.45220676513535	4.65890434745078	4.86560192976621	4.54418208648506	4.75561104419907	4.9659513580174	4.0123900404291	2.210236786346	-0.109192827179913	6.81066233462099	-0.00550477349531333	-0.00256770905558802	-0.00818352958938416	0.17668904555937	0.180164198579592	0.173519524712245	0.201205299850242	0.204777147605146	0.197992099873789	0.000302978967030556	0.000366569588828517	0.000374764833629363
136	9.10992249055047	0.17	4.01282778130693	3.82472993300693	4.20092562960694	0.191839382775281	9.85690790540278	9.42604627157027	10.2877695392353	2	1.48	2.71	3.82837685382043	4.00337076522723	4.17836467663404	4.53150543257662	4.73863913191879	4.94577283126097	4.62552713043238	4.83712986373624	5.05051800047248	4.01282778130693	2.20828635533058	-0.0614745732443642	6.85547533678826	-0.00550477349531333	-0.00256770905558802	-0.00818352958938416	0.17668904555937	0.180164198579592	0.173519524712245	0.201205299850242	0.204777147605146	0.197992099873789	0.000302978967030556	0.000366569588828517	0.000374764833629363
136	9.10992249055047	0.17	4.01324303360574	3.82694497985048	4.19954108736099	0.193994807058499	9.92841817268327	9.49742429967477	10.3594120456918	2.01	1.48	2.72	3.8416551903258	4.01598980958656	4.19032442884733	4.54320960017859	4.74938081457167	4.95555202896476	4.63751951399983	4.84932600299328	5.05794028604179	4.01324303360574	2.22657064837655	0.0232808447952811	7.01384414266767	-0.00550477349531333	-0.00256770905558802	-0.00818352958938416	0.17668904555937	0.180164198579592	0.173519524712245	0.201205299850242	0.204777147605146	0.197992099873789	0.000302978967030556	0.000366569588828517	0.000374764833629363
136	9.10992249055047	0.17	4.0139799341399	3.82675230950209	4.2012075587777	0.192936993206146	9.9655769006249	9.53150109478022	10.3996527064696	1.99	1.46	2.69	3.88432945960689	4.06122640622409	4.23812335284129	4.60111458586558	4.8106547728501	5.02019495983461	4.69574670433115	4.90941370077453	5.12356792088203	4.0139799341399	2.20430822358745	-0.109260968873461	6.78852227198064	-0.00550477349531333	-0.00256770905558802	-0.00818352958938416	0.17668904555937	0.180164198579592	0.173519524712245	0.201205299850242	0.204777147605146	0.197992099873789	0.000302978967030556	0.000366569588828517	0.000374764833629363
136	9.10992249055047	0.17	4.01404812126379	3.8248094976322	4.20328674489537	0.185909212873321	9.70337190426013	9.27093195387805	10.1358118546422	1.99	1.47	2.72	3.7708190342785	3.94670780190139	4.12259656952427	4.46477503153629	4.67303317674866	4.88129132196102	4.55419629346552	4.76650851486527	4.97684927840557	4.01404812126379	2.21048132691192	0.0495567689715359	6.96631285214784	-0.00550477349531333	-0.00256770905558802	-0.00818352958938416	0.17668904555937	0.180164198579592	0.173519524712245	0.201205299850242	0.204777147605146	0.197992099873789	0.000302978967030556	0.000366569588828517	0.000374764833629363
136	9.10992249055047	0.17	4.01408555646807	3.82303667638735	4.20513443654879	0.189724606255223	9.92338112552178	9.48663271350239	10.3601295375412	2	1.48	2.7	3.84754695519474	4.0246814636763	4.20181597215786	4.55280347786159	4.76240679541833	4.97201011297507	4.64937399355516	4.86236341461271	5.0784105174972	4.01408555646807	2.20873940551079	-0.0126540541361568	6.92780160148413	-0.00550477349531333	-0.00256770905558802	-0.00818352958938416	0.17668904555937	0.180164198579592	0.173519524712245	0.201205299850242	0.204777147605146	0.197992099873789	0.000302978967030556	0.000366569588828517	0.000374764833629363
136	9.10992249055047	0.17	4.01483239491847	3.82708300808329	4.20258178175366	0.18840913274418	9.85518562369256	9.41957388246247	10.2907973649226	2.02	1.49	2.76	3.78349693507406	3.95846617555052	4.13343541602697	4.46767747070003	4.67428689768159	4.88089632466315	4.55921277611229	4.77087406159557	4.97998503145783	4.01483239491847	2.23537213741762	0.0689820872976973	7.12570737457486	-0.00550477349531333	-0.00256770905558802	-0.00818352958938416	0.17668904555937	0.180164198579592	0.173519524712245	0.201205299850242	0.204777147605146	0.197992099873789	0.000302978967030556	0.000366569588828517	0.000374764833629363
136	9.10992249055047	0.17	4.01483882364075	3.82530544572058	4.20437220156092	0.185651567141071	9.77017990254975	9.33439161757808	10.2059681875214	2.01	1.48	2.71	3.76503176567468	3.94080719949486	4.11658263331504	4.44987656825787	4.65762487767794	4.86537318709801	4.54432851931006	4.75562074688073	4.9671398870585	4.01483882364075	2.21927341064326	-0.217249339802752	6.73895505837978	-0.00550477349531333	-0.00256770905558802	-0.00818352958938416	0.17668904555937	0.180164198579592	0.173519524712245	0.201205299850242	0.204777147605146	0.197992099873789	0.000302978967030556	0.000366569588828517	0.000374764833629363
136	9.10992249055047	0.17	4.01503750773188	3.82572440785884	4.20435060760493	0.186940811393783	9.83614690132269	9.39927793646349	10.2730158661819	2.02	1.49	2.7	3.7844402404846	3.9603372084866	4.1362341764886	4.47109864903081	4.67891080777206	4.88672296651331	4.56726640228234	4.78103305844102	4.99327688299018	4.01503750773188	2.21669693719247	-0.010099748111898	6.948704336179	-0.00550477349531333	-0.00256770905558802	-0.00818352958938416	0.17668904555937	0.180164198579592	0.173519524712245	0.201205299850242	0.204777147605146	0.197992099873789	0.000302978967030556	0.000366569588828517	0.000374764833629363
136	9.10992249055047	0.17	4.01506196902813	3.82442803452641	4.20569590352984	0.18392204791969	9.81842122019618	9.37795992345288	10.2588825169395	2.02	1.49	2.73	3.77206181493005	3.94922691821067	4.12639202149128	4.45551229881658	4.66477750583507	4.87404271285356	4.54783182672386	4.7621098473104	4.97551363118151	4.01506196902813	2.22646561866038	0.157693595887033	7.17198474381199	-0.00550477349531333	-0.00256770905558802	-0.00818352958938416	0.17668904555937	0.180164198579592	0.173519524712245	0.201205299850242	0.204777147605146	0.197992099873789	0.000302978967030556	0.000366569588828517	0.000374764833629363
136	9.10992249055047	0.17	4.01521489062249	3.82691151904626	4.20351826219873	0.191029707687153	9.98258463179345	9.54508670453282	10.4200825590541	2.01	1.48	2.73	3.84657004237397	4.02287712817575	4.19918421397752	4.54537085964584	4.75370739877665	4.96204393790747	4.63907783464688	4.85150545039698	5.06368294511393	4.01521489062249	2.22631977922577	0.0693921362022031	7.06433569853173	-0.00550477349531333	-0.00256770905558802	-0.00818352958938416	0.17668904555937	0.180164198579592	0.173519524712245	0.201205299850242	0.204777147605146	0.197992099873789	0.000302978967030556	0.000366569588828517	0.000374764833629363
136	9.10992249055047	0.17	4.01545925110618	3.82477526188709	4.20614324032528	0.186869097004309	9.73380902178975	9.30138333999531	10.1662347035842	2	1.47	2.7	3.76702267838823	3.94215333266766	4.11728398694709	4.45614033703745	4.66330839505409	4.87047645307072	4.54958874984682	4.76056728452043	4.97093663553216	4.01545925110618	2.19790481218508	-0.259074516685568	6.62093329400408	-0.00550477349531333	-0.00256770905558802	-0.00818352958938416	0.17668904555937	0.180164198579592	0.173519524712245	0.201205299850242	0.204777147605146	0.197992099873789	0.000302978967030556	0.000366569588828517	0.000374764833629363
136	9.10992249055047	0.17	4.01547843616215	3.82321914734395	4.20773772498035	0.179468904036638	9.71926482880023	9.2766728890349	10.1618567685656	2	1.49	2.72	3.7585159588295	3.93783551539418	4.11715507195885	4.44646135489269	4.65860292544215	4.87074449599162	4.54063266949528	4.75770439293444	4.9761323642316	4.01547843616215	2.21164350211325	-0.0956084337191798	6.86084959060186	-0.00550477349531333	-0.00256770905558802	-0.00818352958938416	0.17668904555937	0.180164198579592	0.173519524712245	0.201205299850242	0.204777147605146	0.197992099873789	0.000302978967030556	0.000366569588828517	0.000374764833629363
136	9.10992249055047	0.17	4.01566038760186	3.82541169539481	4.20590907980891	0.18662852380135	9.81458464931475	9.37822503256975	10.2509442660597	2.02	1.49	2.72	3.76438909925159	3.93954243358978	4.11469576792797	4.44448245483955	4.6512798662781	4.85807727771666	4.53904624905356	4.74936769071195	4.96102629794359	4.01566038760186	2.21985832516454	0.093061490120547	7.07882966561267	-0.00550477349531333	-0.00256770905558802	-0.00818352958938416	0.17668904555937	0.180164198579592	0.173519524712245	0.201205299850242	0.204777147605146	0.197992099873789	0.000302978967030556	0.000366569588828517	0.000374764833629363
136	9.10992249055047	0.17	4.01609621831293	3.8277033734086	4.20448906321726	0.186920114353063	9.75380064899251	9.32055956612272	10.1870417318623	2	1.48	2.68	3.78496138292492	3.96089510841914	4.13682883391335	4.47996938108751	4.68820867960993	4.89644797813236	4.57677445213209	4.79075838601709	5.00298016694419	4.01609621831293	2.20386956320176	-0.0216106212404672	6.89528630475519	-0.00550477349531333	-0.00256770905558802	-0.00818352958938416	0.17668904555937	0.180164198579592	0.173519524712245	0.201205299850242	0.204777147605146	0.197992099873789	0.000302978967030556	0.000366569588828517	0.000374764833629363
136	9.10992249055047	0.17	4.01650624880802	3.82768408298264	4.20532841463339	0.191212388849381	9.92617595902558	9.49140716068352	10.3609447573676	1.99	1.48	2.72	3.85922889614927	4.03600693140795	4.21278496666663	4.56913009905303	4.77842627284511	4.98772244663719	4.66370034852251	4.87704093245433	5.08995311653775	4.01650624880802	2.21218585951366	-0.1209467121371	6.79949828695516	-0.00550477349531333	-0.00256770905558802	-0.00818352958938416	0.17668904555937	0.180164198579592	0.173519524712245	0.201205299850242	0.204777147605146	0.197992099873789	0.000302978967030556	0.000366569588828517	0.000374764833629363
136	9.10992249055047	0.17	4.01683246430491	3.82885379501647	4.20481113359335	0.189502728778303	9.85990673728475	9.42563854647434	10.2941749280952	2	1.49	2.71	3.81508744491084	3.99086027073225	4.16663309655365	4.51242086865892	4.72032199250805	4.92822311635717	4.60902102283991	4.82262973077542	5.03601221857667	4.01683246430491	2.21474921343093	-0.0652141683190122	6.89202454587954	-0.00550477349531333	-0.00256770905558802	-0.00818352958938416	0.17668904555937	0.180164198579592	0.173519524712245	0.201205299850242	0.204777147605146	0.197992099873789	0.000302978967030556	0.000366569588828517	0.000374764833629363
136	9.10992249055047	0.17	4.01727528083012	3.82577109157405	4.20877947008619	0.187043075180654	9.88686986050237	9.44789572136329	10.3258439996414	2	1.48	2.71	3.83057089412042	4.00854931495074	4.18652773578105	4.53239173895804	4.74297860618514	4.95356547341224	4.6283533526246	4.84300092114651	5.05554563101405	4.01727528083012	2.20825499060011	-0.10592108835932	6.82901895292512	-0.00550477349531333	-0.00256770905558802	-0.00818352958938416	0.17668904555937	0.180164198579592	0.173519524712245	0.201205299850242	0.204777147605146	0.197992099873789	0.000302978967030556	0.000366569588828517	0.000374764833629363
136	9.10992249055047	0.17	4.01733698276015	3.83133158750084	4.20334237801945	0.193261323652637	9.86750202373895	9.43814521309056	10.2968588343873	2.01	1.48	2.73	3.81346834057043	3.9869493124403	4.16043028431017	4.50880233689163	4.71391520043676	4.9190280639819	4.60293168240759	4.81202615077496	5.01995300183001	4.01733698276015	2.21979122018018	-0.143371954574477	6.80982240439063	-0.00550477349531333	-0.00256770905558802	-0.00818352958938416	0.17668904555937	0.180164198579592	0.173519524712245	0.201205299850242	0.204777147605146	0.197992099873789	0.000302978967030556	0.000366569588828517	0.000374764833629363
136	9.10992249055047	0.17	4.01748558854434	3.82690153715679	4.20806963993188	0.187254377681879	9.87856206328005	9.44026129665587	10.3168628299042	2	1.48	2.7	3.82739280556848	4.00509436997823	4.18279593438798	4.52861018265404	4.73886848509133	4.94912678752863	4.62599539937641	4.83866715235124	5.05314957959033	4.01748558854434	2.21106905299523	0.127776739847728	7.06122556118725	-0.00550477349531333	-0.00256770905558802	-0.00818352958938416	0.17668904555937	0.180164198579592	0.173519524712245	0.201205299850242	0.204777147605146	0.197992099873789	0.000302978967030556	0.000366569588828517	0.000374764833629363
136	9.10992249055047	0.17	4.01754719028197	3.82873642395461	4.20635795660933	0.188264571092017	9.8652923497089	9.42902764474437	10.3015570546734	2	1.48	2.68	3.82565848070452	4.00266504291456	4.1796716051246	4.52728073690121	4.73675014025764	4.94621954361406	4.62425468829439	4.83952381441406	5.05292122149029	4.01754719028197	2.1996013564701	0.111463051258959	7.0044764882805	-0.00550477349531333	-0.00256770905558802	-0.00818352958938416	0.17668904555937	0.180164198579592	0.173519524712245	0.201205299850242	0.204777147605146	0.197992099873789	0.000302978967030556	0.000366569588828517	0.000374764833629363
136	9.10992249055047	0.17	4.01943126051185	3.83226155826676	4.20660096275695	0.195059830652655	10.039563102294	9.60522306870541	10.4739031358825	2	1.48	2.69	3.89986752104469	4.07621621986879	4.25256491869289	4.61579746677057	4.82451991000949	5.03324235324842	4.71596282144788	4.92943833363137	5.14127431417953	4.01943126051185	2.20946951689856	0.0381134474971924	6.95848674670011	-0.00550477349531333	-0.00256770905558802	-0.00818352958938416	0.17668904555937	0.180164198579592	0.173519524712245	0.201205299850242	0.204777147605146	0.197992099873789	0.000302978967030556	0.000366569588828517	0.000374764833629363
136	9.10992249055047	0.17	4.01952180324863	3.83011367590433	4.20892993059294	0.188305641952379	9.75667244236528	9.32526911533253	10.188075769398	2	1.47	2.72	3.78461759329314	3.95970064999645	4.13478370669975	4.47898401216821	4.68618967890858	4.89339534564895	4.57082486258922	4.78219213655032	4.99354356859251	4.01952180324863	2.20698284424747	0.0297377699745429	6.93895911482559	-0.00550477349531333	-0.00256770905558802	-0.00818352958938416	0.17668904555937	0.180164198579592	0.173519524712245	0.201205299850242	0.204777147605146	0.197992099873789	0.000302978967030556	0.000366569588828517	0.000374764833629363
136	9.10992249055047	0.17	4.01968431133233	3.83289376241802	4.20647486024664	0.189780419044656	9.96752024190769	9.52890879581191	10.4061316880035	2	1.5	2.73	3.86791012239494	4.04594831003063	4.22398649766632	4.57772399211448	4.78843459739293	4.99914520267138	4.6753641563236	4.89209136506149	5.10745798737977	4.01968431133233	2.22939601265738	0.0628368277850086	7.07997044025948	-0.00550477349531333	-0.00256770905558802	-0.00818352958938416	0.17668904555937	0.180164198579592	0.173519524712245	0.201205299850242	0.204777147605146	0.197992099873789	0.000302978967030556	0.000366569588828517	0.000374764833629363
136	9.10992249055047	0.17	4.01985848258827	3.83290116526547	4.20681579991108	0.189320531048271	9.77416966921519	9.34342216312291	10.2049171753075	2.01	1.49	2.7	3.77563694733384	3.94970017283946	4.12376339834509	4.46418541098036	4.66999188091628	4.8757983508522	4.55948626474239	4.76980035935308	4.98012286687105	4.01985848258827	2.20906917393941	-0.186495603870112	6.75043160781689	-0.00550477349531333	-0.00256770905558802	-0.00818352958938416	0.17668904555937	0.180164198579592	0.173519524712245	0.201205299850242	0.204777147605146	0.197992099873789	0.000302978967030556	0.000366569588828517	0.000374764833629363
136	9.10992249055047	0.17	4.01990661330219	3.83332022287012	4.20649300373425	0.191477474776848	9.85206476660155	9.4209115383061	10.283217994897	2.02	1.48	2.74	3.78529445653356	3.95853055140053	4.1317666462675	4.47011898017402	4.67469644821734	4.87927391626067	4.56142365388182	4.77027570946911	4.97780233801842	4.01990661330219	2.23336030450398	0.201420782730436	7.21319190757223	-0.00550477349531333	-0.00256770905558802	-0.00818352958938416	0.17668904555937	0.180164198579592	0.173519524712245	0.201205299850242	0.204777147605146	0.197992099873789	0.000302978967030556	0.000366569588828517	0.000374764833629363
136	9.10992249055047	0.17	4.02001098551522	3.83165883372224	4.20836313730819	0.188435791190907	9.79021414390419	9.35751194286303	10.2229163449454	2	1.51	2.72	3.79275513409735	3.96813652869827	4.14351792329919	4.48734798672774	4.69484816012326	4.90234833351878	4.58666839921922	4.79703586036243	5.01095057850963	4.02001098551522	2.22251947226513	-0.0863396937548972	6.92205099432724	-0.00550477349531333	-0.00256770905558802	-0.00818352958938416	0.17668904555937	0.180164198579592	0.173519524712245	0.201205299850242	0.204777147605146	0.197992099873789	0.000302978967030556	0.000366569588828517	0.000374764833629363
136	9.10992249055047	0.17	4.02017087798018	3.83269210240426	4.2076496535561	0.193464918730271	9.94423913673638	9.51182563498461	10.3766526384881	2	1.49	2.73	3.85155639889084	4.02665054522519	4.20174469155954	4.55596063548671	4.7630774359659	4.9701942364451	4.65268424000141	4.86433812257684	5.07695413984074	4.02017087798018	2.21735023231643	-0.0764031727001032	6.89255387199912	-0.00550477349531333	-0.00256770905558802	-0.00818352958938416	0.17668904555937	0.180164198579592	0.173519524712245	0.201205299850242	0.204777147605146	0.197992099873789	0.000302978967030556	0.000366569588828517	0.000374764833629363
136	9.10992249055047	0.17	4.02050901522783	3.83044573223358	4.21057229822207	0.191720489000126	9.98849469806647	9.55171370406832	10.4252756920646	2.01	1.47	2.7	3.86007345981125	4.03658699182427	4.21310052383729	4.56408830839286	4.77279504833484	4.98150178827681	4.6603690144232	4.87177434146701	5.08711409641996	4.02050901522783	2.2088905085169	-0.119507319810431	6.81947393755689	-0.00550477349531333	-0.00256770905558802	-0.00818352958938416	0.17668904555937	0.180164198579592	0.173519524712245	0.201205299850242	0.204777147605146	0.197992099873789	0.000302978967030556	0.000366569588828517	0.000374764833629363
136	9.10992249055047	0.17	4.02102154890103	3.83410236028543	4.20794073751664	0.192449183614349	9.83726717099345	9.4081078710865	10.2664264709004	1.98	1.46	2.71	3.84922738990172	4.02481335835237	4.20039932680302	4.56346577422368	4.77163236878771	4.97979896335174	4.65610848348521	4.86761484638119	5.08032967162616	4.02102154890103	2.20114020315251	0.0856934690629105	6.94477037096508	-0.00550477349531333	-0.00256770905558802	-0.00818352958938416	0.17668904555937	0.180164198579592	0.173519524712245	0.201205299850242	0.204777147605146	0.197992099873789	0.000302978967030556	0.000366569588828517	0.000374764833629363
136	9.10992249055047	0.17	4.02104561483629	3.83243953307165	4.20965169660094	0.188729477965743	9.75917766568586	9.328260920439	10.1900944109327	1.99	1.47	2.7	3.79260194802081	3.96780027291727	4.14299859781373	4.49017234579086	4.69759476561256	4.90501718543426	4.58433171883004	4.80142304637797	5.00771782383282	4.02104561483629	2.20362959634183	-0.142035028786992	6.7634799581008	-0.00550477349531333	-0.00256770905558802	-0.00818352958938416	0.17668904555937	0.180164198579592	0.173519524712245	0.201205299850242	0.204777147605146	0.197992099873789	0.000302978967030556	0.000366569588828517	0.000374764833629363
136	9.10992249055047	0.17	4.02152702810089	3.83026912690898	4.21278492929279	0.188273640361353	9.85180757706973	9.41615212519815	10.2874630289413	2	1.47	2.69	3.82086361347641	3.99764283729696	4.1744220611175	4.5217164823006	4.73092194235898	4.94012740241737	4.6151045426395	4.83056598500092	5.04414940756446	4.02152702810089	2.19908473223987	-0.0211481834149247	6.85882176705474	-0.00550477349531333	-0.00256770905558802	-0.00818352958938416	0.17668904555937	0.180164198579592	0.173519524712245	0.201205299850242	0.204777147605146	0.197992099873789	0.000302978967030556	0.000366569588828517	0.000374764833629363
136	9.10992249055047	0.17	4.02167947318088	3.83494672034299	4.20841222601878	0.192148725465738	9.84570252090179	9.41575957200085	10.2756454698027	2.01	1.48	2.71	3.80256854034174	3.97620164122232	4.14983474210289	4.49544254702508	4.70071370019154	4.905984853358	4.58885559458314	4.79937139655149	5.00765608388113	4.02167947318088	2.22201998101942	0.0323707875573041	7.01512340262785	-0.00550477349531333	-0.00256770905558802	-0.00818352958938416	0.17668904555937	0.180164198579592	0.173519524712245	0.201205299850242	0.204777147605146	0.197992099873789	0.000302978967030556	0.000366569588828517	0.000374764833629363
136	9.10992249055047	0.17	4.0218004466566	3.83356924857579	4.21003164473742	0.187831642000722	9.75029934280383	9.31850815761975	10.1820905279879	2.01	1.49	2.73	3.76800305869673	3.94260080320388	4.11719854771103	4.45578027825726	4.66224751686726	4.86871475547727	4.54891310494735	4.75924909139157	4.97135749026494	4.0218004466566	2.21906346914625	-0.0523847171211348	6.91818877142432	-0.00550477349531333	-0.00256770905558802	-0.00818352958938416	0.17668904555937	0.180164198579592	0.173519524712245	0.201205299850242	0.204777147605146	0.197992099873789	0.000302978967030556	0.000366569588828517	0.000374764833629363
136	9.10992249055047	0.17	4.0221907773987	3.83293216144517	4.21144939335224	0.19064765286482	9.79983572388652	9.36981533530373	10.2298561124693	1.99	1.46	2.7	3.82129352749466	3.99666882239409	4.17204411729352	4.52718290351673	4.73495444240934	4.94272598130194	4.61893670547144	4.8323440303814	5.04195930721154	4.0221907773987	2.18514667012736	-0.0196847416466861	6.7922235828984	-0.00550477349531333	-0.00256770905558802	-0.00818352958938416	0.17668904555937	0.180164198579592	0.173519524712245	0.201205299850242	0.204777147605146	0.197992099873789	0.000302978967030556	0.000366569588828517	0.000374764833629363
136	9.10992249055047	0.17	4.02243484088795	3.83478832858635	4.21008135318955	0.192215817019009	9.82892803160619	9.39981032552842	10.258045737684	2.01	1.47	2.74	3.80164394841686	3.97519561318169	4.14874727794652	4.49575711066652	4.70099624971304	4.90623538875956	4.58498074973992	4.7929139836367	5.00370887031336	4.02243484088795	2.21555923609828	-0.0928088816256391	6.85162472389454	-0.00550477349531333	-0.00256770905558802	-0.00818352958938416	0.17668904555937	0.180164198579592	0.173519524712245	0.201205299850242	0.204777147605146	0.197992099873789	0.000302978967030556	0.000366569588828517	0.000374764833629363
136	9.10992249055047	0.17	4.02326451608318	3.83551586885203	4.21101316331434	0.192208542757222	9.85034204932311	9.42027936206367	10.2804047365826	2	1.48	2.73	3.81905028468856	3.99340084958012	4.16775141447167	4.51867748287158	4.72496802972822	4.93125857658487	4.61029805345642	4.82171200312459	5.0327554529198	4.02326451608318	2.21686891576842	0.0379150644369464	6.99136970718104	-0.00550477349531333	-0.00256770905558802	-0.00818352958938416	0.17668904555937	0.180164198579592	0.173519524712245	0.201205299850242	0.204777147605146	0.197992099873789	0.000302978967030556	0.000366569588828517	0.000374764833629363
136	9.10992249055047	0.17	4.02331763905362	3.83546742478326	4.21116785332398	0.190503867298482	9.88978670577071	9.45561693324717	10.3239564782943	2	1.48	2.71	3.83926649865031	4.01555255953284	4.19183862041537	4.54410768718948	4.75275765839681	4.96140762960413	4.6388648268525	4.85195275279449	5.06485318564312	4.02331763905362	2.20775517872056	-0.0131572965125196	6.89582264722427	-0.00550477349531333	-0.00256770905558802	-0.00818352958938416	0.17668904555937	0.180164198579592	0.173519524712245	0.201205299850242	0.204777147605146	0.197992099873789	0.000302978967030556	0.000366569588828517	0.000374764833629363
136	9.10992249055047	0.17	4.02359138249991	3.83698754320884	4.21019522179098	0.190797405587623	9.66562069049557	9.24169540952849	10.0895459714626	2	1.47	2.72	3.74389691867324	3.91563299986067	4.08736908104811	4.4290520073049	4.63221679833217	4.83538158935944	4.51871292856723	4.72766122930071	4.93382647722616	4.02359138249991	2.2108217574699	0.0175478995237043	6.93230890660677	-0.00550477349531333	-0.00256770905558802	-0.00818352958938416	0.17668904555937	0.180164198579592	0.173519524712245	0.201205299850242	0.204777147605146	0.197992099873789	0.000302978967030556	0.000366569588828517	0.000374764833629363
136	9.10992249055047	0.17	4.02368151850529	3.83751740128487	4.20984563572571	0.188521708632559	9.71245428098826	9.28330941154911	10.1415991504274	1.99	1.47	2.72	3.78371244111653	3.95862428661832	4.13353613212012	4.48206639729141	4.68926145172861	4.8964565061658	4.57322162639788	4.78313746855008	4.99438065683844	4.02368151850529	2.20486543752377	-0.0387896519285739	6.84473921869812	-0.00550477349531333	-0.00256770905558802	-0.00818352958938416	0.17668904555937	0.180164198579592	0.173519524712245	0.201205299850242	0.204777147605146	0.197992099873789	0.000302978967030556	0.000366569588828517	0.000374764833629363
136	9.10992249055047	0.17	4.02407847730166	3.83712696265096	4.21102999195236	0.187384524778222	9.76966883898634	9.33638479698115	10.2029528809915	2	1.48	2.71	3.7827203756403	3.95826930702783	4.13381823841536	4.47509904834169	4.68277997047614	4.89046089261058	4.56798056654847	4.77893516108813	4.99265606443599	4.02407847730166	2.21197561487276	0.0316676125683663	6.96535033364993	-0.00550477349531333	-0.00256770905558802	-0.00818352958938416	0.17668904555937	0.180164198579592	0.173519524712245	0.201205299850242	0.204777147605146	0.197992099873789	0.000302978967030556	0.000366569588828517	0.000374764833629363
136	9.10992249055047	0.17	4.02418611807982	3.83628416485896	4.21208807130068	0.187104296940274	9.76272168067374	9.32934692524332	10.1960964361041	2.02	1.48	2.72	3.7594627547593	3.93410051503866	4.10873827531801	4.44239664176265	4.64875862760965	4.85512061345664	4.53427689371296	4.74524741051657	4.9556753701585	4.02418611807982	2.22107162807865	0.00683384862574178	6.98475070556522	-0.00550477349531333	-0.00256770905558802	-0.00818352958938416	0.17668904555937	0.180164198579592	0.173519524712245	0.201205299850242	0.204777147605146	0.197992099873789	0.000302978967030556	0.000366569588828517	0.000374764833629363
136	9.10992249055047	0.17	4.02421171663924	3.83796958338369	4.21045384989478	0.196705215937077	9.91717058395697	9.49036068157897	10.343980486335	2	1.48	2.7	3.85327283752298	4.02656604088997	4.19985924425696	4.56065959193872	4.76576609321142	4.97087259448412	4.65574836593433	4.86895742670718	5.07560050929036	4.02421171663924	2.20261140974855	0.0109824101934249	6.90766269286601	-0.00550477349531333	-0.00256770905558802	-0.00818352958938416	0.17668904555937	0.180164198579592	0.173519524712245	0.201205299850242	0.204777147605146	0.197992099873789	0.000302978967030556	0.000366569588828517	0.000374764833629363
136	9.10992249055047	0.17	4.02487623429249	3.83504445259558	4.21470801598939	0.186984861633844	9.71035042814635	9.27913115481252	10.1415697014802	2	1.46	2.69	3.76316339226897	3.938044914728	4.11292643718703	4.45289450249538	4.65982917122267	4.86676383994997	4.54710349672744	4.75762845018021	4.96742496951753	4.02487623429249	2.19966572501718	-0.0945038050250666	6.78740039187425	-0.00550477349531333	-0.00256770905558802	-0.00818352958938416	0.17668904555937	0.180164198579592	0.173519524712245	0.201205299850242	0.204777147605146	0.197992099873789	0.000302978967030556	0.000366569588828517	0.000374764833629363
136	9.10992249055047	0.17	4.02501594437695	3.83552107497922	4.21451081377469	0.187238401165066	9.76671957373565	9.33335838677184	10.2000807606995	2	1.49	2.7	3.79097346172927	3.9669937848588	4.14301410798833	4.48729446474371	4.69564596855541	4.90399747236711	4.58373879525983	4.79647540976111	5.00853045989536	4.02501594437695	2.20021767059372	0.0466518777094788	6.94356505115228	-0.00550477349531333	-0.00256770905558802	-0.00818352958938416	0.17668904555937	0.180164198579592	0.173519524712245	0.201205299850242	0.204777147605146	0.197992099873789	0.000302978967030556	0.000366569588828517	0.000374764833629363
136	9.10992249055047	0.17	4.02502466295408	3.83719442481489	4.21285490109327	0.192670842756903	9.9711407553846	9.53645106999219	10.405830440777	2.01	1.46	2.73	3.85061451660812	4.02613289346623	4.20165127032435	4.55206595291155	4.75955782828886	4.96704970366618	4.64049410724343	4.85254718047609	5.06272802526262	4.02502466295408	2.21922108017891	-0.0037028268656485	6.94840073279104	-0.00550477349531333	-0.00256770905558802	-0.00818352958938416	0.17668904555937	0.180164198579592	0.173519524712245	0.201205299850242	0.204777147605146	0.197992099873789	0.000302978967030556	0.000366569588828517	0.000374764833629363
136	9.10992249055047	0.17	4.02517739840192	3.83660631454522	4.21374848225862	0.190918977379161	9.88017241846291	9.4470076270372	10.3133372098886	2.01	1.48	2.71	3.81155954376226	3.98632741311966	4.16109528247707	4.50514846702518	4.71171881957531	4.91828917212545	4.59894320724211	4.81302236893384	5.02075312565501	4.02517739840192	2.21272216207197	-0.128135707671134	6.8038871517686	-0.00550477349531333	-0.00256770905558802	-0.00818352958938416	0.17668904555937	0.180164198579592	0.173519524712245	0.201205299850242	0.204777147605146	0.197992099873789	0.000302978967030556	0.000366569588828517	0.000374764833629363
136	9.10992249055047	0.17	4.02520356026533	3.83646073651665	4.21394638401401	0.188794077091882	9.85089272409058	9.4160180349526	10.2857674132286	2.01	1.48	2.71	3.80732100580167	3.98316046710054	4.15899992839941	4.50224668689534	4.71018098790435	4.91811528891336	4.59674056188282	4.80885301523467	5.02115786484829	4.02520356026533	2.21145536108983	-0.0604303403263913	6.88221430073549	-0.00550477349531333	-0.00256770905558802	-0.00818352958938416	0.17668904555937	0.180164198579592	0.173519524712245	0.201205299850242	0.204777147605146	0.197992099873789	0.000302978967030556	0.000366569588828517	0.000374764833629363
136	9.10992249055047	0.17	4.02561239533601	3.83925526983992	4.2119695208321	0.193646240563177	9.82573035313067	9.39871815432872	10.2527425519326	1.98	1.46	2.69	3.84843793994946	4.02328411787574	4.19813029580201	4.56332115063921	4.77064663549551	4.97797212035181	4.65808092409006	4.87033557473726	5.0815485835663	4.02561239533601	2.19330387007864	0.226411272013015	7.06642179845695	-0.00550477349531333	-0.00256770905558802	-0.00818352958938416	0.17668904555937	0.180164198579592	0.173519524712245	0.201205299850242	0.204777147605146	0.197992099873789	0.000302978967030556	0.000366569588828517	0.000374764833629363
136	9.10992249055047	0.17	4.02565571474883	3.83454973198012	4.21676169751755	0.186510284796889	9.81911942219501	9.3823880898174	10.2558507545726	1.98	1.46	2.67	3.83231937278852	4.01070614700338	4.18909292121825	4.54176969382977	4.75317995641433	4.96459021899889	4.63719254494446	4.85196345424096	5.06992965362854	4.02565571474883	2.19461496583575	0.0603531079621441	6.91378800299153	-0.00550477349531333	-0.00256770905558802	-0.00818352958938416	0.17668904555937	0.180164198579592	0.173519524712245	0.201205299850242	0.204777147605146	0.197992099873789	0.000302978967030556	0.000366569588828517	0.000374764833629363
136	9.10992249055047	0.17	4.0262428167098	3.84002721262798	4.21245842079162	0.194395311280914	9.9459471921122	9.51474454665024	10.3771498375742	1.99	1.48	2.7	3.86629415762812	4.04151234249156	4.216730527355	4.57687262771222	4.78429381231005	4.99171499690788	4.67552642883291	4.88596019895847	5.09864865875047	4.0262428167098	2.21474645957204	0.127537948602105	7.05388693233425	-0.00550477349531333	-0.00256770905558802	-0.00818352958938416	0.17668904555937	0.180164198579592	0.173519524712245	0.201205299850242	0.204777147605146	0.197992099873789	0.000302978967030556	0.000366569588828517	0.000374764833629363
136	9.10992249055047	0.17	4.02666381617543	3.83733508737213	4.21599254497873	0.187832936124127	9.91997724859095	9.4806737549938	10.3592807421881	2.02	1.49	2.72	3.8181678466222	3.99508928886442	4.17201073110664	4.51118832036253	4.72022207056051	4.92925582075849	4.60658716693479	4.8191849359597	5.03192595598434	4.02666381617543	2.22191223232608	0.0254853882961128	7.01516417691112	-0.00550477349531333	-0.00256770905558802	-0.00818352958938416	0.17668904555937	0.180164198579592	0.173519524712245	0.201205299850242	0.204777147605146	0.197992099873789	0.000302978967030556	0.000366569588828517	0.000374764833629363
136	9.10992249055047	0.17	4.0272220017092	3.84010392796512	4.21434007545328	0.187286059183905	9.74191674577285	9.30972376360744	10.1741097279383	1.99	1.47	2.74	3.78574472219427	3.96149347078744	4.13724221938061	4.48222848838861	4.69031067711219	4.89839286583578	4.57170705700302	4.78100596892722	4.99540781348067	4.0272220017092	2.21730866506608	-0.0651906752090783	6.87040400008941	-0.00550477349531333	-0.00256770905558802	-0.00818352958938416	0.17668904555937	0.180164198579592	0.173519524712245	0.201205299850242	0.204777147605146	0.197992099873789	0.000302978967030556	0.000366569588828517	0.000374764833629363
136	9.10992249055047	0.17	4.02738094504717	3.83756146847216	4.21720042162219	0.191290250931513	9.93853413107396	9.50333359438857	10.3737346677593	1.99	1.48	2.69	3.87674259230258	4.05427613250761	4.23180967271263	4.5931318870618	4.80347212635387	5.01381236564594	4.69020376689694	4.90562378259028	5.11981251226149	4.02738094504717	2.19761447846249	-0.0643756892670506	6.81774966885637	-0.00550477349531333	-0.00256770905558802	-0.00818352958938416	0.17668904555937	0.180164198579592	0.173519524712245	0.201205299850242	0.204777147605146	0.197992099873789	0.000302978967030556	0.000366569588828517	0.000374764833629363
136	9.10992249055047	0.17	4.02739737174556	3.83980702421989	4.21498771927123	0.197365583572558	9.97632079710691	9.54786033568006	10.4047812585338	1.99	1.47	2.7	3.87993836297971	4.05405069002095	4.2281630170622	4.59307266596215	4.79918691194364	5.00530115792512	4.68773731501135	4.89819924582666	5.10763680198815	4.02739737174556	2.19930904825973	-0.00198858915015068	6.86061918618468	-0.00550477349531333	-0.00256770905558802	-0.00818352958938416	0.17668904555937	0.180164198579592	0.173519524712245	0.201205299850242	0.204777147605146	0.197992099873789	0.000302978967030556	0.000366569588828517	0.000374764833629363
136	9.10992249055047	0.17	4.02780791056987	3.84129742049858	4.21431840064115	0.193765047607759	9.86847278922864	9.4397661521523	10.297179426305	2.01	1.47	2.72	3.81075828270404	3.98382373175823	4.15688918081243	4.50474125384764	4.70932391434032	4.913906574833	4.59681285424453	4.80534490478709	5.01348131038099	4.02780791056987	2.22241023763343	-0.128113650616514	6.83251620763138	-0.00550477349531333	-0.00256770905558802	-0.00818352958938416	0.17668904555937	0.180164198579592	0.173519524712245	0.201205299850242	0.204777147605146	0.197992099873789	0.000302978967030556	0.000366569588828517	0.000374764833629363
136	9.10992249055047	0.17	4.02838020315195	3.84160644847876	4.21515395782515	0.194164803402079	9.92066566266136	9.49024229217775	10.351089033145	2	1.49	2.71	3.85158977218956	4.02627596042655	4.20096214866354	4.55824838467409	4.76498458516605	4.971720785658	4.65516801845631	4.86605841966511	5.07785347104081	4.02838020315195	2.21000758383449	-0.00462786506667008	6.91646737147952	-0.00550477349531333	-0.00256770905558802	-0.00818352958938416	0.17668904555937	0.180164198579592	0.173519524712245	0.201205299850242	0.204777147605146	0.197992099873789	0.000302978967030556	0.000366569588828517	0.000374764833629363
136	9.10992249055047	0.17	4.02876152359484	3.84107187793777	4.21645116925191	0.192139840943236	9.92044343769461	9.48722429849185	10.3536625768974	2.02	1.48	2.7	3.81967947123719	3.9940991118504	4.1685187524636	4.51268846107033	4.71875326454566	4.92481806802099	4.60981595331688	4.81965348147569	5.03035530403176	4.02876152359484	2.22125952182879	0.0151661235266267	6.98772139007132	-0.00550477349531333	-0.00256770905558802	-0.00818352958938416	0.17668904555937	0.180164198579592	0.173519524712245	0.201205299850242	0.204777147605146	0.197992099873789	0.000302978967030556	0.000366569588828517	0.000374764833629363
136	9.10992249055047	0.17	4.02876586409991	3.84132408553214	4.21620764266767	0.196338380216996	10.0106122410576	9.57928010157696	10.4419443805383	2	1.47	2.72	3.88147156433069	4.05624497281475	4.23101838129881	4.59201235353103	4.79877971934218	5.00554708515333	4.68425042590114	4.89425543291367	5.10737044269058	4.02876586409991	2.22234280466618	-0.076150991257348	6.89092458120292	-0.00550477349531333	-0.00256770905558802	-0.00818352958938416	0.17668904555937	0.180164198579592	0.173519524712245	0.201205299850242	0.204777147605146	0.197992099873789	0.000302978967030556	0.000366569588828517	0.000374764833629363
136	9.10992249055047	0.17	4.02907762713237	3.83885799304966	4.21929726121507	0.189263705296978	9.88707696089877	9.45127295157823	10.3228809702193	2.01	1.48	2.71	3.80898698344878	3.98462171618175	4.16025644891471	4.50101677244235	4.70856142441665	4.91610607639094	4.59515739543121	4.80698005302496	5.01815076801036	4.02907762713237	2.21715600619304	-0.00813350796729116	6.94352432307636	-0.00550477349531333	-0.00256770905558802	-0.00818352958938416	0.17668904555937	0.180164198579592	0.173519524712245	0.201205299850242	0.204777147605146	0.197992099873789	0.000302978967030556	0.000366569588828517	0.000374764833629363
136	9.10992249055047	0.17	4.02927374265847	3.84079933784141	4.21774814747553	0.191227624538283	9.89941518860159	9.46583987534707	10.3329905018561	2	1.48	2.7	3.83990742616766	4.0157913505836	4.19167527499955	4.54396692176123	4.7520997348518	4.96023254794236	4.63899533823099	4.85211567252982	5.06603331160185	4.02927374265847	2.210144825282	0.096088454359484	7.02760416524312	-0.00550477349531333	-0.00256770905558802	-0.00818352958938416	0.17668904555937	0.180164198579592	0.173519524712245	0.201205299850242	0.204777147605146	0.197992099873789	0.000302978967030556	0.000366569588828517	0.000374764833629363
136	9.10992249055047	0.17	4.02959013772631	3.84136495284683	4.21781532260578	0.189916262553186	9.76200592207743	9.33262760051455	10.1913842436403	2	1.48	2.72	3.78826962214237	3.96256146379836	4.13685330545434	4.48347674940686	4.68975388847543	4.896031027544	4.57701360139485	4.78750883719015	4.99755537616227	4.02959013772631	2.21086848510877	-0.0187432783666996	6.91079220513525	-0.00550477349531333	-0.00256770905558802	-0.00818352958938416	0.17668904555937	0.180164198579592	0.173519524712245	0.201205299850242	0.204777147605146	0.197992099873789	0.000302978967030556	0.000366569588828517	0.000374764833629363
136	9.10992249055047	0.17	4.0300983163066	3.84250380489333	4.21769282771988	0.198269796172408	10.0646538452017	9.63362944799636	10.495678242407	2	1.47	2.69	3.90708051949746	4.08188971626382	4.25669891303019	4.62322786138797	4.83007866594243	5.03692947049688	4.71974745809027	4.9312119883007	5.14050776910203	4.0300983163066	2.21401135860701	0.0542547799338532	6.94909951111871	-0.00550477349531333	-0.00256770905558802	-0.00818352958938416	0.17668904555937	0.180164198579592	0.173519524712245	0.201205299850242	0.204777147605146	0.197992099873789	0.000302978967030556	0.000366569588828517	0.000374764833629363
136	9.10992249055047	0.17	4.03026042609422	3.84109623302	4.21942461916845	0.187940707453373	9.79332031885745	9.35977892552653	10.2268617121884	2	1.47	2.72	3.79709082923284	3.97297062957941	4.14885042992598	4.49335306387884	4.70148346562679	4.90961386737473	4.58277379627222	4.79545351392582	5.0075218687733	4.03026042609422	2.20363890244007	-0.00182902606287552	6.88760882159967	-0.00550477349531333	-0.00256770905558802	-0.00818352958938416	0.17668904555937	0.180164198579592	0.173519524712245	0.201205299850242	0.204777147605146	0.197992099873789	0.000302978967030556	0.000366569588828517	0.000374764833629363
136	9.10992249055047	0.17	4.03031326346079	3.84235708916074	4.21826943776083	0.193932820035966	9.98773574754455	9.55408093115263	10.4213905639365	2.01	1.49	2.71	3.85331822559508	4.02821835671826	4.20311848784144	4.55413925684192	4.76084929389106	4.9675593309402	4.65325709005362	4.86442838153539	5.0761426024516	4.03031326346079	2.22050674583695	-0.0683103230473464	6.9010144129519	-0.00550477349531333	-0.00256770905558802	-0.00818352958938416	0.17668904555937	0.180164198579592	0.173519524712245	0.201205299850242	0.204777147605146	0.197992099873789	0.000302978967030556	0.000366569588828517	0.000374764833629363
136	9.10992249055047	0.17	4.03057161300296	3.84192821931795	4.21921500668798	0.19204573776479	9.91961724182841	9.48630282933112	10.3529316543257	2	1.48	2.73	3.84621568985964	4.02190275382689	4.19758981779415	4.55092158559805	4.75879813652234	4.96667468744663	4.64399421639167	4.85542076325747	5.06797605329751	4.03057161300296	2.22041169242464	0.0290699376983981	6.99227265548432	-0.00550477349531333	-0.00256770905558802	-0.00818352958938416	0.17668904555937	0.180164198579592	0.173519524712245	0.201205299850242	0.204777147605146	0.197992099873789	0.000302978967030556	0.000366569588828517	0.000374764833629363
136	9.10992249055047	0.17	4.03069114899274	3.84271839246012	4.21866390552537	0.195290639629191	9.92471009998432	9.49565426715999	10.3537659328086	2	1.49	2.69	3.84232903560144	4.01594252635968	4.18955601711793	4.54436141428434	4.74969584584675	4.95503027740917	4.64428846532787	4.85323622701553	5.06369802679488	4.03069114899274	2.21339111203431	0.0278285291477502	6.9753733323005	-0.00550477349531333	-0.00256770905558802	-0.00818352958938416	0.17668904555937	0.180164198579592	0.173519524712245	0.201205299850242	0.204777147605146	0.197992099873789	0.000302978967030556	0.000366569588828517	0.000374764833629363
136	9.10992249055047	0.17	4.03093097755645	3.84291367100085	4.21894828411204	0.194560652254921	10.1096532263895	9.67158440813373	10.5477220446453	2.01	1.49	2.69	3.90952565657547	4.08660535851927	4.26368506046308	4.62281727318607	4.83220510608075	5.04159293897542	4.72415808023098	4.93819593715874	5.15164382958129	4.03093097755645	2.21212672173374	0.128811242812925	7.07841606023654	-0.00550477349531333	-0.00256770905558802	-0.00818352958938416	0.17668904555937	0.180164198579592	0.173519524712245	0.201205299850242	0.204777147605146	0.197992099873789	0.000302978967030556	0.000366569588828517	0.000374764833629363
136	9.10992249055047	0.17	4.03098444525772	3.84111199431337	4.22085689620207	0.188677508693889	9.92934284468088	9.49083803065597	10.3678476587058	1.99	1.47	2.7	3.8663891422383	4.04502776680326	4.22366639136821	4.57951100966241	4.79109797565326	5.00268494164411	4.67323062951473	4.88973055083619	5.10462511501372	4.03098444525772	2.20888417589166	0.15993166349839	7.07110937147245	-0.00550477349531333	-0.00256770905558802	-0.00818352958938416	0.17668904555937	0.180164198579592	0.173519524712245	0.201205299850242	0.204777147605146	0.197992099873789	0.000302978967030556	0.000366569588828517	0.000374764833629363
136	9.10992249055047	0.17	4.03155985149212	3.84327277383708	4.21984692914716	0.191230670524903	9.90309023853681	9.46935823629783	10.3368222407758	2	1.48	2.71	3.83487682250442	4.01052851515967	4.18618020781492	4.53636258955961	4.74414495239277	4.95192731522594	4.63027516744454	4.84254852056794	5.05650516449683	4.03155985149212	2.217754957953	0.131726133835399	7.09667335552906	-0.00550477349531333	-0.00256770905558802	-0.00818352958938416	0.17668904555937	0.180164198579592	0.173519524712245	0.201205299850242	0.204777147605146	0.197992099873789	0.000302978967030556	0.000366569588828517	0.000374764833629363
136	9.10992249055047	0.17	4.03173034470966	3.84016482520839	4.22329586421093	0.18820302206686	9.90894768625418	9.47066418521824	10.3472311872901	1.99	1.48	2.69	3.86079295350134	4.03946277214791	4.21813259079447	4.57355865693687	4.78521385462449	4.99686905231212	4.67200675183921	4.88882961123674	5.10541215767774	4.03173034470966	2.20528394073463	-0.0903036194378683	6.83291097394541	-0.00550477349531333	-0.00256770905558802	-0.00818352958938416	0.17668904555937	0.180164198579592	0.173519524712245	0.201205299850242	0.204777147605146	0.197992099873789	0.000302978967030556	0.000366569588828517	0.000374764833629363
136	9.10992249055047	0.17	4.03174807913996	3.8428815781559	4.22061458012402	0.194741344326347	10.2668995216223	9.82227327212861	10.7115257711159	2	1.49	2.72	3.97545848034208	4.15541612814526	4.33537377594844	4.70206173915976	4.91491064063582	5.12775954211188	4.80395656290649	5.01996582040968	5.2380693545655	4.03174807913996	2.22540218837841	-0.0084811690199352	6.9948783042143	-0.00550477349531333	-0.00256770905558802	-0.00818352958938416	0.17668904555937	0.180164198579592	0.173519524712245	0.201205299850242	0.204777147605146	0.197992099873789	0.000302978967030556	0.000366569588828517	0.000374764833629363
136	9.10992249055047	0.17	4.03182682916563	3.84353173282375	4.2201219255075	0.194591785904301	10.1198422143578	9.68137544517972	10.5583089835358	2.01	1.49	2.72	3.90256184835883	4.07930777613084	4.25605370390285	4.61180624597911	4.82067365290902	5.02954105983894	4.70769667328111	4.92140741714936	5.13585474703379	4.03182682916563	2.23302256810284	-0.0308872856790538	7.00798611335871	-0.00550477349531333	-0.00256770905558802	-0.00818352958938416	0.17668904555937	0.180164198579592	0.173519524712245	0.201205299850242	0.204777147605146	0.197992099873789	0.000302978967030556	0.000366569588828517	0.000374764833629363
136	9.10992249055047	0.17	4.03192724899034	3.84469030554084	4.21916419243984	0.189869532339897	9.80858416745354	9.3770915859763	10.2400767489308	2.01	1.48	2.73	3.78822070842661	3.96253799195716	4.1368552754877	4.47880357873185	4.68489845371491	4.89099332869798	4.57049988749312	4.77978045230247	4.99100517380686	4.03192724899034	2.21989863780813	0.0399562235053047	6.99502654479501	-0.00550477349531333	-0.00256770905558802	-0.00818352958938416	0.17668904555937	0.180164198579592	0.173519524712245	0.201205299850242	0.204777147605146	0.197992099873789	0.000302978967030556	0.000366569588828517	0.000374764833629363
136	9.10992249055047	0.17	4.032223608988	3.84450828972283	4.21993892825318	0.189237660697632	9.833334569361	9.39986263695211	10.2668065017699	2	1.47	2.72	3.80395990596396	3.97937841099211	4.15479691602026	4.49908199547862	4.70655585355178	4.91402971162493	4.59025410489845	4.80129776680898	5.01504672024484	4.032223608988	2.22294107484086	-0.01277721422827	6.95801179157238	-0.00550477349531333	-0.00256770905558802	-0.00818352958938416	0.17668904555937	0.180164198579592	0.173519524712245	0.201205299850242	0.204777147605146	0.197992099873789	0.000302978967030556	0.000366569588828517	0.000374764833629363
136	9.10992249055047	0.17	4.03328147584249	3.842494284026	4.22406866765898	0.183999455447543	9.67538771795319	9.2414548960234	10.109320539883	2	1.47	2.7	3.7510623098378	3.92719356532256	4.10332482080732	4.43939034148204	4.64784206258021	4.85629378367837	4.53024972136518	4.74420395894466	4.9544589842379	4.03328147584249	2.19974260008049	-0.0628754024509294	6.82517254142564	-0.00550477349531333	-0.00256770905558802	-0.00818352958938416	0.17668904555937	0.180164198579592	0.173519524712245	0.201205299850242	0.204777147605146	0.197992099873789	0.000302978967030556	0.000366569588828517	0.000374764833629363
136	9.10992249055047	0.17	4.03328151822117	3.84637436775135	4.22018866869099	0.192416055348427	9.77048770478737	9.34419628149223	10.1967791280825	1.99	1.47	2.71	3.79940380907173	3.97273634711464	4.14606888515755	4.4983082682149	4.70352551497541	4.90874276173592	4.59003061398116	4.79790713419827	5.00718700964589	4.03328151822117	2.20804148002761	-0.0881352415815771	6.80447565529818	-0.00550477349531333	-0.00256770905558802	-0.00818352958938416	0.17668904555937	0.180164198579592	0.173519524712245	0.201205299850242	0.204777147605146	0.197992099873789	0.000302978967030556	0.000366569588828517	0.000374764833629363
136	9.10992249055047	0.17	4.03390812941515	3.84406176281934	4.22375449601096	0.189755233500949	9.97780724939104	9.53870717184255	10.4169073269395	2	1.49	2.69	3.86382329712801	4.04168860726258	4.21955391739714	4.5708243851625	4.78123542995377	4.99164647474504	4.67312368731378	4.88612353125813	5.1027988586693	4.03390812941515	2.21108846580634	0.0817933024011615	7.01350388388298	-0.00550477349531333	-0.00256770905558802	-0.00818352958938416	0.17668904555937	0.180164198579592	0.173519524712245	0.201205299850242	0.204777147605146	0.197992099873789	0.000302978967030556	0.000366569588828517	0.000374764833629363
136	9.10992249055047	0.17	4.03424767580498	3.84366553010699	4.22482982150297	0.187898246033447	9.85146948535938	9.41529320406486	10.2876457666539	2.01	1.48	2.71	3.80943902991142	3.98591648142271	4.162393932934	4.50536691724327	4.71408417598803	4.92280143473278	4.60202553422138	4.81336243064019	5.02886548377183	4.03424767580498	2.20891054924668	0.050765607078896	6.98514237306235	-0.00550477349531333	-0.00256770905558802	-0.00818352958938416	0.17668904555937	0.180164198579592	0.173519524712245	0.201205299850242	0.204777147605146	0.197992099873789	0.000302978967030556	0.000366569588828517	0.000374764833629363
136	9.10992249055047	0.17	4.03425721438122	3.84467580820248	4.22383862055997	0.187505090485269	9.83605918353769	9.40000335676356	10.2721150103118	1.99	1.49	2.69	3.82302877572847	4.00037487980003	4.17772098387158	4.52651901655711	4.73649925988899	4.94647950322086	4.62482983008814	4.84186737002162	5.0547962401333	4.03425721438122	2.20388546574028	0.0564682062665212	6.96798504911107	-0.00550477349531333	-0.00256770905558802	-0.00818352958938416	0.17668904555937	0.180164198579592	0.173519524712245	0.201205299850242	0.204777147605146	0.197992099873789	0.000302978967030556	0.000366569588828517	0.000374764833629363
136	9.10992249055047	0.17	4.0343179177494	3.8465203128067	4.22211552269209	0.194159355203055	9.9981436572499	9.56435123208385	10.431936082416	2.01	1.48	2.72	3.86986989113598	4.04538835594536	4.22090682075473	4.5768687017496	4.7844531918652	4.99203768198079	4.67320011102796	4.8845479101852	5.09570141153485	4.0343179177494	2.22484475754674	-0.0360929841672615	6.95306064453621	-0.00550477349531333	-0.00256770905558802	-0.00818352958938416	0.17668904555937	0.180164198579592	0.173519524712245	0.201205299850242	0.204777147605146	0.197992099873789	0.000302978967030556	0.000366569588828517	0.000374764833629363
136	9.10992249055047	0.17	4.03469829001497	3.84748928888125	4.22190729114869	0.188202701623593	9.71140102182565	9.2818547735083	10.140947270143	2.01	1.47	2.7	3.74872325011971	3.922206896154	4.09569054218828	4.43184519022398	4.63694239558183	4.84203960093969	4.52364236150258	4.73448665022373	4.9425393029044	4.03469829001497	2.20598825495065	0.0661734094910839	6.95747325212669	-0.00550477349531333	-0.00256770905558802	-0.00818352958938416	0.17668904555937	0.180164198579592	0.173519524712245	0.201205299850242	0.204777147605146	0.197992099873789	0.000302978967030556	0.000366569588828517	0.000374764833629363
136	9.10992249055047	0.17	4.03472446460362	3.84757119559077	4.22187773361648	0.191989222290097	9.94325021106582	9.50882433246601	10.3776760896656	2	1.48	2.7	3.85980604996864	4.03614747513909	4.21248890030954	4.56814514271608	4.77684817453255	4.98555120634902	4.66342634575889	4.87692975734408	5.08835941322155	4.03472446460362	2.21088306472592	-0.0691516038184694	6.85583778138723	-0.00550477349531333	-0.00256770905558802	-0.00818352958938416	0.17668904555937	0.180164198579592	0.173519524712245	0.201205299850242	0.204777147605146	0.197992099873789	0.000302978967030556	0.000366569588828517	0.000374764833629363
136	9.10992249055047	0.17	4.03504343343027	3.8472026358357	4.22288423102484	0.194684597531823	9.93430313595535	9.50400270431792	10.3646035675928	1.97	1.47	2.67	3.89923711483933	4.07577782781806	4.25231854079678	4.62555485713303	4.83498011862655	5.04440538012007	4.72360452169999	4.93650563907988	5.15135521621615	4.03504343343027	2.19805946256566	-0.0982630543734102	6.74334062472952	-0.00550477349531333	-0.00256770905558802	-0.00818352958938416	0.17668904555937	0.180164198579592	0.173519524712245	0.201205299850242	0.204777147605146	0.197992099873789	0.000302978967030556	0.000366569588828517	0.000374764833629363
136	9.10992249055047	0.17	4.03642610147703	3.84570817485915	4.22714402809491	0.191332800431873	9.95269999007673	9.51693906832802	10.3884609118254	2.01	1.47	2.71	3.84888375466685	4.02511616727301	4.20134857987917	4.55158849991174	4.75999630686545	4.96840411381917	4.64523220564985	4.85744169782839	5.07178580654057	4.03642610147703	2.211989867484	0.181727764668069	7.11830886682598	-0.00550477349531333	-0.00256770905558802	-0.00818352958938416	0.17668904555937	0.180164198579592	0.173519524712245	0.201205299850242	0.204777147605146	0.197992099873789	0.000302978967030556	0.000366569588828517	0.000374764833629363
136	9.10992249055047	0.17	4.03653179407614	3.84783488738274	4.22522870076954	0.190701200973872	9.90126470053709	9.46686894524992	10.3356604558243	2	1.49	2.73	3.83240549321754	4.00825884963569	4.18411220605384	4.53306528546444	4.74106904360598	4.94907280174751	4.62480155372655	4.83911929777243	5.05033781086223	4.03653179407614	2.2153235283029	-0.00786951864384635	6.94498012404935	-0.00550477349531333	-0.00256770905558802	-0.00818352958938416	0.17668904555937	0.180164198579592	0.173519524712245	0.201205299850242	0.204777147605146	0.197992099873789	0.000302978967030556	0.000366569588828517	0.000374764833629363
136	9.10992249055047	0.17	4.03675302911106	3.84908706681144	4.22441899141069	0.188791777863033	9.71746152070808	9.28847402710086	10.1464490143153	2	1.48	2.71	3.76544415660906	3.93935091958742	4.11325768256578	4.45520718728903	4.66097060539189	4.86673402349476	4.54797668915228	4.75693516361278	4.96875893543542	4.03675302911106	2.20882094388195	-0.13008309647497	6.79815691844288	-0.00550477349531333	-0.00256770905558802	-0.00818352958938416	0.17668904555937	0.180164198579592	0.173519524712245	0.201205299850242	0.204777147605146	0.197992099873789	0.000302978967030556	0.000366569588828517	0.000374764833629363
136	9.10992249055047	0.17	4.03696031259159	3.84788271458673	4.22603791059646	0.195855896460016	10.0378933013887	9.60472331420599	10.4710632885715	1.99	1.46	2.69	3.90300216574755	4.07902633040105	4.25505049505454	4.62036444786042	4.82874142481082	5.03711840176122	4.71396883884113	4.9285303688612	5.14030665415808	4.03696031259159	2.1933419220314	0.185458017085661	7.02235194119363	-0.00550477349531333	-0.00256770905558802	-0.00818352958938416	0.17668904555937	0.180164198579592	0.173519524712245	0.201205299850242	0.204777147605146	0.197992099873789	0.000302978967030556	0.000366569588828517	0.000374764833629363
136	9.10992249055047	0.17	4.03701427852431	3.8472446291357	4.22678392791291	0.196514130637739	10.0333738759361	9.60130160740255	10.4654461444697	2.01	1.47	2.7	3.88114645933265	4.05580358643529	4.23046071353794	4.58926822854486	4.79579184539361	5.00231546224236	4.68662284038864	4.89760589568233	5.10705049080626	4.03701427852431	2.20636276263824	-0.00613365831017192	6.91011677465428	-0.00550477349531333	-0.00256770905558802	-0.00818352958938416	0.17668904555937	0.180164198579592	0.173519524712245	0.201205299850242	0.204777147605146	0.197992099873789	0.000302978967030556	0.000366569588828517	0.000374764833629363
136	9.10992249055047	0.17	4.03755180381297	3.84641717487005	4.22868643275588	0.191193379291122	10.0299218222784	9.59058192921731	10.4692617153394	1.99	1.48	2.69	3.9104634750815	4.08959990472063	4.26873633435975	4.63260162726725	4.84481885439062	5.057036081514	4.73151300072158	4.94950155412071	5.16762200378073	4.03755180381297	2.20446544068039	0.109037244062111	7.0130882987225	-0.00550477349531333	-0.00256770905558802	-0.00818352958938416	0.17668904555937	0.180164198579592	0.173519524712245	0.201205299850242	0.204777147605146	0.197992099873789	0.000302978967030556	0.000366569588828517	0.000374764833629363
136	9.10992249055047	0.17	4.03763016142095	3.84961152237361	4.22564880046829	0.185333614192688	9.67155603554064	9.23971260093399	10.1033994701473	2.01	1.48	2.71	3.72844110472415	3.90270007596423	4.0769590472043	4.4070368833383	4.61301189861601	4.81898691389371	4.50118303544524	4.71130688853129	4.92112263124459	4.03763016142095	2.21578384805637	0.0123273935504091	6.96095667293353	-0.00550477349531333	-0.00256770905558802	-0.00818352958938416	0.17668904555937	0.180164198579592	0.173519524712245	0.201205299850242	0.204777147605146	0.197992099873789	0.000302978967030556	0.000366569588828517	0.000374764833629363
136	9.10992249055047	0.17	4.03766418999904	3.84782809259867	4.22750028739941	0.188536893322334	9.90935531833582	9.47153210370207	10.3471785329696	2.03	1.5	2.71	3.79055954188552	3.96577881430295	4.14099808672037	4.47253870661467	4.67928258423279	4.88602646185091	4.56793999843232	4.78090955288896	4.99100258018439	4.03766418999904	2.22648874143855	-0.0951298951420132	6.91537368280745	-0.00550477349531333	-0.00256770905558802	-0.00818352958938416	0.17668904555937	0.180164198579592	0.173519524712245	0.201205299850242	0.204777147605146	0.197992099873789	0.000302978967030556	0.000366569588828517	0.000374764833629363
136	9.10992249055047	0.17	4.03782103501694	3.84804556211568	4.2275965079182	0.187110777959388	9.85893577442078	9.42129932516259	10.296572223679	1.99	1.47	2.71	3.83067235133319	4.00861403307464	4.18655571481609	4.53530762259538	4.74598089129678	4.95665415999818	4.62830723625641	4.84490392657177	5.06084871827852	4.03782103501694	2.20315512020473	0.0604742663285318	6.96543428596932	-0.00550477349531333	-0.00256770905558802	-0.00818352958938416	0.17668904555937	0.180164198579592	0.173519524712245	0.201205299850242	0.204777147605146	0.197992099873789	0.000302978967030556	0.000366569588828517	0.000374764833629363
136	9.10992249055047	0.17	4.03870527608306	3.84997550824314	4.22743504392299	0.191553751840143	9.82167522528065	9.39195778443652	10.2513926661248	2	1.47	2.72	3.80960216177855	3.98390580849069	4.15820945520283	4.50801944986286	4.71427831790001	4.92053718593717	4.60009510979625	4.80956975769532	5.0211450193134	4.03870527608306	2.20977872207205	-0.00605470855423629	6.91377042845811	-0.00550477349531333	-0.00256770905558802	-0.00818352958938416	0.17668904555937	0.180164198579592	0.173519524712245	0.201205299850242	0.204777147605146	0.197992099873789	0.000302978967030556	0.000366569588828517	0.000374764833629363
136	9.10992249055047	0.17	4.03885428197391	3.85154975692413	4.22615880702369	0.198233041999307	10.1175311148448	9.68419212065401	10.5508701090356	2	1.48	2.7	3.92313374173148	4.09868238931481	4.27423103689814	4.64108440979156	4.84875922923306	5.05643404867457	4.74102369513057	4.95143251330241	5.16296342918808	4.03885428197391	2.21304456827577	0.120972148446619	7.04970892039612	-0.00550477349531333	-0.00256770905558802	-0.00818352958938416	0.17668904555937	0.180164198579592	0.173519524712245	0.201205299850242	0.204777147605146	0.197992099873789	0.000302978967030556	0.000366569588828517	0.000374764833629363
136	9.10992249055047	0.17	4.03894039318227	3.85190144998283	4.2259793363817	0.191445619807186	9.83092521267719	9.4006528413151	10.2611975840393	1.99	1.47	2.7	3.82454834166266	3.99959974629744	4.17465115093222	4.52864102689137	4.73591909008337	4.94319715327538	4.62226358116743	4.83413644849809	5.04472268529227	4.03894039318227	2.20701570251827	-0.0540168596837959	6.87170388139249	-0.00550477349531333	-0.00256770905558802	-0.00818352958938416	0.17668904555937	0.180164198579592	0.173519524712245	0.201205299850242	0.204777147605146	0.197992099873789	0.000302978967030556	0.000366569588828517	0.000374764833629363
136	9.10992249055047	0.17	4.03911001965035	3.84899184820667	4.22922819109402	0.189870006643487	9.94688722347665	9.50931118240675	10.3844632645466	1.97	1.48	2.68	3.89718238005899	4.07651331207734	4.2558442440957	4.6220185030477	4.83470315701688	5.04738781098606	4.72339588187316	4.9402123454552	5.15700188988831	4.03911001965035	2.20501373410713	0.165391633506029	7.06229819896329	-0.00550477349531333	-0.00256770905558802	-0.00818352958938416	0.17668904555937	0.180164198579592	0.173519524712245	0.201205299850242	0.204777147605146	0.197992099873789	0.000302978967030556	0.000366569588828517	0.000374764833629363
136	9.10992249055047	0.17	4.0395553990175	3.85255198265073	4.22655881538428	0.194203780845655	9.88631302541214	9.45743351605813	10.3151925347662	2	1.49	2.71	3.82705311506771	4.00060386321467	4.17415461136162	4.52634289076506	4.73160531369019	4.93686773661531	4.62691856240844	4.83468559594119	5.04541386398896	4.0395553990175	2.21602279942705	0.0658200795550332	7.03160194802279	-0.00550477349531333	-0.00256770905558802	-0.00818352958938416	0.17668904555937	0.180164198579592	0.173519524712245	0.201205299850242	0.204777147605146	0.197992099873789	0.000302978967030556	0.000366569588828517	0.000374764833629363
136	9.10992249055047	0.17	4.04020046261717	3.85176863914881	4.22863228608552	0.193253941771574	10.069926874718	9.63175173855184	10.5081020108841	2	1.48	2.7	3.90736803212283	4.08512505555956	4.26288207899629	4.6238368464078	4.83418802600426	5.04453920560071	4.72277220876732	4.93786365606147	5.15344218457594	4.04020046261717	2.21861663416261	-0.0561955043676013	6.90009563880399	-0.00550477349531333	-0.00256770905558802	-0.00818352958938416	0.17668904555937	0.180164198579592	0.173519524712245	0.201205299850242	0.204777147605146	0.197992099873789	0.000302978967030556	0.000366569588828517	0.000374764833629363
136	9.10992249055047	0.17	4.04047108114945	3.84948489199943	4.23145727029947	0.187864178589405	9.83350516035256	9.39807564688938	10.2689346738157	2.01	1.48	2.69	3.8003874891734	3.97646618204177	4.15254487491014	4.49412965082559	4.70235064848772	4.91057164614985	4.59162664365991	4.80186509828327	5.01679731207369	4.04047108114945	2.20875928921628	0.0738463422337179	7.0007074383502	-0.00550477349531333	-0.00256770905558802	-0.00818352958938416	0.17668904555937	0.180164198579592	0.173519524712245	0.201205299850242	0.204777147605146	0.197992099873789	0.000302978967030556	0.000366569588828517	0.000374764833629363
136	9.10992249055047	0.17	4.04140941959525	3.85376095790189	4.22905788128861	0.19741190926122	10.0958642803287	9.66233308546875	10.5293954751886	2	1.47	2.69	3.91891041566978	4.09474475092049	4.27057908617119	4.63727443732641	4.84534045098216	5.0534064646379	4.73441671748966	4.9469429493717	5.15808116571666	4.04140941959525	2.20669605986544	0.0326227102529005	6.93064844897046	-0.00550477349531333	-0.00256770905558802	-0.00818352958938416	0.17668904555937	0.180164198579592	0.173519524712245	0.201205299850242	0.204777147605146	0.197992099873789	0.000302978967030556	0.000366569588828517	0.000374764833629363
136	9.10992249055047	0.17	4.04185076366578	3.85364707942475	4.2300544479068	0.194801936185989	9.92507937658666	9.49533927415279	10.3548194790205	2	1.49	2.7	3.8463153144982	4.02039186821807	4.19446842193793	4.55012787479215	4.75605758015014	4.96198728550812	4.64678095240182	4.85836618931137	5.06908581839364	4.04185076366578	2.2133422997721	-0.112004159346456	6.81465325896412	-0.00550477349531333	-0.00256770905558802	-0.00818352958938416	0.17668904555937	0.180164198579592	0.173519524712245	0.201205299850242	0.204777147605146	0.197992099873789	0.000302978967030556	0.000366569588828517	0.000374764833629363
136	9.10992249055047	0.17	4.04201160784709	3.85271776967904	4.23130544601514	0.190134913595027	9.76616048257406	9.33690443051363	10.1954165346345	1.98	1.46	2.68	3.81728526433087	3.99278163085681	4.16827799738276	4.52486943405365	4.73289636672772	4.9409232994018	4.61565711395632	4.82934679990404	5.04285798352575	4.04201160784709	2.18500589785175	-0.17142376321229	6.62912449612907	-0.00550477349531333	-0.00256770905558802	-0.00818352958938416	0.17668904555937	0.180164198579592	0.173519524712245	0.201205299850242	0.204777147605146	0.197992099873789	0.000302978967030556	0.000366569588828517	0.000374764833629363
136	9.10992249055047	0.17	4.0431573155862	3.84999504200801	4.23631958916438	0.179928096856006	9.6568896508049	9.21782253684704	10.0959567647627	2	1.49	2.71	3.74449340779006	3.92285265773446	4.10121190767886	4.43239191416166	4.64351742866379	4.85464294316591	4.52802342313376	4.74364059868356	4.95828360711761	4.0431573155862	2.19980938926123	-0.150601471035791	6.74545725992775	-0.00550477349531333	-0.00256770905558802	-0.00818352958938416	0.17668904555937	0.180164198579592	0.173519524712245	0.201205299850242	0.204777147605146	0.197992099873789	0.000302978967030556	0.000366569588828517	0.000374764833629363
136	9.10992249055047	0.17	4.04316900256814	3.85572537658079	4.23061262855548	0.192843540935768	9.95808785570012	9.52420805099985	10.3919676604004	1.99	1.48	2.72	3.872072058726	4.04846613365899	4.22486020859197	4.58420888819611	4.79304469338487	5.00188049857362	4.67932342727768	4.89298397109547	5.10530572474257	4.04316900256814	2.21619357614661	0.296658054699821	7.23474190431201	-0.00550477349531333	-0.00256770905558802	-0.00818352958938416	0.17668904555937	0.180164198579592	0.173519524712245	0.201205299850242	0.204777147605146	0.197992099873789	0.000302978967030556	0.000366569588828517	0.000374764833629363
136	9.10992249055047	0.17	4.04345257892644	3.85558116738307	4.2313239904698	0.194925654139119	9.94009331761631	9.50987279529756	10.3703138399351	1.99	1.48	2.71	3.86515104284593	4.04000798744317	4.2148649320404	4.57573425649351	4.78273752816649	4.98974079983947	4.6710204622906	4.8816989728289	5.09372635545474	4.04345257892644	2.2084629081244	0.0189606715915851	6.91772503604785	-0.00550477349531333	-0.00256770905558802	-0.00818352958938416	0.17668904555937	0.180164198579592	0.173519524712245	0.201205299850242	0.204777147605146	0.197992099873789	0.000302978967030556	0.000366569588828517	0.000374764833629363
136	9.10992249055047	0.17	4.04350638119797	3.85573748557658	4.23127527681936	0.195144493717763	10.0265482085618	9.59288815096452	10.460208266159	2.01	1.5	2.71	3.87076970933543	4.04575332101522	4.22073693269501	4.57522270089405	4.78205210500739	4.98888150912072	4.67581328853939	4.88665653818485	5.10011897063383	4.04350638119797	2.22393086544327	-0.047501325135383	6.96340457633045	-0.00550477349531333	-0.00256770905558802	-0.00818352958938416	0.17668904555937	0.180164198579592	0.173519524712245	0.201205299850242	0.204777147605146	0.197992099873789	0.000302978967030556	0.000366569588828517	0.000374764833629363
136	9.10992249055047	0.17	4.0444544813406	3.85633228387645	4.23257667880476	0.193317143979848	9.82472009220692	9.39730132986437	10.2521388545495	1.99	1.46	2.71	3.81825773866849	3.99192408602506	4.16559043338163	4.51992716832973	4.72550764386758	4.93108811940543	4.60854782505959	4.81832758185218	5.02919450548603	4.0444544813406	2.20541942421073	0.282485381740306	7.16682681484819	-0.00550477349531333	-0.00256770905558802	-0.00818352958938416	0.17668904555937	0.180164198579592	0.173519524712245	0.201205299850242	0.204777147605146	0.197992099873789	0.000302978967030556	0.000366569588828517	0.000374764833629363
136	9.10992249055047	0.17	4.0444739841321	3.85426030973673	4.23468765852747	0.190302809886944	9.77492179732576	9.34551474267654	10.204328851975	1.98	1.46	2.69	3.82562411884706	4.0014036270177	4.17718313518834	4.536002745816	4.74442268121741	4.95284261661882	4.6299329156097	4.84230737758659	5.05512423426774	4.0444739841321	2.19125494880281	-0.0582092964999629	6.77566852726154	-0.00550477349531333	-0.00256770905558802	-0.00818352958938416	0.17668904555937	0.180164198579592	0.173519524712245	0.201205299850242	0.204777147605146	0.197992099873789	0.000302978967030556	0.000366569588828517	0.000374764833629363
136	9.10992249055047	0.17	4.04482844939988	3.85536363362876	4.234293265171	0.194315596981059	10.0109380270144	9.57680723722422	10.4450688168045	2.01	1.48	2.68	3.86455748803864	4.03974357593968	4.21492966384072	4.56795026197678	4.7750221812325	4.98209410048823	4.66674884719028	4.87947573699398	5.09094992458974	4.04482844939988	2.20970867447256	0.133764818110917	7.06884989103603	-0.00550477349531333	-0.00256770905558802	-0.00818352958938416	0.17668904555937	0.180164198579592	0.173519524712245	0.201205299850242	0.204777147605146	0.197992099873789	0.000302978967030556	0.000366569588828517	0.000374764833629363
136	9.10992249055047	0.17	4.04555745888885	3.85346124427022	4.23765367350748	0.189087750880206	9.77605140732264	9.34489397513091	10.2072088395144	2	1.46	2.7	3.79625205174448	3.97140463142474	4.146557211105	4.49369485384483	4.70102625208146	4.90835765031808	4.58502056365512	4.79810024368342	5.00793661992883	4.04555745888885	2.19649937237237	-0.141428431690948	6.7117371157272	-0.00550477349531333	-0.00256770905558802	-0.00818352958938416	0.17668904555937	0.180164198579592	0.173519524712245	0.201205299850242	0.204777147605146	0.197992099873789	0.000302978967030556	0.000366569588828517	0.000374764833629363
136	9.10992249055047	0.17	4.0455873878915	3.85658702728481	4.23458774849818	0.19049100978952	9.85460968643268	9.42196617798155	10.2872531948838	1.99	1.48	2.71	3.82919502348925	4.00502630309812	4.18085758270699	4.53310949320664	4.74126354070442	4.9494175882022	4.62664104796089	4.8395221845127	5.05258583028673	4.0455873878915	2.20527562990004	-0.0780643717711186	6.82218343147288	-0.00550477349531333	-0.00256770905558802	-0.00818352958938416	0.17668904555937	0.180164198579592	0.173519524712245	0.201205299850242	0.204777147605146	0.197992099873789	0.000302978967030556	0.000366569588828517	0.000374764833629363
136	9.10992249055047	0.17	4.0457547314519	3.85325390267112	4.23825556023268	0.184040431295012	9.81481936512525	9.37469321022058	10.2549455200299	1.99	1.48	2.71	3.81754608119831	3.9967734799208	4.17600087864329	4.52126588513557	4.73353175077018	4.94579761640479	4.61724170993105	4.83421909407449	5.05056699821166	4.0457547314519	2.1992824646788	-0.0191670865672715	6.87298300457364	-0.00550477349531333	-0.00256770905558802	-0.00818352958938416	0.17668904555937	0.180164198579592	0.173519524712245	0.201205299850242	0.204777147605146	0.197992099873789	0.000302978967030556	0.000366569588828517	0.000374764833629363
136	9.10992249055047	0.17	4.04629387619942	3.85737779584594	4.23520995655291	0.194946994168586	9.96390708786799	9.53268519331802	10.3951289824179	1.98	1.47	2.68	3.89176955827137	4.06781819598847	4.24386683370558	4.61172433138262	4.82034094495914	5.02895755853565	4.71048842927602	4.92310939885405	5.1364296116825	4.04629387619942	2.18987712383277	0.0328465164929039	6.87840312836366	-0.00550477349531333	-0.00256770905558802	-0.00818352958938416	0.17668904555937	0.180164198579592	0.173519524712245	0.201205299850242	0.204777147605146	0.197992099873789	0.000302978967030556	0.000366569588828517	0.000374764833629363
136	9.10992249055047	0.17	4.0467586377556	3.85814977363244	4.23536750187877	0.195163968949717	10.0018648450104	9.56929919012203	10.4344304998987	1.99	1.47	2.73	3.88933605338635	4.06514759021765	4.24095912704895	4.60437374642596	4.81250747758041	5.02064120873487	4.69547694418934	4.90947940676004	5.12189808098879	4.0467586377556	2.21575840276855	0.0395685052827349	6.97122852535862	-0.00550477349531333	-0.00256770905558802	-0.00818352958938416	0.17668904555937	0.180164198579592	0.173519524712245	0.201205299850242	0.204777147605146	0.197992099873789	0.000302978967030556	0.000366569588828517	0.000374764833629363
136	9.10992249055047	0.17	4.04686772677583	3.85799665639581	4.23573879715586	0.186460226711104	9.69669573636427	9.26533836156637	10.1280531111622	2.01	1.46	2.71	3.74690473307673	3.9213457438856	4.09578675469447	4.4309332463461	4.63721990944056	4.84350657253502	4.51970941479625	4.72980646357961	4.94071334618089	4.04686772677583	2.20275099446059	-0.167567078254751	6.72952490924607	-0.00550477349531333	-0.00256770905558802	-0.00818352958938416	0.17668904555937	0.180164198579592	0.173519524712245	0.201205299850242	0.204777147605146	0.197992099873789	0.000302978967030556	0.000366569588828517	0.000374764833629363
136	9.10992249055047	0.17	4.04699745776014	3.85917459345685	4.23482032206342	0.1921766055197	9.925321331755	9.49194050090083	10.3587021626092	1.99	1.48	2.71	3.86545746459995	4.04194563026858	4.21843379593721	4.57805194868761	4.78707558900937	4.99609922933112	4.67277499681533	4.88590048825105	5.10024827949446	4.04699745776014	2.21133299479272	-0.067074625827979	6.85992435630814	-0.00550477349531333	-0.00256770905558802	-0.00818352958938416	0.17668904555937	0.180164198579592	0.173519524712245	0.201205299850242	0.204777147605146	0.197992099873789	0.000302978967030556	0.000366569588828517	0.000374764833629363
136	9.10992249055047	0.17	4.04722846250392	3.85961862529211	4.23483829971574	0.193921718082297	9.90581586095199	9.47570262887014	10.3359290930338	2	1.48	2.73	3.8404087474407	4.01472939505626	4.18905004267182	4.54366448615811	4.74990673479967	4.95614898344123	4.63401139644632	4.84514939947006	5.05691323914278	4.04722846250392	2.22139060668271	-0.236584616711268	6.72129056821468	-0.00550477349531333	-0.00256770905558802	-0.00818352958938416	0.17668904555937	0.180164198579592	0.173519524712245	0.201205299850242	0.204777147605146	0.197992099873789	0.000302978967030556	0.000366569588828517	0.000374764833629363
136	9.10992249055047	0.17	4.04805084351371	3.85908943787458	4.23701224915284	0.188077864830224	9.7880514432472	9.35493790510918	10.2211649813852	2	1.48	2.7	3.79800660355579	3.97384615424262	4.14968570492945	4.49517523442486	4.70329219576448	4.91140915710411	4.5923512368868	4.80664131668559	5.01392269781337	4.04805084351371	2.20928886949119	0.0150192743166976	6.94229149581385	-0.00550477349531333	-0.00256770905558802	-0.00818352958938416	0.17668904555937	0.180164198579592	0.173519524712245	0.201205299850242	0.204777147605146	0.197992099873789	0.000302978967030556	0.000366569588828517	0.000374764833629363
136	9.10992249055047	0.17	4.04811109781313	3.85976649103374	4.23645570459252	0.191845575015411	9.93332330327241	9.49913009779561	10.3675165087492	1.99	1.47	2.7	3.86009653613186	4.03653665972401	4.21297678331616	4.56957377310493	4.77844320259801	4.9873126320911	4.66094239238856	4.87814299429372	5.09361459245587	4.04811109781313	2.20647142603963	-0.0197605284711851	6.88529951606607	-0.00550477349531333	-0.00256770905558802	-0.00818352958938416	0.17668904555937	0.180164198579592	0.173519524712245	0.201205299850242	0.204777147605146	0.197992099873789	0.000302978967030556	0.000366569588828517	0.000374764833629363
136	9.10992249055047	0.17	4.04812925631613	3.85871059570131	4.23754791693096	0.189705156123641	9.81154161885761	9.3796881738378	10.2433950638774	1.99	1.47	2.71	3.81164920829576	3.98714265874978	4.1626361092038	4.51224490711929	4.71999472478889	4.9277445424585	4.60231613942191	4.81432597489058	5.02785727062763	4.04812925631613	2.2061881822653	0.059313906055415	6.95229866559026	-0.00550477349531333	-0.00256770905558802	-0.00818352958938416	0.17668904555937	0.180164198579592	0.173519524712245	0.201205299850242	0.204777147605146	0.197992099873789	0.000302978967030556	0.000366569588828517	0.000374764833629363
136	9.10992249055047	0.17	4.04829112158166	3.8575326302604	4.23904961290292	0.185274248432338	9.80062158087889	9.36292920656957	10.2383139551882	1.99	1.48	2.72	3.80980897222603	3.98790754564561	4.16600611906519	4.51134456018483	4.72223808167907	4.93313160317332	4.60549448557019	4.82101224796754	5.03626786050834	4.04829112158166	2.20476404821254	-0.0139774516515444	6.89459982036812	-0.00550477349531333	-0.00256770905558802	-0.00818352958938416	0.17668904555937	0.180164198579592	0.173519524712245	0.201205299850242	0.204777147605146	0.197992099873789	0.000302978967030556	0.000366569588828517	0.000374764833629363
136	9.10992249055047	0.17	4.04862601130154	3.8567258923704	4.24052613023269	0.183885482440013	9.77793727321771	9.33923867700969	10.2166358694257	1.99	1.48	2.68	3.80006943519785	3.97857275697483	4.15707607875181	4.49978592885712	4.7111575233197	4.92252911778229	4.59710711345553	4.8145149059319	5.02865020143359	4.04862601130154	2.20322889663349	-0.053666889091227	6.85984391829086	-0.00550477349531333	-0.00256770905558802	-0.00818352958938416	0.17668904555937	0.180164198579592	0.173519524712245	0.201205299850242	0.204777147605146	0.197992099873789	0.000302978967030556	0.000366569588828517	0.000374764833629363
136	9.10992249055047	0.17	4.04891872765123	3.85974814999022	4.23808930531225	0.193830769977478	9.95943275913967	9.52686562408292	10.3919998941964	1.99	1.46	2.7	3.88644586998532	4.06290986369202	4.23937385739871	4.6046550184518	4.81372928357225	5.02280354869269	4.69876225887996	4.91264302224405	5.12582498898158	4.04891872765123	2.20138243697849	0.146934252068027	7.01136170677612	-0.00550477349531333	-0.00256770905558802	-0.00818352958938416	0.17668904555937	0.180164198579592	0.173519524712245	0.201205299850242	0.204777147605146	0.197992099873789	0.000302978967030556	0.000366569588828517	0.000374764833629363
136	9.10992249055047	0.17	4.04962609401922	3.86166276487601	4.23758942316243	0.199975084093826	10.147442559763	9.71518999196089	10.5796951275651	2.01	1.47	2.72	3.92933441708594	4.10416011714369	4.27898581720145	4.64679704116681	4.85354440840942	5.06029177565203	4.74417092446131	4.9516756976692	5.16318249440496	4.04962609401922	2.2111392616488	0.113991229311908	7.03725977412024	-0.00550477349531333	-0.00256770905558802	-0.00818352958938416	0.17668904555937	0.180164198579592	0.173519524712245	0.201205299850242	0.204777147605146	0.197992099873789	0.000302978967030556	0.000366569588828517	0.000374764833629363
136	9.10992249055047	0.17	4.04968095215414	3.86024125757303	4.23912064673524	0.191950480084048	9.9507300484187	9.51592307634241	10.385537020495	2.01	1.49	2.74	3.83719928866538	4.01253078205522	4.18786227544505	4.53490327745159	4.74211465851348	4.94932603957537	4.62720567649124	4.83896734292159	5.05143242942018	4.04968095215414	2.22849427512882	-0.0490823896406953	6.96431469747496	-0.00550477349531333	-0.00256770905558802	-0.00818352958938416	0.17668904555937	0.180164198579592	0.173519524712245	0.201205299850242	0.204777147605146	0.197992099873789	0.000302978967030556	0.000366569588828517	0.000374764833629363
136	9.10992249055047	0.17	4.04999385854422	3.86013763207212	4.23985008501632	0.188259683155095	9.90301148586545	9.46507175488085	10.3409512168501	2.01	1.48	2.72	3.82910583859177	4.00627486850427	4.18344389841677	4.52850563013816	4.73803521309164	4.94756479604512	4.62339215739919	4.83850526050962	5.05233615688933	4.04999385854422	2.21922647735539	0.0800208541992316	7.0510294161568	-0.00550477349531333	-0.00256770905558802	-0.00818352958938416	0.17668904555937	0.180164198579592	0.173519524712245	0.201205299850242	0.204777147605146	0.197992099873789	0.000302978967030556	0.000366569588828517	0.000374764833629363
136	9.10992249055047	0.17	4.05048173268826	3.86186598450605	4.23909748087048	0.194063106909797	9.92278404213484	9.49212880223077	10.3534392820389	2.01	1.48	2.71	3.82899561696246	4.00271608160966	4.17643654625687	4.52556180321982	4.73088528172217	4.93620876022452	4.62156381257608	4.8294261641288	5.04105579979785	4.05048173268826	2.21328672263491	-0.168167528473392	6.77618004610979	-0.00550477349531333	-0.00256770905558802	-0.00818352958938416	0.17668904555937	0.180164198579592	0.173519524712245	0.201205299850242	0.204777147605146	0.197992099873789	0.000302978967030556	0.000366569588828517	0.000374764833629363
136	9.10992249055047	0.17	4.05051253400222	3.85694889048366	4.24407617752078	0.183479815180734	9.78918471441937	9.34938696069667	10.2289824681421	2	1.48	2.68	3.79154880548392	3.96990431208471	4.14825981868549	4.48645515156816	4.69749924527526	4.90854333898237	4.58228534386368	4.79978223207006	5.01587404379313	4.05051253400222	2.19831153584093	-0.105982311156037	6.78956563228666	-0.00550477349531333	-0.00256770905558802	-0.00818352958938416	0.17668904555937	0.180164198579592	0.173519524712245	0.201205299850242	0.204777147605146	0.197992099873789	0.000302978967030556	0.000366569588828517	0.000374764833629363
136	9.10992249055047	0.17	4.05080027900226	3.86030586351646	4.24129469448807	0.188368645003871	9.79292946506465	9.36001221048874	10.2258467196406	2.02	1.49	2.72	3.76142020472351	3.93539259618156	4.10936498763961	4.4420760623669	4.64753000091864	4.85298393947038	4.53635396715932	4.74860610060646	4.95912152683466	4.05080027900226	2.21956746426297	-0.0540392290164698	6.92622521641539	-0.00550477349531333	-0.00256770905558802	-0.00818352958938416	0.17668904555937	0.180164198579592	0.173519524712245	0.201205299850242	0.204777147605146	0.197992099873789	0.000302978967030556	0.000366569588828517	0.000374764833629363
136	9.10992249055047	0.17	4.05101285727268	3.8621473661345	4.23987834841085	0.189592915875781	9.80949322543871	9.37757224443127	10.2414142064461	2.02	1.49	2.71	3.77714892462608	3.95112037762176	4.12509183061744	4.46285200075203	4.66840620646881	4.87396041218559	4.55969112628294	4.76856739842085	4.97786817796707	4.05101285727268	2.21718967544027	0.211400312259236	7.18503844272517	-0.00550477349531333	-0.00256770905558802	-0.00818352958938416	0.17668904555937	0.180164198579592	0.173519524712245	0.201205299850242	0.204777147605146	0.197992099873789	0.000302978967030556	0.000366569588828517	0.000374764833629363
136	9.10992249055047	0.17	4.05124149066303	3.85738272268833	4.24510025863773	0.184193143851278	9.79416443208634	9.35518769706314	10.2331411671095	2.01	1.48	2.7	3.78420170507328	3.96176912145808	4.13933653784287	4.47528461959716	4.68527996060214	4.89527530160711	4.57248600997975	4.78590568945265	5.00123093861719	4.05124149066303	2.20518340904294	0.0703395748124082	6.98312559282738	-0.00550477349531333	-0.00256770905558802	-0.00818352958938416	0.17668904555937	0.180164198579592	0.173519524712245	0.201205299850242	0.204777147605146	0.197992099873789	0.000302978967030556	0.000366569588828517	0.000374764833629363
136	9.10992249055047	0.17	4.05132651392129	3.86358319179859	4.23906983604399	0.195308211130263	9.94831156506479	9.51825945800574	10.3783636721238	2	1.47	2.71	3.85302391889331	4.02711047980076	4.2011970407082	4.55740584492978	4.76331765002212	4.96922945511447	4.64992097197681	4.86041509163855	5.07206727266125	4.05132651392129	2.21351510606417	-0.0613174736292759	6.86177841414245	-0.00550477349531333	-0.00256770905558802	-0.00818352958938416	0.17668904555937	0.180164198579592	0.173519524712245	0.201205299850242	0.204777147605146	0.197992099873789	0.000302978967030556	0.000366569588828517	0.000374764833629363
136	9.10992249055047	0.17	4.05154140959274	3.86314286266731	4.23993995651816	0.188974852687509	9.83670767901782	9.40271531739187	10.2707000406438	1.99	1.47	2.69	3.82570600440848	4.0022855484758	4.17886509254312	4.53009374274779	4.73918505471866	4.94827636668953	4.62668261264646	4.83830373596936	5.05302332289029	4.05154140959274	2.20319839388844	0.0109234203091006	6.90308862166699	-0.00550477349531333	-0.00256770905558802	-0.00818352958938416	0.17668904555937	0.180164198579592	0.173519524712245	0.201205299850242	0.204777147605146	0.197992099873789	0.000302978967030556	0.000366569588828517	0.000374764833629363
136	9.10992249055047	0.17	4.0516705519619	3.86238329669283	4.24095780723097	0.186659354638972	9.81053900121617	9.37440354514428	10.2466744572881	2	1.48	2.71	3.80628653768634	3.98337049903489	4.16045446038345	4.50507177008179	4.71466606817438	4.92426036626698	4.60064050232825	4.81244977353482	5.02818145566631	4.0516705519619	2.20432291779308	-0.0311891200927078	6.86386526949613	-0.00550477349531333	-0.00256770905558802	-0.00818352958938416	0.17668904555937	0.180164198579592	0.173519524712245	0.201205299850242	0.204777147605146	0.197992099873789	0.000302978967030556	0.000366569588828517	0.000374764833629363
136	9.10992249055047	0.17	4.052202927284	3.8642026008023	4.24020325376569	0.186827556920882	9.82752451342619	9.39087582230119	10.2641732045512	2.03	1.5	2.73	3.7608279713901	3.93569564532463	4.11056331925915	4.43809996319954	4.64445883501115	4.85081770682276	4.53332441736026	4.74564759382336	4.95664130028214	4.052202927284	2.23473655068626	0.0406787828774432	7.09386280281062	-0.00550477349531333	-0.00256770905558802	-0.00818352958938416	0.17668904555937	0.180164198579592	0.173519524712245	0.201205299850242	0.204777147605146	0.197992099873789	0.000302978967030556	0.000366569588828517	0.000374764833629363
136	9.10992249055047	0.17	4.05279874912633	3.86191621187483	4.24368128637784	0.189448125568975	9.89787338186607	9.46185548819012	10.333891275542	2	1.47	2.71	3.83990499265061	4.01685414273021	4.19380329280982	4.54437771802549	4.75379013223479	4.96320254644409	4.63948128528179	4.85219813569571	5.06437286308128	4.05279874912633	2.20682995387136	-0.206952254399987	6.70495895125756	-0.00550477349531333	-0.00256770905558802	-0.00818352958938416	0.17668904555937	0.180164198579592	0.173519524712245	0.201205299850242	0.204777147605146	0.197992099873789	0.000302978967030556	0.000366569588828517	0.000374764833629363
136	9.10992249055047	0.17	4.05291151895097	3.86407766700792	4.24174537089402	0.190089229852571	9.88067964302858	9.44632565035364	10.3150336357035	1.98	1.47	2.67	3.868786767706	4.04667847306958	4.22457017843315	4.5876717754575	4.79861872208087	5.00956566870423	4.68735331217035	4.9045220775242	5.11909543812597	4.05291151895097	2.19649512509684	0.0104051267039674	6.87055713241605	-0.00550477349531333	-0.00256770905558802	-0.00818352958938416	0.17668904555937	0.180164198579592	0.173519524712245	0.201205299850242	0.204777147605146	0.197992099873789	0.000302978967030556	0.000366569588828517	0.000374764833629363
136	9.10992249055047	0.17	4.05493931564382	3.8643113112557	4.24556732003195	0.185690145418889	9.78277584191449	9.34648139298931	10.2190702908397	2.02	1.48	2.71	3.76124888885433	3.936824267677	4.11239964649967	4.4432089582258	4.65061828397941	4.85802760973302	4.53718661433502	4.75045390620631	4.95922230668809	4.05493931564382	2.21554162219444	0.0790507260307595	7.0493785626602	-0.00550477349531333	-0.00256770905558802	-0.00818352958938416	0.17668904555937	0.180164198579592	0.173519524712245	0.201205299850242	0.204777147605146	0.197992099873789	0.000302978967030556	0.000366569588828517	0.000374764833629363
136	9.10992249055047	0.17	4.05526487468082	3.86718683400967	4.24334291535196	0.196501924889162	9.97784392876769	9.54814636614324	10.4075414913921	2.01	1.47	2.73	3.8484285909096	4.02162036259335	4.19481213427711	4.54772599438312	4.7523884178876	4.95705084139207	4.63618064015772	4.84869702773815	5.05611248434749	4.05526487468082	2.21808148042833	-0.04445572361633	6.89582813189359	-0.00550477349531333	-0.00256770905558802	-0.00818352958938416	0.17668904555937	0.180164198579592	0.173519524712245	0.201205299850242	0.204777147605146	0.197992099873789	0.000302978967030556	0.000366569588828517	0.000374764833629363
136	9.10992249055047	0.17	4.05574378063371	3.86747785994455	4.24400970132286	0.192209729146972	9.91186826074353	9.47912101270225	10.3446155087848	1.99	1.48	2.72	3.85807736260422	4.03420892154941	4.2103404804946	4.5687556495987	4.77733157469635	4.985907499794	4.66314769879112	4.87531115283564	5.08991216816494	4.05574378063371	2.21102085454578	-0.100891794170114	6.82293410649305	-0.00550477349531333	-0.00256770905558802	-0.00818352958938416	0.17668904555937	0.180164198579592	0.173519524712245	0.201205299850242	0.204777147605146	0.197992099873789	0.000302978967030556	0.000366569588828517	0.000374764833629363
136	9.10992249055047	0.17	4.05578717542611	3.86268289474841	4.2488914561038	0.184971074658157	9.82376607738807	9.38459899367735	10.2629331610988	1.98	1.48	2.68	3.83532579551468	4.01480590391691	4.19428601231914	4.54587666662874	4.75860812163678	4.97133957664482	4.64176355213439	4.86183637323095	5.07896453631381	4.05578717542611	2.19793852066471	-0.0502886027601372	6.84875154350084	-0.00550477349531333	-0.00256770905558802	-0.00818352958938416	0.17668904555937	0.180164198579592	0.173519524712245	0.201205299850242	0.204777147605146	0.197992099873789	0.000302978967030556	0.000366569588828517	0.000374764833629363
136	9.10992249055047	0.17	4.05581391022479	3.86621087883392	4.24541694161567	0.189915749759917	9.8600499550491	9.42635847916571	10.2937414309325	2	1.48	2.7	3.81508043694843	3.99060610457193	4.16613177219544	4.51233635195818	4.71994163415579	4.9275469163534	4.60984459196521	4.82022800174228	5.0328382654233	4.05581391022479	2.20892609418634	0.0118979145261397	6.95105199997412	-0.00550477349531333	-0.00256770905558802	-0.00818352958938416	0.17668904555937	0.180164198579592	0.173519524712245	0.201205299850242	0.204777147605146	0.197992099873789	0.000302978967030556	0.000366569588828517	0.000374764833629363
136	9.10992249055047	0.17	4.05680571618534	3.86670456286358	4.2469068695071	0.186069272694556	9.7921368742015	9.35597165066488	10.2283020977381	2	1.49	2.71	3.78763344751492	3.96420879970645	4.14078415189798	4.48013889150199	4.68899809437786	4.89785729725372	4.57787864124463	4.79033987653099	5.00500581284466	4.05680571618534	2.20800859870296	0.206925399894016	7.15080671440304	-0.00550477349531333	-0.00256770905558802	-0.00818352958938416	0.17668904555937	0.180164198579592	0.173519524712245	0.201205299850242	0.204777147605146	0.197992099873789	0.000302978967030556	0.000366569588828517	0.000374764833629363
136	9.10992249055047	0.17	4.05710522166277	3.86826261082647	4.24594783249906	0.189869845250757	9.87413359019345	9.43975784479412	10.3085093355928	2	1.47	2.69	3.83056831494993	4.00683406185434	4.18309980875875	4.53323359873316	4.74183288230535	4.95043216587754	4.62642587604129	4.84071060841677	5.05372163612885	4.05710522166277	2.20004862226112	0.147671868488075	7.03419989732895	-0.00550477349531333	-0.00256770905558802	-0.00818352958938416	0.17668904555937	0.180164198579592	0.173519524712245	0.201205299850242	0.204777147605146	0.197992099873789	0.000302978967030556	0.000366569588828517	0.000374764833629363
136	9.10992249055047	0.17	4.05713894720803	3.86654077865059	4.24773711576548	0.187470339589665	9.81630256173283	9.38107295340475	10.2515321700609	2.01	1.48	2.72	3.78988699705856	3.96571667470101	4.14154635234347	4.48078837578933	4.68867203467166	4.89655569355399	4.57196841177123	4.78469458308721	4.99721745110513	4.05713894720803	2.21175640516677	0.0230785744280836	6.95234942469601	-0.00550477349531333	-0.00256770905558802	-0.00818352958938416	0.17668904555937	0.180164198579592	0.173519524712245	0.201205299850242	0.204777147605146	0.197992099873789	0.000302978967030556	0.000366569588828517	0.000374764833629363
136	9.10992249055047	0.17	4.05761528891274	3.86915059899826	4.24607997882723	0.194314855331439	9.88378121119412	9.4551636435699	10.3123987788183	2	1.48	2.72	3.82720958507828	4.00070306705095	4.17419654902362	4.52680258984913	4.73200973256164	4.93721687527414	4.61999590765766	4.83055015243523	5.03804445725847	4.05761528891274	2.21332601932983	0.00140774714597512	6.93412655631102	-0.00550477349531333	-0.00256770905558802	-0.00818352958938416	0.17668904555937	0.180164198579592	0.173519524712245	0.201205299850242	0.204777147605146	0.197992099873789	0.000302978967030556	0.000366569588828517	0.000374764833629363
136	9.10992249055047	0.17	4.05795717009019	3.86718762787109	4.2487267123093	0.188029446024913	9.91431304756747	9.47554297038052	10.3530831247544	2.01	1.49	2.72	3.8329786588741	4.0104667824853	4.1879549060965	4.53299308587584	4.74289575133732	4.9527984167988	4.62781274872106	4.84355161633512	5.05819399570145	4.05795717009019	2.21932283615505	-0.0553230301179307	6.91807775717892	-0.00550477349531333	-0.00256770905558802	-0.00818352958938416	0.17668904555937	0.180164198579592	0.173519524712245	0.201205299850242	0.204777147605146	0.197992099873789	0.000302978967030556	0.000366569588828517	0.000374764833629363
136	9.10992249055047	0.17	4.0580881520496	3.86930385410973	4.24687244998947	0.192349083179681	9.91095192757634	9.47843877136835	10.3434650837843	1.98	1.47	2.69	3.87837908082119	4.05535442641124	4.23232977200129	4.5981242142391	4.80794244111253	5.01776066798597	4.69182323939732	4.90856767371635	5.12239176303731	4.0580881520496	2.19148079471258	-0.0953912277669707	6.7266527859482	-0.00550477349531333	-0.00256770905558802	-0.00818352958938416	0.17668904555937	0.180164198579592	0.173519524712245	0.201205299850242	0.204777147605146	0.197992099873789	0.000302978967030556	0.000366569588828517	0.000374764833629363
136	9.10992249055047	0.17	4.05809810301924	3.86741975416476	4.24877645187371	0.188515442395847	9.81691679313688	9.38314736297419	10.2506862232996	2	1.48	2.7	3.80782700274161	3.98385737775789	4.15988775277417	4.50637984117446	4.71470331092153	4.92302678066861	4.60232795537878	4.81352539848921	5.02637646932299	4.05809810301924	2.20763069009663	0.148302913693776	7.06098156078982	-0.00550477349531333	-0.00256770905558802	-0.00818352958938416	0.17668904555937	0.180164198579592	0.173519524712245	0.201205299850242	0.204777147605146	0.197992099873789	0.000302978967030556	0.000366569588828517	0.000374764833629363
136	9.10992249055047	0.17	4.05813759247305	3.86548802132238	4.25078716362373	0.185931471252121	9.8965062324511	9.45549149737742	10.3375209675248	2.01	1.48	2.71	3.82562874739212	4.00406036556759	4.18249198374305	4.52449521696467	4.73552275159946	4.94655028623426	4.62150903482419	4.83485334627639	5.0515597820937	4.05813759247305	2.21189591649089	0.0295915044360698	6.97872604580716	-0.00550477349531333	-0.00256770905558802	-0.00818352958938416	0.17668904555937	0.180164198579592	0.173519524712245	0.201205299850242	0.204777147605146	0.197992099873789	0.000302978967030556	0.000366569588828517	0.000374764833629363
136	9.10992249055047	0.17	4.05815585741938	3.86968171528451	4.24662999955426	0.196631026709956	10.0106591111481	9.57972453157415	10.441593690722	1.99	1.48	2.74	3.89584224111577	4.07109291066564	4.2463435802155	4.61265918944797	4.82015517140143	5.02765115335489	4.70547019356026	4.91588920878139	5.12736574976526	4.05815585741938	2.21832213164049	0.114367828686168	7.06513803807497	-0.00550477349531333	-0.00256770905558802	-0.00818352958938416	0.17668904555937	0.180164198579592	0.173519524712245	0.201205299850242	0.204777147605146	0.197992099873789	0.000302978967030556	0.000366569588828517	0.000374764833629363
136	9.10992249055047	0.17	4.05825337995907	3.86831187544458	4.24819488447356	0.18322179827798	9.70678704222411	9.27031526366396	10.1432588207843	2	1.48	2.7	3.75738419042667	3.93429210711398	4.11120002380129	4.44549198342438	4.65479789561763	4.86410380781088	4.54089665895057	4.75522670808954	4.96824227516654	4.05825337995907	2.21124935255266	-0.0428285784214874	6.91217759791651	-0.00550477349531333	-0.00256770905558802	-0.00818352958938416	0.17668904555937	0.180164198579592	0.173519524712245	0.201205299850242	0.204777147605146	0.197992099873789	0.000302978967030556	0.000366569588828517	0.000374764833629363
136	9.10992249055047	0.17	4.05842923637596	3.87001848079313	4.24683999195879	0.194552687032984	9.88381581130643	9.4555220352927	10.3121095873202	1.99	1.46	2.69	3.85100794231317	4.02544175219864	4.19987556208412	4.56103687418121	4.76763188798263	4.97422690178405	4.65563687317664	4.86504242833141	5.07478577474222	4.05842923637596	2.19870348610913	-0.0175050899195968	6.85977294780952	-0.00550477349531333	-0.00256770905558802	-0.00818352958938416	0.17668904555937	0.180164198579592	0.173519524712245	0.201205299850242	0.204777147605146	0.197992099873789	0.000302978967030556	0.000366569588828517	0.000374764833629363
136	9.10992249055047	0.17	4.05860702686869	3.87061092510729	4.2466031286301	0.192498318028743	9.94136586022066	9.50773371104854	10.3749980093928	2	1.48	2.71	3.85212966678577	4.02781898635063	4.20350830591549	4.55720917532296	4.76505601548276	4.97290285564256	4.65149306086211	4.86455459650553	5.07716580787783	4.05860702686869	2.21714172986117	-0.062314869787129	6.87297780850839	-0.00550477349531333	-0.00256770905558802	-0.00818352958938416	0.17668904555937	0.180164198579592	0.173519524712245	0.201205299850242	0.204777147605146	0.197992099873789	0.000302978967030556	0.000366569588828517	0.000374764833629363
136	9.10992249055047	0.17	4.05861126664677	3.87032759897772	4.24689493431583	0.196678465749433	9.97081791346628	9.54166283935884	10.3999729875737	2	1.47	2.7	3.86670222183998	4.04061476795512	4.21452731407026	4.57466035461309	4.78041471174695	4.98616906888081	4.67295388499138	4.88080989443757	5.09000051334825	4.05861126664677	2.20738333810556	-0.138491830593384	6.7490181879759	-0.00550477349531333	-0.00256770905558802	-0.00818352958938416	0.17668904555937	0.180164198579592	0.173519524712245	0.201205299850242	0.204777147605146	0.197992099873789	0.000302978967030556	0.000366569588828517	0.000374764833629363
136	9.10992249055047	0.17	4.05865418179501	3.86946589001719	4.24784247357284	0.190922294052014	9.91323624055449	9.47862653666843	10.3478459444405	2	1.47	2.7	3.84328648664659	4.01950712319652	4.19572775974645	4.54750258572661	4.75601262086282	4.96452265599902	4.6429162909851	4.85572278580822	5.0682692846821	4.05865418179501	2.20720505983555	0.0355390719948987	6.95414250609902	-0.00550477349531333	-0.00256770905558802	-0.00818352958938416	0.17668904555937	0.180164198579592	0.173519524712245	0.201205299850242	0.204777147605146	0.197992099873789	0.000302978967030556	0.000366569588828517	0.000374764833629363
136	9.10992249055047	0.17	4.05900606704917	3.86905562564066	4.24895650845768	0.194417820524772	10.0520882234597	9.61631519214119	10.4878612547782	1.99	1.47	2.7	3.9111166046321	4.0883528021346	4.2655889996371	4.63084519989765	4.84069662531424	5.05054805073084	4.72603844780066	4.94228666547933	5.15577246910249	4.05900606704917	2.20731701182487	0.0843098632549089	6.99430754754105	-0.00550477349531333	-0.00256770905558802	-0.00818352958938416	0.17668904555937	0.180164198579592	0.173519524712245	0.201205299850242	0.204777147605146	0.197992099873789	0.000302978967030556	0.000366569588828517	0.000374764833629363
136	9.10992249055047	0.17	4.05902418121713	3.86836412235217	4.2496842400821	0.194933645274156	10.0630336779256	9.62750322147978	10.4985641343715	2	1.49	2.73	3.89855009567856	4.07491329843082	4.25127650118309	4.61158808302338	4.82020780680164	5.02882753057991	4.70983552811185	4.92240098604962	5.13505697656928	4.05902418121713	2.21930501851755	-0.0554615587909198	6.92198122169362	-0.00550477349531333	-0.00256770905558802	-0.00818352958938416	0.17668904555937	0.180164198579592	0.173519524712245	0.201205299850242	0.204777147605146	0.197992099873789	0.000302978967030556	0.000366569588828517	0.000374764833629363
136	9.10992249055047	0.17	4.05905827280092	3.86683819825311	4.25127834734873	0.190559021052551	9.97301136234572	9.53526623672717	10.4107564879643	2	1.49	2.7	3.86851188397959	4.04610757754155	4.22370327110351	4.57792909930237	4.78809272755307	4.99825635580376	4.67819683550633	4.89248134852508	5.10887775883356	4.05905827280092	2.20780666697049	-0.12664239905167	6.81273937099578	-0.00550477349531333	-0.00256770905558802	-0.00818352958938416	0.17668904555937	0.180164198579592	0.173519524712245	0.201205299850242	0.204777147605146	0.197992099873789	0.000302978967030556	0.000366569588828517	0.000374764833629363
136	9.10992249055047	0.17	4.05939328080735	3.86679780860874	4.25198875300596	0.186052164678338	9.81799733290926	9.3806555206435	10.255339145175	2	1.47	2.7	3.79986586207436	3.97702194874968	4.15417803542499	4.49518045859108	4.70475327190839	4.9143260852257	4.58893858165336	4.80296777768056	5.01868400879827	4.05939328080735	2.19600553249881	-0.162719790566419	6.72977651719282	-0.00550477349531333	-0.00256770905558802	-0.00818352958938416	0.17668904555937	0.180164198579592	0.173519524712245	0.201205299850242	0.204777147605146	0.197992099873789	0.000302978967030556	0.000366569588828517	0.000374764833629363
136	9.10992249055047	0.17	4.05949991865753	3.87074302777768	4.24825680953738	0.192760229727312	9.98354089984836	9.54843564659081	10.4186461531059	2.02	1.5	2.72	3.84361379608855	4.01876045006096	4.19390710403338	4.54078505749416	4.74770056758973	4.9546160776853	4.63810821689398	4.84983722678122	5.0609852733739	4.05949991865753	2.2195462709481	-0.0481822443938284	6.93199228918852	-0.00550477349531333	-0.00256770905558802	-0.00818352958938416	0.17668904555937	0.180164198579592	0.173519524712245	0.201205299850242	0.204777147605146	0.197992099873789	0.000302978967030556	0.000366569588828517	0.000374764833629363
136	9.10992249055047	0.17	4.05972995634396	3.86937890412806	4.25008100855986	0.1931433372139	9.99896017705594	9.56371863947189	10.43420171464	2.01	1.47	2.71	3.85489611691384	4.03033110997477	4.20576610303569	4.55541728058984	4.76273275026058	4.97004821993131	4.6525858703521	4.86023907974119	5.07236327854771	4.05972995634396	2.21800548654765	0.0682284383265784	7.02877213992449	-0.00550477349531333	-0.00256770905558802	-0.00818352958938416	0.17668904555937	0.180164198579592	0.173519524712245	0.201205299850242	0.204777147605146	0.197992099873789	0.000302978967030556	0.000366569588828517	0.000374764833629363
136	9.10992249055047	0.17	4.06012914529764	3.86964371613984	4.25061457445544	0.189512190146362	9.99186042498844	9.55179404077446	10.4319268092024	2.02	1.5	2.7	3.83710042793687	4.01388176388066	4.19066309982446	4.53109960949811	4.73985459449395	4.94860957948978	4.63289905864024	4.84542513471467	5.06061246902992	4.06012914529764	2.22134641138724	-0.0557125852733388	6.94279365061103	-0.00550477349531333	-0.00256770905558802	-0.00818352958938416	0.17668904555937	0.180164198579592	0.173519524712245	0.201205299850242	0.204777147605146	0.197992099873789	0.000302978967030556	0.000366569588828517	0.000374764833629363
136	9.10992249055047	0.17	4.06044261371219	3.87210926140527	4.24877596601911	0.192047626307843	9.8942165053399	9.46201429260981	10.32641871807	1.99	1.48	2.68	3.84609676506632	4.02177727883747	4.19745779260863	4.55327897698404	4.76126188508078	4.96924479317752	4.65107000721848	4.86387944529975	5.0758023791216	4.06044261371219	2.20034719568293	-0.0562252797601397	6.82937358906843	-0.00550477349531333	-0.00256770905558802	-0.00818352958938416	0.17668904555937	0.180164198579592	0.173519524712245	0.201205299850242	0.204777147605146	0.197992099873789	0.000302978967030556	0.000366569588828517	0.000374764833629363
136	9.10992249055047	0.17	4.06053025282103	3.86866468333486	4.25239582230719	0.186536655153439	9.80671449733483	9.37057280811994	10.2428561865497	2.01	1.48	2.71	3.78892808572857	3.96527904414505	4.14163000256153	4.48049219579797	4.68903114798413	4.89757010017029	4.57393240190127	4.78761194505918	5.0035418252808	4.06053025282103	2.20816172192152	0.080176350685468	7.00198024129364	-0.00550477349531333	-0.00256770905558802	-0.00818352958938416	0.17668904555937	0.180164198579592	0.173519524712245	0.201205299850242	0.204777147605146	0.197992099873789	0.000302978967030556	0.000366569588828517	0.000374764833629363
136	9.10992249055047	0.17	4.06116633575867	3.87291052398949	4.24942214752785	0.196667836979362	9.97167998184614	9.54247336643143	10.4008865972609	2.01	1.47	2.7	3.86067697998296	4.03432463255248	4.207972285122	4.56590928559465	4.77127726468219	4.97664524376973	4.66133135145866	4.86921885859778	5.07858839066297	4.06116633575867	2.20780246943732	-0.14733562297684	6.75022138566583	-0.00550477349531333	-0.00256770905558802	-0.00818352958938416	0.17668904555937	0.180164198579592	0.173519524712245	0.201205299850242	0.204777147605146	0.197992099873789	0.000302978967030556	0.000366569588828517	0.000374764833629363
136	9.10992249055047	0.17	4.06150497830933	3.87172321576514	4.25128674085352	0.193848170094363	9.95915220964278	9.52662134139338	10.3916830778922	2	1.47	2.71	3.86878555508712	4.04443745886771	4.2200893626483	4.57922286867692	4.78713028646105	4.99503770424519	4.67298188497359	4.88687564013624	5.09673596204278	4.06150497830933	2.21318342077333	0.128967007243535	7.06330254183331	-0.00550477349531333	-0.00256770905558802	-0.00818352958938416	0.17668904555937	0.180164198579592	0.173519524712245	0.201205299850242	0.204777147605146	0.197992099873789	0.000302978967030556	0.000366569588828517	0.000374764833629363
136	9.10992249055047	0.17	4.06155673896009	3.87227725877804	4.25083621914213	0.190243981780579	9.87356962696055	9.43974621106152	10.3073930428596	2.01	1.48	2.71	3.81365683875207	3.98892146979855	4.16418610084503	4.50890837838823	4.71612475804005	4.92334113769186	4.60524315027811	4.81655261678888	5.02896590736108	4.06155673896009	2.21130369695915	-0.0745479863822009	6.87740353463553	-0.00550477349531333	-0.00256770905558802	-0.00818352958938416	0.17668904555937	0.180164198579592	0.173519524712245	0.201205299850242	0.204777147605146	0.197992099873789	0.000302978967030556	0.000366569588828517	0.000374764833629363
136	9.10992249055047	0.17	4.06168327187916	3.87101376430914	4.25235277944917	0.186580383016354	9.90255733165193	9.46221659545696	10.3428980678469	2	1.49	2.68	3.82974445226077	4.00796828327694	4.1861921142931	4.52971907154721	4.74051744110463	4.95131581066205	4.62898442050986	4.8450462261205	5.05946330074304	4.06168327187916	2.21168650449306	-0.116988912069201	6.84416137915096	-0.00550477349531333	-0.00256770905558802	-0.00818352958938416	0.17668904555937	0.180164198579592	0.173519524712245	0.201205299850242	0.204777147605146	0.197992099873789	0.000302978967030556	0.000366569588828517	0.000374764833629363
136	9.10992249055047	0.17	4.06174251386051	3.87290975139558	4.25057527632544	0.194639625240032	9.99615420719001	9.56311261182411	10.4291958025559	2	1.48	2.71	3.87516136379205	4.05063833738765	4.22611531098325	4.58460861164569	4.79221112642322	4.99981364120074	4.67919963879239	4.89219126583991	5.1061577644888	4.06174251386051	2.21369258595361	0.0999940794384636	7.04602264500107	-0.00550477349531333	-0.00256770905558802	-0.00818352958938416	0.17668904555937	0.180164198579592	0.173519524712245	0.201205299850242	0.204777147605146	0.197992099873789	0.000302978967030556	0.000366569588828517	0.000374764833629363
136	9.10992249055047	0.17	4.06194279859057	3.87362083314728	4.25026476403386	0.189238158160998	9.77090639387738	9.34018711144782	10.2016256763069	2.02	1.48	2.73	3.75093382718141	3.92390675665348	4.09687968612554	4.42905481231102	4.6332990408085	4.83754326930599	4.52109519160232	4.72727038728177	4.93541331558998	4.06194279859057	2.22012611644798	-0.0975689141199552	6.86526465395718	-0.00550477349531333	-0.00256770905558802	-0.00818352958938416	0.17668904555937	0.180164198579592	0.173519524712245	0.201205299850242	0.204777147605146	0.197992099873789	0.000302978967030556	0.000366569588828517	0.000374764833629363
136	9.10992249055047	0.17	4.06218101084545	3.87079237263783	4.25356964905308	0.187244855922032	9.68900633045102	9.25910249150799	10.1189101693941	2	1.47	2.72	3.76118947785277	3.93582301247494	4.11045654709712	4.45213652296372	4.65885100576332	4.86556548856293	4.54285314714711	4.75436251089093	4.96307110273959	4.06218101084545	2.20226712859592	0.159870129064517	7.05103621951591	-0.00550477349531333	-0.00256770905558802	-0.00818352958938416	0.17668904555937	0.180164198579592	0.173519524712245	0.201205299850242	0.204777147605146	0.197992099873789	0.000302978967030556	0.000366569588828517	0.000374764833629363
136	9.10992249055047	0.17	4.06227548696464	3.8739283441633	4.25062262976598	0.193683018214906	9.97908970745145	9.54546379592257	10.4127156189803	2	1.48	2.7	3.87184036430717	4.04772813080671	4.22361589730625	4.581660785551	4.78979387126857	4.99792695698613	4.67914837008658	4.89120707994269	5.10522059698782	4.06227548696464	2.2050866329366	-0.0243822413718661	6.89016265926964	-0.00550477349531333	-0.00256770905558802	-0.00818352958938416	0.17668904555937	0.180164198579592	0.173519524712245	0.201205299850242	0.204777147605146	0.197992099873789	0.000302978967030556	0.000366569588828517	0.000374764833629363
136	9.10992249055047	0.17	4.06253606746242	3.8745995368397	4.25047259808515	0.193831088735677	10.060362384399	9.62341202780088	10.4973127409971	1.99	1.48	2.7	3.91503398534845	4.09279583229522	4.27055767924199	4.63574856223822	4.84623440463148	5.05672024702473	4.73354157779323	4.94851358189058	5.16155923721593	4.06253606746242	2.20738690890103	0.00339087165685509	6.91708507918535	-0.00550477349531333	-0.00256770905558802	-0.00818352958938416	0.17668904555937	0.180164198579592	0.173519524712245	0.201205299850242	0.204777147605146	0.197992099873789	0.000302978967030556	0.000366569588828517	0.000374764833629363
136	9.10992249055047	0.17	4.06353951780107	3.87307280171421	4.25400623388793	0.187822706169618	9.7786274116124	9.34556903681492	10.2116857864099	2	1.48	2.69	3.78422047386308	3.95957505760548	4.13492964134787	4.47630597729902	4.68373067064718	4.89115536399534	4.57049283484124	4.78260427583141	4.99458910796886	4.06353951780107	2.20954211213933	-0.0287994437009705	6.89056249530456	-0.00550477349531333	-0.00256770905558802	-0.00818352958938416	0.17668904555937	0.180164198579592	0.173519524712245	0.201205299850242	0.204777147605146	0.197992099873789	0.000302978967030556	0.000366569588828517	0.000374764833629363
136	9.10992249055047	0.17	4.06530073558839	3.87626660514185	4.25433486603493	0.193542601666095	9.8281457702392	9.40088680435123	10.2554047361272	2.01	1.49	2.72	3.7929052129292	3.96528817984644	4.13767114676368	4.48308788554546	4.68683882243329	4.89058975932112	4.57718337748644	4.78441328587698	4.99133769498892	4.06530073558839	2.20609150212911	0.186493545100218	7.10058036530832	-0.00550477349531333	-0.00256770905558802	-0.00818352958938416	0.17668904555937	0.180164198579592	0.173519524712245	0.201205299850242	0.204777147605146	0.197992099873789	0.000302978967030556	0.000366569588828517	0.000374764833629363
136	9.10992249055047	0.17	4.06586798046445	3.87626589527614	4.25547006565275	0.188466316359976	9.77108296656481	9.33926940977395	10.2028965233557	2.01	1.47	2.71	3.77091185775244	3.94526498862334	4.11961811949424	4.45782254124644	4.66393590221915	4.87004926319186	4.55150109703304	4.76045019105981	4.97131688924929	4.06586798046445	2.20694075024062	0.0115297349584643	6.93678102183908	-0.00550477349531333	-0.00256770905558802	-0.00818352958938416	0.17668904555937	0.180164198579592	0.173519524712245	0.201205299850242	0.204777147605146	0.197992099873789	0.000302978967030556	0.000366569588828517	0.000374764833629363
136	9.10992249055047	0.17	4.0658689931717	3.87354941789394	4.25818856844946	0.185691976873493	9.83100418912984	9.39256149668849	10.2694468815712	1.97	1.46	2.66	3.85286242858297	4.03271319425425	4.21256395992554	4.57037207673713	4.78371603402609	4.99705999131504	4.66621418296235	4.88396146701213	5.10453046374036	4.0658689931717	2.18025991683438	0.0060202949347778	6.81255483433084	-0.00550477349531333	-0.00256770905558802	-0.00818352958938416	0.17668904555937	0.180164198579592	0.173519524712245	0.201205299850242	0.204777147605146	0.197992099873789	0.000302978967030556	0.000366569588828517	0.000374764833629363
136	9.10992249055047	0.17	4.06596298553736	3.87407665577493	4.25784931529978	0.188159414963848	9.95556331272153	9.51515510038599	10.3959715250571	2	1.48	2.72	3.8509274868026	4.02916736543871	4.20740724407481	4.55471163899349	4.76552611227008	4.97634058554668	4.64875715772108	4.86348450942508	5.07829910537252	4.06596298553736	2.21806932504597	-0.0106723682882849	6.93912172891735	-0.00550477349531333	-0.00256770905558802	-0.00818352958938416	0.17668904555937	0.180164198579592	0.173519524712245	0.201205299850242	0.204777147605146	0.197992099873789	0.000302978967030556	0.000366569588828517	0.000374764833629363
136	9.10992249055047	0.17	4.06637308512764	3.87529138737271	4.25745478288257	0.188474600745332	9.98741453190773	9.54605258549751	10.428776478318	2	1.48	2.7	3.8719364979135	4.05095556509233	4.22997463227117	4.58173799119751	4.79357474567012	5.00541150014272	4.67707885319371	4.89590738042853	5.11261207615646	4.06637308512764	2.21146175908906	0.0819212964433666	7.02665776465881	-0.00550477349531333	-0.00256770905558802	-0.00818352958938416	0.17668904555937	0.180164198579592	0.173519524712245	0.201205299850242	0.204777147605146	0.197992099873789	0.000302978967030556	0.000366569588828517	0.000374764833629363
136	9.10992249055047	0.17	4.06662272485022	3.87544593047442	4.25779951922602	0.191234452700593	9.92801654431909	9.49319814529395	10.3628349433442	1.97	1.48	2.66	3.90045646712624	4.07910966813878	4.25776286915133	4.62847300605443	4.84047165936615	5.05247031267788	4.73062610531885	4.94690758029565	5.16347984396815	4.06662272485022	2.19040423693059	0.072666602897901	6.91437906009784	-0.00550477349531333	-0.00256770905558802	-0.00818352958938416	0.17668904555937	0.180164198579592	0.173519524712245	0.201205299850242	0.204777147605146	0.197992099873789	0.000302978967030556	0.000366569588828517	0.000374764833629363
136	9.10992249055047	0.17	4.06688477620698	3.87585621809338	4.25791333432058	0.191492637141925	9.94869114356226	9.51333060077506	10.3840516863495	1.99	1.48	2.68	3.87626569965759	4.05365605954404	4.2310464194305	4.59139304677195	4.80150992937342	5.01162681197488	4.69201511305595	4.90718859268916	5.12020051340226	4.06688477620698	2.19579075958024	0.179925687266861	7.04783598287999	-0.00550477349531333	-0.00256770905558802	-0.00818352958938416	0.17668904555937	0.180164198579592	0.173519524712245	0.201205299850242	0.204777147605146	0.197992099873789	0.000302978967030556	0.000366569588828517	0.000374764833629363
136	9.10992249055047	0.17	4.06691919863108	3.87882528532238	4.25501311193978	0.192927934403168	9.90501580641718	9.47356534139939	10.336466271435	2.03	1.49	2.75	3.79643627087351	3.96933571637803	4.14223516188255	4.48074960769747	4.68481443780121	4.88887926790495	4.57219295758377	4.78210190807679	4.99046700478941	4.06691919863108	2.23374561712092	0.0331339410957542	7.06065791881184	-0.00550477349531333	-0.00256770905558802	-0.00818352958938416	0.17668904555937	0.180164198579592	0.173519524712245	0.201205299850242	0.204777147605146	0.197992099873789	0.000302978967030556	0.000366569588828517	0.000374764833629363
136	9.10992249055047	0.17	4.06736857519853	3.87898641491366	4.2557507354834	0.194802020539851	9.97928700812657	9.54719991791548	10.4113740983377	2	1.47	2.72	3.87825796741303	4.05378013251223	4.22930229761144	4.59072099144633	4.79848780184304	5.00625461223975	4.68582069485438	4.89516562375748	5.10698056639235	4.06736857519853	2.21613701152449	0.145297983073898	7.07751856880036	-0.00550477349531333	-0.00256770905558802	-0.00818352958938416	0.17668904555937	0.180164198579592	0.173519524712245	0.201205299850242	0.204777147605146	0.197992099873789	0.000302978967030556	0.000366569588828517	0.000374764833629363
136	9.10992249055047	0.17	4.06775813616509	3.87876698374222	4.25674928858795	0.191377433308253	9.88712756339819	9.45430003854673	10.3199550882496	1.98	1.48	2.71	3.86169457816024	4.03848690537459	4.21527923258894	4.57658347587861	4.78610414796055	4.99562482004249	4.67275561612308	4.88526361062579	5.09937729556729	4.06775813616509	2.2027194495306	-0.0389691308956265	6.85575078597377	-0.00550477349531333	-0.00256770905558802	-0.00818352958938416	0.17668904555937	0.180164198579592	0.173519524712245	0.201205299850242	0.204777147605146	0.197992099873789	0.000302978967030556	0.000366569588828517	0.000374764833629363
136	9.10992249055047	0.17	4.068056616906	3.87788963399487	4.25822359981713	0.189973092859741	9.891359064193	9.45637152992716	10.3263465984588	2.01	1.48	2.73	3.82274691798447	3.99859103014883	4.1744351423132	4.52026096451656	4.72819031299557	4.93611966147458	4.61368718235897	4.82365577738122	5.03572685657753	4.068056616906	2.21439206383805	-0.111288692352616	6.84457608560593	-0.00550477349531333	-0.00256770905558802	-0.00818352958938416	0.17668904555937	0.180164198579592	0.173519524712245	0.201205299850242	0.204777147605146	0.197992099873789	0.000302978967030556	0.000366569588828517	0.000374764833629363
136	9.10992249055047	0.17	4.06894498413017	3.88076672873967	4.25712323952068	0.195996044487461	10.1076056305569	9.67162128489749	10.5435899762163	2.02	1.48	2.72	3.89542097665942	4.07102158337762	4.24662219009583	4.60255284909011	4.81003005825325	5.01750726741638	4.69858989208637	4.9102301221336	5.12089340922292	4.06894498413017	2.22207336363752	0.143496232292771	7.11251043983507	-0.00550477349531333	-0.00256770905558802	-0.00818352958938416	0.17668904555937	0.180164198579592	0.173519524712245	0.201205299850242	0.204777147605146	0.197992099873789	0.000302978967030556	0.000366569588828517	0.000374764833629363
136	9.10992249055047	0.17	4.06894838483455	3.88011722749796	4.25777954217115	0.191678333553019	9.87942685998067	9.44735645924431	10.311497260717	1.99	1.48	2.71	3.84813051360934	4.02412295131121	4.20011538901309	4.55774435528867	4.76619064802027	4.97463694075188	4.65388953034078	4.86641177169771	5.0781473928252	4.06894838483455	2.20990040534482	-0.0488069681751113	6.857786711786	-0.00550477349531333	-0.00256770905558802	-0.00818352958938416	0.17668904555937	0.180164198579592	0.173519524712245	0.201205299850242	0.204777147605146	0.197992099873789	0.000302978967030556	0.000366569588828517	0.000374764833629363
136	9.10992249055047	0.17	4.06906709959891	3.87708365750799	4.26105054168983	0.184773883901202	9.75335381326134	9.31704910956039	10.1896585169623	2	1.47	2.71	3.78398164161095	3.96118034149317	4.13837904137539	4.47892412358763	4.68866603217494	4.89840794076225	4.57261938822814	4.78356441861118	4.99797125322272	4.06906709959891	2.19972162668093	-0.0270818035723305	6.85412076568491	-0.00550477349531333	-0.00256770905558802	-0.00818352958938416	0.17668904555937	0.180164198579592	0.173519524712245	0.201205299850242	0.204777147605146	0.197992099873789	0.000302978967030556	0.000366569588828517	0.000374764833629363
136	9.10992249055047	0.17	4.06919781814298	3.88080847645421	4.25758715983176	0.193694759015514	9.9324101846208	9.50082888257037	10.3639914866712	1.99	1.48	2.69	3.87245943469643	4.04836841123107	4.22427738776572	4.58721646219435	4.79559373937833	5.00397101656232	4.68502138432975	4.89716807438234	5.1107607368582	4.06919781814298	2.20078409448583	0.122017237145028	7.01471455529528	-0.00550477349531333	-0.00256770905558802	-0.00818352958938416	0.17668904555937	0.180164198579592	0.173519524712245	0.201205299850242	0.204777147605146	0.197992099873789	0.000302978967030556	0.000366569588828517	0.000374764833629363
136	9.10992249055047	0.17	4.06941170482739	3.87712738006847	4.26169602958632	0.192554469257175	9.93114892735157	9.49804065541859	10.3642571992845	2	1.47	2.7	3.8505264039828	4.02610944235502	4.20169248072725	4.55590732643778	4.76365555797588	4.97140378951399	4.65115191827429	4.86342937208252	5.0734946782447	4.06941170482739	2.20425020819268	-0.0815313892162549	6.80342375644536	-0.00550477349531333	-0.00256770905558802	-0.00818352958938416	0.17668904555937	0.180164198579592	0.173519524712245	0.201205299850242	0.204777147605146	0.197992099873789	0.000302978967030556	0.000366569588828517	0.000374764833629363
136	9.10992249055047	0.17	4.06970360575224	3.8781110783657	4.26129613313877	0.186664041280294	9.84789243675639	9.41010316076663	10.2856817127462	1.99	1.48	2.68	3.83123225966846	4.00947391849553	4.18771557732259	4.53728616776557	4.74837580115303	4.95946543454049	4.63734187741442	4.85316383413541	5.06691150389268	4.06970360575224	2.20103503971232	-0.0276851189557059	6.86638355660787	-0.00550477349531333	-0.00256770905558802	-0.00818352958938416	0.17668904555937	0.180164198579592	0.173519524712245	0.201205299850242	0.204777147605146	0.197992099873789	0.000302978967030556	0.000366569588828517	0.000374764833629363
136	9.10992249055047	0.17	4.06986325254348	3.88096599849092	4.25876050659605	0.197189041844232	10.1075106962174	9.67317388852509	10.5418475039098	2	1.49	2.7	3.92488862659962	4.10112071094657	4.27735279529352	4.64475372989095	4.85330859831435	5.06186346673774	4.74667454717537	4.95785603476127	5.17374694489415	4.06986325254348	2.21226991907827	-0.0636182284691647	6.87083054650498	-0.00550477349531333	-0.00256770905558802	-0.00818352958938416	0.17668904555937	0.180164198579592	0.173519524712245	0.201205299850242	0.204777147605146	0.197992099873789	0.000302978967030556	0.000366569588828517	0.000374764833629363
136	9.10992249055047	0.17	4.07087783318904	3.87958948013745	4.26216618624064	0.191553244169244	10.0503790919542	9.61065469026868	10.4901034936396	2.02	1.48	2.71	3.86991006650924	4.04697333050263	4.22403659449603	4.57216846175248	4.78136274726615	4.99055703277982	4.66974279313991	4.88128837374822	5.09601740367334	4.07087783318904	2.21528706975624	0.15422849712671	7.12390098514595	-0.00550477349531333	-0.00256770905558802	-0.00818352958938416	0.17668904555937	0.180164198579592	0.173519524712245	0.201205299850242	0.204777147605146	0.197992099873789	0.000302978967030556	0.000366569588828517	0.000374764833629363
136	9.10992249055047	0.17	4.07158556334313	3.88224538103888	4.26092574564739	0.1934145190121	10.0050278579672	9.56990075609467	10.4401549598398	2	1.48	2.7	3.87895773840448	4.0553273457824	4.23169695316033	4.58936762749643	4.79803836359665	5.00670909969686	4.68792152191852	4.89977794880505	5.11082967211722	4.07158556334313	2.21562349895482	0.0385267875423119	6.98903782110722	-0.00550477349531333	-0.00256770905558802	-0.00818352958938416	0.17668904555937	0.180164198579592	0.173519524712245	0.201205299850242	0.204777147605146	0.197992099873789	0.000302978967030556	0.000366569588828517	0.000374764833629363
136	9.10992249055047	0.17	4.07258152749914	3.88418779388751	4.26097526111077	0.194170418675829	9.96924115509725	9.53671802327273	10.4017642869218	2.02	1.49	2.74	3.83460699236102	4.00851967611708	4.18243235987314	4.52905763103464	4.73446605204576	4.93987447305689	4.62357136383442	4.83257171657118	5.04180770756137	4.07258152749914	2.2271085309308	0.0612634066988385	7.06792788573243	-0.00550477349531333	-0.00256770905558802	-0.00818352958938416	0.17668904555937	0.180164198579592	0.173519524712245	0.201205299850242	0.204777147605146	0.197992099873789	0.000302978967030556	0.000366569588828517	0.000374764833629363
136	9.10992249055047	0.17	4.07296499712904	3.88210483386454	4.26382516039354	0.188574415603619	9.83245210907952	9.39807996066056	10.2668242574985	1.99	1.47	2.69	3.82830922548658	4.00525078270332	4.18219233992006	4.53433236652718	4.74390577938795	4.95347919224871	4.6299688121184	4.8448052368548	5.0588353935619	4.07296499712904	2.19788181687239	0.0125984652263444	6.89761412356081	-0.00550477349531333	-0.00256770905558802	-0.00818352958938416	0.17668904555937	0.180164198579592	0.173519524712245	0.201205299850242	0.204777147605146	0.197992099873789	0.000302978967030556	0.000366569588828517	0.000374764833629363
136	9.10992249055047	0.17	4.07320700498273	3.88397968693262	4.26243432303284	0.192906105448102	9.91945953738899	9.48734963140531	10.3515694433727	2	1.48	2.71	3.84392248730769	4.01899740803168	4.19407232875567	4.54751297927097	4.75463356428954	4.96175414930811	4.64068721091742	4.85331981666411	5.06668449101782	4.07320700498273	2.21005773271657	-0.17676802760828	6.76004494565585	-0.00550477349531333	-0.00256770905558802	-0.00818352958938416	0.17668904555937	0.180164198579592	0.173519524712245	0.201205299850242	0.204777147605146	0.197992099873789	0.000302978967030556	0.000366569588828517	0.000374764833629363
136	9.10992249055047	0.17	4.07458053928105	3.88150856388975	4.26765251467236	0.184543657406079	9.77992794659571	9.34209985926377	10.2177560339277	1.99	1.47	2.7	3.80995993308637	3.9885180191103	4.16707610513422	4.51374786968645	4.72528977421059	4.93683167873474	4.60839717982978	4.8258227738328	5.03903604447292	4.07458053928105	2.193397792708	-0.108647610606904	6.75797040265412	-0.00550477349531333	-0.00256770905558802	-0.00818352958938416	0.17668904555937	0.180164198579592	0.173519524712245	0.201205299850242	0.204777147605146	0.197992099873789	0.000302978967030556	0.000366569588828517	0.000374764833629363
136	9.10992249055047	0.17	4.07460471605633	3.88294295520842	4.26626647690424	0.19185649251951	9.93379131202685	9.49959293692769	10.367989687126	2.01	1.49	2.71	3.83957206619334	4.01506758092604	4.19056309565874	4.53999106533836	4.74750066670999	4.95501026808162	4.63599837014933	4.84819724236948	5.06332568567823	4.07460471605633	2.20832203632	-0.152631414913194	6.77979301005522	-0.00550477349531333	-0.00256770905558802	-0.00818352958938416	0.17668904555937	0.180164198579592	0.173519524712245	0.201205299850242	0.204777147605146	0.197992099873789	0.000302978967030556	0.000366569588828517	0.000374764833629363
136	9.10992249055047	0.17	4.07608389473567	3.88281842826404	4.2693493612073	0.179922455915304	9.56018018718028	9.12550182665931	9.99485854770126	1.99	1.46	2.68	3.71504399099362	3.89200403789765	4.06896408480168	4.399604454527	4.60917241994537	4.81874038536373	4.49065609440832	4.70523221960064	4.91828949711888	4.07608389473567	2.1888169655245	0.0617532560811143	6.90461603275683	-0.00550477349531333	-0.00256770905558802	-0.00818352958938416	0.17668904555937	0.180164198579592	0.173519524712245	0.201205299850242	0.204777147605146	0.197992099873789	0.000302978967030556	0.000366569588828517	0.000374764833629363
136	9.10992249055047	0.17	4.07720503613206	3.88705373294519	4.26735633931893	0.194513029201459	10.0573078089192	9.62144097756064	10.4931746402778	2	1.49	2.69	3.90083453571714	4.07754864670139	4.25426275768564	4.61550347954129	4.82459324909285	5.0336830186444	4.71588983578527	4.92881371287277	5.14521306731242	4.07720503613206	2.20813046671967	0.0156497400173117	6.94915247106353	-0.00550477349531333	-0.00256770905558802	-0.00818352958938416	0.17668904555937	0.180164198579592	0.173519524712245	0.201205299850242	0.204777147605146	0.197992099873789	0.000302978967030556	0.000366569588828517	0.000374764833629363
[truncated: 1,356 more rows]
