# Supplementary material for: Re-expressing coefficients from regression models for inclusion in a meta-analysis
Source: BMC Med Res Methodol. 2024 Jan 8;24:6. doi: 10.1186/s12874-023-02132-y (PMC10773134; doi:10.1186/s12874-023-02132-y)
Supplement: Supplementary file 2 — Additional file 2. [file 12874_2023_2132_MOESM2_ESM.zip › Supp_Files_R1/simdata/simdata_scenario_137.csv]

ex_no	errsd	rsquare	beta	b_low_ci	b_hi_ci	lrsquare	lbeta	lb_low_ci	lb_hi_ci	x_median	x_25	x_75	rbl	rb	rbu	altl	alt	altu	dzl	dz	dzu	observed_beta	xlog	error	ylog	RelBias_rb	RelBias_rbl	RelBias_rbu	RelBias_alt	RelBias_altl	RelBias_altu	RelBias_dz	RelBias_dzl	RelBias_dzu	MC_SE_RelBias_rb	MC_SE_RelBias_alt	MC_SE_RelBias_dz
137	9.72667378427265	0.03	0.778380050189755	0.0720223786226033	1.48473772175691	0.0391194215324593	4.32654254770516	0.978700681194976	7.67438441421534	4.06	3.1	5.8	0.215403993454241	0.952236532100375	1.68906907074651	0.231193237071153	1.0220360485585	1.81287886004585	0.235699148566923	1.04162242077291	1.84765973534598	0.778380050189755	4.67269754779324	-0.402323230933732	13.8612648338054	0.0964564817063329	0.146812815393595	0.0775026554331538	0.179111856421001	0.233256887854527	0.158728078515084	0.205142136665238	0.259730542027943	0.184029142315662	0.00243935293526653	0.00265758815405793	0.00273623769561311
137	9.72667378427265	0.03	0.8632227496772	0.122134605529762	1.60431089382464	0.0546717680372435	5.20068077506195	1.82426894532199	8.57709260480191	4.28	3.07	5.23	0.38336944460058	1.0929211426819	1.80247284076322	0.409357367978057	1.16700829624531	1.92465922451256	0.420061257850787	1.19754148987035	1.97391753254126	0.8632227496772	4.50835749910344	1.04591944435118	15.2139477536716	0.0964564817063329	0.146812815393595	0.0775026554331538	0.179111856421001	0.233256887854527	0.158728078515084	0.205142136665238	0.259730542027943	0.184029142315662	0.00243935293526653	0.00265758815405793	0.00273623769561311
137	9.72667378427265	0.03	0.88647137662814	0.0887174085193099	1.68422534473697	0.040918854203117	4.63284443485319	1.13098166118851	8.13470720851787	3.99	2.97	5.78	0.252985256339675	1.03630445758202	1.81962365882437	0.272035758779094	1.11434110241575	1.9566464460524	0.276418479250424	1.13250482069025	1.9891778302692	0.88647137662814	4.45307836492984	-0.153725502214644	13.8046906065037	0.0964564817063329	0.146812815393595	0.0775026554331538	0.179111856421001	0.233256887854527	0.158728078515084	0.205142136665238	0.259730542027943	0.184029142315662	0.00243935293526653	0.00265758815405793	0.00273623769561311
137	9.72667378427265	0.04	0.918891877913462	0.24769789966474	1.59008585616218	0.0520258203192338	5.09759567316328	1.7002508198368	8.49494052648977	4	2.98	5.48	0.379794749347995	1.13867909862399	1.89756344789999	0.408328559921922	1.22422755278352	2.04012654564512	0.416972933134123	1.25017082753995	2.08138768200769	0.918891877913462	4.46100215476583	0.698305228302645	14.6249578072842	0.0964564817063329	0.146812815393595	0.0775026554331538	0.179111856421001	0.233256887854527	0.158728078515084	0.205142136665238	0.259730542027943	0.184029142315662	0.00243935293526653	0.00265758815405793	0.00273623769561311
137	9.72667378427265	0.04	0.959811992562096	0.20499159908636	1.71463238603783	0.0606619900863276	5.88403821524376	2.26899438288685	9.49908204760067	4.5	3.27	5.71	0.455514540118501	1.18125676373263	1.90699898734676	0.484036142649017	1.25522001393514	2.02640388522127	0.495669025874947	1.28564457028556	2.07584981131612	0.959811992562096	4.66108405143219	0.593690326746392	15.0815285625408	0.0964564817063329	0.146812815393595	0.0775026554331538	0.179111856421001	0.233256887854527	0.158728078515084	0.205142136665238	0.259730542027943	0.184029142315662	0.00243935293526653	0.00265758815405793	0.00273623769561311
137	9.72667378427265	0.04	1.04390253238372	0.239854576588789	1.84795048817865	0.041707202686057	4.89862426489788	1.23253384926648	8.56471468052928	4.12	2.96	5.62	0.267581551053065	1.06348517698532	1.85938880291756	0.286750344711873	1.13967027957032	1.99259021442876	0.291857458827457	1.16094723376677	2.03004556023515	1.04390253238372	4.52983532887884	-0.153874917366135	14.0037380642568	0.0964564817063329	0.146812815393595	0.0775026554331538	0.179111856421001	0.233256887854527	0.158728078515084	0.205142136665238	0.259730542027943	0.184029142315662	0.00243935293526653	0.00265758815405793	0.00273623769561311
137	9.72667378427265	0.04	1.10255195690234	0.29768769471325	1.90741621909143	0.0650394069968587	6.29954744364116	2.57045474390275	10.0286401433796	4.1	3.11	5.75	0.561133596271824	1.37519935735896	2.18926511844609	0.601706427846307	1.47463331083843	2.34756019383055	0.613757539262954	1.50451181069587	2.39500293780662	1.10255195690234	4.51810396692484	-0.859254992238977	13.2949149393993	0.0964564817063329	0.146812815393595	0.0775026554331538	0.179111856421001	0.233256887854527	0.158728078515084	0.205142136665238	0.259730542027943	0.184029142315662	0.00243935293526653	0.00265758815405793	0.00273623769561311
137	9.72667378427265	0.04	1.11720594310611	0.253463751553854	1.98094813465836	0.0411179495343917	4.9841959452762	1.22627673635368	8.74211515419871	3.97	3.03	5.16	0.275269082037922	1.11882987084377	1.96239065964962	0.296118782284074	1.2035733780362	2.11102797378832	0.303852893843009	1.23471122244299	2.1662429735322	1.11720594310611	4.29561976629815	0.596423339968763	14.4042266434855	0.0964564817063329	0.146812815393595	0.0775026554331538	0.179111856421001	0.233256887854527	0.158728078515084	0.205142136665238	0.259730542027943	0.184029142315662	0.00243935293526653	0.00265758815405793	0.00273623769561311
137	9.72667378427265	0.04	1.12834982274392	0.302452499164612	1.95424714632323	0.0502402318614591	5.58066888750229	1.79229543848213	9.36904233652244	3.79	3.12	5.08	0.420074145068531	1.30798453284768	2.19589492062683	0.45422063914425	1.414306444411	2.37439224967776	0.467014632117845	1.45461167992183	2.44140054229291	1.12834982274392	4.32344697431175	-0.930529169284111	12.995058463662	0.0964564817063329	0.146812815393595	0.0775026554331538	0.179111856421001	0.233256887854527	0.158728078515084	0.205142136665238	0.259730542027943	0.184029142315662	0.00243935293526653	0.00265758815405793	0.00273623769561311
137	9.72667378427265	0.05	1.05700543641274	0.370606471603477	1.74340440122201	0.0767311519048102	6.10771348513089	2.79988982199769	9.41553714826409	3.97	2.97	5.29	0.628641070540946	1.37132522633	2.11400938211906	0.676273056389156	1.47523021573459	2.27418737508002	0.691893876066386	1.50959802687069	2.32654913808161	1.05700543641274	4.43638298324908	-0.60617094216791	13.2424255920006	0.0964564817063329	0.146812815393595	0.0775026554331538	0.179111856421001	0.233256887854527	0.158728078515084	0.205142136665238	0.259730542027943	0.184029142315662	0.00243935293526653	0.00265758815405793	0.00273623769561311
137	9.72667378427265	0.05	1.07170527866391	0.363050161147252	1.78036039618057	0.0872967292486059	6.45271485946126	3.19514488615774	9.71028483276478	3.93	2.91	5.41	0.72451512874298	1.46318545910018	2.20185578945738	0.780314301408747	1.57587397978852	2.3714336581683	0.796110309823089	1.60695483529906	2.41720645126703	1.07170527866391	4.48400497714231	0.0642819801547543	13.9275036915551	0.0964564817063329	0.146812815393595	0.0775026554331538	0.179111856421001	0.233256887854527	0.158728078515084	0.205142136665238	0.259730542027943	0.184029142315662	0.00243935293526653	0.00265758815405793	0.00273623769561311
137	9.72667378427265	0.05	1.07298394196577	0.316672585378983	1.82929529855255	0.0467679993277229	4.79254004860841	1.41441187897522	8.1706682182416	3.72	2.89	4.98	0.336951695273458	1.14171445959189	1.94647722391032	0.365071053189564	1.23699303506011	2.10891501693066	0.374098895381213	1.26766733888526	2.16198269148589	1.07298394196577	4.17206657901555	0.45341294574924	13.852178443217	0.0964564817063329	0.146812815393595	0.0775026554331538	0.179111856421001	0.233256887854527	0.158728078515084	0.205142136665238	0.259730542027943	0.184029142315662	0.00243935293526653	0.00265758815405793	0.00273623769561311
137	9.72667378427265	0.05	1.09692638679631	0.32870609318899	1.86514668040362	0.0541340159262617	5.3187552560129	1.84759113124696	8.78991938077884	4.11	2.96	5.56	0.402064198063598	1.15744280784791	1.91282141763222	0.430982291355489	1.24069080470656	2.05039931805763	0.438884968948259	1.26410807957292	2.09064216193402	1.09692638679631	4.4912594679978	0.355156916056241	14.4519252996417	0.0964564817063329	0.146812815393595	0.0775026554331538	0.179111856421001	0.233256887854527	0.158728078515084	0.205142136665238	0.259730542027943	0.184029142315662	0.00243935293526653	0.00265758815405793	0.00273623769561311
137	9.72667378427265	0.05	1.10765663059727	0.324487367432488	1.89082589376204	0.0553840403298526	5.12202298104742	1.81937484650792	8.42467111558693	3.78	2.85	4.87	0.427018789586283	1.20217120611406	1.97732362264183	0.461808621840955	1.30011381571825	2.13841900959554	0.47378235208521	1.33328854182485	2.19459387253627	1.10765663059727	4.0728615345784	-1.45700519372453	11.6335603392932	0.0964564817063329	0.146812815393595	0.0775026554331538	0.179111856421001	0.233256887854527	0.158728078515084	0.205142136665238	0.259730542027943	0.184029142315662	0.00243935293526653	0.00265758815405793	0.00273623769561311
137	9.72667378427265	0.05	1.10798190012709	0.33366813741576	1.88229566283841	0.0731315927747444	5.80235129195083	2.57723036118358	9.02747222271807	3.97	3.05	5.44	0.578718832287282	1.30292193308489	2.0271250338825	0.622576998361522	1.40166378030828	2.18075056225503	0.63675306419901	1.43304852221866	2.2304795388752	1.10798190012709	4.36382848285862	-0.566209364451796	13.2089097794284	0.0964564817063329	0.146812815393595	0.0775026554331538	0.179111856421001	0.233256887854527	0.158728078515084	0.205142136665238	0.259730542027943	0.184029142315662	0.00243935293526653	0.00265758815405793	0.00273623769561311
137	9.72667378427265	0.05	1.11432605500825	0.381794841327839	1.84685726868867	0.0669950700891907	5.77330480853149	2.40950226134403	9.13710735571894	3.95	3	5.27	0.543906966047355	1.30323210434481	2.06255724264227	0.585486251318651	1.40285844271487	2.22023063411109	0.59955743625469	1.43683666846657	2.27263754031059	1.11432605500825	4.38449666452227	0.524882758020443	14.2273910183669	0.0964564817063329	0.146812815393595	0.0775026554331538	0.179111856421001	0.233256887854527	0.158728078515084	0.205142136665238	0.259730542027943	0.184029142315662	0.00243935293526653	0.00265758815405793	0.00273623769561311
137	9.72667378427265	0.05	1.11469834943972	0.386854387161341	1.84254231171811	0.0486534465539973	5.13524249554328	1.5898935417452	8.68059144934136	4.15	3.04	5.57	0.343187007049579	1.10846950204276	1.87375199703595	0.367535152260852	1.18711227068961	2.00668938911837	0.375216169242984	1.21155583268563	2.04734462104929	1.11469834943972	4.53883519050721	-0.653142588466137	13.4912496351126	0.0964564817063329	0.146812815393595	0.0775026554331538	0.179111856421001	0.233256887854527	0.158728078515084	0.205142136665238	0.259730542027943	0.184029142315662	0.00243935293526653	0.00265758815405793	0.00273623769561311
137	9.72667378427265	0.05	1.14216022078059	0.324206371391508	1.96011407016967	0.0547082751889169	5.68839467848944	1.99665049223741	9.38013886474146	3.93	2.98	5.44	0.452278068843004	1.28852604399534	2.12477401914768	0.487050862803775	1.38759264422992	2.28813442565607	0.497288793862709	1.41701929112214	2.33655597616245	1.14216022078059	4.35863815964561	-0.860860936836859	13.0341929532888	0.0964564817063329	0.146812815393595	0.0775026554331538	0.179111856421001	0.233256887854527	0.158728078515084	0.205142136665238	0.259730542027943	0.184029142315662	0.00243935293526653	0.00265758815405793	0.00273623769561311
137	9.72667378427265	0.05	1.14232243004099	0.3651187451537	1.91952611492828	0.0753018240782607	6.57349382346194	2.97700286387754	10.1699847830463	3.79	2.93	5.06	0.696523359554733	1.53798710020937	2.379450840864	0.752981233276575	1.6626512342952	2.57232123531382	0.771373768424725	1.70349787666255	2.63565199641667	1.14232243004099	4.31297238546825	0.257966840269903	13.8579875995484	0.0964564817063329	0.146812815393595	0.0775026554331538	0.179111856421001	0.233256887854527	0.158728078515084	0.205142136665238	0.259730542027943	0.184029142315662	0.00243935293526653	0.00265758815405793	0.00273623769561311
137	9.72667378427265	0.05	1.14380072935008	0.329136529447125	1.95846492925304	0.0566724920051969	5.74614462794458	2.08592530969459	9.40636394619457	3.81	2.99	5.21	0.486565981521868	1.34035408068941	2.19414217985695	0.52581239542791	1.44846704589683	2.37112169636575	0.538658482311257	1.48495304266291	2.42853649103391	1.14380072935008	4.31807086552541	0.785634539298284	14.6430545643128	0.0964564817063329	0.146812815393595	0.0775026554331538	0.179111856421001	0.233256887854527	0.158728078515084	0.205142136665238	0.259730542027943	0.184029142315662	0.00243935293526653	0.00265758815405793	0.00273623769561311
137	9.72667378427265	0.05	1.16630910236784	0.345509691839051	1.98710851289664	0.0612023406370355	6.00044816615516	2.33125029160655	9.66964604070377	4.07	3.05	5.21	0.511969760934315	1.31776841988431	2.12356707883431	0.549360726948355	1.41400971763664	2.27865870832493	0.563643475705886	1.45037592020366	2.33568598580564	1.16630910236784	4.39359440284093	0.030226049674729	13.9348229699374	0.0964564817063329	0.146812815393595	0.0775026554331538	0.179111856421001	0.233256887854527	0.158728078515084	0.205142136665238	0.259730542027943	0.184029142315662	0.00243935293526653	0.00265758815405793	0.00273623769561311
137	9.72667378427265	0.05	1.18501664620296	0.380840278841076	1.98919301356485	0.053444428061916	5.59157839662439	1.91755666257554	9.26560013067324	4.12	3	5.56	0.416502351768073	1.21451720188626	2.01253205200445	0.446363920693757	1.3015932747622	2.15682262883064	0.455496957654451	1.32849187521541	2.2020618082668	1.18501664620296	4.45530371309458	-0.440802391570112	13.526226896736	0.0964564817063329	0.146812815393595	0.0775026554331538	0.179111856421001	0.233256887854527	0.158728078515084	0.205142136665238	0.259730542027943	0.184029142315662	0.00243935293526653	0.00265758815405793	0.00273623769561311
137	9.72667378427265	0.05	1.22075220501862	0.359670813104104	2.08183359693314	0.0527201449421171	5.83578323028625	1.97357694512541	9.69798951544708	3.87	2.89	4.85	0.453270285310893	1.34030098818178	2.22733169105267	0.488918267066564	1.44571055664939	2.40250284623222	0.501843286559416	1.48362396527628	2.4647520687847	1.22075220501862	4.14949399051756	-0.518630402397621	13.0054626382982	0.0964564817063329	0.146812815393595	0.0775026554331538	0.179111856421001	0.233256887854527	0.158728078515084	0.205142136665238	0.259730542027943	0.184029142315662	0.00243935293526653	0.00265758815405793	0.00273623769561311
137	9.72667378427265	0.05	1.28033974855517	0.387737537734533	2.17294195937581	0.0571727133657602	6.05335813511137	2.21537112975962	9.89134514046311	3.85	2.81	5.21	0.511945576348943	1.39885813157744	2.28577068680594	0.552614981699076	1.50998464777118	2.46735431384328	0.563764698706337	1.54059706956244	2.51770059415489	1.28033974855517	4.23919272751234	0.803944542313134	14.3002397064353	0.0964564817063329	0.146812815393595	0.0775026554331538	0.179111856421001	0.233256887854527	0.158728078515084	0.205142136665238	0.259730542027943	0.184029142315662	0.00243935293526653	0.00265758815405793	0.00273623769561311
137	9.72667378427265	0.05	1.32138395172387	0.457080564665894	2.18568733878185	0.0560719631616491	6.0891647281023	2.18848990965104	9.98983954655356	4.02	3.12	5.38	0.486461846001454	1.35351152462563	2.2205612032498	0.52271295784756	1.45437513411012	2.38603731037269	0.535840194839527	1.49098680083764	2.4462092530428	1.32138395172387	4.42469915535015	0.213768191159172	14.3146275317075	0.0964564817063329	0.146812815393595	0.0775026554331538	0.179111856421001	0.233256887854527	0.158728078515084	0.205142136665238	0.259730542027943	0.184029142315662	0.00243935293526653	0.00265758815405793	0.00273623769561311
137	9.72667378427265	0.05	1.36297565453681	0.432699914856659	2.29325139421696	0.0533334955637695	6.12105419984508	2.0947167780272	10.147391621663	3.83	2.89	5.25	0.486130462473623	1.42054092477325	2.35495138707288	0.525018003094374	1.53417573513767	2.54333346718097	0.536137349081871	1.56771612192262	2.59731829419118	1.36297565453681	4.22741253976996	-0.423539476222212	13.1732145772315	0.0964564817063329	0.146812815393595	0.0775026554331538	0.179111856421001	0.233256887854527	0.158728078515084	0.205142136665238	0.259730542027943	0.184029142315662	0.00243935293526653	0.00265758815405793	0.00273623769561311
137	9.72667378427265	0.05	1.36669042001392	0.480109009642183	2.25327183038566	0.0444053131915444	5.83918407504317	1.60999577386741	10.0683723762189	4.14	3.1	5.33	0.348284337805941	1.26316875603854	2.17805317427114	0.373085118347997	1.3531170187237	2.33314891909939	0.382376407183074	1.38744880494384	2.39082020546999	1.36669042001392	4.54028759448304	0.0649994898737323	14.3422897474197	0.0964564817063329	0.146812815393595	0.0775026554331538	0.179111856421001	0.233256887854527	0.158728078515084	0.205142136665238	0.259730542027943	0.184029142315662	0.00243935293526653	0.00265758815405793	0.00273623769561311
137	9.72667378427265	0.06	1.04284185893608	0.408447651247356	1.67723606662479	0.124389764076382	7.92597744440236	4.64274684652069	11.209208042284	3.9	2.82	5.09	1.05940572088356	1.80859007087292	2.55777442086228	1.14184387605023	1.94932635911118	2.75680884217213	1.16742107495665	1.99293353547098	2.81853844457943	1.04284185893608	4.37090595807377	-0.88351012764012	12.6586057412198	0.0964564817063329	0.146812815393595	0.0775026554331538	0.179111856421001	0.233256887854527	0.158728078515084	0.205142136665238	0.259730542027943	0.184029142315662	0.00243935293526653	0.00265758815405793	0.00273623769561311
137	9.72667378427265	0.06	1.06223765878189	0.425429904774952	1.69904541278883	0.0723940135591831	6.02415588861148	2.65739628812267	9.39091548910029	4.02	3.12	5.35	0.590773736916835	1.33924815880539	2.08772258069394	0.6348083789649	1.43907201623395	2.243335653503	0.650923703579164	1.47527326877584	2.30031461589796	1.06223765878189	4.56647969353249	0.0180307924191292	14.2496608360996	0.0964564817063329	0.146812815393595	0.0775026554331538	0.179111856421001	0.233256887854527	0.158728078515084	0.205142136665238	0.259730542027943	0.184029142315662	0.00243935293526653	0.00265758815405793	0.00273623769561311
137	9.72667378427265	0.06	1.16637745399455	0.432523392362858	1.90023151562623	0.078826348104889	6.15137211776276	2.86820861255951	9.43453562296601	4.25	3.19	5.58	0.606491447305679	1.300726370558	1.99496129381033	0.648041422217614	1.38983751681418	2.13163361141075	0.664138718128287	1.42296035499996	2.17846898993108	1.16637745399455	4.51064616631868	0.526613523990436	14.725921765148	0.0964564817063329	0.146812815393595	0.0775026554331538	0.179111856421001	0.233256887854527	0.158728078515084	0.205142136665238	0.259730542027943	0.184029142315662	0.00243935293526653	0.00265758815405793	0.00273623769561311
137	9.72667378427265	0.06	1.18591989157207	0.427571662280854	1.94426812086329	0.0519657387588603	5.36197367366475	1.78625286068098	8.93769448664851	3.92	2.96	5.17	0.40614304609068	1.21916015857352	2.03217727105636	0.43756247103576	1.31347498549728	2.18938749995881	0.44846706381591	1.34466620139553	2.24315406939007	1.18591989157207	4.32214106650062	-0.923399503095223	12.7582576595507	0.0964564817063329	0.146812815393595	0.0775026554331538	0.179111856421001	0.233256887854527	0.158728078515084	0.205142136665238	0.259730542027943	0.184029142315662	0.00243935293526653	0.00265758815405793	0.00273623769561311
137	9.72667378427265	0.06	1.1897413900997	0.46125709117734	1.91822568902206	0.0943213384730094	7.19618475854046	3.71465704223738	10.6777124748435	3.91	2.77	5.26	0.845886178224042	1.6386851205864	2.43148406294876	0.911487186517421	1.76577006292643	2.62005293933543	0.927811320612274	1.79742052713447	2.66775029410035	1.1897413900997	4.34439477005372	0.893452015459777	14.5459343913301	0.0964564817063329	0.146812815393595	0.0775026554331538	0.179111856421001	0.233256887854527	0.158728078515084	0.205142136665238	0.259730542027943	0.184029142315662	0.00243935293526653	0.00265758815405793	0.00273623769561311
137	9.72667378427265	0.06	1.20457515216604	0.429849778126781	1.97930052620529	0.0635382347683349	6.60612481691875	2.64644847105983	10.5658011627777	3.97	3.16	5.47	0.5947736643165	1.4846875377541	2.37460141119171	0.639912740365605	1.59736472522315	2.55481671008069	0.655674599478586	1.63726860070476	2.61942993063151	1.20457515216604	4.52924642028622	0.749962018399693	14.9132492658931	0.0964564817063329	0.146812815393595	0.0775026554331538	0.179111856421001	0.233256887854527	0.158728078515084	0.205142136665238	0.259730542027943	0.184029142315662	0.00243935293526653	0.00265758815405793	0.00273623769561311
137	9.72667378427265	0.06	1.22192834886557	0.495514244857236	1.9483424528739	0.0909812697330577	6.83344679300977	3.46107306008576	10.2058205259338	3.94	2.84	5.2	0.783566788270231	1.54705256533403	2.31053834239783	0.843755888498088	1.66588825784495	2.48802062719182	0.861539404454654	1.70109148900705	2.53929085938202	1.22192834886557	4.33892146864436	-0.927456475805202	12.8454152691613	0.0964564817063329	0.146812815393595	0.0775026554331538	0.179111856421001	0.233256887854527	0.158728078515084	0.205142136665238	0.259730542027943	0.184029142315662	0.00243935293526653	0.00265758815405793	0.00273623769561311
137	9.72667378427265	0.06	1.23135554919632	0.485447000430562	1.97726409796208	0.101254407244528	7.56923842958746	4.04837591890553	11.0901009402694	4.17	3.19	5.14	0.870063653216976	1.6267558576669	2.38344806211682	0.931339326307657	1.74132283189251	2.55130633747736	0.958142734312537	1.79020760594978	2.62391189046272	1.23135554919632	4.50973045291536	-0.433336886097163	13.7126901714486	0.0964564817063329	0.146812815393595	0.0775026554331538	0.179111856421001	0.233256887854527	0.158728078515084	0.205142136665238	0.259730542027943	0.184029142315662	0.00243935293526653	0.00265758815405793	0.00273623769561311
137	9.72667378427265	0.06	1.24175830819716	0.451656494843579	2.03186012155074	0.0649721177335588	6.15207316942198	2.50826317153945	9.79588316730451	3.96	3.07	5.04	0.564721275426378	1.38510450026665	2.20548772510692	0.607705750436213	1.49053348332164	2.37336121620706	0.624812271574773	1.53136257910949	2.43810594762414	1.24175830819716	4.35088023230496	1.17580025485256	15.0820859970663	0.0964564817063329	0.146812815393595	0.0775026554331538	0.179111856421001	0.233256887854527	0.158728078515084	0.205142136665238	0.259730542027943	0.184029142315662	0.00243935293526653	0.00265758815405793	0.00273623769561311
137	9.72667378427265	0.06	1.24606094379225	0.475727956305092	2.0163939312794	0.0707663772517923	6.52362279170157	2.83279927559664	10.2144463078065	3.84	2.97	4.97	0.65590625426601	1.51047941391758	2.36505257356914	0.708178221699166	1.63085596196728	2.55353370223539	0.727043445798852	1.67446484936862	2.6228052814638	1.24606094379225	4.24440348259054	0.82740566467853	14.4035801540805	0.0964564817063329	0.146812815393595	0.0775026554331538	0.179111856421001	0.233256887854527	0.158728078515084	0.205142136665238	0.259730542027943	0.184029142315662	0.00243935293526653	0.00265758815405793	0.00273623769561311
137	9.72667378427265	0.06	1.24970002489664	0.500431602011527	1.99896844778175	0.0759989391879764	5.92965880304672	2.7015539276287	9.15776367846474	3.88	2.83	5.43	0.619952674122277	1.36073827510385	2.10152387608543	0.668643847401677	1.46761085732926	2.26657786725684	0.679946100288237	1.49326836527898	2.30568641083226	1.24970002489664	4.31669133857009	1.23676521127278	14.7565324067937	0.0964564817063329	0.146812815393595	0.0775026554331538	0.179111856421001	0.233256887854527	0.158728078515084	0.205142136665238	0.259730542027943	0.184029142315662	0.00243935293526653	0.00265758815405793	0.00273623769561311
137	9.72667378427265	0.06	1.25527468240863	0.481391861522685	2.02915750329457	0.0771319088052124	6.36244153639949	2.92637122752558	9.79851184527339	4.16	3.11	5.59	0.630072364151699	1.36988723197838	2.10970209980506	0.674583091306316	1.46666131743962	2.25873954357293	0.689693352868164	1.49898948624611	2.30998196846861	1.25527468240863	4.43683694938277	0.634591714556888	14.614455147276	0.0964564817063329	0.146812815393595	0.0775026554331538	0.179111856421001	0.233256887854527	0.158728078515084	0.205142136665238	0.259730542027943	0.184029142315662	0.00243935293526653	0.00265758815405793	0.00273623769561311
137	9.72667378427265	0.06	1.26273948949526	0.514688195895016	2.01079078309551	0.0660834631327107	6.09892176116414	2.51922565531296	9.67861786701533	4.22	3.22	5.69	0.536033019467745	1.29770965147155	2.05938628347535	0.573148624512579	1.38756471102499	2.2019807975374	0.587401493126528	1.41893936494335	2.25418862965257	1.26273948949526	4.67668886540393	0.20636947269755	14.7169149056241	0.0964564817063329	0.146812815393595	0.0775026554331538	0.179111856421001	0.233256887854527	0.158728078515084	0.205142136665238	0.259730542027943	0.184029142315662	0.00243935293526653	0.00265758815405793	0.00273623769561311
137	9.72667378427265	0.06	1.3052804834704	0.524514516859207	2.0860464500816	0.0646456044456845	6.02824677911451	2.44814742054945	9.60834613767957	3.95	3.1	5.49	0.551893533858027	1.35896653525346	2.16603953664889	0.593990586850891	1.4626250902834	2.33125959371591	0.607810078375044	1.49586827969917	2.38483431832718	1.3052804834704	4.35144780633676	0.100081662537437	13.9413780187082	0.0964564817063329	0.146812815393595	0.0775026554331538	0.179111856421001	0.233256887854527	0.158728078515084	0.205142136665238	0.259730542027943	0.184029142315662	0.00243935293526653	0.00265758815405793	0.00273623769561311
137	9.72667378427265	0.06	1.31678223106232	0.493922496408363	2.13964196571628	0.12964934365232	8.95475937898652	5.33231812285747	12.5772006351156	3.98	3.17	5.22	1.19498414964268	2.00678115506332	2.81857816048397	1.2852469250566	2.15836277793131	3.03147863080603	1.32109661939563	2.21891807009233	3.11468153315308	1.31678223106232	4.3947558902282	0.383571258957503	14.1979949281568	0.0964564817063329	0.146812815393595	0.0775026554331538	0.179111856421001	0.233256887854527	0.158728078515084	0.205142136665238	0.259730542027943	0.184029142315662	0.00243935293526653	0.00265758815405793	0.00273623769561311
137	9.72667378427265	0.06	1.32927835254303	0.521387066780927	2.13716963830514	0.080637199616851	6.97823424220894	3.2994293942384	10.6570390901795	3.87	2.88	5.17	0.758067941410296	1.60330015726591	2.44853237312151	0.817724393503488	1.72947248800054	2.64122058249758	0.835728580686738	1.76728844939643	2.70089289350518	1.32927835254303	4.2378574044909	0.313002029065438	13.8642628130535	0.0964564817063329	0.146812815393595	0.0775026554331538	0.179111856421001	0.233256887854527	0.158728078515084	0.205142136665238	0.259730542027943	0.184029142315662	0.00243935293526653	0.00265758815405793	0.00273623769561311
137	9.72667378427265	0.06	1.33033448717381	0.509359696765052	2.15130927758258	0.076772257606175	6.62508921108405	3.03810504627141	10.2120733758967	3.81	2.95	5.03	0.708458288866947	1.54491016426039	2.38136203965383	0.765574457427119	1.66946139153637	2.57334832564562	0.785711310200458	1.7132415930263	2.63849467205405	1.33033448717381	4.20823334874763	-1.05475782918558	12.4170678369785	0.0964564817063329	0.146812815393595	0.0775026554331538	0.179111856421001	0.233256887854527	0.158728078515084	0.205142136665238	0.259730542027943	0.184029142315662	0.00243935293526653	0.00265758815405793	0.00273623769561311
137	9.72667378427265	0.06	1.43696497725062	0.585435335152065	2.28849461934917	0.0910132915890285	7.28502135048786	3.69048693406493	10.8795557669108	3.89	3.05	5.3	0.84454316581063	1.66712824195323	2.48971331809584	0.910572697257918	1.79747053958234	2.68436838190676	0.933039887799946	1.84164596082701	2.75083904563981	1.43696497725062	4.33022701907295	-0.932188729284841	12.8163964137705	0.0964564817063329	0.146812815393595	0.0775026554331538	0.179111856421001	0.233256887854527	0.158728078515084	0.205142136665238	0.259730542027943	0.184029142315662	0.00243935293526653	0.00265758815405793	0.00273623769561311
137	9.72667378427265	0.06	1.50849463615024	0.613913154036779	2.40307611826369	0.0664812680252698	6.44940001550755	2.67614075013741	10.2226592808777	3.94	2.94	5.18	0.604928603941933	1.45785551355762	2.31078242317331	0.651277791499706	1.56955533761901	2.48783288373832	0.666624841839077	1.60635296461952	2.5468858596171	1.50849463615024	4.22006844593402	-0.374585401740202	13.1962170659854	0.0964564817063329	0.146812815393595	0.0775026554331538	0.179111856421001	0.233256887854527	0.158728078515084	0.205142136665238	0.259730542027943	0.184029142315662	0.00243935293526653	0.00265758815405793	0.00273623769561311
137	9.72667378427265	0.07	1.06886913515415	0.442503296188026	1.69523497412028	0.10554530760857	6.50303239082888	3.547327385038	9.45873739661975	4.24	2.9	5.91	0.75168116546821	1.37799713306231	2.0043131006564	0.803364040627064	1.47274322631177	2.14212241199648	0.814049947188324	1.49200142208384	2.17043136975936	1.06886913515415	4.66441490117857	0.569711783448292	14.6379740177389	0.0964564817063329	0.146812815393595	0.0775026554331538	0.179111856421001	0.233256887854527	0.158728078515084	0.205142136665238	0.259730542027943	0.184029142315662	0.00243935293526653	0.00265758815405793	0.00273623769561311
137	9.72667378427265	0.07	1.09360928802739	0.470832857093593	1.71638571896118	0.0855855013553195	6.28977482649029	3.0798710646586	9.49967858832198	3.99	3.02	5.61	0.688320375705118	1.40570175854108	2.12308314137705	0.740077438840747	1.51140107710643	2.28272471537211	0.75508337070317	1.54236436051382	2.33082711984568	1.09360928802739	4.66670135390315	1.17799544784808	15.4013872608161	0.0964564817063329	0.146812815393595	0.0775026554331538	0.179111856421001	0.233256887854527	0.158728078515084	0.205142136665238	0.259730542027943	0.184029142315662	0.00243935293526653	0.00265758815405793	0.00273623769561311
137	9.72667378427265	0.07	1.15929344685034	0.476832436927269	1.84175445677341	0.082501704561885	7.24694780427281	3.47373093735817	11.0201646711874	3.77	2.89	5.16	0.817311499727935	1.70508709084556	2.59286268196319	0.884164130141909	1.84455601688647	2.80494790363103	0.904289231899203	1.88559650013267	2.8697979904791	1.15929344685034	4.47061223368553	0.13547159523201	14.0361803449027	0.0964564817063329	0.146812815393595	0.0775026554331538	0.179111856421001	0.233256887854527	0.158728078515084	0.205142136665238	0.259730542027943	0.184029142315662	0.00243935293526653	0.00265758815405793	0.00273623769561311
137	9.72667378427265	0.07	1.23342731027173	0.525258851830699	1.94159576871277	0.0951330843977798	7.22993243747074	3.74859382997161	10.7112710449699	4	3.07	5.34	0.837254003362719	1.61481615557165	2.39237830778058	0.900145211963703	1.73611475705268	2.57208430214167	0.922215832525963	1.77809232213563	2.63343506773037	1.23342731027173	4.47772523862806	2.13962349785187	16.1042056141068	0.0964564817063329	0.146812815393595	0.0775026554331538	0.179111856421001	0.233256887854527	0.158728078515084	0.205142136665238	0.259730542027943	0.184029142315662	0.00243935293526653	0.00265758815405793	0.00273623769561311
137	9.72667378427265	0.07	1.23751150316673	0.547000675555677	1.92802233077779	0.0928275758357559	6.36498598162335	3.25835743530906	9.47161452793765	3.72	2.66	4.97	0.776673647107194	1.51718065751883	2.25768766793047	0.841548316324492	1.64390903779286	2.44626975926123	0.859220112236971	1.67649713674957	2.49448217800366	1.23751150316673	4.06913989210342	0.339288320742106	13.3363687608197	0.0964564817063329	0.146812815393595	0.0775026554331538	0.179111856421001	0.233256887854527	0.158728078515084	0.205142136665238	0.259730542027943	0.184029142315662	0.00243935293526653	0.00265758815405793	0.00273623769561311
137	9.72667378427265	0.07	1.25593675365705	0.520607157824388	1.99126634948972	0.0879265494609636	6.14946874966773	3.05719486786	9.24174263147546	4.11	3	5.92	0.666255261272778	1.34015530104778	2.01405534082279	0.714291586264697	1.43677913176665	2.1592666772686	0.725506714603031	1.45913648526231	2.19175683679753	1.25593675365705	4.48467621791774	-1.09126190658928	12.8294051978552	0.0964564817063329	0.146812815393595	0.0775026554331538	0.179111856421001	0.233256887854527	0.158728078515084	0.205142136665238	0.259730542027943	0.184029142315662	0.00243935293526653	0.00265758815405793	0.00273623769561311
137	9.72667378427265	0.07	1.27012616234722	0.562840655380306	1.97741166931414	0.0943132174512819	7.19139724983343	3.71202035105598	10.6707741486109	4.12	3.08	5.45	0.806312056498584	1.56209011730281	2.31786817810703	0.86412671107666	1.67409600859987	2.48406530612307	0.884017418698162	1.71413446930262	2.5425166527269	1.27012616234722	4.52438725016749	-1.19699049565906	12.8519254581077	0.0964564817063329	0.146812815393595	0.0775026554331538	0.179111856421001	0.233256887854527	0.158728078515084	0.205142136665238	0.259730542027943	0.184029142315662	0.00243935293526653	0.00265758815405793	0.00273623769561311
137	9.72667378427265	0.07	1.27326052958561	0.570379199992697	1.97614185917852	0.0982663307927979	8.06963441513598	4.25303926225719	11.8862295680148	4.2	3.15	5.71	0.908899306475371	1.72452796016143	2.5401566138475	0.972300173794416	1.84482353923298	2.71734690467154	0.993680220342766	1.88503129573219	2.77747100243972	1.27326052958561	4.80461435489114	0.383540594852321	15.0484242225185	0.0964564817063329	0.146812815393595	0.0775026554331538	0.179111856421001	0.233256887854527	0.158728078515084	0.205142136665238	0.259730542027943	0.184029142315662	0.00243935293526653	0.00265758815405793	0.00273623769561311
137	9.72667378427265	0.07	1.29049567916006	0.537477107297176	2.04351425102295	0.0949598837980418	7.50614342904513	3.88816354397603	11.1241233141142	3.81	2.92	4.96	0.905969121597131	1.74898357337101	2.59199802514489	0.978915177518399	1.88980675432401	2.80069833112962	1.00443292398024	1.93758218493948	2.87185116002017	1.29049567916006	4.28946408598777	-0.933036121608684	12.6205359042901	0.0964564817063329	0.146812815393595	0.0775026554331538	0.179111856421001	0.233256887854527	0.158728078515084	0.205142136665238	0.259730542027943	0.184029142315662	0.00243935293526653	0.00265758815405793	0.00273623769561311
137	9.72667378427265	0.07	1.29083582564657	0.56095221767754	2.02071943361559	0.0868607972149424	6.80287195056807	3.35910030023097	10.2466436009052	4.02	3.24	5.82	0.746170906136764	1.51115021106656	2.27612951599635	0.80171407659059	1.62363660401528	2.44555913143997	0.81937281285359	1.6593680135591	2.50043173361711	1.29083582564657	4.67626769315406	-1.80672086752766	12.5963563997497	0.0964564817063329	0.146812815393595	0.0775026554331538	0.179111856421001	0.233256887854527	0.158728078515084	0.205142136665238	0.259730542027943	0.184029142315662	0.00243935293526653	0.00265758815405793	0.00273623769561311
137	9.72667378427265	0.07	1.29506782892428	0.531723083291431	2.05841257455712	0.0739493211204978	6.49678006323946	2.90728047514704	10.0862796513319	4.06	3.04	5.38	0.640318355348031	1.43089308400524	2.22146781266244	0.687309191476838	1.53590157215296	2.38449395282908	0.703690771684341	1.57197778316202	2.44028144277788	1.29506782892428	4.51215854675454	-0.275148412319447	13.7961304953716	0.0964564817063329	0.146812815393595	0.0775026554331538	0.179111856421001	0.233256887854527	0.158728078515084	0.205142136665238	0.259730542027943	0.184029142315662	0.00243935293526653	0.00265758815405793	0.00273623769561311
137	9.72667378427265	0.07	1.30791634563686	0.555885608557448	2.05994708271627	0.0994666247911845	7.30419062164705	3.87281093335888	10.7355703099352	3.89	3	5.53	0.886822092959119	1.67256231350376	2.45830253404841	0.956228313527841	1.80346368568161	2.65069905783537	0.975480414637934	1.84082564104174	2.70674191522959	1.30791634563686	4.52306608840517	-0.127653380879	13.858632720937	0.0964564817063329	0.146812815393595	0.0775026554331538	0.179111856421001	0.233256887854527	0.158728078515084	0.205142136665238	0.259730542027943	0.184029142315662	0.00243935293526653	0.00265758815405793	0.00273623769561311
137	9.72667378427265	0.07	1.30959897316623	0.542855063603722	2.07634288272873	0.0946121819885853	6.98958372261836	3.61375373283736	10.3654137123993	4.09	3.01	5.28	0.790951677823798	1.5298283672347	2.26870505664561	0.8483926642312	1.64092851773917	2.43346437124714	0.868485226574317	1.67974102969896	2.49174590554519	1.30959897316623	4.46498218924905	0.761419586088148	14.6949634195585	0.0964564817063329	0.146812815393595	0.0775026554331538	0.179111856421001	0.233256887854527	0.158728078515084	0.205142136665238	0.259730542027943	0.184029142315662	0.00243935293526653	0.00265758815405793	0.00273623769561311
137	9.72667378427265	0.07	1.31652922506783	0.593385568385144	2.03967288175051	0.103684732626871	8.01134264211805	4.33374883631096	11.6889364479251	4.44	3.24	5.88	0.87949247470669	1.62582462255412	2.37215677040156	0.935616592042507	1.72957533618487	2.52353408032723	0.955589406509395	1.76650515984983	2.57710968474458	1.31652922506783	4.96862205510087	0.346450005974425	15.4027664158618	0.0964564817063329	0.146812815393595	0.0775026554331538	0.179111856421001	0.233256887854527	0.158728078515084	0.205142136665238	0.259730542027943	0.184029142315662	0.00243935293526653	0.00265758815405793	0.00273623769561311
137	9.72667378427265	0.07	1.32558180740946	0.570406535219515	2.0807570795994	0.0734780405752933	6.27239382269207	2.79488808536227	9.74989956002187	4.09	3.12	5.32	0.611521544477288	1.37239983887415	2.13327813327101	0.655907169733728	1.47201174216749	2.28811631460125	0.673047186588521	1.50899804766713	2.34864153183198	1.32558180740946	4.39880740134772	-0.816473331514815	13.1333977484838	0.0964564817063329	0.146812815393595	0.0775026554331538	0.179111856421001	0.233256887854527	0.158728078515084	0.205142136665238	0.259730542027943	0.184029142315662	0.00243935293526653	0.00265758815405793	0.00273623769561311
137	9.72667378427265	0.07	1.32874840587038	0.580361624649354	2.07713518709141	0.106412150468075	7.20627116818064	3.9458847193796	10.4666576169817	3.82	2.97	5.41	0.916902345797037	1.67451595990702	2.43212957401701	0.990400644979461	1.80874407653378	2.62708750808809	1.01242579360651	1.84693355221406	2.68315836684324	1.32874840587038	4.3302338083825	-0.973024017757274	12.5776270357681	0.0964564817063329	0.146812815393595	0.0775026554331538	0.179111856421001	0.233256887854527	0.158728078515084	0.205142136665238	0.259730542027943	0.184029142315662	0.00243935293526653	0.00265758815405793	0.00273623769561311
137	9.72667378427265	0.07	1.33040018926484	0.593459118671245	2.06734125985844	0.101734823366154	7.34745371745445	3.93874583655514	10.7561615983538	3.72	2.69	5.27	0.937188851547829	1.74825997843122	2.55933110531462	1.01524811034609	1.89387404317135	2.77249997599661	1.03234484815579	1.92531501794293	2.81670981704446	1.33040018926484	4.37126345302717	-0.297192256903619	13.3885859401746	0.0964564817063329	0.146812815393595	0.0775026554331538	0.179111856421001	0.233256887854527	0.158728078515084	0.205142136665238	0.259730542027943	0.184029142315662	0.00243935293526653	0.00265758815405793	0.00273623769561311
137	9.72667378427265	0.07	1.34939007738679	0.550826996054681	2.14795315871889	0.0602285337969905	5.83100107345969	2.23484472739743	9.42715741952194	3.78	2.95	5.16	0.524217121646474	1.36775077103732	2.21128442042817	0.566884317493074	1.47907504414366	2.39126577079424	0.580627628103208	1.51410199952062	2.45003322617596	1.34939007738679	4.23407424846118	0.467431544277709	14.08228300209	0.0964564817063329	0.146812815393595	0.0775026554331538	0.179111856421001	0.233256887854527	0.158728078515084	0.205142136665238	0.259730542027943	0.184029142315662	0.00243935293526653	0.00265758815405793	0.00273623769561311
137	9.72667378427265	0.07	1.40856938877915	0.625990886256486	2.19114789130181	0.0847920440007211	6.75194355795819	3.28859177877848	10.2152953371379	4.15	3.16	5.35	0.709750936949335	1.45721895232307	2.20468696769681	0.760092686159563	1.56057767609955	2.36106266603953	0.779898094565578	1.60016249284434	2.42194765001956	1.40856938877915	4.48480896765613	-0.918530774262386	13.2131418765614	0.0964564817063329	0.146812815393595	0.0775026554331538	0.179111856421001	0.233256887854527	0.158728078515084	0.205142136665238	0.259730542027943	0.184029142315662	0.00243935293526653	0.00265758815405793	0.00273623769561311
137	9.72667378427265	0.07	1.42289983211643	0.598803317050938	2.24699634718193	0.0759003958177159	7.4037271216001	3.37030907684789	11.4371451663523	4.17	3.23	5.38	0.725147546576032	1.59296801430685	2.46078848203767	0.77631409879403	1.70536814786655	2.63442219693907	0.797438288806046	1.75075068073347	2.70755247084519	1.42289983211643	4.68485572001274	-0.227811750691404	14.2596773813784	0.0964564817063329	0.146812815393595	0.0775026554331538	0.179111856421001	0.233256887854527	0.158728078515084	0.205142136665238	0.259730542027943	0.184029142315662	0.00243935293526653	0.00265758815405793	0.00273623769561311
137	9.72667378427265	0.07	1.48449246110874	0.638754836066133	2.33023008615136	0.0812337761721709	7.55758299991018	3.58930054807367	11.5258654517467	4.03	3.03	5.26	0.795318398572558	1.67461173230356	2.55390506603456	0.854274655808511	1.79874923526744	2.74322381472638	0.874833931627773	1.84228631167956	2.8090261103714	1.48449246110874	4.38676642330408	-0.244809558956154	13.6219862476663	0.0964564817063329	0.146812815393595	0.0775026554331538	0.179111856421001	0.233256887854527	0.158728078515084	0.205142136665238	0.259730542027943	0.184029142315662	0.00243935293526653	0.00265758815405793	0.00273623769561311
137	9.72667378427265	0.07	1.50785709533208	0.662620326822664	2.3530938638415	0.0887199807265762	7.6375411073917	3.81586192254173	11.4592202922417	3.89	3.04	5.34	0.872954841715736	1.74724049869695	2.62152615567817	0.94116991473745	1.8837746382761	2.82637936181476	0.962956283148154	1.92952619226819	2.8950013373543	1.50785709533208	4.32588917557233	-0.99814331086035	12.7884531334756	0.0964564817063329	0.146812815393595	0.0775026554331538	0.179111856421001	0.233256887854527	0.158728078515084	0.205142136665238	0.259730542027943	0.184029142315662	0.00243935293526653	0.00265758815405793	0.00273623769561311
137	9.72667378427265	0.07	1.52389920080145	0.678569268256943	2.36922913334596	0.080750723713649	7.106367383445	3.36287844658114	10.8498563203089	3.92	3.05	5.09	0.763432070357992	1.61326936148509	2.46310665261218	0.822340437644168	1.73775334345002	2.65316624925588	0.844352747670373	1.78387922326438	2.72589894149466	1.52389920080145	4.34500188085008	-0.429960338385043	13.315195659234	0.0964564817063329	0.146812815393595	0.0775026554331538	0.179111856421001	0.233256887854527	0.158728078515084	0.205142136665238	0.259730542027943	0.184029142315662	0.00243935293526653	0.00265758815405793	0.00273623769561311
137	9.72667378427265	0.07	1.55132193293339	0.692693596047656	2.40995026981912	0.087141103300718	8.02261487145632	3.96854056155816	12.0766891813545	3.85	2.99	4.92	0.915574752678838	1.85088284038786	2.78619092809688	0.988113949226804	1.9975246670146	3.0069353848024	1.01503327225248	2.05340586353774	3.08979656435078	1.55132193293339	4.24060662686961	-0.279995943165934	13.2204651372189	0.0964564817063329	0.146812815393595	0.0775026554331538	0.179111856421001	0.233256887854527	0.158728078515084	0.205142136665238	0.259730542027943	0.184029142315662	0.00243935293526653	0.00265758815405793	0.00273623769561311
137	9.72667378427265	0.07	1.59703340653249	0.703241110485715	2.49082570257926	0.0847460796705013	7.20182837236817	3.50661756547153	10.8970391792648	3.96	2.86	5.31	0.789123709127363	1.62068814508366	2.45225258103996	0.849142202780359	1.74395305275797	2.63876390273558	0.865749889997808	1.77887746583	2.68836515237236	1.59703340653249	4.231429686526	-0.12371115000464	13.386008033991	0.0964564817063329	0.146812815393595	0.0775026554331538	0.179111856421001	0.233256887854527	0.158728078515084	0.205142136665238	0.259730542027943	0.184029142315662	0.00243935293526653	0.00265758815405793	0.00273623769561311
137	9.72667378427265	0.07	1.63708467775108	0.73349717623489	2.54067217926726	0.0818518072766592	8.3701967477338	3.99332940997462	12.747064085493	4.12	3.17	5.39	0.867230248434081	1.81775332304115	2.76827639764822	0.929390373339412	1.94804372032762	2.96669706731582	0.953834162265262	1.99677838379212	3.04256458208365	1.63708467775108	4.48882918388919	0.688348887325034	14.9297752575017	0.0964564817063329	0.146812815393595	0.0775026554331538	0.179111856421001	0.233256887854527	0.158728078515084	0.205142136665238	0.259730542027943	0.184029142315662	0.00243935293526653	0.00265758815405793	0.00273623769561311
137	9.72667378427265	0.08	1.14965570896119	0.560351284428917	1.73896013349346	0.109003662838602	6.9016445399866	3.82090159373848	9.98238748623472	4.06	2.95	5.51	0.84209518297338	1.52106550748164	2.20003583198991	0.903961804586537	1.63281437637782	2.3616669481691	0.921482083480288	1.6658402235389	2.40819932028222	1.14965570896119	4.54717948479462	-0.386877307391415	13.6895992597282	0.0964564817063329	0.146812815393595	0.0775026554331538	0.179111856421001	0.233256887854527	0.158728078515084	0.205142136665238	0.259730542027943	0.184029142315662	0.00243935293526653	0.00265758815405793	0.00273623769561311
137	9.72667378427265	0.08	1.22123461024459	0.574713243008055	1.86775597748112	0.0932826135395294	6.67006162933098	3.42329609391506	9.9168271647469	4.26	3.16	5.5	0.721099197206335	1.40501316692318	2.08892713664002	0.770178514701204	1.50064090797607	2.23110330125093	0.788836118985161	1.53612794981771	2.28649662637884	1.22123461024459	4.66619659755453	0.833446372474006	15.2372291989925	0.0964564817063329	0.146812815393595	0.0775026554331538	0.179111856421001	0.233256887854527	0.158728078515084	0.205142136665238	0.259730542027943	0.184029142315662	0.00243935293526653	0.00265758815405793	0.00273623769561311
137	9.72667378427265	0.08	1.24646149386705	0.596309948714706	1.8966130390194	0.113564643326923	7.95082269453842	4.48265974239868	11.4189856466782	4.16	3.28	5.56	0.966145524313365	1.71363703746717	2.46112855062098	1.03451621253709	1.83490504592848	2.63529387931987	1.0607360021	1.88199690649928	2.70507339698896	1.24646149386705	4.63865030065616	-0.294642041701096	14.0837539009177	0.0964564817063329	0.146812815393595	0.0775026554331538	0.179111856421001	0.233256887854527	0.158728078515084	0.205142136665238	0.259730542027943	0.184029142315662	0.00243935293526653	0.00265758815405793	0.00273623769561311
137	9.72667378427265	0.08	1.2524597418212	0.568550753084194	1.93636873055822	0.102493044417266	7.32916113737009	3.94297017379636	10.7153521009438	4.24	3.12	5.65	0.835336359421166	1.5527164833223	2.27009660722344	0.892749756197218	1.65943604189566	2.4261223275941	0.911925876539023	1.69551744357721	2.47944166826628	1.2524597418212	4.68582698442123	0.141414480827167	14.5952584481942	0.0964564817063329	0.146812815393595	0.0775026554331538	0.179111856421001	0.233256887854527	0.158728078515084	0.205142136665238	0.259730542027943	0.184029142315662	0.00243935293526653	0.00265758815405793	0.00273623769561311
137	9.72667378427265	0.08	1.25340309615029	0.605415536240738	1.90139065605984	0.0820784430171974	6.30335775446378	3.01222312590809	9.59449238301947	3.85	3.15	5.43	0.694968268674594	1.45428590192357	2.21360353517254	0.750032317657981	1.56951255866301	2.38899279966803	0.76875420726802	1.60968663622921	2.44833453633273	1.25340309615029	4.5571540395147	0.00936633166739392	14.1413793188702	0.0964564817063329	0.146812815393595	0.0775026554331538	0.179111856421001	0.233256887854527	0.158728078515084	0.205142136665238	0.259730542027943	0.184029142315662	0.00243935293526653	0.00265758815405793	0.00273623769561311
137	9.72667378427265	0.08	1.26194321021579	0.597062711588005	1.92682370884358	0.0980213107322032	7.0813144670016	3.72751394419029	10.4351149898129	3.95	2.92	5.25	0.840832808070774	1.59736532639975	2.35389784472873	0.905035885991862	1.71933460439997	2.53363332280807	0.925337391677116	1.757252221035	2.5886806096955	1.26194321021579	4.43911835592879	0.869455048555555	14.6947676738381	0.0964564817063329	0.146812815393595	0.0775026554331538	0.179111856421001	0.233256887854527	0.158728078515084	0.205142136665238	0.259730542027943	0.184029142315662	0.00243935293526653	0.00265758815405793	0.00273623769561311
137	9.72667378427265	0.08	1.26711128743698	0.592543936294345	1.94167863857962	0.116958243107037	8.04149270912397	4.59166555301734	11.4913198652306	4.09	3.27	6.05	1.00500803302648	1.76009438772879	2.5151807424311	1.07799657427048	1.88792094989587	2.69784532552127	1.09997653995262	1.92518072495804	2.75349261966855	1.26711128743698	4.77642505771296	-0.592623701955185	13.9767559562985	0.0964564817063329	0.146812815393595	0.0775026554331538	0.179111856421001	0.233256887854527	0.158728078515084	0.205142136665238	0.259730542027943	0.184029142315662	0.00243935293526653	0.00265758815405793	0.00273623769561311
137	9.72667378427265	0.08	1.27027787752693	0.608495527662352	1.93206022739151	0.142997174712889	7.71272342300047	4.76476999768146	10.6606768483195	3.84	2.66	5.15	1.10353071104944	1.78628289870297	2.4690350863565	1.19151421970039	1.92870162370757	2.66588902771475	1.21156792342663	1.96218211922095	2.71078692295882	1.27027787752693	4.22008542907646	0.579584556412175	13.8903378158174	0.0964564817063329	0.146812815393595	0.0775026554331538	0.179111856421001	0.233256887854527	0.158728078515084	0.205142136665238	0.259730542027943	0.184029142315662	0.00243935293526653	0.00265758815405793	0.00273623769561311
137	9.72667378427265	0.08	1.28705738036276	0.606267864887954	1.96784689583757	0.0972540796910381	6.64828113224897	3.48583096746557	9.81073129703238	3.98	2.92	5.11	0.782073043337041	1.49159311125133	2.20111317916561	0.841258185493734	1.60447278544732	2.3676873854009	0.860865641064403	1.64330656769781	2.42294050910784	1.28705738036276	4.32101758785605	-0.0897963507894131	13.5992256888981	0.0964564817063329	0.146812815393595	0.0775026554331538	0.179111856421001	0.233256887854527	0.158728078515084	0.205142136665238	0.259730542027943	0.184029142315662	0.00243935293526653	0.00265758815405793	0.00273623769561311
137	9.72667378427265	0.08	1.29617457778343	0.58753045850273	2.00481869706414	0.065519094567812	5.43732586185296	2.23126254430654	8.64338917939939	4.18	2.74	5.59	0.478433191695108	1.16588573272589	1.85333827375668	0.511996618656591	1.2476758788007	1.98335513894482	0.518780820553847	1.26346586350371	2.00914258846532	1.29617457778343	4.40266055440578	1.68342600471316	15.4646888344329	0.0964564817063329	0.146812815393595	0.0775026554331538	0.179111856421001	0.233256887854527	0.158728078515084	0.205142136665238	0.259730542027943	0.184029142315662	0.00243935293526653	0.00265758815405793	0.00273623769561311
137	9.72667378427265	0.08	1.33613707648235	0.636951953056014	2.03532219990868	0.1122138336307	7.36329283634055	4.12967627070039	10.5969094019807	3.68	2.85	5.16	0.992494908151593	1.76963765880313	2.54678040945467	1.07649827042121	1.91941728197041	2.76233629351962	1.09968776225578	1.96072190485066	2.82268846530211	1.33613707648235	4.25801325365484	-0.0281660316064253	13.455997054198	0.0964564817063329	0.146812815393595	0.0775026554331538	0.179111856421001	0.233256887854527	0.158728078515084	0.205142136665238	0.259730542027943	0.184029142315662	0.00243935293526653	0.00265758815405793	0.00273623769561311
137	9.72667378427265	0.08	1.3373432241958	0.644646571027906	2.03003987736369	0.0953949595636404	6.64054912971124	3.44786286990918	9.83323538951331	3.72	2.78	5.28	0.821613506281101	1.58241933045257	2.34322515462404	0.890210901665805	1.71453722243659	2.53886354320737	0.90601909365305	1.74760993160017	2.58493820067079	1.3373432241958	4.26235411100869	-0.0689787353104577	13.452400308216	0.0964564817063329	0.146812815393595	0.0775026554331538	0.179111856421001	0.233256887854527	0.158728078515084	0.205142136665238	0.259730542027943	0.184029142315662	0.00243935293526653	0.00265758815405793	0.00273623769561311
137	9.72667378427265	0.08	1.34472527582102	0.636731574131504	2.05271897751053	0.0661884552336722	5.51076640057638	2.27902977508494	8.74250302606781	3.87	2.88	5.4	0.523286032377061	1.26532225100348	2.00735846962989	0.564422817156583	1.36479230350961	2.16516178986263	0.575331360989379	1.39043015860025	2.20645243913904	1.34472527582102	4.33721303317936	0.421227670034948	14.0241122829291	0.0964564817063329	0.146812815393595	0.0775026554331538	0.179111856421001	0.233256887854527	0.158728078515084	0.205142136665238	0.259730542027943	0.184029142315662	0.00243935293526653	0.00265758815405793	0.00273623769561311
137	9.72667378427265	0.08	1.36075986272203	0.662376911416089	2.05914281402797	0.0934018970480159	7.2101325875127	3.70295088229764	10.7173142927278	3.9	3.06	5.21	0.845436710075279	1.64617651374597	2.44691631741667	0.911285872690458	1.77439349753095	2.63750112237144	0.935344159702075	1.82188674213978	2.7068865448746	1.36075986272203	4.54111162080626	-0.152202590702626	14.009899004074	0.0964564817063329	0.146812815393595	0.0775026554331538	0.179111856421001	0.233256887854527	0.158728078515084	0.205142136665238	0.259730542027943	0.184029142315662	0.00243935293526653	0.00265758815405793	0.00273623769561311
137	9.72667378427265	0.08	1.37184979027276	0.655837324213526	2.087862256332	0.0807943009239446	6.29220013072775	2.97857039111072	9.60582987034478	4.06	2.92	5.13	0.655987295417025	1.38576659403357	2.11554589265012	0.704124051104133	1.48745500849279	2.27078596588145	0.721023149284524	1.52285010712604	2.32544286504464	1.37184979027276	4.29664218149142	0.382169724120937	13.9352320892846	0.0964564817063329	0.146812815393595	0.0775026554331538	0.179111856421001	0.233256887854527	0.158728078515084	0.205142136665238	0.259730542027943	0.184029142315662	0.00243935293526653	0.00265758815405793	0.00273623769561311
137	9.72667378427265	0.08	1.37925557358717	0.630188828434659	2.12832231873969	0.0953259623485366	7.69940476554385	3.99615437367966	11.402655157408	4.2	3.2	5.46	0.853761566676507	1.64494543013723	2.43612929359796	0.913287870485414	1.75963497022112	2.60598206995682	0.935906021976311	1.80426796623767	2.672450430094	1.37925557358717	4.59987379736618	-0.922674668971496	13.4743158200632	0.0964564817063329	0.146812815393595	0.0775026554331538	0.179111856421001	0.233256887854527	0.158728078515084	0.205142136665238	0.259730542027943	0.184029142315662	0.00243935293526653	0.00265758815405793	0.00273623769561311
137	9.72667378427265	0.08	1.38478532749109	0.666633645801344	2.10293700918083	0.114767415951414	7.59369845258077	4.30095266602584	10.8864442391357	3.93	2.95	5.05	0.97576854628455	1.7228025219921	2.46983649769966	1.05098237368642	1.85559894387926	2.66021551407211	1.07831841930747	1.90158364534503	2.72847680223635	1.38478532749109	4.37453408001732	-0.553684919401409	13.1013896947751	0.0964564817063329	0.146812815393595	0.0775026554331538	0.179111856421001	0.233256887854527	0.158728078515084	0.205142136665238	0.259730542027943	0.184029142315662	0.00243935293526653	0.00265758815405793	0.00273623769561311
137	9.72667378427265	0.08	1.3877519105853	0.649676113479143	2.12582770769146	0.0902605707534218	6.628860751126	3.34311595344307	9.91460554880893	3.91	2.91	5.25	0.76116321712964	1.50926412529454	2.25736503345944	0.820178786995189	1.62628249983945	2.43238621268371	0.838074521661675	1.66200285431947	2.4858552706938	1.3877519105853	4.31449842571462	0.657386530678812	14.3082138350509	0.0964564817063329	0.146812815393595	0.0775026554331538	0.179111856421001	0.233256887854527	0.158728078515084	0.205142136665238	0.259730542027943	0.184029142315662	0.00243935293526653	0.00265758815405793	0.00273623769561311
137	9.72667378427265	0.08	1.40316727269111	0.668865025490752	2.13746951989146	0.0884363221610896	7.16800283901237	3.57496492750223	10.7610407505225	4.1	3.14	5.55	0.779681129563983	1.56330388229676	2.34692663502954	0.835966598600609	1.67615936760402	2.51635213660743	0.8557503235845	1.71511910805828	2.57416053728527	1.40316727269111	4.60023315885252	0.194471548729411	14.5983018042685	0.0964564817063329	0.146812815393595	0.0775026554331538	0.179111856421001	0.233256887854527	0.158728078515084	0.205142136665238	0.259730542027943	0.184029142315662	0.00243935293526653	0.00265758815405793	0.00273623769561311
137	9.72667378427265	0.08	1.40433255047601	0.666923768412822	2.1417413325392	0.099093796795192	6.97352115036257	3.69064772620285	10.2563945745223	3.71	2.7	5.16	0.880033195669398	1.66283280288464	2.44563241009988	0.953583988832235	1.80180786899714	2.65003174916204	0.97030245891474	1.83482357642893	2.69755729219031	1.40433255047601	4.18831093582026	-0.163710417817884	13.2100375578225	0.0964564817063329	0.146812815393595	0.0775026554331538	0.179111856421001	0.233256887854527	0.158728078515084	0.205142136665238	0.259730542027943	0.184029142315662	0.00243935293526653	0.00265758815405793	0.00273623769561311
137	9.72667378427265	0.08	1.4307675563613	0.693924467146372	2.16761064557623	0.0909070760835855	7.29719863182543	3.69434247353296	10.9000547901179	3.83	2.85	5.56	0.857587203589575	1.69393720629269	2.5302872089958	0.926218276757472	1.8294997798249	2.73278128289233	0.94225757633467	1.85968576739427	2.77711486843411	1.4307675563613	4.52125717322065	-0.734236992844011	13.1617643173943	0.0964564817063329	0.146812815393595	0.0775026554331538	0.179111856421001	0.233256887854527	0.158728078515084	0.205142136665238	0.259730542027943	0.184029142315662	0.00243935293526653	0.00265758815405793	0.00273623769561311
137	9.72667378427265	0.08	1.43162061291112	0.660446314090757	2.20279491173148	0.0906136558259101	6.99280584348168	3.534094489165	10.4515171977984	4.02	2.73	5.63	0.78478064721707	1.55282172350957	2.32086279980207	0.843165368412904	1.66834580493976	2.49352624146661	0.853609039715345	1.68830138674593	2.52254372806765	1.43162061291112	4.43119673518607	0.79471613112126	14.539972436494	0.0964564817063329	0.146812815393595	0.0775026554331538	0.179111856421001	0.233256887854527	0.158728078515084	0.205142136665238	0.259730542027943	0.184029142315662	0.00243935293526653	0.00265758815405793	0.00273623769561311
137	9.72667378427265	0.08	1.46212162427747	0.703047331846512	2.22119591670843	0.0844596239362675	6.26846343006883	3.04620226408645	9.4907245960512	4.06	3	5.51	0.670132444167778	1.37899599415738	2.08785954414698	0.719215414631639	1.47999874404672	2.2407820734618	0.733978383774716	1.51040249706349	2.28715483169127	1.46212162427747	4.35410716878166	-0.641365912457582	13.0748559029817	0.0964564817063329	0.146812815393595	0.0775026554331538	0.179111856421001	0.233256887854527	0.158728078515084	0.205142136665238	0.259730542027943	0.184029142315662	0.00243935293526653	0.00265758815405793	0.00273623769561311
137	9.72667378427265	0.08	1.46745542655841	0.666721827065153	2.26818902605168	0.0974711037141299	7.50141752014457	3.93755111371702	11.0652839265721	3.82	3.07	5.31	0.914921924304448	1.74301517728438	2.57110843026431	0.988255745732749	1.8827232336357	2.77719072153866	1.01267504883694	1.92930378645163	2.84638891126755	1.46745542655841	4.31698808551369	-0.209782710033783	13.4867621724991	0.0964564817063329	0.146812815393595	0.0775026554331538	0.179111856421001	0.233256887854527	0.158728078515084	0.205142136665238	0.259730542027943	0.184029142315662	0.00243935293526653	0.00265758815405793	0.00273623769561311
137	9.72667378427265	0.08	1.48025839398947	0.699020743184521	2.26149604479442	0.104234644514081	7.50587115263766	4.07046845342502	10.9412738518503	4.01	2.84	5.25	0.90592637202287	1.67051205530376	2.43509773858465	0.973576665307099	1.79525798826937	2.61693931123163	0.99368977743815	1.83214262331022	2.66963418356966	1.48025839398947	4.34359855455265	1.02471011304243	14.7860198000079	0.0964564817063329	0.146812815393595	0.0775026554331538	0.179111856421001	0.233256887854527	0.158728078515084	0.205142136665238	0.259730542027943	0.184029142315662	0.00243935293526653	0.00265758815405793	0.00273623769561311
137	9.72667378427265	0.08	1.4997111381241	0.695516225435763	2.30390605081243	0.105554892227223	7.8272441967274	4.26984987108395	11.3846385223708	3.84	2.77	5.15	0.98716187227618	1.80960859732587	2.63205532237556	1.06564132164978	1.95347262843194	2.8413039352141	1.08715098202229	1.99296963485551	2.89930919028021	1.4997111381241	4.28881431451819	-0.46424125241185	13.0724775378368	0.0964564817063329	0.146812815393595	0.0775026554331538	0.179111856421001	0.233256887854527	0.158728078515084	0.205142136665238	0.259730542027943	0.184029142315662	0.00243935293526653	0.00265758815405793	0.00273623769561311
137	9.72667378427265	0.08	1.50297959221332	0.679527715892583	2.32643146853405	0.0957869426462207	6.93077613087354	3.60609832761496	10.2554539341321	3.82	2.88	5.18	0.83833780931532	1.61125159397812	2.38416537864092	0.90558946950258	1.74050658339926	2.57542369729595	0.925657743976561	1.7788208170743	2.63238690304327	1.50297959221332	4.13634047715304	0.0170272203833429	13.2828504785284	0.0964564817063329	0.146812815393595	0.0775026554331538	0.179111856421001	0.233256887854527	0.158728078515084	0.205142136665238	0.259730542027943	0.184029142315662	0.00243935293526653	0.00265758815405793	0.00273623769561311
137	9.72667378427265	0.08	1.52410881871359	0.730213572832299	2.31800406459489	0.0979824843727047	6.93124852484845	3.64780013298588	10.214696916711	3.95	2.88	5.27	0.823599284540047	1.56493533579695	2.30627138705386	0.886580767104175	1.68460754704775	2.48263432699133	0.905132192713934	1.72038461121453	2.53597263449743	1.52410881871359	4.2705645950935	-0.906835712896168	12.6152328768689	0.0964564817063329	0.146812815393595	0.0775026554331538	0.179111856421001	0.233256887854527	0.158728078515084	0.205142136665238	0.259730542027943	0.184029142315662	0.00243935293526653	0.00265758815405793	0.00273623769561311
137	9.72667378427265	0.08	1.53448110933162	0.724628465493682	2.34433375316956	0.0912173979569833	7.59530933658988	3.85228983287481	11.3383288403049	4.23	3.12	5.45	0.816875443272577	1.61058018744376	2.40428493161494	0.873108008685342	1.72145027968218	2.56979255067902	0.894502996284149	1.76359860483913	2.6324829454911	1.53448110933162	4.53604428392969	0.960508811287951	15.229791238861	0.0964564817063329	0.146812815393595	0.0775026554331538	0.179111856421001	0.233256887854527	0.158728078515084	0.205142136665238	0.259730542027943	0.184029142315662	0.00243935293526653	0.00265758815405793	0.00273623769561311
137	9.72667378427265	0.08	1.54095500249144	0.72474555533032	2.35716444965256	0.0974508011882785	7.26527663266609	3.81320060299385	10.7173526623383	3.9	2.87	5.4	0.870755997144642	1.6590480956711	2.44734019419755	0.938596090382445	1.78830356777281	2.63801104516317	0.956697609834771	1.82230076648703	2.6886162062104	1.54095500249144	4.29370750663447	0.085669100494567	13.5930153171888	0.0964564817063329	0.146812815393595	0.0775026554331538	0.179111856421001	0.233256887854527	0.158728078515084	0.205142136665238	0.259730542027943	0.184029142315662	0.00243935293526653	0.00265758815405793	0.00273623769561311
137	9.72667378427265	0.08	1.54654538822989	0.707689857944994	2.38540091851478	0.100025259695386	8.53756325283177	4.53922334101637	12.5359031646472	4.22	3.35	5.48	0.964730704708674	1.8145063141033	2.66428192349792	1.03139916324093	1.93989917075011	2.84839917825929	1.06067335263257	1.99428455927707	2.92815197216662	1.54654538822989	4.59005084536821	1.16936941494005	15.5830209066579	0.0964564817063329	0.146812815393595	0.0775026554331538	0.179111856421001	0.233256887854527	0.158728078515084	0.205142136665238	0.259730542027943	0.184029142315662	0.00243935293526653	0.00265758815405793	0.00273623769561311
137	9.72667378427265	0.08	1.57033601256051	0.763721797569561	2.37695022755145	0.0871412407882014	8.00704534716649	3.96084229394065	12.0532484003923	4.19	3.28	5.55	0.84804628313718	1.71436895025166	2.58069161736613	0.907391042469136	1.83433741751797	2.76128379256681	0.931686313407285	1.88269317054732	2.83505888653772	1.57033601256051	4.65765388686726	-0.624148716824705	13.9324973308515	0.0964564817063329	0.146812815393595	0.0775026554331538	0.179111856421001	0.233256887854527	0.158728078515084	0.205142136665238	0.259730542027943	0.184029142315662	0.00243935293526653	0.00265758815405793	0.00273623769561311
137	9.72667378427265	0.08	1.57268828219061	0.717958574750591	2.42741798963062	0.0988044271160371	8.05341637196956	4.25601120144813	11.850821542491	4.24	3.02	5.5	0.901763602282691	1.70635776423677	2.51095192619085	0.96375526812155	1.82366119060521	2.68356711308887	0.983887077449983	1.8635641109731	2.74191061203685	1.57268828219061	4.45924268929241	-0.848443542161813	13.2807462506745	0.0964564817063329	0.146812815393595	0.0775026554331538	0.179111856421001	0.233256887854527	0.158728078515084	0.205142136665238	0.259730542027943	0.184029142315662	0.00243935293526653	0.00265758815405793	0.00273623769561311
137	9.72667378427265	0.08	1.57544190777653	0.743314813426322	2.40756900212675	0.112043816308889	8.15103449916796	4.56842053454588	11.73364846379	3.76	2.83	4.77	1.07713056093445	1.92183015899993	2.76652975706541	1.16553441765357	2.07956145377195	2.99358848989033	1.19509039968252	2.13497536052016	3.07372279382228	1.57544190777653	4.13499217836979	1.23136564861282	14.4637452571982	0.0964564817063329	0.146812815393595	0.0775026554331538	0.179111856421001	0.233256887854527	0.158728078515084	0.205142136665238	0.259730542027943	0.184029142315662	0.00243935293526653	0.00265758815405793	0.00273623769561311
137	9.72667378427265	0.08	1.65043564425832	0.752213363871776	2.54865792464487	0.0925733586153945	7.49674790357513	3.83219394331679	11.1613018638335	3.85	2.89	4.85	0.884653970401593	1.73060860073733	2.57656323107307	0.954812646055424	1.86785684871359	2.78090105137176	0.980359057412727	1.91697383325868	2.85348293120294	1.65043564425832	4.06387424506794	1.01641812266151	14.1790554200472	0.0964564817063329	0.146812815393595	0.0775026554331538	0.179111856421001	0.233256887854527	0.158728078515084	0.205142136665238	0.259730542027943	0.184029142315662	0.00243935293526653	0.00265758815405793	0.00273623769561311
137	9.72667378427265	0.08	1.65909684783891	0.75125925761381	2.566934438064	0.102132133454809	8.4849553853768	4.55705887163322	12.4128518991204	4.37	2.98	5.6	0.938659172299787	1.74772400870564	2.55678884511149	1.00012908515216	1.86217709846975	2.72422511178734	1.01976095498201	1.89813228319255	2.77491568543238	1.65909684783891	4.49346202554861	-0.464870028915558	13.6803203165131	0.0964564817063329	0.146812815393595	0.0775026554331538	0.179111856421001	0.233256887854527	0.158728078515084	0.205142136665238	0.259730542027943	0.184029142315662	0.00243935293526653	0.00265758815405793	0.00273623769561311
137	9.72667378427265	0.08	1.67063167821109	0.784427840672066	2.55683551575011	0.0720877419035985	7.26790898981216	3.19675352568828	11.339064453936	4.6	3.23	5.92	0.628312593126879	1.42848634006459	2.22866008700231	0.666203772378244	1.51463300107634	2.36306222977444	0.680326978266516	1.54685798863003	2.41375252151608	1.67063167821109	4.77197597034198	-0.0289667035345908	14.7278491578676	0.0964564817063329	0.146812815393595	0.0775026554331538	0.179111856421001	0.233256887854527	0.158728078515084	0.205142136665238	0.259730542027943	0.184029142315662	0.00243935293526653	0.00265758815405793	0.00273623769561311
137	9.72667378427265	0.08	1.67473643426041	0.768248531593136	2.58122433692769	0.0781175484763561	7.29864341411316	3.38401017971602	11.2132766485103	4.12	3.02	5.06	0.734930146475929	1.58509956783283	2.43526898918973	0.787610533844214	1.69872078700739	2.60983104017057	0.808490310071104	1.74480782208573	2.6789624719796	1.67473643426041	4.2553492921033	-0.627222192480834	13.1467581203106	0.0964564817063329	0.146812815393595	0.0775026554331538	0.179111856421001	0.233256887854527	0.158728078515084	0.205142136665238	0.259730542027943	0.184029142315662	0.00243935293526653	0.00265758815405793	0.00273623769561311
137	9.72667378427265	0.08	1.67837877769446	0.772702035884338	2.58405551950458	0.0789562269651471	7.74709713263124	3.61594294345236	11.8782513218101	4.07	3.23	5.37	0.79396547754812	1.70105772428162	2.60814997101511	0.851934765892379	1.82525595266508	2.79857713943779	0.874760658373528	1.87539085990358	2.87518338008086	1.67837877769446	4.42571121269592	-0.4723379664433	13.6656925024012	0.0964564817063329	0.146812815393595	0.0775026554331538	0.179111856421001	0.233256887854527	0.158728078515084	0.205142136665238	0.259730542027943	0.184029142315662	0.00243935293526653	0.00265758815405793	0.00273623769561311
137	9.72667378427265	0.08	1.68112578911369	0.76253527944718	2.5997162987802	0.0806674636269426	7.10728010443696	3.36120907654766	10.8533511323263	3.88	2.93	5.07	0.770990852585372	1.63026096338854	2.48953107419172	0.831500987343133	1.75820970655996	2.68491842577679	0.852294459139396	1.80156542423939	2.74945254173044	1.68112578911369	4.17660728699444	0.379442758121971	13.8321193728637	0.0964564817063329	0.146812815393595	0.0775026554331538	0.179111856421001	0.233256887854527	0.158728078515084	0.205142136665238	0.259730542027943	0.184029142315662	0.00243935293526653	0.00265758815405793	0.00273623769561311
137	9.72667378427265	0.08	1.68555949763687	0.769648477557819	2.60147051771593	0.0741111265901103	7.04248019779915	3.15606835364974	10.9288920419486	3.81	3.01	5.25	0.735932448782135	1.64216649220304	2.54840053562395	0.795259169983916	1.77454868816554	2.75383820634716	0.81442128889512	1.81854877541446	2.81956761987561	1.68555949763687	4.22451893054912	0.319283196792097	13.9485713127581	0.0964564817063329	0.146812815393595	0.0775026554331538	0.179111856421001	0.233256887854527	0.158728078515084	0.205142136665238	0.259730542027943	0.184029142315662	0.00243935293526653	0.00265758815405793	0.00273623769561311
137	9.72667378427265	0.08	1.70281607302118	0.825234275190959	2.5803978708514	0.0766452658584119	7.48644097219896	3.42946450239301	11.5434174420049	4.01	2.98	5.1	0.762866651529561	1.66532009657776	2.56777354162596	0.819784660295072	1.78957078136565	2.75935690243624	0.841013768997895	1.83537492202833	2.83053395709201	1.70281607302118	4.31368574126272	0.47285953298832	14.2752802826418	0.0964564817063329	0.146812815393595	0.0775026554331538	0.179111856421001	0.233256887854527	0.158728078515084	0.205142136665238	0.259730542027943	0.184029142315662	0.00243935293526653	0.00265758815405793	0.00273623769561311
137	9.72667378427265	0.08	1.72097686901762	0.810799061048588	2.63115467698666	0.103660557048815	8.54618215009941	4.62256078035546	12.4698035198434	3.96	3.03	5.32	1.0418623076911	1.92619318164301	2.81052405559491	1.1213057626501	2.07306809989138	3.02483043713265	1.14807775954748	2.12121201884732	3.09754015449435	1.72097686901762	4.36155060219756	-0.122140337876491	13.6950586167316	0.0964564817063329	0.146812815393595	0.0775026554331538	0.179111856421001	0.233256887854527	0.158728078515084	0.205142136665238	0.259730542027943	0.184029142315662	0.00243935293526653	0.00265758815405793	0.00273623769561311
137	9.72667378427265	0.08	1.72583918724005	0.804567141062516	2.64711123341759	0.108839056842816	8.89248249976968	4.91970568106202	12.8652593184773	4.25	3.11	5.68	1.03858461332098	1.87726585637806	2.71594709943513	1.10953804108818	2.00551582814918	2.90149361521019	1.13353001118123	2.04934884597162	2.96099034398795	1.72583918724005	4.52683511567289	0.0271815590112856	14.2834619232345	0.0964564817063329	0.146812815393595	0.0775026554331538	0.179111856421001	0.233256887854527	0.158728078515084	0.205142136665238	0.259730542027943	0.184029142315662	0.00243935293526653	0.00265758815405793	0.00273623769561311
137	9.72667378427265	0.09	1.22164268248778	0.599852948935138	1.84343241604041	0.126167869575313	8.28906524214936	4.88317507066323	11.6949554136355	4.21	3.13	5.61	1.04005783470863	1.76547167012333	2.49088550553803	1.11219432182537	1.88792151871516	2.66364871560496	1.13698546400355	1.9296378457677	2.72398659892011	1.22164268248778	4.76526517249822	-0.596519906071058	13.862697650026	0.0964564817063329	0.146812815393595	0.0775026554331538	0.179111856421001	0.233256887854527	0.158728078515084	0.205142136665238	0.259730542027943	0.184029142315662	0.00243935293526653	0.00265758815405793	0.00273623769561311
137	9.72667378427265	0.09	1.27004936613939	0.653936927331223	1.88616180494755	0.0951302909023947	6.90007821535454	3.57751625974485	10.2226401709642	4.33	3.19	5.85	0.74257628145503	1.43223232289999	2.12188836434494	0.791855603032932	1.52727903928064	2.26270247552834	0.808291220455512	1.56005946439526	2.31162274423955	1.27004936613939	4.85417756332596	-0.0888908773964473	14.709869505048	0.0964564817063329	0.146812815393595	0.0775026554331538	0.179111856421001	0.233256887854527	0.158728078515084	0.205142136665238	0.259730542027943	0.184029142315662	0.00243935293526653	0.00265758815405793	0.00273623769561311
137	9.72667378427265	0.09	1.27647770174301	0.646064826173737	1.90689057731228	0.131900539885685	7.37623778192739	4.42175253091783	10.330723032937	4.1	3.08	5.53	0.964628987960868	1.60916576330028	2.25370253863969	1.03429838336639	1.72538620373446	2.41647402410253	1.05709115026401	1.76343220013235	2.47007599203537	1.27647770174301	4.52577788487282	0.40704625534134	14.4802039336743	0.0964564817063329	0.146812815393595	0.0775026554331538	0.179111856421001	0.233256887854527	0.158728078515084	0.205142136665238	0.259730542027943	0.184029142315662	0.00243935293526653	0.00265758815405793	0.00273623769561311
137	9.72667378427265	0.09	1.29308920549983	0.642178216420771	1.94400019457889	0.0952651895235394	7.37085501404993	3.82438034241566	10.9173296856842	3.89	2.86	5.17	0.874596680724584	1.68563917607585	2.49668167142712	0.94290077403588	1.81728391942941	2.69166706482294	0.96288370823493	1.85771645313945	2.74956630968504	1.29308920549983	4.46832006481532	-0.562615574217395	13.3175092012742	0.0964564817063329	0.146812815393595	0.0775026554331538	0.179111856421001	0.233256887854527	0.158728078515084	0.205142136665238	0.259730542027943	0.184029142315662	0.00243935293526653	0.00265758815405793	0.00273623769561311
137	9.72667378427265	0.09	1.3118948671055	0.643625073205799	1.98016466100521	0.075284597045995	6.25798100890827	2.83368986105726	9.68227215675927	4.02	3.04	5.46	0.629134624148205	1.38939429613414	2.14965396812008	0.67592573848141	1.49272878905342	2.30953183962543	0.691490976919703	1.52566320154433	2.36183870634056	1.3118948671055	4.54536215279003	0.374376115985737	14.546185104297	0.0964564817063329	0.146812815393595	0.0775026554331538	0.179111856421001	0.233256887854527	0.158728078515084	0.205142136665238	0.259730542027943	0.184029142315662	0.00243935293526653	0.00265758815405793	0.00273623769561311
137	9.72667378427265	0.09	1.32276661500138	0.646311088483801	1.99922214151897	0.0799302004851674	6.49712121842513	3.05551349407718	9.93872894277308	4.2	3.06	5.2	0.652575323803401	1.38760996838086	2.12264461295832	0.698048146382554	1.48430155263123	2.2705549588799	0.716086706914939	1.52213790365783	2.32954087715198	1.32276661500138	4.52866137056826	-1.11870883125427	13.0506290229744	0.0964564817063329	0.146812815393595	0.0775026554331538	0.179111856421001	0.233256887854527	0.158728078515084	0.205142136665238	0.259730542027943	0.184029142315662	0.00243935293526653	0.00265758815405793	0.00273623769561311
137	9.72667378427265	0.09	1.35899506705755	0.702889475717727	2.01510065839738	0.112192744300412	7.36892514838501	4.1324925563746	10.6053577403954	4.19	2.92	5.52	0.885062490158737	1.57821439546515	2.27136630077156	0.947028975363594	1.6887109988961	2.43039302242861	0.964635811685072	1.72060739426945	2.47678603068768	1.35899506705755	4.58614905890374	-0.147912806064011	14.0148176439094	0.0964564817063329	0.146812815393595	0.0775026554331538	0.179111856421001	0.233256887854527	0.158728078515084	0.205142136665238	0.259730542027943	0.184029142315662	0.00243935293526653	0.00265758815405793	0.00273623769561311
137	9.72667378427265	0.09	1.36337167322742	0.70020919941286	2.02653414704197	0.140934547507241	8.13336596084831	4.99820263899951	11.2685292826971	4.12	2.99	5.58	1.08712607425488	1.7690347603164	2.45094344637792	1.16524901388954	1.89616095024478	2.62707288660002	1.18826374282654	1.93343745419571	2.67760587200562	1.36337167322742	4.50082779870461	-0.256578483295629	13.7308747002904	0.0964564817063329	0.146812815393595	0.0775026554331538	0.179111856421001	0.233256887854527	0.158728078515084	0.205142136665238	0.259730542027943	0.184029142315662	0.00243935293526653	0.00265758815405793	0.00273623769561311
137	9.72667378427265	0.09	1.37862361963236	0.685045728031956	2.07220151123276	0.0939228235855732	6.64229321127294	3.42122049159849	9.8633659309474	4.12	3.01	5.42	0.743318636076875	1.4431517472641	2.14298485845132	0.796637382828274	1.54666999475797	2.29670260668766	0.814532508193299	1.5804962746137	2.34745979519521	1.37862361963236	4.52389160966889	0.314653581082884	14.4259347833556	0.0964564817063329	0.146812815393595	0.0775026554331538	0.179111856421001	0.233256887854527	0.158728078515084	0.205142136665238	0.259730542027943	0.184029142315662	0.00243935293526653	0.00265758815405793	0.00273623769561311
137	9.72667378427265	0.09	1.38491426336232	0.687683871136094	2.08214465558855	0.10922625500541	7.07485924765108	3.92041070053395	10.2293077947682	3.95	3.05	5.36	0.883751754839976	1.5948378251559	2.30592389547182	0.951157249114253	1.71647926043815	2.48180127176205	0.972806532692313	1.75596736743954	2.54005240077761	1.38491426336232	4.34788958957732	0.331346061271598	14.134981965255	0.0964564817063329	0.146812815393595	0.0775026554331538	0.179111856421001	0.233256887854527	0.158728078515084	0.205142136665238	0.259730542027943	0.184029142315662	0.00243935293526653	0.00265758815405793	0.00273623769561311
137	9.72667378427265	0.09	1.3917111763764	0.705206719819525	2.07821563293327	0.100239971280905	6.83740582274026	3.63910212456699	10.0357095209135	4.44	3.2	5.55	0.738574426534875	1.38768655334658	2.03679868015829	0.785711973492089	1.47625195409727	2.16679193470245	0.804811283409869	1.51303216250111	2.2205349392954	1.3917111763764	4.72326686071132	-0.0255842924346918	14.4350573877558	0.0964564817063329	0.146812815393595	0.0775026554331538	0.179111856421001	0.233256887854527	0.158728078515084	0.205142136665238	0.259730542027943	0.184029142315662	0.00243935293526653	0.00265758815405793	0.00273623769561311
137	9.72667378427265	0.09	1.39354756285565	0.703715415310919	2.08337971040037	0.0998293845546646	6.97847809438438	3.7067334492885	10.2502227394803	4.08	3.2	5.66	0.812745959590192	1.53011538404205	2.2474848084939	0.871945667881042	1.64156765681902	2.411189645757	0.892348681149985	1.67934439146129	2.46800610235345	1.39354756285565	4.59420973359835	0.214814961822839	14.5640892677912	0.0964564817063329	0.146812815393595	0.0775026554331538	0.179111856421001	0.233256887854527	0.158728078515084	0.205142136665238	0.259730542027943	0.184029142315662	0.00243935293526653	0.00265758815405793	0.00273623769561311
137	9.72667378427265	0.09	1.40715612910193	0.715382927865848	2.09892933033801	0.124877350831139	8.0764981893631	4.73838402855807	11.4146123501681	3.93	2.92	5.28	1.07537487767937	1.83295891597604	2.59054295427271	1.15831283557296	1.97432531066247	2.79033778575199	1.1840060732212	2.01690628782964	2.84852638214488	1.40715612910193	4.43436775933493	-0.219598630723899	13.6316141088906	0.0964564817063329	0.146812815393595	0.0775026554331538	0.179111856421001	0.233256887854527	0.158728078515084	0.205142136665238	0.259730542027943	0.184029142315662	0.00243935293526653	0.00265758815405793	0.00273623769561311
137	9.72667378427265	0.09	1.42018842979506	0.709085543309761	2.13129131628036	0.115508896868523	7.13400283178176	4.0518245550836	10.2161811084799	3.71	2.84	5.22	0.966572444791961	1.70183344923378	2.43709445367561	1.04741196512087	1.84416670160098	2.64092143808109	1.06849115712436	1.8832333677041	2.6968566081904	1.42018842979506	4.19585271913867	-0.621946542004635	12.7552172397311	0.0964564817063329	0.146812815393595	0.0775026554331538	0.179111856421001	0.233256887854527	0.158728078515084	0.205142136665238	0.259730542027943	0.184029142315662	0.00243935293526653	0.00265758815405793	0.00273623769561311
137	9.72667378427265	0.09	1.4292157868606	0.734587891797212	2.12384368192399	0.153135240763295	9.35281999490288	5.91884210095506	12.7867978888507	3.81	2.95	5.1	1.37947500879448	2.17981510989117	2.98015521098786	1.49059136518798	2.35539865513732	3.22020594508667	1.52696902615672	2.41504862854314	3.30118864866544	1.4292157868606	4.37763793337704	-1.77802170874354	11.9124712928133	0.0964564817063329	0.146812815393595	0.0775026554331538	0.179111856421001	0.233256887854527	0.158728078515084	0.205142136665238	0.259730542027943	0.184029142315662	0.00243935293526653	0.00265758815405793	0.00273623769561311
137	9.72667378427265	0.09	1.43454448065657	0.729311977245401	2.13977698406774	0.0839228905145498	6.14641900975727	2.9758776439868	9.31696037552775	4.06	2.88	5.91	0.65557554946503	1.35403484336999	2.05249413727496	0.703704312015275	1.45344065787069	2.2031770037261	0.713008726728441	1.47236042266392	2.23157236464088	1.43454448065657	4.51089355826197	0.270512895508424	14.2933704144205	0.0964564817063329	0.146812815393595	0.0775026554331538	0.179111856421001	0.233256887854527	0.158728078515084	0.205142136665238	0.259730542027943	0.184029142315662	0.00243935293526653	0.00265758815405793	0.00273623769561311
137	9.72667378427265	0.09	1.43861728033751	0.729255791494491	2.14797876918052	0.105224572631375	7.4834069009594	4.07631960790313	10.8904941940157	3.98	2.94	5.93	0.912676849087474	1.67551440705613	2.43835196502478	0.981511307297466	1.80188238335361	2.62225345940975	0.994777605366426	1.82609019333518	2.65663197374171	1.43861728033751	4.53808616036476	0.957141782304664	15.0002202796941	0.0964564817063329	0.146812815393595	0.0775026554331538	0.179111856421001	0.233256887854527	0.158728078515084	0.205142136665238	0.259730542027943	0.184029142315662	0.00243935293526653	0.00265758815405793	0.00273623769561311
137	9.72667378427265	0.09	1.45344460972402	0.750334704722811	2.15655451472522	0.10752865794601	7.16771086499478	3.94366681627312	10.3917549137164	3.9	2.92	4.94	0.900247428246602	1.63622171274722	2.37219599724783	0.970346751592406	1.76362894692359	2.55691114225478	0.995509582435123	1.80954692263505	2.62388140801084	1.45344460972402	4.26386548962876	0.790671273393624	14.3977797555603	0.0964564817063329	0.146812815393595	0.0775026554331538	0.179111856421001	0.233256887854527	0.158728078515084	0.205142136665238	0.259730542027943	0.184029142315662	0.00243935293526653	0.00265758815405793	0.00273623769561311
137	9.72667378427265	0.09	1.46473746723061	0.740981025434466	2.18849390902675	0.118545809093825	8.37084566138876	4.80706007428179	11.9346312484957	4.2	3.16	5.24	1.02600148749724	1.78664297251952	2.5472844575418	1.09741777088426	1.91100478133924	2.72459179179421	1.12797079099663	1.96312162450635	2.79940284117267	1.46473746723061	4.463186600958	0.464523770429115	14.5104661910973	0.0964564817063329	0.146812815393595	0.0775026554331538	0.179111856421001	0.233256887854527	0.158728078515084	0.205142136665238	0.259730542027943	0.184029142315662	0.00243935293526653	0.00265758815405793	0.00273623769561311
137	9.72667378427265	0.09	1.47475987608867	0.750159406762705	2.19936034541463	0.128863469708399	8.10777725835431	4.81649239027446	11.3990621264342	4.15	2.99	5.9	1.03946413811229	1.74976788437975	2.4600716306472	1.11318705495338	1.8738683583659	2.63454966177841	1.13055771118961	1.9040277414304	2.67589179123252	1.47475987608867	4.57361962183347	1.11716960385001	15.3390078178118	0.0964564817063329	0.146812815393595	0.0775026554331538	0.179111856421001	0.233256887854527	0.158728078515084	0.205142136665238	0.259730542027943	0.184029142315662	0.00243935293526653	0.00265758815405793	0.00273623769561311
137	9.72667378427265	0.09	1.48028123055868	0.752928580170849	2.20763388094652	0.111976365340462	7.74109936395967	4.3375098056837	11.1446889222356	4.36	3.12	5.94	0.895493429178816	1.59817589483317	2.30085836048753	0.954370567458187	1.70325318528424	2.4521358031103	0.971485011136817	1.72943363438827	2.49701070616821	1.48028123055868	4.71965201454318	0.440928756708183	14.905966462487	0.0964564817063329	0.146812815393595	0.0775026554331538	0.179111856421001	0.233256887854527	0.158728078515084	0.205142136665238	0.259730542027943	0.184029142315662	0.00243935293526653	0.00265758815405793	0.00273623769561311
137	9.72667378427265	0.09	1.48287498063425	0.726309748027176	2.23944021324132	0.107032088543104	7.4741420989966	4.10353804782548	10.8447461501677	3.92	3.08	5.61	0.931392725395828	1.69642915417077	2.4614655829457	1.00323827719961	1.8272879051081	2.6513375330166	1.02431586211531	1.8658776695299	2.70691011430658	1.48287498063425	4.37774233421867	0.971315431390123	14.8468566925984	0.0964564817063329	0.146812815393595	0.0775026554331538	0.179111856421001	0.233256887854527	0.158728078515084	0.205142136665238	0.259730542027943	0.184029142315662	0.00243935293526653	0.00265758815405793	0.00273623769561311
137	9.72667378427265	0.09	1.48518106684416	0.727512315426062	2.24284981826227	0.137573801666886	8.28861072259455	5.04849660837182	11.5287248368173	3.58	2.67	5.2	1.24407681862887	2.04252260792231	2.84096839721576	1.35365783720298	2.22243248525887	3.09120713331477	1.37664668868372	2.25941558453877	3.14254790796116	1.48518106684416	4.08269341868529	-0.805030606801396	12.1389285486353	0.0964564817063329	0.146812815393595	0.0775026554331538	0.179111856421001	0.233256887854527	0.158728078515084	0.205142136665238	0.259730542027943	0.184029142315662	0.00243935293526653	0.00265758815405793	0.00273623769561311
137	9.72667378427265	0.09	1.50153962275144	0.775088834305208	2.22799041119768	0.11236606967205	7.30444019002708	4.09911754916809	10.5097628308861	3.73	2.78	5.06	0.974354003931467	1.7362543182191	2.49815463250674	1.05537576591286	1.88063139630603	2.70588702669919	1.07844160374834	1.92060803181957	2.76369728979043	1.50153962275144	4.19759482481911	0.265324036825897	13.5065665809822	0.0964564817063329	0.146812815393595	0.0775026554331538	0.179111856421001	0.233256887854527	0.158728078515084	0.205142136665238	0.259730542027943	0.184029142315662	0.00243935293526653	0.00265758815405793	0.00273623769561311
137	9.72667378427265	0.09	1.5029630436342	0.739677220486575	2.26624886678183	0.110190515752183	8.1094123706382	4.51149442891742	11.707330312359	4.33	3.11	5.65	0.937135568331248	1.68450141976881	2.43186727120638	0.999406079670784	1.79643267956291	2.59345927945505	1.02148885850795	1.83572643972831	2.64898449299458	1.5029630436342	4.66104926551209	0.746130713529664	15.1314604149846	0.0964564817063329	0.146812815393595	0.0775026554331538	0.179111856421001	0.233256887854527	0.158728078515084	0.205142136665238	0.259730542027943	0.184029142315662	0.00243935293526653	0.00265758815405793	0.00273623769561311
137	9.72667378427265	0.09	1.51291258407709	0.765260470314005	2.26056469784017	0.104378349034092	7.0220198509158	3.8105444879634	10.2334952138682	3.68	2.83	4.92	0.915230236998694	1.68657390372001	2.45791757044133	0.992617224014229	1.82918159685735	2.66574596970046	1.01640377422373	1.87447778321803	2.73095998546607	1.51291258407709	4.10118697063438	-1.04124363283991	12.0859781059145	0.0964564817063329	0.146812815393595	0.0775026554331538	0.179111856421001	0.233256887854527	0.158728078515084	0.205142136665238	0.259730542027943	0.184029142315662	0.00243935293526653	0.00265758815405793	0.00273623769561311
137	9.72667378427265	0.09	1.52087730085836	0.76946710973322	2.2722874919835	0.0940754540031769	6.88055441242238	3.54692939027382	10.214179434571	3.74	2.86	5.26	0.839657567049241	1.62882001365088	2.41798246025252	0.909020114556002	1.76337380082612	2.61772748709623	0.927439521990576	1.799678929711	2.67143245576188	1.52087730085836	4.20115548163626	0.696384400292223	14.1347254032639	0.0964564817063329	0.146812815393595	0.0775026554331538	0.179111856421001	0.233256887854527	0.158728078515084	0.205142136665238	0.259730542027943	0.184029142315662	0.00243935293526653	0.00265758815405793	0.00273623769561311
137	9.72667378427265	0.09	1.52089569657327	0.767544259379015	2.27424713376752	0.112122246243667	8.12596417690628	4.55577641141854	11.696151942394	3.93	3.03	5.31	1.03239393842427	1.84144159029935	2.65048924217443	1.11182220372461	1.98311474986149	2.85440729599838	1.13803759779467	2.02996194550361	2.92209924439494	1.52089569657327	4.3742876411086	1.88648334761027	15.7410209933154	0.0964564817063329	0.146812815393595	0.0775026554331538	0.179111856421001	0.233256887854527	0.158728078515084	0.205142136665238	0.259730542027943	0.184029142315662	0.00243935293526653	0.00265758815405793	0.00273623769561311
137	9.72667378427265	0.09	1.52095677698304	0.742937194854368	2.2989763591117	0.0920622480391081	6.95839282005011	3.54660783842572	10.3701778016745	4.04	3.29	5.27	0.783798585925004	1.53780138688435	2.29180418784369	0.841647420283021	1.65129995565303	2.46095249102304	0.865885365764736	1.69947738535702	2.53232527201479	1.52095677698304	4.33486782525068	-0.483583871077181	13.4001987782269	0.0964564817063329	0.146812815393595	0.0775026554331538	0.179111856421001	0.233256887854527	0.158728078515084	0.205142136665238	0.259730542027943	0.184029142315662	0.00243935293526653	0.00265758815405793	0.00273623769561311
137	9.72667378427265	0.09	1.52141128571648	0.746357939552553	2.29646463188041	0.0917073892708981	7.03540390645955	3.57851659446562	10.4922912184535	4.17	2.98	5.45	0.76853362559727	1.51094575895909	2.25335789232091	0.822593470644331	1.6172280228488	2.41186257505326	0.840135026232852	1.65304008523146	2.46359609177611	1.52141128571648	4.46064192827057	0.738575905564124	14.7357135907469	0.0964564817063329	0.146812815393595	0.0775026554331538	0.179111856421001	0.233256887854527	0.158728078515084	0.205142136665238	0.259730542027943	0.184029142315662	0.00243935293526653	0.00265758815405793	0.00273623769561311
137	9.72667378427265	0.09	1.52487537135796	0.762810827619085	2.28693991509684	0.10244860304773	7.6493301619601	4.11436196346677	11.1842983604534	4.02	3.16	5.33	0.913924119656792	1.69914737602303	2.48437063238927	0.981952432081965	1.82562409992864	2.66929576777531	1.00799617187271	1.87209053706269	2.73815100081554	1.52487537135796	4.42385099251726	0.12097947512468	14.0742902684544	0.0964564817063329	0.146812815393595	0.0775026554331538	0.179111856421001	0.233256887854527	0.158728078515084	0.205142136665238	0.259730542027943	0.184029142315662	0.00243935293526653	0.00265758815405793	0.00273623769561311
137	9.72667378427265	0.09	1.527205518171	0.784142426766516	2.27026860957549	0.111669081360641	8.64989649277015	4.84084109044894	12.4589518950914	4.24	3.2	5.48	1.02546682449531	1.83236378202027	2.63926073954523	1.09593778610551	1.95828539611267	2.82063300611984	1.12312282379717	2.00755408315307	2.89201500293933	1.527205518171	4.63330273594873	-0.835441107840389	13.5990907320972	0.0964564817063329	0.146812815393595	0.0775026554331538	0.179111856421001	0.233256887854527	0.158728078515084	0.205142136665238	0.259730542027943	0.184029142315662	0.00243935293526653	0.00265758815405793	0.00273623769561311
137	9.72667378427265	0.09	1.52739420518813	0.772529067562495	2.28225934281376	0.102430221122358	7.94493725391813	4.27299376486371	11.6168807429726	4.16	3.01	5.29	0.919761035320853	1.71014612151114	2.50053120770143	0.984706581815004	1.83090180715252	2.67709703249003	1.00849496110718	1.87444150257068	2.73771010554365	1.52739420518813	4.53264337704339	0.315311534946647	14.4932716236185	0.0964564817063329	0.146812815393595	0.0775026554331538	0.179111856421001	0.233256887854527	0.158728078515084	0.205142136665238	0.259730542027943	0.184029142315662	0.00243935293526653	0.00265758815405793	0.00273623769561311
137	9.72667378427265	0.09	1.53124975669762	0.752146953696496	2.31035255969875	0.11864033290898	8.71718638054871	5.00762807935443	12.426744681743	4.04	2.96	5.25	1.10729715235361	1.92756241133659	2.74782767031957	1.18909759526403	2.0699591100454	2.95082062482677	1.21585196441775	2.11734966706579	3.01743142614403	1.53124975669762	4.39283487001039	-0.410630363443069	13.393224865423	0.0964564817063329	0.146812815393595	0.0775026554331538	0.179111856421001	0.233256887854527	0.158728078515084	0.205142136665238	0.259730542027943	0.184029142315662	0.00243935293526653	0.00265758815405793	0.00273623769561311
137	9.72667378427265	0.09	1.53890537448659	0.776263833186568	2.3015469157866	0.0977263344766868	7.50923812811678	3.9468217865829	11.0716544696507	4.35	3.09	5.48	0.817367644800567	1.55512678679608	2.29288592879159	0.871397361209597	1.6579239305357	2.4444504998618	0.89166869891212	1.69716016663879	2.50034138649405	1.53890537448659	4.6254068772795	-0.140246644193099	14.2644747145927	0.0964564817063329	0.146812815393595	0.0775026554331538	0.179111856421001	0.233256887854527	0.158728078515084	0.205142136665238	0.259730542027943	0.184029142315662	0.00243935293526653	0.00265758815405793	0.00273623769561311
137	9.72667378427265	0.09	1.54789534538325	0.75558326562261	2.34020742514389	0.0796899814780222	6.41163015232842	3.00974900764954	9.8135112970073	4.08	2.94	5.31	0.659385151104732	1.40467982747916	2.14997450385359	0.707348590998011	1.50685573538628	2.30636287977455	0.723136237587584	1.54072435454715	2.35730266947179	1.54789534538325	4.37640835212968	0.786312489614943	14.6263056058376	0.0964564817063329	0.146812815393595	0.0775026554331538	0.179111856421001	0.233256887854527	0.158728078515084	0.205142136665238	0.259730542027943	0.184029142315662	0.00243935293526653	0.00265758815405793	0.00273623769561311
137	9.72667378427265	0.09	1.55239604909288	0.772432401559095	2.33235969662666	0.105708859600062	7.89912593550891	4.31198640708846	11.4862654639294	3.89	2.85	5.47	0.987523696997448	1.80904421082099	2.63056472464453	1.06482869278496	1.95065919740019	2.83648970201543	1.08409878402017	1.98471291027657	2.88641025674554	1.55239604909288	4.36477334216904	0.150944972003583	13.8938823140826	0.0964564817063329	0.146812815393595	0.0775026554331538	0.179111856421001	0.233256887854527	0.158728078515084	0.205142136665238	0.259730542027943	0.184029142315662	0.00243935293526653	0.00265758815405793	0.00273623769561311
137	9.72667378427265	0.09	1.55575847124163	0.763824660243299	2.34769228223995	0.103482673830766	7.93098293926457	4.28631471917633	11.5756511593528	3.92	2.81	5.08	0.974828509397818	1.80372856014373	2.63262861088964	1.0502725639677	1.94332295506433	2.83637334616096	1.07349512968969	1.98584158694931	2.89956467510783	1.55575847124163	4.26658525735974	0.876536142860103	14.3409611966139	0.0964564817063329	0.146812815393595	0.0775026554331538	0.179111856421001	0.233256887854527	0.158728078515084	0.205142136665238	0.259730542027943	0.184029142315662	0.00243935293526653	0.00265758815405793	0.00273623769561311
137	9.72667378427265	0.09	1.55881615904001	0.795874182247843	2.32175813583217	0.115178480201147	8.35315337364591	4.73840489472692	11.9679018525649	3.82	3.04	5.38	1.10176042915472	1.94225146440841	2.7827424996621	1.19016824096063	2.09810222597271	3.00603621098478	1.2179024720448	2.14712203976543	3.07683740539279	1.55881615904001	4.40788350500115	0.273423249899712	14.1210959452643	0.0964564817063329	0.146812815393595	0.0775026554331538	0.179111856421001	0.233256887854527	0.158728078515084	0.205142136665238	0.259730542027943	0.184029142315662	0.00243935293526653	0.00265758815405793	0.00273623769561311
137	9.72667378427265	0.09	1.56288617174103	0.798371860719089	2.32740048276297	0.113683145971019	7.41911313899049	4.18478620227792	10.6534400757031	4.13	2.85	5.26	0.907684461609898	1.60921332409332	2.31074218657674	0.972608810607232	1.72431623912977	2.47602366765231	0.99310358607015	1.75924615462573	2.52765986467973	1.56288617174103	4.38416570353199	0.419692023805424	14.1988463952716	0.0964564817063329	0.146812815393595	0.0775026554331538	0.179111856421001	0.233256887854527	0.158728078515084	0.205142136665238	0.259730542027943	0.184029142315662	0.00243935293526653	0.00265758815405793	0.00273623769561311
137	9.72667378427265	0.09	1.57426441509024	0.79170577012558	2.3568230600549	0.0975550972531634	7.76566780128203	4.07801830954564	11.4533172930184	3.96	3.09	5.4	0.918893494609165	1.74982579337388	2.5807580921386	0.988930672420004	1.88319583130264	2.77746099018529	1.01269383924143	1.92893753482594	2.84360875128725	1.57426441509024	4.45966370821009	0.859267071770888	14.9402145978795	0.0964564817063329	0.146812815393595	0.0775026554331538	0.179111856421001	0.233256887854527	0.158728078515084	0.205142136665238	0.259730542027943	0.184029142315662	0.00243935293526653	0.00265758815405793	0.00273623769561311
137	9.72667378427265	0.09	1.57442037850086	0.772935111871224	2.37590564513049	0.0823435469785215	7.25378616233926	3.47305770299582	11.0345146216827	4.03	3.3	5.32	0.769535185650694	1.60724184809575	2.4449485105408	0.826576937247012	1.72637855810435	2.62618017896169	0.851005318388491	1.77644149538249	2.70207613152197	1.57442037850086	4.49065246246701	-1.09964425711052	13.0740560842909	0.0964564817063329	0.146812815393595	0.0775026554331538	0.179111856421001	0.233256887854527	0.158728078515084	0.205142136665238	0.259730542027943	0.184029142315662	0.00243935293526653	0.00265758815405793	0.00273623769561311
137	9.72667378427265	0.09	1.5795316696062	0.810947874206193	2.3481154650062	0.0955698162509908	6.98964986721526	3.63252085620785	10.3467788782227	4.04	2.87	5.49	0.803168709426779	1.5454468908561	2.28772507228541	0.862494359625503	1.65960054322269	2.45670672681988	0.878055013610553	1.68869155373694	2.50152186303748	1.5795316696062	4.37712179633056	-0.282821789571414	13.5854080594678	0.0964564817063329	0.146812815393595	0.0775026554331538	0.179111856421001	0.233256887854527	0.158728078515084	0.205142136665238	0.259730542027943	0.184029142315662	0.00243935293526653	0.00265758815405793	0.00273623769561311
137	9.72667378427265	0.09	1.59399704807911	0.815256293184427	2.3727378029738	0.100519640180092	7.19066667404134	3.83232407209106	10.5490092759916	4.07	3.07	5.44	0.841259032342706	1.5784712290269	2.3156834257111	0.902654719309175	1.69366919034096	2.48468366137274	0.923640794406545	1.7317838094612	2.54053525217177	1.59399704807911	4.32811539846569	-0.513362533396514	13.3108066666848	0.0964564817063329	0.146812815393595	0.0775026554331538	0.179111856421001	0.233256887854527	0.158728078515084	0.205142136665238	0.259730542027943	0.184029142315662	0.00243935293526653	0.00265758815405793	0.00273623769561311
137	9.72667378427265	0.09	1.59528763429196	0.813094628296008	2.37748064028791	0.120724559999294	7.99318577131207	4.62520173898278	11.3611698036414	3.99	2.89	5.55	1.03528765969172	1.78916446409597	2.54304126850021	1.11333421872362	1.92404304461186	2.73475187050009	1.13332814647474	1.95810749399524	2.78093498790755	1.59528763429196	4.30433371470914	-0.12211772631854	13.4926889934061	0.0964564817063329	0.146812815393595	0.0775026554331538	0.179111856421001	0.233256887854527	0.158728078515084	0.205142136665238	0.259730542027943	0.184029142315662	0.00243935293526653	0.00265758815405793	0.00273623769561311
137	9.72667378427265	0.09	1.59800853029007	0.827266312813343	2.3687507477668	0.104509672500721	7.57371251622038	4.11235480153163	11.0350702309091	3.93	2.86	5.35	0.932987312923778	1.71828016559609	2.5035730182684	1.00490431294653	1.85072950654267	2.6965547001388	1.02482011581447	1.88755908355309	2.75012951781839	1.59800853029007	4.3401037268001	-0.298710099132153	13.4252152093214	0.0964564817063329	0.146812815393595	0.0775026554331538	0.179111856421001	0.233256887854527	0.158728078515084	0.205142136665238	0.259730542027943	0.184029142315662	0.00243935293526653	0.00265758815405793	0.00273623769561311
137	9.72667378427265	0.09	1.6052646451047	0.817877757888544	2.39265153232086	0.0871116434858557	6.77344292419515	3.34997969625672	10.1969061521336	3.9	2.94	5.11	0.764728936492097	1.54623259645354	2.32773625641499	0.824276704562177	1.6666343435855	2.50899198260883	0.844589253280357	1.7074040143466	2.57134052898346	1.6052646451047	4.27948832834102	-0.981349357851638	12.4927622946002	0.0964564817063329	0.146812815393595	0.0775026554331538	0.179111856421001	0.233256887854527	0.158728078515084	0.205142136665238	0.259730542027943	0.184029142315662	0.00243935293526653	0.00265758815405793	0.00273623769561311
137	9.72667378427265	0.09	1.61589013898649	0.836236083565378	2.3955441944076	0.127717783191318	8.20610894871426	4.85779969186416	11.5544182055644	3.94	2.8	5.45	1.09857164768192	1.8557781713282	2.61298469497448	1.18280525846797	1.99807102634475	2.81333679422154	1.20238491903913	2.03193830919414	2.85880877726575	1.61589013898649	4.27698322984227	-1.69130786776443	11.9306512743739	0.0964564817063329	0.146812815393595	0.0775026554331538	0.179111856421001	0.233256887854527	0.158728078515084	0.205142136665238	0.259730542027943	0.184029142315662	0.00243935293526653	0.00265758815405793	0.00273623769561311
137	9.72667378427265	0.09	1.61723394322522	0.831218407550954	2.40324947889949	0.107019967367915	8.38306919641088	4.60232774015929	12.1638106526625	4.04	3.09	5.74	1.01782451922325	1.8539517079583	2.69007889669334	1.0930335121103	1.99094373181244	2.88885395151458	1.11531627748573	2.03033332975679	2.94775982544841	1.61723394322522	4.58074615777501	-1.9044257408012	12.3946950184618	0.0964564817063329	0.146812815393595	0.0775026554331538	0.179111856421001	0.233256887854527	0.158728078515084	0.205142136665238	0.259730542027943	0.184029142315662	0.00243935293526653	0.00265758815405793	0.00273623769561311
137	9.72667378427265	0.09	1.61878784050158	0.827987370049498	2.40958831095366	0.126721068352932	8.35699350345659	4.93178033841873	11.7822066684945	3.83	2.88	5.48	1.14531023400992	1.94074949172048	2.73618874943105	1.23702846298158	2.09616773646543	2.95530700994929	1.25946565461393	2.13371327866183	3.00937630233208	1.61878784050158	4.33451593397159	-0.911131094164301	12.7124568956286	0.0964564817063329	0.146812815393595	0.0775026554331538	0.179111856421001	0.233256887854527	0.158728078515084	0.205142136665238	0.259730542027943	0.184029142315662	0.00243935293526653	0.00265758815405793	0.00273623769561311
137	9.72667378427265	0.09	1.62331190762306	0.816142925437317	2.4304808898088	0.0978183399577776	7.93100260426097	4.17046091999165	11.6915442885303	4.13	3.1	5.32	0.904608883479667	1.72030275510392	2.53599662672817	0.969317048036023	1.84335884685467	2.71740064567331	0.993980402213145	1.88952073588612	2.78869107479609	1.62331190762306	4.4577638815519	-1.01064901641276	12.9860888164611	0.0964564817063329	0.146812815393595	0.0775026554331538	0.179111856421001	0.233256887854527	0.158728078515084	0.205142136665238	0.259730542027943	0.184029142315662	0.00243935293526653	0.00265758815405793	0.00273623769561311
137	9.72667378427265	0.09	1.64246914418493	0.816071907243013	2.46886638112684	0.12621209459017	8.96700163512835	5.28329329026219	12.6507099799945	3.65	2.89	5.05	1.27824983762914	2.16949310863532	3.0607363796415	1.38760010554758	2.35508644547196	3.32257278539634	1.42147353094673	2.41058213905346	3.39986824255139	1.64246914418493	4.11667294882843	-1.14519439482145	12.1019188848013	0.0964564817063329	0.146812815393595	0.0775026554331538	0.179111856421001	0.233256887854527	0.158728078515084	0.205142136665238	0.259730542027943	0.184029142315662	0.00243935293526653	0.00265758815405793	0.00273623769561311
137	9.72667378427265	0.09	1.64876374456836	0.852810316337896	2.44471717279883	0.11522959895176	8.30726101257274	4.71327332305427	11.9012487020912	4.2	3.14	5.43	1.00693879265358	1.77475457095656	2.54257034925954	1.0771411673084	1.89848799568866	2.71983482406893	1.10338705496396	1.94656315864997	2.78620184953837	1.64876374456836	4.52292408535118	2.29086932751893	16.4391736953991	0.0964564817063329	0.146812815393595	0.0775026554331538	0.179111856421001	0.233256887854527	0.158728078515084	0.205142136665238	0.259730542027943	0.184029142315662	0.00243935293526653	0.00265758815405793	0.00273623769561311
137	9.72667378427265	0.09	1.6493795726801	0.82951712076017	2.46924202460002	0.0989914753180002	7.39951314064899	3.91410084535801	10.88492543594	4.14	2.98	5.68	0.847608499123161	1.60238340175263	2.35715830438209	0.908071815084764	1.71668784066755	2.52530386625034	0.924871719399949	1.74765870086851	2.57099969762492	1.6493795726801	4.46901153628535	0.408690590994107	14.4835638781121	0.0964564817063329	0.146812815393595	0.0775026554331538	0.179111856421001	0.233256887854527	0.158728078515084	0.205142136665238	0.259730542027943	0.184029142315662	0.00243935293526653	0.00265758815405793	0.00273623769561311
137	9.72667378427265	0.09	1.65368463261594	0.827833441147439	2.47953582408444	0.0990742038827035	7.07912530887646	3.74617163734797	10.4120789804049	4.32	3.01	5.47	0.779962688195175	1.47389232007816	2.16782195196114	0.83199635367638	1.57222012613735	2.31244389859832	0.849885133584931	1.60677093158047	2.36297717110777	1.65368463261594	4.33890614506448	1.06000580497718	14.8905923080479	0.0964564817063329	0.146812815393595	0.0775026554331538	0.179111856421001	0.233256887854527	0.158728078515084	0.205142136665238	0.259730542027943	0.184029142315662	0.00243935293526653	0.00265758815405793	0.00273623769561311
137	9.72667378427265	0.09	1.665099535459	0.82259309463806	2.50760597627995	0.111877729617306	8.440821550955	4.72773785739542	12.1539052445146	3.96	2.93	5.13	1.06394913258929	1.89955641331331	2.73516369403732	1.14487338257875	2.0440371721687	2.94320096175866	1.17285197305446	2.09289602791	3.01207397528973	1.665099535459	4.23607868618333	0.707550973159842	14.2927631079268	0.0964564817063329	0.146812815393595	0.0775026554331538	0.179111856421001	0.233256887854527	0.158728078515084	0.205142136665238	0.259730542027943	0.184029142315662	0.00243935293526653	0.00265758815405793	0.00273623769561311
137	9.72667378427265	0.09	1.66677935843025	0.832055124860911	2.50150359199959	0.0700270090785567	6.77340680097689	2.91955508811112	10.6272585138427	3.91	2.96	5.49	0.665440654713801	1.54383120724093	2.42222175976805	0.717125552127105	1.66374085959606	2.61035616706501	0.731426436677977	1.69703429832198	2.661987763072	1.66677935843025	4.42752730206326	-0.42389457597418	13.5105521290585	0.0964564817063329	0.146812815393595	0.0775026554331538	0.179111856421001	0.233256887854527	0.158728078515084	0.205142136665238	0.259730542027943	0.184029142315662	0.00243935293526653	0.00265758815405793	0.00273623769561311
137	9.72667378427265	0.09	1.66875613021604	0.845360347828962	2.49215191260313	0.0865433133943617	7.30693086322769	3.60057018200927	11.0132915444461	3.93	3.15	5.39	0.815352928926811	1.65466222837899	2.49397152783117	0.878009570152137	1.78181646296193	2.68562335577172	0.900729790365773	1.827738592471	2.75410999133104	1.66875613021604	4.39356559148854	-0.136617418676984	13.8400959699162	0.0964564817063329	0.146812815393595	0.0775026554331538	0.179111856421001	0.233256887854527	0.158728078515084	0.205142136665238	0.259730542027943	0.184029142315662	0.00243935293526653	0.00265758815405793	0.00273623769561311
137	9.72667378427265	0.09	1.67447701355854	0.822005359252299	2.52694866786478	0.116403696304252	9.06395131833267	5.16501101762394	12.9628916190414	3.95	2.89	5.32	1.16594229063333	2.04608356617744	2.92622484172155	1.25507631265936	2.20250267810081	3.14992904354225	1.28159680603115	2.24696991775071	3.2164896426975	1.67447701355854	4.31548724358719	1.54909695331578	15.1995048757621	0.0964564817063329	0.146812815393595	0.0775026554331538	0.179111856421001	0.233256887854527	0.158728078515084	0.205142136665238	0.259730542027943	0.184029142315662	0.00243935293526653	0.00265758815405793	0.00273623769561311
137	9.72667378427265	0.09	1.68176674090607	0.868891441913898	2.49464203989823	0.103381534735877	7.96409350212387	4.30221303717914	11.6259739670686	3.88	2.97	5.29	0.985759919390284	1.82480135242624	2.6638427854622	1.06298769797891	1.96776248529576	2.87253727261261	1.08757321909943	2.01248802435414	2.93997703179068	1.68176674090607	4.29369036471322	-0.319125390744165	13.3834923910132	0.0964564817063329	0.146812815393595	0.0775026554331538	0.179111856421001	0.233256887854527	0.158728078515084	0.205142136665238	0.259730542027943	0.184029142315662	0.00243935293526653	0.00265758815405793	0.00273623769561311
137	9.72667378427265	0.09	1.6825252774904	0.869436986798107	2.4956135681827	0.108059125905106	8.08450911959238	4.45810311714	11.7109151220448	3.76	2.94	4.87	1.05015382239559	1.90439250305599	2.75863118371639	1.13621561626291	2.06046052999188	2.98470544372086	1.16745986643091	2.11774723970447	3.06419866008854	1.6825252774904	4.1203795432676	-1.37568831677506	11.8470629419362	0.0964564817063329	0.146812815393595	0.0775026554331538	0.179111856421001	0.233256887854527	0.158728078515084	0.205142136665238	0.259730542027943	0.184029142315662	0.00243935293526653	0.00265758815405793	0.00273623769561311
137	9.72667378427265	0.09	1.68322223360934	0.827253171580046	2.53919129563863	0.102509832376092	7.68821790260323	4.13646099846156	11.2399748067449	4.14	2.97	5.49	0.894976090605303	1.66344399348928	2.43191189637325	0.95872406382734	1.78192892763047	2.6051337914336	0.978048163689205	1.8180861959608	2.65877205791054	1.68322223360934	4.3564774609668	-0.69138457583616	13.0812337364563	0.0964564817063329	0.146812815393595	0.0775026554331538	0.179111856421001	0.233256887854527	0.158728078515084	0.205142136665238	0.259730542027943	0.184029142315662	0.00243935293526653	0.00265758815405793	0.00273623769561311
137	9.72667378427265	0.09	1.68586770273063	0.833908308212413	2.53782709724884	0.11477866524558	8.48895140491697	4.80821378397187	12.1696890258621	4.01	2.88	5.07	1.0709817320618	1.89082937812226	2.71067702418272	1.15106460719812	2.03221652643593	2.91336844567374	1.17805446021629	2.08005939028227	2.98150267473288	1.68586770273063	4.2306022516844	-0.298508705974463	13.2366620834213	0.0964564817063329	0.146812815393595	0.0775026554331538	0.179111856421001	0.233256887854527	0.158728078515084	0.205142136665238	0.259730542027943	0.184029142315662	0.00243935293526653	0.00265758815405793	0.00273623769561311
137	9.72667378427265	0.09	1.6919211008059	0.855156397776041	2.52868580383576	0.0947067863494221	7.57763932400495	3.91980969020797	11.2354689578019	4.08	2.92	5.6	0.859495925974954	1.66154753475909	2.46359914354323	0.922104571496297	1.78258038375438	2.64305619601247	0.938728829888421	1.81480518114695	2.69211060321163	1.6919211008059	4.40412286802724	0.318039912150518	14.2315932198722	0.0964564817063329	0.146812815393595	0.0775026554331538	0.179111856421001	0.233256887854527	0.158728078515084	0.205142136665238	0.259730542027943	0.184029142315662	0.00243935293526653	0.00265758815405793	0.00273623769561311
137	9.72667378427265	0.09	1.69786423305327	0.851428590961039	2.54429987514549	0.108982729595492	7.34799783295709	4.06765902778628	10.6283366381279	4.04	2.85	5.59	0.898799637250449	1.62363112091359	2.34846260457673	0.965117635656618	1.74343086451201	2.5217440933674	0.980136194503819	1.77279386520385	2.56344034584582	1.69786423305327	4.26525421232893	1.01726094266012	14.585146616856	0.0964564817063329	0.146812815393595	0.0775026554331538	0.179111856421001	0.233256887854527	0.158728078515084	0.205142136665238	0.259730542027943	0.184029142315662	0.00243935293526653	0.00265758815405793	0.00273623769561311
137	9.72667378427265	0.09	1.70454229870925	0.856233516243166	2.55285108117533	0.0996689907368147	8.59885995753757	4.56382397898476	12.6338959360904	4.11	3.08	5.51	0.993613932594406	1.87210267038785	2.75059140818129	1.06513380077922	2.00685574884456	2.94857769690991	1.08944710040473	2.05228425540302	3.01623048339886	1.70454229870925	4.51052052666311	-0.315974148981666	13.890235588968	0.0964564817063329	0.146812815393595	0.0775026554331538	0.179111856421001	0.233256887854527	0.158728078515084	0.205142136665238	0.259730542027943	0.184029142315662	0.00243935293526653	0.00265758815405793	0.00273623769561311
137	9.72667378427265	0.09	1.70647915761176	0.873923613039396	2.53903470218413	0.107410589622008	8.73829219083685	4.80537919681308	12.6712051848606	3.7	3.02	4.81	1.15046999827649	2.09206029118343	3.03365058409037	1.24724772762384	2.26804475400453	3.28884178038522	1.28391048461199	2.33411478831251	3.3889527520696	1.70647915761176	4.18075722152066	-0.440793685908579	12.9811236767292	0.0964564817063329	0.146812815393595	0.0775026554331538	0.179111856421001	0.233256887854527	0.158728078515084	0.205142136665238	0.259730542027943	0.184029142315662	0.00243935293526653	0.00265758815405793	0.00273623769561311
137	9.72667378427265	0.09	1.7139664749518	0.87737157996675	2.55056136993685	0.0999688956828291	8.05616686003121	4.28209446816105	11.8302392519014	4	2.98	5.57	0.956039827555157	1.7986563427984	2.64127285804164	1.02780740970523	1.9336770951991	2.83954678069297	1.04796075549784	1.97193646645664	2.89267831163789	1.7139664749518	4.39429458669929	0.237034995585816	14.2007616417933	0.0964564817063329	0.146812815393595	0.0775026554331538	0.179111856421001	0.233256887854527	0.158728078515084	0.205142136665238	0.259730542027943	0.184029142315662	0.00243935293526653	0.00265758815405793	0.00273623769561311
137	9.72667378427265	0.09	1.71976167275728	0.885227813990605	2.55429553152395	0.10331719658528	7.71773574581477	4.16789819147623	11.2675733001533	3.91	2.79	5.34	0.949652445365757	1.75848024279686	2.56730804022796	1.0233716955879	1.89498686231017	2.76660202903244	1.04149496017331	1.9279026580963	2.81557326860457	1.71976167275728	4.24909806439345	-0.0816224882878278	13.460716508734	0.0964564817063329	0.146812815393595	0.0775026554331538	0.179111856421001	0.233256887854527	0.158728078515084	0.205142136665238	0.259730542027943	0.184029142315662	0.00243935293526653	0.00265758815405793	0.00273623769561311
137	9.72667378427265	0.09	1.72930045113531	0.894818295295234	2.56378260697538	0.134283350145121	9.00011529461019	5.43223450107159	12.5679960881488	3.98	2.9	5.19	1.21846776552243	2.01875496543911	2.81904216535579	1.31064103137064	2.17146744858965	3.03229386580866	1.34110102021942	2.22089358143672	3.09996411252658	1.72930045113531	4.2917683960635	0.0930650150076837	13.6485617171299	0.0964564817063329	0.146812815393595	0.0775026554331538	0.179111856421001	0.233256887854527	0.158728078515084	0.205142136665238	0.259730542027943	0.184029142315662	0.00243935293526653	0.00265758815405793	0.00273623769561311
137	9.72667378427265	0.09	1.73550757744298	0.850184401325195	2.62083075356076	0.115863282439428	8.73867107239954	4.96974469847003	12.5075974463291	4.05	3.06	5.26	1.09644185526668	1.92795511731956	2.75946837937244	1.17713601565114	2.06984565050536	2.96255528535959	1.20710159139835	2.12197717014334	3.03525329444406	1.73550757744298	4.28716213947854	-0.102975255721155	13.5859431420194	0.0964564817063329	0.146812815393595	0.0775026554331538	0.179111856421001	0.233256887854527	0.158728078515084	0.205142136665238	0.259730542027943	0.184029142315662	0.00243935293526653	0.00265758815405793	0.00273623769561311
137	9.72667378427265	0.09	1.74899239447691	0.880893208368834	2.61709158058499	0.0941749551053699	8.32668446591252	4.2947634076275	12.3586055241975	4.18	3.08	5.67	0.921313254105749	1.78624153022657	2.6511698063474	0.985995743333137	1.91164789773676	2.83730005214039	1.00607191659892	1.95041854866097	2.89651242365884	1.74899239447691	4.56249765835959	0.0230547398511044	14.3059978865475	0.0964564817063329	0.146812815393595	0.0775026554331538	0.179111856421001	0.233256887854527	0.158728078515084	0.205142136665238	0.259730542027943	0.184029142315662	0.00243935293526653	0.00265758815405793	0.00273623769561311
137	9.72667378427265	0.09	1.87290490723315	0.95754959093088	2.78826022353543	0.110649397802926	8.79620782373512	4.90268327195742	12.6897323755128	3.59	2.71	4.64	1.20427731236233	2.1606685419674	3.11705977157248	1.30981481392688	2.35001991252594	3.390225011125	1.34220030583529	2.4095231355842	3.47599937776867	1.87290490723315	3.99153893133403	-0.0800592501110187	12.8249138982364	0.0964564817063329	0.146812815393595	0.0775026554331538	0.179111856421001	0.233256887854527	0.158728078515084	0.205142136665238	0.259730542027943	0.184029142315662	0.00243935293526653	0.00265758815405793	0.00273623769561311
137	9.72667378427265	0.09	1.89809423018724	0.928784477864697	2.86740398250978	0.0887154397865106	7.8669886790353	3.93038777474561	11.803589583325	4.02	2.84	5.17	0.872597565757615	1.74657452765287	2.62055148954812	0.937492787777667	1.8764675576067	2.81544232743574	0.957938023240972	1.91561467921318	2.87576473413076	1.89809423018724	4.19681348969314	-1.6112216314257	11.9346005142991	0.0964564817063329	0.146812815393595	0.0775026554331538	0.179111856421001	0.233256887854527	0.158728078515084	0.205142136665238	0.259730542027943	0.184029142315662	0.00243935293526653	0.00265758815405793	0.00273623769561311
137	9.72667378427265	0.1	1.21320358211425	0.657449508218312	1.76895765601019	0.115992352117632	6.91000872662532	3.9316473528691	9.88837010038153	4.29	3.13	5.57	0.82413419243592	1.44844487578134	2.07275555912676	0.87975756050194	1.54620490465575	2.21265224880956	0.899615156834458	1.58121318997941	2.26420931091566	1.21320358211425	4.78067429619819	0.360258546371078	14.8956939464711	0.0964564817063329	0.146812815393595	0.0775026554331538	0.179111856421001	0.233256887854527	0.158728078515084	0.205142136665238	0.259730542027943	0.184029142315662	0.00243935293526653	0.00265758815405793	0.00273623769561311
137	9.72667378427265	0.1	1.30073125147739	0.68988445452955	1.91157804842522	0.146334627414742	9.73602240098198	6.0645750425504	13.4074697594136	4.05	3.24	5.37	1.33770735601256	2.14754516066135	2.95738296531013	1.43612345571565	2.30554161459319	3.17495977347073	1.47521971660711	2.36752210706584	3.26101120173879	1.30073125147739	4.72538465161595	-0.562688661597842	13.9314772400191	0.0964564817063329	0.146812815393595	0.0775026554331538	0.179111856421001	0.233256887854527	0.158728078515084	0.205142136665238	0.259730542027943	0.184029142315662	0.00243935293526653	0.00265758815405793	0.00273623769561311
137	9.72667378427265	0.1	1.30684504501656	0.692868025778055	1.92082206425506	0.128879864617227	8.05228910663151	4.78376786790019	11.3208103453628	4.16	3.06	5.35	1.03150215714369	1.73627855966199	2.44105496218029	1.10455278694853	1.8592412131296	2.61392963931066	1.13102809360761	1.90352452432737	2.67552240767741	1.30684504501656	4.54548692329395	0.955741865392288	15.1075698255984	0.0964564817063329	0.146812815393595	0.0775026554331538	0.179111856421001	0.233256887854527	0.158728078515084	0.205142136665238	0.259730542027943	0.184029142315662	0.00243935293526653	0.00265758815405793	0.00273623769561311
137	9.72667378427265	0.1	1.30696454669916	0.679749334160353	1.93417975923796	0.125192990316476	7.3861762864027	4.33778121364074	10.4345713591647	3.86	2.88	5.52	0.999126695107147	1.70126743121708	2.40340816732702	1.07807456812726	1.83569627371596	2.59331797930467	1.09751450894983	1.86886615800904	2.63837584896187	1.30696454669916	4.46033238681203	-0.140019113433398	13.6563726978084	0.0964564817063329	0.146812815393595	0.0775026554331538	0.179111856421001	0.233256887854527	0.158728078515084	0.205142136665238	0.259730542027943	0.184029142315662	0.00243935293526653	0.00265758815405793	0.00273623769561311
137	9.72667378427265	0.1	1.35209345741101	0.702928717205427	2.0012581976166	0.149097885258663	9.13862488342138	5.73006936422968	12.5471804026131	3.83	2.88	5.14	1.32861764348718	2.11895135739896	2.90928507131073	1.4347449603512	2.28820894872214	3.14167293709307	1.46805818561016	2.33850974501104	3.21215691069711	1.35209345741101	4.35163674811318	-0.311304706264284	13.2754638070503	0.0964564817063329	0.146812815393595	0.0775026554331538	0.179111856421001	0.233256887854527	0.158728078515084	0.205142136665238	0.259730542027943	0.184029142315662	0.00243935293526653	0.00265758815405793	0.00273623769561311
137	9.72667378427265	0.1	1.36543321743108	0.710295673903969	2.02057076095818	0.128620487823804	8.0534561587522	4.78067959555039	11.326232721954	3.97	3.01	5.53	1.07378255606178	1.80887686916421	2.54397118226664	1.15519389712164	1.94602110837677	2.73684831963191	1.17927547552413	1.98500562060076	2.7915639568108	1.36543321743108	4.52886104182437	-0.0380803700296581	14.0739677245385	0.0964564817063329	0.146812815393595	0.0775026554331538	0.179111856421001	0.233256887854527	0.158728078515084	0.205142136665238	0.259730542027943	0.184029142315662	0.00243935293526653	0.00265758815405793	0.00273623769561311
137	9.72667378427265	0.1	1.37332441289788	0.718018988964672	2.02862983683108	0.108463273953474	7.07349628396021	3.90722694308846	10.239765624832	4.33	2.86	5.49	0.812556118371908	1.47102094849644	2.12948577862097	0.866656469154571	1.5689621829822	2.27126789680983	0.881771171416303	1.59723845884164	2.31159909141383	1.37332441289788	4.65972320499433	0.77884857687705	15.1553378962581	0.0964564817063329	0.146812815393595	0.0775026554331538	0.179111856421001	0.233256887854527	0.158728078515084	0.205142136665238	0.259730542027943	0.184029142315662	0.00243935293526653	0.00265758815405793	0.00273623769561311
137	9.72667378427265	0.1	1.37942592414841	0.717659651686667	2.04119219661015	0.112059077253173	7.17979481989131	4.02431062017277	10.3352790196098	4.01	2.95	5.66	0.895985119291522	1.59853200345474	2.30107888761796	0.962934197550544	1.71797622400548	2.47301825046043	0.980151510526595	1.74807596251171	2.51591657241748	1.37942592414841	4.54497398882688	-0.104231191247977	13.9349571054321	0.0964564817063329	0.146812815393595	0.0775026554331538	0.179111856421001	0.233256887854527	0.158728078515084	0.205142136665238	0.259730542027943	0.184029142315662	0.00243935293526653	0.00265758815405793	0.00273623769561311
137	9.72667378427265	0.1	1.38210930071084	0.750393008251646	2.01382559317003	0.173021855883837	9.10757061519374	5.99882961022452	12.216311620163	4.04	2.83	5.27	1.32564759576782	2.01263077529974	2.69961395483166	1.4234768281846	2.16115752140825	2.8988382146319	1.4518711584744	2.20449935658687	2.95675495188209	1.38210930071084	4.26346132700903	0.534696929666244	13.9793512519968	0.0964564817063329	0.146812815393595	0.0775026554331538	0.179111856421001	0.233256887854527	0.158728078515084	0.205142136665238	0.259730542027943	0.184029142315662	0.00243935293526653	0.00265758815405793	0.00273623769561311
137	9.72667378427265	0.1	1.39787411611378	0.756575648822247	2.03917258340531	0.141276718127289	8.33608744247989	5.12731408410966	11.5448608008501	4.28	3.19	5.7	1.07714745377485	1.75124738134135	2.42534730890786	1.15012404585414	1.86989415094583	2.58966425603753	1.1754287520409	1.91263322516976	2.64959063144976	1.39787411611378	4.79747246653057	-0.311031756964341	14.2417906841243	0.0964564817063329	0.146812815393595	0.0775026554331538	0.179111856421001	0.233256887854527	0.158728078515084	0.205142136665238	0.259730542027943	0.184029142315662	0.00243935293526653	0.00265758815405793	0.00273623769561311
137	9.72667378427265	0.1	1.39854966545929	0.746614889888706	2.05048444102988	0.112890727573223	6.6889039664731	3.76138413567726	9.61642379726893	3.84	2.72	5.17	0.870385243127236	1.54781407458272	2.2252429060382	0.939681779877436	1.67104474255272	2.402407705228	0.956743370490587	1.70208290206071	2.44659581264473	1.39854966545929	4.32134844133263	0.988399722461032	14.3738668248669	0.0964564817063329	0.146812815393595	0.0775026554331538	0.179111856421001	0.233256887854527	0.158728078515084	0.205142136665238	0.259730542027943	0.184029142315662	0.00243935293526653	0.00265758815405793	0.00273623769561311
137	9.72667378427265	0.1	1.42638240613564	0.763931215636133	2.08883359663514	0.0814643446164376	5.75903664584828	2.73978348781535	8.77828980388121	4.23	2.77	5.5	0.581929411589351	1.22321811980563	1.86450682802191	0.622101473465481	1.30765996621897	1.99321845897246	0.631337318558566	1.32767391921004	2.02389929466661	1.42638240613564	4.55400517766596	-0.604872736789352	13.4153003356785	0.0964564817063329	0.146812815393595	0.0775026554331538	0.179111856421001	0.233256887854527	0.158728078515084	0.205142136665238	0.259730542027943	0.184029142315662	0.00243935293526653	0.00265758815405793	0.00273623769561311
137	9.72667378427265	0.1	1.43588860749939	0.754361946084073	2.1174152689147	0.0921185397226346	6.41823435817585	3.2723548539418	9.56411386240989	4.11	3.05	5.75	0.713202040410649	1.39883907595498	2.08447611149931	0.764630070276396	1.49970746064744	2.23478485101848	0.779240943683455	1.52774021057487	2.27610732768769	1.43588860749939	4.56918908415598	-0.440822140576119	13.7029745732436	0.0964564817063329	0.146812815393595	0.0775026554331538	0.179111856421001	0.233256887854527	0.158728078515084	0.205142136665238	0.259730542027943	0.184029142315662	0.00243935293526653	0.00265758815405793	0.00273623769561311
137	9.72667378427265	0.1	1.43958544114386	0.776595753678003	2.10257512860972	0.116990263948933	7.27029780166351	4.1517992424688	10.3887963608582	4.18	2.94	5.53	0.890413058064579	1.55921992383475	2.22802678960493	0.952898626206305	1.66863963855736	2.38438065090842	0.970702214070475	1.70093193013473	2.43009961414483	1.43958544114386	4.59408118766349	-0.228451216853678	13.9642488960737	0.0964564817063329	0.146812815393595	0.0775026554331538	0.179111856421001	0.233256887854527	0.158728078515084	0.205142136665238	0.259730542027943	0.184029142315662	0.00243935293526653	0.00265758815405793	0.00273623769561311
137	9.72667378427265	0.1	1.44130910756921	0.772646754902551	2.10997146023586	0.129302833749342	8.28196757718177	4.92653488473274	11.6374002696308	3.95	3.03	5.61	1.11159406320572	1.86869396154837	2.62579385989103	1.19650838244944	2.01144290279597	2.82637742314251	1.22116795514839	2.05231194701337	2.88428844865804	1.44130910756921	4.56985998243422	1.00445657282181	15.0818975184175	0.0964564817063329	0.146812815393595	0.0775026554331538	0.179111856421001	0.233256887854527	0.158728078515084	0.205142136665238	0.259730542027943	0.184029142315662	0.00243935293526653	0.00265758815405793	0.00273623769561311
137	9.72667378427265	0.1	1.44602090094787	0.772963822196103	2.11907797969964	0.128480416270131	7.57904064888596	4.49713168780663	10.6609496099653	4.18	3.06	5.69	0.965173225461961	1.62661171982721	2.28805021419245	1.03298826245752	1.74090077286708	2.44881328327664	1.05468587875366	1.77441386043984	2.4976315742751	1.44602090094787	4.58054779477184	1.36286273576435	15.6643238296801	0.0964564817063329	0.146812815393595	0.0775026554331538	0.179111856421001	0.233256887854527	0.158728078515084	0.205142136665238	0.259730542027943	0.184029142315662	0.00243935293526653	0.00265758815405793	0.00273623769561311
137	9.72667378427265	0.1	1.45954473784052	0.790663120960204	2.12842635472084	0.124616196067682	8.2856925540258	4.85701784062434	11.7143672674273	4.39	3.31	5.58	0.996908070783914	1.70064719755707	2.40438632433024	1.06179266685853	1.81133524363954	2.56087782042055	1.0900751086757	1.85928336575698	2.62866206559368	1.45954473784052	4.77302604161333	1.18968839533593	15.8500348501684	0.0964564817063329	0.146812815393595	0.0775026554331538	0.179111856421001	0.233256887854527	0.158728078515084	0.205142136665238	0.259730542027943	0.184029142315662	0.00243935293526653	0.00265758815405793	0.00273623769561311
137	9.72667378427265	0.1	1.46013773253173	0.783080936764567	2.1371945282989	0.102802923021084	6.98956716592298	3.76570149670738	10.2134328351386	3.8	2.94	5.08	0.879441071561858	1.63234192713564	2.38524278270943	0.950514192911812	1.76426166527783	2.57800913764386	0.973939604213243	1.80829050588362	2.64119097814166	1.46013773253173	4.31252873288731	1.08234167695743	14.6898995919082	0.0964564817063329	0.146812815393595	0.0775026554331538	0.179111856421001	0.233256887854527	0.158728078515084	0.205142136665238	0.259730542027943	0.184029142315662	0.00243935293526653	0.00265758815405793	0.00273623769561311
137	9.72667378427265	0.1	1.47922223321085	0.770920197771626	2.18752426865007	0.10991082859462	7.76926386991389	4.31733489653702	11.2211928432908	3.91	3.06	5.53	0.9835852551467	1.77001172457592	2.55643819400514	1.05992381939504	1.90738685606536	2.75484989273569	1.08361220160441	1.94868674478054	2.81627049614267	1.47922223321085	4.45774021015983	-0.0522120551043675	13.870269381961	0.0964564817063329	0.146812815393595	0.0775026554331538	0.179111856421001	0.233256887854527	0.158728078515084	0.205142136665238	0.259730542027943	0.184029142315662	0.00243935293526653	0.00265758815405793	0.00273623769561311
137	9.72667378427265	0.1	1.48117613406896	0.798395021349039	2.16395724678888	0.110635770915212	6.66723422739065	3.71586720780234	9.61860124697896	3.73	2.65	4.95	0.88354255278102	1.58530561503614	2.28706867729127	0.957051313221809	1.71719948965976	2.47734766609771	0.975538692481052	1.7511042229369	2.52504613357459	1.48117613406896	4.11227071707511	0.0945510651515998	13.2104982600802	0.0964564817063329	0.146812815393595	0.0775026554331538	0.179111856421001	0.233256887854527	0.158728078515084	0.205142136665238	0.259730542027943	0.184029142315662	0.00243935293526653	0.00265758815405793	0.00273623769561311
137	9.72667378427265	0.1	1.48649972412679	0.791426210445597	2.18157323780797	0.145847969769658	9.03211602082481	5.6194611929668	12.4447708486828	4.09	3.08	5.55	1.22871190387086	1.97489903228088	2.72108616069091	1.31779419487148	2.1180803018171	2.91836640876272	1.34688189021262	2.16276120356919	2.98191495599739	1.48649972412679	4.54814945281225	-0.741429894883026	13.2243973412405	0.0964564817063329	0.146812815393595	0.0775026554331538	0.179111856421001	0.233256887854527	0.158728078515084	0.205142136665238	0.259730542027943	0.184029142315662	0.00243935293526653	0.00265758815405793	0.00273623769561311
137	9.72667378427265	0.1	1.48947320672878	0.792584632347576	2.18636178110999	0.129779814483529	7.80923225321239	4.65201256191394	10.9664519445108	4.12	2.92	5.76	1.01055591304207	1.69639822007614	2.3822405271102	1.08302286213512	1.81804691053378	2.55307095893243	1.09951047284775	1.84579972614455	2.59293524409919	1.48947320672878	4.50475353582098	-0.505612884154194	13.5552161980141	0.0964564817063329	0.146812815393595	0.0775026554331538	0.179111856421001	0.233256887854527	0.158728078515084	0.205142136665238	0.259730542027943	0.184029142315662	0.00243935293526653	0.00265758815405793	0.00273623769561311
137	9.72667378427265	0.1	1.49093816538266	0.789077260342728	2.19279907042259	0.103838435500134	6.85120950436927	3.70877092215334	9.99364808658519	3.95	3.05	5.31	0.837805381528466	1.54767719905625	2.25754901658403	0.901928746971187	1.66613223982168	2.43033573267217	0.923610510613794	1.70632225424815	2.48883394118681	1.49093816538266	4.41019667058444	0.873309220953871	14.6941378639266	0.0964564817063329	0.146812815393595	0.0775026554331538	0.179111856421001	0.233256887854527	0.158728078515084	0.205142136665238	0.259730542027943	0.184029142315662	0.00243935293526653	0.00265758815405793	0.00273623769561311
137	9.72667378427265	0.1	1.49337428121442	0.805268001534368	2.18148056089447	0.102936503661189	7.16089515725672	3.86039572323377	10.4613945912797	4.08	3.08	5.69	0.847035428760437	1.57122024131622	2.29540505387201	0.908805608349727	1.68580170176642	2.46279779518312	0.927680203702463	1.71970602341869	2.51369174500775	1.49337428121442	4.56268591563863	-1.59241823338836	12.6411900115698	0.0964564817063329	0.146812815393595	0.0775026554331538	0.179111856421001	0.233256887854527	0.158728078515084	0.205142136665238	0.259730542027943	0.184029142315662	0.00243935293526653	0.00265758815405793	0.00273623769561311
137	9.72667378427265	0.1	1.50460650981952	0.796263783751793	2.21294923588725	0.119855630804922	7.66445574984458	4.42169790090545	10.9072135987837	3.79	2.76	5.43	1.03533534058089	1.79462326055961	2.55391118053833	1.1193613390659	1.94027173353489	2.76118212800387	1.13659674450755	1.97083967500255	2.80362817684189	1.50460650981952	4.42341293500946	-0.112235577969264	13.5430086189635	0.0964564817063329	0.146812815393595	0.0775026554331538	0.179111856421001	0.233256887854527	0.158728078515084	0.205142136665238	0.259730542027943	0.184029142315662	0.00243935293526653	0.00265758815405793	0.00273623769561311
137	9.72667378427265	0.1	1.50624492001718	0.789083624881924	2.22340621515244	0.116319272339604	7.83606623295765	4.46392765941945	11.2082048064958	4.02	2.86	5.25	0.990814788362187	1.73929572756781	2.48777666677343	1.06447271231242	1.86859629305485	2.67271987379728	1.08644628084149	1.90776857826001	2.72730983171369	1.50624492001718	4.41982663103228	-0.0887423911277406	13.7159983712036	0.0964564817063329	0.146812815393595	0.0775026554331538	0.179111856421001	0.233256887854527	0.158728078515084	0.205142136665238	0.259730542027943	0.184029142315662	0.00243935293526653	0.00265758815405793	0.00273623769561311
137	9.72667378427265	0.1	1.50739621700621	0.79588019848246	2.21891223552996	0.110382269151295	7.37197573446796	4.10443195710823	10.6395195118277	4.38	3.08	5.73	0.843463511457634	1.51494594242359	2.18642837338954	0.898477000846489	1.61375574438429	2.32903448792209	0.91660534139255	1.64582957647382	2.376503579182	1.50739621700621	4.6279021758277	0.329932773576085	14.689843437992	0.0964564817063329	0.146812815393595	0.0775026554331538	0.179111856421001	0.233256887854527	0.158728078515084	0.205142136665238	0.259730542027943	0.184029142315662	0.00243935293526653	0.00265758815405793	0.00273623769561311
137	9.72667378427265	0.1	1.50788599800995	0.811711932720933	2.20406006329897	0.0875413645685277	7.2347885276413	3.58799446019831	10.8815825950843	4.21	3.2	5.43	0.764701987082845	1.54193581528152	2.3191696434802	0.817799553404436	1.64900110424183	2.48020265507923	0.83906574684541	1.69070394133451	2.5456322888292	1.50788599800995	4.70472411294948	0.00903213555844416	14.4407645156189	0.0964564817063329	0.146812815393595	0.0775026554331538	0.179111856421001	0.233256887854527	0.158728078515084	0.205142136665238	0.259730542027943	0.184029142315662	0.00243935293526653	0.00265758815405793	0.00273623769561311
137	9.72667378427265	0.1	1.52184885820427	0.817274516625306	2.22642319978322	0.114403366384606	7.84210235448978	4.43553841833396	11.2486662906456	4.07	2.94	5.47	0.975213361170821	1.72419270773449	2.47317205429816	1.04657328770969	1.85035819096276	2.65414309421583	1.06675660504542	1.88760709166445	2.70658345959028	1.52184885820427	4.51529588021212	-0.513503374321719	13.5579556729277	0.0964564817063329	0.146812815393595	0.0775026554331538	0.179111856421001	0.233256887854527	0.158728078515084	0.205142136665238	0.259730542027943	0.184029142315662	0.00243935293526653	0.00265758815405793	0.00273623769561311
137	9.72667378427265	0.1	1.52815989445901	0.829549977345807	2.2267698115722	0.134008663008118	8.17911751733293	4.93286539681212	11.4253696378537	4.02	3.08	5.42	1.09549436883572	1.81642442302893	2.53735447722213	1.17700773747583	1.95158063908379	2.72615354069176	1.20435670982955	1.99726910742467	2.78941685564163	1.52815989445901	4.52464624728642	-1.34292932007655	12.6686754079642	0.0964564817063329	0.146812815393595	0.0775026554331538	0.179111856421001	0.233256887854527	0.158728078515084	0.205142136665238	0.259730542027943	0.184029142315662	0.00243935293526653	0.00265758815405793	0.00273623769561311
137	9.72667378427265	0.1	1.53513806500771	0.829795119836908	2.24048101017852	0.140286926971154	8.87320544667512	5.44367894622051	12.3027319471297	3.89	2.85	5.27	1.24677014228811	2.03223733923243	2.81770453617675	1.34437811923048	2.19133849879757	3.03829887836465	1.37129491503164	2.23482449827237	3.1009761416318	1.53513806500771	4.39885170781961	-0.509342181019884	13.2219499525171	0.0964564817063329	0.146812815393595	0.0775026554331538	0.179111856421001	0.233256887854527	0.158728078515084	0.205142136665238	0.259730542027943	0.184029142315662	0.00243935293526653	0.00265758815405793	0.00273623769561311
137	9.72667378427265	0.1	1.54362507525977	0.838340896873797	2.24890925364575	0.120537469408319	8.20115836761271	4.74249498729772	11.6598217479277	3.97	2.75	5.48	1.06560492893447	1.84274201720979	2.6198791054851	1.14644629039289	1.98254033217895	2.81863437396501	1.16309319104548	2.01137373185649	2.85949090959483	1.54362507525977	4.41774713073767	-0.630391848347878	13.0557943945016	0.0964564817063329	0.146812815393595	0.0775026554331538	0.179111856421001	0.233256887854527	0.158728078515084	0.205142136665238	0.259730542027943	0.184029142315662	0.00243935293526653	0.00265758815405793	0.00273623769561311
137	9.72667378427265	0.1	1.5542102041068	0.811064877803929	2.29735553040967	0.102099390281693	7.56713087214427	4.06349256908016	11.0707691752084	4.06	3.04	5.19	0.89428587244733	1.66536006129587	2.43643425014441	0.959830773250281	1.78741930810038	2.61500784295048	0.984390635000209	1.83331262472853	2.68260785196717	1.5542102041068	4.4653198859151	-0.131498270391591	13.8432534807423	0.0964564817063329	0.146812815393595	0.0775026554331538	0.179111856421001	0.233256887854527	0.158728078515084	0.205142136665238	0.259730542027943	0.184029142315662	0.00243935293526653	0.00265758815405793	0.00273623769561311
137	9.72667378427265	0.1	1.5564003154652	0.829637148349618	2.28316348258079	0.123855298259315	8.37875738746899	4.89942674743306	11.8580880275049	4.3	3.1	5.59	1.02423888278389	1.75160269722468	2.47896651166548	1.09304964358536	1.86927945822632	2.64550927286728	1.11750320333303	1.91196379810574	2.70493147454303	1.5564003154652	4.57345090155235	-0.771699248594545	13.4056850597689	0.0964564817063329	0.146812815393595	0.0775026554331538	0.179111856421001	0.233256887854527	0.158728078515084	0.205142136665238	0.259730542027943	0.184029142315662	0.00243935293526653	0.00265758815405793	0.00273623769561311
137	9.72667378427265	0.1	1.56949712077698	0.839456752568884	2.29953748898508	0.10170077825952	7.33743358264109	3.93274010952693	10.7421270557553	4.52	3.1	5.78	0.785973259445332	1.46641436461607	2.1468554697868	0.834796948894712	1.55750621625572	2.28021548361672	0.85102488841875	1.58974343774605	2.32556976708379	1.56949712077698	4.68605012769576	0.664799184658503	15.2179849025657	0.0964564817063329	0.146812815393595	0.0775026554331538	0.179111856421001	0.233256887854527	0.158728078515084	0.205142136665238	0.259730542027943	0.184029142315662	0.00243935293526653	0.00265758815405793	0.00273623769561311
137	9.72667378427265	0.1	1.576535239851	0.821935612816822	2.33113486688517	0.122982085512502	8.32399085629583	4.85342442668446	11.7945572859072	4.19	3.13	5.81	1.03818954206179	1.78057377543795	2.5229580088141	1.1107257839906	1.90497892971331	2.69923207543601	1.13274375213296	1.94434953473974	2.75276066776586	1.576535239851	4.63439728576291	-0.889962785345875	13.4337512102853	0.0964564817063329	0.146812815393595	0.0775026554331538	0.179111856421001	0.233256887854527	0.158728078515084	0.205142136665238	0.259730542027943	0.184029142315662	0.00243935293526653	0.00265758815405793	0.00273623769561311
137	9.72667378427265	0.1	1.57751175249925	0.835903810117146	2.31911969488136	0.0951864969070643	7.23051975656808	3.7499780414965	10.7110614716397	3.98	3.01	5.24	0.841417902165711	1.62237983737935	2.403341772593	0.905104294225618	1.74517674736604	2.58524920050646	0.927282315370956	1.78697918348299	2.64711121839136	1.57751175249925	4.41838371986793	-0.381173200364946	13.5247721991252	0.0964564817063329	0.146812815393595	0.0775026554331538	0.179111856421001	0.233256887854527	0.158728078515084	0.205142136665238	0.259730542027943	0.184029142315662	0.00243935293526653	0.00265758815405793	0.00273623769561311
137	9.72667378427265	0.1	1.58234970863083	0.852433629538048	2.31226578772361	0.132600359652214	9.11627266355313	5.4759486908199	12.7565966362864	3.81	2.85	5.11	1.27773249028525	2.12714881570174	2.97656514111824	1.38084740583174	2.2988128941795	3.21677838252726	1.4103498244125	2.35035970813471	3.28580627441401	1.58234970863083	4.38370755697332	-0.747640414374203	12.9911245889105	0.0964564817063329	0.146812815393595	0.0775026554331538	0.179111856421001	0.233256887854527	0.158728078515084	0.205142136665238	0.259730542027943	0.184029142315662	0.00243935293526653	0.00265758815405793	0.00273623769561311
137	9.72667378427265	0.1	1.58451015710995	0.857432916786996	2.31158739743291	0.0998235794936189	7.34150951287948	3.89945238255884	10.7835666432001	4.02	3	5.85	0.865939105397279	1.63030588815058	2.39467267090388	0.930365065165511	1.75160081628725	2.572836567409	0.944863662193565	1.77978813389781	2.61487458974099	1.58451015710995	4.56632770117068	0.924916597055571	15.12156127928	0.0964564817063329	0.146812815393595	0.0775026554331538	0.179111856421001	0.233256887854527	0.158728078515084	0.205142136665238	0.259730542027943	0.184029142315662	0.00243935293526653	0.00265758815405793	0.00273623769561311
137	9.72667378427265	0.1	1.58603821815815	0.834219730852335	2.33785670546396	0.134505965758093	8.7914850974967	5.30964380374393	12.2733263912495	4.1	2.96	5.51	1.15960468246482	1.92002470630675	2.68044473014868	1.24351102637894	2.05895330479131	2.87439558320367	1.26791303975488	2.09839392080567	2.93111597438529	1.58603821815815	4.57792591105385	-0.588191515986492	13.5036611721723	0.0964564817063329	0.146812815393595	0.0775026554331538	0.179111856421001	0.233256887854527	0.158728078515084	0.205142136665238	0.259730542027943	0.184029142315662	0.00243935293526653	0.00265758815405793	0.00273623769561311
137	9.72667378427265	0.1	1.58780602317119	0.837224571395389	2.33838747494699	0.133283241615323	8.64945894583198	5.20575961049312	12.0931582811708	3.72	2.94	5.11	1.240590238448	2.06126197499147	2.88193371153494	1.34417867555634	2.23337594126558	3.12257320697481	1.37629529540512	2.28900814429188	3.200180049941	1.58780602317119	4.25912826057591	-2.12399818332748	11.3875156630371	0.0964564817063329	0.146812815393595	0.0775026554331538	0.179111856421001	0.233256887854527	0.158728078515084	0.205142136665238	0.259730542027943	0.184029142315662	0.00243935293526653	0.00265758815405793	0.00273623769561311
137	9.72667378427265	0.1	1.59255257585536	0.833921628925474	2.35118352278526	0.108778001631181	7.72761196555258	4.27416191680385	11.1810620143013	4.06	2.86	5.7	0.940719832036775	1.7008054378333	2.46089104362983	1.00967661799147	1.82547813264971	2.64127964730794	1.02479605258849	1.85177554163264	2.68071874190268	1.59255257585536	4.48146100398673	0.0851741053542726	14.0046246736663	0.0964564817063329	0.146812815393595	0.0775026554331538	0.179111856421001	0.233256887854527	0.158728078515084	0.205142136665238	0.259730542027943	0.184029142315662	0.00243935293526653	0.00265758815405793	0.00273623769561311
137	9.72667378427265	0.1	1.605143900859	0.84196621647784	2.36832158524016	0.130979264587703	8.35740629315043	4.99638879835225	11.7184237879486	4.08	2.96	5.47	1.09562533251055	1.83264081687928	2.569656301248	1.1754427620967	1.96615058068035	2.756858399264	1.19919277479653	2.00669241494033	2.81249460161519	1.605143900859	4.41510219765513	0.257722782779446	14.0650427600992	0.0964564817063329	0.146812815393595	0.0775026554331538	0.179111856421001	0.233256887854527	0.158728078515084	0.205142136665238	0.259730542027943	0.184029142315662	0.00243935293526653	0.00265758815405793	0.00273623769561311
137	9.72667378427265	0.1	1.62176686324335	0.851500522036857	2.39203320444985	0.118398912355629	8.42041712890587	4.83300501944831	12.0078292383634	3.89	3.04	5.38	1.10588425483652	1.92675295898528	2.74762166313403	1.1923314871993	2.07736769106291	2.96240389492652	1.2200772783719	2.12488040676858	3.0321034904496	1.62176686324335	4.36010509192357	0.818171451939052	14.5507659494425	0.0964564817063329	0.146812815393595	0.0775026554331538	0.179111856421001	0.233256887854527	0.158728078515084	0.205142136665238	0.259730542027943	0.184029142315662	0.00243935293526653	0.00265758815405793	0.00273623769561311
137	9.72667378427265	0.1	1.62923901744479	0.853853979561784	2.4046240553278	0.117004517471543	8.19204257524164	4.67841612184244	11.7056690286408	3.8	2.92	5.5	1.09197052149343	1.91207211372642	2.73217370595941	1.18013748414623	2.06645502729611	2.95277257044599	1.20255356296548	2.10478854600806	3.00798306455337	1.62923901744479	4.35994734910249	-0.748925468989906	13.012488281038	0.0964564817063329	0.146812815393595	0.0775026554331538	0.179111856421001	0.233256887854527	0.158728078515084	0.205142136665238	0.259730542027943	0.184029142315662	0.00243935293526653	0.00265758815405793	0.00273623769561311
137	9.72667378427265	0.1	1.63191281967446	0.849830559295335	2.41399508005357	0.138756760639823	9.20326664870445	5.62342922909982	12.7831040683091	4.25	3.28	5.39	1.18927035150951	1.94635189960283	2.70343344769615	1.27076673476546	2.07972833512873	2.888689935492	1.30635313121492	2.13749488523872	2.97024049636746	1.63191281967446	4.57972102128386	0.050717153722288	14.3352766264421	0.0964564817063329	0.146812815393595	0.0775026554331538	0.179111856421001	0.233256887854527	0.158728078515084	0.205142136665238	0.259730542027943	0.184029142315662	0.00243935293526653	0.00265758815405793	0.00273623769561311
137	9.72667378427265	0.1	1.64057259985188	0.885026265914644	2.39611893378911	0.127561162071273	7.99731037098536	4.73190070168531	11.2627200402854	3.9	2.76	5.28	1.07980388635564	1.82495943245525	2.57011497855486	1.16383630189005	1.9669812859597	2.77012627002934	1.18478556889695	2.00308432602106	2.82425452891161	1.64057259985188	4.28580110394526	0.372815091927496	13.7654347360412	0.0964564817063329	0.146812815393595	0.0775026554331538	0.179111856421001	0.233256887854527	0.158728078515084	0.205142136665238	0.259730542027943	0.184029142315662	0.00243935293526653	0.00265758815405793	0.00273623769561311
137	9.72667378427265	0.1	1.64338056680845	0.869305997411948	2.41745513620496	0.109381810837118	7.62701783370124	4.22909549043438	11.0249401769681	3.78	2.86	5.17	0.993184437582772	1.79117152467519	2.58915861176762	1.07417831477838	1.93724099678543	2.80030367879247	1.09774041683287	1.97871567398414	2.86401175138566	1.64338056680845	4.24642174723266	0.576435573680635	13.9319148233129	0.0964564817063329	0.146812815393595	0.0775026554331538	0.179111856421001	0.233256887854527	0.158728078515084	0.205142136665238	0.259730542027943	0.184029142315662	0.00243935293526653	0.00265758815405793	0.00273623769561311
137	9.72667378427265	0.1	1.64777227234172	0.861845798804773	2.43369874587866	0.122817173353112	8.2962859614814	4.83462375921479	11.757948163748	3.78	2.85	5.08	1.13419743619345	1.94629959560042	2.75840175500739	1.22653366993124	2.10474994000102	2.9829662100708	1.25444991457835	2.15142457223991	3.04995515824681	1.64777227234172	4.19522211482668	0.325897272152457	13.7654617534518	0.0964564817063329	0.146812815393595	0.0775026554331538	0.179111856421001	0.233256887854527	0.158728078515084	0.205142136665238	0.259730542027943	0.184029142315662	0.00243935293526653	0.00265758815405793	0.00273623769561311
137	9.72667378427265	0.1	1.66035506921839	0.880613539395038	2.44009659904174	0.094081353449278	7.42867291990263	3.82960933240506	11.0277365074002	3.98	3	5.32	0.859135412057717	1.66655014026571	2.47396486847371	0.924144042097206	1.79265382542439	2.66116360875156	0.945499763271326	1.83448213176534	2.72312502691299	1.66035506921839	4.32426918526054	-1.86387115982919	11.9064319002443	0.0964564817063329	0.146812815393595	0.0775026554331538	0.179111856421001	0.233256887854527	0.158728078515084	0.205142136665238	0.259730542027943	0.184029142315662	0.00243935293526653	0.00265758815405793	0.00273623769561311
137	9.72667378427265	0.1	1.66134047843155	0.885388581351269	2.43729237551182	0.0900893905467548	7.61819041973851	3.83812056694931	11.3982602725277	4.45	3.21	5.79	0.778025474747435	1.54428348840134	2.31054150205525	0.827576022988175	1.64263514393582	2.45769426488346	0.845500950709858	1.67952267520013	2.51175113264211	1.66134047843155	4.65371845208879	0.639125292012907	15.157370731951	0.0964564817063329	0.146812815393595	0.0775026554331538	0.179111856421001	0.233256887854527	0.158728078515084	0.205142136665238	0.259730542027943	0.184029142315662	0.00243935293526653	0.00265758815405793	0.00273623769561311
137	9.72667378427265	0.1	1.66524683657918	0.885296722108088	2.44519695105027	0.106029461073475	7.57840055496915	4.14273133557088	11.0140697743674	4.37	2.98	5.61	0.854479210374654	1.56311988337533	2.27176055637601	0.910568612786214	1.66572560987125	2.42088260695628	0.927952948430123	1.69716773685177	2.46516496339196	1.66524683657918	4.48169362721283	-0.57331622631154	13.5413803830393	0.0964564817063329	0.146812815393595	0.0775026554331538	0.179111856421001	0.233256887854527	0.158728078515084	0.205142136665238	0.259730542027943	0.184029142315662	0.00243935293526653	0.00265758815405793	0.00273623769561311
137	9.72667378427265	0.1	1.67636067831775	0.887775834774412	2.46494552186109	0.0942458902983028	7.75628195854454	4.00212007652009	11.510443840569	3.88	2.97	5.41	0.917320720074436	1.77780726596765	2.63829381186087	0.989227882116507	1.91716645883875	2.84510503556099	1.00977342404746	1.95857052004753	2.90665674454389	1.67636067831775	4.3754793799733	-0.635569632535532	13.1773651679002	0.0964564817063329	0.146812815393595	0.0775026554331538	0.179111856421001	0.233256887854527	0.158728078515084	0.205142136665238	0.259730542027943	0.184029142315662	0.00243935293526653	0.00265758815405793	0.00273623769561311
137	9.72667378427265	0.1	1.68742424389049	0.879765214202541	2.49508327357845	0.1190765701118	8.20747704000215	4.7220896131284	11.6928644668759	3.97	2.77	5.57	1.06104165939994	1.84419944801543	2.62735723663092	1.14153954934642	1.98411305356571	2.826686557785	1.15803930197544	2.01133451360421	2.86767649281264	1.68742424389049	4.33536039173671	-0.66196162633216	12.964516948993	0.0964564817063329	0.146812815393595	0.0775026554331538	0.179111856421001	0.233256887854527	0.158728078515084	0.205142136665238	0.259730542027943	0.184029142315662	0.00243935293526653	0.00265758815405793	0.00273623769561311
137	9.72667378427265	0.1	1.69238893058663	0.909954777086303	2.47482308408695	0.113516385380213	7.92252434680912	4.46587660845447	11.3791720851638	3.86	3.15	4.99	1.02849326515472	1.82456069616698	2.62062812717923	1.10974381407985	1.96870024781341	2.82765668154697	1.14255595853563	2.02830516467729	2.91220343443528	1.69238893058663	4.28895144385679	1.95332016379969	15.5574127370734	0.0964564817063329	0.146812815393595	0.0775026554331538	0.179111856421001	0.233256887854527	0.158728078515084	0.205142136665238	0.259730542027943	0.184029142315662	0.00243935293526653	0.00265758815405793	0.00273623769561311
137	9.72667378427265	0.1	1.69303657554399	0.893929238340831	2.49214391274715	0.123522283404077	8.12677700017357	4.74689461094761	11.5066593893995	3.72	2.85	4.89	1.12981909720316	1.93427253099991	2.73872596479667	1.22396807223241	2.09545742924751	2.9669467862626	1.25459735327749	2.14927075375109	3.04013818039761	1.69303657554399	4.08910611050378	0.400379243763639	13.6386304762718	0.0964564817063329	0.146812815393595	0.0775026554331538	0.179111856421001	0.233256887854527	0.158728078515084	0.205142136665238	0.259730542027943	0.184029142315662	0.00243935293526653	0.00265758815405793	0.00273623769561311
137	9.72667378427265	0.1	1.69561735929799	0.89745649970973	2.49377821888626	0.133829399279556	8.96343714473062	5.40314206472585	12.5237322247354	3.87	2.97	5.41	1.24129109022121	2.05921564382863	2.87714019743605	1.33895951765181	2.22124077657761	3.10352203550341	1.36770325894083	2.26712253117878	3.17160328384495	1.69561735929799	4.40238040149855	-0.489824817423832	13.4242104048758	0.0964564817063329	0.146812815393595	0.0775026554331538	0.179111856421001	0.233256887854527	0.158728078515084	0.205142136665238	0.259730542027943	0.184029142315662	0.00243935293526653	0.00265758815405793	0.00273623769561311
137	9.72667378427265	0.1	1.70309464082993	0.911143245418139	2.49504603624172	0.110404696003601	8.49995456203763	4.73287724984098	12.2670318742343	3.97	3.12	5.4	1.06374939150379	1.91042805800239	2.75710672450098	1.14448830305812	2.05543014518376	2.9663719873094	1.17311007147137	2.10594857397534	3.04032674772051	1.70309464082993	4.48303157980857	0.169170607240986	14.3569375061694	0.0964564817063329	0.146812815393595	0.0775026554331538	0.179111856421001	0.233256887854527	0.158728078515084	0.205142136665238	0.259730542027943	0.184029142315662	0.00243935293526653	0.00265758815405793	0.00273623769561311
137	9.72667378427265	0.1	1.71168085667501	0.913023219903419	2.5103384934466	0.126056441185016	8.20832356371881	4.83390383897389	11.5827432884637	3.7	2.89	5.1	1.15606680044744	1.96308629121593	2.77010578198443	1.25314921784077	2.1279393625343	3.00272950722782	1.28185939209016	2.17876199951861	3.07295521890305	1.71168085667501	4.19323046509984	1.33999403440301	14.6678575941454	0.0964564817063329	0.146812815393595	0.0775026554331538	0.179111856421001	0.233256887854527	0.158728078515084	0.205142136665238	0.259730542027943	0.184029142315662	0.00243935293526653	0.00265758815405793	0.00273623769561311
137	9.72667378427265	0.1	1.72116159069676	0.912019138876292	2.53030404251723	0.111216038829679	8.37525795415416	4.67869551322214	12.0718203950862	4.1	3.09	5.48	1.02092394460851	1.82753961301924	2.63415528142997	1.09468846347387	1.95958429761467	2.82448013175548	1.12007186824623	2.00659223849824	2.8894638900926	1.72116159069676	4.47849014566143	0.701484920626211	14.7704183003263	0.0964564817063329	0.146812815393595	0.0775026554331538	0.179111856421001	0.233256887854527	0.158728078515084	0.205142136665238	0.259730542027943	0.184029142315662	0.00243935293526653	0.00265758815405793	0.00273623769561311
137	9.72667378427265	0.1	1.72166943128097	0.935585735251856	2.50775312731008	0.129108752752742	8.41004764673508	4.99978335323004	11.8203119402401	4.06	3.07	5.59	1.10140075496437	1.85264683947079	2.60389292397721	1.18225536548372	1.98865095782657	2.79504655016943	1.20781486447613	2.03149588678871	2.854764734068	1.72166943128097	4.4650813124199	0.560014848535211	14.5533284164079	0.0964564817063329	0.146812815393595	0.0775026554331538	0.179111856421001	0.233256887854527	0.158728078515084	0.205142136665238	0.259730542027943	0.184029142315662	0.00243935293526653	0.00265758815405793	0.00273623769561311
137	9.72667378427265	0.1	1.72216940333059	0.936607471931715	2.50773133472946	0.102693624355743	7.91201984545479	4.26051849650154	11.5635211944081	3.83	2.87	5.77	0.989016872580021	1.836659347863	2.68430182314598	1.06816604382239	1.98364376164624	2.89912147947009	1.08341568054706	2.0111384175068	2.93924365846367	1.72216940333059	4.42000527337864	0.596140391637108	14.5368839237064	0.0964564817063329	0.146812815393595	0.0775026554331538	0.179111856421001	0.233256887854527	0.158728078515084	0.205142136665238	0.259730542027943	0.184029142315662	0.00243935293526653	0.00265758815405793	0.00273623769561311
137	9.72667378427265	0.1	1.72774474611625	0.919116633562982	2.53637285866951	0.119022466265711	8.95787417313296	5.15284173473425	12.7629066115317	3.95	3.05	5	1.16242634837613	2.02080123945915	2.87917613054217	1.2511947252517	2.17511918507827	3.09904364490483	1.2857114914234	2.23515006820826	3.18740616472763	1.72774474611625	4.35616020856376	-0.476696375836566	13.3669933185361	0.0964564817063329	0.146812815393595	0.0775026554331538	0.179111856421001	0.233256887854527	0.158728078515084	0.205142136665238	0.259730542027943	0.184029142315662	0.00243935293526653	0.00265758815405793	0.00273623769561311
137	9.72667378427265	0.1	1.73131200763434	0.930748045040988	2.53187597022769	0.0997678285466708	8.30873347518825	4.41198571692149	12.205481233455	4.12	3.24	5.27	0.958785509300177	1.80560268499835	2.65241986069652	1.02758472044841	1.93516663769689	2.84274855494536	1.05728129458411	1.98707884948238	2.91968225167477	1.73131200763434	4.4807554476994	0.735541435079852	14.9036666013954	0.0964564817063329	0.146812815393595	0.0775026554331538	0.179111856421001	0.233256887854527	0.158728078515084	0.205142136665238	0.259730542027943	0.184029142315662	0.00243935293526653	0.00265758815405793	0.00273623769561311
137	9.72667378427265	0.1	1.73507212241524	0.924849649404456	2.54529459542602	0.098037477285589	7.70629987506364	4.05683196821879	11.3557677819085	3.66	2.74	4.89	0.980369908956319	1.86229663098996	2.74422335302361	1.06408090913644	2.0213128474079	2.97854478567937	1.08811157691391	2.06759229448699	3.04533535734012	1.73507212241524	4.09341620234432	1.32824871954241	14.4071948667325	0.0964564817063329	0.146812815393595	0.0775026554331538	0.179111856421001	0.233256887854527	0.158728078515084	0.205142136665238	0.259730542027943	0.184029142315662	0.00243935293526653	0.00265758815405793	0.00273623769561311
137	9.72667378427265	0.1	1.74473186431074	0.912734176878327	2.57672955174315	0.116982028522338	7.84162366901137	4.4779283186858	11.2053190193369	3.85	2.92	4.91	1.03465631082288	1.81186138741539	2.58906646400789	1.11683231780581	1.95576572788757	2.79469913796933	1.14623290802976	2.00716807209854	2.86747854083041	1.74473186431074	4.14541568573806	0.975873936148348	14.4364638847405	0.0964564817063329	0.146812815393595	0.0775026554331538	0.179111856421001	0.233256887854527	0.158728078515084	0.205142136665238	0.259730542027943	0.184029142315662	0.00243935293526653	0.00265758815405793	0.00273623769561311
137	9.72667378427265	0.1	1.75249418356107	0.942449055596296	2.56253931152584	0.0992373663080754	7.21014845932944	3.81860618537665	10.6016907332822	3.98	2.88	5.56	0.856156638863475	1.61656273807069	2.37696883727791	0.92087603854499	1.73876347238296	2.55665090622093	0.936375948388687	1.76915246400057	2.59999401334752	1.75249418356107	4.29301602516406	0.456765816385302	13.9947507832208	0.0964564817063329	0.146812815393595	0.0775026554331538	0.179111856421001	0.233256887854527	0.158728078515084	0.205142136665238	0.259730542027943	0.184029142315662	0.00243935293526653	0.00265758815405793	0.00273623769561311
137	9.72667378427265	0.1	1.75887830135296	0.949915514335624	2.5678410883703	0.127905641531497	8.68269161483394	5.14290790515003	12.2224753245179	3.9	2.92	5.12	1.17335505749763	1.9809571368672	2.78855921623676	1.26463726555317	2.13506747232035	3.00549767908753	1.29534933681025	2.18694859301694	3.07939834339112	1.75887830135296	4.27523960373734	0.725574904122797	14.4086299045064	0.0964564817063329	0.146812815393595	0.0775026554331538	0.179111856421001	0.233256887854527	0.158728078515084	0.205142136665238	0.259730542027943	0.184029142315662	0.00243935293526653	0.00265758815405793	0.00273623769561311
137	9.72667378427265	0.1	1.7606194390347	0.951078756238996	2.5701601218304	0.143968581801119	9.52584142820975	5.89924025022438	13.1524426061951	3.91	2.95	5.66	1.34353044967623	2.16947564003691	2.9954208303976	1.44774820159039	2.33776201872798	3.22777583586557	1.47367828134335	2.37969274944316	3.28407706787578	1.7606194390347	4.45314344538766	-1.25992791895141	12.6867617787444	0.0964564817063329	0.146812815393595	0.0775026554331538	0.179111856421001	0.233256887854527	0.158728078515084	0.205142136665238	0.259730542027943	0.184029142315662	0.00243935293526653	0.00265758815405793	0.00273623769561311
137	9.72667378427265	0.1	1.76956170614472	0.936617183296059	2.60250622899337	0.128218413126423	9.40949102513653	5.57877250754775	13.2402095427253	3.68	2.93	4.8	1.34197255952505	2.26345109748543	3.1849296354458	1.4557197888739	2.45530397054022	3.45488815220653	1.49729958863993	2.52601774059965	3.55023915154426	1.76956170614472	4.18763001122346	-0.16783940669579	13.2300565070343	0.0964564817063329	0.146812815393595	0.0775026554331538	0.179111856421001	0.233256887854527	0.158728078515084	0.205142136665238	0.259730542027943	0.184029142315662	0.00243935293526653	0.00265758815405793	0.00273623769561311
137	9.72667378427265	0.1	1.77198500505604	0.957143885207981	2.5868261249041	0.140269031416918	8.7283345892185	5.3545509028059	12.1021182756311	3.85	2.84	5.46	1.23547660771928	2.01392299841162	2.79236938910396	1.33337883664203	2.17351124896317	3.01364366128432	1.35628802102285	2.21189254656178	3.0662174513842	1.77198500505604	4.25627871317442	-0.202224010256117	13.3021396464097	0.0964564817063329	0.146812815393595	0.0775026554331538	0.179111856421001	0.233256887854527	0.158728078515084	0.205142136665238	0.259730542027943	0.184029142315662	0.00243935293526653	0.00265758815405793	0.00273623769561311
137	9.72667378427265	0.1	1.80670747734793	0.96961455272187	2.64380040197398	0.0989730729431428	7.58743402235106	4.01313611483218	11.1617319298699	3.61	2.7	5.15	0.980383525876409	1.85356168002745	2.72673983417849	1.06555514521988	2.01459136450712	2.96362758379435	1.08466699915849	2.05125799135351	3.01730675166308	1.80670747734793	4.08245275096612	-0.963897109215954	12.1858878741776	0.0964564817063329	0.146812815393595	0.0775026554331538	0.179111856421001	0.233256887854527	0.158728078515084	0.205142136665238	0.259730542027943	0.184029142315662	0.00243935293526653	0.00265758815405793	0.00273623769561311
137	9.72667378427265	0.1	1.81134738631225	0.957740235713464	2.66495453691104	0.101838850769436	7.82209021168891	4.19524793350558	11.4489324898722	4.02	2.81	5.16	0.931970844033127	1.73767084383006	2.543370843627	1.0013523112276	1.86703342359087	2.73271453595415	1.02218892350445	1.90555982938892	2.79030614629846	1.81134738631225	4.2284394668746	0.216253012483116	13.762079005837	0.0964564817063329	0.146812815393595	0.0775026554331538	0.179111856421001	0.233256887854527	0.158728078515084	0.205142136665238	0.259730542027943	0.184029142315662	0.00243935293526653	0.00265758815405793	0.00273623769561311
137	9.72667378427265	0.1	1.81405555520079	0.966025006727171	2.66208610367442	0.125972154573999	8.3249910580408	4.90129980728044	11.7486823088012	3.94	2.8	5.06	1.10887386523601	1.88345242600188	2.65803098676776	1.19395615352191	2.02796700724125	2.8619778609606	1.22002118922153	2.07167109713624	2.92341690956752	1.81405555520079	4.18327148951684	0.220810901466514	13.5260773265616	0.0964564817063329	0.146812815393595	0.0775026554331538	0.179111856421001	0.233256887854527	0.158728078515084	0.205142136665238	0.259730542027943	0.184029142315662	0.00243935293526653	0.00265758815405793	0.00273623769561311
137	9.72667378427265	0.1	1.82496552648	0.986219262092523	2.66371179086747	0.132113937797455	9.43215622641427	5.65770789009812	13.2066045627304	3.83	3.03	5.43	1.31319949289425	2.18927930074024	3.06535910858624	1.41827229220344	2.36444971912919	3.31062714605494	1.44978564192979	2.41654040536468	3.3850075910522	1.82496552648	4.30296412728163	0.345285368425244	13.9934615107878	0.0964564817063329	0.146812815393595	0.0775026554331538	0.179111856421001	0.233256887854527	0.158728078515084	0.205142136665238	0.259730542027943	0.184029142315662	0.00243935293526653	0.00265758815405793	0.00273623769561311
137	9.72667378427265	0.1	1.83184923494214	0.965457848780583	2.6982406211037	0.128776151581799	9.03140611974611	5.36375523227797	12.6990570072142	3.97	2.98	5.27	1.20454554593074	2.02819471506936	2.85184388420798	1.29584581228659	2.18192465772942	3.06800350317224	1.32551265387392	2.23320361440391	3.14004394113912	1.83184923494214	4.28238160835303	-0.64209490236841	13.1053447354111	0.0964564817063329	0.146812815393595	0.0775026554331538	0.179111856421001	0.233256887854527	0.158728078515084	0.205142136665238	0.259730542027943	0.184029142315662	0.00243935293526653	0.00265758815405793	0.00273623769561311
137	9.72667378427265	0.1	1.84389886736739	0.982128376164343	2.70566935857044	0.117160781490238	9.07518801145432	5.18571491736748	12.9646611055412	3.79	2.82	5.13	1.21449557454199	2.12541102888915	3.03632648323631	1.31309696590533	2.29796701761433	3.28283706932333	1.341455363076	2.34687243214608	3.35413012567805	1.84389886736739	4.2876673568952	0.81396796791542	14.4274601708141	0.0964564817063329	0.146812815393595	0.0775026554331538	0.179111856421001	0.233256887854527	0.158728078515084	0.205142136665238	0.259730542027943	0.184029142315662	0.00243935293526653	0.00265758815405793	0.00273623769561311
137	9.72667378427265	0.1	1.86463841308174	0.9736598320094	2.75561699415407	0.119065422650859	9.0210320757553	5.18995677749712	12.8521073740135	4.04	2.99	5.12	1.14743678662087	1.99444128357467	2.84144578052848	1.23218068580372	2.14174066688896	3.05130064797419	1.2637964008116	2.19523205523967	3.12766756954293	1.86463841308174	4.23255001189901	0.416961441282503	13.9583531799697	0.0964564817063329	0.146812815393595	0.0775026554331538	0.179111856421001	0.233256887854527	0.158728078515084	0.205142136665238	0.259730542027943	0.184029142315662	0.00243935293526653	0.00265758815405793	0.00273623769561311
137	9.72667378427265	0.1	1.8910849249707	1.00694335028404	2.77522649965736	0.112949839477914	9.35343022884912	5.26093998340883	13.4459204742894	4.11	3.03	5	1.14469030930947	2.0351459958736	2.92560168243774	1.22700042984808	2.18148523791285	3.13597004597763	1.26083143358075	2.24412509581773	3.22299058363403	1.8910849249707	4.37714240378413	-1.08382925546263	12.8872603017875	0.0964564817063329	0.146812815393595	0.0775026554331538	0.179111856421001	0.233256887854527	0.158728078515084	0.205142136665238	0.259730542027943	0.184029142315662	0.00243935293526653	0.00265758815405793	0.00273623769561311
137	9.72667378427265	0.1	1.89844890459952	1.01270653085795	2.78419127834109	0.094931959009082	8.05115473604282	4.1698474425548	11.9324620295308	3.68	2.96	4.93	1.00195794776491	1.93458359990281	2.86720925204072	1.08673630976906	2.0982739315437	3.10981155331833	1.11584787368775	2.15608221862348	3.19574241440109	1.89844890459952	4.14257634941458	0.635923180119824	14.0788714125535	0.0964564817063329	0.146812815393595	0.0775026554331538	0.179111856421001	0.233256887854527	0.158728078515084	0.205142136665238	0.259730542027943	0.184029142315662	0.00243935293526653	0.00265758815405793	0.00273623769561311
137	9.72667378427265	0.1	1.90205230287751	1.01841055269292	2.78569405306211	0.116738714719666	8.72471783278996	4.97780149962457	12.4716341659554	3.92	2.9	5.2	1.13066522517149	1.98174536564247	2.83282550611346	1.2179886342	2.13479930000055	3.0516099658011	1.24461344634815	2.18162140867822	3.12130534797907	1.90205230287751	4.21095624514877	-0.706185151815527	12.7555182003093	0.0964564817063329	0.146812815393595	0.0775026554331538	0.179111856421001	0.233256887854527	0.158728078515084	0.205142136665238	0.259730542027943	0.184029142315662	0.00243935293526653	0.00265758815405793	0.00273623769561311
137	9.72667378427265	0.1	1.91750034514259	1.03379920523262	2.80120148505257	0.120553335210137	9.11548847043731	5.27151354786343	12.9594633930112	4.04	3.02	5.05	1.16669280511592	2.01744237532819	2.86819194554046	1.25300977415375	2.16670146931009	3.08039316446643	1.2860865300727	2.22314090541433	3.16404943024099	1.91750034514259	4.30257014909847	-0.178547560158641	13.5746844598036	0.0964564817063329	0.146812815393595	0.0775026554331538	0.179111856421001	0.233256887854527	0.158728078515084	0.205142136665238	0.259730542027943	0.184029142315662	0.00243935293526653	0.00265758815405793	0.00273623769561311
137	9.72667378427265	0.1	1.93054046324521	1.03822399496992	2.82285693152049	0.121280569418972	8.724162698068	5.05777219779218	12.3905531983438	3.78	2.9	5.17	1.18657814832424	2.04673133053952	2.90688451275479	1.283182750322	2.21336482691929	3.14354690351658	1.31212595856414	2.26360495409802	3.21410904952627	1.93054046324521	4.20139162496959	-0.123403013385477	13.3215811858352	0.0964564817063329	0.146812815393595	0.0775026554331538	0.179111856421001	0.233256887854527	0.158728078515084	0.205142136665238	0.259730542027943	0.184029142315662	0.00243935293526653	0.00265758815405793	0.00273623769561311
137	9.72667378427265	0.1	1.9487165251585	1.01342978968556	2.88400326063143	0.122374439487893	9.56498760950237	5.5657321419916	13.5642430770131	4.15	3.11	5.51	1.20116350836861	2.06425925312693	2.92735499788525	1.28635518151114	2.21066538214152	3.13497558277191	1.31565730405186	2.26203680868424	3.20644392919274	1.9487165251585	4.41571762747787	-0.60159745166841	13.4448618397967	0.0964564817063329	0.146812815393595	0.0775026554331538	0.179111856421001	0.233256887854527	0.158728078515084	0.205142136665238	0.259730542027943	0.184029142315662	0.00243935293526653	0.00265758815405793	0.00273623769561311
137	9.72667378427265	0.1	1.99014005147313	1.06452451584588	2.91575558710037	0.0993511770531859	8.68939915222384	4.60464010559055	12.7741581988571	3.98	3.02	5.09	1.03267791810421	1.94876264383841	2.8648473695726	1.11077702693981	2.09614318054563	3.08150933415144	1.14094498260583	2.1502987419367	3.16164717546102	1.99014005147313	4.3079629767095	-1.00745756881693	12.8543329712041	0.0964564817063329	0.146812815393595	0.0775026554331538	0.179111856421001	0.233256887854527	0.158728078515084	0.205142136665238	0.259730542027943	0.184029142315662	0.00243935293526653	0.00265758815405793	0.00273623769561311
137	9.72667378427265	0.1	2.02089674327693	1.06643427876685	2.97535920778701	0.10815568755425	8.99576555234922	4.96262430369633	13.0289068010021	4.24	2.86	5.57	1.05043192022809	1.90412142946981	2.75781093871153	1.12252096386816	2.03479747822815	2.94707399258814	1.14073351277855	2.06916341774179	2.99618178993258	2.02089674327693	4.40030699839658	0.108175023974646	13.9558486326633	0.0964564817063329	0.146812815393595	0.0775026554331538	0.179111856421001	0.233256887854527	0.158728078515084	0.205142136665238	0.259730542027943	0.184029142315662	0.00243935293526653	0.00265758815405793	0.00273623769561311
137	9.72667378427265	0.1	2.02311506239082	1.08776217342261	2.95846795135904	0.0819182534383017	7.45433365250579	3.55810331611232	11.3505639888993	3.93	3.15	5.01	0.805830974796161	1.68824017179408	2.57064936879201	0.867767876542742	1.81799984710502	2.76823181766729	0.893136053043048	1.87036177484245	2.85156473710471	2.02311506239082	4.23483312837849	-0.439518563790423	13.1406949056429	0.0964564817063329	0.146812815393595	0.0775026554331538	0.179111856421001	0.233256887854527	0.158728078515084	0.205142136665238	0.259730542027943	0.184029142315662	0.00243935293526653	0.00265758815405793	0.00273623769561311
137	9.72667378427265	0.1	2.04316756144096	1.07224110944474	3.01409401343717	0.104897068515398	8.47535538258002	4.60992199686785	12.3407887682922	3.89	2.89	5.2	1.05507918419637	1.93976623658762	2.82445328897887	1.13758578992591	2.09145487805344	3.04532396618097	1.16109902343058	2.13701604155639	3.11253421432299	2.04316756144096	4.12992220684686	1.59985524058968	14.9479846629403	0.0964564817063329	0.146812815393595	0.0775026554331538	0.179111856421001	0.233256887854527	0.158728078515084	0.205142136665238	0.259730542027943	0.184029142315662	0.00243935293526653	0.00265758815405793	0.00273623769561311
137	9.72667378427265	0.1	2.07569780868062	1.10981505834127	3.04158055901997	0.106317584616738	9.32054949055646	5.10148626229644	13.5396127188165	3.93	3.12	5.24	1.15588189897849	2.11182661105858	3.06777132313867	1.24478849096514	2.27426129147174	3.30373409197835	1.2773865388212	2.33466389429148	3.39173834446246	2.07569780868062	4.30465620511875	0.674350916054939	14.5404113499544	0.0964564817063329	0.146812815393595	0.0775026554331538	0.179111856421001	0.233256887854527	0.158728078515084	0.205142136665238	0.259730542027943	0.184029142315662	0.00243935293526653	0.00265758815405793	0.00273623769561311
137	9.72667378427265	0.1	2.11041443889127	1.13020258916818	3.09062628861436	0.138799136309105	10.1779989969712	6.21971717600563	14.1362808179368	3.83	2.83	4.95	1.44447149035268	2.36374564372149	3.2830197970903	1.56015521709508	2.55305149500558	3.54594777291608	1.59770361851531	2.61418585548249	3.63064511454763	2.11041443889127	4.11092986109785	-0.014142576286426	13.3506642323528	0.0964564817063329	0.146812815393595	0.0775026554331538	0.179111856421001	0.233256887854527	0.158728078515084	0.205142136665238	0.259730542027943	0.184029142315662	0.00243935293526653	0.00265758815405793	0.00273623769561311
137	9.72667378427265	0.11	1.26814213666473	0.692580430325726	1.84370384300373	0.150792800414184	8.74980201666592	5.50789750961728	11.9917065237145	4.51	3.23	5.77	1.10409707185719	1.75395979483326	2.40382251780934	1.17304776797113	1.86349432027694	2.55394087258274	1.19999786168338	1.90571107915165	2.61132486084871	1.26814213666473	4.794960293131	-0.788875165281422	13.889133535294	0.0964564817063329	0.146812815393595	0.0775026554331538	0.179111856421001	0.233256887854527	0.158728078515084	0.205142136665238	0.259730542027943	0.184029142315662	0.00243935293526653	0.00265758815405793	0.00273623769561311
137	9.72667378427265	0.11	1.31596906847925	0.726390356865465	1.90554778009303	0.108860331482657	6.71546415614749	3.71561402151696	9.71531429077803	4.08	3.04	5.73	0.814588876117673	1.47225798155734	2.12992708699701	0.873910112634354	1.5794730031444	2.28503589365444	0.889937965615538	1.60999651781311	2.3281173094264	1.31596906847925	4.69191634272085	-0.179426630187627	14.1474249278154	0.0964564817063329	0.146812815393595	0.0775026554331538	0.179111856421001	0.233256887854527	0.158728078515084	0.205142136665238	0.259730542027943	0.184029142315662	0.00243935293526653	0.00265758815405793	0.00273623769561311
137	9.72667378427265	0.11	1.32160613430408	0.741001337483826	1.90221093112433	0.199018347106629	9.7759835621762	6.71394503436809	12.8380220899843	4.08	3	5.62	1.47301317339225	2.14481240109035	2.81661162878845	1.58041594455615	2.30119850792557	3.02198107129498	1.61065932864031	2.34443523707693	3.08106301599562	1.32160613430408	4.64386032964806	0.155142510099196	14.3725817920754	0.0964564817063329	0.146812815393595	0.0775026554331538	0.179111856421001	0.233256887854527	0.158728078515084	0.205142136665238	0.259730542027943	0.184029142315662	0.00243935293526653	0.00265758815405793	0.00273623769561311
137	9.72667378427265	0.11	1.36337089381984	0.754492023575426	1.97224976406425	0.145645599022627	7.75962127022322	4.82537653651601	10.6938660039304	3.79	2.93	5.38	1.13042697757177	1.8178239880806	2.50522099858942	1.22224554871754	1.96547616242856	2.70870677613957	1.2480662456087	2.00505687469917	2.76411193501676	1.36337089381984	4.45231035567059	-1.03742438144066	12.7452328469031	0.0964564817063329	0.146812815393595	0.0775026554331538	0.179111856421001	0.233256887854527	0.158728078515084	0.205142136665238	0.259730542027943	0.184029142315662	0.00243935293526653	0.00265758815405793	0.00273623769561311
137	9.72667378427265	0.11	1.39381618752031	0.775150126972019	2.0124822480686	0.13414807578373	8.31925531338835	5.0193650049599	11.6191456218168	3.92	2.94	5.25	1.14038304779487	1.89010715903122	2.63983127026757	1.22849216571024	2.03614201536286	2.84379186501548	1.25660514706747	2.08195326968562	2.91024096265993	1.39381618752031	4.54021406117093	-1.69930636851685	12.244274173156	0.0964564817063329	0.146812815393595	0.0775026554331538	0.179111856421001	0.233256887854527	0.158728078515084	0.205142136665238	0.259730542027943	0.184029142315662	0.00243935293526653	0.00265758815405793	0.00273623769561311
137	9.72667378427265	0.11	1.41137461467977	0.789536621119121	2.03321260824041	0.122930202480079	7.31325901637608	4.26336887336651	10.3631491593856	4.24	2.96	5.69	0.903238938149064	1.54938981461967	2.19554069109027	0.965322226482767	1.65588568247879	2.34644913847481	0.982016454942368	1.68370582068735	2.38648954670379	1.41137461467977	4.67347894918692	-0.0854720972301381	14.2093693853388	0.0964564817063329	0.146812815393595	0.0775026554331538	0.179111856421001	0.233256887854527	0.158728078515084	0.205142136665238	0.259730542027943	0.184029142315662	0.00243935293526653	0.00265758815405793	0.00273623769561311
137	9.72667378427265	0.11	1.42186286544702	0.798687698166479	2.04503803272755	0.110683993643762	7.75564454607049	4.32331481585672	11.1879742762843	3.87	3.15	5.29	0.992944741705848	1.78125507823661	2.56956541476736	1.07103754407635	1.92134666133639	2.77165577859643	1.1001869790793	1.97219060534789	2.84425677880772	1.42186286544702	4.56040083962347	-0.4461523003598	13.6646917957598	0.0964564817063329	0.146812815393595	0.0775026554331538	0.179111856421001	0.233256887854527	0.158728078515084	0.205142136665238	0.259730542027943	0.184029142315662	0.00243935293526653	0.00265758815405793	0.00273623769561311
137	9.72667378427265	0.11	1.42246274852932	0.792406309594512	2.05251918746413	0.126893559108524	8.59072748718181	5.07245711644841	12.1089978579152	4.36	3.4	6.19	1.04691512738577	1.77305837291663	2.49920161844749	1.11571264138926	1.88957403407088	2.6634354267525	1.13996374710249	1.92943567956199	2.72185415321266	1.42246274852932	5.07524401523369	-0.0887157440685663	15.0651313238248	0.0964564817063329	0.146812815393595	0.0775026554331538	0.179111856421001	0.233256887854527	0.158728078515084	0.205142136665238	0.259730542027943	0.184029142315662	0.00243935293526653	0.00265758815405793	0.00273623769561311
137	9.72667378427265	0.11	1.42950352600478	0.795974893003751	2.0630321590058	0.135069249917294	8.20322172277492	4.96219705607301	11.4442463894768	4.2	3.17	5.49	1.06042801213463	1.75303922965647	2.4456504471783	1.13439620593383	1.87531923734487	2.61624226875592	1.1619101559924	1.92169944364577	2.67979180894032	1.42950352600478	4.730435106524	-1.00997059879894	13.4522536331167	0.0964564817063329	0.146812815393595	0.0775026554331538	0.179111856421001	0.233256887854527	0.158728078515084	0.205142136665238	0.259730542027943	0.184029142315662	0.00243935293526653	0.00265758815405793	0.00273623769561311
137	9.72667378427265	0.11	1.43479333756816	0.780997029102716	2.0885896460336	0.141840261201419	8.24585250981048	5.07916411439489	11.4125409052261	3.94	2.76	5.36	1.14899192797117	1.86534984096331	2.58170775395544	1.23713698742316	2.00845038730117	2.77976378717918	1.25834166368285	2.04309941466942	2.82682769363639	1.43479333756816	4.48571331853644	-0.000514809717535377	13.7397937714583	0.0964564817063329	0.146812815393595	0.0775026554331538	0.179111856421001	0.233256887854527	0.158728078515084	0.205142136665238	0.259730542027943	0.184029142315662	0.00243935293526653	0.00265758815405793	0.00273623769561311
137	9.72667378427265	0.11	1.45102987099689	0.815082291038872	2.08697745095492	0.162536633611939	8.92485672594789	5.7618945864341	12.0878188654617	4.16	2.79	5.52	1.24099725750196	1.92223626349848	2.603475269495	1.32871536856464	2.05810677653225	2.78749818449985	1.34887117704374	2.08972712076815	2.82986989871707	1.45102987099689	4.57515367421732	-0.566738390050879	13.4117775389856	0.0964564817063329	0.146812815393595	0.0775026554331538	0.179111856421001	0.233256887854527	0.158728078515084	0.205142136665238	0.259730542027943	0.184029142315662	0.00243935293526653	0.00265758815405793	0.00273623769561311
137	9.72667378427265	0.11	1.47445224876844	0.825773709290693	2.12313078824618	0.140136799735415	8.4237328651226	5.16590126756389	11.6815644626813	3.87	3.01	5.49	1.18771329814304	1.93673456493077	2.68575583171851	1.28128513050155	2.0893166757112	2.89734822092084	1.30882452963029	2.13328878212196	2.96141660265878	1.47445224876844	4.47947291979161	0.736778914949523	14.647014781326	0.0964564817063329	0.146812815393595	0.0775026554331538	0.179111856421001	0.233256887854527	0.158728078515084	0.205142136665238	0.259730542027943	0.184029142315662	0.00243935293526653	0.00265758815405793	0.00273623769561311
137	9.72667378427265	0.11	1.47980660497954	0.829498833801018	2.13011437615807	0.138169125365099	7.85598784417797	4.79267194983392	10.919303738522	4.05	2.8	5.71	1.05748848561004	1.73339981857063	2.40931115153123	1.13532969679083	1.86099453300409	2.58665936921736	1.15013552285026	1.88402851532955	2.61894857030833	1.47980660497954	4.49090819962183	-0.378040850304746	13.4643239974395	0.0964564817063329	0.146812815393595	0.0775026554331538	0.179111856421001	0.233256887854527	0.158728078515084	0.205142136665238	0.259730542027943	0.184029142315662	0.00243935293526653	0.00265758815405793	0.00273623769561311
137	9.72667378427265	0.11	1.48084826444674	0.836542613261323	2.12515391563216	0.131327847143587	8.43857416044303	5.05010084201896	11.8270474788671	3.76	2.92	5.21	1.19203881881039	1.99186279429559	2.79168676978079	1.29005131349124	2.15563887142511	3.02122642935898	1.31906974851216	2.20452517478624	3.08967180073707	1.48084826444674	4.5039331657671	-1.46432136691488	12.487035201247	0.0964564817063329	0.146812815393595	0.0775026554331538	0.179111856421001	0.233256887854527	0.158728078515084	0.205142136665238	0.259730542027943	0.184029142315662	0.00243935293526653	0.00265758815405793	0.00273623769561311
137	9.72667378427265	0.11	1.48129550297215	0.82370489679252	2.13888610915179	0.143416622082648	7.94300574977048	4.91221875408307	10.9737927454579	4.12	2.68	5.29	1.06744337464395	1.72604464231234	2.38464590998073	1.14403351149822	1.84989008321489	2.55574665493156	1.16215234740555	1.8801554321167	2.59571677643933	1.48129550297215	4.5040829734618	-0.632097551730136	13.1823702962673	0.0964564817063329	0.146812815393595	0.0775026554331538	0.179111856421001	0.233256887854527	0.158728078515084	0.205142136665238	0.259730542027943	0.184029142315662	0.00243935293526653	0.00265758815405793	0.00273623769561311
137	9.72667378427265	0.11	1.48249508613076	0.823232057117838	2.14175811514369	0.118967174105549	7.3089786364868	4.20352802922007	10.4144292437535	4.14	3	5.57	0.909802475340595	1.58193945882193	2.25407644230327	0.974644415671042	1.6946848368304	2.41472525798975	0.994377808743449	1.72775977340424	2.4631193064007	1.48249508613076	4.5693944750627	0.101452694517157	14.2112778990609	0.0964564817063329	0.146812815393595	0.0775026554331538	0.179111856421001	0.233256887854527	0.158728078515084	0.205142136665238	0.259730542027943	0.184029142315662	0.00243935293526653	0.00265758815405793	0.00273623769561311
137	9.72667378427265	0.11	1.48912939726445	0.83055813233973	2.14770066218917	0.135364318054115	8.60819851679431	5.21145924342616	12.0049377901625	4.3	3.33	5.7	1.09000731123788	1.8004552816428	2.51090325204773	1.16329858730897	1.92151654769126	2.67973450807356	1.19309816252122	1.97164083376022	2.7477719817218	1.48912939726445	4.80607565492604	0.0667277865839304	14.7162661162604	0.0964564817063329	0.146812815393595	0.0775026554331538	0.179111856421001	0.233256887854527	0.158728078515084	0.205142136665238	0.259730542027943	0.184029142315662	0.00243935293526653	0.00265758815405793	0.00273623769561311
137	9.72667378427265	0.11	1.51196942149971	0.828803317350568	2.19513552564885	0.122490215065026	7.94827319344079	4.62677872955488	11.2697676573267	4.31	3.07	5.79	0.964395876109124	1.65672108782268	2.34904629953623	1.02885885262051	1.76746106008502	2.50606326754952	1.04826808483339	1.80098436080789	2.55403863937368	1.51196942149971	4.69250836079918	0.61848333731746	15.0512926040173	0.0964564817063329	0.146812815393595	0.0775026554331538	0.179111856421001	0.233256887854527	0.158728078515084	0.205142136665238	0.259730542027943	0.184029142315662	0.00243935293526653	0.00265758815405793	0.00273623769561311
137	9.72667378427265	0.11	1.51313037522324	0.842045268628617	2.18421548181787	0.11291752271531	8.238303059828	4.63314296549295	11.8434631541631	4.09	3.04	5.48	1.01446934132062	1.80385236133419	2.59323538134775	1.08819160979678	1.93493970193389	2.78168779407099	1.11173860627145	1.9761560819905	2.84018574157655	1.51313037522324	4.54561733499528	1.82196902063893	15.9641893585367	0.0964564817063329	0.146812815393595	0.0775026554331538	0.179111856421001	0.233256887854527	0.158728078515084	0.205142136665238	0.259730542027943	0.184029142315662	0.00243935293526653	0.00265758815405793	0.00273623769561311
137	9.72667378427265	0.11	1.5188077439017	0.835581099046861	2.20203438875654	0.150303427824511	8.5891707584368	5.40068714815214	11.7776543687215	4.34	3.19	5.91	1.12002718305134	1.78127420926621	2.44252123548108	1.19424301628346	1.89930594247417	2.60436886866488	1.21772612852888	1.93670586648822	2.6580396300164	1.5188077439017	4.73567248831929	0.497611422716695	15.0612673168586	0.0964564817063329	0.146812815393595	0.0775026554331538	0.179111856421001	0.233256887854527	0.158728078515084	0.205142136665238	0.259730542027943	0.184029142315662	0.00243935293526653	0.00265758815405793	0.00273623769561311
137	9.72667378427265	0.11	1.52048285893007	0.843954806498365	2.19701091136178	0.16698708912549	9.33280067575657	6.07831869555845	12.5872826559547	3.96	3.04	5.76	1.36993553146411	2.10343285605174	2.83693018063937	1.47439064802492	2.26381582233768	3.05324099665044	1.50198358547318	2.30575161211837	3.11338852283662	1.52048285893007	4.59362586818956	-0.818092620962806	13.2487278546582	0.0964564817063329	0.146812815393595	0.0775026554331538	0.179111856421001	0.233256887854527	0.158728078515084	0.205142136665238	0.259730542027943	0.184029142315662	0.00243935293526653	0.00265758815405793	0.00273623769561311
137	9.72667378427265	0.11	1.52779525669267	0.835188178440243	2.2204023349451	0.138440077296445	8.43799790502524	5.15147470389132	11.7245211061592	4.12	3.22	5.73	1.12056330577639	1.83545710113786	2.55035089649932	1.20110119265284	1.96737632035198	2.73365144805112	1.22878347784341	2.0126270084409	2.79629240764884	1.52779525669267	4.6897124440894	0.198286437566266	14.6559344903198	0.0964564817063329	0.146812815393595	0.0775026554331538	0.179111856421001	0.233256887854527	0.158728078515084	0.205142136665238	0.259730542027943	0.184029142315662	0.00243935293526653	0.00265758815405793	0.00273623769561311
137	9.72667378427265	0.11	1.53433257211666	0.848437849411845	2.22022729482148	0.120506189682167	7.3445373726083	4.24667854267296	10.4423962025436	4.25	2.93	5.73	0.897137776209033	1.55158010184558	2.20602242748212	0.958501976126729	1.65770813934758	2.35691430256842	0.974279729998225	1.68446962443094	2.39514070615727	1.53433257211666	4.60044463700558	-0.290023145699218	13.9412274133321	0.0964564817063329	0.146812815393595	0.0775026554331538	0.179111856421001	0.233256887854527	0.158728078515084	0.205142136665238	0.259730542027943	0.184029142315662	0.00243935293526653	0.00265758815405793	0.00273623769561311
137	9.72667378427265	0.11	1.54242611149729	0.854439740027069	2.23041248296752	0.153786274133616	9.24890977587033	5.86158179538322	12.6362377563574	3.95	3.08	5.47	1.32215930421854	2.08621708967302	2.8502748751275	1.42310659228389	2.24550043536831	3.06789427845273	1.45544051219266	2.29760744129111	3.14027166077732	1.54242611149729	4.46309298728604	0.297049001289237	14.2992942071483	0.0964564817063329	0.146812815393595	0.0775026554331538	0.179111856421001	0.233256887854527	0.158728078515084	0.205142136665238	0.259730542027943	0.184029142315662	0.00243935293526653	0.00265758815405793	0.00273623769561311
137	9.72667378427265	0.11	1.56281231519651	0.85135159428896	2.27427303610406	0.140942440323017	9.08175665274276	5.58113188761952	12.582381417866	3.84	2.83	5.32	1.29226236049162	2.1028014613877	2.91334056228378	1.39524920320041	2.27038421390969	3.14551922461897	1.42151121182174	2.3123599983255	3.20468747920193	1.56281231519651	4.38721752621861	-0.320181332622352	13.3293530836919	0.0964564817063329	0.146812815393595	0.0775026554331538	0.179111856421001	0.233256887854527	0.158728078515084	0.205142136665238	0.259730542027943	0.184029142315662	0.00243935293526653	0.00265758815405793	0.00273623769561311
137	9.72667378427265	0.11	1.57867407042807	0.869421041440772	2.28792709941536	0.125756187075987	8.15258815626124	4.79650611869027	11.5086701938322	4.22	2.97	5.39	1.01925776822017	1.73242535373604	2.4455929392519	1.08967627423884	1.85211519962456	2.61455412501028	1.11336475241696	1.89156660868861	2.67227081781923	1.57867407042807	4.57447930302679	1.15554365065349	15.2375494926581	0.0964564817063329	0.146812815393595	0.0775026554331538	0.179111856421001	0.233256887854527	0.158728078515084	0.205142136665238	0.259730542027943	0.184029142315662	0.00243935293526653	0.00265758815405793	0.00273623769561311
137	9.72667378427265	0.11	1.57941981879688	0.894619983237906	2.26421965435585	0.132431582407187	8.87865055838934	5.33061055443275	12.4266905623459	4.41	3.26	5.81	1.08935373999801	1.81442465045096	2.53949556090392	1.15971969445401	1.93162599435759	2.70353229426116	1.18667812499266	1.97478533763571	2.76430449170237	1.57941981879688	4.88626674849826	-0.0277534136029914	14.9212765532742	0.0964564817063329	0.146812815393595	0.0775026554331538	0.179111856421001	0.233256887854527	0.158728078515084	0.205142136665238	0.259730542027943	0.184029142315662	0.00243935293526653	0.00265758815405793	0.00273623769561311
137	9.72667378427265	0.11	1.58054142649899	0.88066942617972	2.28041342681825	0.119606372918335	7.60722352923156	4.38487194229529	10.8295751161678	4.17	2.84	5.76	0.941564627970123	1.63350097481687	2.32543732166361	1.00777854930531	1.74837413576031	2.48896972221532	1.02154051955658	1.77205925284071	2.52309279079848	1.58054142649899	4.60126245852112	-0.396873906845314	13.7867333715469	0.0964564817063329	0.146812815393595	0.0775026554331538	0.179111856421001	0.233256887854527	0.158728078515084	0.205142136665238	0.259730542027943	0.184029142315662	0.00243935293526653	0.00265758815405793	0.00273623769561311
137	9.72667378427265	0.11	1.58174282820675	0.874216137260842	2.28926951915266	0.110139809454022	7.21698738663961	4.01418505097616	10.4197897223031	4.12	3.15	5.71	0.871381288731896	1.56663125637483	2.26188122401777	0.933793368543283	1.67884013241138	2.42388689627947	0.954345070281535	1.7156679699755	2.47798857931437	1.58174282820675	4.60092389408243	-1.58539342358773	12.6959491420619	0.0964564817063329	0.146812815393595	0.0775026554331538	0.179111856421001	0.233256887854527	0.158728078515084	0.205142136665238	0.259730542027943	0.184029142315662	0.00243935293526653	0.00265758815405793	0.00273623769561311
137	9.72667378427265	0.11	1.5822575281617	0.879329701743425	2.28518535457998	0.117016295596956	8.20507490654981	4.68605937732763	11.724090435772	4.01	2.94	5.16	1.04436645596182	1.82863773398055	2.61290901199928	1.12253287695156	1.96550354974482	2.80847422253807	1.14949783636257	2.01336367421493	2.87425606733746	1.5822575281617	4.36257032362227	0.531203202667832	14.3426622326561	0.0964564817063329	0.146812815393595	0.0775026554331538	0.179111856421001	0.233256887854527	0.158728078515084	0.205142136665238	0.259730542027943	0.184029142315662	0.00243935293526653	0.00265758815405793	0.00273623769561311
137	9.72667378427265	0.11	1.58957506684906	0.872512313319702	2.30663782037843	0.153177568315151	9.11616552016642	5.76962371270002	12.4627073276328	4.35	3.25	5.85	1.19492244808799	1.88801061610913	2.58109878413027	1.27391633774622	2.0128231531245	2.75172996850279	1.30213221575255	2.05780271128295	2.81067504520326	1.58957506684906	4.77126686439952	0.145806465694149	14.7468824517268	0.0964564817063329	0.146812815393595	0.0775026554331538	0.179111856421001	0.233256887854527	0.158728078515084	0.205142136665238	0.259730542027943	0.184029142315662	0.00243935293526653	0.00265758815405793	0.00273623769561311
137	9.72667378427265	0.11	1.59197523542197	0.871307134589912	2.31264333625403	0.135570286875087	8.02888727384305	4.863525103787	11.1942494438991	4.16	2.92	5.47	1.04810525508307	1.73025095267464	2.4123966502662	1.12226064430144	1.85266941419726	2.58307818409308	1.14416142465779	1.88963836936458	2.63495004147784	1.59197523542197	4.42431497411037	-0.00617382943178043	13.8441581335415	0.0964564817063329	0.146812815393595	0.0775026554331538	0.179111856421001	0.233256887854527	0.158728078515084	0.205142136665238	0.259730542027943	0.184029142315662	0.00243935293526653	0.00265758815405793	0.00273623769561311
137	9.72667378427265	0.11	1.59580124213272	0.878515850172522	2.31308663409291	0.119208821957923	7.82205564603023	4.5024335805233	11.1416777115372	4.04	2.99	5.5	0.995505428622285	1.72948666967423	2.46346791072618	1.06903727124315	1.85723317707939	2.64542908291563	1.09144419173312	1.89639935805916	2.69851281122812	1.59580124213272	4.48379425163342	-0.117351058947375	13.8689498522913	0.0964564817063329	0.146812815393595	0.0775026554331538	0.179111856421001	0.233256887854527	0.158728078515084	0.205142136665238	0.259730542027943	0.184029142315662	0.00243935293526653	0.00265758815405793	0.00273623769561311
137	9.72667378427265	0.11	1.60399303225217	0.882527688183908	2.32545837632044	0.138931907963766	8.86695024896505	5.42045660919716	12.3134438887329	4.02	3.04	5.59	1.204663904472	1.97062640249771	2.73658890052343	1.29440990676346	2.11743568347446	2.94046146018546	1.32151919755986	2.16069366261545	3.00185680109618	1.60399303225217	4.6220389380501	0.144077510412504	14.4577812024168	0.0964564817063329	0.146812815393595	0.0775026554331538	0.179111856421001	0.233256887854527	0.158728078515084	0.205142136665238	0.259730542027943	0.184029142315662	0.00243935293526653	0.00265758815405793	0.00273623769561311
137	9.72667378427265	0.11	1.61071229809086	0.877560249596094	2.34386434658562	0.125369341160694	7.93231868712841	4.66115488212978	11.203482492127	3.83	2.97	5.03	1.08141928246129	1.84035128628232	2.59928329010336	1.16788524288141	1.9874984141906	2.80711158549979	1.19910139794629	2.03834337089806	2.88094297226016	1.61071229809086	4.1454930095652	0.40430981656988	13.8431643844179	0.0964564817063329	0.146812815393595	0.0775026554331538	0.179111856421001	0.233256887854527	0.158728078515084	0.205142136665238	0.259730542027943	0.184029142315662	0.00243935293526653	0.00265758815405793	0.00273623769561311
137	9.72667378427265	0.11	1.6141115971779	0.878823488558974	2.34939970579683	0.121385065739819	7.94850466591695	4.60972656286479	11.2872827689691	4.21	2.93	5.41	0.982381332118401	1.69391014750344	2.40543896288848	1.05058412068925	1.81151152272406	2.57243892475888	1.07203404156016	1.84795407014224	2.62506876416214	1.6141115971779	4.52121120288213	0.97889018398918	15.0392625653465	0.0964564817063329	0.146812815393595	0.0775026554331538	0.179111856421001	0.233256887854527	0.158728078515084	0.205142136665238	0.259730542027943	0.184029142315662	0.00243935293526653	0.00265758815405793	0.00273623769561311
137	9.72667378427265	0.11	1.62289264351635	0.893140066635774	2.35264522039693	0.140870637037805	8.66221670629164	5.32231605919442	12.0021173533889	3.87	2.87	5.32	1.22297871483192	1.99043171003632	2.75788470524072	1.31923923608133	2.14709837282921	2.97495750957709	1.34692144011157	2.19140789358566	3.03658974821105	1.62289264351635	4.32195247229853	-0.622143372743977	12.9903963507378	0.0964564817063329	0.146812815393595	0.0775026554331538	0.179111856421001	0.233256887854527	0.158728078515084	0.205142136665238	0.259730542027943	0.184029142315662	0.00243935293526653	0.00265758815405793	0.00273623769561311
137	9.72667378427265	0.11	1.62465611294822	0.88517469448214	2.3641375314143	0.112637056289566	7.91439154264114	4.44612080361141	11.3826622816709	3.63	2.81	4.66	1.08255123258889	1.92701338945132	2.77147554631375	1.17610211514742	2.09354019932263	3.01097828349783	1.20898296695668	2.15065641175024	3.09502264091961	1.62465611294822	4.18648266116038	-0.134656391449363	13.1669849052035	0.0964564817063329	0.146812815393595	0.0775026554331538	0.179111856421001	0.233256887854527	0.158728078515084	0.205142136665238	0.259730542027943	0.184029142315662	0.00243935293526653	0.00265758815405793	0.00273623769561311
137	9.72667378427265	0.11	1.63113713955858	0.893314908564073	2.36895937055309	0.101816639623765	7.1209840600011	3.81882036730235	10.4231477526999	4.13	3.19	5.42	0.827773505920607	1.54355569888087	2.25933789184113	0.886917946492304	1.65384279752391	2.42076764855552	0.909253427154876	1.69715991719978	2.48262257202145	1.63113713955858	4.46446881111189	-1.13525520985791	13.0386405640564	0.0964564817063329	0.146812815393595	0.0775026554331538	0.179111856421001	0.233256887854527	0.158728078515084	0.205142136665238	0.259730542027943	0.184029142315662	0.00243935293526653	0.00265758815405793	0.00273623769561311
137	9.72667378427265	0.11	1.63535398109428	0.915719468954063	2.3549884932345	0.130530868179142	8.00325955065271	4.7783106777736	11.2282084235318	4.02	2.8	5.1	1.06083336001945	1.77680466858688	2.49277597715431	1.13972595284658	1.90894297846204	2.67816000407751	1.16452384227917	1.95078401948832	2.73621933659355	1.63535398109428	4.30179927310264	-0.125057687209895	13.328167927053	0.0964564817063329	0.146812815393595	0.0775026554331538	0.179111856421001	0.233256887854527	0.158728078515084	0.205142136665238	0.259730542027943	0.184029142315662	0.00243935293526653	0.00265758815405793	0.00273623769561311
137	9.72667378427265	0.11	1.63670449766102	0.89796064863425	2.37544834668779	0.125287928241975	7.99436376757386	4.69638911221972	11.292338422928	3.65	2.64	5.07	1.13602122152285	1.93377649839683	2.73153177527081	1.23317260095076	2.09915109771347	2.96512959447618	1.25509262211467	2.13645022432175	3.01801558308477	1.63670449766102	4.14699487106222	-0.601459242468417	12.49628308926	0.0964564817063329	0.146812815393595	0.0775026554331538	0.179111856421001	0.233256887854527	0.158728078515084	0.205142136665238	0.259730542027943	0.184029142315662	0.00243935293526653	0.00265758815405793	0.00273623769561311
137	9.72667378427265	0.11	1.64202939747839	0.908402411250349	2.37565638370643	0.12507825215517	8.18429101540711	4.80473048698512	11.5638515438291	4.21	2.97	5.38	1.02318380100609	1.74287278180691	2.46256176260772	1.09413033251378	1.86372182047111	2.63331330842843	1.11806919199298	1.90485723594028	2.68971340133348	1.64202939747839	4.55821823234336	-0.732439098737707	13.3478870960996	0.0964564817063329	0.146812815393595	0.0775026554331538	0.179111856421001	0.233256887854527	0.158728078515084	0.205142136665238	0.259730542027943	0.184029142315662	0.00243935293526653	0.00265758815405793	0.00273623769561311
137	9.72667378427265	0.11	1.64264193289754	0.926936004051232	2.35834786174386	0.138466288518673	7.93277770358447	4.84337261032109	11.0221827968479	3.77	3.01	5.34	1.14031753595819	1.867683172874	2.59504880978982	1.23369021681564	2.02061477248942	2.80753932816319	1.26317979788458	2.0680170281814	2.87280468240568	1.64264193289754	4.31986753829014	-1.43954324963517	12.0865758817401	0.0964564817063329	0.146812815393595	0.0775026554331538	0.179111856421001	0.233256887854527	0.158728078515084	0.205142136665238	0.259730542027943	0.184029142315662	0.00243935293526653	0.00265758815405793	0.00273623769561311
137	9.72667378427265	0.11	1.64749288406343	0.904989980587054	2.3899957875398	0.12002469440135	8.38893338682471	4.84249723539395	11.9353695382555	4.04	2.95	5.17	1.06985119609647	1.85336407675573	2.63687695741498	1.14877074962319	1.99008090802506	2.83139106642693	1.17620597763028	2.03728445609886	2.89893899637174	1.64749288406343	4.41374947299723	-0.910116584348537	12.93612215152	0.0964564817063329	0.146812815393595	0.0775026554331538	0.179111856421001	0.233256887854527	0.158728078515084	0.205142136665238	0.259730542027943	0.184029142315662	0.00243935293526653	0.00265758815405793	0.00273623769561311
137	9.72667378427265	0.11	1.64860575280575	0.91027891441712	2.38693259119438	0.141748900492526	8.9128521304759	5.48872801975706	12.3369762411947	3.75	3.03	5.27	1.29753106681467	2.10699136331584	2.91645165981702	1.40447768626951	2.28065626374891	3.1568348412283	1.43785585118269	2.33528042407263	3.23253492368386	1.64860575280575	4.38622902682922	-0.0517884950602166	13.7066004390746	0.0964564817063329	0.146812815393595	0.0775026554331538	0.179111856421001	0.233256887854527	0.158728078515084	0.205142136665238	0.259730542027943	0.184029142315662	0.00243935293526653	0.00265758815405793	0.00273623769561311
137	9.72667378427265	0.11	1.65866721230898	0.910889186594482	2.40644523802348	0.110077392118374	7.78312031719485	4.32797546237362	11.2382651720161	4.14	3.14	5.48	0.935468110273232	1.68227868167311	2.42908925307299	1.0019869912913	1.80190146115275	2.60181593101419	1.02614118483325	1.84572729293018	2.66682247468887	1.65866721230898	4.51911855649752	-0.629727025620106	13.5500965366616	0.0964564817063329	0.146812815393595	0.0775026554331538	0.179111856421001	0.233256887854527	0.158728078515084	0.205142136665238	0.259730542027943	0.184029142315662	0.00243935293526653	0.00265758815405793	0.00273623769561311
137	9.72667378427265	0.11	1.65970412257985	0.927407000096256	2.39200124506344	0.142769748054483	8.62761834061171	5.326910882457	11.9283257987664	3.97	2.85	5.75	1.19596637975931	1.93702160603954	2.67807683231978	1.28657816780508	2.08377906860456	2.88097996940404	1.30386889432959	2.11378915716649	2.92152643088421	1.65970412257985	4.45394664765521	-0.724868017633747	13.1331399393928	0.0964564817063329	0.146812815393595	0.0775026554331538	0.179111856421001	0.233256887854527	0.158728078515084	0.205142136665238	0.259730542027943	0.184029142315662	0.00243935293526653	0.00265758815405793	0.00273623769561311
137	9.72667378427265	0.11	1.66482772069485	0.926696264874068	2.40295917651562	0.15235273134233	9.58766891700222	6.05680523187488	13.1185326021296	3.86	2.94	5.23	1.39419976341801	2.20695981199266	3.0197198605673	1.50425264597766	2.38116891414287	3.25808518230808	1.53925493087285	2.43503030239022	3.3344721579098	1.66482772069485	4.28607243923023	0.320424953373367	13.9159773461719	0.0964564817063329	0.146812815393595	0.0775026554331538	0.179111856421001	0.233256887854527	0.158728078515084	0.205142136665238	0.259730542027943	0.184029142315662	0.00243935293526653	0.00265758815405793	0.00273623769561311
137	9.72667378427265	0.11	1.67202024239445	0.925468931990664	2.41857155279823	0.114281302624783	7.60136834200675	4.29738723949799	10.9053494445155	3.98	2.83	5.6	0.963915483561029	1.70500730624566	2.44609912893029	1.03683237070446	1.83398523786779	2.63113810503111	1.05277586424781	1.86219106563637	2.67099143017557	1.67202024239445	4.38775306402575	0.485090448312733	14.3038833212188	0.0964564817063329	0.146812815393595	0.0775026554331538	0.179111856421001	0.233256887854527	0.158728078515084	0.205142136665238	0.259730542027943	0.184029142315662	0.00243935293526653	0.00265758815405793	0.00273623769561311
137	9.72667378427265	0.11	1.68501814195552	0.926738343990729	2.44329793992032	0.143161747880638	8.78496308321962	5.42943150982716	12.1404946566121	4.09	3.18	5.49	1.18800107512099	1.92221700722685	2.65643293933271	1.27423393159728	2.06174403861746	2.84925414563764	1.30540186975095	2.11396071253374	2.92179849213283	1.68501814195552	4.51515819954561	-0.052442585565279	14.0791655896286	0.0964564817063329	0.146812815393595	0.0775026554331538	0.179111856421001	0.233256887854527	0.158728078515084	0.205142136665238	0.259730542027943	0.184029142315662	0.00243935293526653	0.00265758815405793	0.00273623769561311
137	9.72667378427265	0.11	1.68695327434401	0.938055456544021	2.435851092144	0.138068067423185	9.2951761620748	5.66913317160379	12.9212191525458	4.17	3.14	5.86	1.21956102161209	1.99960632307343	2.77965162453478	1.3055901122813	2.14066061279074	2.97573111330019	1.3311634130553	2.18319144032314	3.03342082674725	1.68695327434401	4.76365309345032	-0.538095491316446	13.9642169167705	0.0964564817063329	0.146812815393595	0.0775026554331538	0.179111856421001	0.233256887854527	0.158728078515084	0.205142136665238	0.259730542027943	0.184029142315662	0.00243935293526653	0.00265758815405793	0.00273623769561311
137	9.72667378427265	0.11	1.6890257153014	0.937279346755211	2.44077208384758	0.129915550501129	8.33517402239327	4.9673431984497	11.7030048463368	4.07	3.14	5.36	1.09176597929543	1.83197718893193	2.57218839856843	1.17160902369252	1.96595336954597	2.76029771539942	1.20081870958811	2.01671346371275	2.83040498804659	1.6890257153014	4.44892211166824	0.400926809013663	14.4926912445989	0.0964564817063329	0.146812815393595	0.0775026554331538	0.179111856421001	0.233256887854527	0.158728078515084	0.205142136665238	0.259730542027943	0.184029142315662	0.00243935293526653	0.00265758815405793	0.00273623769561311
137	9.72667378427265	0.11	1.69240013876256	0.944053193180551	2.44074708434456	0.117022788061348	8.54771916040362	4.88186457636015	12.2135737444471	4.01	2.98	5.15	1.08637620957964	1.90215000780585	2.71792380603205	1.16748489379887	2.04416424096033	2.9208435881218	1.19613853000273	2.09435785002487	2.99186412318256	1.69240013876256	4.33069095699764	0.0903098377195365	13.842061899391	0.0964564817063329	0.146812815393595	0.0775026554331538	0.179111856421001	0.233256887854527	0.158728078515084	0.205142136665238	0.259730542027943	0.184029142315662	0.00243935293526653	0.00265758815405793	0.00273623769561311
137	9.72667378427265	0.11	1.71080334332378	0.95455788194083	2.46704880470672	0.116450472891839	8.28525342466903	4.72208722813897	11.8484196211991	3.94	3.01	5.51	1.06837545931957	1.87454424399703	2.68071302867449	1.15035627708379	2.01838568917208	2.88641510126037	1.17421378218351	2.06046715574339	2.94866100482851	1.71080334332378	4.51306875979948	-0.649210628235696	13.5295469543388	0.0964564817063329	0.146812815393595	0.0775026554331538	0.179111856421001	0.233256887854527	0.158728078515084	0.205142136665238	0.259730542027943	0.184029142315662	0.00243935293526653	0.00265758815405793	0.00273623769561311
137	9.72667378427265	0.11	1.72317965511595	0.957775803283533	2.48858350694836	0.126304321112349	8.59126770488278	5.06338852832775	12.1191468814378	4	2.93	5.19	1.12919591667888	1.91595496912277	2.70271402156666	1.21380287547126	2.05951121186707	2.90521954826288	1.24239923964159	2.10653264107182	2.97360390175234	1.72317965511595	4.33840703364175	-0.292501601293217	13.3910825724923	0.0964564817063329	0.146812815393595	0.0775026554331538	0.179111856421001	0.233256887854527	0.158728078515084	0.205142136665238	0.259730542027943	0.184029142315662	0.00243935293526653	0.00265758815405793	0.00273623769561311
137	9.72667378427265	0.11	1.72365438787783	0.966709335036395	2.48059944071927	0.125777796982755	8.89218049146192	5.23199870877222	12.5523622741516	4.01	3.17	5.56	1.1638050827341	1.97797542174487	2.79214576075565	1.25063416449867	2.12554806270595	3.00046196091323	1.28092990237472	2.17694545393502	3.07060801236664	1.72365438787783	4.45784804455445	-0.417871769746442	13.5875422636749	0.0964564817063329	0.146812815393595	0.0775026554331538	0.179111856421001	0.233256887854527	0.158728078515084	0.205142136665238	0.259730542027943	0.184029142315662	0.00243935293526653	0.00265758815405793	0.00273623769561311
137	9.72667378427265	0.11	1.72515034615656	0.940099997428185	2.51020069488494	0.132091177717593	9.009589841599	5.40388122953475	12.6152984536632	3.94	3.03	5.22	1.22278523570274	2.03868163827005	2.85457804083735	1.31663394093211	2.19515035128699	3.07366676164187	1.34921637872422	2.25028844305793	3.15144951678812	1.72515034615656	4.32499254748587	-0.89225589063665	12.8248936942519	0.0964564817063329	0.146812815393595	0.0775026554331538	0.179111856421001	0.233256887854527	0.158728078515084	0.205142136665238	0.259730542027943	0.184029142315662	0.00243935293526653	0.00265758815405793	0.00273623769561311
137	9.72667378427265	0.11	1.72657331311918	0.955790837112237	2.49735578912612	0.126484830739759	8.69203338800079	5.12569251402003	12.2583742619816	3.94	2.8	4.86	1.15860602070531	1.96473787453376	2.7708697283622	1.24737354614133	2.11526783565602	2.98316212517071	1.27843719405493	2.16804069254386	3.05626547030679	1.72657331311918	4.20833581203911	0.444044825997558	13.926801638987	0.0964564817063329	0.146812815393595	0.0775026554331538	0.179111856421001	0.233256887854527	0.158728078515084	0.205142136665238	0.259730542027943	0.184029142315662	0.00243935293526653	0.00265758815405793	0.00273623769561311
137	9.72667378427265	0.11	1.72714317645499	0.947020861324254	2.50726549158573	0.162048898636959	10.354374775508	6.67820434108678	14.0305452099292	3.87	2.98	5.51	1.53384295418203	2.37818191585741	3.22252087753279	1.65448203978369	2.56522954739048	3.47597705499728	1.68874931882618	2.61870721319633	3.54766319209079	1.72714317645499	4.33660617836258	-0.00167660837998225	13.7071657612196	0.0964564817063329	0.146812815393595	0.0775026554331538	0.179111856421001	0.233256887854527	0.158728078515084	0.205142136665238	0.259730542027943	0.184029142315662	0.00243935293526653	0.00265758815405793	0.00273623769561311
137	9.72667378427265	0.11	1.7326926858516	0.972228252169342	2.49315711953386	0.139029006940103	8.66032401327743	5.29550931876362	12.0251387077912	4.11	3.31	5.62	1.15206759258963	1.8841017995512	2.61613600651277	1.23489073592356	2.01955152003954	2.80421230415552	1.26675980590575	2.07135245386272	2.87646646086615	1.7326926858516	4.52084697373674	-0.122609667498097	14.0972001433592	0.0964564817063329	0.146812815393595	0.0775026554331538	0.179111856421001	0.233256887854527	0.158728078515084	0.205142136665238	0.259730542027943	0.184029142315662	0.00243935293526653	0.00265758815405793	0.00273623769561311
137	9.72667378427265	0.11	1.73433572891889	0.947655372990499	2.52101608484729	0.103857297968383	7.45227567051984	4.03449295056636	10.8700583904733	4.03	2.97	5.41	0.894107067862845	1.65154145274655	2.40897583763027	0.960404065219146	1.77400132725384	2.58759858928853	0.9811484926192	1.81162403101189	2.64184138147899	1.73433572891889	4.34347432257899	0.916274342776329	14.6653912739913	0.0964564817063329	0.146812815393595	0.0775026554331538	0.179111856421001	0.233256887854527	0.158728078515084	0.205142136665238	0.259730542027943	0.184029142315662	0.00243935293526653	0.00265758815405793	0.00273623769561311
137	9.72667378427265	0.11	1.74135846564197	0.950994354960472	2.53172257632348	0.123057540234952	8.53946827691224	4.98030652841015	12.0986300254143	3.91	2.97	4.86	1.13484983543422	1.94586700908211	2.75688418273001	1.22295708351203	2.09693984880283	2.97092261409362	1.25711559247651	2.15478615776016	3.05357512626787	1.74135846564197	4.28326515936875	0.90375259459175	14.4980298402567	0.0964564817063329	0.146812815393595	0.0775026554331538	0.179111856421001	0.233256887854527	0.158728078515084	0.205142136665238	0.259730542027943	0.184029142315662	0.00243935293526653	0.00265758815405793	0.00273623769561311
137	9.72667378427265	0.11	1.74311215670631	0.950538693988661	2.53568561942396	0.13595160380083	8.45802158932507	5.12888880577873	11.7871543728714	4.26	3.06	5.56	1.08071752000446	1.78220516417917	2.48369280835389	1.15431320891741	1.90357139949424	2.65282959007106	1.17949226115597	1.94398442590175	2.70966115594627	1.74311215670631	4.45471067290207	0.0880517655143895	14.1335162957925	0.0964564817063329	0.146812815393595	0.0775026554331538	0.179111856421001	0.233256887854527	0.158728078515084	0.205142136665238	0.259730542027943	0.184029142315662	0.00243935293526653	0.00265758815405793	0.00273623769561311
137	9.72667378427265	0.11	1.7438921691101	0.96028709476171	2.52749724345849	0.103280681501761	7.53898553636807	4.07068209193579	11.0072889808003	4.29	3.24	5.69	0.853803079532021	1.58126056570471	2.3087180518774	0.911489727090328	1.68809740330625	2.46470507952217	0.932536640841528	1.72921821588108	2.52387282514784	1.7438921691101	4.56805536988323	2.73620971770758	16.9894285797481	0.0964564817063329	0.146812815393595	0.0775026554331538	0.179111856421001	0.233256887854527	0.158728078515084	0.205142136665238	0.259730542027943	0.184029142315662	0.00243935293526653	0.00265758815405793	0.00273623769561311
137	9.72667378427265	0.11	1.74980955369877	0.979107944380161	2.52051116301738	0.1402109341675	8.4188283759626	5.16389476300562	11.6737619889196	4.07	2.81	5.26	1.13441857918155	1.84947133180421	2.56452408442687	1.21731403287558	1.98461788877846	2.75192174468135	1.2407099448275	2.02411267197301	2.80462261028038	1.74980955369877	4.33315435288455	0.687697337792601	14.2498316934829	0.0964564817063329	0.146812815393595	0.0775026554331538	0.179111856421001	0.233256887854527	0.158728078515084	0.205142136665238	0.259730542027943	0.184029142315662	0.00243935293526653	0.00265758815405793	0.00273623769561311
137	9.72667378427265	0.11	1.75013533669737	0.988593238806179	2.51167743458856	0.135193831436357	8.26323777442566	5.00024086442466	11.5262346844267	3.92	2.96	5.85	1.13540475384923	1.876333501856	2.61726224986278	1.22304884437695	2.02117131651139	2.81929378864583	1.24232058137563	2.05341563645636	2.85925538117978	1.75013533669737	4.38486921382504	0.455517907178173	14.2438434698253	0.0964564817063329	0.146812815393595	0.0775026554331538	0.179111856421001	0.233256887854527	0.158728078515084	0.205142136665238	0.259730542027943	0.184029142315662	0.00243935293526653	0.00265758815405793	0.00273623769561311
137	9.72667378427265	0.11	1.75211810051384	0.962143166539651	2.54209303448803	0.135076722368091	9.48666321749484	5.73868135635173	13.234645078638	3.98	2.99	5.42	1.28756989800087	2.1284928074633	2.96941571692574	1.38501622811561	2.28958216896901	3.19414810982241	1.41448898122655	2.33852676980483	3.26473544748054	1.75211810051384	4.40389628518839	0.243615634206957	14.1381520943091	0.0964564817063329	0.146812815393595	0.0775026554331538	0.179111856421001	0.233256887854527	0.158728078515084	0.205142136665238	0.259730542027943	0.184029142315662	0.00243935293526653	0.00265758815405793	0.00273623769561311
137	9.72667378427265	0.11	1.75552075041889	0.970301351197391	2.54074014964039	0.137976468809666	8.50108501970634	5.18353966613854	11.8186303732741	3.69	2.89	5.01	1.24309312316636	2.03869189937575	2.83429067558514	1.34794442488941	2.21064965175821	3.07335487862701	1.38059842291405	2.26584493385174	3.149813739654	1.75552075041889	4.13412384441982	0.838492573520334	14.0874749868462	0.0964564817063329	0.146812815393595	0.0775026554331538	0.179111856421001	0.233256887854527	0.158728078515084	0.205142136665238	0.259730542027943	0.184029142315662	0.00243935293526653	0.00265758815405793	0.00273623769561311
137	9.72667378427265	0.11	1.75570870990583	0.971297976020582	2.54011944379108	0.120350105153186	8.89722090470269	5.14168839626477	12.6527534131406	4	2.92	5.03	1.1474735728933	1.98559793467003	2.82372229644675	1.23355151481849	2.13454793033427	3.03554434585006	1.26450177668997	2.18673612374176	3.1112065177164	1.75570870990583	4.3282641302812	0.73278950185379	14.4320560780519	0.0964564817063329	0.146812815393595	0.0775026554331538	0.179111856421001	0.233256887854527	0.158728078515084	0.205142136665238	0.259730542027943	0.184029142315662	0.00243935293526653	0.00265758815405793	0.00273623769561311
137	9.72667378427265	0.11	1.75883944707922	0.961850394029499	2.55582850012894	0.0983157282276872	7.42224227582149	3.91281429102544	10.9316702606175	3.96	2.99	5.62	0.881358197712224	1.6718539620461	2.46234972637998	0.948495470957769	1.79920708200107	2.64991869304437	0.967696047574273	1.83436073238	2.70003227233703	1.75883944707922	4.43433083077808	0.735798163396543	14.707568207149	0.0964564817063329	0.146812815393595	0.0775026554331538	0.179111856421001	0.233256887854527	0.158728078515084	0.205142136665238	0.259730542027943	0.184029142315662	0.00243935293526653	0.00265758815405793	0.00273623769561311
137	9.72667378427265	0.11	1.76151344983035	0.987764168222243	2.53526273143847	0.139940111309951	8.92834036776893	5.47253369407904	12.3841470414588	4.04	2.8	5.21	1.2109951493181	1.9757168217214	2.74043849412471	1.30056669702166	2.12185119199135	2.94313568696103	1.54385036294151	2.16380006354585	3.00096075380983	1.76151344983035	4.33563766447572	-1.4963501226678	12.1331668279019	0.0964564817063329	0.146812815393595	0.0775026554331538	0.179111856421001	0.233256887854527	0.158728078515084	0.205142136665238	0.259730542027943	0.184029142315662	0.00243935293526653	0.00265758815405793	0.00273623769561311
137	9.72667378427265	0.11	1.76668417679429	0.985696433260859	2.54767192032772	0.117335117364481	8.52586941640277	4.87490116583443	12.1768376669711	3.94	3.07	5.13	1.10174527085627	1.92687728220887	2.75200929356146	1.18613463360665	2.07446851790113	2.9628024021956	1.21759670459461	2.13138111445504	3.04479601163732	1.76668417679429	4.39516859046221	1.89766368815736	15.7356965710172	0.0964564817063329	0.146812815393595	0.0775026554331538	0.179111856421001	0.233256887854527	0.158728078515084	0.205142136665238	0.259730542027943	0.184029142315662	0.00243935293526653	0.00265758815405793	0.00273623769561311
137	9.72667378427265	0.11	1.77594813410148	0.989538834930252	2.56235743327271	0.11298252131972	7.85445129582444	4.41838313471653	11.2905194569324	3.74	2.67	5.12	1.04797981591277	1.86296800710155	2.67795619829033	1.13482172022464	2.01734472977523	2.89986773932582	1.15397827364505	2.05248330607033	2.95117671654973	1.77594813410148	4.21453405938704	-1.3286495324049	12.1007227708497	0.0964564817063329	0.146812815393595	0.0775026554331538	0.179111856421001	0.233256887854527	0.158728078515084	0.205142136665238	0.259730542027943	0.184029142315662	0.00243935293526653	0.00265758815405793	0.00273623769561311
137	9.72667378427265	0.11	1.77824923411967	0.997587087715157	2.55891138052419	0.172735298401936	10.4707763340518	6.8931412241246	14.0484114439791	3.9	3.08	5.12	1.57227588146172	2.38830869046942	3.20434149947713	1.69454208080801	2.57403272903824	3.45352337726847	1.73963231716086	2.64627581764092	3.55066088956661	1.77824923411967	4.28767595700838	-0.343783826999839	13.3243214432663	0.0964564817063329	0.146812815393595	0.0775026554331538	0.179111856421001	0.233256887854527	0.158728078515084	0.205142136665238	0.259730542027943	0.184029142315662	0.00243935293526653	0.00265758815405793	0.00273623769561311
137	9.72667378427265	0.11	1.78546407548142	1.00458913611513	2.5663390148477	0.13412838425966	9.23553705274434	5.57188667982916	12.8991874256595	3.89	3.01	5.43	1.27540804628639	2.11401971104111	2.95263137579583	1.37516508696209	2.27936942082035	3.1835737546786	1.40450437945284	2.32974863061108	3.25313299745935	1.78546407548142	4.42944329327146	-0.101752788464107	13.807761408926	0.0964564817063329	0.146812815393595	0.0775026554331538	0.179111856421001	0.233256887854527	0.158728078515084	0.205142136665238	0.259730542027943	0.184029142315662	0.00243935293526653	0.00265758815405793	0.00273623769561311
137	9.72667378427265	0.11	1.78604732974285	0.97838966886889	2.59370499061681	0.138022640836639	8.98072876645967	5.47668271885164	12.4847748140677	3.92	2.84	5.1	1.24560549579859	2.04255854904157	2.83951160228455	1.3420124027281	2.20064772944397	3.05928305615984	1.3724047379149	2.24991025190657	3.12816136585116	1.78604732974285	4.19229081307895	-0.607185784052017	12.8244173336272	0.0964564817063329	0.146812815393595	0.0775026554331538	0.179111856421001	0.233256887854527	0.158728078515084	0.205142136665238	0.259730542027943	0.184029142315662	0.00243935293526653	0.00265758815405793	0.00273623769561311
137	9.72667378427265	0.11	1.80644392612989	1.01091360990252	2.60197424235726	0.0936266883331011	7.38412416397786	3.79706800756291	10.9711803203928	3.97	3.05	5.21	0.853953431469501	1.66067559381771	2.46739775616591	0.918835807421738	1.78685176952248	2.65486773162321	0.942220783722058	1.83094943538308	2.72035264013988	1.80644392612989	4.32248423285555	0.923225294790796	14.6990217060741	0.0964564817063329	0.146812815393595	0.0775026554331538	0.179111856421001	0.233256887854527	0.158728078515084	0.205142136665238	0.259730542027943	0.184029142315662	0.00243935293526653	0.00265758815405793	0.00273623769561311
137	9.72667378427265	0.11	1.80872586688881	1.02205886401653	2.59539286976109	0.119620790373197	8.73006427354542	5.03234056464357	12.4277879824473	4.24	3.09	5.42	1.06455636390856	1.84678388919645	2.62901141448434	1.13754075426276	1.97339662745871	2.80925250065465	1.16389653600017	2.01950940618078	2.87972937203805	1.80872586688881	4.51915245219639	0.365752549887901	14.5501142545293	0.0964564817063329	0.146812815393595	0.0775026554331538	0.179111856421001	0.233256887854527	0.158728078515084	0.205142136665238	0.259730542027943	0.184029142315662	0.00243935293526653	0.00265758815405793	0.00273623769561311
137	9.72667378427265	0.11	1.81116444483555	0.996398398695908	2.62593049097519	0.103418879581124	8.06114878695702	4.3553888721753	11.7669087017387	3.97	2.84	5.12	0.978441647202321	1.81094362155402	2.64344559590572	1.052647449927	1.94828704465012	2.84392663937324	1.07562393477675	1.99091304715352	2.90514399250203	1.81116444483555	4.29584581780791	0.0700689965377184	13.6589738161865	0.0964564817063329	0.146812815393595	0.0775026554331538	0.179111856421001	0.233256887854527	0.158728078515084	0.205142136665238	0.259730542027943	0.184029142315662	0.00243935293526653	0.00265758815405793	0.00273623769561311
137	9.72667378427265	0.11	1.81218128675562	1.02095875845191	2.60340381505932	0.0914176849974632	7.71168724896433	3.9158996747441	11.5074748231846	4.04	3.02	5.56	0.86607578556575	1.705586492744	2.54509719992225	0.930078889512797	1.83162953817387	2.73318018683494	0.948206489346912	2.46086128289507	2.78974368568805	1.81218128675562	4.47079917591036	-0.399652573130944	13.5684174349444	0.0964564817063329	0.146812815393595	0.0775026554331538	0.179111856421001	0.233256887854527	0.158728078515084	0.205142136665238	0.259730542027943	0.184029142315662	0.00243935293526653	0.00265758815405793	0.00273623769561311
137	9.72667378427265	0.11	1.81308377125408	0.996895658355427	2.62927188415274	0.124534300968169	8.69529399880528	5.09577221668725	12.2948157809233	3.65	2.7	5.06	1.23458612637594	2.10666585537919	2.97874558438244	1.34043443564343	2.28728267442445	3.23413091320547	1.36661195624628	2.33210929152428	3.29584935977108	1.81308377125408	4.15559818526277	0.40855955113576	13.6258992014288	0.0964564817063329	0.146812815393595	0.0775026554331538	0.179111856421001	0.233256887854527	0.158728078515084	0.205142136665238	0.259730542027943	0.184029142315662	0.00243935293526653	0.00265758815405793	0.00273623769561311
137	9.72667378427265	0.11	1.81816859568674	1.02435466511693	2.61198252625654	0.0926463006892581	7.26860803205443	3.71711491881325	10.8201011452956	3.9	2.97	5.02	0.848668813193677	1.65952387452769	2.47037893586171	0.91476949362258	1.78878001731146	2.66279054100033	0.938874428073592	1.8343495763651	2.73097293442502	1.81816859568674	4.19378323313556	-0.590991960010946	13.0103660521357	0.0964564817063329	0.146812815393595	0.0775026554331538	0.179111856421001	0.233256887854527	0.158728078515084	0.205142136665238	0.259730542027943	0.184029142315662	0.00243935293526653	0.00265758815405793	0.00273623769561311
137	9.72667378427265	0.11	1.8197393717361	1.00385680478988	2.63562193868232	0.103117126601933	7.78398706808313	4.19980525838125	11.368168877785	4.25	3.17	5.22	0.887192776214072	1.64433745663933	2.40148213706459	0.947871747784561	1.75680084504685	2.56572994230913	0.974757935376951	1.80631572734797	2.63628578348575	1.8197393717361	4.43012645026594	0.541347719242596	14.5398662763681	0.0964564817063329	0.146812815393595	0.0775026554331538	0.179111856421001	0.233256887854527	0.158728078515084	0.205142136665238	0.259730542027943	0.184029142315662	0.00243935293526653	0.00265758815405793	0.00273623769561311
137	9.72667378427265	0.11	1.82639735179115	1.0258172656991	2.62697743788319	0.141948853793562	8.73572015295844	5.38240155607383	12.089038749843	3.75	2.75	5.28	1.27157695310062	2.06378886813145	2.85600078316228	1.37627556937893	2.23371632573208	3.09115708208522	1.4003334925816	2.27240348920758	3.14683113803365	1.82639735179115	4.17792227076276	0.704918534049287	14.071032424424	0.0964564817063329	0.146812815393595	0.0775026554331538	0.179111856421001	0.233256887854527	0.158728078515084	0.205142136665238	0.259730542027943	0.184029142315662	0.00243935293526653	0.00265758815405793	0.00273623769561311
137	9.72667378427265	0.11	1.84411130335117	1.03012645754258	2.65809614915976	0.101890175289763	8.01056149086308	4.29737305703529	11.7237499246909	3.95	3.15	4.95	0.96982704453705	1.80781586161051	2.64580467868397	1.04393618894562	1.94595975799582	2.84798332704602	1.07563483415871	2.00710230959812	2.93378494881787	1.84411130335117	4.30791449686226	1.49904496883633	15.2233145996568	0.0964564817063329	0.146812815393595	0.0775026554331538	0.179111856421001	0.233256887854527	0.158728078515084	0.205142136665238	0.259730542027943	0.184029142315662	0.00243935293526653	0.00265758815405793	0.00273623769561311
137	9.72667378427265	0.11	1.8539992472516	1.01657768299182	2.69142081151138	0.112835209224179	8.66183163580439	4.86977313290133	12.4538901387075	3.71	2.97	5.33	1.1633987724557	2.069329313152	2.9752598538483	1.26092909680547	2.24280582342216	3.22468255003886	1.2879964911267	2.29258672017177	3.29538604603449	1.8539992472516	4.35312906644335	-0.325888668232977	13.4768745920082	0.0964564817063329	0.146812815393595	0.0775026554331538	0.179111856421001	0.233256887854527	0.158728078515084	0.205142136665238	0.259730542027943	0.184029142315662	0.00243935293526653	0.00265758815405793	0.00273623769561311
137	9.72667378427265	0.11	1.86232471490568	1.04840753406908	2.67624189574228	0.126800682970624	8.99979102265394	5.31244593378189	12.687136111526	4	2.82	5.47	1.1853570883638	2.00810817003483	2.83085925170586	1.27424893861504	2.15869945808747	3.04314997755991	1.2965671662681	2.1951430112006	3.09461327344186	1.86232471490568	4.4752667791259	-0.620608040792538	13.292089639091	0.0964564817063329	0.146812815393595	0.0775026554331538	0.179111856421001	0.233256887854527	0.158728078515084	0.205142136665238	0.259730542027943	0.184029142315662	0.00243935293526653	0.00265758815405793	0.00273623769561311
137	9.72667378427265	0.11	1.8625504201224	1.0306597891798	2.694441051065	0.122348539435418	8.48587673169107	4.93738477082394	12.0343686925582	4.05	2.87	5.45	1.08959238470161	1.87268100290758	2.65576962111355	1.16981805158736	2.01056475139182	2.85131145119627	1.19122571866705	2.04752612576732	2.90196244466485	1.8625504201224	4.32961577902729	0.997595441605934	14.6717720910401	0.0964564817063329	0.146812815393595	0.0775026554331538	0.179111856421001	0.233256887854527	0.158728078515084	0.205142136665238	0.259730542027943	0.184029142315662	0.00243935293526653	0.00265758815405793	0.00273623769561311
137	9.72667378427265	0.11	1.87585805949851	1.04208221858058	2.70963390041643	0.141216459744288	9.08868440564787	5.58934811281642	12.5880206984793	4.05	3.12	5.55	1.23337839317176	2.00556249888588	2.7777466046	1.32417975977166	2.15321209021045	2.98224442064923	1.35410261077641	2.20246908151681	3.05361977219582	1.87585805949851	4.44122016999972	0.434598563249625	14.4352076951974	0.0964564817063329	0.146812815393595	0.0775026554331538	0.179111856421001	0.233256887854527	0.158728078515084	0.205142136665238	0.259730542027943	0.184029142315662	0.00243935293526653	0.00265758815405793	0.00273623769561311
137	9.72667378427265	0.11	1.87946403554993	1.02497287227907	2.7339551988208	0.119578600644603	8.95627886449361	5.1619791734058	12.7505785555814	3.68	2.91	5.07	1.24010628569519	2.15164326379283	3.06318024189048	1.34500148583073	2.33364141457982	3.32228134332891	1.37702175850517	2.39038226452098	3.40113850802164	1.87946403554993	4.17649862737462	0.21225526578269	13.6652441500747	0.0964564817063329	0.146812815393595	0.0775026554331538	0.179111856421001	0.233256887854527	0.158728078515084	0.205142136665238	0.259730542027943	0.184029142315662	0.00243935293526653	0.00265758815405793	0.00273623769561311
137	9.72667378427265	0.11	1.88903367621423	1.06024637386588	2.71782097856258	0.137287774833658	9.55767928093943	5.81696138080599	13.2983971810729	4.15	3.02	5.53	1.25585831542878	2.06346410357395	2.87106989171912	1.34498618521317	2.20990750221906	3.07482881922495	1.37133656779049	2.25597846842483	3.14173873793159	1.88903367621423	4.51842705310023	0.433297157795029	14.5848566943872	0.0964564817063329	0.146812815393595	0.0775026554331538	0.179111856421001	0.233256887854527	0.158728078515084	0.205142136665238	0.259730542027943	0.184029142315662	0.00243935293526653	0.00265758815405793	0.00273623769561311
137	9.72667378427265	0.11	1.89233570981645	1.07045220335771	2.71421921627519	0.155564664629886	10.2734375402221	6.53638703796648	14.0104880424777	4.02	2.98	5.43	1.45216297977622	2.28240855143656	3.11265412309691	1.56028426963323	2.45234605845112	3.344407847269	1.59360846316092	2.50479750837438	3.41645159113949	1.89233570981645	4.35972425583138	0.635616498097447	14.4511670699063	0.0964564817063329	0.146812815393595	0.0775026554331538	0.179111856421001	0.233256887854527	0.158728078515084	0.205142136665238	0.259730542027943	0.184029142315662	0.00243935293526653	0.00265758815405793	0.00273623769561311
137	9.72667378427265	0.11	1.89931612918201	1.05303140751752	2.74560085084651	0.117085707213498	8.48479205468884	4.84703244576603	12.1225516636116	4.1	2.98	5.77	1.0580721725672	1.85216881948615	2.6462654664051	1.1345711999989	1.9860813417163	2.8375914834337	1.15404710444127	2.02025142698861	2.88665906468142	1.89931612918201	4.41911118743676	-0.0797482802950889	13.8439654827221	0.0964564817063329	0.146812815393595	0.0775026554331538	0.179111856421001	0.233256887854527	0.158728078515084	0.205142136665238	0.259730542027943	0.184029142315662	0.00243935293526653	0.00265758815405793	0.00273623769561311
137	9.72667378427265	0.11	1.90533051571243	1.07517102481086	2.735490006614	0.140282113261388	9.27163760111872	5.68804409390916	12.8552311083283	3.77	2.82	5.14	1.33681475212568	2.17903759480536	3.02126043748504	1.44596399672255	2.35695327612395	3.26794255552535	1.47754453328686	2.40895944619771	3.33901171797261	1.90533051571243	4.17991769795831	-0.332888603972961	12.9951905371396	0.0964564817063329	0.146812815393595	0.0775026554331538	0.179111856421001	0.233256887854527	0.158728078515084	0.205142136665238	0.259730542027943	0.184029142315662	0.00243935293526653	0.00265758815405793	0.00273623769561311
137	9.72667378427265	0.11	1.90901323343262	1.06046916553265	2.75755730133259	0.0870806457687829	7.47538633682053	3.69640723124788	11.2543654423932	4.02	3.01	5.42	0.820325764739029	1.65897630586601	2.49762684699298	0.881293341474952	1.78227337829569	2.68325341511643	0.901001677666268	1.82140622040861	2.74339960918272	1.90901323343262	4.33870268939263	-0.45232609061026	13.3446258928097	0.0964564817063329	0.146812815393595	0.0775026554331538	0.179111856421001	0.233256887854527	0.158728078515084	0.205142136665238	0.259730542027943	0.184029142315662	0.00243935293526653	0.00265758815405793	0.00273623769561311
137	9.72667378427265	0.11	1.91211720354069	1.05976842124272	2.76446598583867	0.131605069816459	9.37382080987232	5.61436972467924	13.1332718950654	3.87	3.03	5.14	1.28977291268628	2.1534207331953	3.01706855370432	1.39125029825151	2.3228486254058	3.25444695256008	1.4272716979927	2.38314044211832	3.33943075843852	1.91211720354069	4.30805771949584	0.961920936026814	14.724606822704	0.0964564817063329	0.146812815393595	0.0775026554331538	0.179111856421001	0.233256887854527	0.158728078515084	0.205142136665238	0.259730542027943	0.184029142315662	0.00243935293526653	0.00265758815405793	0.00273623769561311
137	9.72667378427265	0.11	1.91622800107271	1.05949114309514	2.77296485905027	0.118077055888159	9.05418456184979	5.19080509582967	12.9175640278699	3.92	2.97	5.23	1.1794860018647	2.05734635607511	2.93520671028552	1.27063567116442	2.21633632263239	3.16203697410035	1.30034912923439	2.26851760561243	3.23752390443367	1.91622800107271	4.35900152549301	0.26722270826074	14.0693909217348	0.0964564817063329	0.146812815393595	0.0775026554331538	0.179111856421001	0.233256887854527	0.158728078515084	0.205142136665238	0.259730542027943	0.184029142315662	0.00243935293526653	0.00265758815405793	0.00273623769561311
137	9.72667378427265	0.11	1.92071390700842	1.06636842632936	2.77505938768748	0.136258796464058	8.90600716895504	5.40512054523792	12.4068937926722	3.87	2.67	5.06	1.24149668122211	2.04561179545559	2.84972690968906	1.33914926761647	2.20651378223207	3.07387829684767	1.36389331824376	2.24818146305179	3.13191894697922	1.92071390700842	4.20887662481729	0.0883513232060665	13.4039756408734	0.0964564817063329	0.146812815393595	0.0775026554331538	0.179111856421001	0.233256887854527	0.158728078515084	0.205142136665238	0.259730542027943	0.184029142315662	0.00243935293526653	0.00265758815405793	0.00273623769561311
137	9.72667378427265	0.11	1.93951693810075	1.07106457283229	2.80796930336921	0.0965719435575175	8.18961008387355	4.27877063341488	12.1004495343322	4.11	3.18	5.46	0.931722212611369	1.78332569831658	2.63492918402178	0.99880755126079	1.9117277121083	2.82464787295581	1.02359540395736	1.96055432643044	2.89678565617126	1.93951693810075	4.42950624445427	0.686196671568077	14.683233713524	0.0964564817063329	0.146812815393595	0.0775026554331538	0.179111856421001	0.233256887854527	0.158728078515084	0.205142136665238	0.259730542027943	0.184029142315662	0.00243935293526653	0.00265758815405793	0.00273623769561311
137	9.72667378427265	0.11	1.94047733387521	1.06146058396033	2.81949408379009	0.130736996922686	9.07546373102997	5.42178268202556	12.7291447800344	3.96	2.88	5.32	1.22207919481389	2.04562522318512	2.86917125155635	1.31527490243337	2.20162451603622	3.08797412963906	1.34151363556671	2.24706353333077	3.14991025659909	1.94047733387521	4.27331465238546	-0.329065141000785	13.3088663787703	0.0964564817063329	0.146812815393595	0.0775026554331538	0.179111856421001	0.233256887854527	0.158728078515084	0.205142136665238	0.259730542027943	0.184029142315662	0.00243935293526653	0.00265758815405793	0.00273623769561311
137	9.72667378427265	0.11	1.94903891658821	1.0769353252479	2.82114250792851	0.108620485448483	9.26222969341735	5.11959666715173	13.404862719683	4.05	3.09	5.61	1.13088924831285	2.04597288745349	2.96105652659414	1.21428907915409	2.19685750588448	3.17942593261487	1.24032520465022	2.24508732961815	3.24741957811809	1.94903891658821	4.52097033236598	0.626962707577005	14.8121204933641	0.0964564817063329	0.146812815393595	0.0775026554331538	0.179111856421001	0.233256887854527	0.158728078515084	0.205142136665238	0.259730542027943	0.184029142315662	0.00243935293526653	0.00265758815405793	0.00273623769561311
137	9.72667378427265	0.11	1.99093937945334	1.10298163337593	2.87889712553076	0.136059911318178	8.87339011076342	5.38237476079367	12.3644054607332	3.89	2.89	5.19	1.23205638788338	2.03116978174429	2.83028317560521	1.32842619682498	2.19004517553282	3.05166415424067	1.35847284363437	2.23750433652642	3.12016567027605	1.99093937945334	4.1764445479964	-1.91253940460223	11.5077065040887	0.0964564817063329	0.146812815393595	0.0775026554331538	0.179111856421001	0.233256887854527	0.158728078515084	0.205142136665238	0.259730542027943	0.184029142315662	0.00243935293526653	0.00265758815405793	0.00273623769561311
137	9.72667378427265	0.11	2.01027725882283	1.13826954113575	2.8822849765099	0.13185003916451	9.81953763328928	5.8855431743994	13.7535320921792	3.83	3.09	5.29	1.36431713879978	2.27624929275166	3.18818144670355	1.47325058214177	2.45799565238644	3.44274072263112	1.51107808115498	2.52092987481487	3.53345545572234	2.01027725882283	4.28891745135516	0.282235382324289	14.0707194955763	0.0964564817063329	0.146812815393595	0.0775026554331538	0.179111856421001	0.233256887854527	0.158728078515084	0.205142136665238	0.259730542027943	0.184029142315662	0.00243935293526653	0.00265758815405793	0.00273623769561311
137	9.72667378427265	0.11	2.07998685768763	1.14003121292532	3.01994250244994	0.121711199914217	9.32179538843008	5.41214045789096	13.2314503189692	3.95	3.04	5.32	1.22159522886382	2.10405861775961	2.9865220066554	1.31496695534734	2.26488077973341	3.21479460411948	1.34582003360227	2.31768873143395	3.29137825242751	2.07998685768763	4.24937211948368	-0.0360372312407053	13.6237421328006	0.0964564817063329	0.146812815393595	0.0775026554331538	0.179111856421001	0.233256887854527	0.158728078515084	0.205142136665238	0.259730542027943	0.184029142315662	0.00243935293526653	0.00265758815405793	0.00273623769561311
137	9.72667378427265	0.11	2.10416052942474	1.19117063934236	3.01715041950712	0.137515623656464	9.32962417697017	5.68167139743642	12.9775769565039	3.71	2.68	5.19	1.35461970976587	2.22436179616694	3.09410388256801	1.46781204198711	2.41022997569865	3.35264790941019	1.49236682465401	2.45036081923602	3.40885951704649	2.10416052942474	4.06763069722861	0.0623310471612122	13.1774635715767	0.0964564817063329	0.146812815393595	0.0775026554331538	0.179111856421001	0.233256887854527	0.158728078515084	0.205142136665238	0.259730542027943	0.184029142315662	0.00243935293526653	0.00265758815405793	0.00273623769561311
137	9.72667378427265	0.11	2.15080592195563	1.17835378333907	3.12325806057219	0.109263497621882	8.50320617117157	4.71262983967382	12.2937825026693	3.89	2.83	4.95	1.07841469082852	1.94583125900036	2.81324782717219	1.16272417261595	2.0979545808424	3.03318498906886	1.19010618982612	2.14893612116743	3.10631377710004	2.15080592195563	4.10967967771943	-0.119511239777664	13.1376346374841	0.0964564817063329	0.146812815393595	0.0775026554331538	0.179111856421001	0.233256887854527	0.158728078515084	0.205142136665238	0.259730542027943	0.184029142315662	0.00243935293526653	0.00265758815405793	0.00273623769561311
137	9.72667378427265	0.12	1.35824208310966	0.782743230698111	1.93374093552121	0.139995800015846	7.93555767474612	4.86472822656117	11.0063871229311	4.17	2.99	5.73	1.04473297718282	1.70421417374923	2.36369537031564	1.11821735566425	1.82408510928234	2.52995286290044	1.1379239358248	1.85667666410524	2.57450623300653	1.35824208310966	4.68859847891792	0.729628057069315	14.9554134978221	0.0964564817063329	0.146812815393595	0.0775026554331538	0.179111856421001	0.233256887854527	0.158728078515084	0.205142136665238	0.259730542027943	0.184029142315662	0.00243935293526653	0.00265758815405793	0.00273623769561311
137	9.72667378427265	0.12	1.37144838215553	0.787705211323587	1.95519155298747	0.111644524040419	7.43182510160169	4.15875263597082	10.7048975672326	4.03	3.03	5.18	0.920778786053664	1.64546139052065	2.37014399498763	0.988946666873889	1.76727959231049	2.54561251774709	1.0134113638117	1.81324849311167	2.60959665516436	1.37144838215553	4.47015562391333	0.45926839734005	14.4442929665231	0.0964564817063329	0.146812815393595	0.0775026554331538	0.179111856421001	0.233256887854527	0.158728078515084	0.205142136665238	0.259730542027943	0.184029142315662	0.00243935293526653	0.00265758815405793	0.00273623769561311
137	9.72667378427265	0.12	1.38042932496859	0.806823243081018	1.95403540685617	0.161631206884276	8.66042469562899	5.58092904223326	11.7399203490247	3.83	2.86	5.36	1.29463018330672	2.00899296987471	2.7233557564427	1.39811984077251	2.16958708932623	2.94105433787996	1.42638480334238	2.21206633116762	2.99951060462358	1.38042932496859	4.45291477795562	-0.678421970408509	13.0798394633405	0.0964564817063329	0.146812815393595	0.0775026554331538	0.179111856421001	0.233256887854527	0.158728078515084	0.205142136665238	0.259730542027943	0.184029142315662	0.00243935293526653	0.00265758815405793	0.00273623769561311
137	9.72667378427265	0.12	1.43905107069291	0.832762985588388	2.04533915579744	0.117684402339522	7.03534743248852	4.02772346993879	10.0429713950382	3.84	2.88	5.66	0.931740605944795	1.62749973495043	2.32325886395607	1.00588626317683	1.75701221591662	2.50813816865642	1.02161826707805	1.78522771536882	2.55032793710647	1.43905107069291	4.57249317776837	0.860325999972486	14.8485137689301	0.0964564817063329	0.146812815393595	0.0775026554331538	0.179111856421001	0.233256887854527	0.158728078515084	0.205142136665238	0.259730542027943	0.184029142315662	0.00243935293526653	0.00265758815405793	0.00273623769561311
137	9.72667378427265	0.12	1.46973903358922	0.854975855052179	2.08450221212626	0.14786164864162	7.95411872739466	4.97282466979343	10.9354127849959	4.06	2.86	5.62	1.09451827952821	1.75070084363797	2.40688340774774	1.1747520755624	1.87903618260179	2.58332028964118	1.19323162646797	1.90845765061166	2.62519271809523	1.46973903358922	4.58687436197952	-0.80995914442644	13.2668731211545	0.0964564817063329	0.146812815393595	0.0775026554331538	0.179111856421001	0.233256887854527	0.158728078515084	0.205142136665238	0.259730542027943	0.184029142315662	0.00243935293526653	0.00265758815405793	0.00273623769561311
137	9.72667378427265	0.12	1.47270672040233	0.845728861221088	2.09968457958357	0.149285307541659	8.94149185410788	5.60892492760991	12.2740587806058	4.03	2.98	6.34	1.24392563738636	1.9830094175544	2.72209319772244	1.33627239742271	2.13022440318448	2.92417640894625	1.34935943799958	2.15025395395606	2.95101674460777	1.47270672040233	4.86640371107562	1.01713449451956	15.6086253288147	0.0964564817063329	0.146812815393595	0.0775026554331538	0.179111856421001	0.233256887854527	0.158728078515084	0.205142136665238	0.259730542027943	0.184029142315662	0.00243935293526653	0.00265758815405793	0.00273623769561311
137	9.72667378427265	0.12	1.47362115261378	0.847531624352573	2.09971068087498	0.106739027031536	7.22135117191969	3.95974525193968	10.4829570918997	4.16	3.25	5.52	0.852530729775839	1.55475248857198	2.25697424736813	0.912752499099732	1.66457837807059	2.41640425704145	0.936516430900192	1.7080344604794	2.4772151153706	1.47362115261378	4.61255660694814	0.0716656951962165	14.3225063871254	0.0964564817063329	0.146812815393595	0.0775026554331538	0.179111856421001	0.233256887854527	0.158728078515084	0.205142136665238	0.259730542027943	0.184029142315662	0.00243935293526653	0.00265758815405793	0.00273623769561311
137	9.72667378427265	0.12	1.47602834045766	0.852561430650694	2.09949525026462	0.137583110789369	7.96594646458549	4.85208770945974	11.0798052197112	4.01	3.09	5.2	1.07995049541405	1.77301572972364	2.46608096403324	1.16060431995743	1.90542966923757	2.6502550185177	1.19119591989438	1.95572091537179	2.71925021302934	1.47602834045766	4.50854089986465	-0.127753439138069	13.8685028789432	0.0964564817063329	0.146812815393595	0.0775026554331538	0.179111856421001	0.233256887854527	0.158728078515084	0.205142136665238	0.259730542027943	0.184029142315662	0.00243935293526653	0.00265758815405793	0.00273623769561311
137	9.72667378427265	0.12	1.49905215419678	0.861378304450247	2.13672600394332	0.128682477421045	7.86315279015815	4.66859540903614	11.0577101712802	4.28	3.06	5.93	0.981197562841501	1.65259691148657	2.32399626013165	1.04772208892471	1.76464185585521	2.48156162278571	1.06568119914553	1.79483400665848	2.52255337764708	1.49905215419678	4.78718923323646	-0.50757760161367	14.0301131057601	0.0964564817063329	0.146812815393595	0.0775026554331538	0.179111856421001	0.233256887854527	0.158728078515084	0.205142136665238	0.259730542027943	0.184029142315662	0.00243935293526653	0.00265758815405793	0.00273623769561311
137	9.72667378427265	0.12	1.51458727032505	0.86978354873546	2.15939099191464	0.135643348710946	8.74867254964279	5.30061217963166	12.1967329196539	4.28	3.14	5.49	1.11186325781946	1.83513285503515	2.55840245225083	1.18699590194077	1.95913945633527	2.73128301072977	1.21629714653224	2.00392532388617	2.79772917969041	1.51458727032505	4.67476169468987	-0.157878028300441	14.170471337114	0.0964564817063329	0.146812815393595	0.0775026554331538	0.179111856421001	0.233256887854527	0.158728078515084	0.205142136665238	0.259730542027943	0.184029142315662	0.00243935293526653	0.00265758815405793	0.00273623769561311
137	9.72667378427265	0.12	1.52002281236533	0.875121146911615	2.16492447781905	0.149702417220214	8.6017061208766	5.40103443442894	11.8023778073243	4.17	3.11	5.76	1.16199340735502	1.85059471955037	2.53919603174572	1.24397433445511	1.98115782759813	2.71834132074115	1.26991089016531	2.02058167811266	2.77278315685832	1.52002281236533	4.60731933349997	1.17747459246595	15.3585615129481	0.0964564817063329	0.146812815393595	0.0775026554331538	0.179111856421001	0.233256887854527	0.158728078515084	0.205142136665238	0.259730542027943	0.184029142315662	0.00243935293526653	0.00265758815405793	0.00273623769561311
137	9.72667378427265	0.12	1.52282736674277	0.874099135571067	2.17155559791448	0.135413390748171	7.64962317455769	4.63176414197115	10.6674822071442	3.82	2.8	5.36	1.07778732232689	1.78002735575554	2.48226738918419	1.1643788857663	1.92303827127366	2.68169765678102	1.18449415263494	1.9582842673337	2.72726313667929	1.52282736674277	4.38348371089732	0.657729604826296	14.3420252422153	0.0964564817063329	0.146812815393595	0.0775026554331538	0.179111856421001	0.233256887854527	0.158728078515084	0.205142136665238	0.259730542027943	0.184029142315662	0.00243935293526653	0.00265758815405793	0.00273623769561311
137	9.72667378427265	0.12	1.52769230969952	0.886367968483361	2.16901665091568	0.116899082577568	7.55461994018172	4.31273424046135	10.7965056399021	4.18	3	5.4	0.924139341939688	1.61881560765431	2.31349187336893	0.98889804639245	1.73225348086461	2.47560891533676	1.01168400704773	1.77089737591137	2.52954166268678	1.52769230969952	4.59564551743148	-0.0153413249692176	14.127553392299	0.0964564817063329	0.146812815393595	0.0775026554331538	0.179111856421001	0.233256887854527	0.158728078515084	0.205142136665238	0.259730542027943	0.184029142315662	0.00243935293526653	0.00265758815405793	0.00273623769561311
137	9.72667378427265	0.12	1.53247594046872	0.896126159219964	2.16882572171747	0.170592316260033	8.86976881501277	5.81623976453197	11.9232978654936	4.11	3.06	5.59	1.26646595284618	1.93136126923997	2.59625658563377	1.35764759935275	2.07041332992313	2.78317906049351	1.38656858053968	2.11390684073345	2.83806696559061	1.53247594046872	4.5379545453383	0.0978991755522801	14.0907251558695	0.0964564817063329	0.146812815393595	0.0775026554331538	0.179111856421001	0.233256887854527	0.158728078515084	0.205142136665238	0.259730542027943	0.184029142315662	0.00243935293526653	0.00265758815405793	0.00273623769561311
137	9.72667378427265	0.12	1.55596680910241	0.882097989543006	2.22983562866181	0.140199714933098	8.5151999288523	5.22285341366459	11.80754644404	4.08	3.06	5.27	1.1437034675043	1.86466341552702	2.58562336354974	1.22683086339421	2.00019208912821	2.77355331486221	1.25706002979021	2.05166830773181	2.84337220255761	1.55596680910241	4.52806873836064	-0.385468046469684	13.7350353393983	0.0964564817063329	0.146812815393595	0.0775026554331538	0.179111856421001	0.233256887854527	0.158728078515084	0.205142136665238	0.259730542027943	0.184029142315662	0.00243935293526653	0.00265758815405793	0.00273623769561311
137	9.72667378427265	0.12	1.55832746849015	0.887514809660505	2.2291401273198	0.156339482001284	8.98699100583966	5.72750367838762	12.2464783332917	3.96	3.04	5.27	1.28817779457377	2.02127190200529	2.75436600943681	1.38606119287753	2.17486014385947	2.96365909484142	1.41974566313852	2.22800787135261	3.03735674634231	1.55832746849015	4.44245638168095	-0.94033063399114	13.0179028104945	0.0964564817063329	0.146812815393595	0.0775026554331538	0.179111856421001	0.233256887854527	0.158728078515084	0.205142136665238	0.259730542027943	0.184029142315662	0.00243935293526653	0.00265758815405793	0.00273623769561311
137	9.72667378427265	0.12	1.56303510784936	0.909837114552843	2.21623310114588	0.131438350655716	8.07192327315076	4.83224591219396	11.3116006341076	4.01	2.97	5.38	1.07507780410516	1.79584104474192	2.51660428537868	1.15531113800046	1.9298651252461	2.70441911249175	1.17958392321816	1.97231729218978	2.76542526807579	1.56303510784936	4.46557035290253	0.678525357448439	14.5501423664483	0.0964564817063329	0.146812815393595	0.0775026554331538	0.179111856421001	0.233256887854527	0.158728078515084	0.205142136665238	0.259730542027943	0.184029142315662	0.00243935293526653	0.00265758815405793	0.00273623769561311
137	9.72667378427265	0.12	1.56416273965226	0.908683807570902	2.21964167173363	0.148068730295584	8.87673082545573	5.55236265353255	12.2010989973789	4.19	3.12	5.33	1.1886205245739	1.90028373660746	2.61194694864101	1.27177643632343	2.03322761855585	2.79467880078827	1.30372370776626	2.08586684312449	2.8651713444357	1.56416273965226	4.65579653569971	-0.353815561119508	14.064568891314	0.0964564817063329	0.146812815393595	0.0775026554331538	0.179111856421001	0.233256887854527	0.158728078515084	0.205142136665238	0.259730542027943	0.184029142315662	0.00243935293526653	0.00265758815405793	0.00273623769561311
137	9.72667378427265	0.12	1.56616102427697	0.888250220094715	2.24407182845922	0.137582082077907	9.05729294262426	5.51681557292156	12.597770312327	4.13	2.95	5.35	1.19544907711461	1.9626417353087	2.7298343935028	1.28081769731397	2.10279661107587	2.92477552483777	1.30811620487657	2.14888489430045	2.98984122282019	1.56616102427697	4.54378509485831	-0.809850521295005	13.2824572285599	0.0964564817063329	0.146812815393595	0.0775026554331538	0.179111856421001	0.233256887854527	0.158728078515084	0.205142136665238	0.259730542027943	0.184029142315662	0.00243935293526653	0.00265758815405793	0.00273623769561311
137	9.72667378427265	0.12	1.57182422808246	0.900974696424581	2.24267375974034	0.141899716914	8.62538098349341	5.31374947057863	11.9370124964082	4.11	3.07	5.36	1.15777494745833	1.87932270240899	2.60087045735965	1.24121886009492	2.01477047638272	2.78832209267051	1.27213337108562	2.06422789257686	2.85632402875105	1.57182422808246	4.4951964115668	0.502638868223802	14.6154059266132	0.0964564817063329	0.146812815393595	0.0775026554331538	0.179111856421001	0.233256887854527	0.158728078515084	0.205142136665238	0.259730542027943	0.184029142315662	0.00243935293526653	0.00265758815405793	0.00273623769561311
137	9.72667378427265	0.12	1.57573645671783	0.900828315904486	2.25064459753118	0.154951520225882	8.97370411063548	5.70180353093604	12.2456046903349	3.92	2.97	5.42	1.29581890738451	2.03940654790092	2.78299418841734	1.39598673147551	2.19705428338002	2.99812183528453	1.42615331074674	2.24402859742803	3.0637018132153	1.57573645671783	4.55083123585181	0.482572378594142	14.5444277056657	0.0964564817063329	0.146812815393595	0.0775026554331538	0.179111856421001	0.233256887854527	0.158728078515084	0.205142136665238	0.259730542027943	0.184029142315662	0.00243935293526653	0.00265758815405793	0.00273623769561311
137	9.72667378427265	0.12	1.57715549805572	0.895185966002036	2.25912503010941	0.131329126109957	7.67394747934021	4.59252400340278	10.7553709552776	4.13	2.88	5.35	0.994762629330316	1.6622136686134	2.32966470789648	1.06575187570422	1.78083422407868	2.49591657245313	1.08670422881873	1.81602821297363	2.54617168255441	1.57715549805572	4.39693627311263	-1.32202912128189	12.6074137004553	0.0964564817063329	0.146812815393595	0.0775026554331538	0.179111856421001	0.233256887854527	0.158728078515084	0.205142136665238	0.259730542027943	0.184029142315662	0.00243935293526653	0.00265758815405793	0.00273623769561311
137	9.72667378427265	0.12	1.58752133772614	0.922105542350818	2.25293713310146	0.127447870237605	7.6659849576595	4.53426568832054	10.7977042269985	3.82	2.95	5.17	1.05448808608518	1.78280020660948	2.51111232713378	1.13912790572827	1.92589891956631	2.71266993340434	1.16641441993415	1.97097570760521	2.77621571223289	1.58752133772614	4.32053357312188	-0.463963931791672	13.1692327401694	0.0964564817063329	0.146812815393595	0.0775026554331538	0.179111856421001	0.233256887854527	0.158728078515084	0.205142136665238	0.259730542027943	0.184029142315662	0.00243935293526653	0.00265758815405793	0.00273623769561311
137	9.72667378427265	0.12	1.58889485509511	0.915957481900037	2.26183222829018	0.14770385554611	8.63312583268368	5.39530451196663	11.8709471534007	3.91	2.89	5.73	1.22916887447666	1.9668156893534	2.70446250423014	1.32456756614075	2.11946488785236	2.91436220956397	1.34450243697506	2.15161379419731	2.95500942292976	1.58889485509511	4.52537446201825	-0.316715770155381	13.6532301189075	0.0964564817063329	0.146812815393595	0.0775026554331538	0.179111856421001	0.233256887854527	0.158728078515084	0.205142136665238	0.259730542027943	0.184029142315662	0.00243935293526653	0.00265758815405793	0.00273623769561311
137	9.72667378427265	0.12	1.59673750840466	0.920623587484249	2.27285142932506	0.159989815818391	8.74831589656441	5.61859200784078	11.878039785288	4.1	3.09	5.72	1.22497767874622	1.90732690413491	2.58967612952361	1.31335987461017	2.04494062799506	2.77652138137996	1.34004251806454	2.0869820773275	2.83435030422183	1.59673750840466	4.55982910265627	0.308668696963566	14.4482827449626	0.0964564817063329	0.146812815393595	0.0775026554331538	0.179111856421001	0.233256887854527	0.158728078515084	0.205142136665238	0.259730542027943	0.184029142315662	0.00243935293526653	0.00265758815405793	0.00273623769561311
137	9.72667378427265	0.12	1.60072841968392	0.924669664489505	2.27678717487833	0.143728473635376	8.70855796800872	5.38987280927295	12.0272431267445	3.92	2.77	5.36	1.22447252032738	1.97841216311432	2.73235180590126	1.31906736064666	2.13125151193489	2.94343566322312	1.34083357424707	2.16759963330113	2.9935590427468	1.60072841968392	4.46906853535297	0.917220000685435	14.5586327221327	0.0964564817063329	0.146812815393595	0.0775026554331538	0.179111856421001	0.233256887854527	0.158728078515084	0.205142136665238	0.259730542027943	0.184029142315662	0.00243935293526653	0.00265758815405793	0.00273623769561311
137	9.72667378427265	0.12	1.61439456110119	0.920391727676576	2.30839739452581	0.110779069579723	6.69499324202877	3.7334942704754	9.65649221358213	3.63	2.78	5.03	0.908333739917591	1.62884627903303	2.34935881814847	0.986732232169484	1.76943237286004	2.5521325135506	1.00881827707699	1.80833678575945	2.60794917769058	1.61439456110119	4.10184597402328	0.668508606443888	13.7617065935038	0.0964564817063329	0.146812815393595	0.0775026554331538	0.179111856421001	0.233256887854527	0.158728078515084	0.205142136665238	0.259730542027943	0.184029142315662	0.00243935293526653	0.00265758815405793	0.00273623769561311
137	9.72667378427265	0.12	1.62296543063369	0.923664617331214	2.32226624393616	0.145977456521273	8.99636073227577	5.5989809806803	12.3937404838712	3.98	3.05	5.51	1.25628265037803	2.0185765844711	2.78087051856416	1.35136820926435	2.17135866948319	2.99134912970203	1.38113500724926	2.21818793244268	3.05555090128811	1.62296543063369	4.51282086640154	0.598187757369815	14.6010497229048	0.0964564817063329	0.146812815393595	0.0775026554331538	0.179111856421001	0.233256887854527	0.158728078515084	0.205142136665238	0.259730542027943	0.184029142315662	0.00243935293526653	0.00265758815405793	0.00273623769561311
137	9.72667378427265	0.12	1.62555576332887	0.94559894588089	2.30551258077684	0.124214173531204	8.17603424985371	4.786488167087	11.5655803326204	4.05	2.95	5.68	1.05708566786626	1.80565966608539	2.55423366430453	1.13501542640903	1.93877529338597	2.7425351603629	1.15487069133597	1.97185385819349	2.79041319459606	1.62555576332887	4.62698752153672	1.40282607826881	15.5443156502941	0.0964564817063329	0.146812815393595	0.0775026554331538	0.179111856421001	0.233256887854527	0.158728078515084	0.205142136665238	0.259730542027943	0.184029142315662	0.00243935293526653	0.00265758815405793	0.00273623769561311
137	9.72667378427265	0.12	1.63616333902867	0.943980767451064	2.32834591060627	0.119212409786119	8.50125251224624	4.89344600321579	12.1090590212767	3.96	3.12	4.89	1.10057567543347	1.91200060643303	2.72342553743259	1.18420225758234	2.05728282495888	2.93036339233543	1.220757035552	2.1195924818527	3.0208585038384	1.63616333902867	4.37759755448693	-0.527870126942207	13.3617333968612	0.0964564817063329	0.146812815393595	0.0775026554331538	0.179111856421001	0.233256887854527	0.158728078515084	0.205142136665238	0.259730542027943	0.184029142315662	0.00243935293526653	0.00265758815405793	0.00273623769561311
137	9.72667378427265	0.12	1.65277707385625	0.947136380479462	2.35841776723303	0.116622560632289	8.35801276443245	4.76655836159011	11.9494671672748	3.66	2.66	4.91	1.15099536916755	2.01823480539443	2.88547424162131	1.24915478046325	2.19035429923505	3.13155381800684	1.27426005249435	2.2352546405542	3.1969694964698	1.65277707385625	4.23602731127438	-0.664906971452186	12.6339057535641	0.0964564817063329	0.146812815393595	0.0775026554331538	0.179111856421001	0.233256887854527	0.158728078515084	0.205142136665238	0.259730542027943	0.184029142315662	0.00243935293526653	0.00265758815405793	0.00273623769561311
137	9.72667378427265	0.12	1.66418622956389	0.963867514179354	2.36450494494843	0.13524947275674	8.62022764748326	5.21707191062498	12.0233833843415	4.27	3.31	5.7	1.09841312056187	1.8149205746891	2.53142802881632	1.17311079280254	1.93834439373599	2.70357799466945	1.202410321793	1.98653568781246	2.76944070410051	1.66418622956389	4.69000287529951	0.562730157306021	15.1510072317926	0.0964564817063329	0.146812815393595	0.0775026554331538	0.179111856421001	0.233256887854527	0.158728078515084	0.205142136665238	0.259730542027943	0.184029142315662	0.00243935293526653	0.00265758815405793	0.00273623769561311
137	9.72667378427265	0.12	1.68007143310747	0.97932786844192	2.38081499777302	0.14308882513905	9.20925854294936	5.69061582055575	12.727901265343	3.95	2.94	5.43	1.28284114900146	2.0760522557179	2.86926336243433	1.38069151730733	2.23440582739926	3.0881201374912	1.4094478700472	2.2793365657339	3.15006470451811	1.68007143310747	4.52451921602254	-0.466757062313315	13.6368196447535	0.0964564817063329	0.146812815393595	0.0775026554331538	0.179111856421001	0.233256887854527	0.158728078515084	0.205142136665238	0.259730542027943	0.184029142315662	0.00243935293526653	0.00265758815405793	0.00273623769561311
137	9.72667378427265	0.12	1.68794239256212	0.969497577557879	2.40638720756636	0.125680889597472	7.55181107361807	4.44197898448603	10.6616431627501	3.55	2.62	4.81	1.10195315212482	1.87343119944711	2.64490924676941	1.20004712498429	2.04020082016855	2.88035451535282	1.22535518184305	2.08321255651744	2.94101607098759	1.68794239256212	4.00432623450758	0.722544141320264	13.3994117842875	0.0964564817063329	0.146812815393595	0.0775026554331538	0.179111856421001	0.233256887854527	0.158728078515084	0.205142136665238	0.259730542027943	0.184029142315662	0.00243935293526653	0.00265758815405793	0.00273623769561311
137	9.72667378427265	0.12	1.68855333740892	0.975521467636967	2.40158520718087	0.133015907471494	8.53587474650358	5.13345986702677	11.9382896259804	4.18	3	5.55	1.10033417611893	1.82962659686444	2.55891901760995	1.17747868135437	1.95790184418845	2.73832500702253	1.20070167954649	1.99631219139554	2.79241198398219	1.68855333740892	4.52956450394542	-0.00128255041418739	14.0974057778327	0.0964564817063329	0.146812815393595	0.0775026554331538	0.179111856421001	0.233256887854527	0.158728078515084	0.205142136665238	0.259730542027943	0.184029142315662	0.00243935293526653	0.00265758815405793	0.00273623769561311
137	9.72667378427265	0.12	1.69825821651617	0.988928967156007	2.40758746587632	0.108437148047334	7.74159175424842	4.27579838935633	11.2073851191405	4.26	3.23	5.62	0.902017259924244	1.63315683896651	2.36429641800878	0.963566809628285	1.74459602367004	2.52562523771179	0.98742840095684	1.78654781991449	2.58776100587946	1.69825821651617	4.6645355362694	0.0688670349819751	14.5279677492073	0.0964564817063329	0.146812815393595	0.0775026554331538	0.179111856421001	0.233256887854527	0.158728078515084	0.205142136665238	0.259730542027943	0.184029142315662	0.00243935293526653	0.00265758815405793	0.00273623769561311
137	9.72667378427265	0.12	1.70069286867548	0.973360835561051	2.4280249017899	0.151285410158443	9.05325574486237	5.70535510081452	12.4011563889102	3.86	2.68	5.13	1.31418652196916	2.08535077477288	2.85651502757661	1.41803779883373	2.25014194942759	3.08224610002146	1.44283704978944	2.29114424229442	3.13706357626223	1.70069286867548	4.27990255967231	-1.2224223687857	12.1163014582493	0.0964564817063329	0.146812815393595	0.0775026554331538	0.179111856421001	0.233256887854527	0.158728078515084	0.205142136665238	0.259730542027943	0.184029142315662	0.00243935293526653	0.00265758815405793	0.00273623769561311
137	9.72667378427265	0.12	1.70303141756868	0.998887544550917	2.40717529058644	0.138679765642442	9.19687014364641	5.61836792007085	12.775372367222	4.32	3.14	5.62	1.17062686127418	1.91623321629447	2.66183957131476	1.24882272647988	2.04423430634374	2.83964588620759	1.27719726761717	2.09147756328618	2.90419414908867	1.70303141756868	4.74599379072956	-0.17398516259816	14.366994313989	0.0964564817063329	0.146812815393595	0.0775026554331538	0.179111856421001	0.233256887854527	0.158728078515084	0.205142136665238	0.259730542027943	0.184029142315662	0.00243935293526653	0.00265758815405793	0.00273623769561311
137	9.72667378427265	0.12	1.70515843042822	0.984911951859804	2.42540490899664	0.12795898198924	8.42448559682809	4.99078896762627	11.8581822260299	4.07	3.04	5.59	1.09557688165567	1.84934120027837	2.60310551890107	1.17553475832094	1.98431063791417	2.79308651750741	1.19928036984057	2.02452643650358	2.85034879338776	1.70515843042822	4.54018478039827	-0.150315218352595	13.9657468967885	0.0964564817063329	0.146812815393595	0.0775026554331538	0.179111856421001	0.233256887854527	0.158728078515084	0.205142136665238	0.259730542027943	0.184029142315662	0.00243935293526653	0.00265758815405793	0.00273623769561311
137	9.72667378427265	0.12	1.70830948618218	0.987338197747965	2.4292807746164	0.148273383664429	8.96506086240868	5.61033363014061	12.3197880946767	4.18	3.19	5.29	1.20438702704085	1.92455631182241	2.64472559660397	1.28904525333363	2.05983635063168	2.83062744792973	1.32471695654787	2.11724636511511	2.90819579175605	1.70830948618218	4.5371347240927	0.100900550313979	14.2408923261125	0.0964564817063329	0.146812815393595	0.0775026554331538	0.179111856421001	0.233256887854527	0.158728078515084	0.205142136665238	0.259730542027943	0.184029142315662	0.00243935293526653	0.00265758815405793	0.00273623769561311
137	9.72667378427265	0.12	1.70917325710027	0.976842300554352	2.44150421364618	0.131771734742641	8.43157543972369	5.052483408949	11.8106674704984	3.88	3.01	5.6	1.15950025942467	1.93497199662293	2.71044373382119	1.2505748020781	2.0869570334586	2.92333926483911	1.2749866472904	2.1287276156739	2.98276317902885	1.70917325710027	4.47505175200763	1.30826320688478	15.3055383898131	0.0964564817063329	0.146812815393595	0.0775026554331538	0.179111856421001	0.233256887854527	0.158728078515084	0.205142136665238	0.259730542027943	0.184029142315662	0.00243935293526653	0.00265758815405793	0.00273623769561311
137	9.72667378427265	0.12	1.71441761906508	1.00217854107558	2.42665669705458	0.127377304053008	7.61511622424507	4.50319049493868	10.7270419535515	4.03	2.78	5.34	0.998915305894653	1.68921482693542	2.3795143479762	1.07309953130334	1.81466399439296	2.55622845748259	1.09176020998354	1.84713892809213	2.59849062758333	1.71441761906508	4.27801141357634	0.0315612712095127	13.4929254665086	0.0964564817063329	0.146812815393595	0.0775026554331538	0.179111856421001	0.233256887854527	0.158728078515084	0.205142136665238	0.259730542027943	0.184029142315662	0.00243935293526653	0.00265758815405793	0.00273623769561311
137	9.72667378427265	0.12	1.72292825229579	0.997953370890035	2.44790313370154	0.155318581412161	9.12607685675938	5.80327575241873	12.4488779611	4.12	3.09	5.4	1.26195016958955	1.98450922003401	2.70706827047847	1.35260224018227	2.12706625139837	2.90153026261446	1.38508128801016	2.17908288008268	2.97227994334395	1.72292825229579	4.47839611324357	0.196510218331234	14.1879884451151	0.0964564817063329	0.146812815393595	0.0775026554331538	0.179111856421001	0.233256887854527	0.158728078515084	0.205142136665238	0.259730542027943	0.184029142315662	0.00243935293526653	0.00265758815405793	0.00273623769561311
137	9.72667378427265	0.12	1.72945403089618	1.00119762784768	2.45771043394468	0.115591408406436	8.06279030874031	4.58074413790762	11.544836479573	3.96	3.03	5.35	1.03147652108233	1.81555193817801	2.5996273552737	1.11000725030771	1.95377769003718	2.79754812976664	1.13630107299184	1.99860901379362	2.86398406874518	1.72945403089618	4.42675379712251	0.381597005322915	14.274747934751	0.0964564817063329	0.146812815393595	0.0775026554331538	0.179111856421001	0.233256887854527	0.158728078515084	0.205142136665238	0.259730542027943	0.184029142315662	0.00243935293526653	0.00265758815405793	0.00273623769561311
137	9.72667378427265	0.12	1.73208126872993	1.00401190383704	2.46015063362283	0.144257371270679	9.05384642178599	5.61097216506022	12.4967206785118	4.09	3.05	5.18	1.22719816625531	1.98020296653062	2.73320776680592	1.31621233379155	2.12383593752533	2.93145954125911	1.35087791513369	2.17975912814819	3.00625580280124	1.73208126872993	4.51582927081528	0.116501917948022	14.1398427217093	0.0964564817063329	0.146812815393595	0.0775026554331538	0.179111856421001	0.233256887854527	0.158728078515084	0.205142136665238	0.259730542027943	0.184029142315662	0.00243935293526653	0.00265758815405793	0.00273623769561311
137	9.72667378427265	0.12	1.74263943112147	1.0186934156206	2.46658544662234	0.118708923078209	7.95374955686521	4.57017790671992	11.3373212070105	3.9	2.92	5.64	1.04423295412447	1.81734006107709	2.59044716802971	1.1256676496505	1.95906565396949	2.79246365828848	1.14489238677556	1.99218796622897	2.84125962359366	1.74263943112147	4.46661040705453	-0.657915797387156	13.2969687349679	0.0964564817063329	0.146812815393595	0.0775026554331538	0.179111856421001	0.233256887854527	0.158728078515084	0.205142136665238	0.259730542027943	0.184029142315662	0.00243935293526653	0.00265758815405793	0.00273623769561311
137	9.72667378427265	0.12	1.74571668483002	1.02005334212934	2.4713800275307	0.154245508869329	9.12079789216469	5.78627129101402	12.4553244933154	3.71	3.02	5.44	1.3792865907469	2.17414524775431	2.96900390476172	1.49450360594502	2.35575980685605	3.21701600776708	1.52721534263553	2.40863575270069	3.28878641732072	1.74571668483002	4.40218032452496	-1.37891457578121	12.3737516451619	0.0964564817063329	0.146812815393595	0.0775026554331538	0.179111856421001	0.233256887854527	0.158728078515084	0.205142136665238	0.259730542027943	0.184029142315662	0.00243935293526653	0.00265758815405793	0.00273623769561311
137	9.72667378427265	0.12	1.74909520617354	1.00594356465202	2.49224684769506	0.134518585900947	8.94090163831594	5.40007629520705	12.4817269814248	4.29	3.23	5.6	1.13121905010045	1.87295840010896	2.61469775011747	1.20748514677873	1.99923211023117	2.79097907368361	1.23629328534573	2.0483420512797	2.86102200828895	1.74909520617354	4.62469512245564	1.0004998707019	15.2827372388029	0.0964564817063329	0.146812815393595	0.0775026554331538	0.179111856421001	0.233256887854527	0.158728078515084	0.205142136665238	0.259730542027943	0.184029142315662	0.00243935293526653	0.00265758815405793	0.00273623769561311
137	9.72667378427265	0.12	1.75589003281462	1.01263997604178	2.49914008958747	0.146729975890651	8.45483039452217	5.27155521595333	11.638105573091	3.99	2.86	5.73	1.17943915356873	1.89165390393791	2.6038686543071	1.26828715468508	2.03415355528516	2.80001995588523	1.2860814162819	2.06389692037096	2.84055508703373	1.75589003281462	4.38191870199195	0.144174623289741	13.8590047754296	0.0964564817063329	0.146812815393595	0.0775026554331538	0.179111856421001	0.233256887854527	0.158728078515084	0.205142136665238	0.259730542027943	0.184029142315662	0.00243935293526653	0.00265758815405793	0.00273623769561311
137	9.72667378427265	0.12	1.75597940111336	1.01466564929444	2.49729315293228	0.110212849104582	7.49923982509233	4.17241713915088	10.8260625110338	3.65	2.96	5.28	1.00992340141236	1.81517272592394	2.62042205043552	1.09637945870022	1.97056339907833	2.84474733945644	1.12063036374748	2.01624191002805	2.9085385696283	1.75597940111336	4.29501648768261	0.527509027195393	13.9290518700681	0.0964564817063329	0.146812815393595	0.0775026554331538	0.179111856421001	0.233256887854527	0.158728078515084	0.205142136665238	0.259730542027943	0.184029142315662	0.00243935293526653	0.00265758815405793	0.00273623769561311
137	9.72667378427265	0.12	1.7608759841739	1.03210151411055	2.48965045423725	0.112709130100693	7.80357742835693	4.38510042379182	11.222054432922	4.06	3.01	5.47	0.966095237942075	1.71923063643977	2.47236603493746	1.03702957576364	1.84546300149953	2.65389642723542	1.05849489146568	1.88522373031977	2.71134253210296	1.7608759841739	4.471758339811	0.384202480904786	14.3449934731128	0.0964564817063329	0.146812815393595	0.0775026554331538	0.179111856421001	0.233256887854527	0.158728078515084	0.205142136665238	0.259730542027943	0.184029142315662	0.00243935293526653	0.00265758815405793	0.00273623769561311
137	9.72667378427265	0.12	1.76219108019771	1.02638322609366	2.49799893430177	0.138804181499225	8.71058009678647	5.32305733843107	12.0981028551419	4.35	3.16	5.72	1.10189580378637	1.80312761012321	2.50435941646006	1.17467823342714	1.92222780813302	2.66977738283889	1.19977689118057	1.96487199905375	3.14741589799521	1.76219108019771	4.69234304807556	-0.803144577832997	13.7238869132835	0.0964564817063329	0.146812815393595	0.0775026554331538	0.179111856421001	0.233256887854527	0.158728078515084	0.205142136665238	0.259730542027943	0.184029142315662	0.00243935293526653	0.00265758815405793	0.00273623769561311
137	9.72667378427265	0.12	1.76542053392586	1.02333785577962	2.5075032120721	0.155573663908855	9.75231970996069	6.20495176949844	13.2996876504229	4.13	3.08	5.64	1.34428861040135	2.11281776202307	2.88134691364478	1.44025311549214	2.26364512849092	3.0870371414897	1.47145266026363	2.31308935714784	3.15117061568695	1.76542053392586	4.61019263517326	0.806752346535436	15.1125114617905	0.0964564817063329	0.146812815393595	0.0775026554331538	0.179111856421001	0.233256887854527	0.158728078515084	0.205142136665238	0.259730542027943	0.184029142315662	0.00243935293526653	0.00265758815405793	0.00273623769561311
137	9.72667378427265	0.12	1.76701943974561	1.01160609800756	2.52243278148367	0.140618567871172	8.68083606469303	5.33026630838548	12.0314058210006	4.04	2.87	5.5	1.1791527565589	1.92036029397173	2.66156783138455	1.26632465937686	2.0623278719555	2.85833108453415	1.28800757376145	2.0985623454644	2.90831068063362	1.76701943974561	4.41743724679573	-0.154373413764675	13.6604903225211	0.0964564817063329	0.146812815393595	0.0775026554331538	0.179111856421001	0.233256887854527	0.158728078515084	0.205142136665238	0.259730542027943	0.184029142315662	0.00243935293526653	0.00265758815405793	0.00273623769561311
137	9.72667378427265	0.12	1.77229849226402	1.03750773358361	2.50708925094443	0.134643557886519	8.3286558875398	5.03206460098678	11.6252471740928	3.9	2.67	5.69	1.14845617402175	1.90082938789617	2.65320260177059	1.23785114522925	2.04878852838848	2.85972591154771	1.24940756427834	2.06828706329252	2.88555350614691	1.77229849226402	4.46814722077778	0.369216691509202	14.1488267980703	0.0964564817063329	0.146812815393595	0.0775026554331538	0.179111856421001	0.233256887854527	0.158728078515084	0.205142136665238	0.259730542027943	0.184029142315662	0.00243935293526653	0.00265758815405793	0.00273623769561311
137	9.72667378427265	0.12	1.77708260029326	1.03215963660901	2.52200556397752	0.154051575944673	9.11156382618089	5.77793491920174	12.44519273316	3.95	2.87	5.42	1.30350003386725	2.05556551295515	2.80763099204305	1.40304893585934	2.21255000430218	3.02205107274503	1.42896589975034	2.25521174520636	3.07776380383346	1.77708260029326	4.41104112809888	1.37047588320479	15.2160437994169	0.0964564817063329	0.146812815393595	0.0775026554331538	0.179111856421001	0.233256887854527	0.158728078515084	0.205142136665238	0.259730542027943	0.184029142315662	0.00243935293526653	0.00265758815405793	0.00273623769561311
137	9.72667378427265	0.12	1.77810757023346	1.04323582659204	2.51297931387487	0.141643202991474	9.06236439345485	5.57928769154908	12.5454410953606	4.17	3.18	5.42	1.19818331426816	1.94619356526509	2.69420381626201	1.28246034969662	2.08308365720454	2.88370696471245	1.31606606660838	2.1367552767579	2.95870952144035	1.77810757023346	4.54385190379969	1.24668632185254	15.4777570651282	0.0964564817063329	0.146812815393595	0.0775026554331538	0.179111856421001	0.233256887854527	0.158728078515084	0.205142136665238	0.259730542027943	0.184029142315662	0.00243935293526653	0.00265758815405793	0.00273623769561311
137	9.72667378427265	0.12	1.78528837819586	1.02382810375644	2.54674865263527	0.143779247583741	8.86396020683577	5.48675048475632	12.2411699289152	4.02	2.94	5.29	1.2194635955795	1.97006895336915	2.72067431115879	1.31032036364068	2.11684996315873	2.92337956267679	1.33824961731086	2.16300790293082	2.98895398968944	1.78528837819586	4.37108292396326	-0.493354237027112	13.1783139251724	0.0964564817063329	0.146812815393595	0.0775026554331538	0.179111856421001	0.233256887854527	0.158728078515084	0.205142136665238	0.259730542027943	0.184029142315662	0.00243935293526653	0.00265758815405793	0.00273623769561311
137	9.72667378427265	0.12	1.78849199839782	1.03035019272782	2.54663380406783	0.132253766216811	8.34515502397594	5.00772464473186	11.68258540322	4.01	3.04	5.05	1.1142997748116	1.85693204472951	2.59956431464742	1.19748275566595	1.99555285953734	2.79362296340873	1.22978764874628	2.05019191128885	2.86987451413455	1.78849199839782	4.30518617643549	-0.159436363033235	13.5049595977473	0.0964564817063329	0.146812815393595	0.0775026554331538	0.179111856421001	0.233256887854527	0.158728078515084	0.205142136665238	0.259730542027943	0.184029142315662	0.00243935293526653	0.00265758815405793	0.00273623769561311
137	9.72667378427265	0.12	1.79211653926653	1.01820900903111	2.56602406950195	0.139222338508251	9.17726185725958	5.61447684206191	12.7400468724573	3.9	2.84	4.95	1.28221065474797	2.09586454193458	2.90951842912119	1.38212326054557	2.25917880469481	3.13623434884406	1.41634014316981	2.31527052262771	3.2147105016911	1.79211653926653	4.2121041873791	0.238901945751876	13.6077230357971	0.0964564817063329	0.146812815393595	0.0775026554331538	0.179111856421001	0.233256887854527	0.158728078515084	0.205142136665238	0.259730542027943	0.184029142315662	0.00243935293526653	0.00265758815405793	0.00273623769561311
137	9.72667378427265	0.12	1.79422438655931	1.0172115958665	2.57123717725213	0.134458050434128	9.66834613983159	5.83843844073839	13.4982538389248	4.18	3.16	5.26	1.25228261549269	2.07375686399217	2.89523111249164	1.34018001648395	2.21931333533308	3.09844665418222	1.37653670249365	2.27712455522953	3.18196385218227	1.79422438655931	4.51052189044218	1.19402243504154	15.3936169398472	0.0964564817063329	0.146812815393595	0.0775026554331538	0.179111856421001	0.233256887854527	0.158728078515084	0.205142136665238	0.259730542027943	0.184029142315662	0.00243935293526653	0.00265758815405793	0.00273623769561311
137	9.72667378427265	0.12	1.79458274350523	1.03223490748972	2.55693057952075	0.18303853821281	10.3546518343663	6.93918181112918	13.7701218576035	3.84	2.91	5.5	1.60649693473145	2.39721582239592	3.1879347100604	1.73449943905025	2.5882212466986	3.44194305434696	1.76743285535577	2.63622678015566	3.50649703109232	1.79458274350523	4.40600873983707	-0.990464412334821	12.8033476304942	0.0964564817063329	0.146812815393595	0.0775026554331538	0.179111856421001	0.233256887854527	0.158728078515084	0.205142136665238	0.259730542027943	0.184029142315662	0.00243935293526653	0.00265758815405793	0.00273623769561311
137	9.72667378427265	0.12	1.80293960781439	1.05814397634773	2.54773523928104	0.124327378748186	8.29090186884887	4.85552226097747	11.7262814767203	3.95	2.91	5.02	1.09553734500313	1.87065203965344	2.64576673430374	1.17922083152209	2.01354327513345	2.84786571874482	1.20859381163126	2.0636142590156	2.91679089949452	1.80293960781439	4.32888002630627	-1.03784748470971	12.6447599986422	0.0964564817063329	0.146812815393595	0.0775026554331538	0.179111856421001	0.233256887854527	0.158728078515084	0.205142136665238	0.259730542027943	0.184029142315662	0.00243935293526653	0.00265758815405793	0.00273623769561311
137	9.72667378427265	0.12	1.80425130368507	1.05420631713129	2.55429629023885	0.138383546532527	9.04170894099095	5.51921100149989	12.564206880482	3.96	3.09	5.71	1.2421912611936	2.03498866589857	2.82778607060355	1.33668846253526	2.18979633497253	3.0429042074098	1.36435008817672	2.23321040477194	3.10251817419085	1.80425130368507	4.48939542746069	1.22887348325393	15.3800684180663	0.0964564817063329	0.146812815393595	0.0775026554331538	0.179111856421001	0.233256887854527	0.158728078515084	0.205142136665238	0.259730542027943	0.184029142315662	0.00243935293526653	0.00265758815405793	0.00273623769561311
137	9.72667378427265	0.12	1.80532855661458	1.03364932207153	2.57700779115763	0.134320725305555	8.30721129959549	5.0145450304029	11.5998775687881	4.3	2.87	5.73	1.04952561824217	1.73866841801514	2.42781121778811	1.12017631248612	1.85570999247289	2.59124367245965	1.13634854750708	1.88261093636157	2.63270954504821	1.80532855661458	4.5076325407425	-0.721438440483021	13.3704016613944	0.0964564817063329	0.146812815393595	0.0775026554331538	0.179111856421001	0.233256887854527	0.158728078515084	0.205142136665238	0.259730542027943	0.184029142315662	0.00243935293526653	0.00265758815405793	0.00273623769561311
137	9.72667378427265	0.12	1.80901503630384	1.04891500909391	2.56911506351377	0.131227204649122	8.63200069355102	5.1643280227188	12.0996733643832	3.86	2.81	5.43	1.18886572213924	1.9871490914015	2.78543246066376	1.28272357665533	2.14402934023813	3.00533510382092	1.30425919958676	2.18129944357435	3.05680252722949	1.80901503630384	4.35869410853822	-1.38999072681675	12.3299768733755	0.0964564817063329	0.146812815393595	0.0775026554331538	0.179111856421001	0.233256887854527	0.158728078515084	0.205142136665238	0.259730542027943	0.184029142315662	0.00243935293526653	0.00265758815405793	0.00273623769561311
137	9.72667378427265	0.12	1.81262202307944	1.05314542651138	2.5720986196475	0.148131853258303	9.63443211232713	6.02720452304415	13.2416597016101	4.04	2.73	5.07	1.33428855624084	2.13284823241151	2.93140790858218	1.43304763335978	2.29071372715963	3.14837982095949	1.46152977543372	2.3370465724916	3.2100606769196	1.81262202307944	4.36269968408207	-0.930754783123468	12.8151517444184	0.0964564817063329	0.146812815393595	0.0775026554331538	0.179111856421001	0.233256887854527	0.158728078515084	0.205142136665238	0.259730542027943	0.184029142315662	0.00243935293526653	0.00265758815405793	0.00273623769561311
137	9.72667378427265	0.12	1.81410123661878	1.03731952466781	2.59088294856975	0.154628545263348	9.45810898851367	6.00533039669952	12.9108875803278	3.8	2.92	5.14	1.40308828960598	2.20979714469898	3.01650599979197	1.51655994486823	2.38850959042341	3.26045923597859	1.55203877746618	2.44630001886021	3.3374506528426	1.81410123661878	4.26670086778706	0.951566254549165	14.5100120582781	0.0964564817063329	0.146812815393595	0.0775026554331538	0.179111856421001	0.233256887854527	0.158728078515084	0.205142136665238	0.259730542027943	0.184029142315662	0.00243935293526653	0.00265758815405793	0.00273623769561311
137	9.72667378427265	0.12	1.81476149018833	1.05997685923052	2.56954612114614	0.140598544366982	9.33218871761925	5.72991587130008	12.9344615639384	4.28	3.02	5.51	1.20256858593074	1.95859716649554	2.71462574706034	1.2839063518583	2.09107020773294	2.89823406360757	1.31091193697376	2.13594744070508	2.95969920721185	1.81476149018833	4.57552733795237	-0.299629242943877	13.9219902154297	0.0964564817063329	0.146812815393595	0.0775026554331538	0.179111856421001	0.233256887854527	0.158728078515084	0.205142136665238	0.259730542027943	0.184029142315662	0.00243935293526653	0.00265758815405793	0.00273623769561311
137	9.72667378427265	0.12	1.81821622647698	1.04868451112218	2.58774794183179	0.158719854007253	10.0001877531448	6.40560647761775	13.5947690286718	3.9	2.92	5.12	1.46242667010064	2.28308456464088	3.10374245918112	1.57632348866564	2.4608959200708	3.34546835147595	1.61421235519491	2.52112518311689	3.42346401898466	1.81821622647698	4.28592800459573	0.666378904040792	14.3059758670538	0.0964564817063329	0.146812815393595	0.0775026554331538	0.179111856421001	0.233256887854527	0.158728078515084	0.205142136665238	0.259730542027943	0.184029142315662	0.00243935293526653	0.00265758815405793	0.00273623769561311
137	9.72667378427265	0.12	1.81860715440884	1.05336289935533	2.58385140946235	0.14288909546329	9.89628709940738	6.11206415761741	13.6805100411973	4.08	3.26	5.14	1.34087295720888	2.17106093885362	3.00124892049837	1.43862993390771	2.32934316273637	3.22005639156503	1.48114422670299	2.39654150009154	3.31811220378229	1.81860715440884	4.46754041955695	-0.197102127089688	13.973552204151	0.0964564817063329	0.146812815393595	0.0775026554331538	0.179111856421001	0.233256887854527	0.158728078515084	0.205142136665238	0.259730542027943	0.184029142315662	0.00243935293526653	0.00265758815405793	0.00273623769561311
137	9.72667378427265	0.12	1.82355694598256	1.04061465402008	2.60649923794503	0.132994094064411	8.06956148927748	4.85271566316413	11.2864073153908	4.01	2.74	5.48	1.07939656484587	1.79492423540415	2.51045190596243	1.15992303948991	1.92883138837983	2.69773973726976	1.17723483110753	1.95656513761381	2.73709208029747	1.82355694598256	4.27229412466318	-0.870757107262563	12.6662615100792	0.0964564817063329	0.146812815393595	0.0775026554331538	0.179111856421001	0.233256887854527	0.158728078515084	0.205142136665238	0.259730542027943	0.184029142315662	0.00243935293526653	0.00265758815405793	0.00273623769561311
137	9.72667378427265	0.12	1.82782797832729	1.06319673285128	2.59245922380329	0.121048246186717	7.89694265542623	4.57457481984622	11.2193104910062	4.21	2.97	5.58	0.975591191023139	1.68413196724318	2.39267274346321	1.04340535509511	1.80119739648891	2.55898943788271	1.0632227504175	1.8353221700264	2.60756407690074	1.82782797832729	4.41500312649888	-0.0172716338912696	13.9055547266853	0.0964564817063329	0.146812815393595	0.0775026554331538	0.179111856421001	0.233256887854527	0.158728078515084	0.205142136665238	0.259730542027943	0.184029142315662	0.00243935293526653	0.00265758815405793	0.00273623769561311
137	9.72667378427265	0.12	1.83138529479792	1.07360694668036	2.58916364291547	0.141429285670883	8.68763586994422	5.34564366375671	12.0296280761317	4.09	3.15	5.22	1.16849161219773	1.89900978860307	2.62952796500841	1.25316546782267	2.03662008806263	2.82007470830259	1.28820648470687	2.09169883265391	2.89515998972167	1.83138529479792	4.40826715160161	-0.307429089235224	13.6611665381729	0.0964564817063329	0.146812815393595	0.0775026554331538	0.179111856421001	0.233256887854527	0.158728078515084	0.205142136665238	0.259730542027943	0.184029142315662	0.00243935293526653	0.00265758815405793	0.00273623769561311
137	9.72667378427265	0.12	1.83418269073785	1.07276645782734	2.59559892364836	0.109776770558626	7.59430688777788	4.21779843949398	10.9708153360618	3.96	2.92	5.14	0.950262766918802	1.71098433923176	2.47170591154471	1.0226748851585	1.84136511872968	2.66005535230085	1.04734349058107	1.8843527855265	2.72123107821168	1.83418269073785	4.27934380901906	0.321625477941233	13.9456759790046	0.0964564817063329	0.146812815393595	0.0775026554331538	0.179111856421001	0.233256887854527	0.158728078515084	0.205142136665238	0.259730542027943	0.184029142315662	0.00243935293526653	0.00265758815405793	0.00273623769561311
137	9.72667378427265	0.12	1.84872732993093	1.08297763923003	2.61447702063183	0.154476884463303	9.31053327161866	5.9096556093756	12.7114109338617	3.79	2.98	5.64	1.382713363685	2.17843468869435	2.9741560137037	1.4947971937319	2.35502031361748	3.21524343350307	1.52378055712106	2.39799922111054	3.27487637803796	1.84872732993093	4.42191566144544	-0.735628274397395	13.1517243433027	0.0964564817063329	0.146812815393595	0.0775026554331538	0.179111856421001	0.233256887854527	0.158728078515084	0.205142136665238	0.259730542027943	0.184029142315662	0.00243935293526653	0.00265758815405793	0.00273623769561311
137	9.72667378427265	0.12	1.84881823220143	1.0535146405096	2.64412182389326	0.124286240551781	8.2877862967196	4.85304867841581	11.7225239150234	3.66	2.91	4.95	1.17312889210966	2.00340903225518	2.8336891724007	1.27334625970288	2.17455508515311	3.07576391060334	1.30627217065063	2.23015520540067	3.15381874914932	1.84881823220143	4.18120358342207	-0.791838950113837	12.5607215658602	0.0964564817063329	0.146812815393595	0.0775026554331538	0.179111856421001	0.233256887854527	0.158728078515084	0.205142136665238	0.259730542027943	0.184029142315662	0.00243935293526653	0.00265758815405793	0.00273623769561311
137	9.72667378427265	0.12	1.85073111043779	1.06885500075433	2.63260722012125	0.124399557229492	8.37068457676268	4.90339584897677	11.8379733045486	3.88	2.8	5.26	1.12477385630524	1.92012382057322	2.7154737848412	1.21305499609455	2.07083031011916	2.92860562414377	1.23625628816489	2.11022607584417	2.98739821401445	1.85073111043779	4.23977819073868	0.0144690655062747	13.449045883155	0.0964564817063329	0.146812815393595	0.0775026554331538	0.179111856421001	0.233256887854527	0.158728078515084	0.205142136665238	0.259730542027943	0.184029142315662	0.00243935293526653	0.00265758815405793	0.00273623769561311
137	9.72667378427265	0.12	1.85444571728574	1.08500108085236	2.62389035371912	0.141188982913557	9.03605301099715	5.55658674486899	12.5155192771253	3.91	3.03	5.44	1.26456903975682	2.05642661654836	2.8482841933399	1.3625442474606	2.21575269408909	3.06896114071758	1.39262994551357	2.264767531766	3.1368755135835	1.85444571728574	4.39833024707301	-1.03186227536314	12.8113056772907	0.0964564817063329	0.146812815393595	0.0775026554331538	0.179111856421001	0.233256887854527	0.158728078515084	0.205142136665238	0.259730542027943	0.184029142315662	0.00243935293526653	0.00265758815405793	0.00273623769561311
137	9.72667378427265	0.12	1.85506773093288	1.08134836736309	2.62878709450267	0.167691005211412	9.91138267326493	6.46386012056671	13.3589052259631	3.92	2.82	5.26	1.46713918151113	2.24964302934553	3.03214687717994	1.58031315482031	2.4231787397722	3.2660443247241	1.61073124571211	2.47133540982491	3.32998646792041	1.85506773093288	4.28895453742293	-0.168043698033719	13.4644418794513	0.0964564817063329	0.146812815393595	0.0775026554331538	0.179111856421001	0.233256887854527	0.158728078515084	0.205142136665238	0.259730542027943	0.184029142315662	0.00243935293526653	0.00265758815405793	0.00273623769561311
137	9.72667378427265	0.12	1.86439886367088	1.0864829617148	2.64231476562695	0.147637106771295	9.53611106400518	5.95868005925976	13.1135420687506	4.03	3.04	5.75	1.32056106111923	2.11339035162059	2.90621964212194	1.4184820722213	2.2701005001908	3.12171892816031	1.44606833830085	2.31347668296802	3.18001253315353	1.86439886367088	4.49008222761719	0.449949705283699	14.5661643088758	0.0964564817063329	0.146812815393595	0.0775026554331538	0.179111856421001	0.233256887854527	0.158728078515084	0.205142136665238	0.259730542027943	0.184029142315662	0.00243935293526653	0.00265758815405793	0.00273623769561311
137	9.72667378427265	0.12	1.88301334758988	1.07646350877375	2.68956318640601	0.147734317289647	9.31216588540101	5.82009563924532	12.8042361315567	4	2.92	5.36	1.2974785311024	2.07596851723534	2.85445850336828	1.39463569389483	2.23142019242385	3.06820469095286	1.42422084738927	2.27675035571562	3.1332335938493	1.88301334758988	4.34225589451857	-0.0896698591775135	13.5753275189722	0.0964564817063329	0.146812815393595	0.0775026554331538	0.179111856421001	0.233256887854527	0.158728078515084	0.205142136665238	0.259730542027943	0.184029142315662	0.00243935293526653	0.00265758815405793	0.00273623769561311
137	9.72667378427265	0.12	1.88707602471655	1.10604338510988	2.66810866432321	0.141753480544829	8.80449777815603	5.42206472488795	12.1869308314241	4.13	3.08	5.72	1.17558050987868	1.90893995413975	2.64229939840082	1.25961009842753	2.04538951039123	2.83116892235493	1.28404010074607	2.0863156995797	2.88591620535126	1.88707602471655	4.50229099725591	-0.0489736706360022	14.0283446325513	0.0964564817063329	0.146812815393595	0.0775026554331538	0.179111856421001	0.233256887854527	0.158728078515084	0.205142136665238	0.259730542027943	0.184029142315662	0.00243935293526653	0.00265758815405793	0.00273623769561311
137	9.72667378427265	0.12	1.88722893853973	1.08502964634022	2.68942823073924	0.130787745105128	8.42078125529638	5.03142482991492	11.8101376806778	3.88	2.94	5.38	1.1548872288529	1.93286257023741	2.71083791162192	1.24562767272771	2.08472917953965	2.92383068635158	1.27119334536976	2.12765073210848	2.9863615245788	1.88722893853973	4.25090707209028	-0.0717961964890087	13.5249497492791	0.0964564817063329	0.146812815393595	0.0775026554331538	0.179111856421001	0.233256887854527	0.158728078515084	0.205142136665238	0.259730542027943	0.184029142315662	0.00243935293526653	0.00265758815405793	0.00273623769561311
137	9.72667378427265	0.12	1.90115919714654	1.11072265221111	2.69159574208196	0.146927659924893	9.03752803429742	5.63754876935045	12.4375072992444	3.92	2.97	5.43	1.28004033962902	2.05202667466444	2.82401300969987	1.37883924073339	2.21041073039855	3.04198222006371	1.40860041920154	2.25786426205634	3.10844148257582	1.90115919714654	4.38565927653169	0.118045754760661	13.9771167253074	0.0964564817063329	0.146812815393595	0.0775026554331538	0.179111856421001	0.233256887854527	0.158728078515084	0.205142136665238	0.259730542027943	0.184029142315662	0.00243935293526653	0.00265758815405793	0.00273623769561311
137	9.72667378427265	0.12	1.90144091441281	1.09408089212747	2.70880093669815	0.151628530033677	9.52119308837186	6.00494588777791	13.0374402889658	3.97	3.07	5.13	1.35007364589138	2.14062076599506	2.93116788609873	1.45259702624121	2.30317758476175	3.15375814328229	1.49046244816244	2.36479110386036	3.23986162785469	1.90144091441281	4.35801983687804	0.102365486759105	13.9562904137081	0.0964564817063329	0.146812815393595	0.0775026554331538	0.179111856421001	0.233256887854527	0.158728078515084	0.205142136665238	0.259730542027943	0.184029142315662	0.00243935293526653	0.00265758815405793	0.00273623769561311
137	9.72667378427265	0.12	1.90150866116823	1.10540570341455	2.69761161892191	0.138228883949374	8.86437543828324	5.40872209527298	12.3200287812935	3.97	3.11	5.44	1.21406662571888	1.98973846093283	2.76541029614678	1.30601626337524	2.14043507563086	2.97485388788648	1.33716117769118	2.19265716491546	3.04674021508325	1.90150866116823	4.38250181593852	0.19739685314645	13.9018932304334	0.0964564817063329	0.146812815393595	0.0775026554331538	0.179111856421001	0.233256887854527	0.158728078515084	0.205142136665238	0.259730542027943	0.184029142315662	0.00243935293526653	0.00265758815405793	0.00273623769561311
137	9.72667378427265	0.12	1.90869869262659	1.11799298952258	2.69940439573061	0.128038036384353	8.73607094606522	5.17663746149831	12.2955044306321	3.8	2.99	5.72	1.21040208815641	2.04266931846127	2.87493654876614	1.30841277490808	2.20807172867513	3.10773068244219	1.33185445505188	2.2480303739054	3.16364952636983	1.90869869262659	4.38348987979879	-0.240694511084198	13.6353712610837	0.0964564817063329	0.146812815393595	0.0775026554331538	0.179111856421001	0.233256887854527	0.158728078515084	0.205142136665238	0.259730542027943	0.184029142315662	0.00243935293526653	0.00265758815405793	0.00273623769561311
137	9.72667378427265	0.12	1.9123531517354	1.10399038001569	2.72071592345511	0.121640459006589	8.81577592031211	5.11712673508684	12.5144251055374	3.81	2.88	5.21	1.19305296669067	2.05538931511925	2.91772566354783	1.28920931264574	2.22104727966476	3.15288524668378	1.31692640743941	2.26974332680984	3.22013150097044	1.9123531517354	4.26131299179202	-0.783912665639851	12.7505723536194	0.0964564817063329	0.146812815393595	0.0775026554331538	0.179111856421001	0.233256887854527	0.158728078515084	0.205142136665238	0.259730542027943	0.184029142315662	0.00243935293526653	0.00265758815405793	0.00273623769561311
137	9.72667378427265	0.12	1.91517208553254	1.12241956967345	2.70792460139163	0.153297869881402	9.63758368622067	6.10126912097208	13.1738982514693	3.74	2.94	5.03	1.44498268963265	2.28249915228393	3.12001561493522	1.56443548072149	2.47118715273848	3.37793882475547	1.60329846471598	2.53529932615624	3.4645896441472	1.91517208553254	4.30136189860915	-1.37316386174727	12.2694854173094	0.0964564817063329	0.146812815393595	0.0775026554331538	0.179111856421001	0.233256887854527	0.158728078515084	0.205142136665238	0.259730542027943	0.184029142315662	0.00243935293526653	0.00265758815405793	0.00273623769561311
137	9.72667378427265	0.12	1.91635110363912	1.1072636612618	2.72543854601645	0.127083161137521	8.69672021945915	5.13808566642732	12.255354772491	3.86	2.95	5.22	1.18375360080138	2.00362052003412	2.82348743926685	1.27732777166895	2.16200409645451	3.04668042124007	1.30623770989523	2.21389258351406	3.11944504456106	1.91635110363912	4.29840948205555	-0.588035737806521	13.1194164162408	0.0964564817063329	0.146812815393595	0.0775026554331538	0.179111856421001	0.233256887854527	0.158728078515084	0.205142136665238	0.259730542027943	0.184029142315662	0.00243935293526653	0.00265758815405793	0.00273623769561311
137	9.72667378427265	0.12	1.91957117356292	1.08898537716915	2.7501569699567	0.127249086052659	8.97570406333101	5.30565553498245	12.6457525916796	4	2.9	5.09	1.18416157609454	2.0032743927895	2.82238720948446	1.27300354074829	2.15357046419468	3.03413738764106	1.30321378132154	2.20741022261645	3.10684501753749	1.91957117356292	4.2627049778638	0.800645810937179	14.3532837448366	0.0964564817063329	0.146812815393595	0.0775026554331538	0.179111856421001	0.233256887854527	0.158728078515084	0.205142136665238	0.259730542027943	0.184029142315662	0.00243935293526653	0.00265758815405793	0.00273623769561311
137	9.72667378427265	0.12	1.92643933851783	1.09577414494939	2.75710453208627	0.15026941566197	9.98573019195318	6.27832020670766	13.6931401771987	4.1	3.08	5.65	1.37062925900781	2.17999935062662	2.98936944224543	1.46974051440903	2.33763677956262	3.20553304471622	1.50034389538756	2.38663284763002	3.27254853567263	1.92643933851783	4.50158428443097	-0.197514403717303	13.9485251188417	0.0964564817063329	0.146812815393595	0.0775026554331538	0.179111856421001	0.233256887854527	0.158728078515084	0.205142136665238	0.259730542027943	0.184029142315662	0.00243935293526653	0.00265758815405793	0.00273623769561311
137	9.72667378427265	0.12	1.92738725550968	1.09340947191088	2.76136503910848	0.105020885288946	8.28331517285038	4.50795612492144	12.0586742207793	3.77	2.97	5.04	1.05953356580107	1.9468801866161	2.83422680743114	1.14605177448547	2.10585635472063	3.06566093495578	1.17646329458366	2.16134050156364	3.14336972363546	1.92738725550968	4.14519768569995	0.897897746357202	14.2539417493053	0.0964564817063329	0.146812815393595	0.0775026554331538	0.179111856421001	0.233256887854527	0.158728078515084	0.205142136665238	0.259730542027943	0.184029142315662	0.00243935293526653	0.00265758815405793	0.00273623769561311
137	9.72667378427265	0.12	1.93104123560727	1.12978208821043	2.73230038300411	0.127461588120327	9.45018107717586	5.58981752441377	13.310544629938	4.15	3.37	6.17	1.20595887307217	2.03880174484839	2.87164461662462	1.29144247454454	2.18332086546635	3.07519925638815	1.31873277087809	2.23093840477815	3.13908441060671	1.93104123560727	4.78319340341258	-1.82340355242276	12.9712929929522	0.0964564817063329	0.146812815393595	0.0775026554331538	0.179111856421001	0.233256887854527	0.158728078515084	0.205142136665238	0.259730542027943	0.184029142315662	0.00243935293526653	0.00265758815405793	0.00273623769561311
137	9.72667378427265	0.12	1.94082915140038	1.11092428005174	2.77073402274902	0.151452029481111	9.91726310111666	6.25222961093601	13.5822965912973	4.1	3.11	5.54	1.36366869392576	2.16304615504888	2.962423616172	1.46212336591847	2.31921458558413	3.17630580524979	1.49585523358635	2.37239179100856	3.24830519644992	1.94082915140038	4.49006221453471	-0.750259123355263	13.3726901583752	0.0964564817063329	0.146812815393595	0.0775026554331538	0.179111856421001	0.233256887854527	0.158728078515084	0.205142136665238	0.259730542027943	0.184029142315662	0.00243935293526653	0.00265758815405793	0.00273623769561311
137	9.72667378427265	0.12	1.94336121048116	1.13026346497332	2.75645895598901	0.13849287774996	9.34515398637056	5.7061071955094	12.9842007772317	3.93	2.98	5.48	1.29449070637678	2.12004691999773	2.94560313361868	1.39426341097091	2.28344926350832	3.17263511604572	1.4232234707296	2.33130059970007	3.2425678543048	1.94336121048116	4.40931267800596	-0.0669664159125909	13.8293729917187	0.0964564817063329	0.146812815393595	0.0775026554331538	0.179111856421001	0.233256887854527	0.158728078515084	0.205142136665238	0.259730542027943	0.184029142315662	0.00243935293526653	0.00265758815405793	0.00273623769561311
137	9.72667378427265	0.12	1.94394629131659	1.12538398505478	2.76250859757839	0.12778821620075	8.82188819653297	5.22346214722733	12.4203142458386	4.28	2.97	5.75	1.09657341774517	1.85199927135931	2.60742512497345	1.17077647144293	1.97732056691238	2.78386466238183	1.19102094885688	2.0115806428237	2.83229847378073	1.94394629131659	4.53377489495661	1.00216919028095	15.175180160758	0.0964564817063329	0.146812815393595	0.0775026554331538	0.179111856421001	0.233256887854527	0.158728078515084	0.205142136665238	0.259730542027943	0.184029142315662	0.00243935293526653	0.00265758815405793	0.00273623769561311
137	9.72667378427265	0.12	1.95175853632712	1.12786951420861	2.77564755844563	0.129038957151443	9.3479225217523	5.55617415485825	13.1396708886464	4.15	3.15	5.39	1.19877030966893	2.01685758290419	2.83494485613946	1.28375269917852	2.15983524535822	3.03591779153791	1.31616210932428	2.21599239939091	3.11252960132775	1.95175853632712	4.44214974155834	0.289963565569467	14.3976703584898	0.0964564817063329	0.146812815393595	0.0775026554331538	0.179111856421001	0.233256887854527	0.158728078515084	0.205142136665238	0.259730542027943	0.184029142315662	0.00243935293526653	0.00265758815405793	0.00273623769561311
137	9.72667378427265	0.12	1.95294061900348	1.13415833016546	2.77172290784151	0.117543860147143	8.76846570058357	5.01739146468183	12.5195399364853	3.99	3.02	5.39	1.12094218100427	1.95897472534497	2.79700726968567	1.20518033542662	2.1061905391662	3.00720074290578	1.2331943853806	2.15345191756996	3.07392507985933	1.95294061900348	4.42795711959197	0.478109730526091	14.5088932502268	0.0964564817063329	0.146812815393595	0.0775026554331538	0.179111856421001	0.233256887854527	0.158728078515084	0.205142136665238	0.259730542027943	0.184029142315662	0.00243935293526653	0.00265758815405793	0.00273623769561311
137	9.72667378427265	0.12	1.96691219763877	1.12829615521489	2.80552824006266	0.146965896766726	9.34818242282973	5.8318692080461	12.8644956376134	4.04	3.01	5.21	1.29006876192827	2.06791299569285	2.84575722945744	1.38543453345352	2.22077935762738	3.05612418180124	1.42079861280232	2.27490673227636	3.13217038793578	1.96691219763877	4.37175244288194	-0.00921007971607317	13.7773673706397	0.0964564817063329	0.146812815393595	0.0775026554331538	0.179111856421001	0.233256887854527	0.158728078515084	0.205142136665238	0.259730542027943	0.184029142315662	0.00243935293526653	0.00265758815405793	0.00273623769561311
137	9.72667378427265	0.12	1.97333975943256	1.14309040221604	2.80358911664908	0.147580135312281	9.5644084503783	5.97554937696214	13.1532675237945	3.98	2.88	5.71	1.33974243573292	2.14437921357595	2.94901599141898	1.44101562481674	2.30647613293277	3.17193664104879	1.46335536386875	2.34444274086387	3.22168755899213	1.97333975943256	4.41623359497827	-0.122833362363985	13.7487684401093	0.0964564817063329	0.146812815393595	0.0775026554331538	0.179111856421001	0.233256887854527	0.158728078515084	0.205142136665238	0.259730542027943	0.184029142315662	0.00243935293526653	0.00265758815405793	0.00273623769561311
137	9.72667378427265	0.12	1.98269527812408	1.16012443746282	2.80526611878535	0.113027203621704	8.25290421086078	4.64333042024047	11.8624780014811	3.79	2.9	5.09	1.08793430451491	1.93365898832717	2.77938367213944	1.17632178729344	2.09075602058459	3.00519025387573	1.20458982145356	2.13952564492356	3.07718054824666	1.98269527812408	4.29988088796147	-0.127869289844096	13.5270123480065	0.0964564817063329	0.146812815393595	0.0775026554331538	0.179111856421001	0.233256887854527	0.158728078515084	0.205142136665238	0.259730542027943	0.184029142315662	0.00243935293526653	0.00265758815405793	0.00273623769561311
137	9.72667378427265	0.12	1.98846593745355	1.16162480423968	2.81530707066741	0.130311497550577	9.37861107580577	5.59580146012888	13.1614206914827	3.81	2.93	5.32	1.30370090487054	2.18501385960096	3.06632681433137	1.40865030926691	2.36090995839649	3.31316960752607	1.43943505336556	2.41232475252534	3.38185392527802	1.98846593745355	4.34720499682497	0.76698369063255	14.5521507718155	0.0964564817063329	0.146812815393595	0.0775026554331538	0.179111856421001	0.233256887854527	0.158728078515084	0.205142136665238	0.259730542027943	0.184029142315662	0.00243935293526653	0.00265758815405793	0.00273623769561311
137	9.72667378427265	0.12	1.99888162988539	1.16052314670698	2.8372401130638	0.101695900033147	7.99282526363624	4.28391992573773	11.7017306015348	3.88	2.89	5.61	0.981332432640232	1.8309442743101	2.68055611597997	1.05818308538457	1.97433020341944	2.89047732145431	1.07596647976898	2.00627244576954	2.94057043977758	1.99888162988539	4.35401917064955	0.654835008374595	14.4300504182537	0.0964564817063329	0.146812815393595	0.0775026554331538	0.179111856421001	0.233256887854527	0.158728078515084	0.205142136665238	0.259730542027943	0.184029142315662	0.00243935293526653	0.00265758815405793	0.00273623769561311
137	9.72667378427265	0.12	2.00216224520224	1.17109156788084	2.83323292252364	0.121682958722569	8.03302431094892	4.66344784046651	11.4026007814313	3.93	2.91	5.14	1.0566684260894	1.82016470340519	2.58366098072098	1.13794842698694	1.96017360787673	2.78239878876652	1.16412808069776	2.00525204393446	2.84757446560054	2.00216224520224	4.15729535172606	0.272769473865067	13.6831680575052	0.0964564817063329	0.146812815393595	0.0775026554331538	0.179111856421001	0.233256887854527	0.158728078515084	0.205142136665238	0.259730542027943	0.184029142315662	0.00243935293526653	0.00265758815405793	0.00273623769561311
137	9.72667378427265	0.12	2.00649084768244	1.15177633411227	2.8612053612526	0.142826350673002	9.44682519427162	5.83354553099191	13.0601048575513	4.14	3.08	5.29	1.26167152477547	2.04314687934172	2.82462223390797	1.35147987294605	2.18858223450378	3.0256845960615	1.38546489879783	2.24457230502095	3.10221028854139	2.00649084768244	4.40397888301061	-0.343117148700823	13.5528389266621	0.0964564817063329	0.146812815393595	0.0775026554331538	0.179111856421001	0.233256887854527	0.158728078515084	0.205142136665238	0.259730542027943	0.184029142315662	0.00243935293526653	0.00265758815405793	0.00273623769561311
137	9.72667378427265	0.12	2.02078618325499	1.17188375921586	2.86968860729413	0.16538783667762	10.8478604848596	7.04316306254624	14.652557907173	3.9	2.95	5.15	1.60932154082672	2.47867263545313	3.34802373007953	1.73482988478714	2.6719802435374	3.60913060228767	1.77707599600961	2.73478073942294	3.69404944003342	2.02078618325499	4.31776453982072	-1.69262058180193	12.0961346036376	0.0964564817063329	0.146812815393595	0.0775026554331538	0.179111856421001	0.233256887854527	0.158728078515084	0.205142136665238	0.259730542027943	0.184029142315662	0.00243935293526653	0.00265758815405793	0.00273623769561311
137	9.72667378427265	0.12	2.03098245790433	1.16500744742982	2.89695746837884	0.131559466536432	9.20775901834068	5.51417147428145	12.9013465623999	4.04	3.09	4.94	1.22014776567637	2.03744599628701	2.85474422689766	1.31038874391099	2.18813358100199	3.065878418093	1.34963165619115	2.25216487519919	3.15531524242045	2.03098245790433	4.19322783202083	-0.178503111670411	13.3140881558648	0.0964564817063329	0.146812815393595	0.0775026554331538	0.179111856421001	0.233256887854527	0.158728078515084	0.205142136665238	0.259730542027943	0.184029142315662	0.00243935293526653	0.00265758815405793	0.00273623769561311
137	9.72667378427265	0.12	2.03179184536007	1.18407513569568	2.87950855502447	0.14473212571421	10.4106151062134	6.45940193220026	14.3618282802265	4.11	3.06	5.51	1.40704066446462	2.26772678806539	3.12841291166616	1.50840718843498	2.43109916785949	3.353791147284	1.5420161106655	2.48502658635559	3.42714051494507	2.03179184536007	4.5782060206688	-0.825186146206421	13.29165329943	0.0964564817063329	0.146812815393595	0.0775026554331538	0.179111856421001	0.233256887854527	0.158728078515084	0.205142136665238	0.259730542027943	0.184029142315662	0.00243935293526653	0.00265758815405793	0.00273623769561311
137	9.72667378427265	0.12	2.03561823034842	1.19180650900049	2.87942995169636	0.12055519798834	9.07659650196729	5.24905583407235	12.9041371698622	3.9	3.07	5.05	1.19901476320454	2.0733201454758	2.94762552774706	1.29247746444322	2.23493458699514	3.17739170954705	1.32762945493624	2.29825240794771	3.2624735839683	2.03561823034842	4.26835840368922	0.294230513989504	14.0496693058422	0.0964564817063329	0.146812815393595	0.0775026554331538	0.179111856421001	0.233256887854527	0.158728078515084	0.205142136665238	0.259730542027943	0.184029142315662	0.00243935293526653	0.00265758815405793	0.00273623769561311
137	9.72667378427265	0.12	2.05660775673109	1.20642967707732	2.90678583638486	0.127051144643035	9.22628636800582	5.45041230644126	13.0021604295704	4.08	3.01	5.38	1.19536749337321	2.02348046143827	2.85159342950332	1.28247347509548	2.17093072511577	3.05938797513607	1.31076977020538	2.22014046604322	3.13024184567442	2.05660775673109	4.38673075844287	-0.454694674125832	13.5477293195995	0.0964564817063329	0.146812815393595	0.0775026554331538	0.179111856421001	0.233256887854527	0.158728078515084	0.205142136665238	0.259730542027943	0.184029142315662	0.00243935293526653	0.00265758815405793	0.00273623769561311
137	9.72667378427265	0.12	2.07988502095192	1.20694300640607	2.95282703549778	0.121516514116406	9.16401259968693	5.31702940806938	13.0109957913045	3.96	3.07	5.46	1.19810411834177	2.06495777878487	2.93181143922797	1.28942575581253	2.22235255172633	3.15527934764012	1.31867609822699	2.27138680178887	3.22698290012661	2.07988502095192	4.38941177808567	0.0487126987142367	13.9939770864972	0.0964564817063329	0.146812815393595	0.0775026554331538	0.179111856421001	0.233256887854527	0.158728078515084	0.205142136665238	0.259730542027943	0.184029142315662	0.00243935293526653	0.00265758815405793	0.00273623769561311
137	9.72667378427265	0.12	2.10356503173542	1.22679930431175	2.98033075915909	0.163141474365794	10.7265027715128	6.93346260338059	14.5195429396449	4.2	2.95	5.41	1.47930645763669	2.28858014032123	3.09785382300576	1.58221107967384	2.44778006345123	3.31334904722862	1.61526372475664	2.49824499894116	3.38130836297557	2.10356503173542	4.4127376470568	0.249327974445646	14.2049565597169	0.0964564817063329	0.146812815393595	0.0775026554331538	0.179111856421001	0.233256887854527	0.158728078515084	0.205142136665238	0.259730542027943	0.184029142315662	0.00243935293526653	0.00265758815405793	0.00273623769561311
137	9.72667378427265	0.12	2.10714545554858	1.21574615377036	2.9985447573268	0.127715007854333	9.18280031703612	5.4359285066382	12.929672127434	4	2.97	5.26	1.21316502293485	2.04937429615182	2.88558356936879	1.30417402042223	2.20311389187309	3.10205376332394	1.33623205323238	2.25517053439168	3.17306021858825	2.10714545554858	4.26960194874498	-0.327870681114257	13.3753893820519	0.0964564817063329	0.146812815393595	0.0775026554331538	0.179111856421001	0.233256887854527	0.158728078515084	0.205142136665238	0.259730542027943	0.184029142315662	0.00243935293526653	0.00265758815405793	0.00273623769561311
137	9.72667378427265	0.12	2.1400870167335	1.24646319434705	3.03371083911996	0.138734430286324	11.0662794240438	6.76137504809543	15.3711837999922	3.96	3.12	5.15	1.52343976130089	2.49339963607005	3.46335951083921	1.63954351273934	2.68342556222534	3.72730761171134	1.68423444577794	2.75829152535265	3.83328436516461	2.1400870167335	4.39381512852537	-0.188681603179282	13.7669386117091	0.0964564817063329	0.146812815393595	0.0775026554331538	0.179111856421001	0.233256887854527	0.158728078515084	0.205142136665238	0.259730542027943	0.184029142315662	0.00243935293526653	0.00265758815405793	0.00273623769561311
137	9.72667378427265	0.12	2.25024292936971	1.30584581486508	3.19464004387434	0.139983664163776	10.3692499685865	6.35645031565638	14.3820496215165	3.97	3.09	5.15	1.42819545266462	2.3298090785358	3.23142270440697	1.53653774453347	2.50654739170888	3.47655703888429	1.57766750608927	2.57541681141134	3.57287564705941	2.25024292936971	4.26235208378137	1.20349704351574	14.9965002607524	0.0964564817063329	0.146812815393595	0.0775026554331538	0.179111856421001	0.233256887854527	0.158728078515084	0.205142136665238	0.259730542027943	0.184029142315662	0.00243935293526653	0.00265758815405793	0.00273623769561311
137	9.72667378427265	0.12	2.26388773456181	1.32565441642272	3.2021210527009	0.125596356644437	9.50491650024477	5.58929029735771	13.4205427031318	3.89	2.86	5.26	1.27927903674964	2.17548915478002	3.0716992728104	1.37932441286193	2.34562219414504	3.31191997542816	1.40852840385115	2.39380139862553	3.38082364109126	2.26388773456181	4.23253574105121	0.256443597247812	13.7270248151052	0.0964564817063329	0.146812815393595	0.0775026554331538	0.179111856421001	0.233256887854527	0.158728078515084	0.205142136665238	0.259730542027943	0.184029142315662	0.00243935293526653	0.00265758815405793	0.00273623769561311
137	9.72667378427265	0.12	2.28508180115512	1.3400348823638	3.23012871994645	0.126743783061004	9.75361124734474	5.75638791763868	13.7508345770508	3.68	2.81	5.06	1.38525828221515	2.3471786396622	3.30909899710926	1.50275053539598	2.54625725953577	3.58976398367557	1.5357627638598	2.6062430624784	3.66865828593071	2.28508180115512	4.11891703114547	-0.587768266791251	12.6735907178527	0.0964564817063329	0.146812815393595	0.0775026554331538	0.179111856421001	0.233256887854527	0.158728078515084	0.205142136665238	0.259730542027943	0.184029142315662	0.00243935293526653	0.00265758815405793	0.00273623769561311
137	9.72667378427265	0.12	2.41437494800474	1.40854965317079	3.42020024283869	0.14962380274853	11.2097495191312	7.03734340129254	15.3821556369698	3.78	3.08	5.21	1.650113115327	2.628457025083	3.606800934839	1.78433995351994	2.84226629217254	3.90019263082515	1.83057838713867	3.51688796220851	4.00371609631167	2.41437494800474	4.21592401902756	0.0403864121408021	13.6298060547424	0.0964564817063329	0.146812815393595	0.0775026554331538	0.179111856421001	0.233256887854527	0.158728078515084	0.205142136665238	0.259730542027943	0.184029142315662	0.00243935293526653	0.00265758815405793	0.00273623769561311
137	9.72667378427265	0.13	1.26602746453242	0.760209890506491	1.77184503855835	0.140234900269932	7.90034303877933	4.84617265429377	10.9545134232649	4.03	2.97	5.58	1.07340884306304	1.74989598720623	2.42638313134942	1.1529294155524	1.87953226847851	2.60613512140463	1.17482805040068	1.91645570318265	2.65754242459136	1.26602746453242	4.75677186551127	0.542017325481747	14.7089055898758	0.0964564817063329	0.146812815393595	0.0775026554331538	0.179111856421001	0.233256887854527	0.158728078515084	0.205142136665238	0.259730542027943	0.184029142315662	0.00243935293526653	0.00265758815405793	0.00273623769561311
137	9.72667378427265	0.13	1.39292092800201	0.837362487224037	1.94847936877999	0.16372975741429	8.3436670564239	5.39957124212629	11.2877628707215	4.48	3	6.05	1.08873621602973	1.68236552338657	2.27599483074341	1.15743121835953	1.78851621613201	2.4196012139045	1.17302849243354	1.81399246312444	2.45343879066293	1.39292092800201	4.90922145702969	-0.148336215143828	14.496434622783	0.0964564817063329	0.146812815393595	0.0775026554331538	0.179111856421001	0.233256887854527	0.158728078515084	0.205142136665238	0.259730542027943	0.184029142315662	0.00243935293526653	0.00265758815405793	0.00273623769561311
137	9.72667378427265	0.13	1.40846988665376	0.849427235319254	1.96751253798826	0.143474053591976	6.97395386745867	4.31354670053983	9.63436103437751	4.37	2.95	5.49	0.888169684789004	1.43595394653283	1.98373820827665	0.946295636612633	1.52992944619981	2.11356325578699	0.964352257320574	1.56098365956859	2.15512735689152	1.40846988665376	4.65601321701501	0.333927229682708	14.6582122821387	0.0964564817063329	0.146812815393595	0.0775026554331538	0.179111856421001	0.233256887854527	0.158728078515084	0.205142136665238	0.259730542027943	0.184029142315662	0.00243935293526653	0.00265758815405793	0.00273623769561311
137	9.72667378427265	0.13	1.44903321381496	0.852242516745449	2.04582391088447	0.152391449324092	8.25408867322746	5.21479996473141	11.2933773817235	3.9	3.03	5.26	1.18948778230853	1.88274482191014	2.57600186151176	1.28199067020512	2.02916022506884	2.77632977993255	1.31368145239966	2.07967786350349	2.84417399848415	1.44903321381496	4.55600665691885	-0.0921827180885343	13.8521437141432	0.0964564817063329	0.146812815393595	0.0775026554331538	0.179111856421001	0.233256887854527	0.158728078515084	0.205142136665238	0.259730542027943	0.184029142315662	0.00243935293526653	0.00265758815405793	0.00273623769561311
137	9.72667378427265	0.13	1.45777518902201	0.857616976712125	2.05793340133189	0.135232415988521	7.49700914856778	4.53706988477515	10.4569484123604	3.78	2.75	5.73	1.06552297437899	1.76065956438851	2.45579615439803	1.15241763419773	1.90424343595479	2.65606923771185	1.16527882614128	1.92389048238984	2.68452938463385	1.45777518902201	4.49763530169428	1.43139153832402	15.1246548050743	0.0964564817063329	0.146812815393595	0.0775026554331538	0.179111856421001	0.233256887854527	0.158728078515084	0.205142136665238	0.259730542027943	0.184029142315662	0.00243935293526653	0.00265758815405793	0.00273623769561311
137	9.72667378427265	0.13	1.45894989651539	0.857777668759391	2.06012212427138	0.149281149159323	8.05791008082913	5.05461211709346	11.0612080445648	4.22	3.08	5.42	1.07542052426942	1.71440294188668	2.35338535950395	1.14987409102806	1.83309457088613	2.5163150507442	1.17662657480708	1.87554023885709	2.57528194556654	1.45894989651539	4.63515574953785	-0.222480556350241	14.0852717611392	0.0964564817063329	0.146812815393595	0.0775026554331538	0.179111856421001	0.233256887854527	0.158728078515084	0.205142136665238	0.259730542027943	0.184029142315662	0.00243935293526653	0.00265758815405793	0.00273623769561311
137	9.72667378427265	0.13	1.49837822130658	0.885264537023641	2.11149190558953	0.149607737495085	8.86978819485742	5.56813591140036	12.1714404783145	4.03	3.05	5.52	1.23410780903068	1.96587781798033	2.69764782692999	1.32563044332624	2.11166922719772	2.8977080110692	1.35498493380253	2.15797723826865	2.96160481784146	1.49837822130658	4.63202317774645	0.634648109865099	14.9017582399033	0.0964564817063329	0.146812815393595	0.0775026554331538	0.179111856421001	0.233256887854527	0.158728078515084	0.205142136665238	0.259730542027943	0.184029142315662	0.00243935293526653	0.00265758815405793	0.00273623769561311
137	9.72667378427265	0.13	1.53043913336417	0.902903326584813	2.15797494014353	0.110854763753166	7.69640439425103	4.29324325749994	11.0995655310021	4.15	3.15	5.55	0.9262493587478	1.66046720562255	2.3946850524973	0.991907864128696	1.77817178908651	2.56443571404432	1.0151191738175	1.82131987954094	2.62426036028276	1.53043913336417	4.66652850035087	0.533812896468007	14.8404001726832	0.0964564817063329	0.146812815393595	0.0775026554331538	0.179111856421001	0.233256887854527	0.158728078515084	0.205142136665238	0.259730542027943	0.184029142315662	0.00243935293526653	0.00265758815405793	0.00273623769561311
137	9.72667378427265	0.13	1.54122098459709	0.913550497449933	2.16889147174425	0.165031657036893	8.44223806170078	5.47744469056128	11.4070314328403	4.18	2.94	5.47	1.17396541055487	1.80940128691486	2.44483716327484	1.25626028523442	1.93624016207498	2.61622003891554	1.28222745382591	1.97510733120145	2.66658953178886	1.54122098459709	4.54652631421387	-0.0714255408974786	13.8645663024414	0.0964564817063329	0.146812815393595	0.0775026554331538	0.179111856421001	0.233256887854527	0.158728078515084	0.205142136665238	0.259730542027943	0.184029142315662	0.00243935293526653	0.00265758815405793	0.00273623769561311
137	9.72667378427265	0.13	1.55674418937817	0.940905067398076	2.17258331135826	0.156884754698332	8.29801485367573	5.29461767061032	11.3014120367411	3.94	2.81	5.21	1.19699086015075	1.87598964744514	2.55498843473952	1.28872467587495	2.01975990864625	2.75079514141756	1.31495181641185	2.06012973189353	2.80500362456739	1.55674418937817	4.39718851609158	-0.460454004683199	13.158677993059	0.0964564817063329	0.146812815393595	0.0775026554331538	0.179111856421001	0.233256887854527	0.158728078515084	0.205142136665238	0.259730542027943	0.184029142315662	0.00243935293526653	0.00265758815405793	0.00273623769561311
137	9.72667378427265	0.13	1.57114954649543	0.948031895836066	2.1942671971548	0.157740095434346	9.03404032629642	5.7747766230825	12.2933040295103	3.98	3.08	5.4	1.29519521781855	2.02619886307452	2.75720250833049	1.39315942935102	2.17945373253227	2.96574803571352	1.42684626414162	2.23210761417273	3.0369862933029	1.57114954649543	4.61787013342038	-0.866657043891165	13.2793641259354	0.0964564817063329	0.146812815393595	0.0775026554331538	0.179111856421001	0.233256887854527	0.158728078515084	0.205142136665238	0.259730542027943	0.184029142315662	0.00243935293526653	0.00265758815405793	0.00273623769561311
137	9.72667378427265	0.13	1.57745629882064	0.953590962455368	2.2013216351859	0.166874639377002	8.8328743410706	5.75147829538784	11.9142703867534	4	3.03	5.3	1.28300328007164	1.97038155584138	2.65775983161111	1.37917868494523	2.11808362865128	2.85698857235734	1.41242123735748	2.16795880096027	2.92523552033856	1.57745629882064	4.4599394367426	0.982960403140379	14.8470817587341	0.0964564817063329	0.146812815393595	0.0775026554331538	0.179111856421001	0.233256887854527	0.158728078515084	0.205142136665238	0.259730542027943	0.184029142315662	0.00243935293526653	0.00265758815405793	0.00273623769561311
137	9.72667378427265	0.13	1.58829892696453	0.950424151051256	2.22617370287781	0.126338267907365	7.7826296976963	4.58729742412919	10.9779619712634	4.08	3.01	5.72	1.00536549504507	1.70566384416685	2.40596219328864	1.07854003374404	1.82980890940687	2.58107778506969	1.09820380417808	1.86312560505448	2.62905792243728	1.58829892696453	4.639100520294	-0.389519247807714	13.8522538180151	0.0964564817063329	0.146812815393595	0.0775026554331538	0.179111856421001	0.233256887854527	0.158728078515084	0.205142136665238	0.259730542027943	0.184029142315662	0.00243935293526653	0.00265758815405793	0.00273623769561311
137	9.72667378427265	0.13	1.59199216385912	0.948002665785178	2.23598166193306	0.153878793808484	8.80640154771845	5.58228413617773	12.0305189592592	4.34	3.16	5.79	1.15826916935304	1.82724188823706	2.49621460712108	1.23508554022235	1.94842450646487	2.66176347270739	1.26366769590395	1.98813777511285	2.71828906164501	1.59199216385912	4.76797777907286	0.0255576738363107	14.7326536731543	0.0964564817063329	0.146812815393595	0.0775026554331538	0.179111856421001	0.233256887854527	0.158728078515084	0.205142136665238	0.259730542027943	0.184029142315662	0.00243935293526653	0.00265758815405793	0.00273623769561311
137	9.72667378427265	0.13	1.5945000347257	0.953079030653522	2.23592103879788	0.192211121026459	10.3484296128925	7.03620644414272	13.6606527816422	3.8	2.81	5.27	1.64431474422278	2.41835931437114	3.19240388451949	1.77734387546425	2.61401056651178	3.45067725755931	1.81300308865928	2.66393657860101	3.51705735655694	1.5945000347257	4.43942100232595	-1.04933034768117	12.6059559148977	0.0964564817063329	0.146812815393595	0.0775026554331538	0.179111856421001	0.233256887854527	0.158728078515084	0.205142136665238	0.259730542027943	0.184029142315662	0.00243935293526653	0.00265758815405793	0.00273623769561311
137	9.72667378427265	0.13	1.60050581767525	0.957955937287365	2.24305569806313	0.207068383811895	10.2648620000017	7.12869235423243	13.401031645771	3.58	2.65	5.42	1.75814178582884	2.53161195787258	3.30508212991631	1.91320564934723	2.75489402435962	3.596582399372	1.93818579722966	2.79105086117571	3.64177243723516	1.60050581767525	4.32541203709146	0.563724411561923	13.8923950837492	0.0964564817063329	0.146812815393595	0.0775026554331538	0.179111856421001	0.233256887854527	0.158728078515084	0.205142136665238	0.259730542027943	0.184029142315662	0.00243935293526653	0.00265758815405793	0.00273623769561311
137	9.72667378427265	0.13	1.60077307457986	0.958993911976682	2.24255223718303	0.152753213205312	8.80654040488528	5.56836342175768	12.0447173880129	3.49	2.7	5.18	1.40351076432749	2.21969604326578	3.03588132220407	1.5316154493908	2.42229759772917	3.31297974606754	1.55869853341274	2.46492803212754	3.37065819784045	1.60077307457986	4.20471616074442	-0.370076435357332	12.8076252925244	0.0964564817063329	0.146812815393595	0.0775026554331538	0.179111856421001	0.233256887854527	0.158728078515084	0.205142136665238	0.259730542027943	0.184029142315662	0.00243935293526653	0.00265758815405793	0.00273623769561311
137	9.72667378427265	0.13	1.61133773438776	0.970332131192194	2.25234333758332	0.156254820024601	8.64179661428858	5.50650137221893	11.7770918563582	3.94	3.06	5.87	1.24631876936315	1.95594854034636	2.66557831132956	1.34201321769544	2.106129554334	2.87024589097256	1.36425277107963	2.1427846975728	2.92053234571404	1.61133773438776	4.53664135434866	0.355367370884345	14.4017586476767	0.0964564817063329	0.146812815393595	0.0775026554331538	0.179111856421001	0.233256887854527	0.158728078515084	0.205142136665238	0.259730542027943	0.184029142315662	0.00243935293526653	0.00265758815405793	0.00273623769561311
137	9.72667378427265	0.13	1.62312006692181	0.972142226453561	2.27409790739005	0.141837151890454	8.51990071582929	5.24792667880903	11.7918747528495	4.3	3.1	5.55	1.09732133026787	1.78147854561216	2.46563576095645	1.17106821436347	1.90120509078922	2.63134196721496	1.19672868359571	1.9442637428105	2.69088827516996	1.62312006692181	4.57448242682687	-1.24887888101633	12.9036552909134	0.0964564817063329	0.146812815393595	0.0775026554331538	0.179111856421001	0.233256887854527	0.158728078515084	0.205142136665238	0.259730542027943	0.184029142315662	0.00243935293526653	0.00265758815405793	0.00273623769561311
137	9.72667378427265	0.13	1.63394306522054	0.960345026703662	2.30754110373743	0.141709196151962	9.14389402712193	5.63043528459897	12.6573527696449	3.99	3.21	5.44	1.25782708244531	2.0427261774563	2.82762527246728	1.35234258575553	2.19622048162719	3.04009837749884	1.38702245435141	2.25214769466693	3.11750372676856	1.63394306522054	4.59533368911479	0.621142780555224	14.946856225348	0.0964564817063329	0.146812815393595	0.0775026554331538	0.179111856421001	0.233256887854527	0.158728078515084	0.205142136665238	0.259730542027943	0.184029142315662	0.00243935293526653	0.00265758815405793	0.00273623769561311
137	9.72667378427265	0.13	1.65049964088627	0.975871582843226	2.32512769892931	0.164661261128849	8.28232387432973	5.36977472180361	11.1948730268559	3.8	2.63	5.25	1.25586595754448	1.93704375732823	2.61822155711198	1.35759800910569	2.09395495809215	2.83031190707862	1.37801925223473	2.1254237173307	2.87277955409382	1.65049964088627	4.19147520928398	1.41260373694653	14.6372289523164	0.0964564817063329	0.146812815393595	0.0775026554331538	0.179111856421001	0.233256887854527	0.158728078515084	0.205142136665238	0.259730542027943	0.184029142315662	0.00243935293526653	0.00265758815405793	0.00273623769561311
137	9.72667378427265	0.13	1.66037960178577	0.984247281548638	2.33651192202291	0.152469029707541	8.03355139847809	5.07635609055187	10.9907467064043	4.24	2.77	5.64	1.07511479899814	1.70141531503103	2.32771583106392	1.14896917700298	1.81829303816963	2.48761689933629	1.16372829805615	1.84234784287345	2.51900884417033	1.66037960178577	4.47478323779889	-0.0897586403741384	13.825974871229	0.0964564817063329	0.146812815393595	0.0775026554331538	0.179111856421001	0.233256887854527	0.158728078515084	0.205142136665238	0.259730542027943	0.184029142315662	0.00243935293526653	0.00265758815405793	0.00273623769561311
137	9.72667378427265	0.13	1.66760918363766	1.00738184204339	2.32783652523194	0.161630339965001	9.15534483935869	5.89985381945011	12.4108358592673	4.34	2.99	6.03	1.22346341131653	1.89856050195917	2.57365759260182	1.30452358579016	2.02434901685391	2.74417444791766	1.32238629190819	2.05200480943425	2.78326214749367	1.66760918363766	4.68093402359799	0.425710879575941	14.8269979129937	0.0964564817063329	0.146812815393595	0.0775026554331538	0.179111856421001	0.233256887854527	0.158728078515084	0.205142136665238	0.259730542027943	0.184029142315662	0.00243935293526653	0.00265758815405793	0.00273623769561311
137	9.72667378427265	0.13	1.67024101846776	1.00150210735268	2.33897992958284	0.144518312173852	8.93620586773184	5.541653247589	12.3307584878747	4.2	3.05	5.27	1.1837899152615	1.90892318849505	2.63405646172861	1.26630753960069	2.04198717605726	2.81766681251382	1.29892208645245	2.0921260528708	2.88708949958632	1.67024101846776	4.59843723524812	1.14859949744962	15.3761446666204	0.0964564817063329	0.146812815393595	0.0775026554331538	0.179111856421001	0.233256887854527	0.158728078515084	0.205142136665238	0.259730542027943	0.184029142315662	0.00243935293526653	0.00265758815405793	0.00273623769561311
137	9.72667378427265	0.13	1.68058600688963	1.00449627347034	2.35667574030892	0.16256342587545	8.55890557991453	5.52593472147902	11.59187643835	3.96	2.86	5.3	1.24311464702143	1.92541197555397	2.60770930408651	1.33760802012702	2.07176908961736	2.80593015910771	1.36370605230365	2.11403319779828	2.86132777971852	1.68058600688963	4.34413451491718	1.37435162772059	14.9823373941898	0.0964564817063329	0.146812815393595	0.0775026554331538	0.179111856421001	0.233256887854527	0.158728078515084	0.205142136665238	0.259730542027943	0.184029142315662	0.00243935293526653	0.00265758815405793	0.00273623769561311
137	9.72667378427265	0.13	1.68462222194972	1.00944368862722	2.35980075527223	0.146602656512339	8.57015310221154	5.34181683267824	11.7984893717448	3.76	2.76	5.27	1.25880889106977	2.01957222810355	2.78033556513733	1.36203480565281	2.18518290323577	3.00833100081873	1.38619551413648	2.22299061403078	3.06383860326628	1.68462222194972	4.23235529605025	-0.246096199079439	13.0770227365436	0.0964564817063329	0.146812815393595	0.0775026554331538	0.179111856421001	0.233256887854527	0.158728078515084	0.205142136665238	0.259730542027943	0.184029142315662	0.00243935293526653	0.00265758815405793	0.00273623769561311
137	9.72667378427265	0.13	1.68679193325971	1.01266075775933	2.36092310876009	0.140809471511	8.76116840045206	5.38226095508078	12.1400758458234	4.35	3.13	5.39	1.11342945324672	1.81242474553547	2.51142003782422	1.18689137769579	1.93200502908007	2.67711868046434	1.21590657118159	1.98174756303879	2.74353018724085	1.68679193325971	4.57443838738025	0.716964272218178	14.9084887829307	0.0964564817063329	0.146812815393595	0.0775026554331538	0.179111856421001	0.233256887854527	0.158728078515084	0.205142136665238	0.259730542027943	0.184029142315662	0.00243935293526653	0.00265758815405793	0.00273623769561311
137	9.72667378427265	0.13	1.69174491213972	1.02114045316487	2.36234937111456	0.146065071533979	8.79608449778689	5.47550367609916	12.1166653194746	4.16	2.98	5.36	1.17998217903305	1.89557409996148	2.61116602088991	1.26346733764858	2.02968824779755	2.79590915794652	1.29060174313798	2.07506759778425	2.8572496117207	1.69174491213972	4.52810833597164	-1.33341128134756	12.8101931141969	0.0964564817063329	0.146812815393595	0.0775026554331538	0.179111856421001	0.233256887854527	0.158728078515084	0.205142136665238	0.259730542027943	0.184029142315662	0.00243935293526653	0.00265758815405793	0.00273623769561311
137	9.72667378427265	0.13	1.6970330024231	0.99756711268216	2.39649889216404	0.160320429439794	9.75785918724548	6.27125724388461	13.2444611306064	3.76	2.81	5.37	1.47897279238525	2.30123046920702	3.12348814602879	1.60040388206074	2.49017304131449	3.37994220056825	1.62887548133216	2.53438295841091	3.43925937659673	1.6970330024231	4.53669043440831	-0.406365063202214	13.4093624668427	0.0964564817063329	0.146812815393595	0.0775026554331538	0.179111856421001	0.233256887854527	0.158728078515084	0.205142136665238	0.259730542027943	0.184029142315662	0.00243935293526653	0.00265758815405793	0.00273623769561311
137	9.72667378427265	0.13	1.69839698060653	0.997600756415243	2.39919320479782	0.12131180754555	8.56060404848784	4.96347738933677	12.1577307076389	4.16	3.21	5.6	1.06992437404777	1.84531895878607	2.62071354352438	1.14565687033884	1.9759362384667	2.80621560659456	1.17363478079752	2.02391514777264	2.87488173609108	1.69839698060653	4.67038779189166	-1.00045972481209	13.4337465221048	0.0964564817063329	0.146812815393595	0.0775026554331538	0.179111856421001	0.233256887854527	0.158728078515084	0.205142136665238	0.259730542027943	0.184029142315662	0.00243935293526653	0.00265758815405793	0.00273623769561311
137	9.72667378427265	0.13	1.69843025765976	1.01296283388755	2.38389768143198	0.139721449254723	8.53965377130626	5.23128638243121	11.8480211601813	3.96	3.08	5.41	1.17895544981561	1.9245498367346	2.67014422365359	1.26883919533233	2.07127781342478	2.87371643151723	1.3000536483341	2.12193540584152	2.94074135807239	1.69843025765976	4.45283443066474	-1.24268373479723	12.741257491673	0.0964564817063329	0.146812815393595	0.0775026554331538	0.179111856421001	0.233256887854527	0.158728078515084	0.205142136665238	0.259730542027943	0.184029142315662	0.00243935293526653	0.00265758815405793	0.00273623769561311
137	9.72667378427265	0.13	1.70545682721712	1.00379192034895	2.40712173408528	0.124863637770443	8.24566222693922	4.83741668782992	11.6539077660485	4.21	3.3	5.6	1.03185459601698	1.75885705431916	2.48585951262133	1.10360433431134	1.88115871758811	2.65871310086487	1.13269721004762	1.93140688061716	2.72972268160655	1.70545682721712	4.63155675174151	0.356836406020415	14.7500029606095	0.0964564817063329	0.146812815393595	0.0775026554331538	0.179111856421001	0.233256887854527	0.158728078515084	0.205142136665238	0.259730542027943	0.184029142315662	0.00243935293526653	0.00265758815405793	0.00273623769561311
137	9.72667378427265	0.13	1.71195069804021	1.01742839287961	2.40647300320081	0.158107830698634	9.52845214892778	6.09556628847078	12.9613380093848	3.96	3.14	5.34	1.37204295393433	2.14474669196265	2.91745042999097	1.47643510287993	2.30793015169031	3.13942520050068	1.5150635526538	2.36647283608681	3.21853196028963	1.71195069804021	4.46540879422468	0.0145784017640375	14.0923590485876	0.0964564817063329	0.146812815393595	0.0775026554331538	0.179111856421001	0.233256887854527	0.158728078515084	0.205142136665238	0.259730542027943	0.184029142315662	0.00243935293526653	0.00265758815405793	0.00273623769561311
137	9.72667378427265	0.13	1.7186134040298	1.02202691264772	2.41519989541188	0.140580541575319	7.87287163736048	4.83367627862076	10.9120669961002	3.76	2.78	5.42	1.13975402447371	1.85637941302245	2.57300480157119	1.23330849725684	2.00875667473114	2.78420485220544	1.25368309766054	2.04286207858807	2.83082676998726	1.7186134040298	4.2761214601933	-0.50734819200839	12.8326553154856	0.0964564817063329	0.146812815393595	0.0775026554331538	0.179111856421001	0.233256887854527	0.158728078515084	0.205142136665238	0.259730542027943	0.184029142315662	0.00243935293526653	0.00265758815405793	0.00273623769561311
137	9.72667378427265	0.13	1.72026588828241	1.011898041622	2.42863373494282	0.141229062406933	9.59531618595123	5.90110785691808	13.2895245149844	3.96	2.99	5.18	1.32874155728402	2.16055962383512	2.99237769038622	1.42989806128202	2.32504206741364	3.22018607354525	1.46562012949635	2.38151638392363	3.30045909815262	1.72026588828241	4.37090267665381	-0.0464215435057609	13.7722340977637	0.0964564817063329	0.146812815393595	0.0775026554331538	0.179111856421001	0.233256887854527	0.158728078515084	0.205142136665238	0.259730542027943	0.184029142315662	0.00243935293526653	0.00265758815405793	0.00273623769561311
137	9.72667378427265	0.13	1.74150605380922	1.03804185249126	2.44497025512717	0.168151880486811	9.4654310394834	6.17845140978933	12.7524106691775	3.98	3	5.38	1.38540848106307	2.12245554253943	2.85950260401579	1.49015547642742	2.28292867657484	3.07570187672226	1.52414847417977	2.33423529621818	3.14540876726286	1.74150605380922	4.42501392674324	-0.537255147636889	13.426820381187	0.0964564817063329	0.146812815393595	0.0775026554331538	0.179111856421001	0.233256887854527	0.158728078515084	0.205142136665238	0.259730542027943	0.184029142315662	0.00243935293526653	0.00265758815405793	0.00273623769561311
137	9.72667378427265	0.13	1.74896930633859	1.04119773594156	2.45674087673562	0.142524980054946	7.97313454973272	4.91976198790345	11.026507111562	4.12	2.94	5.25	1.06915210094676	1.73270446333333	2.39625682571989	1.14587323368362	1.85704135516323	2.56820947664285	1.17188452162122	1.89917235154381	2.62529671183115	1.74896930633859	4.32626406194586	-0.612998518094507	13.0166618483115	0.0964564817063329	0.146812815393595	0.0775026554331538	0.179111856421001	0.233256887854527	0.158728078515084	0.205142136665238	0.259730542027943	0.184029142315662	0.00243935293526653	0.00265758815405793	0.00273623769561311
137	9.72667378427265	0.13	1.75518986131647	1.05438611622475	2.4559936064082	0.140205553103969	8.97719574433237	5.50630561085655	12.4480858778082	4.54	3.12	5.93	1.09595559170782	1.78678928653331	2.47762298135879	1.16354356692519	1.89698122399008	2.63041888105498	1.18520345679839	1.92830752284502	2.67704333037164	1.75518986131647	4.85187150075243	-0.802307534977782	13.8536805175484	0.0964564817063329	0.146812815393595	0.0775026554331538	0.179111856421001	0.233256887854527	0.158728078515084	0.205142136665238	0.259730542027943	0.184029142315662	0.00243935293526653	0.00265758815405793	0.00273623769561311
137	9.72667378427265	0.13	1.76168362279489	1.05497745951935	2.46838978607043	0.143221170992703	8.54109662207918	5.27950299708952	11.8026902470689	3.99	3.03	5.39	1.18108443240885	1.91073975364702	2.64039507488519	1.27003978896345	2.05465032549501	2.83926086202657	1.29842832137797	2.10444890651559	2.90351907597398	1.76168362279489	4.53081249328925	0.17728114620911	14.1967187573635	0.0964564817063329	0.146812815393595	0.0775026554331538	0.179111856421001	0.233256887854527	0.158728078515084	0.205142136665238	0.259730542027943	0.184029142315662	0.00243935293526653	0.00265758815405793	0.00273623769561311
137	9.72667378427265	0.13	1.76763320825836	1.04390229319479	2.49136412332194	0.138656906545589	8.4367012478044	5.15366659652884	11.71973589908	3.85	2.89	5.17	1.19063705071533	1.94910728183656	2.70757751295779	1.28518174605078	2.10387968206267	2.92257761807456	1.31610693181174	2.1520215626719	2.98978447420401	1.76763320825836	4.30466716670259	0.392928639230068	13.9919961386695	0.0964564817063329	0.146812815393595	0.0775026554331538	0.179111856421001	0.233256887854527	0.158728078515084	0.205142136665238	0.259730542027943	0.184029142315662	0.00243935293526653	0.00265758815405793	0.00273623769561311
137	9.72667378427265	0.13	1.77189790230177	1.06703389757213	2.47676190703142	0.123492841620463	8.6500230067763	5.05203620645726	12.2480098070953	3.89	2.86	5.06	1.15701884518027	1.98103085985232	2.80504287452437	1.24759351260103	2.13611148972178	3.02462946684253	1.27660174695138	2.18534094301223	3.09623723241704	1.77189790230177	4.31280161869474	-0.491210947914401	13.0420116516455	0.0964564817063329	0.146812815393595	0.0775026554331538	0.179111856421001	0.233256887854527	0.158728078515084	0.205142136665238	0.259730542027943	0.184029142315662	0.00243935293526653	0.00265758815405793	0.00273623769561311
137	9.72667378427265	0.13	1.77373886017895	1.04287716191832	2.50460055843957	0.130207446474509	8.11336718272811	4.83938339686324	11.387350968593	3.82	2.97	5.45	1.12480761820837	1.88577272517189	2.6467378321354	1.21500845301152	2.03699705127527	2.85898564953903	1.24042498581112	2.07867453659155	2.91865808833766	1.77373886017895	4.3281555760435	-0.280541418270298	13.3419754180611	0.0964564817063329	0.146812815393595	0.0775026554331538	0.179111856421001	0.233256887854527	0.158728078515084	0.205142136665238	0.259730542027943	0.184029142315662	0.00243935293526653	0.00265758815405793	0.00273623769561311
137	9.72667378427265	0.13	1.77814802218911	1.06160941137318	2.49468663300503	0.134825363640382	8.56863726306637	5.17970171684358	11.9575728092892	4.24	3.08	5.52	1.09642358426221	1.81378320486359	2.53114282546496	1.17167400028308	1.93826788641984	2.7048617725566	1.19848383868174	1.98251976257343	2.76597258345942	1.77814802218911	4.5610862274749	-2.31724129234498	11.9204886650173	0.0964564817063329	0.146812815393595	0.0775026554331538	0.179111856421001	0.233256887854527	0.158728078515084	0.205142136665238	0.259730542027943	0.184029142315662	0.00243935293526653	0.00265758815405793	0.00273623769561311
137	9.72667378427265	0.13	1.78575358523049	1.06535116595717	2.50615600450381	0.13710131855129	8.93861000910724	5.43742921151514	12.4397908066993	3.94	2.85	5.19	1.23000887510602	2.02201614303863	2.81402341097123	1.32436554386362	2.17712942009914	3.02989329633467	1.35272594263197	2.2244690610926	3.09451473295347	1.78575358523049	4.37153477430987	0.494872491518648	14.1937898658151	0.0964564817063329	0.146812815393595	0.0775026554331538	0.179111856421001	0.233256887854527	0.158728078515084	0.205142136665238	0.259730542027943	0.184029142315662	0.00243935293526653	0.00265758815405793	0.00273623769561311
137	9.72667378427265	0.13	1.78887365342655	1.07513655637722	2.50261075047587	0.133531610159746	8.22332071394307	4.95279921224769	11.4938422156384	4.19	2.94	5.83	1.0590109534978	1.75831612326535	2.4576212930329	1.13295033501102	1.88108048772218	2.62921064043333	1.14994184437221	1.90944547408747	2.66786758815203	1.78887365342655	4.61392552607928	1.40389848270192	15.6992691270474	0.0964564817063329	0.146812815393595	0.0775026554331538	0.179111856421001	0.233256887854527	0.158728078515084	0.205142136665238	0.259730542027943	0.184029142315662	0.00243935293526653	0.00265758815405793	0.00273623769561311
137	9.72667378427265	0.13	1.79703622918399	1.07527088837479	2.51880156999319	0.132084270618731	7.90507184595553	4.74130470303609	11.068838988875	4.17	2.92	5.81	1.01912909089286	1.69917125947476	2.37921342805665	1.09092003904316	1.81886671010757	2.54681338117197	1.10722133685504	1.84689290132602	2.58421084256489	1.79703622918399	4.54609903609986	-1.11754244138689	13.0270661038436	0.0964564817063329	0.146812815393595	0.0775026554331538	0.179111856421001	0.233256887854527	0.158728078515084	0.205142136665238	0.259730542027943	0.184029142315662	0.00243935293526653	0.00265758815405793	0.00273623769561311
137	9.72667378427265	0.13	1.79869410394813	1.05795667437235	2.53943153352391	0.119486027891165	8.62153315650977	4.96744073004632	12.2756255829732	4.07	3.25	5.15	1.09101136981398	1.89356878323392	2.69612619665385	1.17070443076685	2.03188475008442	2.89306506940198	1.20546963070579	2.09308170894308	2.98121979690368	1.79869410394813	4.43909401747639	1.28436469916846	15.2624647255684	0.0964564817063329	0.146812815393595	0.0775026554331538	0.179111856421001	0.233256887854527	0.158728078515084	0.205142136665238	0.259730542027943	0.184029142315662	0.00243935293526653	0.00265758815405793	0.00273623769561311
137	9.72667378427265	0.13	1.80217480745011	1.0732398894243	2.53110972547591	0.132567727777647	8.23732008978938	4.94751411133271	11.5271260682461	4.05	2.95	5.74	1.09169098687591	1.81760130353879	2.54351162020168	1.17205437718029	1.95140162316224	2.7307488691442	1.1921601034931	1.98433800814182	2.77490453975909	1.80217480745011	4.46857566366317	0.558914050178153	14.5038341898945	0.0964564817063329	0.146812815393595	0.0775026554331538	0.179111856421001	0.233256887854527	0.158728078515084	0.205142136665238	0.259730542027943	0.184029142315662	0.00243935293526653	0.00265758815405793	0.00273623769561311
137	9.72667378427265	0.13	1.80395132757402	1.08206811277807	2.52583454236998	0.164722484181931	8.9653914222884	5.81333726493567	12.1174455796411	4.06	2.96	5.38	1.27916863970299	1.97274767098524	2.66632670226748	1.37289585106383	2.11729478712073	2.86169372317763	1.40299109680145	2.16307396305352	2.92437755357697	1.80395132757402	4.38274656319257	0.620937839069925	14.4274385118955	0.0964564817063329	0.146812815393595	0.0775026554331538	0.179111856421001	0.233256887854527	0.158728078515084	0.205142136665238	0.259730542027943	0.184029142315662	0.00243935293526653	0.00265758815405793	0.00273623769561311
137	9.72667378427265	0.13	1.80524345555084	1.09167618463578	2.51881072646589	0.167994045925055	9.94197095172448	6.48755823531634	13.3963836681326	3.85	2.96	5.68	1.49859403140253	2.2965463720273	3.09449871265208	1.6175656500136	2.47886648899705	3.34016732798051	1.64660283395081	2.52208681871368	3.3994698656643	1.80524345555084	4.4734472153528	0.626414582910504	14.5204809528046	0.0964564817063329	0.146812815393595	0.0775026554331538	0.179111856421001	0.233256887854527	0.158728078515084	0.205142136665238	0.259730542027943	0.184029142315662	0.00243935293526653	0.00265758815405793	0.00273623769561311
137	9.72667378427265	0.13	1.80703212447693	1.08020464748142	2.53385960147244	0.122288099482253	8.23595218317063	4.7910001943077	11.6809041720336	4.04	2.88	5.48	1.06049749030373	1.82304451393913	2.58559153757453	1.13897640887785	1.95795342534585	2.77693044181384	1.16022541318248	1.99392487921317	2.82632967975007	1.80703212447693	4.44002934928611	-0.0914453470051803	13.7159063697183	0.0964564817063329	0.146812815393595	0.0775026554331538	0.179111856421001	0.233256887854527	0.158728078515084	0.205142136665238	0.259730542027943	0.184029142315662	0.00243935293526653	0.00265758815405793	0.00273623769561311
137	9.72667378427265	0.13	1.80774300799596	1.06308809594862	2.5523979200433	0.127393795160048	8.81835905194344	5.21499410215308	12.4217240017338	3.91	2.97	5.35	1.18788693445453	2.00867216643786	2.82945739842118	1.28005574413435	2.16452615998529	3.04899657583624	1.30767436563504	2.21253540850853	3.11560399850331	1.80774300799596	4.32127878542279	1.213499599471	14.9329725785254	0.0964564817063329	0.146812815393595	0.0775026554331538	0.179111856421001	0.233256887854527	0.158728078515084	0.205142136665238	0.259730542027943	0.184029142315662	0.00243935293526653	0.00265758815405793	0.00273623769561311
137	9.72667378427265	0.13	1.80903004067664	1.06701552760976	2.55104455374352	0.141630619332411	9.14157330432362	5.62787119644325	12.655275412204	3.75	2.84	5.24	1.32903066895142	2.15879696955253	2.98856327015364	1.43838845839319	2.33643114305894	3.23447382772469	1.4674907788423	2.38419221690296	3.30100048151512	1.80903004067664	4.28156498662817	-1.06311652997867	12.4280817729282	0.0964564817063329	0.146812815393595	0.0775026554331538	0.179111856421001	0.233256887854527	0.158728078515084	0.205142136665238	0.259730542027943	0.184029142315662	0.00243935293526653	0.00265758815405793	0.00273623769561311
137	9.72667378427265	0.13	1.82207262395393	1.0792286973107	2.56491655059716	0.135291761354827	9.07973395392284	5.49581889616744	12.6636490116782	4.02	2.82	5.5	1.22014422870566	2.01582060678665	2.81149698486764	1.31088660790135	2.16573760314499	3.02058859838863	1.33262757002425	2.20070821354442	3.06919402461791	1.82207262395393	4.45345771987704	-0.0670230526437655	13.742910653352	0.0964564817063329	0.146812815393595	0.0775026554331538	0.179111856421001	0.233256887854527	0.158728078515084	0.205142136665238	0.259730542027943	0.184029142315662	0.00243935293526653	0.00265758815405793	0.00273623769561311
137	9.72667378427265	0.13	1.82754426845596	1.08407864806242	2.5710098888495	0.155752615929935	9.4098361857439	5.98937464593725	12.8302977255505	3.97	3.08	5.96	1.34461090808266	2.11250241078253	2.8803939134824	1.44647366262122	2.27253778848038	3.09860191433953	1.47075673270943	2.31084972734955	3.15081984968702	1.82754426845596	4.64465754919356	0.771187807322634	15.041621205525	0.0964564817063329	0.146812815393595	0.0775026554331538	0.179111856421001	0.233256887854527	0.158728078515084	0.205142136665238	0.259730542027943	0.184029142315662	0.00243935293526653	0.00265758815405793	0.00273623769561311
137	9.72667378427265	0.13	1.82843098281991	1.09156310376766	2.56529886187215	0.136943553623006	8.41749569466244	5.11823093581957	11.7167604535053	3.89	2.83	5.04	1.1720755231798	1.92760756478163	2.68313960638346	1.26381563463342	2.07848430380963	2.89315297298585	1.29246631396969	2.12654874183646	2.95854027959434	1.82843098281991	4.22204477409745	-0.630687438442137	12.7485199322644	0.0964564817063329	0.146812815393595	0.0775026554331538	0.179111856421001	0.233256887854527	0.158728078515084	0.205142136665238	0.259730542027943	0.184029142315662	0.00243935293526653	0.00265758815405793	0.00273623769561311
137	9.72667378427265	0.13	1.83153416642599	1.09876652760986	2.56430180524212	0.147532404965524	8.66130896176386	5.41070379835201	11.9119141251757	4.03	3.13	5.4	1.19864272224246	1.91875499732099	2.63886727239953	1.28746463737649	2.06093872761237	2.83441281784826	1.31940077298764	2.11178901857402	2.90519718770594	1.83153416642599	4.46448966378885	-0.28311555620198	13.7264231358617	0.0964564817063329	0.146812815393595	0.0775026554331538	0.179111856421001	0.233256887854527	0.158728078515084	0.205142136665238	0.259730542027943	0.184029142315662	0.00243935293526653	0.00265758815405793	0.00273623769561311
137	9.72667378427265	0.13	1.83202597834571	1.09347416801508	2.57057778867634	0.152564911589322	8.95441476415787	5.65946681314163	12.2493627151741	3.92	2.89	5.17	1.28731693704579	2.03679430727758	2.78627167750938	1.38696993892451	2.19446539905666	3.00196085918881	1.41806746715229	2.24342213677875	3.06844013871342	1.83202597834571	4.30698531390679	1.51175789923462	14.975895155306	0.0964564817063329	0.146812815393595	0.0775026554331538	0.179111856421001	0.233256887854527	0.158728078515084	0.205142136665238	0.259730542027943	0.184029142315662	0.00243935293526653	0.00265758815405793	0.00273623769561311
137	9.72667378427265	0.13	1.83232057909679	1.09562782067748	2.5690133375161	0.174647070539438	10.2169628486726	6.74922329925161	13.6847023980935	4.06	3.2	5.59	1.4856515523694	2.24897681460827	3.01230207684715	1.59457555553825	2.41386578691836	3.23315601829847	1.63394342782072	2.47248481467211	3.31506631554714	1.83232057909679	4.53790227500689	0.631049413349851	14.7894669199635	0.0964564817063329	0.146812815393595	0.0775026554331538	0.179111856421001	0.233256887854527	0.158728078515084	0.205142136665238	0.259730542027943	0.184029142315662	0.00243935293526653	0.00265758815405793	0.00273623769561311
137	9.72667378427265	0.13	1.83342728773934	1.09666985778509	2.5701847176936	0.145734657004416	8.79775517512138	5.47213760492828	12.1233727453145	4.01	3.04	5.29	1.21866893884844	1.9592984931259	2.69992804740336	1.30977092570946	2.10576647953921	2.90176203336895	1.34230802834904	2.15800066841233	2.9737407991374	1.83342728773934	4.41454721500242	-0.164353142048172	13.6945427494835	0.0964564817063329	0.146812815393595	0.0775026554331538	0.179111856421001	0.233256887854527	0.158728078515084	0.205142136665238	0.259730542027943	0.184029142315662	0.00243935293526653	0.00265758815405793	0.00273623769561311
137	9.72667378427265	0.13	1.83358655620857	1.08728641329833	2.57988669911881	0.148284045294182	9.33634210047083	5.84282883352093	12.8298553674207	4.14	3.16	5.65	1.26281967802619	2.0178781308153	2.77293658360441	1.3526066662587	2.16135007945434	2.97009349264998	1.38371070782195	2.21090315084288	3.03584081941534	1.83358655620857	4.56415356261392	-0.26268976989625	13.9677429448624	0.0964564817063329	0.146812815393595	0.0775026554331538	0.179111856421001	0.233256887854527	0.158728078515084	0.205142136665238	0.259730542027943	0.184029142315662	0.00243935293526653	0.00265758815405793	0.00273623769561311
137	9.72667378427265	0.13	1.83523206480181	1.0927270329677	2.57773709663591	0.125179901426257	8.35386452360956	4.90588273788405	11.8018463093351	4.24	2.95	5.3	1.03834875391831	1.76812722234646	2.49790569077461	1.10960003599546	1.88945575574363	2.6693114754918	1.13390687364008	1.93078114232051	2.72884178897365	1.83523206480181	4.5632374131947	-1.45102359739257	12.5963933592547	0.0964564817063329	0.146812815393595	0.0775026554331538	0.179111856421001	0.233256887854527	0.158728078515084	0.205142136665238	0.259730542027943	0.184029142315662	0.00243935293526653	0.00265758815405793	0.00273623769561311
137	9.72667378427265	0.13	1.84344252509459	1.09738885538869	2.58949619480049	0.13566878169796	8.43479725933674	5.11080313890651	11.758791379767	4.08	3.15	5.37	1.11991267506637	1.84828804898312	2.57666342289986	1.20140177491176	1.98277650752091	2.76415124013007	1.23182304802786	2.03345735306252	2.83562635382667	1.84344252509459	4.39998451033419	-0.0774846147116303	13.8481065245255	0.0964564817063329	0.146812815393595	0.0775026554331538	0.179111856421001	0.233256887854527	0.158728078515084	0.205142136665238	0.259730542027943	0.184029142315662	0.00243935293526653	0.00265758815405793	0.00273623769561311
137	9.72667378427265	0.13	1.84397193021022	1.10660223071111	2.58134162970933	0.143930937962832	9.3342762304209	5.78006337246723	12.8884890883746	3.78	2.84	4.91	1.35631723754602	2.19032888318176	3.0243405288175	1.46677876424917	2.36871419431739	3.27064962438561	1.502147609309	2.42599790885048	3.35023319825267	1.84397193021022	4.19747903706991	-0.606763180868615	12.7847067320934	0.0964564817063329	0.146812815393595	0.0775026554331538	0.179111856421001	0.233256887854527	0.158728078515084	0.205142136665238	0.259730542027943	0.184029142315662	0.00243935293526653	0.00265758815405793	0.00273623769561311
137	9.72667378427265	0.13	1.84404439803982	1.11414599825653	2.57394279782312	0.156323222129791	8.71212646907699	5.55213484586248	11.8721180922915	4.21	3.07	5.56	1.18312615701298	1.8565011468429	2.52987613667282	1.2652549599972	1.98537347041149	2.70549198082579	1.29235013830576	2.02815711439469	2.76585764578586	1.84404439803982	4.5314706862221	-0.413829322880642	13.6800348745303	0.0964564817063329	0.146812815393595	0.0775026554331538	0.179111856421001	0.233256887854527	0.158728078515084	0.205142136665238	0.259730542027943	0.184029142315662	0.00243935293526653	0.00265758815405793	0.00273623769561311
137	9.72667378427265	0.13	1.84414638935937	1.09621971438958	2.59207306432917	0.155860217554059	9.9284715098964	6.32096269918427	13.5359803206085	4.2	3.18	5.71	1.35035357351534	2.12102928319195	2.89170499286856	1.44449239813034	2.26889515151701	3.09329790490367	1.47718869285789	2.32050191922512	3.16178403327562	1.84414638935937	4.67281781353104	0.233295474055941	14.8002948746183	0.0964564817063329	0.146812815393595	0.0775026554331538	0.179111856421001	0.233256887854527	0.158728078515084	0.205142136665238	0.259730542027943	0.184029142315662	0.00243935293526653	0.00265758815405793	0.00273623769561311
137	9.72667378427265	0.13	1.84526090920379	1.09926285746134	2.59125896094623	0.173450490796104	10.1299202315241	6.67738470080496	13.5824557622433	3.97	3.15	5.38	1.49888966694832	2.27388917104205	3.04888867513578	1.61241758102078	2.44611658718399	3.27981559334719	1.6538785631783	2.50928971558243	3.36320409092721	1.84526090920379	4.49493353395233	0.738612507790868	14.8059914378351	0.0964564817063329	0.146812815393595	0.0775026554331538	0.179111856421001	0.233256887854527	0.158728078515084	0.205142136665238	0.259730542027943	0.184029142315662	0.00243935293526653	0.00265758815405793	0.00273623769561311
137	9.72667378427265	0.13	1.85067259538052	1.08783356547859	2.61351162528244	0.149382749411703	9.38520128724096	5.88860154013105	12.8818010343509	4.09	3.14	5.53	1.28812835786284	2.05300763516711	2.81788691247139	1.38158744609586	2.20196190711288	3.0223363681299	1.41413744902908	2.25257983166907	3.09655043286819	1.85067259538052	4.56072235779527	0.243398823666086	14.4151086025905	0.0964564817063329	0.146812815393595	0.0775026554331538	0.179111856421001	0.233256887854527	0.158728078515084	0.205142136665238	0.259730542027943	0.184029142315662	0.00243935293526653	0.00265758815405793	0.00273623769561311
137	9.72667378427265	0.13	1.85416520433343	1.10980274101868	2.59852766764818	0.15014291751932	9.44588800002285	5.93716747736935	12.9546085226764	3.98	3.16	5.19	1.33009948634753	2.11615569626706	2.90221190618659	1.43051408171296	2.27591285740575	3.12131163309853	1.47051340279022	2.34059365105072	3.20619084678902	1.85416520433343	4.41596972785432	-1.20942233079661	12.7210082210505	0.0964564817063329	0.146812815393595	0.0775026554331538	0.179111856421001	0.233256887854527	0.158728078515084	0.205142136665238	0.259730542027943	0.184029142315662	0.00243935293526653	0.00265758815405793	0.00273623769561311
137	9.72667378427265	0.13	1.85678233197573	1.10415848870988	2.60940617524158	0.136944433016021	9.40530101120269	5.71887646675782	13.0917255556476	4.23	3.28	5.53	1.21399183023443	1.99653877031004	2.77908571038565	1.29771496751459	2.13423038024416	2.97074579297372	1.33239341054746	2.18960926466296	3.05017484910832	1.85678233197573	4.64543987634979	-0.105476003609584	14.4609498432784	0.0964564817063329	0.146812815393595	0.0775026554331538	0.179111856421001	0.233256887854527	0.158728078515084	0.205142136665238	0.259730542027943	0.184029142315662	0.00243935293526653	0.00265758815405793	0.00273623769561311
137	9.72667378427265	0.13	1.85767648358516	1.11868291793149	2.59667004923883	0.153061531959485	8.83514988240474	5.5903173720814	12.0799823927281	4.26	3.21	5.35	1.17953819108794	1.86418695337907	2.5488357156702	1.2600491895107	1.99142959291141	2.72280999631213	1.29418665253117	2.04079431544218	2.79529091278811	1.85767648358516	4.51608768035449	-0.197484776246791	13.9594813318583	0.0964564817063329	0.146812815393595	0.0775026554331538	0.179111856421001	0.233256887854527	0.158728078515084	0.205142136665238	0.259730542027943	0.184029142315662	0.00243935293526653	0.00265758815405793	0.00273623769561311
137	9.72667378427265	0.13	1.85933356511474	1.10525567511674	2.61341145511273	0.132125530187274	9.28200813065413	5.56783203120772	12.9961842301005	4.18	3.38	5.55	1.19356572285422	1.98976669588933	2.78596766892443	1.27726164435311	2.12929429289674	2.98132694144037	1.31238651853533	2.18979521659771	3.0635171906157	1.85933356511474	4.6889172303382	0.677217812231134	15.3589711904249	0.0964564817063329	0.146812815393595	0.0775026554331538	0.179111856421001	0.233256887854527	0.158728078515084	0.205142136665238	0.259730542027943	0.184029142315662	0.00243935293526653	0.00265758815405793	0.00273623769561311
137	9.72667378427265	0.13	1.86143185944983	1.10608012103097	2.61678359786869	0.14879881079926	9.16415437472918	5.7420422208127	12.5862665286457	3.83	2.9	4.92	1.3305031640748	2.12344944930087	2.91639573452694	1.43666537338882	2.29288165434277	3.14909793529673	1.47338579030176	2.35220122243453	3.22897070632775	1.86143185944983	4.15823936301756	-1.34990711618098	12.0359094533611	0.0964564817063329	0.146812815393595	0.0775026554331538	0.179111856421001	0.233256887854527	0.158728078515084	0.205142136665238	0.259730542027943	0.184029142315662	0.00243935293526653	0.00265758815405793	0.00273623769561311
137	9.72667378427265	0.13	1.86322317335208	1.09986566878978	2.62658067791438	0.158664036432431	9.40884973919447	6.02611867320863	12.7915808051803	3.93	2.91	5.36	1.36480969721329	2.13093867878276	2.89706766035224	1.46971379788403	2.29473016278133	3.11974652767863	1.49920284433438	2.34095380687267	3.18096814899763	1.86322317335208	4.34872965748804	0.972503688222156	14.6780791947505	0.0964564817063329	0.146812815393595	0.0775026554331538	0.179111856421001	0.233256887854527	0.158728078515084	0.205142136665238	0.259730542027943	0.184029142315662	0.00243935293526653	0.00265758815405793	0.00273623769561311
137	9.72667378427265	0.13	1.86875098064281	1.11306988863154	2.62443207265409	0.144996287240888	8.46742150280804	5.25714677343923	11.6776962321768	4.17	2.94	5.49	1.13026477847868	1.8204605466809	2.51065631488313	1.20991513739462	1.94874936775751	2.6875835981204	1.23428691651593	1.98796045301211	2.7416476347841	1.86875098064281	4.37957013162028	0.530966365560762	14.3396470945738	0.0964564817063329	0.146812815393595	0.0775026554331538	0.179111856421001	0.233256887854527	0.158728078515084	0.205142136665238	0.259730542027943	0.184029142315662	0.00243935293526653	0.00265758815405793	0.00273623769561311
137	9.72667378427265	0.13	1.87321730840545	1.12190431943421	2.62453029737668	0.127001350211691	8.2588110219611	4.87811901217343	11.6395030317488	3.92	2.9	5.13	1.10823962492523	1.87628502020261	2.64433041547998	1.19385854807123	2.02124058696963	2.84862262586804	1.22226397147948	2.06794145269378	2.91413922670123	1.87321730840545	4.27504152500099	-0.431364053375639	13.1764309589812	0.0964564817063329	0.146812815393595	0.0775026554331538	0.179111856421001	0.233256887854527	0.158728078515084	0.205142136665238	0.259730542027943	0.184029142315662	0.00243935293526653	0.00265758815405793	0.00273623769561311
137	9.72667378427265	0.13	1.87585121349187	1.10701416065906	2.64468826632469	0.179735133316779	10.5895225471331	7.05750862265785	14.1215364716083	3.99	3.1	5.35	1.57831493330682	2.36820136769951	3.15808780209221	1.69712234291295	2.54646735504121	3.39581236716947	1.73865492294182	2.60887342209392	3.48107661968773	1.87585121349187	4.48476660220227	0.919463317059607	14.9127186365884	0.0964564817063329	0.146812815393595	0.0775026554331538	0.179111856421001	0.233256887854527	0.158728078515084	0.205142136665238	0.259730542027943	0.184029142315662	0.00243935293526653	0.00265758815405793	0.00273623769561311
137	9.72667378427265	0.13	1.87648416987414	1.10630035833024	2.64666798141804	0.148857944049642	9.83331450818409	6.16217906090979	13.5044499554584	3.92	2.89	5.42	1.39936672674503	2.23304337643514	3.06672002612526	1.50740186791037	2.40544075575733	3.30347964360429	1.53672376548013	2.45307613884165	3.36795135751896	1.87648416987414	4.32579592090148	-0.338687100182634	13.3274361552196	0.0964564817063329	0.146812815393595	0.0775026554331538	0.179111856421001	0.233256887854527	0.158728078515084	0.205142136665238	0.259730542027943	0.184029142315662	0.00243935293526653	0.00265758815405793	0.00273623769561311
137	9.72667378427265	0.13	1.88301411169953	1.11243595396455	2.65359226943451	0.174240749918975	9.6613162319806	6.3775395322172	12.945092931744	3.87	2.87	5.45	1.46542893711088	2.21997406764821	2.97451919818554	1.58076980864102	2.39470362105914	3.20863743347726	1.60930780039286	2.43865626128604	3.26852830543801	1.88301411169953	4.38688950099452	-0.503432682691786	13.1820845158795	0.0964564817063329	0.146812815393595	0.0775026554331538	0.179111856421001	0.233256887854527	0.158728078515084	0.205142136665238	0.259730542027943	0.184029142315662	0.00243935293526653	0.00265758815405793	0.00273623769561311
137	9.72667378427265	0.13	1.8841210084827	1.13337622685555	2.63486579010986	0.146119136795018	8.28064041288642	5.15532050329029	11.4059603224826	3.74	3.02	5.51	1.22038128781533	1.96021539389536	2.70004949997538	1.32119104720956	2.12213924850739	2.92308744980522	1.34931886339304	2.16599228071863	2.98365694607757	1.8841210084827	4.33460699871573	-1.05525644731527	12.5311513672787	0.0964564817063329	0.146812815393595	0.0775026554331538	0.179111856421001	0.233256887854527	0.158728078515084	0.205142136665238	0.259730542027943	0.184029142315662	0.00243935293526653	0.00265758815405793	0.00273623769561311
137	9.72667378427265	0.13	1.88642772591386	1.12269699764674	2.65015845418099	0.132266429448067	8.61479271836706	5.16971773680918	12.0598676999249	3.97	3.06	5.52	1.16117006956567	1.93496820703681	2.70876634450796	1.24920766881319	2.08167363807804	2.91413960734289	1.27666620141542	2.12695784169749	2.97914363436686	1.88642772591386	4.4271847201567	-1.28311839023068	12.6930954500672	0.0964564817063329	0.146812815393595	0.0775026554331538	0.179111856421001	0.233256887854527	0.158728078515084	0.205142136665238	0.259730542027943	0.184029142315662	0.00243935293526653	0.00265758815405793	0.00273623769561311
137	9.72667378427265	0.13	1.89529515836578	1.11766100783547	2.6729293088961	0.137862447588872	9.4007510592215	5.73035185011381	13.0711502683292	3.89	2.81	5.53	1.31102817591532	2.15076662581556	2.99050507571579	1.41348771102916	2.31885343940791	3.22421916778667	1.43593026868998	2.35413243912654	3.27487097474851	1.89529515836578	4.45486843680117	0.259462116676272	14.2533362155506	0.0964564817063329	0.146812815393595	0.0775026554331538	0.179111856421001	0.233256887854527	0.158728078515084	0.205142136665238	0.259730542027943	0.184029142315662	0.00243935293526653	0.00265758815405793	0.00273623769561311
137	9.72667378427265	0.13	1.89655701875204	1.13679815487459	2.6563158826295	0.180568181818179	10.312427428909	6.88252183867554	13.7423330191425	4.02	3.11	5.54	1.52742920352007	2.28862373172333	3.0498182599266	1.64095256236183	2.45872147016611	3.27649037797039	1.67867150869161	2.51518660164561	3.350467253261	1.89655701875204	4.43992357531838	-0.581672195721178	13.3423313298773	0.0964564817063329	0.146812815393595	0.0775026554331538	0.179111856421001	0.233256887854527	0.158728078515084	0.205142136665238	0.259730542027943	0.184029142315662	0.00243935293526653	0.00265758815405793	0.00273623769561311
137	9.72667378427265	0.13	1.90052968211461	1.1473441370876	2.65371522714162	0.146518055773015	9.31877673574824	5.80725012662314	12.8303033448733	3.91	2.9	5.37	1.32262259617605	2.12238570935936	2.92214882254267	1.42522394525078	2.28702801750288	3.14883208975498	1.45331536688086	2.33454609966744	3.76124046330196	1.90052968211461	4.44438966608729	0.513312776040609	14.4171225174487	0.0964564817063329	0.146812815393595	0.0775026554331538	0.179111856421001	0.233256887854527	0.158728078515084	0.205142136665238	0.259730542027943	0.184029142315662	0.00243935293526653	0.00265758815405793	0.00273623769561311
137	9.72667378427265	0.13	1.91086766954844	1.13233222396818	2.6894031151287	0.15977129097553	9.75214799683452	6.26046240342207	13.243833590247	4.01	3.13	5.02	1.39424021925029	2.17185825664181	2.94947629403333	1.49846807461265	2.33421774470946	3.16996741480627	1.54217812403001	2.40428848038536	3.26434826548163	1.91086766954844	4.29753142104921	-1.36342124243014	12.3653672312811	0.0964564817063329	0.146812815393595	0.0775026554331538	0.179111856421001	0.233256887854527	0.158728078515084	0.205142136665238	0.259730542027943	0.184029142315662	0.00243935293526653	0.00265758815405793	0.00273623769561311
137	9.72667378427265	0.13	1.91325476576554	1.12810728547269	2.69840224605839	0.138498164472098	8.65425873721651	5.28432445691364	12.0241930175194	3.81	2.73	5.13	1.23287256275237	2.01910352686895	2.80533449098553	1.33234793507774	2.18201661388774	3.03168529269774	1.35805023196637	2.22330210831073	3.08930153393782	1.91325476576554	4.13840161288996	0.506319690804189	13.7683253700688	0.0964564817063329	0.146812815393595	0.0775026554331538	0.179111856421001	0.233256887854527	0.158728078515084	0.205142136665238	0.259730542027943	0.184029142315662	0.00243935293526653	0.00265758815405793	0.00273623769561311
137	9.72667378427265	0.13	1.9176466750029	1.14548996057483	2.68980338943097	0.149898701499165	10.3711318741365	6.51503423076405	14.2272295175089	4.11	3.28	5.27	1.41837686731716	2.25788123548289	3.09738560364861	1.52046550446135	2.42039376898174	3.32032203350214	1.56250625087288	2.49277461021055	3.4192909539858	1.9176466750029	4.56535153133068	0.291348327129129	14.7017210564767	0.0964564817063329	0.146812815393595	0.0775026554331538	0.179111856421001	0.233256887854527	0.158728078515084	0.205142136665238	0.259730542027943	0.184029142315662	0.00243935293526653	0.00265758815405793	0.00273623769561311
137	9.72667378427265	0.13	1.9193908847592	1.13845458555889	2.70032718395951	0.157165247390739	10.0703632966595	6.42933916813576	13.7113874251832	3.99	3	5.36	1.43916839159097	2.25418945390502	3.06921051621907	1.54766821705303	2.42413423850159	3.30060025995015	1.58306530652764	2.47900059442648	3.37403816215087	1.9193908847592	4.46968580358133	-0.201178149993637	13.8238270024677	0.0964564817063329	0.146812815393595	0.0775026554331538	0.179111856421001	0.233256887854527	0.158728078515084	0.205142136665238	0.259730542027943	0.184029142315662	0.00243935293526653	0.00265758815405793	0.00273623769561311
137	9.72667378427265	0.13	1.91959518854395	1.15755003119331	2.68164034589459	0.132656663397392	8.91527764455294	5.35608641429813	12.4744688748077	4.13	3	5.24	1.1617900144188	1.93381505488089	2.70584009534298	1.24489582307812	2.07214578757689	2.89939575207566	1.27444705159344	2.12246043566949	2.96813201295296	1.91959518854395	4.44285903626585	0.266801009591761	14.2506985330087	0.0964564817063329	0.146812815393595	0.0775026554331538	0.179111856421001	0.233256887854527	0.158728078515084	0.205142136665238	0.259730542027943	0.184029142315662	0.00243935293526653	0.00265758815405793	0.00273623769561311
137	9.72667378427265	0.13	1.91993588165172	1.15746141486429	2.68241034843915	0.130733880410883	8.89920846095661	5.31643670316905	12.4819802187442	3.87	2.98	5.37	1.22240811717183	2.04619471018871	2.86998130320558	1.31872421268896	2.20741867654223	3.09611314039549	1.34768039607045	2.25348159751236	3.16697323322302	1.91993588165172	4.43313144747171	-1.08638079841499	12.8167436145284	0.0964564817063329	0.146812815393595	0.0775026554331538	0.179111856421001	0.233256887854527	0.158728078515084	0.205142136665238	0.259730542027943	0.184029142315662	0.00243935293526653	0.00265758815405793	0.00273623769561311
137	9.72667378427265	0.13	1.92027015358076	1.1340282956067	2.70651201155482	0.137537040082217	8.69071076089107	5.29288466722579	12.0885368545564	3.96	2.87	5.16	1.19080828160335	1.955260882817	2.71971348403064	1.28134081341557	2.1039117788592	2.92648274430282	1.3096643966499	2.15119274274506	2.99201971797702	1.92027015358076	4.27208616486969	-0.327222471497312	13.1852303164389	0.0964564817063329	0.146812815393595	0.0775026554331538	0.179111856421001	0.233256887854527	0.158728078515084	0.205142136665238	0.259730542027943	0.184029142315662	0.00243935293526653	0.00265758815405793	0.00273623769561311
137	9.72667378427265	0.13	1.9242612520926	1.13242191430779	2.7161005898774	0.157687433025346	10.5215535577253	6.72487849150384	14.3182286239467	4.41	3.2	5.65	1.3743117129725	2.15020900545904	2.92610629794557	1.46308744909202	2.28910499642573	3.11512254375944	1.49767324341684	2.34103474245286	3.18917826407881	1.9242612520926	4.66851489789288	0.564664614228006	15.0431521087207	0.0964564817063329	0.146812815393595	0.0775026554331538	0.179111856421001	0.233256887854527	0.158728078515084	0.205142136665238	0.259730542027943	0.184029142315662	0.00243935293526653	0.00265758815405793	0.00273623769561311
137	9.72667378427265	0.13	1.92878907920199	1.14458691496908	2.7129912434349	0.158734670362757	9.76453219537996	6.25485235143095	13.274212039329	4.06	3.03	5.41	1.37577435752818	2.14773942738853	2.91970449724888	1.47651332654103	2.30500435563744	3.13349538473385	1.5101743544943	2.3586499624029	3.20509156877912	1.92878907920199	4.42170240802057	0.589839126438236	14.5897263985512	0.0964564817063329	0.146812815393595	0.0775026554331538	0.179111856421001	0.233256887854527	0.158728078515084	0.205142136665238	0.259730542027943	0.184029142315662	0.00243935293526653	0.00265758815405793	0.00273623769561311
137	9.72667378427265	0.13	1.92938470980555	1.15780601724119	2.70096340236992	0.175643606231144	10.2199061944008	6.76311056806303	13.6767018207387	3.98	2.92	5.24	1.51656100888513	2.2917134198696	3.06686583085407	1.63123072936884	2.46499371373551	3.29875669810219	1.66829976099126	2.52010416283982	3.37310496093466	1.92938470980555	4.32139589672124	-0.431001356981504	13.2005985714422	0.0964564817063329	0.146812815393595	0.0775026554331538	0.179111856421001	0.233256887854527	0.158728078515084	0.205142136665238	0.259730542027943	0.184029142315662	0.00243935293526653	0.00265758815405793	0.00273623769561311
137	9.72667378427265	0.13	1.93545654240738	1.14067069736382	2.73024238745094	0.163145490249118	10.8923032620081	7.04069038751032	14.7439161365059	3.96	3.14	5.11	1.58545230995997	2.452774716265	3.32009712257003	1.70616630179545	2.63952535216458	3.57288440253371	1.75430620108389	2.7133036833049	3.6716579899124	1.93545654240738	4.45939995239582	0.896038326085129	14.9516702527772	0.0964564817063329	0.146812815393595	0.0775026554331538	0.179111856421001	0.233256887854527	0.158728078515084	0.205142136665238	0.259730542027943	0.184029142315662	0.00243935293526653	0.00265758815405793	0.00273623769561311
137	9.72667378427265	0.13	1.93904412975698	1.16158581079216	2.7165024487218	0.180665170373101	9.50731328589356	6.3462240377566	12.6684025340305	3.83	2.9	4.89	1.47202762759807	2.20525272001156	2.93847781242505	1.58968096556235	2.38150983550302	3.17333870544368	1.63211436623078	2.44312751653865	3.25751397160488	1.93904412975698	4.20889691816684	0.0400402581170981	13.3156926570784	0.0964564817063329	0.146812815393595	0.0775026554331538	0.179111856421001	0.233256887854527	0.158728078515084	0.205142136665238	0.259730542027943	0.184029142315662	0.00243935293526653	0.00265758815405793	0.00273623769561311
137	9.72667378427265	0.13	1.9409460195996	1.15582164300142	2.72607039619778	0.161465632274977	10.1418761649002	6.53339743513417	13.7503548946661	4.23	3.05	5.77	1.38774103252131	2.1542081039025	2.92067517528369	1.48354605500698	2.30292746219532	3.12230886938366	1.51122543369439	2.34537031545427	3.17848556304157	1.9409460195996	4.60945238745753	-0.71685081098583	13.595695889236	0.0964564817063329	0.146812815393595	0.0775026554331538	0.179111856421001	0.233256887854527	0.158728078515084	0.205142136665238	0.259730542027943	0.184029142315662	0.00243935293526653	0.00265758815405793	0.00273623769561311
137	9.72667378427265	0.13	1.94199184455177	1.15397591808027	2.73000777102328	0.155915292603688	10.770129774998	6.85762341160265	14.6826361383934	4.3	3.39	5.84	1.43240269860541	2.24963694097519	3.06687118334497	1.52849615429322	2.40055496696867	3.27261377964411	1.56674309471257	2.46131932840025	3.35414487315568	1.94199184455177	4.74578352998419	-0.224335565232078	14.4749160118551	0.0964564817063329	0.146812815393595	0.0775026554331538	0.179111856421001	0.233256887854527	0.158728078515084	0.205142136665238	0.259730542027943	0.184029142315662	0.00243935293526653	0.00265758815405793	0.00273623769561311
137	9.72667378427265	0.13	1.94469294368113	1.15197573422632	2.73741015313594	0.169777725047403	9.60460809117824	6.28855140656726	12.9206647757892	3.91	2.78	5.1	1.43168510097041	2.18663622443151	2.94158734789262	1.54267614471368	2.35615467277746	3.16963320084123	1.57483171077264	2.40625237152939	3.23705924259659	1.94469294368113	4.19021262625823	-0.100165010731327	13.2055202944658	0.0964564817063329	0.146812815393595	0.0775026554331538	0.179111856421001	0.233256887854527	0.158728078515084	0.205142136665238	0.259730542027943	0.184029142315662	0.00243935293526653	0.00265758815405793	0.00273623769561311
137	9.72667378427265	0.13	1.95015529894907	1.17804530760029	2.72226529029785	0.153939189446992	9.84739894508935	6.24299724344674	13.451800646732	4.44	3.18	5.57	1.26918484123243	2.00195018182892	2.73471552242541	1.35042606188841	2.13009611548686	2.90976616908532	1.38267848323733	2.18258938132116	2.97979888803774	1.95015529894907	4.67286837194757	0.94637938794361	15.4653213908783	0.0964564817063329	0.146812815393595	0.0775026554331538	0.179111856421001	0.233256887854527	0.158728078515084	0.205142136665238	0.259730542027943	0.184029142315662	0.00243935293526653	0.00265758815405793	0.00273623769561311
137	9.72667378427265	0.13	1.95026510731666	1.17584634622173	2.72468386841159	0.130021233833565	8.86613247420619	5.28544132697767	12.4468236214347	3.98	3.18	5.34	1.18529568765691	1.98828970709258	2.79128372652826	1.27492882510629	2.13864598229116	3.00236313947603	1.30878512737562	2.19610927589668	3.08225059463911	1.95026510731666	4.47761592981522	0.45206222424766	14.5291969005939	0.0964564817063329	0.146812815393595	0.0775026554331538	0.179111856421001	0.233256887854527	0.158728078515084	0.205142136665238	0.259730542027943	0.184029142315662	0.00243935293526653	0.00265758815405793	0.00273623769561311
137	9.72667378427265	0.13	1.95155448257922	1.15243865436765	2.7506703107908	0.155274701718036	10.5066927473325	6.68057005631828	14.3328154383467	4.07	3.13	5.15	1.46881701445784	2.31004374519914	3.15127047594045	1.57629608636681	2.47907865925532	3.38186123214383	1.62140787686633	2.54919945277784	3.47557259504432	1.95155448257922	4.40754299678944	-0.853871747836534	13.2218129737429	0.0964564817063329	0.146812815393595	0.0775026554331538	0.179111856421001	0.233256887854527	0.158728078515084	0.205142136665238	0.259730542027943	0.184029142315662	0.00243935293526653	0.00265758815405793	0.00273623769561311
137	9.72667378427265	0.13	1.97473925226498	1.18030005498945	2.76917844954051	0.152089736438071	9.12370993027787	5.76028357186106	12.4871362886947	3.95	2.9	5.45	1.30044336383427	2.05977151721115	2.81909967058802	1.39987550233534	2.21726202581432	3.03464854929331	1.42648871867534	2.2604552729531	3.09338579363031	1.97473925226498	4.28188899626542	1.01207479902372	14.5886387993125	0.0964564817063329	0.146812815393595	0.0775026554331538	0.179111856421001	0.233256887854527	0.158728078515084	0.205142136665238	0.259730542027943	0.184029142315662	0.00243935293526653	0.00265758815405793	0.00273623769561311
137	9.72667378427265	0.13	1.98252843142061	1.19781751160931	2.76723935123191	0.145584492046007	9.11067768145377	5.66469454868949	12.556660814218	3.76	2.78	5.3	1.33552355301024	2.14795776239712	2.960391971784	1.44512352653149	2.32423029113901	3.20333705574654	1.47157088746229	2.36602047277375	3.26078272834764	1.98252843142061	4.16865617969265	1.08669713783581	14.3673778312498	0.0964564817063329	0.146812815393595	0.0775026554331538	0.179111856421001	0.233256887854527	0.158728078515084	0.205142136665238	0.259730542027943	0.184029142315662	0.00243935293526653	0.00265758815405793	0.00273623769561311
137	9.72667378427265	0.13	1.9935509081615	1.18509010244755	2.80201171387546	0.155656499431622	9.21536154639084	5.86436644642432	12.5663566463574	3.85	2.8	5.22	1.35466158329608	2.12873741385846	2.90281324442084	1.46220939491313	2.29773980765984	3.13327022040656	1.49046611185016	2.34210566781437	3.19421372597571	1.9935509081615	4.20928887612734	1.48260205185767	14.8727816461973	0.0964564817063329	0.146812815393595	0.0775026554331538	0.179111856421001	0.233256887854527	0.158728078515084	0.205142136665238	0.259730542027943	0.184029142315662	0.00243935293526653	0.00265758815405793	0.00273623769561311
137	9.72667378427265	0.13	1.99597319524479	1.18664287573061	2.80530351475897	0.135243455980396	8.61214945431999	5.21209542765543	12.0122034809845	3.88	2.93	5.01	1.19603311878164	1.97625237569708	2.75647163261252	1.28996476305071	2.13145931121153	2.97295385937235	1.32345296221903	2.18343496513423	3.04930873098897	1.99597319524479	4.23394961190404	-0.66806685037091	12.7847402470168	0.0964564817063329	0.146812815393595	0.0775026554331538	0.179111856421001	0.233256887854527	0.158728078515084	0.205142136665238	0.259730542027943	0.184029142315662	0.00243935293526653	0.00265758815405793	0.00273623769561311
137	9.72667378427265	0.13	1.99703845549462	1.18422761307446	2.80984929791478	0.140095651101374	9.85098553946712	6.04052131239147	13.6614497665428	4.04	2.81	5.04	1.3372461022606	2.18080383046652	3.02436155867244	1.43622525770777	2.34222073119304	3.24821620467831	1.468899880006	2.39524204601719	3.32146624529113	1.99703845549462	4.31608391974741	0.0840281592139745	13.7251614983286	0.0964564817063329	0.146812815393595	0.0775026554331538	0.179111856421001	0.233256887854527	0.158728078515084	0.205142136665238	0.259730542027943	0.184029142315662	0.00243935293526653	0.00265758815405793	0.00273623769561311
137	9.72667378427265	0.13	1.99787594465026	1.18924030008792	2.8065115892126	0.163085446042166	9.76142223887138	6.30893948541098	13.2139049923318	4.08	3.08	5.36	1.3843801792726	2.14196371676308	2.89954725425357	1.48534768228365	2.29818433539074	3.11102098849784	1.52221288638713	2.35262329481342	3.1844006971027	1.99787594465026	4.36626112793239	-0.0873073099625482	13.8261032890502	0.0964564817063329	0.146812815393595	0.0775026554331538	0.179111856421001	0.233256887854527	0.158728078515084	0.205142136665238	0.259730542027943	0.184029142315662	0.00243935293526653	0.00265758815405793	0.00273623769561311
137	9.72667378427265	0.13	2.00550579313378	1.18578631543489	2.82522527083267	0.156784065532232	10.832296413601	6.91014424969123	14.7544485775107	4.02	3.08	5.25	1.53591484328491	2.4076899478987	3.2794650525125	1.65036053513916	2.58709425736451	3.52382797958985	1.6932959521595	2.65307846930904	3.61254872576093	2.00550579313378	4.40016934164194	0.804984712478626	14.7657449037905	0.0964564817063329	0.146812815393595	0.0775026554331538	0.179111856421001	0.233256887854527	0.158728078515084	0.205142136665238	0.259730542027943	0.184029142315662	0.00243935293526653	0.00265758815405793	0.00273623769561311
137	9.72667378427265	0.13	2.01745369373521	1.19504199002425	2.83986539744616	0.133467988534963	9.02916329018257	5.4371600761188	12.6211665042463	3.98	2.83	5.27	1.21970757757916	2.02549469393158	2.831281810284	1.31199152615179	2.17874507263293	3.04549861911407	1.338179101731	2.22243869752183	3.10624403860281	2.01745369373521	4.3640265576987	-0.584229322602078	13.1019077499504	0.0964564817063329	0.146812815393595	0.0775026554331538	0.179111856421001	0.233256887854527	0.158728078515084	0.205142136665238	0.259730542027943	0.184029142315662	0.00243935293526653	0.00265758815405793	0.00273623769561311
137	9.72667378427265	0.13	2.02414813354575	1.21863819871552	2.82965806837597	0.139278682055382	9.36918648693766	5.73274754103528	13.00562543284	3.97	3.22	5.44	1.28880160245059	2.10632379528142	2.92384598811225	1.38666268872619	2.26626085173949	3.14585901475279	1.42352616609915	2.32504907736565	3.23047874727166	2.02414813354575	4.4874464951509	0.14132300290901	14.1759928321238	0.0964564817063329	0.146812815393595	0.0775026554331538	0.179111856421001	0.233256887854527	0.158728078515084	0.205142136665238	0.259730542027943	0.184029142315662	0.00243935293526653	0.00265758815405793	0.00273623769561311
137	9.72667378427265	0.13	2.02736035754917	1.22397710105768	2.83074361404065	0.157030630570816	10.2027406759453	6.51197885346701	13.8935024984235	3.82	2.83	5.19	1.51528980764005	2.37410306515713	3.2329163226742	1.63702940225044	2.56484040349219	3.49265140473394	1.67112928813658	2.61732141699619	3.56496805179418	2.02736035754917	4.19800283166105	-0.190571885986156	13.100864374598	0.0964564817063329	0.146812815393595	0.0775026554331538	0.179111856421001	0.233256887854527	0.158728078515084	0.205142136665238	0.259730542027943	0.184029142315662	0.00243935293526653	0.00265758815405793	0.00273623769561311
137	9.72667378427265	0.13	2.0275531516346	1.19426609732146	2.86084020594773	0.133072742583956	9.64514595952058	5.8015206814852	13.488771237556	4.01	3.09	5.9	1.29241313938672	2.14866309262142	3.00491304585612	1.38907621262496	2.30936741506813	3.2296586175113	1.41456149132013	2.35112571788364	3.28944158574293	2.0275531516346	4.54550854025455	1.20168458482972	15.4342734295271	0.0964564817063329	0.146812815393595	0.0775026554331538	0.179111856421001	0.233256887854527	0.158728078515084	0.205142136665238	0.259730542027943	0.184029142315662	0.00243935293526653	0.00265758815405793	0.00273623769561311
137	9.72667378427265	0.13	2.02982750926014	1.21147102710989	2.84818399141039	0.166476084456606	10.6758379153691	6.94616678123303	14.4055090495051	4.32	3.24	5.52	1.44764948538762	2.22494963783784	3.00224979028807	1.54439212024693	2.37363721212041	3.20288230399389	1.58356448571924	2.43590044622756	3.28226832409149	2.02982750926014	4.64393821619724	0.439019200971577	14.8609225096331	0.0964564817063329	0.146812815393595	0.0775026554331538	0.179111856421001	0.233256887854527	0.158728078515084	0.205142136665238	0.259730542027943	0.184029142315662	0.00243935293526653	0.00265758815405793	0.00273623769561311
137	9.72667378427265	0.13	2.03503643212184	1.20407990609146	2.86599295815221	0.154851181580462	9.66501464080451	6.13970466193029	13.1903246196787	3.72	2.76	4.97	1.46216019991645	2.30170676238215	3.14125332484784	1.58411551558065	2.49368666635489	3.40325781712914	1.61965578888933	2.54822103292059	3.47939431715685	2.03503643212184	4.01261287566684	0.334949696382524	13.3363056914958	0.0964564817063329	0.146812815393595	0.0775026554331538	0.179111856421001	0.233256887854527	0.158728078515084	0.205142136665238	0.259730542027943	0.184029142315662	0.00243935293526653	0.00265758815405793	0.00273623769561311
137	9.72667378427265	0.13	2.03526680694507	1.22247126861226	2.84806234527787	0.17335002844653	10.2067716202936	6.72682383310201	13.6867194074852	4.08	3.01	5.22	1.47441526468435	2.23716574916876	2.99991623365317	1.58174678908258	2.4000224530711	3.21829811705963	1.62040103603503	2.45811876469666	3.29640985607119	2.03526680694507	4.37174745719325	-1.0909134077855	12.7204357408978	0.0964564817063329	0.146812815393595	0.0775026554331538	0.179111856421001	0.233256887854527	0.158728078515084	0.205142136665238	0.259730542027943	0.184029142315662	0.00243935293526653	0.00265758815405793	0.00273623769561311
137	9.72667378427265	0.13	2.03764353777797	1.23215617484664	2.8431309007093	0.146741992676713	8.93488389881271	5.57102821603339	12.298739581592	3.94	2.99	5.32	1.2611178849461	2.02259644858386	2.78407501222162	1.35797321720156	2.17793422737897	2.99789523755638	1.38985132255322	2.22596304463222	3.06556471382519	2.03764353777797	4.2814972664957	-0.92896871407897	12.7193831651851	0.0964564817063329	0.146812815393595	0.0775026554331538	0.179111856421001	0.233256887854527	0.158728078515084	0.205142136665238	0.259730542027943	0.184029142315662	0.00243935293526653	0.00265758815405793	0.00273623769561311
137	9.72667378427265	0.13	2.03837636031484	1.22479913944631	2.85195358118337	0.131351925697262	8.8411013049355	5.29136953928058	12.3908330705904	4.03	2.94	5.22	1.17373416544608	1.9611373926425	2.74854061983893	1.2608990394112	2.10677709428057	2.95265514914995	1.28921284450405	2.15463576935465	3.02125081269029	2.03837636031484	4.31425271623285	0.861843778388505	14.6076393098475	0.0964564817063329	0.146812815393595	0.0775026554331538	0.179111856421001	0.233256887854527	0.158728078515084	0.205142136665238	0.259730542027943	0.184029142315662	0.00243935293526653	0.00265758815405793	0.00273623769561311
137	9.72667378427265	0.13	2.04187254884164	1.21611580962702	2.86762928805627	0.150823149377478	9.94565009932996	6.26110642905441	13.6301937696055	4.1	2.98	5.12	1.36510770286557	2.16844797552044	2.97178824817531	1.46360605547717	2.32491076073832	3.18621546599947	1.50103402271434	2.38367471606202	3.26765076611191	2.04187254884164	4.32703187144121	0.0837687055786403	13.8794844509729	0.0964564817063329	0.146812815393595	0.0775026554331538	0.179111856421001	0.233256887854527	0.158728078515084	0.205142136665238	0.259730542027943	0.184029142315662	0.00243935293526653	0.00265758815405793	0.00273623769561311
137	9.72667378427265	0.13	2.04793431708977	1.21290443421189	2.88296419996765	0.115061897277523	8.68849963864735	4.92648110377335	12.4505181735214	4.01	3.07	5.3	1.09678616320067	1.93432715601884	2.77186814883702	1.17873176492611	2.07884904009444	2.97896631526278	1.20801411432533	2.13101854001787	3.05334784168735	2.04793431708977	4.41329099628143	0.55908272209945	14.4277643940756	0.0964564817063329	0.146812815393595	0.0775026554331538	0.179111856421001	0.233256887854527	0.158728078515084	0.205142136665238	0.259730542027943	0.184029142315662	0.00243935293526653	0.00265758815405793	0.00273623769561311
137	9.72667378427265	0.13	2.04960051438934	1.22030804434151	2.87889298443718	0.155415589717488	9.37215696452587	5.96101923422466	12.7832946948271	3.76	2.79	4.8	1.405576245945	2.20990415984104	3.01423207373708	1.52095034849012	2.39130001786579	3.26164968724146	1.55867849108017	2.45082303438897	3.34437291305046	2.04960051438934	3.9843537964212	-0.112090179897884	12.7905193501855	0.0964564817063329	0.146812815393595	0.0775026554331538	0.179111856421001	0.233256887854527	0.158728078515084	0.205142136665238	0.259730542027943	0.184029142315662	0.00243935293526653	0.00265758815405793	0.00273623769561311
137	9.72667378427265	0.13	2.05399740861151	1.2247234894563	2.88327132776672	0.157069062245091	9.47661907596129	6.04902363085583	12.9042145210667	3.88	2.9	5.22	1.38679989195142	2.17261083980069	2.95842178764996	1.49554862541221	2.34298053661328	3.19041244781435	1.52822906951553	2.39543999178414	3.26182281752828	2.05399740861151	4.22371809588847	0.959645094762543	14.3890163623442	0.0964564817063329	0.146812815393595	0.0775026554331538	0.179111856421001	0.233256887854527	0.158728078515084	0.205142136665238	0.259730542027943	0.184029142315662	0.00243935293526653	0.00265758815405793	0.00273623769561311
137	9.72667378427265	0.13	2.05615110566427	1.22671943993538	2.88558277139315	0.138551497238415	9.57256302153277	5.84587751485573	13.2992485282098	4.02	2.79	5.21	1.2992574787073	2.12752047310562	2.95578346750395	1.3960563251091	2.28602756724815	3.17599880938719	1.42346802091559	2.33129387110815	3.23876240779989	2.05615110566427	4.27219428861034	-0.84427545591569	12.7485799495607	0.0964564817063329	0.146812815393595	0.0775026554331538	0.179111856421001	0.233256887854527	0.158728078515084	0.205142136665238	0.259730542027943	0.184029142315662	0.00243935293526653	0.00265758815405793	0.00273623769561311
137	9.72667378427265	0.13	2.05768713066899	1.22049902359628	2.89487523774171	0.131836074383684	8.53194523155185	5.11358948903204	11.9503009740717	3.94	2.93	5.51	1.15754236013856	1.93134158326285	2.70514080638715	1.24643983760782	2.07966565398025	2.91289147035267	1.27135681361089	2.11961809847146	2.96764669661254	2.05768713066899	4.29426118111507	0.316208263406538	13.9220910250702	0.0964564817063329	0.146812815393595	0.0775026554331538	0.179111856421001	0.233256887854527	0.158728078515084	0.205142136665238	0.259730542027943	0.184029142315662	0.00243935293526653	0.00265758815405793	0.00273623769561311
137	9.72667378427265	0.13	2.07428775637275	1.24394222811573	2.90463328462977	0.1541711984995	9.6831397875426	6.1420146573865	13.2242649176987	4.02	2.98	5.32	1.36389005228289	2.15022899940679	2.93656794653069	1.46535770247239	2.31019694079176	3.15503617911112	1.49915592548108	2.36252312036892	3.22779982375028	2.07428775637275	4.34140844535914	0.966425105665271	14.6444563548284	0.0964564817063329	0.146812815393595	0.0775026554331538	0.179111856421001	0.233256887854527	0.158728078515084	0.205142136665238	0.259730542027943	0.184029142315662	0.00243935293526653	0.00265758815405793	0.00273623769561311
137	9.72667378427265	0.13	2.07903284826596	1.25449214112429	2.90357355540762	0.148033043353602	9.66124381730257	6.04256077212084	13.2799268624843	3.68	2.87	5	1.45269866998411	2.32267023420629	3.19264179842848	1.57571752960812	2.51936088272036	3.46300423583259	1.61475039741401	2.58050817423779	3.54927632168961	2.07903284826596	4.10098968841736	-0.0727665750035716	13.1304191473515	0.0964564817063329	0.146812815393595	0.0775026554331538	0.179111856421001	0.233256887854527	0.158728078515084	0.205142136665238	0.259730542027943	0.184029142315662	0.00243935293526653	0.00265758815405793	0.00273623769561311
137	9.72667378427265	0.13	2.08135866750486	1.22281151597193	2.93990581903779	0.160159218849763	10.4596603525024	6.72005689583913	14.1992638091656	3.96	2.87	5.44	1.51210932096156	2.35357381020148	3.19503829944141	1.62709572063565	2.5325482897915	3.43800085894735	1.65827920625088	2.57886761067194	3.49858833102247	2.08135866750486	4.33772631557301	-0.0306393420853546	13.7030529866522	0.0964564817063329	0.146812815393595	0.0775026554331538	0.179111856421001	0.233256887854527	0.158728078515084	0.205142136665238	0.259730542027943	0.184029142315662	0.00243935293526653	0.00265758815405793	0.00273623769561311
137	9.72667378427265	0.13	2.08245981154644	1.23492886828503	2.92999075480785	0.155700368798539	10.293318947322	6.5509692179646	14.0356686766794	3.92	3.05	5.15	1.48918890574176	2.33991274719743	3.1906365886531	1.60435325713616	2.52086664284592	3.43738002855569	1.64689965029628	2.58747451545132	3.52868437124999	2.08245981154644	4.30242710683143	-0.217401932565562	13.6468100296116	0.0964564817063329	0.146812815393595	0.0775026554331538	0.179111856421001	0.233256887854527	0.158728078515084	0.205142136665238	0.259730542027943	0.184029142315662	0.00243935293526653	0.00265758815405793	0.00273623769561311
137	9.72667378427265	0.13	2.08821227485013	1.22908371902321	2.94734083067706	0.148014078635322	9.3719735668831	5.86137466471012	12.8825724690561	4.19	3.18	5.59	1.25480270536088	2.00635148902858	2.75790027269629	1.34259234344631	2.1467216606432	2.95085097784008	1.37507498479787	2.19662163604522	3.01731499497664	2.08821227485013	4.41021034072198	-0.695882488876311	13.2490631147542	0.0964564817063329	0.146812815393595	0.0775026554331538	0.179111856421001	0.233256887854527	0.158728078515084	0.205142136665238	0.259730542027943	0.184029142315662	0.00243935293526653	0.00265758815405793	0.00273623769561311
137	9.72667378427265	0.13	2.09176538300806	1.25955643563795	2.92397433037816	0.145858126349281	10.2201879688862	6.35879468953142	14.081581248241	4.02	2.93	5.03	1.41302309705626	2.27108475133939	3.12914640562252	1.51826922264632	2.44024183834178	3.36221445403724	1.55625570636941	2.50069248488925	3.44832616829804	2.09176538300806	4.29735888799047	0.275137678778414	14.0310811877834	0.0964564817063329	0.146812815393595	0.0775026554331538	0.179111856421001	0.233256887854527	0.158728078515084	0.205142136665238	0.259730542027943	0.184029142315662	0.00243935293526653	0.00265758815405793	0.00273623769561311
137	9.72667378427265	0.13	2.09766064474579	1.26760634781798	2.9277149416736	0.135986442031072	8.96955226892937	5.43960108306806	12.4995034547907	3.83	2.94	5.42	1.26050029667239	2.07848390412245	2.8964675115725	1.36108685026918	2.24434466050148	3.12760247073377	1.38928436379583	2.29003985604919	3.19349679730373	2.09766064474579	4.2835818942325	2.06750663622275	15.6997535994866	0.0964564817063329	0.146812815393595	0.0775026554331538	0.179111856421001	0.233256887854527	0.158728078515084	0.205142136665238	0.259730542027943	0.184029142315662	0.00243935293526653	0.00265758815405793	0.00273623769561311
137	9.72667378427265	0.13	2.10097919324656	1.24326791137293	2.95869047512018	0.129310801195647	8.75356701457782	5.2071916644813	12.2999423646743	3.6	2.74	4.96	1.27738537955331	2.14735297715907	3.01732057476483	1.38909506027768	2.33514291065968	3.28119076104169	1.42070589098648	2.38594913942724	3.35256837097336	2.10097919324656	4.01775243494621	1.28856685778197	14.2487715005734	0.0964564817063329	0.146812815393595	0.0775026554331538	0.179111856421001	0.233256887854527	0.158728078515084	0.205142136665238	0.259730542027943	0.184029142315662	0.00243935293526653	0.00265758815405793	0.00273623769561311
137	9.72667378427265	0.13	2.10764799279198	1.2557053393138	2.95959064627016	0.147175443149081	9.75817303511915	6.09070659037474	13.4256394798636	4.08	3.03	5.43	1.33505801320426	2.13895168178968	2.94284535037509	1.43225339006183	2.29467241657087	3.15709144307991	1.46385045042474	2.34618374692663	3.22599767592889	2.10764799279198	4.33696722083907	0.241042266303111	14.0764415010011	0.0964564817063329	0.146812815393595	0.0775026554331538	0.179111856421001	0.233256887854527	0.158728078515084	0.205142136665238	0.259730542027943	0.184029142315662	0.00243935293526653	0.00265758815405793	0.00273623769561311
137	9.72667378427265	0.13	2.11376568036274	1.26155520722788	2.96597615349759	0.128140568460538	8.25149489815527	4.89104048037679	11.6119493159337	4.01	3	5.23	1.0881782909951	1.83582565968411	2.58347302837312	1.1693917815257	1.9728379591045	2.77628413668329	1.19767844083117	2.02079444920819	2.84290339834246	2.11376568036274	4.16950076498894	0.991047490781265	14.4176306936334	0.0964564817063329	0.146812815393595	0.0775026554331538	0.179111856421001	0.233256887854527	0.158728078515084	0.205142136665238	0.259730542027943	0.184029142315662	0.00243935293526653	0.00265758815405793	0.00273623769561311
137	9.72667378427265	0.13	2.11628174551091	1.24337580530514	2.98918768571669	0.116683785322947	8.75214939597756	4.99245079837796	12.5118479935772	3.81	2.79	5.54	1.16274520006923	2.03838157078445	2.91401794149966	1.25629679360162	2.20238469387847	3.14847259415531	1.27580137903365	2.23621518819854	3.19539125814189	2.11628174551091	4.23523345294377	-0.310236405011494	13.1019645762236	0.0964564817063329	0.146812815393595	0.0775026554331538	0.179111856421001	0.233256887854527	0.158728078515084	0.205142136665238	0.259730542027943	0.184029142315662	0.00243935293526653	0.00265758815405793	0.00273623769561311
137	9.72667378427265	0.13	2.1178131411018	1.25621882660884	2.97940745559476	0.141862385511603	9.43980948538716	5.81493034481284	13.0646886259615	3.88	2.94	5.35	1.33395408103198	2.16550700361002	2.99705992618806	1.43866442411179	2.33549110164907	3.23231777918636	1.46945210014998	2.38479203566381	3.3027660592119	2.1178131411018	4.25813055523709	-0.228800383261478	13.38260167075	0.0964564817063329	0.146812815393595	0.0775026554331538	0.179111856421001	0.233256887854527	0.158728078515084	0.205142136665238	0.259730542027943	0.184029142315662	0.00243935293526653	0.00265758815405793	0.00273623769561311
137	9.72667378427265	0.13	2.1194265825389	1.25304141802412	2.98581174705369	0.137314574839802	9.66264586844752	5.88127358325858	13.4440181536365	3.73	2.84	5.01	1.39754944011893	2.29610561936047	3.19466179860201	1.5137055035533	2.48694437061907	3.46018323768484	1.54975195779738	2.54380799757077	3.5421506448139	2.1194265825389	4.16848719561414	-1.69628049900125	11.728172916487	0.0964564817063329	0.146812815393595	0.0775026554331538	0.179111856421001	0.233256887854527	0.158728078515084	0.205142136665238	0.259730542027943	0.184029142315662	0.00243935293526653	0.00265758815405793	0.00273623769561311
137	9.72667378427265	0.13	2.12324685965985	1.25197796103151	2.99451575828819	0.140047204322375	8.99782280732305	5.5166708404539	12.4789747741922	3.69	2.9	5.09	1.32420516498689	2.15981046897366	2.99541577296042	1.43606343167321	2.34225399193994	3.24844455220668	1.46876577805099	2.39747075746086	3.32746401718471	2.12324685965985	4.08360669059004	0.2430997365942	13.3708664858667	0.0964564817063329	0.146812815393595	0.0775026554331538	0.179111856421001	0.233256887854527	0.158728078515084	0.205142136665238	0.259730542027943	0.184029142315662	0.00243935293526653	0.00265758815405793	0.00273623769561311
137	9.72667378427265	0.13	2.13280763562429	1.28196705113238	2.98364822011621	0.148996086048852	9.98624281421934	6.26004478439914	13.7124408440395	3.88	2.9	5.39	1.43710346472085	2.29251780811913	3.14793215151742	1.5500442427642	2.47268489509885	3.3953255474335	1.58033665621636	2.52303061070838	3.46102926899338	2.13280763562429	4.32787568875212	-0.246593553321808	13.5067688959219	0.0964564817063329	0.146812815393595	0.0775026554331538	0.179111856421001	0.233256887854527	0.158728078515084	0.205142136665238	0.259730542027943	0.184029142315662	0.00243935293526653	0.00265758815405793	0.00273623769561311
137	9.72667378427265	0.13	2.14799201202908	1.26956289991453	3.02642112414363	0.138297380033165	9.85343468658206	6.01331434849251	13.6935550246716	3.88	2.98	5.5	1.37856513218567	2.25892090517373	3.13927667816179	1.48666195438408	2.43604867791791	3.38543540145174	1.5169483550801	2.4878074958901	3.45480932410873	2.14799201202908	4.36399098214112	-0.281170049121243	13.5416251551558	0.0964564817063329	0.146812815393595	0.0775026554331538	0.179111856421001	0.233256887854527	0.158728078515084	0.205142136665238	0.259730542027943	0.184029142315662	0.00243935293526653	0.00265758815405793	0.00273623769561311
137	9.72667378427265	0.13	2.1566966891746	1.29512543223396	3.01826794611524	0.130378877752234	9.03325749862278	5.39082701086337	12.6756879863822	4	3.27	5.19	1.20213775745228	2.01438849549436	2.82663923353643	1.2921999614341	2.16530320261106	3.03840644378802	1.33091215998103	2.22837798626176	3.12731048632119	2.1566966891746	4.29771252605363	-0.558387306748398	13.340133592408	0.0964564817063329	0.146812815393595	0.0775026554331538	0.179111856421001	0.233256887854527	0.158728078515084	0.205142136665238	0.259730542027943	0.184029142315662	0.00243935293526653	0.00265758815405793	0.00273623769561311
137	9.72667378427265	0.13	2.16769290603293	1.31038715530509	3.02499865676078	0.120455132489892	8.87214251288115	5.12905211852163	12.6152329072407	3.78	2.82	4.85	1.20355165883521	2.08188210843884	2.96021255804246	1.30157122677627	2.25143460190711	3.20129797703796	1.33504566856974	2.30884192436561	3.28301568945727	2.16769290603293	4.15130997062803	-0.446686146899329	12.8471366796887	0.0964564817063329	0.146812815393595	0.0775026554331538	0.179111856421001	0.233256887854527	0.158728078515084	0.205142136665238	0.259730542027943	0.184029142315662	0.00243935293526653	0.00265758815405793	0.00273623769561311
137	9.72667378427265	0.13	2.18734021626528	1.30733698472278	3.06734344780778	0.12150055927533	9.00959325842188	5.22715147216524	12.7920350446785	3.88	2.95	5.2	1.19753055248871	2.06408083827487	2.93063112406102	1.29132874801283	2.22575275357067	3.16017675912852	1.32133688032589	2.277545766808	3.23367933867261	2.18734021626528	4.17588772000591	1.59704817090361	14.995187565246	0.0964564817063329	0.146812815393595	0.0775026554331538	0.179111856421001	0.233256887854527	0.158728078515084	0.205142136665238	0.259730542027943	0.184029142315662	0.00243935293526653	0.00265758815405793	0.00273623769561311
137	9.72667378427265	0.13	2.2229610168506	1.33936164391768	3.10656038978352	0.138637353865061	9.38558100345402	5.73300290504562	13.0381591018624	4.08	2.91	5.41	1.25647261519548	2.05698927836931	2.85750594154313	1.34792507439875	2.20670740655339	3.06548973870802	1.37517902374091	2.24999901665174	3.12672057661415	2.2229610168506	4.29536577461674	0.0918088010185768	13.8053583887568	0.0964564817063329	0.146812815393595	0.0775026554331538	0.179111856421001	0.233256887854527	0.158728078515084	0.205142136665238	0.259730542027943	0.184029142315662	0.00243935293526653	0.00265758815405793	0.00273623769561311
137	9.72667378427265	0.13	2.24833576960215	1.35594152710119	3.14073001210312	0.154346301856786	9.59766733183063	6.09015411443362	13.1051805492276	4.1	2.86	5.22	1.32970301915182	2.09552122789536	2.86133943663891	1.42587337694339	2.24707914973499	3.06828492252659	1.45619116249043	2.29448816114504	3.13465132839509	2.24833576960215	4.19657957070563	-0.632853451772308	12.8248922211981	0.0964564817063329	0.146812815393595	0.0775026554331538	0.179111856421001	0.233256887854527	0.158728078515084	0.205142136665238	0.259730542027943	0.184029142315662	0.00243935293526653	0.00265758815405793	0.00273623769561311
137	9.72667378427265	0.13	2.2807962365877	1.37350077556505	3.18809169761034	0.146885575326767	10.0537853425516	6.27084808579297	13.8367225993102	4.17	3.12	5.28	1.34807141581862	2.16130584821147	2.97454028060432	1.44305464117157	2.31358843356148	3.18412222595139	1.47913089172317	2.37445559048751	3.26695522651654	2.2807962365877	4.3656362091839	0.0333266337030459	13.8264541250768	0.0964564817063329	0.146812815393595	0.0775026554331538	0.179111856421001	0.233256887854527	0.158728078515084	0.205142136665238	0.259730542027943	0.184029142315662	0.00243935293526653	0.00265758815405793	0.00273623769561311
[truncated: 1,348 more rows]
