# Supplementary material for: Re-expressing coefficients from regression models for inclusion in a meta-analysis
Source: BMC Med Res Methodol. 2024 Jan 8;24:6. doi: 10.1186/s12874-023-02132-y (PMC10773134; doi:10.1186/s12874-023-02132-y)
Supplement: Supplementary file 2 — Additional file 2. [file 12874_2023_2132_MOESM2_ESM.zip › Supp_Files_R1/simdata/simdata_scenario_138.csv]

ex_no	errsd	rsquare	beta	b_low_ci	b_hi_ci	lrsquare	lbeta	lb_low_ci	lb_hi_ci	x_median	x_25	x_75	rbl	rb	rbu	altl	alt	altu	dzl	dz	dzu	observed_beta	xlog	error	ylog	RelBias_rb	RelBias_rbl	RelBias_rbu	RelBias_alt	RelBias_altl	RelBias_altu	RelBias_dz	RelBias_dzl	RelBias_dzu	MC_SE_RelBias_rb	MC_SE_RelBias_alt	MC_SE_RelBias_dz
138	9.72667378427265	0.13	1.83378855992894	1.7347817762852	1.93279534357268	0.159253891423222	9.55091880428118	9.08356075475497	10.0182768538074	4	2.96	5.43	2.02898366805255	2.13337685429565	2.23777004053874	2.18141243165896	2.29364822627713	2.4058840208953	2.22825053326982	2.3442028053556	2.45527640756921	1.83378855992894	4.4313571138361	-0.0924714755930448	13.7941173855233	0.0942946679495653	0.0976592497459128	0.0912451509149723	0.176357364442671	0.179974278225746	0.173079144272667	0.20128833559802	0.204948497854003	0.19876951588696	0.000348535827320712	0.000380289313371926	0.000456811205408899
138	9.72667378427265	0.14	1.82394529112179	1.72601723446167	1.92187334778192	0.152366952334293	9.07533181666968	8.61946473716656	9.5311988961728	4.02	2.97	5.42	1.91636169343236	2.01771441487105	2.11906713630974	2.05921966882874	2.16812787660139	2.27703608437404	2.10373431495422	2.21458286398331	2.32585308470296	1.82394529112179	4.44193861496615	-0.0697046809298553	13.8197470146618	0.0942946679495653	0.0976592497459128	0.0912451509149723	0.176357364442671	0.179974278225746	0.173079144272667	0.20128833559802	0.204948497854003	0.19876951588696	0.000348535827320712	0.000380289313371926	0.000456811205408899
138	9.72667378427265	0.14	1.84840893340949	1.74877754790347	1.94804031891552	0.150830056490642	9.08450616458211	8.62544362818722	9.54356870097701	3.95	2.92	5.41	1.94545341072919	2.04899414621657	2.15253488170395	2.09397272559183	2.20541794185997	2.3168631581281	2.13773124806385	2.25178837025153	2.36532551571816	1.84840893340949	4.3932299500692	-0.0434239630794657	13.7354915804873	0.0942946679495653	0.0976592497459128	0.0912451509149723	0.176357364442671	0.179974278225746	0.173079144272667	0.20128833559802	0.204948497854003	0.19876951588696	0.000348535827320712	0.000380289313371926	0.000456811205408899
138	9.72667378427265	0.14	1.87594340022548	1.77806886714003	1.97381793331092	0.164493009494036	9.62697730937206	9.16490660283005	10.0890480159141	4.04	3	5.49	2.02841254147081	2.13067981563012	2.23294708978943	2.17848731385462	2.28832096693241	2.3981546200102	2.22450375667614	2.33523167317945	2.44552830005386	1.87594340022548	4.48770689383922	0.120005097647082	14.1237481005954	0.0942946679495653	0.0976592497459128	0.0912451509149723	0.176357364442671	0.179974278225746	0.173079144272667	0.20128833559802	0.204948497854003	0.19876951588696	0.000348535827320712	0.000380289313371926	0.000456811205408899
138	9.72667378427265	0.14	1.87719486227865	1.77957753413927	1.97481219041804	0.165601629577234	9.63116778293097	9.17075164544801	10.0915839204139	3.98	2.98	5.46	2.05569594160471	2.15890183157588	2.26210772154705	2.211036157735	2.32204087871496	2.43304559969493	2.25854190606487	2.36990813982278	2.48555412144661	1.87719486227865	4.44516365906619	-0.063294648822613	13.8208611795157	0.0942946679495653	0.0976592497459128	0.0912451509149723	0.176357364442671	0.179974278225746	0.173079144272667	0.20128833559802	0.204948497854003	0.19876951588696	0.000348535827320712	0.000380289313371926	0.000456811205408899
138	9.72667378427265	0.14	1.88278185506353	1.78353566485694	1.98202804527013	0.152848837652098	9.33724101486728	8.86909091299673	9.80539111673783	4	2.95	5.43	1.97896120874446	2.08341959129571	2.18787797384695	2.12736870082959	2.23966069149463	2.35195268215967	2.1737273928991	2.2850808286904	2.39973974703563	1.88278185506353	4.43194602716439	0.134002947777695	14.0070806472302	0.0942946679495653	0.0976592497459128	0.0912451509149723	0.176357364442671	0.179974278225746	0.173079144272667	0.20128833559802	0.204948497854003	0.19876951588696	0.000348535827320712	0.000380289313371926	0.000456811205408899
138	9.72667378427265	0.14	1.88312260173118	1.7838593919021	1.98238581156026	0.158098716167495	9.33851503538114	8.87956923044675	9.79746084031553	4.02	2.95	5.38	1.97415932736932	2.07619492369776	2.17823052002619	2.1213220368605	2.23096382515736	2.34060561345423	2.16643800910501	2.27734927315779	2.39174530775793	1.88312260173118	4.41906756181433	-0.0581322508266722	13.786297483968	0.0942946679495653	0.0976592497459128	0.0912451509149723	0.176357364442671	0.179974278225746	0.173079144272667	0.20128833559802	0.204948497854003	0.19876951588696	0.000348535827320712	0.000380289313371926	0.000456811205408899
138	9.72667378427265	0.14	1.88506113786878	1.78393800405118	1.98618427168637	0.152780526446529	9.30379636623599	8.83720002615615	9.77039270631582	4.01	2.96	5.43	1.96957872225759	2.07357073563111	2.17756274900464	2.11700099926936	2.22877677839407	2.34055255751877	2.16127175410203	2.27589616368753	2.38851664798437	1.88506113786878	4.43262824672446	0.136072472713978	14.0252698337716	0.0942946679495653	0.0976592497459128	0.0912451509149723	0.176357364442671	0.179974278225746	0.173079144272667	0.20128833559802	0.204948497854003	0.19876951588696	0.000348535827320712	0.000380289313371926	0.000456811205408899
138	9.72667378427265	0.14	1.88886280443867	1.78968029933561	1.98804530954172	0.161042560707431	9.44382292981404	8.9847680225529	9.90287783707517	4.01	2.96	5.44	2.00119777993337	2.10344412162773	2.20569046332209	2.15082908184358	2.26072047160699	2.37061186137041	2.19545445889661	2.3089311869543	2.42112684790356	1.88886280443867	4.44251537432109	0.164759616598571	14.0542190404544	0.0942946679495653	0.0976592497459128	0.0912451509149723	0.176357364442671	0.179974278225746	0.173079144272667	0.20128833559802	0.204948497854003	0.19876951588696	0.000348535827320712	0.000380289313371926	0.000456811205408899
138	9.72667378427265	0.14	1.89142522018264	1.79240972399332	1.99044071637195	0.160328722084467	9.41348311054562	8.9546904106126	9.87227581047865	4.02	2.97	5.43	1.98904586975764	2.09095444314564	2.19286301653365	2.13709370003674	2.24658748973691	2.35608127943707	2.18331075478887	2.29353874313735	2.40675731498006	1.89142522018264	4.44200963202419	-0.168752238042208	13.7300373613751	0.0942946679495653	0.0976592497459128	0.0912451509149723	0.176357364442671	0.179974278225746	0.173079144272667	0.20128833559802	0.204948497854003	0.19876951588696	0.000348535827320712	0.000380289313371926	0.000456811205408899
138	9.72667378427265	0.14	1.89242830322483	1.79373941623739	1.99111719021227	0.160006215230469	9.51420730706034	9.04994931573632	9.97846529838436	3.97	2.97	5.42	2.03165925409644	2.13588238413337	2.24010551417031	2.18556414294476	2.29768251880672	2.40980089466867	2.23232773639285	2.34763496782584	2.46067005623768	1.89242830322483	4.43656972962617	0.134123526779045	14.0257070776923	0.0942946679495653	0.0976592497459128	0.0912451509149723	0.176357364442671	0.179974278225746	0.173079144272667	0.20128833559802	0.204948497854003	0.19876951588696	0.000348535827320712	0.000380289313371926	0.000456811205408899
138	9.72667378427265	0.14	1.89764007654688	1.79923657008799	1.99604358300577	0.160733496501794	9.54938823208193	9.08467026160123	10.0141062025626	4.04	2.98	5.42	2.00969745990122	2.1125016892185	2.21530591853578	2.1582697183844	2.26867402524372	2.37907833210304	2.20596747889615	2.31740769847656	2.43082338997655	1.89764007654688	4.46071578776121	-0.171146501422549	13.7756228242429	0.0942946679495653	0.0976592497459128	0.0912451509149723	0.176357364442671	0.179974278225746	0.173079144272667	0.20128833559802	0.204948497854003	0.19876951588696	0.000348535827320712	0.000380289313371926	0.000456811205408899
138	9.72667378427265	0.14	1.89983094449175	1.80147907080402	1.99818281817948	0.159625581405637	9.38062420890591	8.92223533054468	9.83901308726713	4.01	2.97	5.44	1.98440130512422	2.08635193238019	2.18830255963617	2.13242120732251	2.24197650699858	2.35153180667465	2.17802811747032	2.29006699683517	2.39992441729739	1.89983094449175	4.44635259245858	-0.0468640466442231	13.8657107989198	0.0942946679495653	0.0976592497459128	0.0912451509149723	0.176357364442671	0.179974278225746	0.173079144272667	0.20128833559802	0.204948497854003	0.19876951588696	0.000348535827320712	0.000380289313371926	0.000456811205408899
138	9.72667378427265	0.14	1.8999850494095	1.79909373195408	2.00087636686491	0.154686574173313	9.36149544253881	8.89543207286954	9.82755881220809	3.97	2.95	5.36	1.99627578503813	2.10086778366647	2.2054597822948	2.14741319879484	2.25992382484471	2.37243445089457	2.19388507473922	2.30815246978673	2.42168880933096	1.8999850494095	4.39537458842542	0.19572018904295	13.9928683877583	0.0942946679495653	0.0976592497459128	0.0912451509149723	0.176357364442671	0.179974278225746	0.173079144272667	0.20128833559802	0.204948497854003	0.19876951588696	0.000348535827320712	0.000380289313371926	0.000456811205408899
138	9.72667378427265	0.14	1.90217831816595	1.80320217566317	2.00115446066874	0.15776107420189	9.36234685979938	8.90164536414719	9.82304835545157	4.03	2.98	5.45	1.97149150483029	2.07352534776444	2.17555919069859	2.11752076000506	2.227112295199	2.33670383039293	2.16127102569823	2.27446075586952	2.38587762875532	1.90217831816595	4.45554631245832	0.188374376619266	14.1240120388287	0.0942946679495653	0.0976592497459128	0.0912451509149723	0.176357364442671	0.179974278225746	0.173079144272667	0.20128833559802	0.204948497854003	0.19876951588696	0.000348535827320712	0.000380289313371926	0.000456811205408899
138	9.72667378427265	0.14	1.90242302125557	1.80350255442657	2.00134348808456	0.16141880687845	9.48074838922388	9.02053920500332	9.94095757344444	4.04	2.99	5.45	1.9960959046623	2.09793257396042	2.19976924325853	2.14373475668417	2.25310365372435	2.36247255076452	2.18836196437295	2.30107457289693	2.41153992183704	1.90242302125557	4.46040695738454	0.0766167461226057	14.0130718370998	0.0942946679495653	0.0976592497459128	0.0912451509149723	0.176357364442671	0.179974278225746	0.173079144272667	0.20128833559802	0.204948497854003	0.19876951588696	0.000348535827320712	0.000380289313371926	0.000456811205408899
138	9.72667378427265	0.14	1.90696065593878	1.80595691580346	2.0079643960741	0.157313015932217	9.44935744837607	8.98358879162525	9.91512610512689	3.98	2.94	5.45	2.01146892158863	2.115756773519	2.22004462544937	2.16318320066477	2.27533692419883	2.38749064773288	2.20575938936006	2.3222801538376	2.43691262172558	1.90696065593878	4.42684155549126	0.101747528706031	13.9701020731882	0.0942946679495653	0.0976592497459128	0.0912451509149723	0.176357364442671	0.179974278225746	0.173079144272667	0.20128833559802	0.204948497854003	0.19876951588696	0.000348535827320712	0.000380289313371926	0.000456811205408899
138	9.72667378427265	0.14	1.90812836654353	1.80842459446252	2.00783213862455	0.156500574645057	9.37065462440562	8.90734478186079	9.83396446695044	3.99	2.92	5.45	1.99060580187832	2.09414588966241	2.1976859774465	2.14027392599482	2.25159890554145	2.36292388508808	2.18281906107359	2.29578666268522	2.40679483545799	1.90812836654353	4.41930291945341	-0.0360892959347183	13.7966476064824	0.0942946679495653	0.0976592497459128	0.0912451509149723	0.176357364442671	0.179974278225746	0.173079144272667	0.20128833559802	0.204948497854003	0.19876951588696	0.000348535827320712	0.000380289313371926	0.000456811205408899
138	9.72667378427265	0.14	1.90952444078787	1.80952403650477	2.00952484507097	0.157826005135552	9.46190343828511	8.99641670154371	9.92739017502651	4.01	2.95	5.4	2.00284673911749	2.10647673133706	2.21010672355663	2.15248401766284	2.26385644454231	2.37522887142178	2.1987588458991	2.31175938273981	2.42556095127711	1.90952444078787	4.43090811946391	-0.100550300137093	13.7543084333043	0.0942946679495653	0.0976592497459128	0.0912451509149723	0.176357364442671	0.179974278225746	0.173079144272667	0.20128833559802	0.204948497854003	0.19876951588696	0.000348535827320712	0.000380289313371926	0.000456811205408899
138	9.72667378427265	0.14	1.91018269690086	1.8098066480082	2.01055874579353	0.163320013696237	9.66764237165764	9.20162969486133	10.1336550484539	4.02	2.97	5.46	2.04317850161718	2.14665441993663	2.25013033825608	2.19516665270989	2.30633994719865	2.4175132416874	2.2410837333895	2.35308961458838	2.4673721302541	1.91018269690086	4.44524789002681	-0.0207602804711481	13.9067312319115	0.0942946679495653	0.0976592497459128	0.0912451509149723	0.176357364442671	0.179974278225746	0.173079144272667	0.20128833559802	0.204948497854003	0.19876951588696	0.000348535827320712	0.000380289313371926	0.000456811205408899
138	9.72667378427265	0.14	1.9134945976323	1.81441287704464	2.01257631821997	0.161454468095346	9.46780908817437	9.00828852501973	9.927329651329	3.99	2.95	5.44	2.01588164322815	2.11871350361722	2.22154536400629	2.16778925282926	2.27837005133432	2.38895084983939	2.21387703571569	2.32440170834631	2.43772833689774	1.9134945976323	4.42460483647536	0.0911057345421927	13.9596810700847	0.0942946679495653	0.0976592497459128	0.0912451509149723	0.176357364442671	0.179974278225746	0.173079144272667	0.20128833559802	0.204948497854003	0.19876951588696	0.000348535827320712	0.000380289313371926	0.000456811205408899
138	9.72667378427265	0.14	1.91390403696266	1.81291528259785	2.01489279132747	0.15791845209078	9.44113892666514	8.97683517539326	9.90544267793701	3.99	2.95	5.44	2.0057582684459	2.10950096506317	2.21324366168043	2.15651867188572	2.26805906329104	2.37959945469635	2.19854568539486	2.31364628609376	2.42742802565118	1.91390403696266	4.41919344082822	0.069213420188444	13.9218317698241	0.0942946679495653	0.0976592497459128	0.0912451509149723	0.176357364442671	0.179974278225746	0.173079144272667	0.20128833559802	0.204948497854003	0.19876951588696	0.000348535827320712	0.000380289313371926	0.000456811205408899
138	9.72667378427265	0.14	1.91560325955975	1.81411248146452	2.01709403765498	0.153915939615958	9.39365383305192	8.92460649297405	9.8627011731298	3.99	2.94	5.39	1.99405911390307	2.09886016301046	2.20366121211784	2.14393651074536	2.25661461240201	2.36929271405866	2.19007700090403	2.30492214498348	2.41946793297352	1.91560325955975	4.41987403143552	-0.183841200814988	13.6760913153135	0.0942946679495653	0.0976592497459128	0.0912451509149723	0.176357364442671	0.179974278225746	0.173079144272667	0.20128833559802	0.204948497854003	0.19876951588696	0.000348535827320712	0.000380289313371926	0.000456811205408899
138	9.72667378427265	0.14	1.91751736682982	1.81685474687828	2.01817998678137	0.162728110164886	9.6062592155551	9.14219996505281	10.0703184660574	4.01	2.97	5.41	2.03566238915577	2.13899287483738	2.24232336051899	2.18779611387975	2.29884892706912	2.40990174025849	2.23405159581047	2.34873390305877	2.46002237368962	1.91751736682982	4.42485483723669	-0.0249850598175041	13.8507076776037	0.0942946679495653	0.0976592497459128	0.0912451509149723	0.176357364442671	0.179974278225746	0.173079144272667	0.20128833559802	0.204948497854003	0.19876951588696	0.000348535827320712	0.000380289313371926	0.000456811205408899
138	9.72667378427265	0.14	1.92144593448697	1.82203026360864	2.0208616053653	0.165095521983362	9.57412498921094	9.11559577707508	10.0326542013468	4.02	2.97	5.49	2.02620979129623	2.12813142120895	2.23005305112167	2.17720001933494	2.28671670194591	2.39623338455688	2.22138274205899	2.33485844685117	2.44411100854421	1.92144593448697	4.45585414767528	0.133605240853711	14.0648959233701	0.0942946679495653	0.0976592497459128	0.0912451509149723	0.176357364442671	0.179974278225746	0.173079144272667	0.20128833559802	0.204948497854003	0.19876951588696	0.000348535827320712	0.000380289313371926	0.000456811205408899
138	9.72667378427265	0.14	1.92173017132084	1.82029373189409	2.0231666107476	0.154162831833661	9.41951561647844	8.94962228551128	9.88940894744561	3.98	2.99	5.34	2.00663279028524	2.11198956800999	2.21734634573474	2.15832864494641	2.27165010186841	2.38497155879041	2.20684857956072	2.32249085864516	2.43754859408783	1.92173017132084	4.4053540898559	0.0603351651062587	13.9060763193263	0.0942946679495653	0.0976592497459128	0.0912451509149723	0.176357364442671	0.179974278225746	0.173079144272667	0.20128833559802	0.204948497854003	0.19876951588696	0.000348535827320712	0.000380289313371926	0.000456811205408899
138	9.72667378427265	0.14	1.92248839039314	1.82089929886421	2.02407748192206	0.156617576559691	9.5005836716802	9.03105785350621	9.97010948985419	4.02	2.97	5.45	2.00514278923912	2.10939041160461	2.2136380339701	2.15428161871524	2.26628298732697	2.37828435593871	2.19838115152251	2.31414008716956	2.42695971149192	1.92248839039314	4.44992356680056	-0.212510996488884	13.7063362142855	0.0942946679495653	0.0976592497459128	0.0912451509149723	0.176357364442671	0.179974278225746	0.173079144272667	0.20128833559802	0.204948497854003	0.19876951588696	0.000348535827320712	0.000380289313371926	0.000456811205408899
138	9.72667378427265	0.14	1.92556059536742	1.82580098995935	2.02532020077549	0.160745259836662	9.54299362433997	9.07860709288471	10.0073801557952	4.05	2.99	5.46	2.00307302969146	2.10553369650885	2.20799436332623	2.1505067144326	2.26050887046481	2.37051102649701	2.19686331731765	2.30795751272136	2.41940750057334	1.92556059536742	4.46535061687734	0.0698346759724264	14.0328508027228	0.0942946679495653	0.0976592497459128	0.0912451509149723	0.176357364442671	0.179974278225746	0.173079144272667	0.20128833559802	0.204948497854003	0.19876951588696	0.000348535827320712	0.000380289313371926	0.000456811205408899
138	9.72667378427265	0.14	1.9258048453049	1.82552174035984	2.02608795024995	0.161658950300001	9.57354552911611	9.10924362610966	10.0378474321226	4	2.97	5.35	2.03272554775838	2.13633440694059	2.23994326612281	2.18518724098041	2.29656713552012	2.40794703005984	2.23387448396046	2.34625666815294	2.46165775779255	1.9258048453049	4.42119988301587	0.0708116519686264	13.9313255128863	0.0942946679495653	0.0976592497459128	0.0912451509149723	0.176357364442671	0.179974278225746	0.173079144272667	0.20128833559802	0.204948497854003	0.19876951588696	0.000348535827320712	0.000380289313371926	0.000456811205408899
138	9.72667378427265	0.14	1.92610136158229	1.82570932344147	2.0264933997231	0.159338916660648	9.40033604388057	8.94049250528849	9.86017958247265	3.98	2.96	5.41	2.00324518660803	2.10627970676813	2.20931422692823	2.15451738330333	2.26533240796895	2.37614743263457	2.19993568264186	2.31444571490268	2.42524719227788	1.92610136158229	4.41063965613328	0.0912627398006691	13.9172970728988	0.0942946679495653	0.0976592497459128	0.0912451509149723	0.176357364442671	0.179974278225746	0.173079144272667	0.20128833559802	0.204948497854003	0.19876951588696	0.000348535827320712	0.000380289313371926	0.000456811205408899
138	9.72667378427265	0.14	1.92625980873178	1.82627742343463	2.02624219402892	0.16552395310378	9.67197802532082	9.20948095968693	10.1344750909547	4.01	2.94	5.44	2.05258063439928	2.15566055003645	2.25874046567361	2.20621934126335	2.31701494157411	2.42781054188487	2.25077304552068	2.36482774976179	2.4779407058459	1.92625980873178	4.43277657156844	0.053571505562336	13.9268821085912	0.0942946679495653	0.0976592497459128	0.0912451509149723	0.176357364442671	0.179974278225746	0.173079144272667	0.20128833559802	0.204948497854003	0.19876951588696	0.000348535827320712	0.000380289313371926	0.000456811205408899
138	9.72667378427265	0.14	1.92649119926428	1.82657503283159	2.02640736569696	0.162435347208116	9.49216424632361	9.03312342061871	9.95120507202852	4.01	2.97	5.43	2.01215008123844	2.1144025349828	2.21665498872716	2.16262288982306	2.27252199678829	2.38242110375352	2.20746595812609	2.32086050677298	2.43081917188083	1.92649119926428	4.43232688216586	-0.0975290781041771	13.790537117098	0.0942946679495653	0.0976592497459128	0.0912451509149723	0.176357364442671	0.179974278225746	0.173079144272667	0.20128833559802	0.204948497854003	0.19876951588696	0.000348535827320712	0.000380289313371926	0.000456811205408899
138	9.72667378427265	0.14	1.92807623563023	1.82706889705934	2.02908357420111	0.159388163437411	9.4851056102806	9.02120060755798	9.94901061300322	3.98	2.92	5.38	2.02317258290663	2.1272119368032	2.23125129069976	2.17618022148164	2.28808781953744	2.39999541759324	2.22177858837431	2.33394915602873	2.45109739996001	1.92807623563023	4.39652705890885	0.244232558199314	14.0228226011971	0.0942946679495653	0.0976592497459128	0.0912451509149723	0.176357364442671	0.179974278225746	0.173079144272667	0.20128833559802	0.204948497854003	0.19876951588696	0.000348535827320712	0.000380289313371926	0.000456811205408899
138	9.72667378427265	0.14	1.92937593695809	1.8292037943308	2.02954807958539	0.158893386516087	9.459306079289	8.99580680396162	9.92280535461638	4.06	3	5.49	1.97932816329126	2.0813109191811	2.18329367507094	2.12434372169345	2.23379824834219	2.34325277499094	2.16826970786952	2.28016988270623	2.39334522097544	1.92937593695809	4.47979482626962	-0.109561015609597	13.8945540376935	0.0942946679495653	0.0976592497459128	0.0912451509149723	0.176357364442671	0.179974278225746	0.173079144272667	0.20128833559802	0.204948497854003	0.19876951588696	0.000348535827320712	0.000380289313371926	0.000456811205408899
138	9.72667378427265	0.14	1.93194449730965	1.83078524223105	2.03310375238826	0.159527115409107	9.53423213384726	9.06816606418624	10.0002982035083	3.96	2.93	5.34	2.04030861265746	2.14517200060889	2.25003538856033	2.19544127687992	2.30827783940474	2.42111440192956	2.24504571135306	2.35756501090897	2.47449409458143	1.93194449730965	4.38266058948708	-0.0141784733799462	13.7504408447392	0.0942946679495653	0.0976592497459128	0.0912451509149723	0.176357364442671	0.179974278225746	0.173079144272667	0.20128833559802	0.204948497854003	0.19876951588696	0.000348535827320712	0.000380289313371926	0.000456811205408899
138	9.72667378427265	0.14	1.93221572067573	1.83189530992818	2.03253613142327	0.16156840108954	9.53050982689735	9.06814061613807	9.99287903765663	4.04	2.95	5.45	2.00609958293064	2.10838722051021	2.21067485808979	2.15441309931601	2.26426299319695	2.37411288707789	2.19768839137515	2.30976364915641	2.42445345347738	1.93221572067573	4.43963423815496	-0.132814325343347	13.7696495829908	0.0942946679495653	0.0976592497459128	0.0912451509149723	0.176357364442671	0.179974278225746	0.173079144272667	0.20128833559802	0.204948497854003	0.19876951588696	0.000348535827320712	0.000380289313371926	0.000456811205408899
138	9.72667378427265	0.14	1.93312420960894	1.83149627026322	2.03475214895466	0.154692836623955	9.34119770445692	8.87615599665684	9.80623941225699	4	2.96	5.43	1.97884171728405	2.08251767025495	2.18619362322586	2.12702949010855	2.23846933264779	2.34990917518703	2.17157402636861	2.28555016971406	2.39865114942979	1.93312420960894	4.41829303851712	-0.264457783372262	13.5934456943171	0.0942946679495653	0.0976592497459128	0.0912451509149723	0.176357364442671	0.179974278225746	0.173079144272667	0.20128833559802	0.204948497854003	0.19876951588696	0.000348535827320712	0.000380289313371926	0.000456811205408899
138	9.72667378427265	0.14	1.9339246070756	1.83382411938134	2.03402509476986	0.159216595788496	9.36438250145832	8.90608845974733	9.8226765431693	4.04	2.96	5.5	1.97181244750909	2.07327897797858	2.17474550844808	2.11778372773896	2.22676172278604	2.33573971783313	2.15963778162188	2.27168167090551	2.3816227347018	1.9339246070756	4.45018857126972	-0.0234431668672922	13.9024033947799	0.0942946679495653	0.0976592497459128	0.0912451509149723	0.176357364442671	0.179974278225746	0.173079144272667	0.20128833559802	0.204948497854003	0.19876951588696	0.000348535827320712	0.000380289313371926	0.000456811205408899
138	9.72667378427265	0.14	1.93394461416279	1.8325141406313	2.03537508769428	0.159372737716484	9.4693710086705	9.0062089036784	9.9325331136626	4	2.95	5.42	2.00848843867381	2.11177892894087	2.21506941920792	2.15897749445985	2.27000718205195	2.38103686964405	2.2052216162474	2.31851093463761	2.42983523456652	1.93394461416279	4.41922576587006	-0.00391225845454134	13.8592764313809	0.0942946679495653	0.0976592497459128	0.0912451509149723	0.176357364442671	0.179974278225746	0.173079144272667	0.20128833559802	0.204948497854003	0.19876951588696	0.000348535827320712	0.000380289313371926	0.000456811205408899
138	9.72667378427265	0.14	1.93481047774391	1.83373613759699	2.03588481789083	0.160688241847102	9.58926900784326	9.1225319608959	10.0560060547906	3.97	2.93	5.37	2.050086572443	2.1549753639441	2.25986415544519	2.20565487333952	2.31850302192156	2.43135117050359	2.2519208969884	2.36653340167103	2.48154496001769	1.93481047774391	4.39068961557338	-0.0478001803182329	13.7428090644367	0.0942946679495653	0.0976592497459128	0.0912451509149723	0.176357364442671	0.179974278225746	0.173079144272667	0.20128833559802	0.204948497854003	0.19876951588696	0.000348535827320712	0.000380289313371926	0.000456811205408899
138	9.72667378427265	0.14	1.93525093990919	1.83428648957109	2.03621539024729	0.156900078212164	9.35992557042983	8.89784521287627	9.8220059279834	4.03	2.99	5.44	1.97217701580304	2.07459554959619	2.17701408338934	2.11844554219513	2.22846005134603	2.33847456049693	2.16445995628539	2.27642780699418	2.3873894540418	1.93525093990919	4.44539117024893	-0.0864328211638623	13.8284236188343	0.0942946679495653	0.0976592497459128	0.0912451509149723	0.176357364442671	0.179974278225746	0.173079144272667	0.20128833559802	0.204948497854003	0.19876951588696	0.000348535827320712	0.000380289313371926	0.000456811205408899
138	9.72667378427265	0.14	1.93860429574404	1.83758809155966	2.03962049992842	0.159655365234237	9.55111240436499	9.08444434068775	10.0177804680422	3.97	2.97	5.35	2.04040982471832	2.14522571287833	2.25004160103833	2.19510376171701	2.30786628010936	2.42062879850171	2.24425078716206	2.35698967193293	2.4735357770053	1.93860429574404	4.39484248892519	0.0304260258116985	13.8462345816376	0.0942946679495653	0.0976592497459128	0.0912451509149723	0.176357364442671	0.179974278225746	0.173079144272667	0.20128833559802	0.204948497854003	0.19876951588696	0.000348535827320712	0.000380289313371926	0.000456811205408899
138	9.72667378427265	0.14	1.93913091370108	1.83849002581584	2.03977180158632	0.159890760098077	9.50873275611112	9.04454251413052	9.97292299809172	4.02	2.98	5.47	2.00700021362809	2.11000486127761	2.21300950892714	2.15613671237665	2.26679544615978	2.37745417994291	2.20069808137306	2.31546906935871	2.42680332177984	1.93913091370108	4.44934478135591	-0.000294021248728882	13.9393151700414	0.0942946679495653	0.0976592497459128	0.0912451509149723	0.176357364442671	0.179974278225746	0.173079144272667	0.20128833559802	0.204948497854003	0.19876951588696	0.000348535827320712	0.000380289313371926	0.000456811205408899
138	9.72667378427265	0.14	1.94155372523079	1.84110106377897	2.04200638668262	0.159819020528099	9.44039460101856	8.979417336852	9.90137186518511	3.97	2.95	5.44	2.01860529559798	2.12223464165565	2.22586398771332	2.17187006140851	2.28336757638918	2.39486509136985	2.21744934813188	2.33103289566613	2.44380910862243	1.94155372523079	4.41999674801163	0.0740018556294965	13.9174781559187	0.0942946679495653	0.0976592497459128	0.0912451509149723	0.176357364442671	0.179974278225746	0.173079144272667	0.20128833559802	0.204948497854003	0.19876951588696	0.000348535827320712	0.000380289313371926	0.000456811205408899
138	9.72667378427265	0.14	1.94359920730778	1.84209659627752	2.04510181833805	0.162037238998028	9.64178894261954	9.17482888837568	10.1087489968634	3.96	2.96	5.32	2.06415849019961	2.16921544246307	2.27427239472654	2.2210858531029	2.33412974559001	2.44717363807713	2.27172078092479	2.38662125459834	2.50030026735029	1.94359920730778	4.39999725917537	0.0846543171184594	13.9088441476247	0.0942946679495653	0.0976592497459128	0.0912451509149723	0.176357364442671	0.179974278225746	0.173079144272667	0.20128833559802	0.204948497854003	0.19876951588696	0.000348535827320712	0.000380289313371926	0.000456811205408899
138	9.72667378427265	0.14	1.94495806472712	1.84406967857833	2.0458464508759	0.163310639100862	9.69034546117805	9.22322239607136	10.1574685262847	3.98	2.97	5.36	2.06659839267619	2.17126417368811	2.27592995470004	2.22265505753258	2.33522454773503	2.44779403793747	2.2714064358364	2.3869144091547	2.50282194238205	1.94495806472712	4.41728485027807	-0.105679846457005	13.76262031792	0.0942946679495653	0.0976592497459128	0.0912451509149723	0.176357364442671	0.179974278225746	0.173079144272667	0.20128833559802	0.204948497854003	0.19876951588696	0.000348535827320712	0.000380289313371926	0.000456811205408899
138	9.72667378427265	0.14	1.94620582088463	1.84419986725382	2.04821177451545	0.159707796787799	9.53693610586866	9.07105172720433	10.002820484533	4.04	2.96	5.43	2.00460963592524	2.10756531766794	2.21052099941063	2.15255046685115	2.26310431076597	2.37365815468079	2.19703227140553	2.31064539739753	2.42085049685887	1.94620582088463	4.43878673715954	0.0284117059451178	13.940205713149	0.0942946679495653	0.0976592497459128	0.0912451509149723	0.176357364442671	0.179974278225746	0.173079144272667	0.20128833559802	0.204948497854003	0.19876951588696	0.000348535827320712	0.000380289313371926	0.000456811205408899
138	9.72667378427265	0.14	1.94783268328091	1.84705256361892	2.0486128029429	0.160017299411047	9.51502484245207	9.05074610259328	9.97930358231086	3.96	2.96	5.39	2.03945407312056	2.14407253842001	2.24869100371946	2.19490730022826	2.30750009466814	2.42009288910802	2.24003148212117	2.35819333977656	2.47159047345716	1.94783268328091	4.40154547023567	-0.0289522475786165	13.7944696774708	0.0942946679495653	0.0976592497459128	0.0912451509149723	0.176357364442671	0.179974278225746	0.173079144272667	0.20128833559802	0.204948497854003	0.19876951588696	0.000348535827320712	0.000380289313371926	0.000456811205408899
138	9.72667378427265	0.14	1.94947104640632	1.84786482333846	2.05107726947419	0.164237087949084	9.61036314063693	9.14865992884609	10.0720663524278	4	2.94	5.35	2.04296804868595	2.14607002394795	2.24917199920995	2.19637808144685	2.30722216379311	2.41806624613938	2.24397994596586	2.35618210754862	2.4707461085496	1.94947104640632	4.3988443177538	0.080230436128062	13.903007922717	0.0942946679495653	0.0976592497459128	0.0912451509149723	0.176357364442671	0.179974278225746	0.173079144272667	0.20128833559802	0.204948497854003	0.19876951588696	0.000348535827320712	0.000380289313371926	0.000456811205408899
138	9.72667378427265	0.14	1.94987727188983	1.84820441148495	2.05155013229471	0.159429915247911	9.58310936761514	9.11448413424579	10.0517346009845	4.01	2.98	5.45	2.0305222346451	2.13492243349968	2.23932263235427	2.1823998501065	2.29460890374001	2.40681795737353	2.22666905471966	2.34319150389262	2.45642146780411	1.94987727188983	4.42672340793094	0.0933770816013176	13.9871033293547	0.0942946679495653	0.0976592497459128	0.0912451509149723	0.176357364442671	0.179974278225746	0.173079144272667	0.20128833559802	0.204948497854003	0.19876951588696	0.000348535827320712	0.000380289313371926	0.000456811205408899
138	9.72667378427265	0.14	1.95025191389808	1.84911972733238	2.05138410046378	0.157955262158426	9.48317701827912	9.0168704218886	9.94948361466965	4	2.96	5.4	2.01297034766783	2.11707091777001	2.22117148787218	2.16405709720306	2.27597110418955	2.38788511117604	2.21012261639411	2.32491891366593	2.43959296796518	1.95025191389808	4.41760091473989	-0.0320433384151782	13.8184088430755	0.0942946679495653	0.0976592497459128	0.0912451509149723	0.176357364442671	0.179974278225746	0.173079144272667	0.20128833559802	0.204948497854003	0.19876951588696	0.000348535827320712	0.000380289313371926	0.000456811205408899
138	9.72667378427265	0.14	1.95101336918458	1.85000948876097	2.05201724960818	0.166159321273105	9.65451038175416	9.19390754736925	10.1151132161391	3.99	2.94	5.46	2.05629543725146	2.15931316957592	2.26233090190039	2.21110822463709	2.3218818766618	2.43265552868652	2.25517309740642	2.36836677766284	2.48252321512489	1.95101336918458	4.42083222755718	-0.0740149413637155	13.7691338434422	0.0942946679495653	0.0976592497459128	0.0912451509149723	0.176357364442671	0.179974278225746	0.173079144272667	0.20128833559802	0.204948497854003	0.19876951588696	0.000348535827320712	0.000380289313371926	0.000456811205408899
138	9.72667378427265	0.14	1.9520097164758	1.85044334697571	2.05357608597588	0.160567735065498	9.61256052996094	9.14448068230558	10.0806403776163	3.97	2.93	5.39	2.05534111637693	2.16054815765759	2.26575519893825	2.21134854921903	2.32454116539834	2.43773378157765	2.25703142766168	2.37178604824776	2.48697880953639	1.9520097164758	4.4053013210941	-0.126671590565569	13.7052518467216	0.0942946679495653	0.0976592497459128	0.0912451509149723	0.176357364442671	0.179974278225746	0.173079144272667	0.20128833559802	0.204948497854003	0.19876951588696	0.000348535827320712	0.000380289313371926	0.000456811205408899
138	9.72667378427265	0.14	1.95408166675762	1.85159788333138	2.05656545018386	0.157175499412036	9.54157567470087	9.07101739613519	10.0121339532666	4.03	2.98	5.45	2.01105539394459	2.11537872648257	2.21970205902054	2.16026853614881	2.27233228812033	2.38439604009184	2.20510477777971	2.31396825764524	2.43380812094408	1.95408166675762	4.43307227220654	-0.173201226227541	13.735265517095	0.0942946679495653	0.0976592497459128	0.0912451509149723	0.176357364442671	0.179974278225746	0.173079144272667	0.20128833559802	0.204948497854003	0.19876951588696	0.000348535827320712	0.000380289313371926	0.000456811205408899
138	9.72667378427265	0.14	1.95436396273062	1.85258484769579	2.05614307776544	0.160611976145538	9.73868721318378	9.26454348882517	10.2128309375424	3.97	2.99	5.34	2.08066220257292	2.18714698804023	2.29363177350754	2.23838297026686	2.35293963885429	2.46749630744173	2.28971896460977	2.40525512776821	2.52625315135519	1.95436396273062	4.41457806971514	-0.0136374446760711	13.841224546127	0.0942946679495653	0.0976592497459128	0.0912451509149723	0.176357364442671	0.179974278225746	0.173079144272667	0.20128833559802	0.204948497854003	0.19876951588696	0.000348535827320712	0.000380289313371926	0.000456811205408899
138	9.72667378427265	0.14	1.95513367359139	1.85380898274922	2.05645836443357	0.16238621293304	9.5831293066926	9.11960570989613	10.0466529034891	3.99	2.96	5.37	2.03783417418328	2.14141148400789	2.2449887938325	2.19102741201873	2.30239109801631	2.41375478401389	2.23754056001641	2.35239100019739	2.46689194631403	1.95513367359139	4.4062718233006	-0.00737452104125595	13.8337748943604	0.0942946679495653	0.0976592497459128	0.0912451509149723	0.176357364442671	0.179974278225746	0.173079144272667	0.20128833559802	0.204948497854003	0.19876951588696	0.000348535827320712	0.000380289313371926	0.000456811205408899
138	9.72667378427265	0.14	1.96158677217465	1.85991561747777	2.06325792687154	0.160145114237432	9.57529967969336	9.10830189261371	10.042297466773	3.96	2.94	5.4	2.05064975196798	2.15578997541853	2.26093019886908	2.20673341530303	2.31987630777313	2.43301920024324	2.25314764944647	2.36879998626698	2.48305761373079	1.96158677217465	4.39722994337901	0.0182303671585757	13.8194540076097	0.0942946679495653	0.0976592497459128	0.0912451509149723	0.176357364442671	0.179974278225746	0.173079144272667	0.20128833559802	0.204948497854003	0.19876951588696	0.000348535827320712	0.000380289313371926	0.000456811205408899
138	9.72667378427265	0.14	1.96368379171151	1.86210702145361	2.06526056196941	0.159095683954336	9.52454707750885	9.05820393770598	9.99089021731172	4.01	2.96	5.47	2.01712168005508	2.12096907233178	2.22481646460848	2.16788993249599	2.27949932049606	2.39110870849614	2.2119861137907	2.32651398966376	2.44121742556375	1.96368379171151	4.43719331502197	-0.0309557410287305	13.8712764705561	0.0942946679495653	0.0976592497459128	0.0912451509149723	0.176357364442671	0.179974278225746	0.173079144272667	0.20128833559802	0.204948497854003	0.19876951588696	0.000348535827320712	0.000380289313371926	0.000456811205408899
138	9.72667378427265	0.14	1.97085404785702	1.86881273902656	2.07289535668747	0.166528829961883	9.74215380143785	9.27798844293363	10.2063191599421	3.93	2.91	5.36	2.10434333766427	2.2096208216524	2.31489830564052	2.26647621353721	2.37986498855762	2.49325376357803	2.31163327199524	2.42827900859337	2.54592666091176	1.97085404785702	4.37577334057005	-0.113171088548358	13.6388287139266	0.0942946679495653	0.0976592497459128	0.0912451509149723	0.176357364442671	0.179974278225746	0.173079144272667	0.20128833559802	0.204948497854003	0.19876951588696	0.000348535827320712	0.000380289313371926	0.000456811205408899
138	9.72667378427265	0.14	1.98209039085683	1.87895258087138	2.08522820084227	0.158668065778026	9.59845513128615	9.12774079021167	10.0691694723606	4	2.94	5.39	2.03726641387927	2.14232751712957	2.24738862037986	2.19012010538612	2.303063819058	2.41600753272988	2.2371196819594	2.352811521583	2.4667477068636	1.98209039085683	4.39886505534122	0.0469460885144681	13.856828549683	0.0942946679495653	0.0976592497459128	0.0912451509149723	0.176357364442671	0.179974278225746	0.173079144272667	0.20128833559802	0.204948497854003	0.19876951588696	0.000348535827320712	0.000380289313371926	0.000456811205408899
138	9.72667378427265	0.14	1.99088245895815	1.88708239560959	2.09468252230671	0.16141698873944	9.66450437900399	9.19537226372963	10.1336364942783	3.96	2.95	5.39	2.06828194605086	2.17380214213491	2.27932233821896	2.22546022202066	2.33899938405477	2.45253854608887	2.27124940934208	2.38758980907106	2.50358310129921	1.99088245895815	4.38001573725836	0.0192656348071095	13.8120211555657	0.0942946679495653	0.0976592497459128	0.0912451509149723	0.176357364442671	0.179974278225746	0.173079144272667	0.20128833559802	0.204948497854003	0.19876951588696	0.000348535827320712	0.000380289313371926	0.000456811205408899
138	9.72667378427265	0.14	2.01515323075416	1.91052261955772	2.1197838419506	0.161150807089421	9.78631319193818	9.31080064441416	10.2618257394622	3.99	2.96	5.4	2.08003057805936	2.18625996443273	2.2924893508061	2.2363302253908	2.35054200192782	2.46475377846484	2.28355611042933	2.40225241305075	2.51898115369221	2.01515323075416	4.41143277172565	-0.0635546529954851	13.7906231419425	0.0942946679495653	0.0976592497459128	0.0912451509149723	0.176357364442671	0.179974278225746	0.173079144272667	0.20128833559802	0.204948497854003	0.19876951588696	0.000348535827320712	0.000380289313371926	0.000456811205408899
138	9.72667378427265	0.15	1.88211682730852	1.78530661409551	1.97892704052154	0.162721200179477	9.47170213778621	9.01413146851204	9.92927280706039	4.01	2.94	5.41	2.00852735890509	2.1104831836099	2.2124390083147	2.15880473059083	2.26838885734328	2.37797298409573	2.2020135107548	2.3156995621785	2.42438764887366	1.88211682730852	4.45333030154978	-0.0967033916305103	13.7873705232212	0.0942946679495653	0.0976592497459128	0.0912451509149723	0.176357364442671	0.179974278225746	0.173079144272667	0.20128833559802	0.204948497854003	0.19876951588696	0.000348535827320712	0.000380289313371926	0.000456811205408899
138	9.72667378427265	0.15	1.89285061352508	1.79568080805684	1.99002041899331	0.164134831299966	9.45538295968549	9.00095606293514	9.90980985643584	3.99	2.95	5.42	2.01443921078176	2.11614122475085	2.21784323871994	2.16626289330545	2.27562995578939	2.38499701827333	2.2113067027452	2.32350292795436	2.43539447880787	1.89285061352508	4.4290199249837	-0.0989890841457365	13.739938930974	0.0942946679495653	0.0976592497459128	0.0912451509149723	0.176357364442671	0.179974278225746	0.173079144272667	0.20128833559802	0.204948497854003	0.19876951588696	0.000348535827320712	0.000380289313371926	0.000456811205408899
138	9.72667378427265	0.15	1.89794307555909	1.80204107596801	1.99384507515018	0.169758873787261	9.64189233520268	9.18777788242364	10.0960067879817	4.03	2.97	5.47	2.03530661963785	2.13590353911525	2.23650045859265	2.18611744985044	2.29416833464041	2.40221921943037	2.23173174861929	2.34112627304674	2.45150540007511	1.89794307555909	4.4771804905948	-0.0105571636397085	13.9504930994994	0.0942946679495653	0.0976592497459128	0.0912451509149723	0.176357364442671	0.179974278225746	0.173079144272667	0.20128833559802	0.204948497854003	0.19876951588696	0.000348535827320712	0.000380289313371926	0.000456811205408899
138	9.72667378427265	0.15	1.89876997997613	1.80128581054769	1.99625414940458	0.160213980117176	9.34508708985385	8.88943366760331	9.80074051210438	4.01	2.96	5.41	1.98112690072471	2.08267524294561	2.18422358516652	2.12940196265487	2.23855056850664	2.34769917435841	2.17476438390336	2.28508887887838	2.39850621290067	1.89876997997613	4.43235255851102	0.0745872860116691	13.9368631308918	0.0942946679495653	0.0976592497459128	0.0912451509149723	0.176357364442671	0.179974278225746	0.173079144272667	0.20128833559802	0.204948497854003	0.19876951588696	0.000348535827320712	0.000380289313371926	0.000456811205408899
138	9.72667378427265	0.15	1.8999543571001	1.80233064393158	1.99757807026862	0.168499833951768	9.66175122293918	9.20465834954137	10.118844096337	4.01	2.94	5.39	2.04938676793876	2.15115698589663	2.25292720385451	2.20252346560178	2.31189827793995	2.42127309027812	2.24731482686152	2.35957817751774	2.47533343360365	1.8999543571001	4.44290650860512	0.0264661217777156	13.9083598545292	0.0942946679495653	0.0976592497459128	0.0912451509149723	0.176357364442671	0.179974278225746	0.173079144272667	0.20128833559802	0.204948497854003	0.19876951588696	0.000348535827320712	0.000380289313371926	0.000456811205408899
138	9.72667378427265	0.15	1.90148606694823	1.80485069549929	1.99812143839717	0.170249877966716	9.72968595624625	9.27223320012432	10.1871387123682	4.04	3	5.5	2.05177834943733	2.15300441231168	2.25423047518603	2.20353405249851	2.31224709969737	2.42096014689623	2.25174227542966	2.36061736541355	2.47072169748326	1.90148606694823	4.47604177612723	-0.183638749595062	13.772106517347	0.0942946679495653	0.0976592497459128	0.0912451509149723	0.176357364442671	0.179974278225746	0.173079144272667	0.20128833559802	0.204948497854003	0.19876951588696	0.000348535827320712	0.000380289313371926	0.000456811205408899
138	9.72667378427265	0.15	1.91294829340332	1.81417091153225	2.01172567527439	0.161547862301105	9.48915000840309	9.02875245141819	9.94954756538799	4.02	2.99	5.49	2.00747066842427	2.10983637137542	2.21220207432657	2.15713439750121	2.26713180988365	2.3771292222661	2.20288658121615	2.31368322067335	2.42737262341781	1.91294829340332	4.46266400162704	0.339742869104537	14.2822450403981	0.0942946679495653	0.0976592497459128	0.0912451509149723	0.176357364442671	0.179974278225746	0.173079144272667	0.20128833559802	0.204948497854003	0.19876951588696	0.000348535827320712	0.000380289313371926	0.000456811205408899
138	9.72667378427265	0.15	1.91331154156874	1.81516582008312	2.01145726305436	0.163597684779255	9.45839400010091	9.00293047250048	9.91385752770134	4.03	2.99	5.47	1.99378836547284	2.0946552870825	2.19552220869217	2.14145247983837	2.24978981551314	2.35812715118791	2.1853183814586	2.29683279705073	2.40614624213742	1.91331154156874	4.46600057703361	-0.0985486583545431	13.8565987226026	0.0942946679495653	0.0976592497459128	0.0912451509149723	0.176357364442671	0.179974278225746	0.173079144272667	0.20128833559802	0.204948497854003	0.19876951588696	0.000348535827320712	0.000380289313371926	0.000456811205408899
138	9.72667378427265	0.15	1.91356180457308	1.81685335945734	2.01027024968882	0.167930619950102	9.57970090539057	9.12556698432017	10.033834826461	4.06	3	5.47	2.00745267858839	2.10735357875788	2.20725447892738	2.15447660838976	2.26169415571626	2.36891170304276	2.1994626341388	2.31043021055674	2.42079961894112	1.91356180457308	4.49648837268774	0.179483316119328	14.1918439307977	0.0942946679495653	0.0976592497459128	0.0912451509149723	0.176357364442671	0.179974278225746	0.173079144272667	0.20128833559802	0.204948497854003	0.19876951588696	0.000348535827320712	0.000380289313371926	0.000456811205408899
138	9.72667378427265	0.15	1.91550546906838	1.81717342202199	2.01383751611478	0.161941182939294	9.53357362493291	9.07169114514785	9.99545610471797	3.96	2.97	5.4	2.04094411032223	2.14485817790847	2.2487722454947	2.19610529863508	2.30791935237359	2.41973340611209	2.24453738970637	2.35871791255898	2.47118735422537	1.91550546906838	4.43158483120654	0.184534732644957	14.0647479083569	0.0942946679495653	0.0976592497459128	0.0912451509149723	0.176357364442671	0.179974278225746	0.173079144272667	0.20128833559802	0.204948497854003	0.19876951588696	0.000348535827320712	0.000380289313371926	0.000456811205408899
138	9.72667378427265	0.15	1.91642157280864	1.81784924148418	2.0149939041331	0.164834132798651	9.60697756435906	9.14643821946097	10.0675169092571	4.01	2.94	5.42	2.03641751382386	2.13895473817857	2.24149196253329	2.18858427196762	2.29878336178617	2.40898245160472	2.23367849700178	2.34556628199163	2.46100466359649	1.91642157280864	4.4385875598626	-0.0538449816824789	13.820266892484	0.0942946679495653	0.0976592497459128	0.0912451509149723	0.176357364442671	0.179974278225746	0.173079144272667	0.20128833559802	0.204948497854003	0.19876951588696	0.000348535827320712	0.000380289313371926	0.000456811205408899
138	9.72667378427265	0.15	1.91686734885581	1.81903395239212	2.0147007453195	0.168571730284399	9.57048653308027	9.11782748522294	10.0231455809376	4.04	2.96	5.5	2.01480955300644	2.11483576817183	2.21486198333721	2.16348628334375	2.27089362820282	2.37830097306188	2.20706699292952	2.31514044680816	2.42720583359464	1.91686734885581	4.47340638183288	0.0764227508123203	14.0176755708589	0.0942946679495653	0.0976592497459128	0.0912451509149723	0.176357364442671	0.179974278225746	0.173079144272667	0.20128833559802	0.204948497854003	0.19876951588696	0.000348535827320712	0.000380289313371926	0.000456811205408899
138	9.72667378427265	0.15	1.91797917359906	1.82014566926882	2.01581267792929	0.165798010100649	9.57462226558795	9.11723426060671	10.0320102705692	4	2.93	5.43	2.03433825115552	2.13639572687197	2.23845320258842	2.18689970635964	2.29661079474395	2.40632188312826	2.23149543360323	2.34219269763768	2.45416818463139	1.91797917359906	4.44991304714552	-0.0912606130630291	13.789537104225	0.0942946679495653	0.0976592497459128	0.0912451509149723	0.176357364442671	0.179974278225746	0.173079144272667	0.20128833559802	0.204948497854003	0.19876951588696	0.000348535827320712	0.000380289313371926	0.000456811205408899
138	9.72667378427265	0.15	1.91894915082566	1.82096515378238	2.01693314786894	0.162783853232349	9.3696658242973	8.91712849940673	9.82220314918787	4.02	2.98	5.45	1.97871807985486	2.07913648098362	2.17955488211238	2.1257519055253	2.2336321587673	2.3415124120093	2.17086626234736	2.28107419689822	2.39012006850754	1.91894915082566	4.45183256009852	-0.119724961845798	13.8063306023739	0.0942946679495653	0.0976592497459128	0.0912451509149723	0.176357364442671	0.179974278225746	0.173079144272667	0.20128833559802	0.204948497854003	0.19876951588696	0.000348535827320712	0.000380289313371926	0.000456811205408899
138	9.72667378427265	0.15	1.91960804560236	1.82064741136923	2.01856867983549	0.167887264205787	9.50540489805426	9.05472312170032	9.95608667440821	4	2.94	5.41	2.02152949849584	2.1221473189514	2.22276513940695	2.17327220228319	2.28144272980361	2.38961325732403	2.21822080082771	2.32883342344618	2.43954805375369	1.91960804560236	4.41676491648464	0.0522579989414513	13.8888825224802	0.0942946679495653	0.0976592497459128	0.0912451509149723	0.176357364442671	0.179974278225746	0.173079144272667	0.20128833559802	0.204948497854003	0.19876951588696	0.000348535827320712	0.000380289313371926	0.000456811205408899
138	9.72667378427265	0.15	1.92165864298539	1.82265582904015	2.02066145693063	0.165686449036586	9.65850812137189	9.19692664621666	10.1200895965271	4.02	2.98	5.42	2.04305459783967	2.1455927816667	2.24813096549373	2.1951474316183	2.30531895180612	2.41549047199394	2.24310096283398	2.35529476088748	2.46742664718146	1.92165864298539	4.45374965323208	0.083231470303863	14.0042666426808	0.0942946679495653	0.0976592497459128	0.0912451509149723	0.176357364442671	0.179974278225746	0.173079144272667	0.20128833559802	0.204948497854003	0.19876951588696	0.000348535827320712	0.000380289313371926	0.000456811205408899
138	9.72667378427265	0.15	1.9228893847284	1.82363234034371	2.02214642911309	0.164077529612161	9.53546300765874	9.07709172693745	9.99383428838004	4.02	2.97	5.41	2.01788695675931	2.11978539037056	2.2216838239818	2.16828618798758	2.27777942071638	2.38727265344517	2.21486702132314	2.32616169586998	2.43772623075036	1.9228893847284	4.43982065299137	-0.0699999804004467	13.8192353998158	0.0942946679495653	0.0976592497459128	0.0912451509149723	0.176357364442671	0.179974278225746	0.173079144272667	0.20128833559802	0.204948497854003	0.19876951588696	0.000348535827320712	0.000380289313371926	0.000456811205408899
138	9.72667378427265	0.15	1.92358094021334	1.82456413690865	2.02259774351803	0.168968319176811	9.70269857232517	9.24443445184923	10.1609626928011	4.01	2.95	5.41	2.05757546874885	2.15957338083426	2.26157129291967	2.2112412818631	2.3208566992768	2.43047211669051	2.25513200312743	2.36827277778987	2.47964526925632	1.92358094021334	4.43185214325039	-0.0590521140717653	13.8056161259358	0.0942946679495653	0.0976592497459128	0.0912451509149723	0.176357364442671	0.179974278225746	0.173079144272667	0.20128833559802	0.204948497854003	0.19876951588696	0.000348535827320712	0.000380289313371926	0.000456811205408899
138	9.72667378427265	0.15	1.92393532056948	1.82649538716454	2.02137525397441	0.16827778642024	9.81802424587361	9.35316976325411	10.2828787284931	4.02	2.98	5.46	2.07955998337454	2.18291454708038	2.28626911078622	2.23459297816542	2.34565271395801	2.4567124497506	2.28206106993662	2.39584484171958	2.50918319278632	1.92393532056948	4.46891723409508	0.00856404343996729	13.9678577212166	0.0942946679495653	0.0976592497459128	0.0912451509149723	0.176357364442671	0.179974278225746	0.173079144272667	0.20128833559802	0.204948497854003	0.19876951588696	0.000348535827320712	0.000380289313371926	0.000456811205408899
138	9.72667378427265	0.15	1.9248811488075	1.82628826621609	2.02347403139892	0.162009661376959	9.48000353766216	9.02083225797457	9.93917481734976	3.98	2.94	5.4	2.02199093871985	2.12491272468122	2.22783451064259	2.17477178225383	2.28547029805909	2.39616881386434	2.2201246355311	2.33356543104782	2.44444970313841	1.9248811488075	4.40948988160096	0.058529522200872	13.8788039572959	0.0942946679495653	0.0976592497459128	0.0912451509149723	0.176357364442671	0.179974278225746	0.173079144272667	0.20128833559802	0.204948497854003	0.19876951588696	0.000348535827320712	0.000380289313371926	0.000456811205408899
138	9.72667378427265	0.15	1.92499268638129	1.82672511114621	2.02326026161637	0.168241176379554	9.73942885270597	9.27823531059314	10.2006223948188	4.04	2.99	5.46	2.04992914731985	2.15182504162352	2.25372093592719	2.20115726847301	2.31057026387693	2.41998325928086	2.24726475722722	2.35986438549042	2.47150612706616	1.92499268638129	4.47355659111728	0.191216505452649	14.1629831765569	0.0942946679495653	0.0976592497459128	0.0912451509149723	0.176357364442671	0.179974278225746	0.173079144272667	0.20128833559802	0.204948497854003	0.19876951588696	0.000348535827320712	0.000380289313371926	0.000456811205408899
138	9.72667378427265	0.15	1.92502969498669	1.82585089818257	2.0242084917908	0.168606654356089	9.8264026246656	9.36169730999624	10.291107939335	4.02	2.97	5.42	2.07966213191062	2.18289448534118	2.28612683877174	2.23448072750132	2.34539812156055	2.45631551561978	2.28150012641899	2.39476682832041	2.50754974223228	1.92502969498669	4.44206218179798	0.0278533963509056	13.9438416623899	0.0942946679495653	0.0976592497459128	0.0912451509149723	0.176357364442671	0.179974278225746	0.173079144272667	0.20128833559802	0.204948497854003	0.19876951588696	0.000348535827320712	0.000380289313371926	0.000456811205408899
138	9.72667378427265	0.15	1.92636996297053	1.82686824076439	2.02587168517667	0.163300499852309	9.58957859650343	9.12729584600061	10.0518613470063	3.97	2.94	5.36	2.04975719690427	2.1535740787974	2.25739096069052	2.20512505796684	2.31681107036298	2.42849708275911	2.25136046726182	2.36465224980648	2.47857535921876	1.92636996297053	4.41115429950131	0.0132952922886946	13.8463024737569	0.0942946679495653	0.0976592497459128	0.0912451509149723	0.176357364442671	0.179974278225746	0.173079144272667	0.20128833559802	0.204948497854003	0.19876951588696	0.000348535827320712	0.000380289313371926	0.000456811205408899
138	9.72667378427265	0.15	1.92668340555054	1.83072135497481	2.02264545612627	0.172051167603298	9.63202938602968	9.18203416285081	10.0820246092086	3.98	2.91	5.43	2.06011474829289	2.16107732145372	2.26203989461456	2.21602541705536	2.32462889580873	2.4332323745621	2.26021654239739	2.37077289086398	2.48207145174865	1.92668340555054	4.435602260938	0.0832523781985577	13.9228153931539	0.0942946679495653	0.0976592497459128	0.0912451509149723	0.176357364442671	0.179974278225746	0.173079144272667	0.20128833559802	0.204948497854003	0.19876951588696	0.000348535827320712	0.000380289313371926	0.000456811205408899
138	9.72667378427265	0.15	1.92675038776355	1.82742299674692	2.02607777878019	0.165924699066519	9.56195192165409	9.10537828112157	10.0185255621866	3.99	2.96	5.42	2.03422573808247	2.13622851295091	2.23823128781936	2.18709424504988	2.29676235007749	2.4064304551051	2.23308496536385	2.34589391921092	2.45620947682087	1.92675038776355	4.4295623888836	0.0659115463646447	13.9215237293834	0.0942946679495653	0.0976592497459128	0.0912451509149723	0.176357364442671	0.179974278225746	0.173079144272667	0.20128833559802	0.204948497854003	0.19876951588696	0.000348535827320712	0.000380289313371926	0.000456811205408899
138	9.72667378427265	0.15	1.92731010817098	1.82830299232502	2.02631722401694	0.163141653280697	9.50360222544841	9.04519762770247	9.96200682319434	4.02	2.95	5.43	2.00780915519058	2.10956358732337	2.21131801945616	2.15708781147629	2.26640758659033	2.37572736170436	2.20268411236968	2.31286218703834	2.42474858394169	1.92731010817098	4.44503537895829	-0.108635688410145	13.7829383144299	0.0942946679495653	0.0976592497459128	0.0912451509149723	0.176357364442671	0.179974278225746	0.173079144272667	0.20128833559802	0.204948497854003	0.19876951588696	0.000348535827320712	0.000380289313371926	0.000456811205408899
138	9.72667378427265	0.15	1.92821577605706	1.8285086554904	2.02792289662371	0.168541861507275	9.71477444920873	9.25524199251076	10.1743069059067	4.04	2.97	5.43	2.04503517468309	2.14657331259632	2.24811145050956	2.19592515289654	2.30495513623485	2.41398511957315	2.24298569556286	2.35272656059528	2.46405086767316	1.92821577605706	4.44423789940859	-0.0189180178553311	13.8928872853577	0.0942946679495653	0.0976592497459128	0.0912451509149723	0.176357364442671	0.179974278225746	0.173079144272667	0.20128833559802	0.204948497854003	0.19876951588696	0.000348535827320712	0.000380289313371926	0.000456811205408899
138	9.72667378427265	0.15	1.93047469862899	1.83144590117722	2.02950349608076	0.166823479247321	9.59170190794326	9.13518931165375	10.0482145042328	4.02	2.94	5.43	2.0308230042987	2.13230927356672	2.23379554283474	2.18218895456956	2.29123943083873	2.4002899071079	2.22583896147116	2.33679616059922	2.44983128893428	1.93047469862899	4.42936321601785	0.0328821470105097	13.8892373908371	0.0942946679495653	0.0976592497459128	0.0912451509149723	0.176357364442671	0.179974278225746	0.173079144272667	0.20128833559802	0.204948497854003	0.19876951588696	0.000348535827320712	0.000380289313371926	0.000456811205408899
138	9.72667378427265	0.15	1.9305654987872	1.83306479615528	2.02806620141911	0.170707629457987	9.75602609355768	9.29807669785509	10.2139754892603	3.97	2.96	5.37	2.08908081247054	2.19197233796908	2.29486386346762	2.24755102500471	2.35824753431067	2.46894404361663	2.29670034044693	2.41224486735639	2.5236140634402	1.9305654987872	4.43680158805212	0.000412474912752852	13.8747971931155	0.0942946679495653	0.0976592497459128	0.0912451509149723	0.176357364442671	0.179974278225746	0.173079144272667	0.20128833559802	0.204948497854003	0.19876951588696	0.000348535827320712	0.000380289313371926	0.000456811205408899
138	9.72667378427265	0.15	1.93066567346884	1.8334849788579	2.02784636807977	0.17250061602381	9.73215701171286	9.27819993656262	10.1861140868631	4.03	2.97	5.44	2.05582981379546	2.15641597228075	2.25700213076603	2.20822214054574	2.31626444089042	2.42430674123511	2.25429005536456	2.36532392740437	2.47825856695098	1.93066567346884	4.45356272848641	-0.181718051979767	13.7280428638536	0.0942946679495653	0.0976592497459128	0.0912451509149723	0.176357364442671	0.179974278225746	0.173079144272667	0.20128833559802	0.204948497854003	0.19876951588696	0.000348535827320712	0.000380289313371926	0.000456811205408899
138	9.72667378427265	0.15	1.93073189611118	1.83286029530083	2.02860349692153	0.168111090787438	9.71407925756131	9.25387217880941	10.1742863363132	3.98	2.94	5.39	2.07610448931884	2.17935186120291	2.28259923308697	2.23320923647548	2.34426963142167	2.45533002636786	2.28002998807646	2.39299385119498	2.50779973414021	1.93073189611118	4.42829724480535	0.0481681694929365	13.8870521428302	0.0942946679495653	0.0976592497459128	0.0912451509149723	0.176357364442671	0.179974278225746	0.173079144272667	0.20128833559802	0.204948497854003	0.19876951588696	0.000348535827320712	0.000380289313371926	0.000456811205408899
138	9.72667378427265	0.15	1.93133193579956	1.83241061326867	2.03025325833045	0.166288144054196	9.62990071186995	9.17068543977638	10.0891159839635	4.02	2.95	5.42	2.03620516388652	2.1381666273467	2.24012809080687	2.18766192721764	2.29720747577594	2.40675302433425	2.2343126991349	2.34423117523454	2.4576565250568	1.93133193579956	4.43283198585819	0.102211015814259	13.9959073042864	0.0942946679495653	0.0976592497459128	0.0912451509149723	0.176357364442671	0.179974278225746	0.173079144272667	0.20128833559802	0.204948497854003	0.19876951588696	0.000348535827320712	0.000380289313371926	0.000456811205408899
138	9.72667378427265	0.15	1.93135703831505	1.83339788620051	2.02931619042959	0.172455562424499	9.85175980455219	9.39215131591651	10.3113682931879	4.03	2.96	5.41	2.08155021569847	2.18341166537882	2.28527311505917	2.23590730610091	2.34532227857319	2.45473725104547	2.28372005302999	2.39505967460855	2.50793348289899	1.93135703831505	4.45413840256955	-0.24016163304964	13.6581669432394	0.0942946679495653	0.0976592497459128	0.0912451509149723	0.176357364442671	0.179974278225746	0.173079144272667	0.20128833559802	0.204948497854003	0.19876951588696	0.000348535827320712	0.000380289313371926	0.000456811205408899
138	9.72667378427265	0.15	1.93273001708979	1.83479427676253	2.03066575741704	0.166526909995976	9.58966314102607	9.13276004678127	10.0465662352709	4.04	2.96	5.52	2.01810608584822	2.11906996866295	2.22003385147768	2.16702568187498	2.2754398671032	2.38385405233142	2.21003246765377	2.32012584038894	2.43177306393078	1.93273001708979	4.47884684717546	-0.113246153745871	13.843388832309	0.0942946679495653	0.0976592497459128	0.0912451509149723	0.176357364442671	0.179974278225746	0.173079144272667	0.20128833559802	0.204948497854003	0.19876951588696	0.000348535827320712	0.000380289313371926	0.000456811205408899
138	9.72667378427265	0.15	1.93402971572084	1.8354859725098	2.03257345893188	0.165233811424994	9.62915407422909	9.16822057938307	10.0900875690751	3.99	2.97	5.39	2.04873623820953	2.15173672190416	2.2547372055988	2.20275386323779	2.31349760327726	2.42424134331673	2.25220767727906	2.3646058994731	2.47591619070415	1.93402971572084	4.43818037361404	-0.105292502983907	13.7908106377496	0.0942946679495653	0.0976592497459128	0.0912451509149723	0.176357364442671	0.179974278225746	0.173079144272667	0.20128833559802	0.204948497854003	0.19876951588696	0.000348535827320712	0.000380289313371926	0.000456811205408899
138	9.72667378427265	0.15	1.93417392823786	1.83565270089026	2.03269515558546	0.16642385827165	9.67881514629812	9.21749310170442	10.1401371908918	4	2.95	5.47	2.05881947027029	2.16186037271466	2.26490127515904	2.21347964351164	2.32426106135968	2.43504247920772	2.2588982859363	2.37135181571648	2.48251050124293	1.93417392823786	4.44734023554796	0.148951600147667	14.0441183110433	0.0942946679495653	0.0976592497459128	0.0912451509149723	0.176357364442671	0.179974278225746	0.173079144272667	0.20128833559802	0.204948497854003	0.19876951588696	0.000348535827320712	0.000380289313371926	0.000456811205408899
138	9.72667378427265	0.15	1.93470222128543	1.83562145429763	2.03378298827323	0.163383492695543	9.55546635764014	9.0949678973559	10.0159648179244	4	2.94	5.46	2.02942983574103	2.13218438365817	2.2349389315753	2.18163064473152	2.29209145824356	2.40255227175559	2.22577399235827	2.33690097878043	2.44916972836989	1.93470222128543	4.44539865377496	0.0131548605241675	13.9088535151563	0.0942946679495653	0.0976592497459128	0.0912451509149723	0.176357364442671	0.179974278225746	0.173079144272667	0.20128833559802	0.204948497854003	0.19876951588696	0.000348535827320712	0.000380289313371926	0.000456811205408899
138	9.72667378427265	0.15	1.93503030502147	1.83821331733305	2.03184729270989	0.169371345894671	9.643848328704	9.18901631580608	10.0986803416019	4.03	2.98	5.45	2.03688289351802	2.13770321145593	2.23852352939383	2.18797123509237	2.29627002647748	2.40456881786259	2.23401365470594	2.34342153336731	2.45754985547941	1.93503030502147	4.4669214399516	-0.147816600119584	13.7986559067888	0.0942946679495653	0.0976592497459128	0.0912451509149723	0.176357364442671	0.179974278225746	0.173079144272667	0.20128833559802	0.204948497854003	0.19876951588696	0.000348535827320712	0.000380289313371926	0.000456811205408899
138	9.72667378427265	0.15	1.9354811590176	1.83739368664071	2.03356863139448	0.165867797762556	9.55694444274328	9.1005160695976	10.013372815889	3.99	2.94	5.49	2.03313933826121	2.13510965219112	2.23707996612103	2.18592618714249	2.2955593909942	2.40519259484592	2.22876951552699	2.339375493618	2.45306252216424	1.9354811590176	4.45376024342046	-0.0653415178987908	13.8406014666052	0.0942946679495653	0.0976592497459128	0.0912451509149723	0.176357364442671	0.179974278225746	0.173079144272667	0.20128833559802	0.204948497854003	0.19876951588696	0.000348535827320712	0.000380289313371926	0.000456811205408899
138	9.72667378427265	0.15	1.93554447092904	1.83686175806053	2.03422718379755	0.16660096476691	9.59581734885318	9.1387429661972	10.0528917315092	4.01	2.95	5.47	2.03565616354194	2.13746954068718	2.23928291783241	2.18788420837913	2.29731127373884	2.40673833909855	2.23354193178921	2.34422459846299	2.45524434770837	1.93554447092904	4.45222839188404	0.0282768756024712	13.9438458653626	0.0942946679495653	0.0976592497459128	0.0912451509149723	0.176357364442671	0.179974278225746	0.173079144272667	0.20128833559802	0.204948497854003	0.19876951588696	0.000348535827320712	0.000380289313371926	0.000456811205408899
138	9.72667378427265	0.15	1.93558766689553	1.83584658862734	2.03532874516371	0.162133879429365	9.47037473149437	9.01187956724499	9.92886989574375	4.03	2.95	5.44	1.99694481810245	2.09854288491425	2.20014095172605	2.14498764409799	2.25411764909364	2.36324765408929	2.18836349743727	2.30096968283109	2.41198862839949	1.93558766689553	4.43889892504242	-0.0763367020001709	13.8113687035875	0.0942946679495653	0.0976592497459128	0.0912451509149723	0.176357364442671	0.179974278225746	0.173079144272667	0.20128833559802	0.204948497854003	0.19876951588696	0.000348535827320712	0.000380289313371926	0.000456811205408899
138	9.72667378427265	0.15	1.93567161016538	1.83690641752228	2.03443680280848	0.168263522809653	9.67471713445557	9.2166244780597	10.1328097908515	3.98	2.93	5.41	2.06585940154555	2.16853853567402	2.27121766980248	2.22195271045684	2.33239012948614	2.44282754851544	2.26661909804112	2.38153069997077	2.49361713463912	1.93567161016538	4.41093825243517	0.067084857700106	13.8828011677505	0.0942946679495653	0.0976592497459128	0.0912451509149723	0.176357364442671	0.179974278225746	0.173079144272667	0.20128833559802	0.204948497854003	0.19876951588696	0.000348535827320712	0.000380289313371926	0.000456811205408899
138	9.72667378427265	0.15	1.93643039159824	1.83874168597655	2.03411909721993	0.168702987231165	9.6276017753122	9.17245443443433	10.0827491161901	4.05	3	5.46	2.02576854574088	2.12628942305008	2.22681030035928	2.17511723668571	2.28304896133495	2.3909806859842	2.22024138831075	2.33025274481422	2.43931736521245	1.93643039159824	4.47131723787115	-0.176252658185926	13.7924641150277	0.0942946679495653	0.0976592497459128	0.0912451509149723	0.176357364442671	0.179974278225746	0.173079144272667	0.20128833559802	0.204948497854003	0.19876951588696	0.000348535827320712	0.000380289313371926	0.000456811205408899
138	9.72667378427265	0.15	1.93667280260165	1.83735644668936	2.03598915851394	0.161780508082102	9.54294739549487	9.08033690382021	10.0055578871695	4.02	2.97	5.44	2.01516785015822	2.11783340098998	2.22049895182173	2.16493905927036	2.27523491428796	2.38553076930556	2.2116337175045	2.322030352673	2.43639008703497	1.93667280260165	4.45612871748129	0.0623198422791783	14.0013804655713	0.0942946679495653	0.0976592497459128	0.0912451509149723	0.176357364442671	0.179974278225746	0.173079144272667	0.20128833559802	0.204948497854003	0.19876951588696	0.000348535827320712	0.000380289313371926	0.000456811205408899
138	9.72667378427265	0.15	1.93714276281103	1.83891992339268	2.03536560222939	0.164048179019791	9.54589617498909	9.08697426600284	10.0048180839753	3.98	2.94	5.44	2.03513161690742	2.13791241713085	2.24069321735427	2.18869487791666	2.29923112487401	2.40976737183136	2.23056655405402	2.34612942414169	2.45741032378544	1.93714276281103	4.42281893621296	0.186573936731162	14.0369098029837	0.0942946679495653	0.0976592497459128	0.0912451509149723	0.176357364442671	0.179974278225746	0.173079144272667	0.20128833559802	0.204948497854003	0.19876951588696	0.000348535827320712	0.000380289313371926	0.000456811205408899
138	9.72667378427265	0.15	1.93744498193597	1.83725447687874	2.03763548699319	0.163349624168697	9.5625481495011	9.10165130130857	10.0234449976936	3.97	2.93	5.43	2.0424297598666	2.14585598526394	2.24928221066128	2.19704584029435	2.30830164098412	2.41955744167389	2.24057834016089	2.3548449906811	2.46725787859059	1.93744498193597	4.40899481702398	0.196492413489831	14.0113468252946	0.0942946679495653	0.0976592497459128	0.0912451509149723	0.176357364442671	0.179974278225746	0.173079144272667	0.20128833559802	0.204948497854003	0.19876951588696	0.000348535827320712	0.000380289313371926	0.000456811205408899
138	9.72667378427265	0.15	1.93795508496548	1.84014977965438	2.03576039027657	0.170414942585815	9.65378003467391	9.20016108252126	10.1073989868266	4.06	2.99	5.55	2.02541597558695	2.12528021321041	2.22514445083387	2.17394584140515	2.28113342494522	2.38832100848529	2.21665911517567	2.32677175357262	2.43412364687909	1.93795508496548	4.49214285275311	-0.0885419068034436	13.9060163294287	0.0942946679495653	0.0976592497459128	0.0912451509149723	0.176357364442671	0.179974278225746	0.173079144272667	0.20128833559802	0.204948497854003	0.19876951588696	0.000348535827320712	0.000380289313371926	0.000456811205408899
138	9.72667378427265	0.15	1.93936511045452	1.8408240201719	2.03790620073715	0.166298681320218	9.56561998197052	9.10948736071654	10.0217526032245	4.03	2.98	5.41	2.02032089399102	2.12148292744685	2.22264496090268	2.17031249588025	2.27898494785105	2.38765739982186	2.21659306944672	2.3271674081445	2.43810885190251	1.93936511045452	4.44591037107447	-0.0496425922020128	13.8573208713149	0.0942946679495653	0.0976592497459128	0.0912451509149723	0.176357364442671	0.179974278225746	0.173079144272667	0.20128833559802	0.204948497854003	0.19876951588696	0.000348535827320712	0.000380289313371926	0.000456811205408899
138	9.72667378427265	0.15	1.93984501502708	1.84053059673629	2.03915943331786	0.166540936910762	9.58973969920013	9.13285604381341	10.0466233545869	4.02	2.96	5.43	2.02688885139605	2.1282867474152	2.22968464343434	2.17753929888784	2.28647369026019	2.39540808163254	2.22241678054855	2.3327884306887	2.4449990937195	1.93984501502708	4.44234952611587	-0.00167125417839841	13.905589874488	0.0942946679495653	0.0976592497459128	0.0912451509149723	0.176357364442671	0.179974278225746	0.173079144272667	0.20128833559802	0.204948497854003	0.19876951588696	0.000348535827320712	0.000380289313371926	0.000456811205408899
138	9.72667378427265	0.15	1.94037239472292	1.84207502689941	2.03866976254643	0.169182559751657	9.63181118893164	9.17724185413204	10.0863805237312	3.96	2.91	5.38	2.06570720070157	2.16802630300254	2.2703454053035	2.22287868094676	2.33298283853559	2.44308699612442	2.26872667246978	2.38146689647872	2.49389692778212	1.94037239472292	4.39915449057644	-0.0181691109386048	13.7577682279858	0.0942946679495653	0.0976592497459128	0.0912451509149723	0.176357364442671	0.179974278225746	0.173079144272667	0.20128833559802	0.204948497854003	0.19876951588696	0.000348535827320712	0.000380289313371926	0.000456811205408899
138	9.72667378427265	0.15	1.94067794234078	1.84080961169995	2.0405462729816	0.16765322673548	9.61439164556139	9.15816024884357	10.0706230422792	3.99	2.93	5.42	2.04684869460668	2.14881640574478	2.25078411688287	2.20076935234199	2.31040491758552	2.42004048282904	2.24485375352922	2.35748680244612	2.47007782733117	1.94067794234078	4.40441489591692	-0.0559211615617184	13.7584826899563	0.0942946679495653	0.0976592497459128	0.0912451509149723	0.176357364442671	0.179974278225746	0.173079144272667	0.20128833559802	0.204948497854003	0.19876951588696	0.000348535827320712	0.000380289313371926	0.000456811205408899
138	9.72667378427265	0.15	1.94081733661136	1.84131003914758	2.04032463407515	0.160554757663275	9.4689249454285	9.00781717765456	9.93003271320244	3.97	2.96	5.4	2.02315707418104	2.12672194721664	2.23028682025224	2.17653773748314	2.28795412591698	2.39937051435082	2.22296559434588	2.33565805554837	2.44964985786715	1.94081733661136	4.4229784439059	0.0733879487785493	13.9176194225412	0.0942946679495653	0.0976592497459128	0.0912451509149723	0.176357364442671	0.179974278225746	0.173079144272667	0.20128833559802	0.204948497854003	0.19876951588696	0.000348535827320712	0.000380289313371926	0.000456811205408899
138	9.72667378427265	0.15	1.94113184510582	1.84194758711102	2.04031610310061	0.167703157823407	9.59445831546013	9.13925425069415	10.0496623802261	4.02	2.98	5.41	2.03247118020688	2.13370363499712	2.23493608978736	2.18405222753324	2.29283456626277	2.4016169049923	2.23098758718331	2.34472913704481	2.45390903992553	1.94113184510582	4.42750085020659	-0.0037603824363307	13.8644358794397	0.0942946679495653	0.0976592497459128	0.0912451509149723	0.176357364442671	0.179974278225746	0.173079144272667	0.20128833559802	0.204948497854003	0.19876951588696	0.000348535827320712	0.000380289313371926	0.000456811205408899
138	9.72667378427265	0.15	1.94115859010933	1.84349596630085	2.03882121391781	0.171330337051213	9.70156509952826	9.24717113376218	10.1559590652943	3.98	2.96	5.41	2.07182838687602	2.173635339887	2.27544229289797	2.2282629821749	2.33775692779287	2.44725087341084	2.27588222855741	2.38728595616166	2.49782829597091	1.94115859010933	4.4297269294055	-0.0668132850840404	13.7931126757997	0.0942946679495653	0.0976592497459128	0.0912451509149723	0.176357364442671	0.179974278225746	0.173079144272667	0.20128833559802	0.204948497854003	0.19876951588696	0.000348535827320712	0.000380289313371926	0.000456811205408899
138	9.72667378427265	0.15	1.94130329197678	1.84212138599256	2.04048519796101	0.166370200691421	9.58632959361217	9.12932731060371	10.0433318766206	4	2.96	5.41	2.03936090800888	2.14144866969486	2.24353643138085	2.19258850212972	2.30234663841732	2.41210477470493	2.23807161178966	2.35237508258602	2.46331389753146	1.94130329197678	4.4197641696574	-0.020129206580946	13.8263486958283	0.0942946679495653	0.0976592497459128	0.0912451509149723	0.176357364442671	0.179974278225746	0.173079144272667	0.20128833559802	0.204948497854003	0.19876951588696	0.000348535827320712	0.000380289313371926	0.000456811205408899
138	9.72667378427265	0.15	1.94160855114172	1.84240291418037	2.04081418810307	0.169632443673388	9.7119161517487	9.25429844642544	10.169533857072	4	2.96	5.41	2.064849463297	2.16695462866444	2.26905979403188	2.2196900868165	2.32945199799088	2.43921390916526	2.26621133631371	2.378246726409	2.48992548533657	1.94160855114172	4.43163312079554	0.100613344184084	13.972294191448	0.0942946679495653	0.0976592497459128	0.0912451509149723	0.176357364442671	0.179974278225746	0.173079144272667	0.20128833559802	0.204948497854003	0.19876951588696	0.000348535827320712	0.000380289313371926	0.000456811205408899
138	9.72667378427265	0.15	1.94167415883737	1.84226781517028	2.04108050250447	0.162977349828583	9.4922241139865	9.03409263829979	9.95035558967321	4.02	2.95	5.46	2.00555357597142	2.10725800342364	2.20896243087585	2.15469043325413	2.26395779937011	2.37322516548609	2.19882768212745	2.30933767211279	2.42174881659914	1.94167415883737	4.44264648267788	0.0709475933315592	13.9724726349357	0.0942946679495653	0.0976592497459128	0.0912451509149723	0.176357364442671	0.179974278225746	0.173079144272667	0.20128833559802	0.204948497854003	0.19876951588696	0.000348535827320712	0.000380289313371926	0.000456811205408899
138	9.72667378427265	0.15	1.94213221983551	1.84282395004009	2.04144048963093	0.161648181998293	9.51130304535548	9.05000147821159	9.97260461249936	4	2.97	5.37	2.01999592163418	2.12296024561993	2.22592456960568	2.1715638500285	2.28225397638736	2.39294410274622	2.21778140642838	2.33290935582628	2.44655769380861	1.94213221983551	4.4252756567825	0.0050263662401452	13.8726186079972	0.0942946679495653	0.0976592497459128	0.0912451509149723	0.176357364442671	0.179974278225746	0.173079144272667	0.20128833559802	0.204948497854003	0.19876951588696	0.000348535827320712	0.000380289313371926	0.000456811205408899
138	9.72667378427265	0.15	1.94216346407629	1.84315606528321	2.04117086286938	0.165844753563976	9.70473444294828	9.24120919165178	10.1682596942448	3.97	2.92	5.42	2.07618796039033	2.18032644769436	2.28446493499839	2.23366563260131	2.34570296475035	2.45774029689939	2.27746675615807	2.39233039909411	2.50570129014679	1.94216346407629	4.42643966509946	0.0330310648601956	13.8845170817387	0.0942946679495653	0.0976592497459128	0.0912451509149723	0.176357364442671	0.179974278225746	0.173079144272667	0.20128833559802	0.204948497854003	0.19876951588696	0.000348535827320712	0.000380289313371926	0.000456811205408899
138	9.72667378427265	0.15	1.94241885945937	1.84405107250851	2.04078664641024	0.172334439374808	9.74744977711351	9.29251453795362	10.2023850162734	3.98	2.95	5.38	2.08363640504863	2.18564535239883	2.28765429974902	2.24116881594855	2.35089010474685	2.46061139354516	2.2891866201498	2.40256898696532	2.51429547098701	1.94241885945937	4.41978814564422	0.121455969672053	13.9589264436034	0.0942946679495653	0.0976592497459128	0.0912451509149723	0.176357364442671	0.179974278225746	0.173079144272667	0.20128833559802	0.204948497854003	0.19876951588696	0.000348535827320712	0.000380289313371926	0.000456811205408899
138	9.72667378427265	0.15	1.94260304812025	1.84336022603844	2.04184587020206	0.166509661403008	9.72676641026577	9.2633021809737	10.1902306395578	4.02	2.94	5.44	2.05715182862891	2.16007584731747	2.26299986600602	2.21021397395307	2.32079604242027	2.43137811088746	2.25467751772866	2.36833360165783	2.47922030445329	1.94260304812025	4.45131593429388	0.0343556882337135	13.936218935457	0.0942946679495653	0.0976592497459128	0.0912451509149723	0.176357364442671	0.179974278225746	0.173079144272667	0.20128833559802	0.204948497854003	0.19876951588696	0.000348535827320712	0.000380289313371926	0.000456811205408899
138	9.72667378427265	0.15	1.9435341809903	1.8460734544767	2.0409949075039	0.173690886306442	9.81011026579824	9.35441573892892	10.2658047926676	4.03	2.99	5.48	2.07436568767805	2.175417118038	2.27646854839795	2.22833557614823	2.33688755356924	2.44543953099025	2.27431097858944	2.38520972666873	2.49669441813316	1.9435341809903	4.4758226188493	-0.231766851522829	13.72896576743	0.0942946679495653	0.0976592497459128	0.0912451509149723	0.176357364442671	0.179974278225746	0.173079144272667	0.20128833559802	0.204948497854003	0.19876951588696	0.000348535827320712	0.000380289313371926	0.000456811205408899
138	9.72667378427265	0.15	1.94397944643349	1.84345200815288	2.04450688471409	0.162721820517392	9.54065695199647	9.07975617778845	10.0015577262045	4.02	2.94	5.44	2.01567538725707	2.11799381171119	2.2203122361653	2.16556301538304	2.27548993972358	2.38541686406412	2.21017220495876	2.31939932606724	2.43337678916421	1.94397944643349	4.43474375119245	-0.0342818310140203	13.8562117779443	0.0942946679495653	0.0976592497459128	0.0912451509149723	0.176357364442671	0.179974278225746	0.173079144272667	0.20128833559802	0.204948497854003	0.19876951588696	0.000348535827320712	0.000380289313371926	0.000456811205408899
138	9.72667378427265	0.15	1.94406428310316	1.84645878457538	2.04166978163095	0.171377562239015	9.81895035500593	9.35913486632743	10.2787658436844	4.01	2.96	5.42	2.08529000559786	2.18774056931504	2.29019113303222	2.24129695510557	2.35141216013305	2.46152736516054	2.29154350524982	2.40214155566694	2.51257833193084	1.94406428310316	4.45724758496591	-0.0774024886700061	13.8336220207151	0.0942946679495653	0.0976592497459128	0.0912451509149723	0.176357364442671	0.179974278225746	0.173079144272667	0.20128833559802	0.204948497854003	0.19876951588696	0.000348535827320712	0.000380289313371926	0.000456811205408899
138	9.72667378427265	0.15	1.94557128141785	1.84561409092714	2.04552847190856	0.164088062558088	9.58069346706483	9.12016563376822	10.0412213003614	3.97	2.95	5.36	2.05017076385044	2.15369527619792	2.2572197885454	2.20582273024302	2.31720697515563	2.42859122006824	2.25308060021077	2.36607947216463	2.48075921936881	1.94557128141785	4.39668060735224	0.0847303606719081	13.8795029695816	0.0942946679495653	0.0976592497459128	0.0912451509149723	0.176357364442671	0.179974278225746	0.173079144272667	0.20128833559802	0.204948497854003	0.19876951588696	0.000348535827320712	0.000380289313371926	0.000456811205408899
138	9.72667378427265	0.15	1.9457178253552	1.84729461511809	2.04414103559231	0.171918214252689	9.83711045344495	9.37731953822398	10.2969013686659	3.99	2.97	5.46	2.09553951516342	2.19828849664274	2.30103747812207	2.25308537117485	2.36355917775259	2.47403298433034	2.29891066434158	2.41218241833534	2.52655713273483	1.9457178253552	4.45196064381781	0.0800076580609098	13.9979457672987	0.0942946679495653	0.0976592497459128	0.0912451509149723	0.176357364442671	0.179974278225746	0.173079144272667	0.20128833559802	0.204948497854003	0.19876951588696	0.000348535827320712	0.000380289313371926	0.000456811205408899
138	9.72667378427265	0.15	1.94575048292997	1.8454280589217	2.04607290693824	0.164719500420082	9.74259488139166	9.27535976614893	10.2098299966344	4.01	2.96	5.39	2.06372118628033	2.16767866400746	2.27163614173459	2.21775454550323	2.32947126881892	2.4411879921346	2.2651425593231	2.37852463439912	2.49284478478114	1.94575048292997	4.43795314124599	-0.213694554604452	13.6745993474234	0.0942946679495653	0.0976592497459128	0.0912451509149723	0.176357364442671	0.179974278225746	0.173079144272667	0.20128833559802	0.204948497854003	0.19876951588696	0.000348535827320712	0.000380289313371926	0.000456811205408899
138	9.72667378427265	0.15	1.94586009508212	1.84769157715874	2.04402861300549	0.168616574479753	9.69613496510869	9.23760642783381	10.1546635023836	4.01	2.96	5.4	2.05718258997462	2.15929528889262	2.26140798781062	2.21095891087894	2.32070462945876	2.43045034803858	2.25721833825654	2.37136690721529	2.48173648410744	1.94586009508212	4.43264102531749	-0.0141819378064035	13.8608318822478	0.0942946679495653	0.0976592497459128	0.0912451509149723	0.176357364442671	0.179974278225746	0.173079144272667	0.20128833559802	0.204948497854003	0.19876951588696	0.000348535827320712	0.000380289313371926	0.000456811205408899
138	9.72667378427265	0.15	1.94677886018903	1.84780138756529	2.04575633281277	0.168403423812149	9.65900894386771	9.20188852190605	10.1161293658294	4.03	2.95	5.47	2.04125217239319	2.14265505856739	2.24405794474159	2.19285190326266	2.30178577970906	2.41071965615546	2.23729882953413	2.34832019148559	2.46034584380342	1.94677886018903	4.45443654662359	0.00610576144315216	13.9155382174889	0.0942946679495653	0.0976592497459128	0.0912451509149723	0.176357364442671	0.179974278225746	0.173079144272667	0.20128833559802	0.204948497854003	0.19876951588696	0.000348535827320712	0.000380289313371926	0.000456811205408899
138	9.72667378427265	0.15	1.94774176233756	1.84989251083274	2.04559101384238	0.169619004686995	9.66385366195786	9.20847889914731	10.1192284247684	3.98	2.93	5.4	2.06302078917545	2.16504063554019	2.26706048190494	2.21877304045405	2.3284950974944	2.43821715453476	2.26277454412221	2.37537561880866	2.48825288021244	1.94774176233756	4.41732627975138	-0.110616161854036	13.7211893600862	0.0942946679495653	0.0976592497459128	0.0912451509149723	0.176357364442671	0.179974278225746	0.173079144272667	0.20128833559802	0.204948497854003	0.19876951588696	0.000348535827320712	0.000380289313371926	0.000456811205408899
138	9.72667378427265	0.15	1.94781808601579	1.84713230303217	2.04850386899941	0.164119345993342	9.67028613398227	9.20550473313745	10.1350675348271	4.02	2.96	5.39	2.0470948830307	2.15045169560963	2.25380850818855	2.19975297058803	2.31081741483323	2.42188185907843	2.24665075028573	2.36099609288595	2.47476742246415	1.94781808601579	4.418851873626	-0.0828510676012878	13.7793501914375	0.0942946679495653	0.0976592497459128	0.0912451509149723	0.176357364442671	0.179974278225746	0.173079144272667	0.20128833559802	0.204948497854003	0.19876951588696	0.000348535827320712	0.000380289313371926	0.000456811205408899
138	9.72667378427265	0.15	1.94800073012446	1.85005479802091	2.04594666222802	0.168995333209467	9.75479130338486	9.29411112560867	10.2154714811611	3.99	2.97	5.42	2.07887095538302	2.18191412200288	2.28495728862275	2.23540386516366	2.34620588120237	2.45700789724107	2.28257175358042	2.39566003741235	2.50821789908992	1.94800073012446	4.45159262941883	-0.0414828219403394	13.8583446636257	0.0942946679495653	0.0976592497459128	0.0912451509149723	0.176357364442671	0.179974278225746	0.173079144272667	0.20128833559802	0.204948497854003	0.19876951588696	0.000348535827320712	0.000380289313371926	0.000456811205408899
138	9.72667378427265	0.15	1.94832111776588	1.84756957491918	2.04907266061258	0.161566837988123	9.54436979047894	9.08132549713238	10.0074140838255	3.96	2.94	5.38	2.04622398214113	2.15055812787113	2.25489227360112	2.20217804634245	2.31446407525023	2.426750104158	2.24865782619648	2.36394477907007	2.47665520572334	1.94832111776588	4.39244799004547	-0.0467980232543234	13.7576954758987	0.0942946679495653	0.0976592497459128	0.0912451509149723	0.176357364442671	0.179974278225746	0.173079144272667	0.20128833559802	0.204948497854003	0.19876951588696	0.000348535827320712	0.000380289313371926	0.000456811205408899
138	9.72667378427265	0.15	1.94850780726846	1.84830848291768	2.04870713161924	0.165334731500892	9.72202661998591	9.25681763108417	10.1872356088876	4.01	2.99	5.39	2.06309532814624	2.16677788189904	2.27046043565185	2.21751665841782	2.32895978322037	2.44040290802291	2.26544738784173	2.38121056177925	2.49322482473343	1.94850780726846	4.43613425313978	-0.0949095243843	13.8060702558443	0.0942946679495653	0.0976592497459128	0.0912451509149723	0.176357364442671	0.179974278225746	0.173079144272667	0.20128833559802	0.204948497854003	0.19876951588696	0.000348535827320712	0.000380289313371926	0.000456811205408899
138	9.72667378427265	0.15	1.94864096289875	1.84954015146902	2.04774177432848	0.169779385206328	9.7651804551595	9.30529283456686	10.2250680757521	4.01	2.97	5.41	2.07011349380126	2.17242296282565	2.27473243185003	2.22459078738749	2.33453485708979	2.44447892679209	2.27190254925125	2.38486262919202	2.49733310083511	1.94864096289875	4.43883036275795	0.0493643453967749	13.944864012712	0.0942946679495653	0.0976592497459128	0.0912451509149723	0.176357364442671	0.179974278225746	0.173079144272667	0.20128833559802	0.204948497854003	0.19876951588696	0.000348535827320712	0.000380289313371926	0.000456811205408899
138	9.72667378427265	0.15	1.94887357790889	1.85189196642162	2.04585518939617	0.174902595232423	9.9186631365661	9.45986167540722	10.377464597725	4.05	2.97	5.47	2.08899627094519	2.19031218595024	2.2916281009553	2.24297601180101	2.35175991444876	2.4605438170965	2.28870006815964	2.40149299215823	2.5123703549924	1.94887357790889	4.47736737755067	0.16323681330309	14.1377017716239	0.0942946679495653	0.0976592497459128	0.0912451509149723	0.176357364442671	0.179974278225746	0.173079144272667	0.20128833559802	0.204948497854003	0.19876951588696	0.000348535827320712	0.000380289313371926	0.000456811205408899
138	9.72667378427265	0.15	1.94890381243793	1.85007736618592	2.04773025868995	0.167472397445269	9.71378204837239	9.25253539861621	10.1750286981286	4	2.97	5.45	2.06442802962289	2.1673414983429	2.27025496706292	2.219233560592	2.32986421486679	2.44049486914158	2.26554671499011	2.37982148258611	2.49123268938016	1.94890381243793	4.45823908275443	0.0951999335214747	14.0215702082667	0.0942946679495653	0.0976592497459128	0.0912451509149723	0.176357364442671	0.179974278225746	0.173079144272667	0.20128833559802	0.204948497854003	0.19876951588696	0.000348535827320712	0.000380289313371926	0.000456811205408899
138	9.72667378427265	0.15	1.95005416575242	1.85235075151856	2.04775757998628	0.17089715468636	9.62552652527918	9.17400500978843	10.0770480407699	4.02	2.96	5.42	2.03719314593281	2.13745868269865	2.23772421946449	2.18875443688124	2.29647944022746	2.40420444357368	2.23383652537031	2.3440597749474	2.45600721123467	1.95005416575242	4.44323539883935	0.0392410848677972	13.9322384853886	0.0942946679495653	0.0976592497459128	0.0912451509149723	0.176357364442671	0.179974278225746	0.173079144272667	0.20128833559802	0.204948497854003	0.19876951588696	0.000348535827320712	0.000380289313371926	0.000456811205408899
138	9.72667378427265	0.15	1.9509340577093	1.85175504071993	2.05011307469866	0.163157388145934	9.60073530776913	9.137672196788	10.0637984187503	4	2.95	5.45	2.03958642964254	2.14294505499979	2.24630368035704	2.19262705282404	2.30374120557937	2.41485535833471	2.23550951669112	2.3516595313923	2.46320518505581	1.9509340577093	4.44213720851036	-0.0875636960167302	13.7902904406476	0.0942946679495653	0.0976592497459128	0.0912451509149723	0.176357364442671	0.179974278225746	0.173079144272667	0.20128833559802	0.204948497854003	0.19876951588696	0.000348535827320712	0.000380289313371926	0.000456811205408899
138	9.72667378427265	0.15	1.95165744708581	1.85209383554873	2.05122105862289	0.163362606422876	9.5862637983115	9.12424584429033	10.0482817523327	4.01	2.98	5.43	2.0312212364518	2.13407474301499	2.23692824957817	2.18296804980428	2.29350545193875	2.40404285407323	2.22892970410921	2.34193584473172	2.45330653393801	1.95165744708581	4.44064877593135	-0.112596048169273	13.7947702055825	0.0942946679495653	0.0976592497459128	0.0912451509149723	0.176357364442671	0.179974278225746	0.173079144272667	0.20128833559802	0.204948497854003	0.19876951588696	0.000348535827320712	0.000380289313371926	0.000456811205408899
138	9.72667378427265	0.15	1.95197697677725	1.85273262034088	2.05122133321362	0.16987366898987	9.74349381138358	9.28478092274647	10.2022067000207	4.03	2.97	5.47	2.05990474864261	2.16167396273922	2.26344317683584	2.21292246356672	2.32225148964054	2.43158051571436	2.2588568203629	2.37071426893772	2.48091538064049	1.95197697677725	4.46344391527497	-0.1945591168002	13.7522257645674	0.0942946679495653	0.0976592497459128	0.0912451509149723	0.176357364442671	0.179974278225746	0.173079144272667	0.20128833559802	0.204948497854003	0.19876951588696	0.000348535827320712	0.000380289313371926	0.000456811205408899
138	9.72667378427265	0.15	1.95241206526027	1.85501175048952	2.04981238003102	0.167833511541274	9.53158609368271	9.07957602027285	9.98359616709256	4	2.94	5.47	2.02424161910045	2.1250147830462	2.22578794699196	2.17583538256201	2.28415536455276	2.39247534654351	2.21687571838019	2.32978011977699	2.44101820533952	1.95241206526027	4.45432893892384	0.360767568774805	14.2658692969586	0.0942946679495653	0.0976592497459128	0.0912451509149723	0.176357364442671	0.179974278225746	0.173079144272667	0.20128833559802	0.204948497854003	0.19876951588696	0.000348535827320712	0.000380289313371926	0.000456811205408899
138	9.72667378427265	0.15	1.95244612524697	1.85333360553035	2.05155864496358	0.168728990246067	9.77070715842246	9.30883729202932	10.2325770248156	4.02	2.96	5.41	2.06817997963794	2.17079537411801	2.27341076859807	2.22217603721677	2.33243214302389	2.44268824883102	2.26802047841025	2.38120199318796	2.49498809063116	1.95244612524697	4.43680799830173	0.0554692994872846	13.9452911986446	0.0942946679495653	0.0976592497459128	0.0912451509149723	0.176357364442671	0.179974278225746	0.173079144272667	0.20128833559802	0.204948497854003	0.19876951588696	0.000348535827320712	0.000380289313371926	0.000456811205408899
138	9.72667378427265	0.15	1.95327570194634	1.85480203238243	2.05174937151026	0.167707396127662	9.76616909475468	9.30282533641721	10.2295128530922	4.02	2.98	5.46	2.06521662269709	2.16807840899717	2.27094019529724	2.21879073769655	2.32930155588252	2.4398123740685	2.26686190064424	2.37955767132176	2.49173522097073	1.95327570194634	4.4609262548501	-0.0110183730219806	13.9414364288701	0.0942946679495653	0.0976592497459128	0.0912451509149723	0.176357364442671	0.179974278225746	0.173079144272667	0.20128833559802	0.204948497854003	0.19876951588696	0.000348535827320712	0.000380289313371926	0.000456811205408899
138	9.72667378427265	0.15	1.95351165977691	1.85615961933488	2.05086370021894	0.172701267609828	9.71798806326954	9.26501023429556	10.1709658922435	4.03	2.96	5.48	2.05144608605175	2.15174382677924	2.25204156750672	2.20333329857329	2.31105699329727	2.41878068802125	2.24714587365022	2.35689952595336	2.46725918503684	1.95351165977691	4.46479399362448	0.0955543411931205	14.0410561058877	0.0942946679495653	0.0976592497459128	0.0912451509149723	0.176357364442671	0.179974278225746	0.173079144272667	0.20128833559802	0.204948497854003	0.19876951588696	0.000348535827320712	0.000380289313371926	0.000456811205408899
138	9.72667378427265	0.15	1.95409826345809	1.85585125143859	2.0523452754776	0.172869172216842	9.8039178076777	9.34720293215041	10.260632683205	3.98	2.94	5.45	2.092962431454	2.19522693595908	2.29749144046417	2.25083313739048	2.36081138260865	2.47078962782682	2.29599273380553	2.40893588572198	2.52229130840391	1.95409826345809	4.43817382122929	0.0536984151188861	13.9333724433479	0.0942946679495653	0.0976592497459128	0.0912451509149723	0.176357364442671	0.179974278225746	0.173079144272667	0.20128833559802	0.204948497854003	0.19876951588696	0.000348535827320712	0.000380289313371926	0.000456811205408899
138	9.72667378427265	0.15	1.95416524868742	1.85365588170477	2.05467461567007	0.166049263145632	9.66435054022673	9.20309503361277	10.1256060468407	4	2.95	5.41	2.05280451171972	2.15569026717204	2.25857602262435	2.20666477121175	2.3172619424085	2.42785911360525	2.25182130776825	2.36727901566912	2.47954779277129	1.95416524868742	4.41239512326436	-0.0721835533493286	13.7595071884961	0.0942946679495653	0.0976592497459128	0.0912451509149723	0.176357364442671	0.179974278225746	0.173079144272667	0.20128833559802	0.204948497854003	0.19876951588696	0.000348535827320712	0.000380289313371926	0.000456811205408899
138	9.72667378427265	0.15	1.95417733919696	1.85329705014688	2.05505762824703	0.16236026405139	9.64101919591315	9.17465105302005	10.1073873388062	4.05	2.97	5.46	2.02448634153832	2.12739553448304	2.23030472742775	2.17352345014021	2.2840085344359	2.39449361873159	2.21869353530206	2.33067651632191	2.44459839453432	1.95417733919696	4.4575770947157	0.0381783034404463	13.9797657798297	0.0942946679495653	0.0976592497459128	0.0912451509149723	0.176357364442671	0.179974278225746	0.173079144272667	0.20128833559802	0.204948497854003	0.19876951588696	0.000348535827320712	0.000380289313371926	0.000456811205408899
138	9.72667378427265	0.15	1.95425685863515	1.85545135258352	2.05306236468678	0.169835505395177	9.67857719292698	9.22285883942716	10.1342955464268	4.02	2.95	5.47	2.05030284519321	2.15161206536614	2.25292128553908	2.20311950134338	2.31197967248939	2.4208398436354	2.24689265701765	2.35888759657564	2.47057195703438	1.95425685863515	4.45595109223076	-0.235041341582548	13.6677910208465	0.0942946679495653	0.0976592497459128	0.0912451509149723	0.176357364442671	0.179974278225746	0.173079144272667	0.20128833559802	0.204948497854003	0.19876951588696	0.000348535827320712	0.000380289313371926	0.000456811205408899
138	9.72667378427265	0.15	1.95444874862235	1.85349545997074	2.05540203727396	0.162193933337805	9.67970172736326	9.21117584161387	10.1482276131127	4.01	2.97	5.4	2.05028313338168	2.15457065732243	2.25885818126317	2.20341800036359	2.31549471978008	2.42757143919657	2.25130741948553	2.36541818589168	2.48123298958673	1.95444874862235	4.43878702748726	0.0208452289437543	13.9173879702494	0.0942946679495653	0.0976592497459128	0.0912451509149723	0.176357364442671	0.179974278225746	0.173079144272667	0.20128833559802	0.204948497854003	0.19876951588696	0.000348535827320712	0.000380289313371926	0.000456811205408899
138	9.72667378427265	0.15	1.95524209307516	1.85503113291854	2.05545305323177	0.164008735939528	9.52765489186822	9.06954405579718	9.98576572793927	3.96	2.94	5.42	2.04189737241986	2.14503544713406	2.24817352184826	2.1973115355718	2.30829971959478	2.41928790361776	2.2429731492718	2.35430598619935	2.46629037995997	1.95524209307516	4.40149133936861	0.0234854145304904	13.8248394351718	0.0942946679495653	0.0976592497459128	0.0912451509149723	0.176357364442671	0.179974278225746	0.173079144272667	0.20128833559802	0.204948497854003	0.19876951588696	0.000348535827320712	0.000380289313371926	0.000456811205408899
138	9.72667378427265	0.15	1.95564902547077	1.85787773068776	2.05342032025378	0.172050844183655	9.70092249411428	9.24770816477289	10.1541368234557	4.05	2.99	5.49	2.0418759012665	2.14194474002117	2.24201357877583	2.19234909058111	2.29979236247791	2.40723563437471	2.23749349384299	2.34758444454082	2.45622666157077	1.95564902547077	4.46773701808697	-0.00485167137871338	13.9452876310747	0.0942946679495653	0.0976592497459128	0.0912451509149723	0.176357364442671	0.179974278225746	0.173079144272667	0.20128833559802	0.204948497854003	0.19876951588696	0.000348535827320712	0.000380289313371926	0.000456811205408899
138	9.72667378427265	0.15	1.95566209221277	1.85538677637773	2.05593740804781	0.160713565701	9.56401211737585	9.09854809422967	10.029476140522	4	2.95	5.4	2.03169094882272	2.13562830597408	2.23956566312543	2.18424336676571	2.2959850088932	2.40772665102068	2.22829568265724	2.34407111160982	2.4563463066326	1.95566209221277	4.42786537082725	-0.076344885604833	13.7918286371499	0.0942946679495653	0.0976592497459128	0.0912451509149723	0.176357364442671	0.179974278225746	0.173079144272667	0.20128833559802	0.204948497854003	0.19876951588696	0.000348535827320712	0.000380289313371926	0.000456811205408899
138	9.72667378427265	0.15	1.9558353185848	1.85795366704595	2.05371697012366	0.170727881751697	9.71405333061574	9.25810675613456	10.1699999050969	4.04	2.96	5.44	2.04779823916514	2.14864894406302	2.24949964896089	2.19915437057898	2.30745911672553	2.41576386287208	2.2448979063145	2.35474375096472	2.46411295409766	1.9558353185848	4.45150592569156	-0.034163943471165	13.8765972743951	0.0942946679495653	0.0976592497459128	0.0912451509149723	0.176357364442671	0.179974278225746	0.173079144272667	0.20128833559802	0.204948497854003	0.19876951588696	0.000348535827320712	0.000380289313371926	0.000456811205408899
138	9.72667378427265	0.15	1.95609854682767	1.85576370204196	2.05643339161338	0.163785059249939	9.67282369748355	9.20735309207598	10.1382943028911	4.02	2.95	5.4	2.04377105005375	2.14709231279556	2.25041357553737	2.19571940866917	2.30672230301217	2.41772519735517	2.24140453196607	2.35575293288982	2.46810679816482	1.95609854682767	4.4310167002274	-0.202224464553105	13.6671135961003	0.0942946679495653	0.0976592497459128	0.0912451509149723	0.176357364442671	0.179974278225746	0.173079144272667	0.20128833559802	0.204948497854003	0.19876951588696	0.000348535827320712	0.000380289313371926	0.000456811205408899
138	9.72667378427265	0.15	1.9567063689267	1.85614407843918	2.05726865941423	0.1645701579794	9.56841738723949	9.10928626902703	10.0275485054519	3.99	2.94	5.39	2.03545806996003	2.13805031617287	2.24064256238572	2.18846394392785	2.29876807402854	2.40907220412924	2.23358977136064	2.34678104429354	2.45755769291933	1.9567063689267	4.39663723130642	-0.117032617013453	13.6951842997136	0.0942946679495653	0.0976592497459128	0.0912451509149723	0.176357364442671	0.179974278225746	0.173079144272667	0.20128833559802	0.204948497854003	0.19876951588696	0.000348535827320712	0.000380289313371926	0.000456811205408899
138	9.72667378427265	0.15	1.95765277092309	1.8568356364513	2.05846990539488	0.165070216473841	9.71462990803667	9.24932884536461	10.1799309707087	4.04	3	5.42	2.04719987341381	2.1501872676915	2.25317466196919	2.19867730459746	2.30928499337207	2.41989268214668	2.24769231330032	2.36052145814021	2.47211597044186	1.95765277092309	4.44965760738491	0.0833276494509533	14.0202998099962	0.0942946679495653	0.0976592497459128	0.0912451509149723	0.176357364442671	0.179974278225746	0.173079144272667	0.20128833559802	0.204948497854003	0.19876951588696	0.000348535827320712	0.000380289313371926	0.000456811205408899
138	9.72667378427265	0.15	1.95864440843344	1.86118078000886	2.05610803685802	0.176706269902387	9.75926643206389	9.31063906092546	10.2078938032023	4.03	2.95	5.49	2.06314383497405	2.1625551416425	2.26196644831095	2.21609391022813	2.32287502145324	2.42965613267835	2.26105466832712	2.36973702032933	2.47948488966273	1.95864440843344	4.46826969865561	0.0630807636257178	13.9951818873951	0.0942946679495653	0.0976592497459128	0.0912451509149723	0.176357364442671	0.179974278225746	0.173079144272667	0.20128833559802	0.204948497854003	0.19876951588696	0.000348535827320712	0.000380289313371926	0.000456811205408899
138	9.72667378427265	0.15	1.95867218235246	1.85890783164797	2.05843653305695	0.168515890292846	9.57393623338783	9.12102379719521	10.0268486695804	3.99	2.94	5.37	2.03933723905192	2.14060231824636	2.2418673974408	2.19279135717429	2.30167633519017	2.41056131320605	2.23866839626313	2.35146285532406	2.46128694567038	1.95867218235246	4.4073462779787	0.106605739291986	13.9344245405808	0.0942946679495653	0.0976592497459128	0.0912451509149723	0.176357364442671	0.179974278225746	0.173079144272667	0.20128833559802	0.204948497854003	0.19876951588696	0.000348535827320712	0.000380289313371926	0.000456811205408899
138	9.72667378427265	0.15	1.95909277145919	1.86110458236261	2.05708096055577	0.175947512501617	9.89752102982785	9.44134813893791	10.3536939207178	3.97	2.93	5.35	2.12288694117228	2.22545740661176	2.32802787205124	2.28412436016424	2.39448525324804	2.50484614633184	2.33244473375258	2.44592412632306	2.55677766825882	1.95909277145919	4.39146166074957	0.0188716952030043	13.8002410381466	0.0942946679495653	0.0976592497459128	0.0912451509149723	0.176357364442671	0.179974278225746	0.173079144272667	0.20128833559802	0.204948497854003	0.19876951588696	0.000348535827320712	0.000380289313371926	0.000456811205408899
138	9.72667378427265	0.15	1.95942482436604	1.85992826433862	2.05892138439345	0.16769011981297	9.67768480718878	9.21851065916408	10.1368589552135	4.01	2.98	5.42	2.05315173178057	2.1554192489601	2.25768676613964	2.20665426090863	2.31656774126356	2.4264812216185	2.25484428431533	2.36658637750348	2.47894704453779	1.95942482436604	4.43727951131357	0.0175727340907148	13.9152992559017	0.0942946679495653	0.0976592497459128	0.0912451509149723	0.176357364442671	0.179974278225746	0.173079144272667	0.20128833559802	0.204948497854003	0.19876951588696	0.000348535827320712	0.000380289313371926	0.000456811205408899
138	9.72667378427265	0.15	1.95952192156256	1.85902380668269	2.06002003644244	0.161617082125774	9.54127937215794	9.07847083678278	10.0040879075331	4.02	2.97	5.47	2.01690116419454	2.11972014005282	2.22253911591111	2.16706695926296	2.27754119038709	2.38801542151121	2.21133125599726	2.32575206735092	2.43648966355195	1.95952192156256	4.44423109871871	-0.00168385674314149	13.905779398525	0.0942946679495653	0.0976592497459128	0.0912451509149723	0.176357364442671	0.179974278225746	0.173079144272667	0.20128833559802	0.204948497854003	0.19876951588696	0.000348535827320712	0.000380289313371926	0.000456811205408899
138	9.72667378427265	0.15	1.95964551554379	1.86085142500408	2.0584396060835	0.166350226206856	9.61256224270938	9.15427638738336	10.0708480980354	3.99	2.95	5.4	2.04536578563671	2.14776188652537	2.25015798741402	2.19909832715012	2.30919066161285	2.41928299607557	2.24593576984649	2.35683172788001	2.46869297998215	1.95964551554379	4.42060357298293	-0.0318868551214457	13.8152649230306	0.0942946679495653	0.0976592497459128	0.0912451509149723	0.176357364442671	0.179974278225746	0.173079144272667	0.20128833559802	0.204948497854003	0.19876951588696	0.000348535827320712	0.000380289313371926	0.000456811205408899
138	9.72667378427265	0.15	1.95984941360478	1.85891756368331	2.06078126352625	0.161850959445407	9.56402573134446	9.10051382895842	10.0275376337305	4.02	2.95	5.44	2.01968109068584	2.12254849379642	2.225415896907	2.16979211431252	2.28030504683364	2.39081797935476	2.21456707420304	2.32694248296933	2.4410225370996	1.95984941360478	4.42421044344364	0.0207653094837963	13.8984811640853	0.0942946679495653	0.0976592497459128	0.0912451509149723	0.176357364442671	0.179974278225746	0.173079144272667	0.20128833559802	0.204948497854003	0.19876951588696	0.000348535827320712	0.000380289313371926	0.000456811205408899
138	9.72667378427265	0.15	1.95998653690367	1.86145175621414	2.05852131759321	0.168287306484736	9.68035779222248	9.22203699737372	10.1386785870712	4.04	3	5.47	2.03821224653838	2.13950820286234	2.24080415918631	2.18866204673524	2.29743512248853	2.40620819824182	2.23342307619778	2.34595260689497	2.45599572864696	1.95998653690367	4.46302381888529	-0.0235557913358003	13.9364269873519	0.0942946679495653	0.0976592497459128	0.0912451509149723	0.176357364442671	0.179974278225746	0.173079144272667	0.20128833559802	0.204948497854003	0.19876951588696	0.000348535827320712	0.000380289313371926	0.000456811205408899
138	9.72667378427265	0.15	1.96027667771931	1.86122216960454	2.05933118583408	0.167277900809862	9.7601595051881	9.29638716505962	10.2239318453166	3.99	2.93	5.44	2.07749236884789	2.18113300691435	2.28477364498082	2.23368623821431	2.34511897820419	2.45655171819408	2.28180722106951	2.39297809059641	2.50402907732232	1.96027667771931	4.41903348414505	-0.000933678613514624	13.8299854819133	0.0942946679495653	0.0976592497459128	0.0912451509149723	0.176357364442671	0.179974278225746	0.173079144272667	0.20128833559802	0.204948497854003	0.19876951588696	0.000348535827320712	0.000380289313371926	0.000456811205408899
138	9.72667378427265	0.15	1.96031554014075	1.86191016772196	2.05872091255954	0.170510990047399	9.73001775011011	9.27297173102687	10.1870637691934	3.99	2.96	5.43	2.07224909058092	2.17438605647179	2.27652302236265	2.2280474344005	2.33786338550645	2.44767933661241	2.27373149287694	2.38706390776668	2.49771926645994	1.96031554014075	4.44492935905531	0.0880392648284514	13.9737503078993	0.0942946679495653	0.0976592497459128	0.0912451509149723	0.176357364442671	0.179974278225746	0.173079144272667	0.20128833559802	0.204948497854003	0.19876951588696	0.000348535827320712	0.000380289313371926	0.000456811205408899
138	9.72667378427265	0.15	1.96047459581667	1.8608342974031	2.06011489423024	0.164545350874213	9.58179509190866	9.12198057426109	10.0416096095562	4	2.96	5.4	2.03425899461402	2.13680052172689	2.23934204883977	2.18667299894649	2.29689730627516	2.40712161360384	2.23268184301766	2.34690573426338	2.45833558505437	1.96047459581667	4.42584469163735	0.0393733632196269	13.9027161535271	0.0942946679495653	0.0976592497459128	0.0912451509149723	0.176357364442671	0.179974278225746	0.173079144272667	0.20128833559802	0.204948497854003	0.19876951588696	0.000348535827320712	0.000380289313371926	0.000456811205408899
138	9.72667378427265	0.15	1.96049541323616	1.86218345945451	2.05880736701782	0.170494846438724	9.64746990889784	9.19427552768141	10.1006642901143	3.97	2.93	5.43	2.06729004061419	2.16918868699805	2.27108733338192	2.22429941666131	2.33393720103475	2.44357498540818	2.26939975096424	2.38216775554249	2.49338519544233	1.96049541323616	4.41010124953167	-0.0604713961074823	13.7593603841355	0.0942946679495653	0.0976592497459128	0.0912451509149723	0.176357364442671	0.179974278225746	0.173079144272667	0.20128833559802	0.204948497854003	0.19876951588696	0.000348535827320712	0.000380289313371926	0.000456811205408899
138	9.72667378427265	0.15	1.96071417247144	1.85980488105677	2.06162346388612	0.162740909679233	9.55215520444031	9.09073128455404	10.0135791243266	4	2.93	5.4	2.02645192485691	2.12930980959246	2.23216769432802	2.17817683623298	2.28873591696258	2.39929499769217	2.22324713646067	2.33547110466192	2.44815517037965	1.96071417247144	4.41109419381124	-0.0726862150231851	13.7488759595132	0.0942946679495653	0.0976592497459128	0.0912451509149723	0.176357364442671	0.179974278225746	0.173079144272667	0.20128833559802	0.204948497854003	0.19876951588696	0.000348535827320712	0.000380289313371926	0.000456811205408899
138	9.72667378427265	0.15	1.9610550527818	1.86257647089951	2.05953363466409	0.172640548722634	9.75600849016034	9.30116178845158	10.2108551918691	4	2.97	5.41	2.07446278889	2.17590845544272	2.27735412199544	2.22991949762964	2.33896732967921	2.44801516172877	2.27649553476162	2.38999740631258	2.50130508451281	1.9610550527818	4.43616008189263	-0.0738175604214918	13.8080579819672	0.0942946679495653	0.0976592497459128	0.0912451509149723	0.176357364442671	0.179974278225746	0.173079144272667	0.20128833559802	0.204948497854003	0.19876951588696	0.000348535827320712	0.000380289313371926	0.000456811205408899
138	9.72667378427265	0.15	1.96129511318584	1.86358062076114	2.05900960561054	0.171255885371736	9.70447073402789	9.24982146364114	10.1591200044146	4.03	2.97	5.39	2.05184860637609	2.15270152288911	2.25355443940213	2.20423080165746	2.31257364153569	2.42091648141393	2.25180844251252	2.36172478177022	2.47368833494186	1.96129511318584	4.43017494172595	-0.265361022158202	13.6075713699227	0.0942946679495653	0.0976592497459128	0.0912451509149723	0.176357364442671	0.179974278225746	0.173079144272667	0.20128833559802	0.204948497854003	0.19876951588696	0.000348535827320712	0.000380289313371926	0.000456811205408899
138	9.72667378427265	0.15	1.96161048273241	1.86384655568403	2.05937440978079	0.171715712039498	9.76707556814609	9.31023316248718	10.223917973805	3.97	2.95	5.42	2.09254768650303	2.19522658856423	2.29790549062544	2.2513731471734	2.36184543144816	2.47231771572291	2.29743309383065	2.41015734684236	2.5229613745624	1.96161048273241	4.42249638252291	0.0743475041888893	13.9018553386925	0.0942946679495653	0.0976592497459128	0.0912451509149723	0.176357364442671	0.179974278225746	0.173079144272667	0.20128833559802	0.204948497854003	0.19876951588696	0.000348535827320712	0.000380289313371926	0.000456811205408899
138	9.72667378427265	0.15	1.96195888190399	1.86146674157731	2.06245102223066	0.16613059480969	9.66660116793482	9.20537368416911	10.1278286517005	3.97	2.94	5.4	2.06932823185924	2.17301017745012	2.27669212304101	2.22643504957729	2.33798869975124	2.44954234992519	2.27390423008314	2.38673657399808	2.50127192290517	1.96195888190399	4.41387917058108	-0.109434107959295	13.7289373784463	0.0942946679495653	0.0976592497459128	0.0912451509149723	0.176357364442671	0.179974278225746	0.173079144272667	0.20128833559802	0.204948497854003	0.19876951588696	0.000348535827320712	0.000380289313371926	0.000456811205408899
138	9.72667378427265	0.15	1.96201307795417	1.862512322963	2.06151383294535	0.169071162320676	9.74587854266327	9.2857435000353	10.2060135852912	3.93	2.93	5.37	2.10609460020257	2.21045758725245	2.31482057430234	2.26836143372346	2.38076520462216	2.49316897552085	2.31453202352352	2.43117044536046	2.54454534170573	1.96201307795417	4.39501890078243	-0.0545997558130274	13.7237744622827	0.0942946679495653	0.0976592497459128	0.0912451509149723	0.176357364442671	0.179974278225746	0.173079144272667	0.20128833559802	0.204948497854003	0.19876951588696	0.000348535827320712	0.000380289313371926	0.000456811205408899
138	9.72667378427265	0.15	1.9622995588608	1.86234900414034	2.06225011358127	0.166413032618579	9.56069253659144	9.10498279729538	10.0164022758875	3.99	2.93	5.41	2.03846158118408	2.14048778116794	2.2425139811518	2.19218828963442	2.30190860170947	2.41162891378451	2.23842991777947	2.34827170732459	2.46009011604641	1.9622995588608	4.41213150518838	0.0816026672055427	13.8991254593262	0.0942946679495653	0.0976592497459128	0.0912451509149723	0.176357364442671	0.179974278225746	0.173079144272667	0.20128833559802	0.204948497854003	0.19876951588696	0.000348535827320712	0.000380289313371926	0.000456811205408899
138	9.72667378427265	0.15	1.96245740589505	1.86289872089115	2.06201609089895	0.163243206407278	9.68906414028312	9.22188755926225	10.156240721304	4.01	2.97	5.42	2.05254607294607	2.15652711268274	2.26050815241942	2.20583490759141	2.31758148916733	2.42932807074325	2.2523387637197	2.36703617313804	2.48070342841336	1.96245740589505	4.45109651152895	-0.244687406121892	13.682701026119	0.0942946679495653	0.0976592497459128	0.0912451509149723	0.176357364442671	0.179974278225746	0.173079144272667	0.20128833559802	0.204948497854003	0.19876951588696	0.000348535827320712	0.000380289313371926	0.000456811205408899
138	9.72667378427265	0.15	1.96292545913825	1.86389306051682	2.06195785775967	0.17316290753753	9.87182605244975	9.41241948116162	10.3312326237379	4.03	2.97	5.47	2.08760823181915	2.18950136799868	2.29139450417822	2.24260799772284	2.35206644812862	2.46152489853441	2.28889342649883	2.39924336084296	2.51240697212171	1.96292545913825	4.46214591841565	-0.173066441214511	13.7666347017823	0.0942946679495653	0.0976592497459128	0.0912451509149723	0.176357364442671	0.179974278225746	0.173079144272667	0.20128833559802	0.204948497854003	0.19876951588696	0.000348535827320712	0.000380289313371926	0.000456811205408899
138	9.72667378427265	0.15	1.96305099498665	1.86158320137742	2.06451878859589	0.161118271821745	9.68299643033782	9.21244737087254	10.1535454898031	3.99	2.95	5.32	2.06220269192635	2.16753491235029	2.27286713277423	2.21768002508832	2.33095364370346	2.4442272623186	2.26696845268144	2.38657448754232	2.49933419529807	1.96305099498665	4.40563287174894	-0.123081540708872	13.7144701465032	0.0942946679495653	0.0976592497459128	0.0912451509149723	0.176357364442671	0.179974278225746	0.173079144272667	0.20128833559802	0.204948497854003	0.19876951588696	0.000348535827320712	0.000380289313371926	0.000456811205408899
138	9.72667378427265	0.15	1.96320584015489	1.86390059285411	2.06251108745568	0.170098361069869	9.87557598322039	9.41101487475961	10.3401370916812	3.98	2.95	5.42	2.10759210461833	2.21163033400533	2.31566856339232	2.26660895370827	2.378496819363	2.49038468501774	2.31264148890963	2.42816850660899	2.54258388623346	1.96320584015489	4.43409979999693	0.0501653704754193	13.9174231026308	0.0942946679495653	0.0976592497459128	0.0912451509149723	0.176357364442671	0.179974278225746	0.173079144272667	0.20128833559802	0.204948497854003	0.19876951588696	0.000348535827320712	0.000380289313371926	0.000456811205408899
138	9.72667378427265	0.15	1.9632834152868	1.8626385050761	2.06392832549751	0.161550395366705	9.58398652720351	9.11899201019314	10.0489810442139	3.98	2.97	5.37	2.04362502531937	2.1478333008104	2.25204157630142	2.19799451196206	2.31007437729573	2.4221542426294	2.24559677912153	2.36094497513777	2.47427339849639	1.9632834152868	4.41793974872207	-0.0364869999785543	13.8140248054795	0.0942946679495653	0.0976592497459128	0.0912451509149723	0.176357364442671	0.179974278225746	0.173079144272667	0.20128833559802	0.204948497854003	0.19876951588696	0.000348535827320712	0.000380289313371926	0.000456811205408899
138	9.72667378427265	0.15	1.96329794091007	1.86347019961959	2.06312568220055	0.166094707959947	9.60720058034457	9.14874792425572	10.0656532364334	3.96	2.92	5.39	2.06018008032367	2.16341770777448	2.2666553352253	2.21704247278362	2.32814062727694	2.43923878177027	2.26232833704259	2.37533910447676	2.48950906910043	1.96329794091007	4.39542366133498	0.0300563231203069	13.8181880682612	0.0942946679495653	0.0976592497459128	0.0912451509149723	0.176357364442671	0.179974278225746	0.173079144272667	0.20128833559802	0.204948497854003	0.19876951588696	0.000348535827320712	0.000380289313371926	0.000456811205408899
138	9.72667378427265	0.15	1.96367835444202	1.8643401540603	2.06301655482374	0.166817607279778	9.66521720751668	9.20519596754796	10.1252384474854	4.02	2.98	5.46	2.04715545394048	2.14946017332402	2.25176489270755	2.19983407219291	2.30976876572721	2.41970345926152	2.24603250027351	2.35785711295756	2.4710878074841	1.96367835444202	4.44860914567121	-0.0689141260952179	13.8570684946409	0.0942946679495653	0.0976592497459128	0.0912451509149723	0.176357364442671	0.179974278225746	0.173079144272667	0.20128833559802	0.204948497854003	0.19876951588696	0.000348535827320712	0.000380289313371926	0.000456811205408899
138	9.72667378427265	0.15	1.96371176738452	1.86282906762746	2.06459446714159	0.166016312765232	9.78158636695233	9.31467993382871	10.248492800076	4	2.97	5.45	2.07822424249693	2.18239704018708	2.28656983787724	2.23405566870655	2.3460396521698	2.45802363563305	2.27952279177705	2.39406467442632	2.50768029562973	1.96371176738452	4.43990231565407	0.0247381080735106	13.9285039850377	0.0942946679495653	0.0976592497459128	0.0912451509149723	0.176357364442671	0.179974278225746	0.173079144272667	0.20128833559802	0.204948497854003	0.19876951588696	0.000348535827320712	0.000380289313371926	0.000456811205408899
138	9.72667378427265	0.15	1.96377919274575	1.86368964928416	2.06386873620734	0.168367666347431	9.83967337057939	9.37394339945853	10.3054033417002	4	2.95	5.43	2.0900806043564	2.19392304696848	2.29776548958056	2.24663126700709	2.35825168869247	2.46987211037785	2.29178567939959	2.40709523659917	2.52070716328778	1.96377919274575	4.43746613418266	0.0687176496245782	13.956856006095	0.0942946679495653	0.0976592497459128	0.0912451509149723	0.176357364442671	0.179974278225746	0.173079144272667	0.20128833559802	0.204948497854003	0.19876951588696	0.000348535827320712	0.000380289313371926	0.000456811205408899
138	9.72667378427265	0.15	1.96402811452238	1.8632022018399	2.06485402720487	0.163019319917287	9.59268393560068	9.1297750881717	10.0555927830297	3.99	2.95	5.42	2.04172395829223	2.14524590436138	2.24876785043053	2.19541130112116	2.30672568786342	2.41804007460567	2.24012088567287	2.35566448375441	2.46906519132354	1.96402811452238	4.41467089856398	-0.0523737687798499	13.7967400709994	0.0942946679495653	0.0976592497459128	0.0912451509149723	0.176357364442671	0.179974278225746	0.173079144272667	0.20128833559802	0.204948497854003	0.19876951588696	0.000348535827320712	0.000380289313371926	0.000456811205408899
138	9.72667378427265	0.15	1.96412910674947	1.86547424683728	2.06278396666166	0.173293355851459	9.87771791835002	9.41824645289128	10.3371893838088	4.03	2.96	5.44	2.08814404509313	2.19001466498897	2.29188528488482	2.24309017109463	2.35251987578797	2.4619495804813	2.29011159018419	2.40197517708839	2.51316621689393	1.96412910674947	4.45585339294474	0.024323924944622	13.9463593979174	0.0942946679495653	0.0976592497459128	0.0912451509149723	0.176357364442671	0.179974278225746	0.173079144272667	0.20128833559802	0.204948497854003	0.19876951588696	0.000348535827320712	0.000380289313371926	0.000456811205408899
138	9.72667378427265	0.15	1.96462248495722	1.86558488758986	2.06366008232458	0.169709778681514	9.76808478100269	9.30794676432647	10.2282227976789	4	2.97	5.44	2.07875650041861	2.18151975395604	2.28428300749348	2.23488115008262	2.34536242011388	2.45584369014513	2.28133716289651	2.39531565729838	2.505503572791	1.96462248495722	4.44131895691468	-0.0230580026328244	13.8702884204691	0.0942946679495653	0.0976592497459128	0.0912451509149723	0.176357364442671	0.179974278225746	0.173079144272667	0.20128833559802	0.204948497854003	0.19876951588696	0.000348535827320712	0.000380289313371926	0.000456811205408899
138	9.72667378427265	0.15	1.96490110852855	1.86387174394488	2.06593047311222	0.164484710760595	9.63384277228831	9.17142857975043	10.0962569648262	4	2.93	5.39	2.04679816728804	2.14999566957293	2.25319317185782	2.20033975008658	2.31127866434599	2.4222175786054	2.24365863508107	2.3584033111821	2.47193161623873	1.96490110852855	4.41238646470283	0.177189427332288	14.0115564869476	0.0942946679495653	0.0976592497459128	0.0912451509149723	0.176357364442671	0.179974278225746	0.173079144272667	0.20128833559802	0.204948497854003	0.19876951588696	0.000348535827320712	0.000380289313371926	0.000456811205408899
138	9.72667378427265	0.15	1.96546047936628	1.86577573040328	2.06514522832929	0.167049077468898	9.65792055086276	9.19862899357364	10.1172121081519	3.99	2.93	5.36	2.05495100008984	2.15755559971479	2.26016019933974	2.20936354545174	2.3196780308079	2.42999251616407	2.25532532307688	2.36705352453115	2.48180912849242	1.96546047936628	4.41410920999131	-0.126607915217389	13.6959909823834	0.0942946679495653	0.0976592497459128	0.0912451509149723	0.176357364442671	0.179974278225746	0.173079144272667	0.20128833559802	0.204948497854003	0.19876951588696	0.000348535827320712	0.000380289313371926	0.000456811205408899
138	9.72667378427265	0.15	1.96554692223827	1.86488664931225	2.0662071951643	0.165535232681724	9.63397769948142	9.17331655198197	10.0946388469809	3.97	2.94	5.41	2.06125849468601	2.16476977090485	2.26828104712368	2.21764436871991	2.32900895467432	2.44037354062873	2.26342893840742	2.37777956396222	2.48984539028361	1.96554692223827	4.40900594755732	0.200106510028417	14.0277649025179	0.0942946679495653	0.0976592497459128	0.0912451509149723	0.176357364442671	0.179974278225746	0.173079144272667	0.20128833559802	0.204948497854003	0.19876951588696	0.000348535827320712	0.000380289313371926	0.000456811205408899
138	9.72667378427265	0.15	1.96633908934555	1.86621653674759	2.06646164194352	0.171119145766587	9.75563046537245	9.29836409594816	10.2128968347967	4.02	2.99	5.47	2.06700508352043	2.16865435218424	2.27030362084805	2.22105632918828	2.33028138786041	2.43950644653254	2.26704864861755	2.37875251266803	2.49105525604234	1.96633908934555	4.45252756679288	0.0782034248343056	14.0072858972058	0.0942946679495653	0.0976592497459128	0.0912451509149723	0.176357364442671	0.179974278225746	0.173079144272667	0.20128833559802	0.204948497854003	0.19876951588696	0.000348535827320712	0.000380289313371926	0.000456811205408899
138	9.72667378427265	0.15	1.96638786370897	1.8685838062566	2.06419192116135	0.176748174747186	9.96096597277518	9.50313253644966	10.4187994091007	3.98	2.95	5.39	2.13214577892248	2.23486639498954	2.3375870110566	2.29350632361222	2.4040008239621	2.51449532431197	2.34065430677176	2.4549974040598	2.56811311556703	1.96638786370897	4.4233611689545	0.0711203577416652	13.9166199694682	0.0942946679495653	0.0976592497459128	0.0912451509149723	0.176357364442671	0.179974278225746	0.173079144272667	0.20128833559802	0.204948497854003	0.19876951588696	0.000348535827320712	0.000380289313371926	0.000456811205408899
138	9.72667378427265	0.15	1.96647288443532	1.86642971848302	2.06651605038762	0.168077385309711	9.64662637915131	9.18955981802146	10.1036929402812	3.98	2.96	5.38	2.0580798068887	2.16044373709792	2.26280766730714	2.21337127591917	2.32345902958981	2.43354678326045	2.2608808992989	2.37289891494686	2.48510785153119	1.96647288443532	4.40488942913163	-0.169468708190301	13.6540790541302	0.0942946679495653	0.0976592497459128	0.0912451509149723	0.176357364442671	0.179974278225746	0.173079144272667	0.20128833559802	0.204948497854003	0.19876951588696	0.000348535827320712	0.000380289313371926	0.000456811205408899
138	9.72667378427265	0.15	1.96654305870244	1.86556123005277	2.06752488735211	0.16538421601336	9.72582858446604	9.26052109140124	10.1911360775308	3.97	2.93	5.36	2.08273225635808	2.18738197480979	2.29203169326149	2.24098314778467	2.35358439777959	2.46618564777452	2.28781743192146	2.40449071831159	2.51851153131462	1.96654305870244	4.40012716613459	-0.0460290963018826	13.7682191477752	0.0942946679495653	0.0976592497459128	0.0912451509149723	0.176357364442671	0.179974278225746	0.173079144272667	0.20128833559802	0.204948497854003	0.19876951588696	0.000348535827320712	0.000380289313371926	0.000456811205408899
138	9.72667378427265	0.15	1.9668883838693	1.86660359063604	2.06717317710256	0.167048246627387	9.66747014388479	9.20772307405695	10.1272172137126	3.98	2.93	5.39	2.06297505991707	2.1659806272323	2.26898619454753	2.2187393061881	2.32952227462965	2.44030524307121	2.26362104594212	2.37720919068093	2.49031822950434	1.9668883838693	4.40080349799626	-0.0611161374407975	13.7373901909618	0.0942946679495653	0.0976592497459128	0.0912451509149723	0.176357364442671	0.179974278225746	0.173079144272667	0.20128833559802	0.204948497854003	0.19876951588696	0.000348535827320712	0.000380289313371926	0.000456811205408899
138	9.72667378427265	0.15	1.96739245628424	1.86809762596966	2.06668728659881	0.168689376163873	9.69665739472033	9.23822318514073	10.1550916042999	4.01	2.96	5.43	2.05798286066136	2.16010744968116	2.26223203870095	2.21190130599498	2.321663887669	2.43142646934303	2.25852129376789	2.36951882331297	2.48112486636983	1.96739245628424	4.4411099096481	0.00317809217309885	13.8986930640955	0.0942946679495653	0.0976592497459128	0.0912451509149723	0.176357364442671	0.179974278225746	0.173079144272667	0.20128833559802	0.204948497854003	0.19876951588696	0.000348535827320712	0.000380289313371926	0.000456811205408899
138	9.72667378427265	0.15	1.96751498768242	1.86718659506047	2.06784338030438	0.167539016750442	9.72854158319339	9.26670442721641	10.1903787391704	3.98	2.96	5.45	2.07674861535684	2.18025031671451	2.28375201807218	2.23362269730144	2.34494274232387	2.45626278734631	2.28056931151994	2.39382550324267	2.50756190144992	1.96751498768242	4.42661519653771	0.00683140915864896	13.8707935715344	0.0942946679495653	0.0976592497459128	0.0912451509149723	0.176357364442671	0.179974278225746	0.173079144272667	0.20128833559802	0.204948497854003	0.19876951588696	0.000348535827320712	0.000380289313371926	0.000456811205408899
138	9.72667378427265	0.15	1.96783660173815	1.86805970106139	2.06761350241492	0.167067284645344	9.73675071089522	9.27374060318086	10.1997608186096	4	2.96	5.43	2.0685518551066	2.17182845709794	2.27510505908928	2.2235910837757	2.33460833035025	2.44562557692479	2.27180701876636	2.38484160799855	2.49719972506624	1.96783660173815	4.4333784630496	-0.0069321906952221	13.8769092546665	0.0942946679495653	0.0976592497459128	0.0912451509149723	0.176357364442671	0.179974278225746	0.173079144272667	0.20128833559802	0.204948497854003	0.19876951588696	0.000348535827320712	0.000380289313371926	0.000456811205408899
138	9.72667378427265	0.15	1.96789292473118	1.86717605962439	2.06860978983798	0.16577596937886	9.69837852437282	9.23504165680327	10.1617153919424	3.95	2.93	5.33	2.08371540982926	2.18825875752336	2.29280210521747	2.24288668152194	2.35541590747993	2.46794513343791	2.29168786171383	2.40611655625923	2.52254426650931	1.96789292473118	4.37291695258638	-0.0646067421531553	13.6876861556253	0.0942946679495653	0.0976592497459128	0.0912451509149723	0.176357364442671	0.179974278225746	0.173079144272667	0.20128833559802	0.204948497854003	0.19876951588696	0.000348535827320712	0.000380289313371926	0.000456811205408899
138	9.72667378427265	0.15	1.96795444435708	1.8673882847194	2.06852060399476	0.164376030293118	9.66494727087348	9.2008565795839	10.129037962163	4.02	2.97	5.42	2.04390334224391	2.14699771251546	2.25009208278701	2.19605635603545	2.30682531581304	2.41759427559064	2.24301601195646	2.35583353217297	2.46881825644363	1.96795444435708	4.43084915254016	0.0935843066886675	13.984715001192	0.0942946679495653	0.0976592497459128	0.0912451509149723	0.176357364442671	0.179974278225746	0.173079144272667	0.20128833559802	0.204948497854003	0.19876951588696	0.000348535827320712	0.000380289313371926	0.000456811205408899
138	9.72667378427265	0.15	1.96801693826912	1.86807784485089	2.06795603168735	0.166686256885406	9.72626437352774	9.26311869826029	10.1894100487952	3.98	2.95	5.42	2.07532913033789	2.17909328826162	2.28285744618535	2.23201901468051	2.34361749327478	2.45521597186905	2.27915455991761	2.39249198667898	2.5068269690795	1.96801693826912	4.42974835714464	-0.0456691217892877	13.8199828644119	0.0942946679495653	0.0976592497459128	0.0912451509149723	0.176357364442671	0.179974278225746	0.173079144272667	0.20128833559802	0.204948497854003	0.19876951588696	0.000348535827320712	0.000380289313371926	0.000456811205408899
138	9.72667378427265	0.15	1.96803048236907	1.86820352514661	2.06785743959154	0.171142709251957	9.8162819823041	9.3562109674935	10.2763529971147	4.04	2.97	5.44	2.07117085705909	2.17301611058789	2.27486136411669	2.22446069261653	2.33384363532849	2.44322657804045	2.27093771947795	2.38206895861416	2.49653597474603	1.96803048236907	4.43662306594653	0.0623717437569937	13.9411174030943	0.0942946679495653	0.0976592497459128	0.0912451509149723	0.176357364442671	0.179974278225746	0.173079144272667	0.20128833559802	0.204948497854003	0.19876951588696	0.000348535827320712	0.000380289313371926	0.000456811205408899
138	9.72667378427265	0.15	1.96806737476199	1.86682116322924	2.06931358629475	0.163237799170893	9.69848826748847	9.2308480283011	10.1661285066758	4.01	2.96	5.37	2.054779801251	2.15887616539743	2.26297252954386	2.20826514841033	2.32013717133017	2.43200919425002	2.25659710504253	2.37040838146508	2.48478688216476	1.96806737476199	4.42417787055209	0.151467504632734	14.0429646428712	0.0942946679495653	0.0976592497459128	0.0912451509149723	0.176357364442671	0.179974278225746	0.173079144272667	0.20128833559802	0.204948497854003	0.19876951588696	0.000348535827320712	0.000380289313371926	0.000456811205408899
138	9.72667378427265	0.15	1.96811620820881	1.86698865311227	2.06924376330534	0.157753873739008	9.50726541238335	9.0394201015308	9.9751107232359	3.97	2.95	5.39	2.02959390194372	2.13463780733744	2.23968171273116	2.1833797174625	2.2963829799674	2.40938624247231	2.22984361828453	2.34507136093081	2.45973527851136	1.96811620820881	4.40554863073982	-0.0270844886446892	13.792054685566	0.0942946679495653	0.0976592497459128	0.0912451509149723	0.176357364442671	0.179974278225746	0.173079144272667	0.20128833559802	0.204948497854003	0.19876951588696	0.000348535827320712	0.000380289313371926	0.000456811205408899
138	9.72667378427265	0.15	1.96829290759672	1.86996786885578	2.06661794633766	0.169809667605327	9.71128146896177	9.25398132347147	10.1685816144521	3.99	2.93	5.41	2.07088373632205	2.17321973645116	2.27555573658027	2.22693864431243	2.33698634491228	2.44703404551214	2.27364411579841	2.38703349557037	2.49649921659089	1.96829290759672	4.42185392089614	-0.148310118703446	13.6871462959576	0.0942946679495653	0.0976592497459128	0.0912451509149723	0.176357364442671	0.179974278225746	0.173079144272667	0.20128833559802	0.204948497854003	0.19876951588696	0.000348535827320712	0.000380289313371926	0.000456811205408899
138	9.72667378427265	0.15	1.96831225064331	1.87016310539134	2.06646139589529	0.173103828060363	9.9190598863998	9.45735992859922	10.3807598442004	4.01	2.98	5.43	2.10494706452847	2.20770872086835	2.31047037720822	2.26214822442215	2.37258430252847	2.48302038063479	2.31070968606017	2.4224842361078	2.53706140050935	1.96831225064331	4.45346073217047	0.219410880555645	14.1379059274211	0.0942946679495653	0.0976592497459128	0.0912451509149723	0.176357364442671	0.179974278225746	0.173079144272667	0.20128833559802	0.204948497854003	0.19876951588696	0.000348535827320712	0.000380289313371926	0.000456811205408899
138	9.72667378427265	0.15	1.96840771417995	1.86953086943788	2.06728455892202	0.169496660814969	9.75422055874446	9.2943878529266	10.2140532645623	4.01	2.94	5.45	2.06800908095119	2.17032224308701	2.27263540522283	2.22236920778331	2.33231921872669	2.44226922967007	2.26781030453654	2.37792437001837	2.49148694332905	1.96840771417995	4.45049809251404	-0.026115219879897	13.8812973314582	0.0942946679495653	0.0976592497459128	0.0912451509149723	0.176357364442671	0.179974278225746	0.173079144272667	0.20128833559802	0.204948497854003	0.19876951588696	0.000348535827320712	0.000380289313371926	0.000456811205408899
138	9.72667378427265	0.15	1.96857453413687	1.86879977035822	2.06834929791553	0.164429998536318	9.56986774961501	9.11043283381342	10.0293026654166	4.02	2.96	5.44	2.0253239555906	2.12746010630719	2.22959625702377	2.17628059643079	2.28602942075348	2.39577824507616	2.22148231510517	2.33339961551365	2.44454917401168	1.96857453413687	4.43790700900847	0.0115361491130631	13.902512155835	0.0942946679495653	0.0976592497459128	0.0912451509149723	0.176357364442671	0.179974278225746	0.173079144272667	0.20128833559802	0.204948497854003	0.19876951588696	0.000348535827320712	0.000380289313371926	0.000456811205408899
138	9.72667378427265	0.15	1.96866646462316	1.86883545273146	2.06849747651487	0.167351996835907	9.71507894294092	9.25357143048271	10.1765864553991	4	2.98	5.45	2.06414504502716	2.16709107535069	2.27003710567422	2.21886542281203	2.32952789183326	2.44019036085449	2.26657976446188	2.37784249407648	2.49231839189399	1.96866646462316	4.44902482851783	-0.0762048845706854	13.8257718745868	0.0942946679495653	0.0976592497459128	0.0912451509149723	0.176357364442671	0.179974278225746	0.173079144272667	0.20128833559802	0.204948497854003	0.19876951588696	0.000348535827320712	0.000380289313371926	0.000456811205408899
138	9.72667378427265	0.15	1.9686835695894	1.86843767018846	2.06892946899035	0.16378627527479	9.50620939140125	9.04875854400762	9.96366023879488	3.98	2.95	5.42	2.02754804412775	2.13004868732723	2.2325493305267	2.1806609738971	2.29090208659073	2.40114319928437	2.22632261690799	2.34029946705677	2.45017616314256	1.9686835695894	4.42501475892669	0.195224403005306	14.0418425775277	0.0942946679495653	0.0976592497459128	0.0912451509149723	0.176357364442671	0.179974278225746	0.173079144272667	0.20128833559802	0.204948497854003	0.19876951588696	0.000348535827320712	0.000380289313371926	0.000456811205408899
138	9.72667378427265	0.15	1.96892752208769	1.870131760859	2.06772328331638	0.172869383944263	9.88974140740083	9.42902878614689	10.3504540286548	4.01	2.98	5.47	2.10028054233328	2.20290253829628	2.30552453425929	2.25733667996921	2.36763260996035	2.47792853995149	2.30322084034405	2.41823391808325	2.52885022826865	1.96892752208769	4.47251799691077	-0.0682589570346416	13.9024551315915	0.0942946679495653	0.0976592497459128	0.0912451509149723	0.176357364442671	0.179974278225746	0.173079144272667	0.20128833559802	0.204948497854003	0.19876951588696	0.000348535827320712	0.000380289313371926	0.000456811205408899
138	9.72667378427265	0.15	1.96917539686673	1.86867857879252	2.06967221494094	0.16690833508969	9.72493452777714	9.26222202327845	10.1876470322758	4.06	2.97	5.48	2.03836908074202	2.14019981423906	2.24203054773609	2.18776195671841	2.29705590494119	2.40634985316398	2.23225751333665	2.34513574036266	2.4569687514869	1.96917539686673	4.44329039760002	-0.139806592368985	13.7776987928121	0.0942946679495653	0.0976592497459128	0.0912451509149723	0.176357364442671	0.179974278225746	0.173079144272667	0.20128833559802	0.204948497854003	0.19876951588696	0.000348535827320712	0.000380289313371926	0.000456811205408899
138	9.72667378427265	0.15	1.96939981166843	1.87065606314046	2.06814356019641	0.170939216033872	9.64313189496177	9.19085166197103	10.0954121279525	3.98	2.93	5.37	2.06189073675391	2.16335602605666	2.2648213153594	2.21791048727777	2.32705348172835	2.43619647617892	2.26606308300627	2.37702211162965	2.48796660926855	1.96939981166843	4.39115798868187	0.148654358426958	13.9232678130541	0.0942946679495653	0.0976592497459128	0.0912451509149723	0.176357364442671	0.179974278225746	0.173079144272667	0.20128833559802	0.204948497854003	0.19876951588696	0.000348535827320712	0.000380289313371926	0.000456811205408899
138	9.72667378427265	0.15	1.96975506941402	1.8713130947921	2.06819704403595	0.169732393888507	9.77426174313569	9.31386969785535	10.234653788416	4.01	2.94	5.42	2.07204112410033	2.1744637778389	2.27688643157746	2.22666468819749	2.33673050865757	2.44679632911766	2.27309004581052	2.38605405020885	2.49517402832993	1.96975506941402	4.44147615946242	-0.26915728683591	13.6259953701424	0.0942946679495653	0.0976592497459128	0.0912451509149723	0.176357364442671	0.179974278225746	0.173079144272667	0.20128833559802	0.204948497854003	0.19876951588696	0.000348535827320712	0.000380289313371926	0.000456811205408899
138	9.72667378427265	0.15	1.96993915747328	1.87038823487612	2.06949008007045	0.164835968697965	9.61991009389546	9.15875386433344	10.0810663234575	3.99	2.97	5.41	2.04863078947981	2.15178225141835	2.25493371335688	2.202891196855	2.31380988879989	2.42472858074477	2.25009373146893	2.3625781102571	2.47780363020477	1.96993915747328	4.44393754640462	-0.163040473283408	13.7332633421856	0.0942946679495653	0.0976592497459128	0.0912451509149723	0.176357364442671	0.179974278225746	0.173079144272667	0.20128833559802	0.204948497854003	0.19876951588696	0.000348535827320712	0.000380289313371926	0.000456811205408899
138	9.72667378427265	0.15	1.96994841076281	1.87103247715527	2.06886434437035	0.167960132260864	9.66449689631143	9.20639152601316	10.1226022666097	4.03	2.98	5.5	2.04237712483278	2.14400477410411	2.24563242337544	2.19407597897822	2.30325208624808	2.41242819351794	2.23992773431732	2.35065062116682	2.46291320646538	1.96994841076281	4.4728957684655	-0.0266248630323934	13.9400176699469	0.0942946679495653	0.0976592497459128	0.0912451509149723	0.176357364442671	0.179974278225746	0.173079144272667	0.20128833559802	0.204948497854003	0.19876951588696	0.000348535827320712	0.000380289313371926	0.000456811205408899
138	9.72667378427265	0.15	1.96998798961643	1.87149064230903	2.06848533692384	0.173482696163861	9.85489479687251	9.39678766398157	10.3130019297634	3.98	2.94	5.37	2.10667477267391	2.20937824694124	2.31208172120857	2.26590614930656	2.37637238591608	2.48683862252559	2.31468546833432	2.42800162727277	2.53933186767384	1.96998798961643	4.40205792131431	0.0175250746543738	13.8131483084115	0.0942946679495653	0.0976592497459128	0.0912451509149723	0.176357364442671	0.179974278225746	0.173079144272667	0.20128833559802	0.204948497854003	0.19876951588696	0.000348535827320712	0.000380289313371926	0.000456811205408899
138	9.72667378427265	0.15	1.97072450885005	1.8709798639553	2.07046915374481	0.164870725314503	9.63502450924341	9.17320202702162	10.0968469914652	4	2.96	5.4	2.04630435398882	2.14932501715056	2.2523456803123	2.1996982664555	2.31044150644531	2.42118474643512	2.24761801015676	2.35739442439492	2.47357143189517	1.97072450885005	4.42900003095252	-0.0713102360033225	13.8000859455376	0.0942946679495653	0.0976592497459128	0.0912451509149723	0.176357364442671	0.179974278225746	0.173079144272667	0.20128833559802	0.204948497854003	0.19876951588696	0.000348535827320712	0.000380289313371926	0.000456811205408899
138	9.72667378427265	0.15	1.97076234078347	1.87159269676755	2.06993198479938	0.169819741242814	9.77540839843053	9.31510498880914	10.2357118080519	3.97	2.92	5.38	2.09211322952699	2.19549444251624	2.29887565550549	2.25071402212802	2.36193245066026	2.47315087919251	2.29744741698393	2.41067099077952	2.52505576396197	1.97076234078347	4.40004978056651	0.0143162126882426	13.8152102167818	0.0942946679495653	0.0976592497459128	0.0912451509149723	0.176357364442671	0.179974278225746	0.173079144272667	0.20128833559802	0.204948497854003	0.19876951588696	0.000348535827320712	0.000380289313371926	0.000456811205408899
138	9.72667378427265	0.15	1.97078037369741	1.87149229382039	2.07006845357443	0.16676720210306	9.64635764055688	9.18715076262483	10.1055645184889	3.98	2.96	5.42	2.05912795420302	2.16205058424834	2.26497321429365	2.21469700783059	2.32539553937845	2.43609407092631	2.26011408385901	2.37336126352961	2.4869709187653	1.97078037369741	4.42326561532834	-0.0699952753895459	13.7787612612619	0.0942946679495653	0.0976592497459128	0.0912451509149723	0.176357364442671	0.179974278225746	0.173079144272667	0.20128833559802	0.204948497854003	0.19876951588696	0.000348535827320712	0.000380289313371926	0.000456811205408899
138	9.72667378427265	0.15	1.9708121272046	1.87139566491975	2.07022858948946	0.168382013566968	9.75946616504514	9.29755621428669	10.2213761158036	4.01	2.95	5.43	2.07202325095118	2.17496300584576	2.27790276074033	2.22709399839598	2.33773779074572	2.44838158309545	2.27312632971293	2.3867907667565	2.49825017813027	1.9708121272046	4.42614168996326	-0.0216889033429598	13.8536374461047	0.0942946679495653	0.0976592497459128	0.0912451509149723	0.176357364442671	0.179974278225746	0.173079144272667	0.20128833559802	0.204948497854003	0.19876951588696	0.000348535827320712	0.000380289313371926	0.000456811205408899
138	9.72667378427265	0.15	1.97095628268978	1.86970728361042	2.07220528176914	0.162338994678092	9.66514196018113	9.19757035600754	10.1327135643547	3.99	2.95	5.42	2.05541184974245	2.15990164200523	2.264391434268	2.20994591712089	2.32229166905419	2.43463742098749	2.2574091497907	2.37031135446126	2.4841148682497	1.97095628268978	4.42173988142167	-0.112380130289498	13.7401046294797	0.0942946679495653	0.0976592497459128	0.0912451509149723	0.176357364442671	0.179974278225746	0.173079144272667	0.20128833559802	0.204948497854003	0.19876951588696	0.000348535827320712	0.000380289313371926	0.000456811205408899
138	9.72667378427265	0.15	1.97098033873767	1.87033635532253	2.07162432215282	0.166455749259688	9.69805314177204	9.23586727859919	10.1602390049449	3.96	2.91	5.33	2.08082435353973	2.18495400059305	2.28908364764638	2.23938766568781	2.35145221685809	2.46351676802838	2.2859005111375	2.4015203531886	2.51457976015596	1.97098033873767	4.38193525657986	-0.0639904815086946	13.6863738976756	0.0942946679495653	0.0976592497459128	0.0912451509149723	0.176357364442671	0.179974278225746	0.173079144272667	0.20128833559802	0.204948497854003	0.19876951588696	0.000348535827320712	0.000380289313371926	0.000456811205408899
138	9.72667378427265	0.15	1.97105232846313	1.87123719783679	2.07086745908946	0.167800870131871	9.67090390917048	9.21223346027756	10.1295743580634	4.01	2.97	5.41	2.0495721573936	2.15161887445996	2.25366559152631	2.20253659102889	2.31219929674151	2.42186200245412	2.24861909099562	2.36223318330864	2.47425638747825	1.97105232846313	4.42574362504322	0.0838733981299016	13.9631604628966	0.0942946679495653	0.0976592497459128	0.0912451509149723	0.176357364442671	0.179974278225746	0.173079144272667	0.20128833559802	0.204948497854003	0.19876951588696	0.000348535827320712	0.000380289313371926	0.000456811205408899
138	9.72667378427265	0.15	1.97110170386876	1.87106400349647	2.07113940424105	0.173300023586694	9.94604976962428	9.48341054900035	10.4086889902482	3.99	2.96	5.43	2.12178725400227	2.22529663983445	2.32880602566662	2.28162332304711	2.39293016044257	2.50423699783802	2.32917278976224	2.4428930546566	2.55663098815302	1.97110170386876	4.43070026720403	-0.07924260320788	13.7747551136321	0.0942946679495653	0.0976592497459128	0.0912451509149723	0.176357364442671	0.179974278225746	0.173079144272667	0.20128833559802	0.204948497854003	0.19876951588696	0.000348535827320712	0.000380289313371926	0.000456811205408899
138	9.72667378427265	0.15	1.97119013934678	1.86981550985823	2.07256476883533	0.162465164136707	9.65909421578329	9.19203184096249	10.1261565906041	3.95	2.93	5.38	2.07388698161252	2.17926461688412	2.28464225215573	2.2322918468866	2.34571829593933	2.45914474499206	2.27999223674078	2.39575027750154	2.5090536885401	1.97119013934678	4.39317287098075	0.00702565805947324	13.7917366679574	0.0942946679495653	0.0976592497459128	0.0912451509149723	0.176357364442671	0.179974278225746	0.173079144272667	0.20128833559802	0.204948497854003	0.19876951588696	0.000348535827320712	0.000380289313371926	0.000456811205408899
138	9.72667378427265	0.15	1.97127775489005	1.8718207646622	2.0707347451179	0.170829098286164	9.73014457794129	9.27360591405932	10.1866832418233	3.96	2.96	5.42	2.08957625195553	2.19244587559362	2.29531549923171	2.2488378581181	2.35954791422216	2.47025797032622	2.29655397209597	2.40703799668679	2.52097770970517	1.97127775489005	4.40753757612176	0.121166556117658	13.9404437588427	0.0942946679495653	0.0976592497459128	0.0912451509149723	0.176357364442671	0.179974278225746	0.173079144272667	0.20128833559802	0.204948497854003	0.19876951588696	0.000348535827320712	0.000380289313371926	0.000456811205408899
138	9.72667378427265	0.15	1.97148822665719	1.87211286974445	2.07086358356992	0.163575585702027	9.56045713773959	9.10004163853812	10.0208726369411	3.99	2.96	5.39	2.03294247915258	2.13579895647056	2.23865543378853	2.18570321593747	2.29628860414167	2.40687399234587	2.22953768007176	2.34429868678801	2.45984845877364	1.97148822665719	4.41042708733569	-0.0299800715644117	13.8051901979129	0.0942946679495653	0.0976592497459128	0.0912451509149723	0.176357364442671	0.179974278225746	0.173079144272667	0.20128833559802	0.204948497854003	0.19876951588696	0.000348535827320712	0.000380289313371926	0.000456811205408899
138	9.72667378427265	0.15	1.97150816077275	1.87231163539435	2.07070468615115	0.16982571948074	9.85560951570388	9.39153944356081	10.319679587847	4.03	2.99	5.41	2.08112015096603	2.18395585584713	2.28679156072822	2.23540901244263	2.3458686903163	2.45632836818996	2.28624249561643	2.39723873855584	2.50896973381933	1.97150816077275	4.44783723302508	-0.0433155521679308	13.8856144375781	0.0942946679495653	0.0976592497459128	0.0912451509149723	0.176357364442671	0.179974278225746	0.173079144272667	0.20128833559802	0.204948497854003	0.19876951588696	0.000348535827320712	0.000380289313371926	0.000456811205408899
138	9.72667378427265	0.15	1.97165699368952	1.87227060310768	2.07104338427135	0.167803643790643	9.59678546242285	9.14163481434865	10.051936110497	4.01	2.95	5.45	2.03745088569307	2.1388930357981	2.24033518590313	2.18995606372218	2.29899125730623	2.40802645089027	2.23538986741082	2.34517196847393	2.45668477125557	1.97165699368952	4.4384308193884	-0.0439936210586295	13.8432486267404	0.0942946679495653	0.0976592497459128	0.0912451509149723	0.176357364442671	0.179974278225746	0.173079144272667	0.20128833559802	0.204948497854003	0.19876951588696	0.000348535827320712	0.000380289313371926	0.000456811205408899
138	9.72667378427265	0.15	1.97180213551526	1.87193240322554	2.07167186780498	0.167626992496219	9.7462882359196	9.28375447654036	10.2088219952988	3.96	2.95	5.41	2.08929866007828	2.19339137021554	2.2974840803528	2.24821694614339	2.36022725820275	2.47223757026212	2.29531967834293	2.40923740029955	2.52417463327059	1.97180213551526	4.41171125074214	-0.17571224627934	13.6605123059745	0.0942946679495653	0.0976592497459128	0.0912451509149723	0.176357364442671	0.179974278225746	0.173079144272667	0.20128833559802	0.204948497854003	0.19876951588696	0.000348535827320712	0.000380289313371926	0.000456811205408899
138	9.72667378427265	0.15	1.97190375108364	1.87242487437787	2.07138262778941	0.170067585770882	9.82663113457667	9.36432206647741	10.2889402026759	3.99	2.95	5.35	2.0932017544982	2.19654144589241	2.29988113728662	2.25064249738842	2.36175491195572	2.47286732652303	2.2992612165187	2.41146017737348	2.52709632260151	1.97190375108364	4.41759848197926	0.0315005198074781	13.8708613524926	0.0942946679495653	0.0976592497459128	0.0912451509149723	0.176357364442671	0.179974278225746	0.173079144272667	0.20128833559802	0.204948497854003	0.19876951588696	0.000348535827320712	0.000380289313371926	0.000456811205408899
138	9.72667378427265	0.15	1.97206112293995	1.87293585818383	2.07118638769607	0.166607655098611	9.5988801270375	9.14167087148857	10.0560893825864	4.02	2.96	5.45	2.03246409544236	2.13411524970841	2.23576640397446	2.18397716155774	2.29320605266625	2.40243494377477	2.22854097550535	2.33925613420988	2.45301771257573	1.97206112293995	4.44279885678978	-0.0791511619114943	13.8092944207483	0.0942946679495653	0.0976592497459128	0.0912451509149723	0.176357364442671	0.179974278225746	0.173079144272667	0.20128833559802	0.204948497854003	0.19876951588696	0.000348535827320712	0.000380289313371926	0.000456811205408899
138	9.72667378427265	0.15	1.97222100745149	1.87316395242771	2.07127806247526	0.171200863374055	9.81451656527743	9.35462255851633	10.2744105720385	4.02	2.96	5.43	2.07719449523451	2.17931398677571	2.28143347831691	2.2317185541051	2.3414347913333	2.45115102856151	2.27948914400815	2.39112119052129	2.50343331288485	1.97222100745149	4.45277532547012	0.059291682802017	13.9797993520379	0.0942946679495653	0.0976592497459128	0.0912451509149723	0.176357364442671	0.179974278225746	0.173079144272667	0.20128833559802	0.204948497854003	0.19876951588696	0.000348535827320712	0.000380289313371926	0.000456811205408899
138	9.72667378427265	0.15	1.9723761847138	1.87106034923236	2.07369202019525	0.16225316240322	9.60953815946096	9.14450973773565	10.0745665811863	3.98	2.98	5.37	2.04872994800194	2.15291460979187	2.25709927158181	2.20340834049315	2.31545890770591	2.42750947491867	2.25280241638658	2.36734246381008	2.48155775606022	1.9723761847138	4.41303790064771	-0.10404941044141	13.7530865861843	0.0942946679495653	0.0976592497459128	0.0912451509149723	0.176357364442671	0.179974278225746	0.173079144272667	0.20128833559802	0.204948497854003	0.19876951588696	0.000348535827320712	0.000380289313371926	0.000456811205408899
138	9.72667378427265	0.15	1.97302531009717	1.87465974681708	2.07139087337727	0.170880389243213	9.72364945005362	9.26749812280274	10.1798007773045	4.03	2.95	5.48	2.05392463187582	2.15501992582557	2.25611521977531	2.20623325862638	2.31482526650295	2.42341727437952	2.25068572545444	2.36102079124267	2.47140732134953	1.97302531009717	4.45574034762476	0.0452823904203348	13.9536748565032	0.0942946679495653	0.0976592497459128	0.0912451509149723	0.176357364442671	0.179974278225746	0.173079144272667	0.20128833559802	0.204948497854003	0.19876951588696	0.000348535827320712	0.000380289313371926	0.000456811205408899
138	9.72667378427265	0.15	1.97303567875763	1.87349635682799	2.07257500068726	0.169574222056453	9.79406649395383	9.33248253216003	10.2556504557476	4.02	2.95	5.46	2.07484422068722	2.17746587705673	2.28008753342624	2.22951125534875	2.33978273290699	2.45005421046523	2.27570267164795	2.38762040087014	2.49872946457416	1.97303567875763	4.44575583478804	-0.21953169559965	13.684306242469	0.0942946679495653	0.0976592497459128	0.0912451509149723	0.176357364442671	0.179974278225746	0.173079144272667	0.20128833559802	0.204948497854003	0.19876951588696	0.000348535827320712	0.000380289313371926	0.000456811205408899
138	9.72667378427265	0.15	1.97317067389943	1.87282445128976	2.07351689650909	0.167110021316631	9.76317305769541	9.2989777710409	10.2273683443499	4.01	2.97	5.43	2.07024650369484	2.17359105326683	2.27693560283881	2.22492451622499	2.33599043110545	2.44705634598591	2.27191699203755	2.38443004474812	2.49878208346862	1.97317067389943	4.44378083039806	0.0595624885908297	13.9653482938009	0.0942946679495653	0.0976592497459128	0.0912451509149723	0.176357364442671	0.179974278225746	0.173079144272667	0.20128833559802	0.204948497854003	0.19876951588696	0.000348535827320712	0.000380289313371926	0.000456811205408899
138	9.72667378427265	0.15	1.97320642953313	1.87397599469213	2.07243686437414	0.176163799660628	9.90132298113248	9.44531494466317	10.3573310176018	4	2.95	5.42	2.1099671337708	2.21183371792628	2.31370030208176	2.26850211498287	2.37802257049339	2.4875430260039	2.31533078603551	2.42691824778397	2.53691768529668	1.97320642953313	4.40626543458446	0.196476105249017	14.0123237310802	0.0942946679495653	0.0976592497459128	0.0912451509149723	0.176357364442671	0.179974278225746	0.173079144272667	0.20128833559802	0.204948497854003	0.19876951588696	0.000348535827320712	0.000380289313371926	0.000456811205408899
138	9.72667378427265	0.15	1.97338947118646	1.87404907300189	2.07272986937104	0.167506691534017	9.69945318593587	9.23894355808962	10.1599628137821	4.01	2.96	5.39	2.05922238785638	2.161863098834	2.26450380981162	2.21336758451084	2.32369157082177	2.43401555713269	2.26098003648954	2.37465778158974	2.48560260226317	1.97338947118646	4.43051376098882	-0.0927409603144706	13.7861088451955	0.0942946679495653	0.0976592497459128	0.0912451509149723	0.176357364442671	0.179974278225746	0.173079144272667	0.20128833559802	0.204948497854003	0.19876951588696	0.000348535827320712	0.000380289313371926	0.000456811205408899
138	9.72667378427265	0.15	1.97359102834011	1.87414506878741	2.07303698789281	0.172096880641905	9.93881123550666	9.47455807355943	10.4030643974539	4.01	2.99	5.41	2.10972795068015	2.21310457936799	2.31648120805583	2.26740442043648	2.37850719308594	2.4896099657354	2.31762880952203	2.42980182822624	2.54529964329128	1.97359102834011	4.44351908062531	0.140645571185241	14.0551090853236	0.0942946679495653	0.0976592497459128	0.0912451509149723	0.176357364442671	0.179974278225746	0.173079144272667	0.20128833559802	0.204948497854003	0.19876951588696	0.000348535827320712	0.000380289313371926	0.000456811205408899
138	9.72667378427265	0.15	1.97400500083335	1.87579694621346	2.07221305545325	0.171259115373724	9.78284564782352	9.32452976978813	10.2411615258589	4	2.95	5.5	2.08143969753813	2.18374586054119	2.28605202354426	2.23763888932168	2.34762249789017	2.45760610645865	2.28036365861943	2.39419546275625	2.5073212087141	1.97400500083335	4.45316064861633	0.025785248662994	13.9254873883553	0.0942946679495653	0.0976592497459128	0.0912451509149723	0.176357364442671	0.179974278225746	0.173079144272667	0.20128833559802	0.204948497854003	0.19876951588696	0.000348535827320712	0.000380289313371926	0.000456811205408899
138	9.72667378427265	0.15	1.9741640128606	1.87511499335621	2.07321303236499	0.168846886878158	9.67273534908816	9.21568877031632	10.12978192786	4.02	2.97	5.41	2.04599536302207	2.14746528069814	2.24893519837421	2.19815534861671	2.30717154987237	2.41618775112802	2.24586684382191	2.35575852860812	2.46599698210156	1.9741640128606	4.43221100046081	0.0731782040031512	13.9463067428316	0.0942946679495653	0.0976592497459128	0.0912451509149723	0.176357364442671	0.179974278225746	0.173079144272667	0.20128833559802	0.204948497854003	0.19876951588696	0.000348535827320712	0.000380289313371926	0.000456811205408899
138	9.72667378427265	0.15	1.97424147825433	1.87390612196595	2.07457683454272	0.171585922664289	9.93677463072436	9.4717825935375	10.4017666679112	3.99	2.93	5.4	2.11720824883715	2.22114697072539	2.32508569261363	2.27645288953408	2.38820930457116	2.49996571960824	2.32415807183874	2.43724864090332	2.55052529304217	1.97424147825433	4.40680839371848	-0.147821906092909	13.6895205439589	0.0942946679495653	0.0976592497459128	0.0912451509149723	0.176357364442671	0.179974278225746	0.173079144272667	0.20128833559802	0.204948497854003	0.19876951588696	0.000348535827320712	0.000380289313371926	0.000456811205408899
138	9.72667378427265	0.15	1.97428052348303	1.87500208395755	2.07355896300851	0.168570879981009	9.82316097768593	9.35854967834652	10.2877722770253	4.05	2.96	5.43	2.06695330145215	2.16956854548761	2.27218378952308	2.21934876223101	2.32952977825887	2.43971079428673	2.26529168381434	2.3780971531284	2.49168444200985	1.97428052348303	4.45807416509191	-0.0982036782337422	13.8299320726276	0.0942946679495653	0.0976592497459128	0.0912451509149723	0.176357364442671	0.179974278225746	0.173079144272667	0.20128833559802	0.204948497854003	0.19876951588696	0.000348535827320712	0.000380289313371926	0.000456811205408899
138	9.72667378427265	0.15	1.97454737845875	1.8730338101896	2.07606094672789	0.166237276282509	9.76616232482665	9.30036377044927	10.231960879204	4.01	2.96	5.41	2.06936042542167	2.1730020805696	2.27664373571753	2.2238241093893	2.3352019093238	2.44657970925829	2.27226603885119	2.38489730052084	2.49685397445041	1.97454737845875	4.42428695309273	0.0794265070140378	13.9606765109629	0.0942946679495653	0.0976592497459128	0.0912451509149723	0.176357364442671	0.179974278225746	0.173079144272667	0.20128833559802	0.204948497854003	0.19876951588696	0.000348535827320712	0.000380289313371926	0.000456811205408899
138	9.72667378427265	0.15	1.97478900979131	1.87552597138849	2.07405204819413	0.169461087379606	9.7164229188427	9.25831418080025	10.1745316568851	3.99	2.96	5.45	2.07286007950439	2.17542684237463	2.27799360524487	2.22918963020609	2.33949170339224	2.4497937765784	2.27569028896078	2.38705118220513	2.49928097327515	1.97478900979131	4.42641760051	0.0617139023885865	13.9217010329901	0.0942946679495653	0.0976592497459128	0.0912451509149723	0.176357364442671	0.179974278225746	0.173079144272667	0.20128833559802	0.204948497854003	0.19876951588696	0.000348535827320712	0.000380289313371926	0.000456811205408899
138	9.72667378427265	0.15	1.97518969525647	1.87357318431438	2.07680620619855	0.164353112625019	9.71014883058447	9.24384875311584	10.1764489080531	3.99	2.96	5.38	2.06812687036016	2.17245221639515	2.27677756243014	2.22391296886028	2.33609684565873	2.44828072245718	2.27312147749153	2.38573134798187	2.50127974494557	1.97518969525647	4.41767126804572	0.0435394786353002	13.90046119656	0.0942946679495653	0.0976592497459128	0.0912451509149723	0.176357364442671	0.179974278225746	0.173079144272667	0.20128833559802	0.204948497854003	0.19876951588696	0.000348535827320712	0.000380289313371926	0.000456811205408899
138	9.72667378427265	0.15	1.97528317570721	1.8745581577249	2.07600819368953	0.164910882300762	9.66539004824608	9.20217964235128	10.1286004541409	3.99	2.92	5.41	2.05847207939112	2.16208945315218	2.26570682691323	2.21348947276886	2.32490996193279	2.43633045109672	2.25736339864582	2.37189955340044	2.48572021087732	1.97528317570721	4.41273767089447	-0.0420851315670039	13.7844521101471	0.0942946679495653	0.0976592497459128	0.0912451509149723	0.176357364442671	0.179974278225746	0.173079144272667	0.20128833559802	0.204948497854003	0.19876951588696	0.000348535827320712	0.000380289313371926	0.000456811205408899
138	9.72667378427265	0.15	1.97553837119626	1.87583887717328	2.07523786521924	0.164454528061677	9.61266567980795	9.1512172918262	10.0741140677897	4.01	2.94	5.42	2.03884496170988	2.14165333035895	2.24446169900801	2.19136239505573	2.30186142621583	2.41236045737592	2.23547575349158	2.34910295638755	2.46257469346503	1.97553837119626	4.43558561958913	-0.0150527026111271	13.8462113666443	0.0942946679495653	0.0976592497459128	0.0912451509149723	0.176357364442671	0.179974278225746	0.173079144272667	0.20128833559802	0.204948497854003	0.19876951588696	0.000348535827320712	0.000380289313371926	0.000456811205408899
138	9.72667378427265	0.15	1.97559470929664	1.87534901567177	2.0758404029215	0.165154474309723	9.64866017370817	9.18666007466475	10.1106602727516	4.02	2.98	5.44	2.0390564178121	2.14160122292384	2.24414602803559	2.19063925162245	2.30080720635163	2.41097516108081	2.23561485903476	2.34928053758438	2.46123866594056	1.97559470929664	4.44658143953244	0.0824139069125886	13.9957191025379	0.0942946679495653	0.0976592497459128	0.0912451509149723	0.176357364442671	0.179974278225746	0.173079144272667	0.20128833559802	0.204948497854003	0.19876951588696	0.000348535827320712	0.000380289313371926	0.000456811205408899
138	9.72667378427265	0.15	1.97594177090532	1.8771741854907	2.07470935631994	0.170317610703146	9.74243219321364	9.2844899389631	10.2003744474642	4	2.96	5.41	2.07086183570707	2.17300370279073	2.27514556987438	2.22606329353735	2.33586021824172	2.4456571429461	2.27409082609868	2.38375111920896	2.49665559005572	1.97594177090532	4.43005946615981	0.121444567932706	14.0001115493499	0.0942946679495653	0.0976592497459128	0.0912451509149723	0.176357364442671	0.179974278225746	0.173079144272667	0.20128833559802	0.204948497854003	0.19876951588696	0.000348535827320712	0.000380289313371926	0.000456811205408899
138	9.72667378427265	0.15	1.97636238889072	1.87689542583826	2.07582935194318	0.171180798832087	9.77069688098632	9.31282382723549	10.2285699347371	4.01	2.93	5.46	2.07508060157394	2.17710373756875	2.27912687356356	2.23033729885502	2.33999376491363	2.44965023097225	2.27644714897901	2.38712191315249	2.49857466912866	1.97636238889072	4.43511341338571	0.00377071239849123	13.8638379028796	0.0942946679495653	0.0976592497459128	0.0912451509149723	0.176357364442671	0.179974278225746	0.173079144272667	0.20128833559802	0.204948497854003	0.19876951588696	0.000348535827320712	0.000380289313371926	0.000456811205408899
138	9.72667378427265	0.15	1.97672437099125	1.87645569314483	2.07699304883767	0.16934075208738	9.94530033782662	9.47619996197623	10.414400713677	4	2.96	5.42	2.1129788635424	2.21757766717982	2.32217647081724	2.2712568773603	2.38369091833639	2.49612495931249	2.31861343956582	2.43506279684147	2.54734634597572	1.97672437099125	4.43899663211927	-0.0926960737162377	13.8071713180874	0.0942946679495653	0.0976592497459128	0.0912451509149723	0.176357364442671	0.179974278225746	0.173079144272667	0.20128833559802	0.204948497854003	0.19876951588696	0.000348535827320712	0.000380289313371926	0.000456811205408899
138	9.72667378427265	0.15	1.97717990118425	1.87760613026433	2.07675367210417	0.169817299131475	9.84628762799604	9.38264264891815	10.3099326070739	3.98	2.92	5.42	2.10275214871618	2.20666002547091	2.31056790222565	2.26159309089304	2.37335012145955	2.48510715202606	2.30770775763706	2.42010403568901	2.5359952027422	1.97717990118425	4.41931532096391	-0.127892729739849	13.7013732748734	0.0942946679495653	0.0976592497459128	0.0912451509149723	0.176357364442671	0.179974278225746	0.173079144272667	0.20128833559802	0.204948497854003	0.19876951588696	0.000348535827320712	0.000380289313371926	0.000456811205408899
138	9.72667378427265	0.15	1.97778071280365	1.87898125201239	2.07658017359491	0.167681836793023	9.77822565619523	9.31426741004014	10.2421839023503	3.99	2.95	5.41	2.08081104986993	2.18445950688515	2.28810796390037	2.23717009118341	2.34860703691005	2.4600439826367	2.28367373905799	2.3937624723436	2.51251570316962	1.97778071280365	4.43796242851835	0.161025312257776	14.0503974147853	0.0942946679495653	0.0976592497459128	0.0912451509149723	0.176357364442671	0.179974278225746	0.173079144272667	0.20128833559802	0.204948497854003	0.19876951588696	0.000348535827320712	0.000380289313371926	0.000456811205408899
138	9.72667378427265	0.15	1.97778438957611	1.87780296986233	2.07776580928989	0.171856750474507	9.83629438075842	9.37644233710811	10.2961464244087	3.97	2.97	5.4	2.10685502770756	2.21018223384117	2.31350943997477	2.26669448414425	2.37786075098508	2.48902701782591	2.31462525728059	2.43103817965883	2.54300276313551	1.97778438957611	4.41204068761697	-0.061855168530954	13.7757715953761	0.0942946679495653	0.0976592497459128	0.0912451509149723	0.176357364442671	0.179974278225746	0.173079144272667	0.20128833559802	0.204948497854003	0.19876951588696	0.000348535827320712	0.000380289313371926	0.000456811205408899
138	9.72667378427265	0.15	1.97792202883984	1.87869106103651	2.07715299664317	0.168207701543398	9.82287292924649	9.35767239688755	10.2880734616054	3.98	2.96	5.44	2.09856645691237	2.202893066302	2.30721967569163	2.25726766834831	2.36948383455451	2.4817000007607	2.30523104279339	2.41882334863897	2.53298808866162	1.97792202883984	4.43646956025616	0.158647880936779	14.0370650928505	0.0942946679495653	0.0976592497459128	0.0912451509149723	0.176357364442671	0.179974278225746	0.173079144272667	0.20128833559802	0.204948497854003	0.19876951588696	0.000348535827320712	0.000380289313371926	0.000456811205408899
138	9.72667378427265	0.15	1.97796054273532	1.87901363173668	2.07690745373397	0.171509306535205	9.74089961416295	9.28495067746075	10.1968485508651	3.98	2.93	5.41	2.08281091805066	2.18508991299914	2.28736890794763	2.24038986541283	2.35040696861759	2.46042407182236	2.28549009568469	2.39949925166492	2.51206730922672	1.97796054273532	4.41434026212813	0.0741626308454782	13.905140502832	0.0942946679495653	0.0976592497459128	0.0912451509149723	0.176357364442671	0.179974278225746	0.173079144272667	0.20128833559802	0.204948497854003	0.19876951588696	0.000348535827320712	0.000380289313371926	0.000456811205408899
138	9.72667378427265	0.15	1.97818427087589	1.87891120714097	2.07745733461081	0.168812919941629	9.5852788296423	9.13230984155393	10.0382478177307	4	2.93	5.45	2.03904496302597	2.14018302662581	2.24132109022566	2.19212654697183	2.30085756475063	2.40958858252943	2.23532970770666	2.34754352176432	2.4563463066326	1.97818427087589	4.41490743150541	0.0452913397244136	13.8694128288921	0.0942946679495653	0.0976592497459128	0.0912451509149723	0.176357364442671	0.179974278225746	0.173079144272667	0.20128833559802	0.204948497854003	0.19876951588696	0.000348535827320712	0.000380289313371926	0.000456811205408899
138	9.72667378427265	0.15	1.97830018614067	1.87946044531631	2.07713992696503	0.174382108343557	9.8554794091128	9.39877678326607	10.3121820349595	3.98	2.96	5.42	2.10480904795277	2.20708531658567	2.30936158521857	2.26361062768168	2.37360333645601	2.48359604523035	2.31143621572577	2.42279553542268	2.53438738215331	1.97830018614067	4.4259382552665	0.0609077435476553	13.9190922326284	0.0942946679495653	0.0976592497459128	0.0912451509149723	0.176357364442671	0.179974278225746	0.173079144272667	0.20128833559802	0.204948497854003	0.19876951588696	0.000348535827320712	0.000380289313371926	0.000456811205408899
138	9.72667378427265	0.15	1.97851587715144	1.87897106491518	2.0780606893877	0.168936561080081	9.76309395778976	9.30192517616422	10.2242627394153	3.98	2.96	5.4	2.08432504747743	2.18766125202139	2.29099745656536	2.24173183625862	2.35287191963703	2.46401200301543	2.2893460999015	2.40536337130245	2.5151713307352	1.97851587715144	4.42290326556029	0.0192688462667957	13.8883834994166	0.0942946679495653	0.0976592497459128	0.0912451509149723	0.176357364442671	0.179974278225746	0.173079144272667	0.20128833559802	0.204948497854003	0.19876951588696	0.000348535827320712	0.000380289313371926	0.000456811205408899
138	9.72667378427265	0.15	1.97885317032784	1.8784072334133	2.07929910724238	0.165852591248371	9.74593019960668	9.28045050962993	10.2114098895834	4.01	2.96	5.42	2.06397054155616	2.16749314175836	2.27101574196055	2.21791304956466	2.32915694635992	2.44040084315517	2.26418141978787	2.37752968181851	2.49162523696555	1.97885317032784	4.4360944763323	-0.102082777581004	13.7926413972222	0.0942946679495653	0.0976592497459128	0.0912451509149723	0.176357364442671	0.179974278225746	0.173079144272667	0.20128833559802	0.204948497854003	0.19876951588696	0.000348535827320712	0.000380289313371926	0.000456811205408899
138	9.72667378427265	0.15	1.97906757937639	1.87898070920584	2.07915444954694	0.168090932643514	9.7817080001747	9.3182635906566	10.2451524096928	3.98	2.94	5.43	2.0898944441994	2.1938354721843	2.29777650016921	2.24796060096423	2.359763058922	2.47156551687978	2.29397166859673	2.40938243360585	2.52152366544167	1.97906757937639	4.42420673546461	0.185586210502937	14.0370924738775	0.0942946679495653	0.0976592497459128	0.0912451509149723	0.176357364442671	0.179974278225746	0.173079144272667	0.20128833559802	0.204948497854003	0.19876951588696	0.000348535827320712	0.000380289313371926	0.000456811205408899
138	9.72667378427265	0.15	1.97907817988813	1.87922145169252	2.07893490808374	0.165175285246126	9.58772545111375	9.12867769026204	10.0467732119655	4.01	2.94	5.46	2.03276096054316	2.13498106283459	2.23720116512603	2.18469144157182	2.29455157120212	2.40441170083242	2.22675379185632	2.34004671008478	2.45187956111602	1.97907817988813	4.42224663348524	-0.121652305225288	13.7338018101158	0.0942946679495653	0.0976592497459128	0.0912451509149723	0.176357364442671	0.179974278225746	0.173079144272667	0.20128833559802	0.204948497854003	0.19876951588696	0.000348535827320712	0.000380289313371926	0.000456811205408899
138	9.72667378427265	0.15	1.97907889999095	1.87829276017959	2.07986503980231	0.16742382926983	9.86018715490501	9.39190707999249	10.3284672298175	4	2.94	5.47	2.09436953718081	2.19879471040838	2.30321988363596	2.25127670318059	2.36352526082018	2.47577381845977	2.29292821356643	2.41004429982321	2.52475853336417	1.97907889999095	4.44188941120902	-0.110370247261562	13.7755395583996	0.0942946679495653	0.0976592497459128	0.0912451509149723	0.176357364442671	0.179974278225746	0.173079144272667	0.20128833559802	0.204948497854003	0.19876951588696	0.000348535827320712	0.000380289313371926	0.000456811205408899
138	9.72667378427265	0.15	1.97913542816572	1.87920962496267	2.07906123136876	0.163755513350908	9.60758772106731	9.145206492441	10.0699689496936	4.02	2.93	5.43	2.03309000451675	2.13588294363445	2.23867588275216	2.18462989140334	2.29508468038113	2.40553946935891	2.22782558750862	2.3413517991536	2.45403130462038	1.97913542816572	4.44158254592901	0.150901565452453	14.029732763181	0.0942946679495653	0.0976592497459128	0.0912451509149723	0.176357364442671	0.179974278225746	0.173079144272667	0.20128833559802	0.204948497854003	0.19876951588696	0.000348535827320712	0.000380289313371926	0.000456811205408899
138	9.72667378427265	0.15	1.97919671136771	1.87814997651764	2.08024344621777	0.168683256488535	9.9596304410555	9.48875323559835	10.4305076465127	4	2.96	5.41	2.1181276880973	2.22323928935919	2.32835089062108	2.27708378414802	2.39008354525982	2.50308330637162	2.32476072454844	2.4403559421038	2.55453815140858	1.97919671136771	4.42511322621502	-0.0480016152542067	13.8279224242262	0.0942946679495653	0.0976592497459128	0.0912451509149723	0.176357364442671	0.179974278225746	0.173079144272667	0.20128833559802	0.204948497854003	0.19876951588696	0.000348535827320712	0.000380289313371926	0.000456811205408899
138	9.72667378427265	0.15	1.97934144518212	1.87932781190517	2.07935507845908	0.1687132448328	9.65432703185229	9.19793293831281	10.1107211253918	4.03	2.95	5.46	2.03973732979582	2.14094746863181	2.24215760746781	2.1911458323905	2.29986874031921	2.40859164824792	2.23672024642051	2.34652691861522	2.45675294425391	1.97934144518212	4.43961221091421	-0.0594734597792967	13.8314018554825	0.0942946679495653	0.0976592497459128	0.0912451509149723	0.176357364442671	0.179974278225746	0.173079144272667	0.20128833559802	0.204948497854003	0.19876951588696	0.000348535827320712	0.000380289313371926	0.000456811205408899
138	9.72667378427265	0.15	1.97990191574881	1.88064593237308	2.07915789912454	0.171003927958226	9.76856844072813	9.31050958404978	10.2266272974065	4.03	2.98	5.45	2.064893386496	2.16648210140388	2.26807081631175	2.21819280280432	2.32732354908328	2.43645429536223	2.26537944534866	2.37562513154387	2.48821316423205	1.97990191574881	4.45281963729575	0.215820756412816	14.1079726247435	0.0942946679495653	0.0976592497459128	0.0912451509149723	0.176357364442671	0.179974278225746	0.173079144272667	0.20128833559802	0.204948497854003	0.19876951588696	0.000348535827320712	0.000380289313371926	0.000456811205408899
138	9.72667378427265	0.15	1.979917763006	1.87980932147904	2.08002620453296	0.168562628245705	9.74566082040216	9.28470151769774	10.2066201231066	3.98	2.96	5.41	2.08170224350553	2.18505290187354	2.28840356024155	2.23906562466551	2.3502289320791	2.46139223949269	2.28767572044075	2.39906270896315	2.51277874958525	1.979917763006	4.41671964235494	0.0674094342088215	13.9133810556028	0.0942946679495653	0.0976592497459128	0.0912451509149723	0.176357364442671	0.179974278225746	0.173079144272667	0.20128833559802	0.204948497854003	0.19876951588696	0.000348535827320712	0.000380289313371926	0.000456811205408899
138	9.72667378427265	0.15	1.97996649261433	1.88058061384442	2.07935237138424	0.174718246515256	9.88208440250503	9.42468276282657	10.3394860421835	4	2.96	5.41	2.10502734328054	2.20718918603054	2.30935102878053	2.26314997010165	2.37298586943247	2.48282176876329	2.30966091509805	2.4240275087006	2.53510077399399	1.97996649261433	4.43353608779754	0.223162311208504	14.1076381207515	0.0942946679495653	0.0976592497459128	0.0912451509149723	0.176357364442671	0.179974278225746	0.173079144272667	0.20128833559802	0.204948497854003	0.19876951588696	0.000348535827320712	0.000380289313371926	0.000456811205408899
138	9.72667378427265	0.15	1.98011150468838	1.88096208118172	2.07926092819505	0.16908361918603	9.71051388229204	9.2520688467747	10.1689589178094	3.97	2.92	5.35	2.07814141355032	2.18111444908682	2.28408748462333	2.23570629390879	2.34648675482967	2.45726721575054	2.28331661337639	2.39509808904142	2.50804592331653	1.98011150468838	4.40325585522596	0.141902106945767	13.9482661330384	0.0942946679495653	0.0976592497459128	0.0912451509149723	0.176357364442671	0.179974278225746	0.173079144272667	0.20128833559802	0.204948497854003	0.19876951588696	0.000348535827320712	0.000380289313371926	0.000456811205408899
138	9.72667378427265	0.15	1.98028530020512	1.87890128061263	2.08166931979761	0.166911005841325	9.82975659302984	9.36206114491524	10.2974520411444	4	2.96	5.38	2.09074885783554	2.19519527287434	2.29964168791315	2.24776260177319	2.36005286788222	2.47234313399125	2.29731611984183	2.41179683968007	2.52520084468868	1.98028530020512	4.40836122721087	0.1381099752176	13.9705376196597	0.0942946679495653	0.0976592497459128	0.0912451509149723	0.176357364442671	0.179974278225746	0.173079144272667	0.20128833559802	0.204948497854003	0.19876951588696	0.000348535827320712	0.000380289313371926	0.000456811205408899
138	9.72667378427265	0.15	1.98047806387151	1.88163108442421	2.07932504331881	0.167796256213797	9.76463076472302	9.30150739901136	10.2277541304347	4.02	2.97	5.48	2.06536145094255	2.1681960889791	2.27103072701565	2.2190004390147	2.32948478394372	2.43996912887273	2.2652931924156	2.3777119018046	2.48929966343498	1.98047806387151	4.45972924021285	-0.0103500132213808	13.9257865647704	0.0942946679495653	0.0976592497459128	0.0912451509149723	0.176357364442671	0.179974278225746	0.173079144272667	0.20128833559802	0.204948497854003	0.19876951588696	0.000348535827320712	0.000380289313371926	0.000456811205408899
138	9.72667378427265	0.15	1.98059319332271	1.88125030322808	2.07993608341734	0.170441021129773	9.78545360649148	9.32568988382608	10.2452173291569	4.01	2.97	5.45	2.07682985897657	2.1792191770003	2.28160849502403	2.23207872770448	2.34212193500772	2.45216514231097	2.27792648588898	2.3918227130484	2.50302169483297	1.98059319332271	4.44332500057986	-0.0167917181057568	13.8819917652893	0.0942946679495653	0.0976592497459128	0.0912451509149723	0.176357364442671	0.179974278225746	0.173079144272667	0.20128833559802	0.204948497854003	0.19876951588696	0.000348535827320712	0.000380289313371926	0.000456811205408899
138	9.72667378427265	0.15	1.98066781663555	1.88169295380233	2.07964267946877	0.171557056126731	9.89165529154948	9.42872761062014	10.3545829724788	4.02	2.97	5.42	2.09585001618627	2.19875117397091	2.30165233175555	2.25203437085584	2.36260380203754	2.47317323321924	2.29843438789495	2.41353126054008	2.52710001581964	1.98066781663555	4.44463830235647	0.15922916107978	14.0760981518952	0.0942946679495653	0.0976592497459128	0.0912451509149723	0.176357364442671	0.179974278225746	0.173079144272667	0.20128833559802	0.204948497854003	0.19876951588696	0.000348535827320712	0.000380289313371926	0.000456811205408899
138	9.72667378427265	0.15	1.98094905555278	1.88154514125258	2.08035296985298	0.166755226749948	9.76091005294584	9.29622997872581	10.2255901271659	4.03	2.97	5.46	2.06110002842125	2.16412589120364	2.26715175398602	2.21404047159328	2.32471119435085	2.43538191710841	2.25801297563121	2.37265557835966	2.48378500560627	1.98094905555278	4.45495058703152	0.195073817465317	14.1278652640542	0.0942946679495653	0.0976592497459128	0.0912451509149723	0.176357364442671	0.179974278225746	0.173079144272667	0.20128833559802	0.204948497854003	0.19876951588696	0.000348535827320712	0.000380289313371926	0.000456811205408899
138	9.72667378427265	0.15	1.98100707854496	1.88176497447179	2.08024918261812	0.168338761528915	9.66681234100598	9.20921697037936	10.1244077116326	4	2.97	5.34	2.05712903104649	2.15934540019234	2.26156176933818	2.2116819100374	2.32157783350048	2.43147375696357	2.25984513963239	2.37275234061535	2.48742860068004	1.98100707854496	4.40575709889526	0.111532334465946	13.9415832825281	0.0942946679495653	0.0976592497459128	0.0912451509149723	0.176357364442671	0.179974278225746	0.173079144272667	0.20128833559802	0.204948497854003	0.19876951588696	0.000348535827320712	0.000380289313371926	0.000456811205408899
138	9.72667378427265	0.15	1.98110066460927	1.88191108824965	2.08029024096889	0.175078566396615	9.8914746331005	9.43420957876613	10.3487396874349	3.99	2.91	5.47	2.11002843527542	2.21229903452889	2.31456963378236	2.26888506088646	2.37885525414777	2.48882544740909	2.31294674270198	2.42449296727523	2.53756720675153	1.98110066460927	4.44151011961106	0.169448036849853	14.0407904187469	0.0942946679495653	0.0976592497459128	0.0912451509149723	0.176357364442671	0.179974278225746	0.173079144272667	0.20128833559802	0.204948497854003	0.19876951588696	0.000348535827320712	0.000380289313371926	0.000456811205408899
138	9.72667378427265	0.15	1.98133828571064	1.88250063441697	2.08017593700431	0.174176501932622	9.97579796819796	9.51318942478745	10.4384065116085	4.02	2.99	5.39	2.11486580172265	2.21770775559928	2.3205497094759	2.27249711759627	2.38300438645571	2.49351165531516	2.32328358079653	2.43526827827884	2.5487939638312	1.98133828571064	4.44347603052125	-0.0489506944102482	13.8664221282779	0.0942946679495653	0.0976592497459128	0.0912451509149723	0.176357364442671	0.179974278225746	0.173079144272667	0.20128833559802	0.204948497854003	0.19876951588696	0.000348535827320712	0.000380289313371926	0.000456811205408899
138	9.72667378427265	0.15	1.98144662781991	1.88272773366635	2.08016552197347	0.175432794102804	9.94374892554646	9.48463025210195	10.402867598991	4	2.97	5.42	2.11437629135698	2.21672605220667	2.31907581305636	2.2726990481116	2.38271267482904	2.49272630154647	2.32062141205748	2.432676523822	2.54689994437167	1.98144662781991	4.44496703314412	0.00973480104928846	13.9148978993076	0.0942946679495653	0.0976592497459128	0.0912451509149723	0.176357364442671	0.179974278225746	0.173079144272667	0.20128833559802	0.204948497854003	0.19876951588696	0.000348535827320712	0.000380289313371926	0.000456811205408899
138	9.72667378427265	0.15	1.98155527379747	1.88241228334221	2.08069826425272	0.171463567082405	9.78806210978256	9.32983185284066	10.2462923667245	3.99	2.97	5.41	2.08771631783404	2.19025351248365	2.29279070713326	2.24502201699568	2.35528520629153	2.46554839558737	2.29374021073221	2.40804792258027	2.51841504287489	1.98155527379747	4.43040548536513	0.0768547456046153	13.9507941386045	0.0942946679495653	0.0976592497459128	0.0912451509149723	0.176357364442671	0.179974278225746	0.173079144272667	0.20128833559802	0.204948497854003	0.19876951588696	0.000348535827320712	0.000380289313371926	0.000456811205408899
138	9.72667378427265	0.15	1.98159494761697	1.88250366550385	2.08068622973008	0.173214843062278	9.82011443891769	9.36319724600015	10.2770316318352	4.01	2.95	5.42	2.08251770786018	2.18414305231001	2.28576839675985	2.23786145139082	2.34706745716461	2.45627346293841	2.28377105258155	2.39520861863951	2.50726255534381	1.98159494761697	4.42874616042589	-0.0173436138114196	13.8469125927848	0.0942946679495653	0.0976592497459128	0.0912451509149723	0.176357364442671	0.179974278225746	0.173079144272667	0.20128833559802	0.204948497854003	0.19876951588696	0.000348535827320712	0.000380289313371926	0.000456811205408899
138	9.72667378427265	0.15	1.98160122038154	1.88225574618248	2.08094669458059	0.170196834712795	9.72410179030963	9.26682572698884	10.1813778536304	4	2.95	5.45	2.06926515851291	2.17137406328014	2.27348296804737	2.22463865173971	2.3344145377819	2.4441904238241	2.27233960262581	2.38373816693253	2.49489170973033	1.98160122038154	4.44584311095975	-0.0570166000174815	13.8258893480774	0.0942946679495653	0.0976592497459128	0.0912451509149723	0.176357364442671	0.179974278225746	0.173079144272667	0.20128833559802	0.204948497854003	0.19876951588696	0.000348535827320712	0.000380289313371926	0.000456811205408899
138	9.72667378427265	0.15	1.98172590147694	1.88025182201632	2.08319998093757	0.163457976942574	9.68515642877627	9.21853505404201	10.1517778035105	3.96	2.94	5.34	2.0743691340859	2.17936900352059	2.28436887295527	2.23212018760695	2.34510505824066	2.45808992887437	2.28257946689416	2.39656796382358	2.51133281168476	1.98172590147694	4.38208687664611	-0.0461090838742324	13.7235564480188	0.0942946679495653	0.0976592497459128	0.0912451509149723	0.176357364442671	0.179974278225746	0.173079144272667	0.20128833559802	0.204948497854003	0.19876951588696	0.000348535827320712	0.000380289313371926	0.000456811205408899
138	9.72667378427265	0.15	1.9821500309198	1.88322643812984	2.08107362370975	0.172861139402656	9.84489822022062	9.38626139183853	10.3035350486027	3.96	2.92	5.43	2.1144584914181	2.21777636162922	2.32109423184033	2.27555343330113	2.38674281594188	2.49793219858262	2.32105305890036	2.43494095596389	2.54802347206744	1.9821500309198	4.42600288472587	-0.406852434788834	13.4166504391395	0.0942946679495653	0.0976592497459128	0.0912451509149723	0.176357364442671	0.179974278225746	0.173079144272667	0.20128833559802	0.204948497854003	0.19876951588696	0.000348535827320712	0.000380289313371926	0.000456811205408899
138	9.72667378427265	0.15	1.98218105386244	1.88086869796476	2.08349340976013	0.164517616225173	9.66202574044772	9.19831430874951	10.1257371721459	3.99	2.94	5.45	2.05642406440467	2.16009385813814	2.26376365187162	2.21113969460853	2.3226091137929	2.43407853297728	2.25468813360153	2.36987884561068	2.48339523175349	1.98218105386244	4.41745384538417	0.0540584207261558	13.9025777037738	0.0942946679495653	0.0976592497459128	0.0912451509149723	0.176357364442671	0.179974278225746	0.173079144272667	0.20128833559802	0.204948497854003	0.19876951588696	0.000348535827320712	0.000380289313371926	0.000456811205408899
138	9.72667378427265	0.15	1.98225570828766	1.8811655526759	2.08334586389941	0.169375259847184	9.75288475260768	9.29291666227252	10.2128528429428	3.99	2.92	5.4	2.07726730201085	2.18008504037503	2.2829027787392	2.2335128660002	2.34406423378379	2.45461560156738	2.27754330911596	2.39125474943063	2.50518292127598	1.98225570828766	4.40489904846297	-0.0530865759974828	13.7604827839296	0.0942946679495653	0.0976592497459128	0.0912451509149723	0.176357364442671	0.179974278225746	0.173079144272667	0.20128833559802	0.204948497854003	0.19876951588696	0.000348535827320712	0.000380289313371926	0.000456811205408899
138	9.72667378427265	0.15	1.98235916146041	1.88318210786607	2.08153621505475	0.173176731129161	9.99086213483428	9.52593840817709	10.4557858614915	3.99	2.98	5.41	2.12948705902052	2.2334189780531	2.33735089708569	2.28967686755556	2.40142702344476	2.51317717933395	2.3395816754821	2.45418793568643	2.56918640180566	1.98235916146041	4.44460203820969	0.0669584265885374	13.9665792528289	0.0942946679495653	0.0976592497459128	0.0912451509149723	0.176357364442671	0.179974278225746	0.173079144272667	0.20128833559802	0.204948497854003	0.19876951588696	0.000348535827320712	0.000380289313371926	0.000456811205408899
138	9.72667378427265	0.15	1.98256882911432	1.8828660158915	2.08227164233714	0.168900807250993	9.86050633130723	9.39467687019945	10.326335792415	4.01	2.93	5.42	2.0904783927913	2.19413351969198	2.29778864659267	2.24653488109901	2.35792797609111	2.46932107108321	2.29265031113547	2.40549959272133	2.52032557167565	1.98256882911432	4.42857366192853	0.0167932690319093	13.890408462077	0.0942946679495653	0.0976592497459128	0.0912451509149723	0.176357364442671	0.179974278225746	0.173079144272667	0.20128833559802	0.204948497854003	0.19876951588696	0.000348535827320712	0.000380289313371926	0.000456811205408899
138	9.72667378427265	0.15	1.98273880615217	1.88283278639438	2.08264482590996	0.16769568572253	9.84356056048153	9.37652546877856	10.3105956521845	4.03	2.98	5.38	2.07911062783077	2.18266899025007	2.28622735266937	2.23341320386465	2.3446572189266	2.45590123398855	2.28288952102998	2.39573998830618	2.51118322277604	1.98273880615217	4.44030390309395	0.0477486941919097	13.958408313003	0.0942946679495653	0.0976592497459128	0.0912451509149723	0.176357364442671	0.179974278225746	0.173079144272667	0.20128833559802	0.204948497854003	0.19876951588696	0.000348535827320712	0.000380289313371926	0.000456811205408899
138	9.72667378427265	0.15	1.98301035329792	1.88388705344662	2.08213365314922	0.173860584613518	9.83886857079475	9.38210818533342	10.2956289562561	4	2.94	5.41	2.09380904503296	2.19574445310966	2.29767986118636	2.25087633491924	2.36045843758255	2.47004054024586	2.29861360857101	2.40913646811481	2.5192558733204	1.98301035329792	4.41432872900672	0.0310552591710622	13.8612849668549	0.0942946679495653	0.0976592497459128	0.0912451509149723	0.176357364442671	0.179974278225746	0.173079144272667	0.20128833559802	0.204948497854003	0.19876951588696	0.000348535827320712	0.000380289313371926	0.000456811205408899
138	9.72667378427265	0.15	1.98324126935431	1.88219274975932	2.0842897889493	0.165117150751239	9.71560119986965	9.25033283485056	10.1808695648887	3.99	2.97	5.39	2.06944480079186	2.1735326445648	2.27762048833775	2.22531361228047	2.33724126337425	2.44916891446803	2.27136201783334	2.38790554643615	2.503515963451	1.98324126935431	4.41464064789804	-0.0296771569529901	13.8257690689803	0.0942946679495653	0.0976592497459128	0.0912451509149723	0.176357364442671	0.179974278225746	0.173079144272667	0.20128833559802	0.204948497854003	0.19876951588696	0.000348535827320712	0.000380289313371926	0.000456811205408899
138	9.72667378427265	0.15	1.98333757573494	1.88447883431896	2.08219631715092	0.173565365857605	9.90051804763599	9.44042273556819	10.3606133597038	4.03	2.98	5.46	2.09246365961569	2.19444349117919	2.29642332274268	2.24765660065021	2.35720002831909	2.46674345598798	2.29233763813238	2.40741023099694	2.51807086983764	1.98333757573494	4.46269909026141	0.136012828955916	14.0766955662861	0.0942946679495653	0.0976592497459128	0.0912451509149723	0.176357364442671	0.179974278225746	0.173079144272667	0.20128833559802	0.204948497854003	0.19876951588696	0.000348535827320712	0.000380289313371926	0.000456811205408899
138	9.72667378427265	0.15	1.98353492140171	1.8834360589259	2.08363378387752	0.174328396890073	9.8706177061136	9.41312823269499	10.3281071795322	3.98	2.93	5.4	2.10930592133507	2.21182075289538	2.31433558445569	2.26860713523323	2.37886419941374	2.48912126359424	2.31491041908262	2.42884087505327	2.54056580271389	1.98353492140171	4.39945060420772	-0.0127756019997468	13.7907408743053	0.0942946679495653	0.0976592497459128	0.0912451509149723	0.176357364442671	0.179974278225746	0.173079144272667	0.20128833559802	0.204948497854003	0.19876951588696	0.000348535827320712	0.000380289313371926	0.000456811205408899
138	9.72667378427265	0.15	1.98372782237882	1.88474854156144	2.08270710319619	0.171634793378049	9.85974976779107	9.39844141351345	10.3210581220687	4.02	3	5.47	2.08696799548555	2.18940367913446	2.29183936278337	2.24222449582601	2.35228071116861	2.46233692651122	2.29089834639727	2.40117177188158	2.51217086353706	1.98372782237882	4.46559878613287	-0.0644826070141403	13.8928155580297	0.0942946679495653	0.0976592497459128	0.0912451509149723	0.176357364442671	0.179974278225746	0.173079144272667	0.20128833559802	0.204948497854003	0.19876951588696	0.000348535827320712	0.000380289313371926	0.000456811205408899
138	9.72667378427265	0.15	1.98374419210303	1.88388342551147	2.08360495869459	0.165957321068889	9.69901941578998	9.23595551486933	10.1620833167106	3.99	2.96	5.44	2.06754369743439	2.17120431471611	2.27486493199783	2.22343353758756	2.33491001727561	2.44638649696367	2.26764822413306	2.38294777827995	2.49559072205667	1.98374419210303	4.4338226231638	0.0375088396223051	13.9328609641719	0.0942946679495653	0.0976592497459128	0.0912451509149723	0.176357364442671	0.179974278225746	0.173079144272667	0.20128833559802	0.204948497854003	0.19876951588696	0.000348535827320712	0.000380289313371926	0.000456811205408899
138	9.72667378427265	0.15	1.98382609822037	1.88423777721509	2.08341441922565	0.166592565779951	9.56734850534162	9.11161638556472	10.0230806251185	3.96	2.92	5.39	2.05254791961607	2.15520939863007	2.25787087764408	2.20892092424236	2.3194036500976	2.42988637595285	2.25475651103039	2.36931574059498	2.47846759544672	1.98382609822037	4.40119737344467	-0.0659284226326756	13.7014897612673	0.0942946679495653	0.0976592497459128	0.0912451509149723	0.176357364442671	0.179974278225746	0.173079144272667	0.20128833559802	0.204948497854003	0.19876951588696	0.000348535827320712	0.000380289313371926	0.000456811205408899
138	9.72667378427265	0.15	1.9839938680246	1.88410672207149	2.08388101397771	0.169387746011513	9.7729445378867	9.31205083502179	10.2338382407516	3.97	2.94	5.41	2.09155037423341	2.19507025549131	2.2985901367492	2.25012392480737	2.36149229746585	2.47286067012433	2.29558425612423	2.41168424402106	2.52352417903209	1.9839938680246	4.42171246562596	0.0576288016689484	13.9025535958601	0.0942946679495653	0.0976592497459128	0.0912451509149723	0.176357364442671	0.179974278225746	0.173079144272667	0.20128833559802	0.204948497854003	0.19876951588696	0.000348535827320712	0.000380289313371926	0.000456811205408899
138	9.72667378427265	0.15	1.98403337090332	1.88321830946788	2.08484843233876	0.165378570095763	9.72916360239197	9.26368703419117	10.1946401705928	3.99	2.95	5.41	2.06987111792336	2.17387684491228	2.27788257190121	2.22545291513366	2.33727622930711	2.44909954348056	2.27059423254071	2.38636039297656	2.50169676793596	1.98403337090332	4.41615594297428	-0.11428569584372	13.7432428509735	0.0942946679495653	0.0976592497459128	0.0912451509149723	0.176357364442671	0.179974278225746	0.173079144272667	0.20128833559802	0.204948497854003	0.19876951588696	0.000348535827320712	0.000380289313371926	0.000456811205408899
138	9.72667378427265	0.15	1.98428829294892	1.88354867355549	2.08502791234234	0.166718558040478	9.71442714700809	9.25189891590954	10.1769553781066	3.97	2.93	5.42	2.07885671069832	2.18278455576515	2.28671240083198	2.23657030214361	2.34838268952272	2.46019507690183	2.28222134012896	2.39610820225214	2.51041239630926	1.98428829294892	4.41342642199283	0.028903458465284	13.8587755088898	0.0942946679495653	0.0976592497459128	0.0912451509149723	0.176357364442671	0.179974278225746	0.173079144272667	0.20128833559802	0.204948497854003	0.19876951588696	0.000348535827320712	0.000380289313371926	0.000456811205408899
138	9.72667378427265	0.15	1.98436775627301	1.88287201044404	2.08586350210198	0.16920424098762	9.82555016731705	9.36187316222629	10.2892271724078	4	2.97	5.41	2.08970454164187	2.1932039083394	2.29670327503694	2.24651512093751	2.35778103803734	2.46904695513718	2.29483227718219	2.4077887010623	2.52101579443613	1.98436775627301	4.42231234313957	-0.00329058201077744	13.8610390066933	0.0942946679495653	0.0976592497459128	0.0912451509149723	0.176357364442671	0.179974278225746	0.173079144272667	0.20128833559802	0.204948497854003	0.19876951588696	0.000348535827320712	0.000380289313371926	0.000456811205408899
138	9.72667378427265	0.15	1.98464077613912	1.88513246990523	2.08414908237301	0.166270619071973	9.56683655630746	9.11059974991769	10.0230733626972	3.98	2.94	5.41	2.04399225181156	2.14635044148621	2.24870863116087	2.1986708428787	2.30877496238701	2.41887908189531	2.24369094430525	2.35601485848106	2.47000821240118	1.98464077613912	4.4073752877522	-0.0513123595203272	13.7503021049791	0.0942946679495653	0.0976592497459128	0.0912451509149723	0.176357364442671	0.179974278225746	0.173079144272667	0.20128833559802	0.204948497854003	0.19876951588696	0.000348535827320712	0.000380289313371926	0.000456811205408899
138	9.72667378427265	0.15	1.9850421027585	1.8834739636905	2.0866102418265	0.165750936206546	9.78387774119265	9.31641386710973	10.2513416152756	3.98	2.94	5.42	2.08727966508106	2.19201179188985	2.29674391869864	2.24487310037743	2.35751269446327	2.47015228854912	2.29170579422198	2.40495719503725	2.52136636528029	1.9850421027585	4.41016639368537	0.0143566705356367	13.8493208071323	0.0942946679495653	0.0976592497459128	0.0912451509149723	0.176357364442671	0.179974278225746	0.173079144272667	0.20128833559802	0.204948497854003	0.19876951588696	0.000348535827320712	0.000380289313371926	0.000456811205408899
138	9.72667378427265	0.15	1.98554143126983	1.88600261595943	2.08508024658024	0.169531777254585	9.70655973344159	9.24903091788485	10.1640885489983	4.02	2.95	5.44	2.05365185719539	2.15524140859062	2.25683095998585	2.20641268641482	2.31555897341583	2.42470526041685	2.25123335477155	2.36392272883967	2.47401986157391	1.98554143126983	4.4264647984419	-0.107884808597017	13.7626413321663	0.0942946679495653	0.0976592497459128	0.0912451509149723	0.176357364442671	0.179974278225746	0.173079144272667	0.20128833559802	0.204948497854003	0.19876951588696	0.000348535827320712	0.000380289313371926	0.000456811205408899
138	9.72667378427265	0.15	1.98567321257306	1.88499594543573	2.0863504797104	0.166449110045615	9.66039232312694	9.19999026854888	10.120794377705	3.99	2.94	5.43	2.05724877329726	2.16020122589302	2.26315367848878	2.21208256703953	2.3227834840006	2.43348440096168	2.25779295668355	2.36951340464443	2.48271926172659	1.98567321257306	4.41899502954619	0.169494222612532	14.0016139974822	0.0942946679495653	0.0976592497459128	0.0912451509149723	0.176357364442671	0.179974278225746	0.173079144272667	0.20128833559802	0.204948497854003	0.19876951588696	0.000348535827320712	0.000380289313371926	0.000456811205408899
138	9.72667378427265	0.15	1.9858053433252	1.88703077235621	2.08457991429419	0.173904228408653	9.90004202089662	9.44051152848702	10.3595725133062	3.94	2.94	5.34	2.13508625748501	2.23901465546201	2.342943053439	2.2988145449245	2.41071265305136	2.52261076117822	2.34878922552048	2.46191292501121	2.57743370031196	1.9858053433252	4.3984985132021	0.230348240431151	14.0123170672618	0.0942946679495653	0.0976592497459128	0.0912451509149723	0.176357364442671	0.179974278225746	0.173079144272667	0.20128833559802	0.204948497854003	0.19876951588696	0.000348535827320712	0.000380289313371926	0.000456811205408899
138	9.72667378427265	0.15	1.98583497756942	1.88457930845773	2.08709064668111	0.166620988162407	9.78339584728004	9.31742019995733	10.2493714946027	4.02	2.95	5.43	2.068800909854	2.17226418857953	2.27572746730506	2.22268413808818	2.33384330637859	2.44500247466901	2.2688241921801	2.38174185382642	2.4962605374521	1.98583497756942	4.42956288167253	0.0175952861113893	13.8983325721539	0.0942946679495653	0.0976592497459128	0.0912451509149723	0.176357364442671	0.179974278225746	0.173079144272667	0.20128833559802	0.204948497854003	0.19876951588696	0.000348535827320712	0.000380289313371926	0.000456811205408899
138	9.72667378427265	0.15	1.98596327938659	1.88668388773786	2.08524267103532	0.17092039186694	9.90796973875515	9.44323726954343	10.3727022079669	4.03	2.97	5.39	2.09436321800481	2.19743365475734	2.30050409150987	2.24985462049925	2.36057729571194	2.47129997092463	2.2982570263532	2.41240848278376	2.52384943491349	1.98596327938659	4.43312855452727	0.0805934486126172	13.9793993327575	0.0942946679495653	0.0976592497459128	0.0912451509149723	0.176357364442671	0.179974278225746	0.173079144272667	0.20128833559802	0.204948497854003	0.19876951588696	0.000348535827320712	0.000380289313371926	0.000456811205408899
138	9.72667378427265	0.15	1.98599887873126	1.88693015551869	2.08506760194384	0.171394240859013	9.77934141817068	9.32140768366629	10.2372751526751	4	2.94	5.44	2.08115476123855	2.18339586089194	2.28563696054532	2.23738385110907	2.34730003300223	2.45721621489539	2.2831579635792	2.3950713295863	2.50839085350614	1.98599887873126	4.43612860769515	-0.105267369201714	13.7847828264648	0.0942946679495653	0.0976592497459128	0.0912451509149723	0.176357364442671	0.179974278225746	0.173079144272667	0.20128833559802	0.204948497854003	0.19876951588696	0.000348535827320712	0.000380289313371926	0.000456811205408899
138	9.72667378427265	0.15	1.98612437386977	1.88648032385285	2.08576842388668	0.173567467184451	9.87666580156951	9.4176823092458	10.3356492938932	3.98	2.94	5.39	2.11300614445222	2.21598635844075	2.31896657242928	2.27292223280067	2.38369617376986	2.49447011473906	2.32104668654949	2.43116926915781	2.54714506931408	1.98612437386977	4.4174483560271	-0.119509936236155	13.7172854426722	0.0942946679495653	0.0976592497459128	0.0912451509149723	0.176357364442671	0.179974278225746	0.173079144272667	0.20128833559802	0.204948497854003	0.19876951588696	0.000348535827320712	0.000380289313371926	0.000456811205408899
138	9.72667378427265	0.15	1.98697123620964	1.88721101922135	2.08673145319792	0.167960868279625	9.71181215328103	9.25146521182573	10.1721590947363	3.98	2.95	5.38	2.07249699092512	2.17562310436801	2.2787492178109	2.22894539587133	2.33985628103022	2.4507671661891	2.27636361873604	2.38926965493154	2.50251939259146	1.98697123620964	4.42075509850263	0.0608363342766755	13.9019406870872	0.0942946679495653	0.0976592497459128	0.0912451509149723	0.176357364442671	0.179974278225746	0.173079144272667	0.20128833559802	0.204948497854003	0.19876951588696	0.000348535827320712	0.000380289313371926	0.000456811205408899
138	9.72667378427265	0.15	1.98732360015632	1.88708835807941	2.08755884223323	0.172483655617003	9.98203210336906	9.51639192567425	10.4476722810639	3.99	2.97	5.38	2.12763206970463	2.23173780460333	2.33584353950204	2.28771713235846	2.39965588187054	2.51159463138262	2.33629586352854	2.45274599592954	2.56517304824328	1.98732360015632	4.41992529481848	0.173489326530652	14.0275735394958	0.0942946679495653	0.0976592497459128	0.0912451509149723	0.176357364442671	0.179974278225746	0.173079144272667	0.20128833559802	0.204948497854003	0.19876951588696	0.000348535827320712	0.000380289313371926	0.000456811205408899
138	9.72667378427265	0.15	1.98754985028469	1.88854774378955	2.08655195677982	0.172668202827148	9.79333973627883	9.33679676372677	10.2498827088309	3.98	2.93	5.41	2.09109268270375	2.19334120469711	2.29558972669047	2.24887985945546	2.35884372842784	2.46880759740023	2.29341332358609	2.40710453756414	2.51760182943871	1.98754985028469	4.40918638237822	-0.0426216931400366	13.7870132449466	0.0942946679495653	0.0976592497459128	0.0912451509149723	0.176357364442671	0.179974278225746	0.173079144272667	0.20128833559802	0.204948497854003	0.19876951588696	0.000348535827320712	0.000380289313371926	0.000456811205408899
138	9.72667378427265	0.15	1.98761085205216	1.88702436915201	2.08819733495232	0.169705184245704	9.85919280405525	9.39475545675005	10.3236301513604	4.03	2.93	5.39	2.08196032598326	2.18488372142934	2.28780711687542	2.23632721356787	2.34688186116432	2.45743650876078	2.28326573121333	2.39470904527385	2.50923620130096	1.98761085205216	4.43310993428303	0.235976784335267	14.1041588331087	0.0942946679495653	0.0976592497459128	0.0912451509149723	0.176357364442671	0.179974278225746	0.173079144272667	0.20128833559802	0.204948497854003	0.19876951588696	0.000348535827320712	0.000380289313371926	0.000456811205408899
138	9.72667378427265	0.15	1.98801957916	1.88850642237594	2.08753273594406	0.169509166059708	9.80396237937622	9.34180527650365	10.2661194822488	3.99	2.95	5.38	2.08995985782851	2.19335419804703	2.29674853826555	2.24738023825837	2.35856246794784	2.46974469763732	2.29574575119354	2.40873977760064	2.5229314481382	1.98801957916	4.4215190724461	-0.0630177640982776	13.786456817376	0.0942946679495653	0.0976592497459128	0.0912451509149723	0.176357364442671	0.179974278225746	0.173079144272667	0.20128833559802	0.204948497854003	0.19876951588696	0.000348535827320712	0.000380289313371926	0.000456811205408899
138	9.72667378427265	0.15	1.98823183795178	1.88932930068499	2.08713437521857	0.177238268203777	10.0162244385356	9.55662498020279	10.4758238968683	3.99	2.94	5.4	2.13898368864198	2.24185219574768	2.34472070285338	2.30021699995033	2.41083957742041	2.52146215489049	2.34696755076987	2.46225619601754	2.57469473232341	1.98823183795178	4.41368877628124	-0.0660251326637954	13.7718664094688	0.0942946679495653	0.0976592497459128	0.0912451509149723	0.176357364442671	0.179974278225746	0.173079144272667	0.20128833559802	0.204948497854003	0.19876951588696	0.000348535827320712	0.000380289313371926	0.000456811205408899
138	9.72667378427265	0.15	1.98870832004936	1.88659968232742	2.09081695777131	0.158928394253708	9.66330544628018	9.1898723517661	10.1367385407943	3.98	2.99	5.38	2.05861976194079	2.16467332688897	2.27072689183714	2.21401069491602	2.32806950818995	2.44212832146389	2.26223413368492	2.37866509765512	2.49566432124273	1.98870832004936	4.4258963015811	-0.0101410753570621	13.8766258767086	0.0942946679495653	0.0976592497459128	0.0912451509149723	0.176357364442671	0.179974278225746	0.173079144272667	0.20128833559802	0.204948497854003	0.19876951588696	0.000348535827320712	0.000380289313371926	0.000456811205408899
138	9.72667378427265	0.15	1.98877433014024	1.88760428472576	2.08994437555472	0.171986100888463	10.0061659571405	9.5385847933144	10.4737471209667	4.05	2.98	5.41	2.10284639562723	2.20592786801757	2.30900934040791	2.2574134288988	2.36807177300253	2.47873011710627	2.30605494762551	2.41987573733006	2.53336626816457	1.98877433014024	4.43835488653936	0.127501898603935	14.0505893947428	0.0942946679495653	0.0976592497459128	0.0912451509149723	0.176357364442671	0.179974278225746	0.173079144272667	0.20128833559802	0.204948497854003	0.19876951588696	0.000348535827320712	0.000380289313371926	0.000456811205408899
138	9.72667378427265	0.15	1.98879736385917	1.88833682754621	2.08925790017213	0.167993579889639	9.69770830027536	9.23808368335117	10.1573329171995	4	2.96	5.42	2.05917143601291	2.16162189163764	2.26407234726236	2.21333029932946	2.3234506582508	2.43357101717214	2.25993392509232	2.37171900721114	2.48526269843435	1.98879736385917	4.42129866058357	0.0750838091488026	13.927779452043	0.0942946679495653	0.0976592497459128	0.0912451509149723	0.176357364442671	0.179974278225746	0.173079144272667	0.20128833559802	0.204948497854003	0.19876951588696	0.000348535827320712	0.000380289313371926	0.000456811205408899
138	9.72667378427265	0.15	1.98892777644419	1.88941505643556	2.08844049645282	0.171996261002136	9.8283390751855	9.36908402049758	10.2875941298734	4.02	2.97	5.46	2.08264631736994	2.18473376223508	2.28682120710021	2.23785342041288	2.34754882849406	2.45724423657523	2.28484490952106	2.3960375321194	2.50929752382633	1.98892777644419	4.4421954191013	0.0486226582068036	13.9486955260888	0.0942946679495653	0.0976592497459128	0.0912451509149723	0.176357364442671	0.179974278225746	0.173079144272667	0.20128833559802	0.204948497854003	0.19876951588696	0.000348535827320712	0.000380289313371926	0.000456811205408899
138	9.72667378427265	0.15	1.98911890883688	1.88974432374698	2.08849349392678	0.169746948643795	9.86440331300209	9.39978936830805	10.3290172576961	4.03	2.96	5.44	2.08495703557826	2.18801254829897	2.29106806101967	2.2397784967866	2.35048654372874	2.46119459067088	2.28546078397391	2.39936386542119	2.51342307505775	1.98911890883688	4.45066332287849	-0.129011271130256	13.779207382698	0.0942946679495653	0.0976592497459128	0.0912451509149723	0.176357364442671	0.179974278225746	0.173079144272667	0.20128833559802	0.204948497854003	0.19876951588696	0.000348535827320712	0.000380289313371926	0.000456811205408899
138	9.72667378427265	0.15	1.98931517525326	1.8881711888225	2.09045916168403	0.16482214725426	9.70704910993412	9.24169227668783	10.1724059431804	4.01	2.94	5.39	2.05744296834933	2.16104359858791	2.26464422882649	2.21115816767931	2.32249898404835	2.4338398004174	2.25768281253145	2.37110374764575	2.48400937212815	1.98931517525326	4.4144653500454	0.0408142599556724	13.8890608639729	0.0942946679495653	0.0976592497459128	0.0912451509149723	0.176357364442671	0.179974278225746	0.173079144272667	0.20128833559802	0.204948497854003	0.19876951588696	0.000348535827320712	0.000380289313371926	0.000456811205408899
138	9.72667378427265	0.15	1.98940174033547	1.88899084834465	2.08981263232629	0.172991754714074	9.95387856989066	9.49037645080785	10.4173806889735	4.01	2.98	5.41	2.11235479226005	2.21552044933827	2.31868610641649	2.27011651241132	2.38098712112968	2.49185772984805	2.32031414480784	2.43227175778799	2.54712879674685	1.98940174033547	4.44024512866867	0.0250892321844483	13.9369357141292	0.0942946679495653	0.0976592497459128	0.0912451509149723	0.176357364442671	0.179974278225746	0.173079144272667	0.20128833559802	0.204948497854003	0.19876951588696	0.000348535827320712	0.000380289313371926	0.000456811205408899
138	9.72667378427265	0.15	1.98959499521979	1.88927514679706	2.08991484364253	0.169689652903974	9.78339622313737	9.32250402684497	10.2442884194298	4	2.95	5.4	2.07826378801865	2.18101038474595	2.28375698147325	2.23388616613487	2.34432652619396	2.45476688625306	2.28002781408382	2.39300822349317	2.50513243124341	1.98959499521979	4.41368098894687	-0.0892479001535461	13.7258530189638	0.0942946679495653	0.0976592497459128	0.0912451509149723	0.176357364442671	0.179974278225746	0.173079144272667	0.20128833559802	0.204948497854003	0.19876951588696	0.000348535827320712	0.000380289313371926	0.000456811205408899
138	9.72667378427265	0.15	1.98984669502142	1.8907456185774	2.08894777146545	0.173588642559069	9.78941721675216	9.33452187342539	10.2443125600789	4.01	2.96	5.47	2.07947337222613	2.18081147678301	2.28214958133989	2.23500385826029	2.34392136482637	2.45283887139244	2.28070781711244	2.39061662629198	2.50343976754363	1.98984669502142	4.44106793849659	0.103571695372811	13.9721489227919	0.0942946679495653	0.0976592497459128	0.0912451509149723	0.176357364442671	0.179974278225746	0.173079144272667	0.20128833559802	0.204948497854003	0.19876951588696	0.000348535827320712	0.000380289313371926	0.000456811205408899
138	9.72667378427265	0.15	1.99022417339042	1.89104567041764	2.08940267636319	0.171267676245729	9.73189914531654	9.27598380639327	10.1878144842398	3.98	2.94	5.4	2.07989901874726	2.18212622028731	2.28435342182735	2.23714502050121	2.34710087548441	2.45705673046762	2.28365043059886	2.39539929935547	2.50790349388809	1.99022417339042	4.41461029995236	0.0575442931639473	13.8739957803545	0.0942946679495653	0.0976592497459128	0.0912451509149723	0.176357364442671	0.179974278225746	0.173079144272667	0.20128833559802	0.204948497854003	0.19876951588696	0.000348535827320712	0.000380289313371926	0.000456811205408899
138	9.72667378427265	0.15	1.99026216030238	1.88962093856673	2.09090338203803	0.168741085838766	9.88711207992132	9.41975980260031	10.3544643572423	3.98	2.96	5.43	2.11092803882935	2.21565969302029	2.32039134721124	2.27036877436357	2.38301092653018	2.49565307869678	2.31702021408971	2.4338256001278	2.54695046887289	1.99026216030238	4.42786460517465	-0.152933521891554	13.7287692847998	0.0942946679495653	0.0976592497459128	0.0912451509149723	0.176357364442671	0.179974278225746	0.173079144272667	0.20128833559802	0.204948497854003	0.19876951588696	0.000348535827320712	0.000380289313371926	0.000456811205408899
138	9.72667378427265	0.15	1.9904462401119	1.89129773057523	2.08959474964856	0.168164209207946	9.60206495894019	9.14725095942498	10.0568789584554	4.06	2.97	5.49	2.01453473341615	2.11470019332662	2.21486565323709	2.16236061524217	2.26987618294386	2.37739175064556	2.20663168825366	2.31572307780555	2.42492741150248	1.9904462401119	4.45681496692924	0.0330666929563208	13.9556014553497	0.0942946679495653	0.0976592497459128	0.0912451509149723	0.176357364442671	0.179974278225746	0.173079144272667	0.20128833559802	0.204948497854003	0.19876951588696	0.000348535827320712	0.000380289313371926	0.000456811205408899
138	9.72667378427265	0.15	1.99064209321498	1.89067122477973	2.09061296165022	0.168764342036233	9.69994595360122	9.24147880732437	10.1584130998781	3.97	2.95	5.45	2.0764009868056	2.17941065168658	2.28242031656756	2.23391393224065	2.34473776973414	2.45556160722763	2.27903770394512	2.39162147339181	2.5059905933152	1.99064209321498	4.41574835141973	-0.0334851555292637	13.8048599710405	0.0942946679495653	0.0976592497459128	0.0912451509149723	0.176357364442671	0.179974278225746	0.173079144272667	0.20128833559802	0.204948497854003	0.19876951588696	0.000348535827320712	0.000380289313371926	0.000456811205408899
138	9.72667378427265	0.15	1.99074335746654	1.89031768977132	2.09116902516175	0.16833664480119	9.74447416220959	9.28319904713483	10.2057492772843	4.03	2.95	5.41	2.05929411794866	2.16161887974753	2.2639436415464	2.21223438815303	2.32215863590279	2.43208288365256	2.25782970602059	2.37023631148232	2.4821519235322	1.99074335746654	4.4179198370558	0.047097545344221	13.9060323111428	0.0942946679495653	0.0976592497459128	0.0912451509149723	0.176357364442671	0.179974278225746	0.173079144272667	0.20128833559802	0.204948497854003	0.19876951588696	0.000348535827320712	0.000380289313371926	0.000456811205408899
138	9.72667378427265	0.15	1.99095240258509	1.89154682058056	2.09035798458963	0.170760330266686	9.8571116577588	9.39450339458901	10.3197199209286	3.98	2.94	5.34	2.1043263794687	2.20794854347889	2.31157070748908	2.26315080755485	2.37459387382457	2.48603694009429	2.31277446275289	2.424579119635	2.53926480764525	1.99095240258509	4.40123684572229	-0.168168188197374	13.6384391421162	0.0942946679495653	0.0976592497459128	0.0912451509149723	0.176357364442671	0.179974278225746	0.173079144272667	0.20128833559802	0.204948497854003	0.19876951588696	0.000348535827320712	0.000380289313371926	0.000456811205408899
138	9.72667378427265	0.15	1.99103181848488	1.89162488336029	2.09043875360947	0.167736208132074	9.7089041785831	9.24832481791361	10.1694835392526	4	2.94	5.37	2.06263142107234	2.16535331719067	2.268075213309	2.21719566433963	2.32761507343982	2.43803448254002	2.26407632917149	2.37715007547598	2.48936358020386	1.99103181848488	4.4035289506928	0.298221875847745	14.1176305598948	0.0942946679495653	0.0976592497459128	0.0912451509149723	0.176357364442671	0.179974278225746	0.173079144272667	0.20128833559802	0.204948497854003	0.19876951588696	0.000348535827320712	0.000380289313371926	0.000456811205408899
138	9.72667378427265	0.15	1.99107459250414	1.89149534459875	2.09065384040954	0.171176770370833	9.77362932549956	9.31561234948914	10.23164630151	3.98	2.94	5.46	2.08886892479726	2.19157150540327	2.29427408600928	2.24680361286129	2.35727130492969	2.4677389969981	2.28930988324613	2.40352190423906	2.51797295358447	1.99107459250414	4.42868917291675	-0.0769247850564257	13.7860365011347	0.0942946679495653	0.0976592497459128	0.0912451509149723	0.176357364442671	0.179974278225746	0.173079144272667	0.20128833559802	0.204948497854003	0.19876951588696	0.000348535827320712	0.000380289313371926	0.000456811205408899
138	9.72667378427265	0.15	1.99112880675806	1.8920426110638	2.09021500245233	0.172464121294241	9.81753386851321	9.35953583624758	10.2755319007788	4	2.98	5.42	2.08988643415315	2.19215260325033	2.2944187723475	2.24679825389091	2.35674272092256	2.46668718795421	2.29474569976459	2.40667986868675	2.51888639094171	1.99112880675806	4.43935469831537	-0.122784995051173	13.7864007620439	0.0942946679495653	0.0976592497459128	0.0912451509149723	0.176357364442671	0.179974278225746	0.173079144272667	0.20128833559802	0.204948497854003	0.19876951588696	0.000348535827320712	0.000380289313371926	0.000456811205408899
138	9.72667378427265	0.15	1.99136081636656	1.89220204401315	2.09051958871997	0.172485214725783	9.78586254736972	9.3293757477394	10.242349347	3.98	2.97	5.43	2.08900996106001	2.19122531793973	2.29344067481945	2.2465874397226	2.3565130701376	2.46643870055259	2.2939374244089	2.40707973797879	2.5171450951095	1.99136081636656	4.42219311731611	0.0822523652947664	13.9429515923631	0.0942946679495653	0.0976592497459128	0.0912451509149723	0.176357364442671	0.179974278225746	0.173079144272667	0.20128833559802	0.204948497854003	0.19876951588696	0.000348535827320712	0.000380289313371926	0.000456811205408899
138	9.72667378427265	0.15	1.99144828225927	1.89181119081847	2.09108537370008	0.174471448335972	9.9122342272818	9.45304404948175	10.3714244050819	4	2.93	5.39	2.11045507665402	2.21297234377084	2.31548961088766	2.26887254014688	2.37908507905628	2.48929761796567	2.31490166175608	2.42770463539466	2.54202500060987	1.99144828225927	4.40557020076846	0.131934812185112	13.9438254060202	0.0942946679495653	0.0976592497459128	0.0912451509149723	0.176357364442671	0.179974278225746	0.173079144272667	0.20128833559802	0.204948497854003	0.19876951588696	0.000348535827320712	0.000380289313371926	0.000456811205408899
138	9.72667378427265	0.15	1.99147648773754	1.89064805712155	2.09230491835353	0.1689814527903	9.84891707008419	9.38376871757992	10.3140654225885	4.02	2.97	5.46	2.0859809110878	2.18938185940082	2.29278280771384	2.24144523365105	2.35255246455585	2.46365969546065	2.28722509472892	2.40069825067205	2.51365301622252	1.99147648773754	4.44005444306728	-0.0492662679794953	13.8607955403537	0.0942946679495653	0.0976592497459128	0.0912451509149723	0.176357364442671	0.179974278225746	0.173079144272667	0.20128833559802	0.204948497854003	0.19876951588696	0.000348535827320712	0.000380289313371926	0.000456811205408899
138	9.72667378427265	0.15	1.99176799418978	1.88948164343549	2.09405434494406	0.164027093066691	9.66711420115328	9.20232896516286	10.1318994371437	4.02	2.95	5.38	2.04598813189565	2.14932556748579	2.25266300307592	2.19851406813966	2.30955518434589	2.42059630055211	2.24652144036796	2.35879984178071	2.47240689346643	1.99176799418978	4.40220108441618	0.145600141538193	13.9749277936349	0.0942946679495653	0.0976592497459128	0.0912451509149723	0.176357364442671	0.179974278225746	0.173079144272667	0.20128833559802	0.204948497854003	0.19876951588696	0.000348535827320712	0.000380289313371926	0.000456811205408899
138	9.72667378427265	0.15	1.99188994159749	1.89200778631956	2.09177209687543	0.165890865709129	9.60165338322908	9.14312798819515	10.060178778263	3.97	2.94	5.36	2.05476713426838	2.15781315015699	2.2608591660456	2.21069714334213	2.32156300700061	2.4324288706591	2.25808705165838	2.37225325780621	2.48442621603288	1.99188994159749	4.39522225731255	-0.0584396034011671	13.7441390633161	0.0942946679495653	0.0976592497459128	0.0912451509149723	0.176357364442671	0.179974278225746	0.173079144272667	0.20128833559802	0.204948497854003	0.19876951588696	0.000348535827320712	0.000380289313371926	0.000456811205408899
138	9.72667378427265	0.15	1.99193396529811	1.89170658226217	2.09216134833405	0.174673508762808	9.86230745155245	9.40575037815038	10.3188645249545	3.98	2.94	5.41	2.10854878982494	2.2108981852378	2.31324758065066	2.26790488658055	2.37798945996842	2.48807403335629	2.31421236449756	2.42766276456933	2.54016205037331	1.99193396529811	4.40990682942184	-0.0311368351976989	13.8006224415933	0.0942946679495653	0.0976592497459128	0.0912451509149723	0.176357364442671	0.179974278225746	0.173079144272667	0.20128833559802	0.204948497854003	0.19876951588696	0.000348535827320712	0.000380289313371926	0.000456811205408899
138	9.72667378427265	0.15	1.99196721099965	1.89144453232335	2.09248988967596	0.170871431769024	9.82279954960273	9.36198237169755	10.2836167275079	3.98	2.94	5.4	2.09992974848947	2.20329286776039	2.30665598703132	2.25878370384699	2.36996596104198	2.48114821823696	2.30636153991934	2.41984763381453	2.53276678548961	1.99196721099965	4.40374097230692	-0.0760450186411392	13.7554042366388	0.0942946679495653	0.0976592497459128	0.0912451509149723	0.176357364442671	0.179974278225746	0.173079144272667	0.20128833559802	0.204948497854003	0.19876951588696	0.000348535827320712	0.000380289313371926	0.000456811205408899
138	9.72667378427265	0.15	1.99218734634114	1.89151565514754	2.09285903753474	0.165989373960939	9.72528727757924	9.26102301415825	10.1895515410002	4.03	2.97	5.38	2.05218936406495	2.15506765105888	2.25794593805282	2.20433226478582	2.31483762620014	2.42534298761446	2.25134249134109	2.36638317754663	2.47737592434739	1.99218734634114	4.42393254797929	0.116352046906535	13.99288216226	0.0942946679495653	0.0976592497459128	0.0912451509149723	0.176357364442671	0.179974278225746	0.173079144272667	0.20128833559802	0.204948497854003	0.19876951588696	0.000348535827320712	0.000380289313371926	0.000456811205408899
138	9.72667378427265	0.15	1.99242938586456	1.89116760261126	2.09369116911787	0.170271983905476	9.85583919879174	9.39249145115586	10.3191869464276	4	2.96	5.39	2.09687856604423	2.20032118994175	2.30376381383927	2.25426974693399	2.36547674831774	2.47668374970149	2.30213052023446	2.41643463414293	2.52958870855354	1.99242938586456	4.40766528675639	0.00409011549026544	13.8517232283021	0.0942946679495653	0.0976592497459128	0.0912451509149723	0.176357364442671	0.179974278225746	0.173079144272667	0.20128833559802	0.204948497854003	0.19876951588696	0.000348535827320712	0.000380289313371926	0.000456811205408899
138	9.72667378427265	0.15	1.99285635386107	1.89035760872038	2.09535509900177	0.168697632345569	9.88121930522752	9.41407321206558	10.3483653983895	4.01	2.96	5.42	2.09500167687199	2.198960061991	2.30291844711001	2.25142153539159	2.36314180255192	2.47486206971225	2.30021590739512	2.41298384973015	2.52930535606712	1.99285635386107	4.4213649052822	-0.116853518651769	13.7461930687845	0.0942946679495653	0.0976592497459128	0.0912451509149723	0.176357364442671	0.179974278225746	0.173079144272667	0.20128833559802	0.204948497854003	0.19876951588696	0.000348535827320712	0.000380289313371926	0.000456811205408899
138	9.72667378427265	0.15	1.99311070731704	1.8918229477889	2.09439846684518	0.167388001505447	9.79673872937751	9.33141214554023	10.2620653132148	3.96	2.94	5.39	2.10094379663568	2.20571089774264	2.31047799884961	2.26086345123712	2.37360521527864	2.48634697932017	2.30724101574357	2.42441012810216	2.53858775528434	1.99311070731704	4.3997096197003	0.193618603038583	14.0065798398492	0.0942946679495653	0.0976592497459128	0.0912451509149723	0.176357364442671	0.179974278225746	0.173079144272667	0.20128833559802	0.204948497854003	0.19876951588696	0.000348535827320712	0.000380289313371926	0.000456811205408899
138	9.72667378427265	0.15	1.99333414424494	1.8913176068878	2.09535068160208	0.163520028306867	9.71816925465025	9.25006356150829	10.1862749477922	3.99	2.94	5.36	2.06838397262204	2.17305593587394	2.27772789912584	2.22404811106572	2.33659756282772	2.44914701458973	2.27156089772689	2.38706270070803	2.50130045160875	1.99333414424494	4.3977562724002	-0.0886413079786616	13.7159168548103	0.0942946679495653	0.0976592497459128	0.0912451509149723	0.176357364442671	0.179974278225746	0.173079144272667	0.20128833559802	0.204948497854003	0.19876951588696	0.000348535827320712	0.000380289313371926	0.000456811205408899
138	9.72667378427265	0.15	1.99349557401554	1.89264567207253	2.09434547595856	0.171103160831857	9.95694734602213	9.49021854213737	10.4236761499069	4.03	2.98	5.38	2.1017071327522	2.20506905764678	2.30843098254135	2.25736442693537	2.36838157519571	2.47939872345606	2.30828842558804	2.42090702707445	2.53458743129446	1.99349557401554	4.42604760080727	-0.0166771440349695	13.8565129982814	0.0942946679495653	0.0976592497459128	0.0912451509149723	0.176357364442671	0.179974278225746	0.173079144272667	0.20128833559802	0.204948497854003	0.19876951588696	0.000348535827320712	0.000380289313371926	0.000456811205408899
138	9.72667378427265	0.15	1.99350747561487	1.89387278032613	2.09314217090362	0.170750315713594	9.78520663518449	9.32595673694578	10.2444565334232	4.02	2.96	5.4	2.07399803925332	2.17613055126691	2.27826306328051	2.22867692056633	2.3384264806219	2.44817604067746	2.275872296378	2.38868282223642	2.49945963726625	1.99350747561487	4.42293354862898	0.00891905574995974	13.8804784787156	0.0942946679495653	0.0976592497459128	0.0912451509149723	0.176357364442671	0.179974278225746	0.173079144272667	0.20128833559802	0.204948497854003	0.19876951588696	0.000348535827320712	0.000380289313371926	0.000456811205408899
138	9.72667378427265	0.15	1.99351369090643	1.89322409834583	2.09380328346704	0.16868082142931	9.80581368778823	9.34220469507235	10.2694226805041	4.01	2.93	5.41	2.07960531326115	2.18280619099787	2.2860070687346	2.23494970969756	2.34585958777271	2.45676946584786	2.28074389957603	2.3950433197316	2.50680279392703	1.99351369090643	4.42901372476175	0.00224764032480736	13.8661382552205	0.0942946679495653	0.0976592497459128	0.0912451509149723	0.176357364442671	0.179974278225746	0.173079144272667	0.20128833559802	0.204948497854003	0.19876951588696	0.000348535827320712	0.000380289313371926	0.000456811205408899
138	9.72667378427265	0.15	1.99358470549528	1.89271996883296	2.09444944215761	0.170619631541269	9.86632539841544	9.4030545440933	10.3295962527376	4.01	2.98	5.42	2.09154621966794	2.19459277751743	2.29763933536691	2.2475837195039	2.35831795219525	2.4690521848866	2.29505680633382	2.40722737591563	2.52050745889949	1.99358470549528	4.42847374846411	-0.0701124972187941	13.8168884760833	0.0942946679495653	0.0976592497459128	0.0912451509149723	0.176357364442671	0.179974278225746	0.173079144272667	0.20128833559802	0.204948497854003	0.19876951588696	0.000348535827320712	0.000380289313371926	0.000456811205408899
138	9.72667378427265	0.15	1.99358861433943	1.89348546119916	2.0936917674797	0.167572839055938	9.77944939614076	9.31525180876357	10.2436469835179	4.02	2.97	5.44	2.06728405347196	2.17030094337957	2.27331783328717	2.22092645860543	2.33159965617341	2.4422728537414	2.26755328307754	2.37892431827917	2.49353384660265	1.99358861433943	4.4401409850727	-0.173010234373429	13.7215661297839	0.0942946679495653	0.0976592497459128	0.0912451509149723	0.176357364442671	0.179974278225746	0.173079144272667	0.20128833559802	0.204948497854003	0.19876951588696	0.000348535827320712	0.000380289313371926	0.000456811205408899
138	9.72667378427265	0.15	1.99368303825095	1.89323327628194	2.09413280021996	0.171580626831893	9.86525370284023	9.40359989239598	10.3269075132845	3.94	2.92	5.29	2.12827794214841	2.23276214319058	2.33724634423275	2.29167881071748	2.4041849006605	2.51669099060352	2.34197124128523	2.45647942510005	2.5729218202574	1.99368303825095	4.36859055301618	0.0347703388633802	13.7737156337502	0.0942946679495653	0.0976592497459128	0.0912451509149723	0.176357364442671	0.179974278225746	0.173079144272667	0.20128833559802	0.204948497854003	0.19876951588696	0.000348535827320712	0.000380289313371926	0.000456811205408899
138	9.72667378427265	0.15	1.99373562855505	1.89369947015862	2.09377178695149	0.169297190001363	9.78295893396094	9.32144442026291	10.244473447659	4.03	2.96	5.44	2.06735670509969	2.16971370916232	2.27207071322495	2.22084371650472	2.33080002387635	2.44075633124797	2.26662456578097	2.38004319011503	2.49308563513134	1.99373562855505	4.45286694899941	0.0930581094348301	14.0200089275803	0.0942946679495653	0.0976592497459128	0.0912451509149723	0.176357364442671	0.179974278225746	0.173079144272667	0.20128833559802	0.204948497854003	0.19876951588696	0.000348535827320712	0.000380289313371926	0.000456811205408899
138	9.72667378427265	0.15	1.99385680168125	1.89466071155806	2.09305289180444	0.174217195679797	9.90415340098408	9.44493219542468	10.3633746065435	3.99	2.96	5.4	2.11073680684941	2.21336275280691	2.31598869876442	2.26943617969751	2.37977823370248	2.49012028770745	2.31878477198452	2.42990314644344	2.54213638152995	1.99385680168125	4.41956631606308	0.0310752841212354	13.8856822077948	0.0942946679495653	0.0976592497459128	0.0912451509149723	0.176357364442671	0.179974278225746	0.173079144272667	0.20128833559802	0.204948497854003	0.19876951588696	0.000348535827320712	0.000380289313371926	0.000456811205408899
138	9.72667378427265	0.15	1.9943990782637	1.8945437885362	2.0942543679912	0.172081607661845	9.84779814014921	9.38777164697388	10.3078246333245	4.03	2.94	5.44	2.08055491204972	2.18250779459107	2.28446067713241	2.23483515315037	2.34434818957581	2.45386122600124	2.28029097148575	2.39133195343683	2.50403157545364	1.9943990782637	4.44911696096747	-0.233638692335375	13.6715399191944	0.0942946679495653	0.0976592497459128	0.0912451509149723	0.176357364442671	0.179974278225746	0.173079144272667	0.20128833559802	0.204948497854003	0.19876951588696	0.000348535827320712	0.000380289313371926	0.000456811205408899
138	9.72667378427265	0.15	1.99451643869806	1.8941759384678	2.09485693892831	0.165889141659615	9.67105713987896	9.20921450254672	10.1328997772112	3.97	2.97	5.33	2.06798496604309	2.17169453111149	2.2754040961799	2.22471327400973	2.33628277274304	2.44785227147635	2.27730399566861	2.38862230334701	2.50063024305367	1.99451643869806	4.39085640725616	0.0421672114436768	13.8361038470301	0.0942946679495653	0.0976592497459128	0.0912451509149723	0.176357364442671	0.179974278225746	0.173079144272667	0.20128833559802	0.204948497854003	0.19876951588696	0.000348535827320712	0.000380289313371926	0.000456811205408899
138	9.72667378427265	0.15	1.99456241439914	1.89516655409201	2.09395827470627	0.173842393177811	9.86312751863205	9.40521193565322	10.3210431016109	3.99	2.97	5.38	2.10222352811384	2.20457538568112	2.3069272432484	2.26032809960414	2.37037766218018	2.48042722475623	2.31015350849841	2.42138509509762	2.5353037110966	1.99456241439914	4.41926843236817	-0.0118248766346819	13.8446652464589	0.0942946679495653	0.0976592497459128	0.0912451509149723	0.176357364442671	0.179974278225746	0.173079144272667	0.20128833559802	0.204948497854003	0.19876951588696	0.000348535827320712	0.000380289313371926	0.000456811205408899
138	9.72667378427265	0.15	1.9945862873056	1.8923866983438	2.09678587626739	0.163478742408004	9.68280175893255	9.21632924904139	10.1492742688237	3.97	2.95	5.37	2.07086270165462	2.17567672207184	2.28049074248906	2.22796961288315	2.34073539513761	2.45350117739208	2.27515066248062	2.38901521812313	2.50654877147543	1.9945862873056	4.4010425264343	-0.111128731754924	13.7104666826991	0.0942946679495653	0.0976592497459128	0.0912451509149723	0.176357364442671	0.179974278225746	0.173079144272667	0.20128833559802	0.204948497854003	0.19876951588696	0.000348535827320712	0.000380289313371926	0.000456811205408899
138	9.72667378427265	0.15	1.99459764112352	1.89177530951345	2.09741997273359	0.163124928401026	9.74612653185137	9.27599501990429	10.2162580437985	4.01	2.99	5.41	2.06667832049992	2.17142294373872	2.27616756697752	2.22128201188924	2.33386235162309	2.44644269135695	2.26948596216275	2.3857985178183	2.50019048176001	1.99459764112352	4.43675705229635	-0.057877852963297	13.8572024263894	0.0942946679495653	0.0976592497459128	0.0912451509149723	0.176357364442671	0.179974278225746	0.173079144272667	0.20128833559802	0.204948497854003	0.19876951588696	0.000348535827320712	0.000380289313371926	0.000456811205408899
138	9.72667378427265	0.15	1.99460072899245	1.89506163398458	2.09413982400032	0.169779527038986	9.85571749784957	9.39156630169393	10.3198686940052	4	2.97	5.38	2.09440046157468	2.19791019022276	2.30141991887084	2.25132323519017	2.36258842131338	2.4738536074366	2.30104497261571	2.41280060332863	2.52695967420673	1.99460072899245	4.4345446516764	0.125200951120355	13.9940348764725	0.0942946679495653	0.0976592497459128	0.0912451509149723	0.176357364442671	0.179974278225746	0.173079144272667	0.20128833559802	0.204948497854003	0.19876951588696	0.000348535827320712	0.000380289313371926	0.000456811205408899
138	9.72667378427265	0.15	1.99485935752254	1.89478694390399	2.0949317711411	0.1695498877902	9.85479261419361	9.39030656135303	10.3192786670342	4.01	2.97	5.39	2.09287803344783	2.19640102819582	2.29992402294381	2.24953250741116	2.36080432460659	2.47207614180203	2.2976739246874	2.41209780510857	2.52473457397397	1.99485935752254	4.43208753565481	0.0711393026783351	13.9638588662947	0.0942946679495653	0.0976592497459128	0.0912451509149723	0.176357364442671	0.179974278225746	0.173079144272667	0.20128833559802	0.204948497854003	0.19876951588696	0.000348535827320712	0.000380289313371926	0.000456811205408899
138	9.72667378427265	0.15	1.99505743737014	1.89500458040659	2.0951102943337	0.17109807011616	9.79257465576952	9.33354253227181	10.2516067792672	3.98	2.95	5.41	2.09242509255574	2.19533246456104	2.29823983656633	2.25057057686974	2.36125568784555	2.47194079882136	2.29785814813104	2.40958676557902	2.52521762806243	1.99505743737014	4.4109719547572	0.0386157837725789	13.8561702983222	0.0942946679495653	0.0976592497459128	0.0912451509149723	0.176357364442671	0.179974278225746	0.173079144272667	0.20128833559802	0.204948497854003	0.19876951588696	0.000348535827320712	0.000380289313371926	0.000456811205408899
138	9.72667378427265	0.15	1.99516115773641	1.8927397673258	2.09758254814701	0.161952865216895	9.52957467467965	9.06790580577467	9.99124354358463	4	2.93	5.44	2.02177412557389	2.12470750332696	2.22764088108003	2.17319979308356	2.28384261534783	2.39448543761209	2.21661570825115	2.3294628497891	2.44167278318073	1.99516115773641	4.40367680746703	-0.0282414750316698	13.7849967759829	0.0942946679495653	0.0976592497459128	0.0912451509149723	0.176357364442671	0.179974278225746	0.173079144272667	0.20128833559802	0.204948497854003	0.19876951588696	0.000348535827320712	0.000380289313371926	0.000456811205408899
138	9.72667378427265	0.15	1.9952724710476	1.89465674515175	2.09588819694345	0.172766320988317	9.92830238989058	9.46562665316103	10.3909781266201	4.04	2.98	5.49	2.09537363862118	2.19779459578506	2.30021555294894	2.25045248184261	2.36045362578839	2.47045476973417	2.29822207249441	2.40826894514127	2.52092809116122	1.9952724710476	4.45237182035456	-0.0430077989658943	13.8909322638273	0.0942946679495653	0.0976592497459128	0.0912451509149723	0.176357364442671	0.179974278225746	0.173079144272667	0.20128833559802	0.204948497854003	0.19876951588696	0.000348535827320712	0.000380289313371926	0.000456811205408899
138	9.72667378427265	0.15	1.99535649400902	1.89474851697771	2.09596447104033	0.17162142046787	9.85857246835602	9.39729750280548	10.3198474339066	4	2.95	5.36	2.09898054499969	2.20201092988395	2.30504131476822	2.25665764541794	2.36742775537123	2.47819786532452	2.30455213133186	2.41742793209715	2.5319300464577	1.99535649400902	4.40523243655894	-0.087557081275625	13.7471634209223	0.0942946679495653	0.0976592497459128	0.0912451509149723	0.176357364442671	0.179974278225746	0.173079144272667	0.20128833559802	0.204948497854003	0.19876951588696	0.000348535827320712	0.000380289313371926	0.000456811205408899
138	9.72667378427265	0.15	1.99536806835414	1.89597612922439	2.0947600074839	0.166366561966432	9.61602156194356	9.15759778115883	10.0744453427283	4.02	2.95	5.42	2.03386103242213	2.13567487993485	2.23748872744756	2.18521293866056	2.29460337063843	2.40399380261629	2.23023455605604	2.34309440736483	2.45388400146475	1.99536806835414	4.42972778827756	0.0769712257379549	13.9468214314883	0.0942946679495653	0.0976592497459128	0.0912451509149723	0.176357364442671	0.179974278225746	0.173079144272667	0.20128833559802	0.204948497854003	0.19876951588696	0.000348535827320712	0.000380289313371926	0.000456811205408899
138	9.72667378427265	0.15	1.995617535227	1.89568226826745	2.09555280218655	0.171988619344684	9.79133258669456	9.33379448235364	10.2488706910355	3.95	2.92	5.34	2.1085727900423	2.21193401135961	2.31529523267691	2.26996782056238	2.38124054844369	2.492513276325	2.3183209237374	2.43414295231299	2.54448124264549	1.995617535227	4.37786926811835	0.0426281229589179	13.7717618877436	0.0942946679495653	0.0976592497459128	0.0912451509149723	0.176357364442671	0.179974278225746	0.173079144272667	0.20128833559802	0.204948497854003	0.19876951588696	0.000348535827320712	0.000380289313371926	0.000456811205408899
138	9.72667378427265	0.15	1.99570707066337	1.89633572720746	2.09507841411929	0.173773723143036	9.82224178708469	9.36611535812575	10.2783682160436	4	2.93	5.41	2.0906049565171	2.19241666144691	2.29422836637671	2.24747731564222	2.35692864769962	2.46637997975701	2.29309051221151	2.40627254500811	2.5157626886195	1.99570707066337	4.41642281501589	0.0561521209604685	13.8929489918107	0.0942946679495653	0.0976592497459128	0.0912451509149723	0.176357364442671	0.179974278225746	0.173079144272667	0.20128833559802	0.204948497854003	0.19876951588696	0.000348535827320712	0.000380289313371926	0.000456811205408899
138	9.72667378427265	0.15	1.99599874264617	1.89325085029778	2.09874663499456	0.16112860299879	9.59758854813045	9.13120774292134	10.0639693533395	3.99	2.96	5.4	2.04114469667748	2.14539713885006	2.24964958102264	2.1946762931171	2.30677043505038	2.41886457698366	2.24162782880056	2.35666790725151	2.47085746833463	1.99599874264617	4.40371980616177	-0.028630986284352	13.8103168066173	0.0942946679495653	0.0976592497459128	0.0912451509149723	0.176357364442671	0.179974278225746	0.173079144272667	0.20128833559802	0.204948497854003	0.19876951588696	0.000348535827320712	0.000380289313371926	0.000456811205408899
138	9.72667378427265	0.15	1.99602259314705	1.89566000304661	2.09638518324749	0.17089982623268	9.88059695375001	9.41711477009888	10.3440791374011	4	2.96	5.42	2.10118921552889	2.2046034554158	2.30801769530271	2.25875636191953	2.3699255848202	2.48109480772088	2.30718085552813	2.41952165059741	2.53226031331604	1.99602259314705	4.43216205802384	-0.0694821036014399	13.8192831681841	0.0942946679495653	0.0976592497459128	0.0912451509149723	0.176357364442671	0.179974278225746	0.173079144272667	0.20128833559802	0.204948497854003	0.19876951588696	0.000348535827320712	0.000380289313371926	0.000456811205408899
138	9.72667378427265	0.15	1.99624911409926	1.89647143984444	2.09602678835408	0.173280896893669	9.88589830866706	9.42602632785917	10.345770289475	3.97	2.93	5.42	2.11921107680998	2.2226020245694	2.32599297232883	2.28014035186311	2.39138263187163	2.50262491188014	2.32783847316902	2.44043818616605	2.55345160063641	1.99624911409926	4.41038698164963	-0.107338217382474	13.6992869222613	0.0942946679495653	0.0976592497459128	0.0912451509149723	0.176357364442671	0.179974278225746	0.173079144272667	0.20128833559802	0.204948497854003	0.19876951588696	0.000348535827320712	0.000380289313371926	0.000456811205408899
138	9.72667378427265	0.15	1.99629308027964	1.89569555773015	2.09689060282912	0.164906011997077	9.59353762777332	9.13376259376265	10.053312661784	4.01	2.95	5.37	2.03537756488601	2.13783433223827	2.24029109959055	2.18768795762883	2.29781172040436	2.40793548317989	2.23361760448847	2.34739171297475	2.45972323230983	1.99629308027964	4.42126792322227	-0.0603184012377513	13.8034712000677	0.0942946679495653	0.0976592497459128	0.0912451509149723	0.176357364442671	0.179974278225746	0.173079144272667	0.20128833559802	0.204948497854003	0.19876951588696	0.000348535827320712	0.000380289313371926	0.000456811205408899
138	9.72667378427265	0.15	1.99647715183947	1.89667090432924	2.0962833993497	0.1769041125271	9.94908571798353	9.49204321254549	10.4061282234216	3.98	2.94	5.41	2.12986882915207	2.23242215346095	2.33497547776983	2.29108347999914	2.40139930035725	2.51171512071535	2.33947250140913	2.4496695583704	2.56279838070424	1.99647715183947	4.40811453910569	0.171099546124596	13.9857218852127	0.0942946679495653	0.0976592497459128	0.0912451509149723	0.176357364442671	0.179974278225746	0.173079144272667	0.20128833559802	0.204948497854003	0.19876951588696	0.000348535827320712	0.000380289313371926	0.000456811205408899
138	9.72667378427265	0.15	1.99678318268949	1.89608172108544	2.09748464429355	0.170579528299034	9.77034264500902	9.31151361992238	10.2291716700957	3.98	2.96	5.36	2.0880537196367	2.19094350658386	2.29383329353103	2.2459397658151	2.3566094587582	2.46727915170129	2.29450184659092	2.40852530757401	2.52150693742	1.99678318268949	4.39844680511394	-0.141166121483734	13.658436871605	0.0942946679495653	0.0976592497459128	0.0912451509149723	0.176357364442671	0.179974278225746	0.173079144272667	0.20128833559802	0.204948497854003	0.19876951588696	0.000348535827320712	0.000380289313371926	0.000456811205408899
138	9.72667378427265	0.15	1.99695872878614	1.89684962789518	2.09706782967711	0.168551391484565	9.63912400705381	9.18318550330791	10.0950625107997	3.99	2.93	5.4	2.05426221987573	2.15625485004687	2.25824748021801	2.20896744848831	2.31864108112095	2.42831471375358	2.25339266414481	2.36667048877627	2.47971678025012	1.99695872878614	4.40361448518079	-0.0328617860012223	13.7739539915655	0.0942946679495653	0.0976592497459128	0.0912451509149723	0.176357364442671	0.179974278225746	0.173079144272667	0.20128833559802	0.204948497854003	0.19876951588696	0.000348535827320712	0.000380289313371926	0.000456811205408899
138	9.72667378427265	0.15	1.99698454783548	1.89707033594679	2.09689875972417	0.170113630251221	9.73776734858282	9.27971372645567	10.19582097071	3.97	2.92	5.38	2.08503900103252	2.18795808828588	2.29087717553925	2.24321314369175	2.35393982513472	2.46466650657769	2.29018036621238	2.40495639499854	2.51643477293495	1.99698454783548	4.40230171494033	0.00519215828888332	13.7996088798112	0.0942946679495653	0.0976592497459128	0.0912451509149723	0.176357364442671	0.179974278225746	0.173079144272667	0.20128833559802	0.204948497854003	0.19876951588696	0.000348535827320712	0.000380289313371926	0.000456811205408899
138	9.72667378427265	0.15	1.997281027099	1.89512738089239	2.09943467330561	0.16483644141314	9.78291916836038	9.31394946614456	10.2518888705762	3.97	2.97	5.41	2.09050331516967	2.19576292826506	2.30102254136044	2.24881293726535	2.36204364968889	2.47527436211243	2.29811095803112	2.41214604796716	2.52751200933954	1.997281027099	4.41082831091315	-0.0735561567288709	13.7927080807467	0.0942946679495653	0.0976592497459128	0.0912451509149723	0.176357364442671	0.179974278225746	0.173079144272667	0.20128833559802	0.204948497854003	0.19876951588696	0.000348535827320712	0.000380289313371926	0.000456811205408899
138	9.72667378427265	0.15	1.9975023436382	1.89654616778315	2.09845851949326	0.16970598468978	9.79241536308918	9.33112501330952	10.2537057128688	3.98	2.93	5.41	2.09240683192434	2.19584635052504	2.29928586912575	2.25061645090969	2.36187716688758	2.47313788286546	2.29801119898621	2.40995313466845	2.52409368197463	1.9975023436382	4.39724093670757	0.112196156002834	13.9090522564383	0.0942946679495653	0.0976592497459128	0.0912451509149723	0.176357364442671	0.179974278225746	0.173079144272667	0.20128833559802	0.204948497854003	0.19876951588696	0.000348535827320712	0.000380289313371926	0.000456811205408899
138	9.72667378427265	0.15	1.99752623590541	1.89783255985123	2.0972199119596	0.169662737120439	9.80727509897319	9.34521384218854	10.2693363557578	4.03	2.99	5.46	2.07114991286351	2.17355507425285	2.27596023564218	2.22473605254929	2.33473506956636	2.44473408658343	2.27128171157767	2.38309134688268	2.49624071069528	1.99752623590541	4.44898676454058	-0.0632463615172365	13.8503636696827	0.0942946679495653	0.0976592497459128	0.0912451509149723	0.176357364442671	0.179974278225746	0.173079144272667	0.20128833559802	0.204948497854003	0.19876951588696	0.000348535827320712	0.000380289313371926	0.000456811205408899
138	9.72667378427265	0.15	1.99797488212428	1.89735434027528	2.09859542397327	0.172595548220676	9.84593924024794	9.38682744450395	10.3050510359919	4.03	2.96	5.44	2.08040465620811	2.18215770570569	2.28391075520327	2.23468103770035	2.34397977896297	2.45327852022558	2.27986222027292	2.39212153168081	2.5048079712416	1.99797488212428	4.44198032932621	-0.0531385232036732	13.8517491498121	0.0942946679495653	0.0976592497459128	0.0912451509149723	0.176357364442671	0.179974278225746	0.173079144272667	0.20128833559802	0.204948497854003	0.19876951588696	0.000348535827320712	0.000380289313371926	0.000456811205408899
138	9.72667378427265	0.15	1.9982777628182	1.89673879933817	2.09981672629823	0.169467553579118	9.86968506216275	9.40436102818388	10.3350090961416	3.95	2.93	5.39	2.12242909302284	2.22744603829321	2.33246298356357	2.28462189738375	2.39766407794456	2.51070625850538	2.33313873653634	2.44776069490887	2.56333680555157	1.9982777628182	4.38297124009881	0.0260257106257338	13.8030064496047	0.0942946679495653	0.0976592497459128	0.0912451509149723	0.176357364442671	0.179974278225746	0.173079144272667	0.20128833559802	0.204948497854003	0.19876951588696	0.000348535827320712	0.000380289313371926	0.000456811205408899
138	9.72667378427265	0.15	1.99842261681586	1.8971077474343	2.09973748619741	0.163685108208775	9.68717871053841	9.22084714896316	10.1535102721137	4	2.97	5.41	2.05813020415903	2.16221728602098	2.26630436788293	2.21255959852676	2.32445673292133	2.4363538673159	2.2605261967486	2.37290449387637	2.48901359580687	1.99842261681586	4.43080512846396	0.032448581116326	13.9132945898741	0.0942946679495653	0.0976592497459128	0.0912451509149723	0.176357364442671	0.179974278225746	0.173079144272667	0.20128833559802	0.204948497854003	0.19876951588696	0.000348535827320712	0.000380289313371926	0.000456811205408899
138	9.72667378427265	0.15	1.99850174317177	1.89871776309481	2.09828572324873	0.171759375217963	9.88022656380076	9.41816258883481	10.3422905387667	4.01	2.97	5.51	2.09723994904257	2.20013252688582	2.30302510472906	2.25399174845848	2.36457471801433	2.47515768757018	2.30070339783019	2.41313321236671	2.52373682474471	1.99850174317177	4.45923171384365	0.058123802571409	13.9857154776819	0.0942946679495653	0.0976592497459128	0.0912451509149723	0.176357364442671	0.179974278225746	0.173079144272667	0.20128833559802	0.204948497854003	0.19876951588696	0.000348535827320712	0.000380289313371926	0.000456811205408899
138	9.72667378427265	0.15	1.99864926717244	1.8970301680064	2.10026836633848	0.167910353536448	9.80254448669757	9.33781277219423	10.2672762012009	3.96	2.92	5.39	2.10050885743583	2.20504865775743	2.30958845807902	2.26015984444446	2.37264528243568	2.4851307204269	2.30814799972287	2.42167371463449	2.5355154387218	1.99864926717244	4.39671812750328	-0.0332683806806547	13.7633365383597	0.0942946679495653	0.0976592497459128	0.0912451509149723	0.176357364442671	0.179974278225746	0.173079144272667	0.20128833559802	0.204948497854003	0.19876951588696	0.000348535827320712	0.000380289313371926	0.000456811205408899
138	9.72667378427265	0.15	1.99868457290295	1.89849762926591	2.09887151654	0.168200549543531	9.74383230620716	9.28236325687574	10.2053013555386	4.02	2.95	5.45	2.06140309834738	2.1638849450235	2.26636679169962	2.21478381951437	2.32489092859662	2.43499803767887	2.25997442424205	2.37091858384862	2.48490621591227	1.99868457290295	4.43996294271338	-0.088675208644837	13.8112178438149	0.0942946679495653	0.0976592497459128	0.0912451509149723	0.176357364442671	0.179974278225746	0.173079144272667	0.20128833559802	0.204948497854003	0.19876951588696	0.000348535827320712	0.000380289313371926	0.000456811205408899
138	9.72667378427265	0.15	1.99887399829803	1.89877458284355	2.09897341375252	0.169217340978476	9.88795544828854	9.42135521984981	10.3545556767273	4	2.97	5.39	2.10265501602424	2.20679070435257	2.3109263926809	2.26039673587925	2.37234471031729	2.48429268475533	2.31078271940344	2.42357308552658	2.53966340151724	1.99887399829803	4.42390465012535	-0.202709776400488	13.6694839385013	0.0942946679495653	0.0976592497459128	0.0912451509149723	0.176357364442671	0.179974278225746	0.173079144272667	0.20128833559802	0.204948497854003	0.19876951588696	0.000348535827320712	0.000380289313371926	0.000456811205408899
138	9.72667378427265	0.15	1.99896617200543	1.89929581803723	2.09863652597364	0.170624366858369	9.71413971211615	9.25802233036316	10.1702570938691	4.02	2.93	5.45	2.05572401831224	2.15700390546094	2.25828379260963	2.20864835009475	2.31746239986803	2.42627644964131	2.2526333976033	2.36245219570701	2.47347906021624	1.99896617200543	4.43389575769405	-0.136898069917459	13.7289664794752	0.0942946679495653	0.0976592497459128	0.0912451509149723	0.176357364442671	0.179974278225746	0.173079144272667	0.20128833559802	0.204948497854003	0.19876951588696	0.000348535827320712	0.000380289313371926	0.000456811205408899
138	9.72667378427265	0.15	1.99900786497795	1.89811499136151	2.0999007385944	0.166311596882711	9.80037887317103	9.33307363769631	10.2676841086458	3.98	2.98	5.37	2.09035105469525	2.19501453746193	2.29967802022861	2.24809379056781	2.36065542234658	2.47321705412535	2.29783993061751	2.41271647501035	2.52653010847047	1.99900786497795	4.4197066334155	0.03582100157115	13.9017224994532	0.0942946679495653	0.0976592497459128	0.0912451509149723	0.176357364442671	0.179974278225746	0.173079144272667	0.20128833559802	0.204948497854003	0.19876951588696	0.000348535827320712	0.000380289313371926	0.000456811205408899
138	9.72667378427265	0.15	1.99903255521709	1.89902988544274	2.09903522499144	0.170209893200439	9.86127065957269	9.39756566522037	10.324975653925	4.03	2.96	5.49	2.08438395057389	2.18723391006989	2.29008386956589	2.23915299249296	2.34963973583976	2.46012647918656	2.28447452464754	2.39697172213359	2.51118322277604	1.99903255521709	4.44856390544131	-0.214606455742912	13.6953789389481	0.0942946679495653	0.0976592497459128	0.0912451509149723	0.176357364442671	0.179974278225746	0.173079144272667	0.20128833559802	0.204948497854003	0.19876951588696	0.000348535827320712	0.000380289313371926	0.000456811205408899
138	9.72667378427265	0.15	1.99916251145938	1.89935850400422	2.09896651891454	0.169928258012896	9.73644416627342	9.27815186926695	10.1947364632799	4.03	2.94	5.42	2.05788677908008	2.15953564970137	2.26118452032267	2.21068698465404	2.31988338825197	2.42907979184991	2.25522549743286	2.3679920363758	2.48010248899758	1.99916251145938	4.4334475189607	0.150294575209754	14.0261687892725	0.0942946679495653	0.0976592497459128	0.0912451509149723	0.176357364442671	0.179974278225746	0.173079144272667	0.20128833559802	0.204948497854003	0.19876951588696	0.000348535827320712	0.000380289313371926	0.000456811205408899
138	9.72667378427265	0.15	1.99937916714866	1.89841061503847	2.10034771925885	0.167876430895747	9.91140526662803	9.44145548722261	10.3813550460335	4.01	2.95	5.4	2.10054730357427	2.20510234207244	2.30965738057062	2.25731327853959	2.36967136556698	2.48202945259438	2.30616504846979	2.41883543209522	2.53442232404357	1.99937916714866	4.42888184348798	0.0755201060760865	13.9653395358653	0.0942946679495653	0.0976592497459128	0.0912451509149723	0.176357364442671	0.179974278225746	0.173079144272667	0.20128833559802	0.204948497854003	0.19876951588696	0.000348535827320712	0.000380289313371926	0.000456811205408899
138	9.72667378427265	0.15	1.99942002777158	1.89979657104187	2.09904348450129	0.171331859359385	9.78367293032251	9.32543572185006	10.241910138795	3.97	2.93	5.42	2.09387974901284	2.19676969857482	2.2996596481368	2.25254508530063	2.36323159932892	2.47391811335722	2.29971468640269	2.41041059270666	2.52604806599802	1.99942002777158	4.42282181996829	-0.0497850797464777	13.7838336497054	0.0942946679495653	0.0976592497459128	0.0912451509149723	0.176357364442671	0.179974278225746	0.173079144272667	0.20128833559802	0.204948497854003	0.19876951588696	0.000348535827320712	0.000380289313371926	0.000456811205408899
138	9.72667378427265	0.15	1.99961538222888	1.8968070882642	2.10242367619357	0.159547159051216	9.56106123626054	9.09371859932483	10.0284038731963	4	2.97	5.43	2.02971441779325	2.13402511070477	2.23833580361629	2.18200666684742	2.29414393372651	2.40628120060559	2.22903948750278	2.34244055583682	2.45670363590004	1.99961538222888	4.41206445495804	0.00061427108478031	13.8519326971714	0.0942946679495653	0.0976592497459128	0.0912451509149723	0.176357364442671	0.179974278225746	0.173079144272667	0.20128833559802	0.204948497854003	0.19876951588696	0.000348535827320712	0.000380289313371926	0.000456811205408899
138	9.72667378427265	0.15	1.99989542967287	1.89857537789041	2.10121548145533	0.165961014460315	9.72894459967222	9.26445816655514	10.1934310327893	3.99	2.96	5.41	2.07187108165704	2.17574720601274	2.27962333036845	2.22783112435064	2.33952652131109	2.45122191827154	2.27393862173229	2.38768874144533	2.5026473302763	1.99989542967287	4.41084259100587	-0.0886830837709174	13.758072915549	0.0942946679495653	0.0976592497459128	0.0912451509149723	0.176357364442671	0.179974278225746	0.173079144272667	0.20128833559802	0.204948497854003	0.19876951588696	0.000348535827320712	0.000380289313371926	0.000456811205408899
138	9.72667378427265	0.15	2.00012295093816	1.89878943367083	2.10145646820549	0.168496900757789	9.79503421410859	9.33163093478816	10.258437493429	4.01	2.97	5.38	2.07592286644233	2.17901196958499	2.28210107272766	2.23082747698233	2.34160905157053	2.45239062615872	2.27972812633042	2.39290160088745	2.50686660043492	2.00012295093816	4.41008758692427	-0.164101475625632	13.6661978514221	0.0942946679495653	0.0976592497459128	0.0912451509149723	0.176357364442671	0.179974278225746	0.173079144272667	0.20128833559802	0.204948497854003	0.19876951588696	0.000348535827320712	0.000380289313371926	0.000456811205408899
138	9.72667378427265	0.15	2.00027581158998	1.90074099075355	2.09981063242641	0.171545759059072	9.80207907855973	9.34332531569011	10.2608328414293	4	2.94	5.42	2.08412069034285	2.18645023326946	2.28877977619607	2.24033273579478	2.35033223146683	2.46033172713889	2.28605821925281	2.39760015440608	2.51025300374651	2.00027581158998	4.42356804736156	-0.0174649140475853	13.8300501885773	0.0942946679495653	0.0976592497459128	0.0912451509149723	0.176357364442671	0.179974278225746	0.173079144272667	0.20128833559802	0.204948497854003	0.19876951588696	0.000348535827320712	0.000380289313371926	0.000456811205408899
138	9.72667378427265	0.15	2.00033923926112	1.89944623324011	2.10123224528213	0.168403086692847	9.70860461307077	9.2491364828662	10.1680727432753	3.96	2.93	5.36	2.0809083554001	2.18428136464847	2.28765437389684	2.23911315534607	2.35034528352465	2.46157741170322	2.28693306115216	2.40092433570383	2.51373937914023	2.00033923926112	4.38218991742416	-0.267141029556937	13.49446596403	0.0942946679495653	0.0976592497459128	0.0912451509149723	0.176357364442671	0.179974278225746	0.173079144272667	0.20128833559802	0.204948497854003	0.19876951588696	0.000348535827320712	0.000380289313371926	0.000456811205408899
138	9.72667378427265	0.15	2.00046459293795	1.90003721450494	2.10089197137097	0.168427943263594	9.68547088023961	9.22713824855024	10.143803511929	4.06	2.96	5.45	2.03261831264876	2.13358301864552	2.23454772464228	2.18183117984365	2.29020762328935	2.39858406673505	2.22767604905559	2.3363375853894	2.44751958661816	2.00046459293795	4.42639583726904	-0.143891529555384	13.7392915843427	0.0942946679495653	0.0976592497459128	0.0912451509149723	0.176357364442671	0.179974278225746	0.173079144272667	0.20128833559802	0.204948497854003	0.19876951588696	0.000348535827320712	0.000380289313371926	0.000456811205408899
138	9.72667378427265	0.15	2.00060131298548	1.90055656772346	2.10064605824749	0.17056263331884	9.96927707319159	9.50107785262282	10.4374762937604	3.98	2.95	5.43	2.13018349506546	2.23515582215599	2.34012814924651	2.29120774583897	2.40411511249809	2.51702247915721	2.33728696946076	2.45464166334283	2.56940188794384	2.00060131298548	4.43319404799322	-0.0336529529794648	13.8371014237731	0.0942946679495653	0.0976592497459128	0.0912451509149723	0.176357364442671	0.179974278225746	0.173079144272667	0.20128833559802	0.204948497854003	0.19876951588696	0.000348535827320712	0.000380289313371926	0.000456811205408899
138	9.72667378427265	0.15	2.00073272846351	1.90070278235556	2.10076267457147	0.171717719063998	9.85353306684971	9.39264997461415	10.3144161590853	3.97	2.93	5.37	2.1107021838485	2.2142711395649	2.3178400952813	2.27085926312009	2.38228688387113	2.49371450462217	2.31791770120955	2.43258195094117	2.5453375661435	2.00073272846351	4.40842491590382	0.00304297675848207	13.8072830200464	0.0942946679495653	0.0976592497459128	0.0912451509149723	0.176357364442671	0.179974278225746	0.173079144272667	0.20128833559802	0.204948497854003	0.19876951588696	0.000348535827320712	0.000380289313371926	0.000456811205408899
138	9.72667378427265	0.15	2.00077076138832	1.89984439403529	2.10169712874136	0.163229462478129	9.61057945518123	9.14716384769638	10.0739950626661	3.98	2.93	5.4	2.05150170730621	2.15543533370419	2.25936896010216	2.20666175844608	2.31845613715522	2.43025051586435	2.25242422455033	2.36492388601806	2.48098681536861	2.00077076138832	4.40175680290386	-0.00529721784115076	13.813440326741	0.0942946679495653	0.0976592497459128	0.0912451509149723	0.176357364442671	0.179974278225746	0.173079144272667	0.20128833559802	0.204948497854003	0.19876951588696	0.000348535827320712	0.000380289313371926	0.000456811205408899
138	9.72667378427265	0.15	2.00083954519504	1.89974669379701	2.10193239659308	0.165969901194134	9.72544312253465	9.26113876411036	10.1897474809589	3.99	2.95	5.38	2.06951092648249	2.17326522359941	2.27701952071632	2.22509171524477	2.33664600760518	2.44820029996559	2.27407080037142	2.38501352462557	2.50071003368711	2.00083954519504	4.3978022821694	0.104787844534048	13.9176815074381	0.0942946679495653	0.0976592497459128	0.0912451509149723	0.176357364442671	0.179974278225746	0.173079144272667	0.20128833559802	0.204948497854003	0.19876951588696	0.000348535827320712	0.000380289313371926	0.000456811205408899
138	9.72667378427265	0.15	2.0008996496647	1.89916599161781	2.10263330771159	0.16842272317955	9.78510273784061	9.32204673136677	10.2481587443145	4.01	2.95	5.45	2.07677697171415	2.17993715515573	2.28309733859731	2.2321160556508	2.34299243038919	2.45386880512758	2.27721899343993	2.39264940450813	2.50420448300656	2.0008996496647	4.43160859356532	-0.0698319605148986	13.8043706833407	0.0942946679495653	0.0976592497459128	0.0912451509149723	0.176357364442671	0.179974278225746	0.173079144272667	0.20128833559802	0.204948497854003	0.19876951588696	0.000348535827320712	0.000380289313371926	0.000456811205408899
138	9.72667378427265	0.15	2.00092269137752	1.90087202086452	2.10097336189051	0.171970372391809	9.94704176020455	9.48219775823843	10.4118857621707	4	2.95	5.4	2.11519465880765	2.21888744978359	2.32258024075953	2.27374788021108	2.38521339601737	2.49667891182366	2.32210009616351	2.43414743034733	2.54846957333985	2.00092269137752	4.42917062361311	0.0693336310202243	13.9300200727451	0.0942946679495653	0.0976592497459128	0.0912451509149723	0.176357364442671	0.179974278225746	0.173079144272667	0.20128833559802	0.204948497854003	0.19876951588696	0.000348535827320712	0.000380289313371926	0.000456811205408899
138	9.72667378427265	0.15	2.00109679460341	1.90121690315158	2.10097668605523	0.168605873319302	9.68576689496387	9.22771117875088	10.1438226111769	4	2.95	5.38	2.05807398671694	2.16023502489245	2.26239606306795	2.21230168647128	2.3221184561822	2.43193522589312	2.26048616914917	2.37230398840253	2.48616895994494	2.00109679460341	4.40777461617345	0.06732758601637	13.8924850485983	0.0942946679495653	0.0976592497459128	0.0912451509149723	0.176357364442671	0.179974278225746	0.173079144272667	0.20128833559802	0.204948497854003	0.19876951588696	0.000348535827320712	0.000380289313371926	0.000456811205408899
138	9.72667378427265	0.15	2.00165357763534	1.90111791070892	2.10218924456176	0.175432026986837	10.0544412921523	9.59021054550356	10.518672038801	3.99	2.96	5.39	2.14454019049364	2.2483503716286	2.35216055276355	2.30594782547591	2.41757122265519	2.52919461983447	2.35406934552004	2.46958716740683	2.58197128577361	2.00165357763534	4.42556692962572	-0.0386490042111749	13.8211813503147	0.0942946679495653	0.0976592497459128	0.0912451509149723	0.176357364442671	0.179974278225746	0.173079144272667	0.20128833559802	0.204948497854003	0.19876951588696	0.000348535827320712	0.000380289313371926	0.000456811205408899
138	9.72667378427265	0.15	2.00177359579072	1.90154477552147	2.10200241605996	0.170211546870171	9.86478339196303	9.40091593450154	10.3286508494245	4	2.97	5.39	2.09827817255959	2.20181307998069	2.30534798740179	2.25571453415973	2.3670177915242	2.47832104888868	2.30508650945202	2.41854041962866	2.52968665071218	2.00177359579072	4.42531260827888	0.0411380461212349	13.9140992080517	0.0942946679495653	0.0976592497459128	0.0912451509149723	0.176357364442671	0.179974278225746	0.173079144272667	0.20128833559802	0.204948497854003	0.19876951588696	0.000348535827320712	0.000380289313371926	0.000456811205408899
138	9.72667378427265	0.15	2.00189328939787	1.90214185357982	2.10164472521591	0.170886284268408	9.87765798630774	9.41429152195821	10.3410244506573	3.99	2.98	5.43	2.10340656341425	2.20693512529334	2.31046368717244	2.26149466174213	2.37280423645762	2.48411381117311	2.30913578578235	2.42379306796159	2.53802976813822	2.00189328939787	4.44598095066329	0.0888516443928428	14.0026477421684	0.0942946679495653	0.0976592497459128	0.0912451509149723	0.176357364442671	0.179974278225746	0.173079144272667	0.20128833559802	0.204948497854003	0.19876951588696	0.000348535827320712	0.000380289313371926	0.000456811205408899
138	9.72667378427265	0.15	2.00207829199937	1.90250820680653	2.1016483771922	0.177216670174177	10.0458122828131	9.58482103254472	10.5068035330814	4.02	2.97	5.41	2.12970328324797	2.23213342523096	2.33456356721394	2.28830596410228	2.39836425562449	2.5084225471467	2.33634522288997	2.4498550359458	2.56165164046938	2.00207829199937	4.43445354587872	-0.131324746931323	13.7373143979326	0.0942946679495653	0.0976592497459128	0.0912451509149723	0.176357364442671	0.179974278225746	0.173079144272667	0.20128833559802	0.204948497854003	0.19876951588696	0.000348535827320712	0.000380289313371926	0.000456811205408899
138	9.72667378427265	0.15	2.00276871751823	1.90266782434391	2.10286961069254	0.165372095516163	9.66141086530888	9.19916497905912	10.1236567515586	4	2.96	5.43	2.05410886815031	2.15732512488373	2.26054138161714	2.20833838442458	2.31930447058256	2.43027055674054	2.25759360422463	2.3664611251145	2.4813423832294	2.00276871751823	4.42566213017906	0.0624148758884136	13.9305401867791	0.0942946679495653	0.0976592497459128	0.0912451509149723	0.176357364442671	0.179974278225746	0.173079144272667	0.20128833559802	0.204948497854003	0.19876951588696	0.000348535827320712	0.000380289313371926	0.000456811205408899
138	9.72667378427265	0.15	2.00294028562625	1.90208385341364	2.10379671783887	0.173082725950565	9.93511972172481	9.47263814002232	10.3976013034273	4	2.95	5.43	2.11599296107451	2.21930185528577	2.32261074949702	2.27497100560758	2.38604166759723	2.49711232958688	2.32299103711189	2.43554553224117	2.55001900271076	2.00294028562625	4.42563900680689	0.0896240572225869	13.9478938945763	0.0942946679495653	0.0976592497459128	0.0912451509149723	0.176357364442671	0.179974278225746	0.173079144272667	0.20128833559802	0.204948497854003	0.19876951588696	0.000348535827320712	0.000380289313371926	0.000456811205408899
138	9.72667378427265	0.15	2.00294432225772	1.90222114544065	2.10366749907479	0.167884199725138	9.80977174266765	9.34465385520686	10.2748896301284	3.99	2.98	5.41	2.08997317584283	2.19399884907375	2.29802452230466	2.2473167332829	2.35917397568438	2.47103121808586	2.29689732951827	2.408579133558	2.52571973816407	2.00294432225772	4.4276345056976	-0.118700547844829	13.7663065363307	0.0942946679495653	0.0976592497459128	0.0912451509149723	0.176357364442671	0.179974278225746	0.173079144272667	0.20128833559802	0.204948497854003	0.19876951588696	0.000348535827320712	0.000380289313371926	0.000456811205408899
138	9.72667378427265	0.15	2.00305262617173	1.90217744625941	2.10392780608405	0.168987366101042	9.87129606801827	9.4051006074137	10.3374915286228	4	2.95	5.37	2.09779701090875	2.20178137902753	2.30576574714632	2.25502130407332	2.36679902335651	2.47857674263969	2.30193673035318	2.41787770132245	2.53211109943746	2.00305262617173	4.41510343773571	-0.0991260427548024	13.751768925092	0.0942946679495653	0.0976592497459128	0.0912451509149723	0.176357364442671	0.179974278225746	0.173079144272667	0.20128833559802	0.204948497854003	0.19876951588696	0.000348535827320712	0.000380289313371926	0.000456811205408899
138	9.72667378427265	0.15	2.00387289045414	1.90316652900948	2.10457925189881	0.167514742322077	9.82048047558608	9.35423818545177	10.2867227657204	4	2.98	5.42	2.08678133944396	2.19079255782677	2.29480377620959	2.24322096749177	2.35502958946884	2.46683821144592	2.28779129016911	2.40499934531759	2.51908106434551	2.00387289045414	4.43765996035825	-0.0302026119117913	13.8620037606452	0.0942946679495653	0.0976592497459128	0.0912451509149723	0.176357364442671	0.179974278225746	0.173079144272667	0.20128833559802	0.204948497854003	0.19876951588696	0.000348535827320712	0.000380289313371926	0.000456811205408899
138	9.72667378427265	0.15	2.00401791938387	1.90281576682059	2.10522007194715	0.169873926553656	9.88040706794642	9.41524887975004	10.3455652561428	3.94	2.94	5.38	2.12751746533667	2.23262697249591	2.33773647965516	2.29043116297656	2.40358938359993	2.51674760422331	2.33828361969287	2.45512416063067	2.56903429986453	2.00401791938387	4.40026026823379	-0.28563776033532	13.514931929563	0.0942946679495653	0.0976592497459128	0.0912451509149723	0.176357364442671	0.179974278225746	0.173079144272667	0.20128833559802	0.204948497854003	0.19876951588696	0.000348535827320712	0.000380289313371926	0.000456811205408899
138	9.72667378427265	0.15	2.0041065969274	1.90303480993159	2.10517838392321	0.170754847729314	9.88752981302003	9.42348499907594	10.3515746269641	4.02	2.98	5.41	2.09524904686552	2.19842631665633	2.30160358644713	2.25145853216541	2.36232809430341	2.47319765644141	2.29992981104731	2.41412748109456	2.52722030941425	2.0041065969274	4.42868603421697	0.0228459472257462	13.9151534632801	0.0942946679495653	0.0976592497459128	0.0912451509149723	0.176357364442671	0.179974278225746	0.173079144272667	0.20128833559802	0.204948497854003	0.19876951588696	0.000348535827320712	0.000380289313371926	0.000456811205408899
138	9.72667378427265	0.15	2.00425718718899	1.90329091350561	2.10522346087237	0.170297461449378	9.84553497135666	9.38271338205491	10.3083565606584	3.99	2.95	5.4	2.09815923092252	2.20165524005363	2.30515124918473	2.25607840602353	2.36736410248977	2.47864979895602	2.30313338159945	2.41648050623474	2.53076908965792	2.00425718718899	4.4152028954686	-0.00906087222548109	13.8371811146144	0.0942946679495653	0.0976592497459128	0.0912451509149723	0.176357364442671	0.179974278225746	0.173079144272667	0.20128833559802	0.204948497854003	0.19876951588696	0.000348535827320712	0.000380289313371926	0.000456811205408899
138	9.72667378427265	0.15	2.00427325343588	1.90309978754612	2.10544671932565	0.16758694974083	9.74637753736238	9.28377315770766	10.2089819170171	4	2.97	5.42	2.07133266401031	2.17454582376934	2.27775898352836	2.22664785145749	2.33760026601297	2.44855268056845	2.27409082609868	2.38677219120361	2.50105932185309	2.00427325343588	4.41815670921361	-0.140644590719374	13.7121897226763	0.0942946679495653	0.0976592497459128	0.0912451509149723	0.176357364442671	0.179974278225746	0.173079144272667	0.20128833559802	0.204948497854003	0.19876951588696	0.000348535827320712	0.000380289313371926	0.000456811205408899
138	9.72667378427265	0.15	2.00447418537152	1.90464863839264	2.10429973235039	0.172374835204109	9.9184607460789	9.45560958401619	10.3813119081416	4.02	2.98	5.46	2.10002038486791	2.20281617681077	2.30561196875364	2.25629217919043	2.36673746014372	2.47718274109701	2.30524236381097	2.41537915766036	2.52929733966166	2.00447418537152	4.44917743671058	-0.0728612638399969	13.8518832141375	0.0942946679495653	0.0976592497459128	0.0912451509149723	0.176357364442671	0.179974278225746	0.173079144272667	0.20128833559802	0.204948497854003	0.19876951588696	0.000348535827320712	0.000380289313371926	0.000456811205408899
138	9.72667378427265	0.15	2.00465557581444	1.90361676170388	2.10569438992499	0.1701028168445	9.86940224299736	9.4051388830983	10.3336656028964	4	2.94	5.37	2.10056904046754	2.20425886924614	2.30794869802474	2.2583451778895	2.36982326801988	2.48130135815027	2.30825635467209	2.41924322573776	2.53321953605915	2.00465557581444	4.41393897067529	0.0752254203498747	13.9171734816602	0.0942946679495653	0.0976592497459128	0.0912451509149723	0.176357364442671	0.179974278225746	0.173079144272667	0.20128833559802	0.204948497854003	0.19876951588696	0.000348535827320712	0.000380289313371926	0.000456811205408899
138	9.72667378427265	0.15	2.00472066193572	1.90473124650006	2.10471007737138	0.172253144484737	9.84841813363124	9.38863944480027	10.3081968224622	3.96	2.93	5.43	2.11292645639567	2.21640029426425	2.31987413213284	2.27364490156842	2.38498941297037	2.49633392437231	2.31918599210884	2.43230293425547	2.54701773720099	2.00472066193572	4.4109996828301	-0.269619735407729	13.5524029990538	0.0942946679495653	0.0976592497459128	0.0912451509149723	0.176357364442671	0.179974278225746	0.173079144272667	0.20128833559802	0.204948497854003	0.19876951588696	0.000348535827320712	0.000380289313371926	0.000456811205408899
138	9.72667378427265	0.15	2.00521363083688	1.90514905413814	2.10527820753562	0.17311596178842	9.83404739746844	9.37632389460375	10.2917709003331	4.01	2.98	5.45	2.08709945896985	2.18898528180672	2.29087110464359	2.24299114450544	2.35248712343044	2.46198310235544	2.29059096969797	2.40024844505266	2.51423497327304	2.00521363083688	4.43543076913468	-0.05310091460126	13.8361170115318	0.0942946679495653	0.0976592497459128	0.0912451509149723	0.176357364442671	0.179974278225746	0.173079144272667	0.20128833559802	0.204948497854003	0.19876951588696	0.000348535827320712	0.000380289313371926	0.000456811205408899
138	9.72667378427265	0.15	2.00531093380941	1.90428577421219	2.10633609340664	0.167374980061387	9.85992860901121	9.39157874583	10.3282784721924	4	2.97	5.42	2.09562570195401	2.20013273291779	2.30463976388156	2.25279233668006	2.36513713101278	2.47748192534549	2.3003054128966	2.41374227712517	2.52959341902396	2.00531093380941	4.42850318385673	0.0794049787137484	13.9431358776633	0.0942946679495653	0.0976592497459128	0.0912451509149723	0.176357364442671	0.179974278225746	0.173079144272667	0.20128833559802	0.204948497854003	0.19876951588696	0.000348535827320712	0.000380289313371926	0.000456811205408899
138	9.72667378427265	0.15	2.00540932485386	1.90206576164486	2.10875288806287	0.159332376199829	9.58910168476343	9.12001269842044	10.0581906711064	3.99	2.95	5.4	2.03815057808904	2.14298310632178	2.24781563455453	2.19139569649332	2.30411040643254	2.41682511637176	2.23838303082551	2.35305762091703	2.46797177184751	2.00540932485386	4.39400296167947	0.00466681739518788	13.8287522863989	0.0942946679495653	0.0976592497459128	0.0912451509149723	0.176357364442671	0.179974278225746	0.173079144272667	0.20128833559802	0.204948497854003	0.19876951588696	0.000348535827320712	0.000380289313371926	0.000456811205408899
138	9.72667378427265	0.15	2.00545571604654	1.90548225761351	2.10542917447958	0.174416241432137	9.86846014175281	9.4112101905314	10.3257100929742	4.03	2.94	5.46	2.08776810580959	2.1892037177252	2.29063932964082	2.24283263525933	2.35180216120849	2.46077168715765	2.28954317590138	2.39918761250889	2.51118518752969	2.00545571604654	4.42677278375339	-0.146538930708472	13.7159805411226	0.0942946679495653	0.0976592497459128	0.0912451509149723	0.176357364442671	0.179974278225746	0.173079144272667	0.20128833559802	0.204948497854003	0.19876951588696	0.000348535827320712	0.000380289313371926	0.000456811205408899
138	9.72667378427265	0.15	2.00568938102437	1.90542958329707	2.10594917875168	0.172749269224663	9.91647711877593	9.454324889471	10.3786293480809	4.02	2.97	5.47	2.09822098551082	2.20078753757719	2.30335408964355	2.25417169844735	2.36436153091585	2.47455136338434	2.3000293986661	2.41386834826574	2.52672371299038	2.00568938102437	4.44167653888229	-0.0878178655766546	13.8376062347346	0.0942946679495653	0.0976592497459128	0.0912451509149723	0.176357364442671	0.179974278225746	0.173079144272667	0.20128833559802	0.204948497854003	0.19876951588696	0.000348535827320712	0.000380289313371926	0.000456811205408899
138	9.72667378427265	0.15	2.00570801585307	1.90452641073683	2.10688962096931	0.172679675743468	9.94332341842619	9.47980716449318	10.4068396723592	3.98	2.95	5.47	2.12718930783819	2.23119847197694	2.3352076361157	2.2882094101773	2.40009167060895	2.5119739310406	2.33554931655492	2.44743987195488	2.56299047328668	2.00570801585307	4.41985788762795	0.112346298766242	13.9618209752326	0.0942946679495653	0.0976592497459128	0.0912451509149723	0.176357364442671	0.179974278225746	0.173079144272667	0.20128833559802	0.204948497854003	0.19876951588696	0.000348535827320712	0.000380289313371926	0.000456811205408899
138	9.72667378427265	0.15	2.00571002829064	1.90473429935766	2.10668575722363	0.170161748965555	9.80933445258511	9.34799301509312	10.2706758900771	3.99	2.96	5.44	2.08977912932216	2.19291374934227	2.29604836936237	2.24699078581	2.35788410349682	2.46877742118363	2.2926321776989	2.40617726214064	2.52145298945766	2.00571002829064	4.41670477613774	0.00858257936532631	13.8631161368281	0.0942946679495653	0.0976592497459128	0.0912451509149723	0.176357364442671	0.179974278225746	0.173079144272667	0.20128833559802	0.204948497854003	0.19876951588696	0.000348535827320712	0.000380289313371926	0.000456811205408899
138	9.72667378427265	0.15	2.00583202244586	1.90442588924183	2.10723815564988	0.167679664318336	9.79379273306255	9.32909224187211	10.258493224253	3.99	2.95	5.42	2.08747546759394	2.19145673929634	2.29543801099875	2.24475361610618	2.35656922270122	2.46838482929627	2.29099704493479	2.40612070101159	2.51995473589267	2.00583202244586	4.40953476966155	-0.176772094911376	13.6777477455138	0.0942946679495653	0.0976592497459128	0.0912451509149723	0.176357364442671	0.179974278225746	0.173079144272667	0.20128833559802	0.204948497854003	0.19876951588696	0.000348535827320712	0.000380289313371926	0.000456811205408899
138	9.72667378427265	0.15	2.0059761931622	1.90526629663184	2.10668608969255	0.16738387993303	9.82364149600455	9.35703018199719	10.2902528100119	4.03	3	5.49	2.07594323653572	2.17946524967065	2.28298726280557	2.230153513834	2.34136560156781	2.45257768930162	2.2762003937418	2.39130911637792	2.50260464122525	2.0059761931622	4.46504235337212	0.0477191302862013	14.0234552441721	0.0942946679495653	0.0976592497459128	0.0912451509149723	0.176357364442671	0.179974278225746	0.173079144272667	0.20128833559802	0.204948497854003	0.19876951588696	0.000348535827320712	0.000380289313371926	0.000456811205408899
138	9.72667378427265	0.15	2.00609122821871	1.90517427001143	2.10700818642599	0.172286135990429	9.92929318592603	9.46579242472508	10.392793947127	3.96	2.93	5.4	2.12957208037631	2.23384842999375	2.33812477961118	2.29146653005996	2.40367018225236	2.51587383444476	2.33840083421359	2.45248707451	2.5670266106792	2.00609122821871	4.39976707969595	0.0506439992844251	13.8643696452501	0.0942946679495653	0.0976592497459128	0.0912451509149723	0.176357364442671	0.179974278225746	0.173079144272667	0.20128833559802	0.204948497854003	0.19876951588696	0.000348535827320712	0.000380289313371926	0.000456811205408899
138	9.72667378427265	0.15	2.00615891464576	1.90503132521417	2.10728650407735	0.168559347511137	9.75953822891992	9.29791713665681	10.221159321183	4	2.99	5.42	2.07612606948086	2.1792011528338	2.28227623618674	2.23200454690282	2.34281865308746	2.45363275927211	2.28206290247671	2.39422668269571	2.50546883112307	2.00615891464576	4.41443920636026	-0.181718652143807	13.6815592251029	0.0942946679495653	0.0976592497459128	0.0912451509149723	0.176357364442671	0.179974278225746	0.173079144272667	0.20128833559802	0.204948497854003	0.19876951588696	0.000348535827320712	0.000380289313371926	0.000456811205408899
138	9.72667378427265	0.15	2.00644276043593	1.90597613585392	2.10690938501793	0.176837475235493	10.0304144621364	9.5695304011241	10.4912985231487	3.97	2.92	5.35	2.14770725328157	2.25114430810734	2.35458136293311	2.31032867168112	2.4215978370262	2.53286700237129	2.35895647401405	2.47394209469704	2.58576235389312	2.00644276043593	4.39997232084704	0.176747878755879	13.9706191380881	0.0942946679495653	0.0976592497459128	0.0912451509149723	0.176357364442671	0.179974278225746	0.173079144272667	0.20128833559802	0.204948497854003	0.19876951588696	0.000348535827320712	0.000380289313371926	0.000456811205408899
138	9.72667378427265	0.15	2.0065101590628	1.90580278572653	2.10721753239907	0.170709784167594	9.79834788878367	9.33841540156298	10.2582803760044	4.06	2.96	5.43	2.05591329494968	2.15717044346955	2.25842759198942	2.2066870465307	2.31537005303506	2.42405305953943	2.25055249922108	2.36478388352316	2.47435622928862	2.0065101590628	4.43005558586869	-0.00464160862938541	13.8762937684306	0.0942946679495653	0.0976592497459128	0.0912451509149723	0.176357364442671	0.179974278225746	0.173079144272667	0.20128833559802	0.204948497854003	0.19876951588696	0.000348535827320712	0.000380289313371926	0.000456811205408899
138	9.72667378427265	0.15	2.00683149191655	1.90683190094772	2.10683108288537	0.173593774786847	9.94460054858871	9.48250240096021	10.4066986962172	3.99	2.97	5.41	2.12230331025361	2.225726688061	2.3291500658684	2.28226803227242	2.39348675761627	2.50470548296012	2.33066844200028	2.44520088115817	2.55748922445499	2.00683149191655	4.43013678863886	-0.0084099192923118	13.8760742507924	0.0942946679495653	0.0976592497459128	0.0912451509149723	0.176357364442671	0.179974278225746	0.173079144272667	0.20128833559802	0.204948497854003	0.19876951588696	0.000348535827320712	0.000380289313371926	0.000456811205408899
138	9.72667378427265	0.15	2.0069160904437	1.90666909004369	2.1071630908437	0.16879567568519	9.7455050333635	9.28493597643955	10.2060740902874	3.94	2.94	5.39	2.09952171057727	2.2036661803599	2.30781065014252	2.26047484000889	2.37260321309676	2.48473158618463	2.30816629568421	2.42330006569906	2.53492937939379	2.0069160904437	4.3932650781262	-0.000135605540441637	13.7954427307606	0.0942946679495653	0.0976592497459128	0.0912451509149723	0.176357364442671	0.179974278225746	0.173079144272667	0.20128833559802	0.204948497854003	0.19876951588696	0.000348535827320712	0.000380289313371926	0.000456811205408899
138	9.72667378427265	0.15	2.00694411389099	1.90607601525843	2.10781221252356	0.166511490894866	9.71011564843262	9.24744784973125	10.172783447134	4.04	2.98	5.47	2.04713308137097	2.1495551303295	2.25197717928804	2.19864865436478	2.30865132208053	2.41865398979628	2.24248076989582	2.35517174859067	2.47022331629047	2.00694411389099	4.43922155263944	0.127602646819417	14.0348391022455	0.0942946679495653	0.0976592497459128	0.0912451509149723	0.176357364442671	0.179974278225746	0.173079144272667	0.20128833559802	0.204948497854003	0.19876951588696	0.000348535827320712	0.000380289313371926	0.000456811205408899
138	9.72667378427265	0.15	2.00857833290844	1.90820159011272	2.10895507570415	0.170189419851763	9.92862025868127	9.46171445385773	10.3955260635048	4.04	2.99	5.47	2.09180733595622	2.19503143899732	2.29825554203841	2.24628986988351	2.35713719936905	2.4679845288546	2.29343556030645	2.40674327843232	2.51900782968889	2.00857833290844	4.45815839030631	-0.16306483730987	13.7826028740297	0.0942946679495653	0.0976592497459128	0.0912451509149723	0.176357364442671	0.179974278225746	0.173079144272667	0.20128833559802	0.204948497854003	0.19876951588696	0.000348535827320712	0.000380289313371926	0.000456811205408899
138	9.72667378427265	0.15	2.00859589158408	1.90826247017705	2.1089293129911	0.171802641640728	9.84576840707849	9.38538592952545	10.3061508846315	4.02	2.95	5.43	2.08423841634932	2.18647681689409	2.28871521743887	2.23931281697235	2.34915810095271	2.45900338493308	2.28477264725874	2.39797183496593	2.50928091045598	2.00859589158408	4.42449253086003	-0.14456455818963	13.7212251734587	0.0942946679495653	0.0976592497459128	0.0912451509149723	0.176357364442671	0.179974278225746	0.173079144272667	0.20128833559802	0.204948497854003	0.19876951588696	0.000348535827320712	0.000380289313371926	0.000456811205408899
138	9.72667378427265	0.15	2.00876134477356	1.90708420806048	2.11043848148664	0.170760123104942	9.84914370230769	9.38690904849135	10.311378356124	4.03	2.96	5.43	2.08117175840875	2.18365381105365	2.28613586369855	2.23559750977887	2.34568386894854	2.45577022811822	2.28305669761898	2.39446546190326	2.50637546187953	2.00876134477356	4.41894392998218	-0.03046066317016	13.8333150383495	0.0942946679495653	0.0976592497459128	0.0912451509149723	0.176357364442671	0.179974278225746	0.173079144272667	0.20128833559802	0.204948497854003	0.19876951588696	0.000348535827320712	0.000380289313371926	0.000456811205408899
138	9.72667378427265	0.15	2.00902434198572	1.90873081130099	2.10931787267044	0.17327619219732	9.91400909582025	9.4528218850305	10.37519630661	4.02	2.96	5.47	2.09928254778562	2.20170299690104	2.30412344601645	2.25548475020898	2.36552604090282	2.47556733159665	2.30256983082082	2.41405363598051	2.52539858891165	2.00902434198572	4.44701086762512	0.122937690760983	14.0435252367073	0.0942946679495653	0.0976592497459128	0.0912451509149723	0.176357364442671	0.179974278225746	0.173079144272667	0.20128833559802	0.204948497854003	0.19876951588696	0.000348535827320712	0.000380289313371926	0.000456811205408899
138	9.72667378427265	0.15	2.00908093158093	1.90858995504392	2.10957190811793	0.172407458337615	9.84787487518957	9.38837018447007	10.3073795659091	4.01	2.96	5.48	2.08961735812673	2.19189165696685	2.29416595580696	2.24567683191243	2.35558931063113	2.46550178934984	2.29111457601406	2.40355160979153	2.51925199085786	2.00908093158093	4.44407394773502	0.1162912573495	14.0137396549058	0.0942946679495653	0.0976592497459128	0.0912451509149723	0.176357364442671	0.179974278225746	0.173079144272667	0.20128833559802	0.204948497854003	0.19876951588696	0.000348535827320712	0.000380289313371926	0.000456811205408899
138	9.72667378427265	0.15	2.00938543408187	1.90886865941672	2.10990220874701	0.168355766111981	9.75111374774559	9.28955585371924	10.212671641772	3.99	2.96	5.37	2.07771600498002	2.18094873631232	2.28418146764462	2.23414498153351	2.34514999284557	2.45615500415764	2.28186793839721	2.39658610297808	2.5096319613237	2.00938543408187	4.4082476388155	0.00986354745905167	13.838106015759	0.0942946679495653	0.0976592497459128	0.0912451509149723	0.176357364442671	0.179974278225746	0.173079144272667	0.20128833559802	0.204948497854003	0.19876951588696	0.000348535827320712	0.000380289313371926	0.000456811205408899
138	9.72667378427265	0.15	2.00966497679858	1.90825939264522	2.11107056095195	0.16505701927265	9.75459892104056	9.28736109443281	10.2218367476483	4.04	2.97	5.53	2.05572603444342	2.15914755048742	2.26256906653142	2.20784768421936	2.31892228797025	2.42999689172115	2.25096677840694	2.36483906212092	2.47930683522214	2.00966497679858	4.46212774312005	0.0235455654647842	13.9781302611614	0.0942946679495653	0.0976592497459128	0.0912451509149723	0.176357364442671	0.179974278225746	0.173079144272667	0.20128833559802	0.204948497854003	0.19876951588696	0.000348535827320712	0.000380289313371926	0.000456811205408899
138	9.72667378427265	0.15	2.00972555768869	1.90878677790958	2.1106643374678	0.169406911107769	9.85552264543098	9.39076619864089	10.3202790922211	4.01	2.96	5.45	2.08978435023138	2.19320943063767	2.29663451104395	2.24581087111976	2.35695782745387	2.46810478378798	2.29273883043167	2.40649654606853	2.52013601088086	2.00972555768869	4.43217693916681	0.0143554405196345	13.8939076954739	0.0942946679495653	0.0976592497459128	0.0912451509149723	0.176357364442671	0.179974278225746	0.173079144272667	0.20128833559802	0.204948497854003	0.19876951588696	0.000348535827320712	0.000380289313371926	0.000456811205408899
138	9.72667378427265	0.15	2.00973472179696	1.909716924209	2.10975251938491	0.172011034343547	9.80852575822973	9.35022030409414	10.2668312123653	4.02	2.97	5.44	2.07875047923438	2.18064141350498	2.28253234777558	2.23370408246077	2.34319014060941	2.45267619875806	2.27982674964068	2.3914997524552	2.50314879312024	2.00973472179696	4.43397581281682	0.0565592576672172	13.9542824656729	0.0942946679495653	0.0976592497459128	0.0912451509149723	0.176357364442671	0.179974278225746	0.173079144272667	0.20128833559802	0.204948497854003	0.19876951588696	0.000348535827320712	0.000380289313371926	0.000456811205408899
138	9.72667378427265	0.15	2.00988206022459	1.90906755040773	2.11069657004144	0.167384379344467	9.77524920551295	9.31093729979657	10.2395611112293	4.01	2.95	5.4	2.07317268008247	2.17655633813688	2.27993999619129	2.2281020309415	2.33921160743275	2.450321183924	2.27518682287651	2.38766773484709	2.50232268268741	2.00988206022459	4.41488139896174	0.0563224878068498	13.9195100069178	0.0942946679495653	0.0976592497459128	0.0912451509149723	0.176357364442671	0.179974278225746	0.173079144272667	0.20128833559802	0.204948497854003	0.19876951588696	0.000348535827320712	0.000380289313371926	0.000456811205408899
138	9.72667378427265	0.15	2.0099624521728	1.90929230143562	2.11063260290998	0.173151251516985	9.93980778750903	9.477218710852	10.4023968641661	4	2.95	5.42	2.11387607580926	2.21705571235772	2.32023534890619	2.27230460701496	2.3832172409968	2.49412987497864	2.31976891124114	2.43128190133906	2.54714157153232	2.0099624521728	4.4154867887139	0.0670670726167317	13.9101158337933	0.0942946679495653	0.0976592497459128	0.0912451509149723	0.176357364442671	0.179974278225746	0.173079144272667	0.20128833559802	0.204948497854003	0.19876951588696	0.000348535827320712	0.000380289313371926	0.000456811205408899
138	9.72667378427265	0.15	2.01006362286097	1.90999042230167	2.11013682342027	0.171773438295966	9.86811620928368	9.40664140327257	10.3295910152948	3.97	2.94	5.43	2.11367875888935	2.21737246351903	2.32106616814871	2.27404068504498	2.38560148969386	2.49716229434273	2.32080576041922	2.43439819868345	2.55031327616198	2.01006362286097	4.41083262400351	-0.0854691404328564	13.7278789835416	0.0942946679495653	0.0976592497459128	0.0912451509149723	0.176357364442671	0.179974278225746	0.173079144272667	0.20128833559802	0.204948497854003	0.19876951588696	0.000348535827320712	0.000380289313371926	0.000456811205408899
138	9.72667378427265	0.15	2.01046206203833	1.90891063912465	2.11201348495201	0.169034594315529	9.83277621632021	9.36847801934443	10.297074413296	4	2.99	5.39	2.08977116989678	2.19333943192094	2.2969076939451	2.24641170235377	2.35774300941501	2.46907431647626	2.29507567013481	2.41015819452318	2.52445888639892	2.01046206203833	4.41896784816167	0.126592689314661	13.9888236831114	0.0942946679495653	0.0976592497459128	0.0912451509149723	0.176357364442671	0.179974278225746	0.173079144272667	0.20128833559802	0.204948497854003	0.19876951588696	0.000348535827320712	0.000380289313371926	0.000456811205408899
138	9.72667378427265	0.15	2.01057236354309	1.90942606915064	2.11171865793553	0.166509229909406	9.73807468413061	9.27407091309476	10.2020784551665	4.03	2.97	5.42	2.05449427359395	2.15728549650483	2.2600767194157	2.20673570808493	2.31714393116473	2.42755215424453	2.25406519000184	2.36706991051336	2.47849400664495	2.01057236354309	4.43804117104347	-0.145213004902236	13.7655695241116	0.0942946679495653	0.0976592497459128	0.0912451509149723	0.176357364442671	0.179974278225746	0.173079144272667	0.20128833559802	0.204948497854003	0.19876951588696	0.000348535827320712	0.000380289313371926	0.000456811205408899
138	9.72667378427265	0.15	2.01071889934473	1.91025803030782	2.11117976838165	0.167736022401025	9.78486615992341	9.32068294055667	10.2490493792901	4.03	2.98	5.42	2.06796849480945	2.1709562564994	2.27394401818935	2.22159739959079	2.33223609845605	2.44287479732131	2.26934454419424	2.38210615988862	2.49479031906239	2.01071889934473	4.42697269600901	-0.123242389532253	13.7614085094256	0.0942946679495653	0.0976592497459128	0.0912451509149723	0.176357364442671	0.179974278225746	0.173079144272667	0.20128833559802	0.204948497854003	0.19876951588696	0.000348535827320712	0.000380289313371926	0.000456811205408899
138	9.72667378427265	0.15	2.01101343099001	1.9104505920701	2.11157626990991	0.171709242890316	9.95011817118626	9.48470359856973	10.4155327438028	4.01	2.99	5.43	2.11243551651532	2.21609276451273	2.31975001251015	2.27037000450767	2.38177710061225	2.49318419671683	2.31873851269375	2.43312889685095	2.54661943181553	2.01101343099001	4.44261727144792	0.0208514750635631	13.9321965509293	0.0942946679495653	0.0976592497459128	0.0912451509149723	0.176357364442671	0.179974278225746	0.173079144272667	0.20128833559802	0.204948497854003	0.19876951588696	0.000348535827320712	0.000380289313371926	0.000456811205408899
138	9.72667378427265	0.15	2.01137582165851	1.90882649508618	2.11392514823084	0.163422244161793	9.73354981519662	9.26453561156094	10.2025640188323	3.96	2.94	5.35	2.08705576883553	2.19271231120363	2.29836885357173	2.24606531522778	2.35977166590776	2.47347801658774	2.29503860429768	2.4084259732946	2.52534241201215	2.01137582165851	4.38968395975742	0.23295951440236	14.0370523913867	0.0942946679495653	0.0976592497459128	0.0912451509149723	0.176357364442671	0.179974278225746	0.173079144272667	0.20128833559802	0.204948497854003	0.19876951588696	0.000348535827320712	0.000380289313371926	0.000456811205408899
138	9.72667378427265	0.15	2.01147204408187	1.9095437002368	2.11340038792694	0.170050476512259	9.8391580024661	9.37623153071239	10.3020844742198	3.97	2.91	5.36	2.10743677947435	2.21148586034128	2.3155349412082	2.26739928479118	2.37934608852861	2.49129289226603	2.3128835478798	2.4283072969453	2.5412107670986	2.01147204408187	4.38053994368185	0.0258780881373437	13.7780389220302	0.0942946679495653	0.0976592497459128	0.0912451509149723	0.176357364442671	0.179974278225746	0.173079144272667	0.20128833559802	0.204948497854003	0.19876951588696	0.000348535827320712	0.000380289313371926	0.000456811205408899
138	9.72667378427265	0.15	2.01210441613982	1.91171205626814	2.11249677601151	0.173513490428454	9.96035683357182	9.49739698554008	10.4233166816036	4	2.96	5.46	2.12004516520969	2.22338882758373	2.32673248995778	2.27914366297432	2.39024273627404	2.50134180957377	2.32518715399346	2.43846155371454	2.55615662924456	2.01210441613982	4.43481097935954	0.0331670467550839	13.9179044604315	0.0942946679495653	0.0976592497459128	0.0912451509149723	0.176357364442671	0.179974278225746	0.173079144272667	0.20128833559802	0.204948497854003	0.19876951588696	0.000348535827320712	0.000380289313371926	0.000456811205408899
138	9.72667378427265	0.15	2.01258652991672	1.91229417567822	2.11287888415522	0.171120610665853	9.8449574134325	9.3835064900379	10.3064083368271	3.98	2.94	5.41	2.10236744757858	2.20575517380116	2.30914290002375	2.2611070534682	2.37230108725767	2.48349512104713	2.30637062587717	2.42082736157995	2.53673677284571	2.01258652991672	4.41226180552865	-0.0686402629284059	13.7739122849506	0.0942946679495653	0.0976592497459128	0.0912451509149723	0.176357364442671	0.179974278225746	0.173079144272667	0.20128833559802	0.204948497854003	0.19876951588696	0.000348535827320712	0.000380289313371926	0.000456811205408899
138	9.72667378427265	0.15	2.01308580407033	1.91201844815062	2.11415315999005	0.169994988204087	9.91435941252731	9.44780304052843	10.3809157845262	3.99	2.97	5.36	2.11453632046022	2.21895746365105	2.32337860684189	2.27391551544582	2.38620720575386	2.4984988960619	2.32588759809028	2.43964677104803	2.55235264605019	2.01308580407033	4.40366615338491	0.0772608989721095	13.8983889746206	0.0942946679495653	0.0976592497459128	0.0912451509149723	0.176357364442671	0.179974278225746	0.173079144272667	0.20128833559802	0.204948497854003	0.19876951588696	0.000348535827320712	0.000380289313371926	0.000456811205408899
138	9.72667378427265	0.15	2.01311207564849	1.91040152764886	2.11582262364812	0.168922186919247	9.90834968740142	9.44029565650053	10.3764037183023	4	2.96	5.36	2.10581322618159	2.21022037662502	2.31462752706845	2.26365895474905	2.37589216617667	2.48812537760428	2.31133125910494	2.42633274201135	2.54233098584771	2.01311207564849	4.39904797462248	0.0849392642226283	13.8995700111404	0.0942946679495653	0.0976592497459128	0.0912451509149723	0.176357364442671	0.179974278225746	0.173079144272667	0.20128833559802	0.204948497854003	0.19876951588696	0.000348535827320712	0.000380289313371926	0.000456811205408899
138	9.72667378427265	0.15	2.01317969601833	1.91289638765123	2.11346300438543	0.173298708456407	9.92669968326936	9.46495841011925	10.3884409564195	4.01	2.97	5.42	2.10702471925032	2.20981442357541	2.31260412790049	2.26442898203378	2.37489754151571	2.48536610099764	2.31279458952625	2.42773693135748	2.53994552718588	2.01317969601833	4.42729656918774	0.160354876461332	14.0353674037907	0.0942946679495653	0.0976592497459128	0.0912451509149723	0.176357364442671	0.179974278225746	0.173079144272667	0.20128833559802	0.204948497854003	0.19876951588696	0.000348535827320712	0.000380289313371926	0.000456811205408899
138	9.72667378427265	0.15	2.0132680808473	1.91047337815321	2.11606278354138	0.169083776761155	9.95429665378878	9.48434260406907	10.4242507035085	4.01	2.95	5.43	2.1132728720411	2.21798662879135	2.3227003855416	2.27138393391311	2.38393217502713	2.49648041614115	2.31810497145884	2.43364574797227	2.54760660204741	2.0132680808473	4.41919028918837	0.096603634090946	13.9718962006668	0.0942946679495653	0.0976592497459128	0.0912451509149723	0.176357364442671	0.179974278225746	0.173079144272667	0.20128833559802	0.204948497854003	0.19876951588696	0.000348535827320712	0.000380289313371926	0.000456811205408899
138	9.72667378427265	0.15	2.01338792488929	1.91204563054899	2.1147302192296	0.168288236654489	9.82209808037492	9.35706807449179	10.2871280862581	4	2.97	5.4	2.08663186141074	2.19033383504852	2.29403580868629	2.24296322591411	2.35443459641594	2.46590596691777	2.29082933263004	2.40520601087768	2.51822371065726	2.01338792488929	4.41958245656413	-0.0213481744739696	13.8416911235262	0.0942946679495653	0.0976592497459128	0.0912451509149723	0.176357364442671	0.179974278225746	0.173079144272667	0.20128833559802	0.204948497854003	0.19876951588696	0.000348535827320712	0.000380289313371926	0.000456811205408899
138	9.72667378427265	0.15	2.01365950279765	1.91238255385713	2.11493645173816	0.168386496907862	9.81935898195804	9.35462177818906	10.284096185727	4.02	2.95	5.46	2.07957601208332	2.18288925806981	2.2862025040563	2.23457220058705	2.34558565048858	2.4565991003901	2.27904418951462	2.39441121260016	2.50678877284034	2.01365950279765	4.4295065434011	-0.137488998392296	13.742565107391	0.0942946679495653	0.0976592497459128	0.0912451509149723	0.176357364442671	0.179974278225746	0.173079144272667	0.20128833559802	0.204948497854003	0.19876951588696	0.000348535827320712	0.000380289313371926	0.000456811205408899
138	9.72667378427265	0.15	2.0137962585525	1.91357015459117	2.11402236251383	0.172784972325186	9.9302122335217	9.46747768880879	10.3929467782346	3.97	2.93	5.39	2.12481767678544	2.22867073803189	2.33252379927834	2.28570771898227	2.39742447770675	2.50914123643123	2.3315568064746	2.44708371289091	2.56142127141388	2.0137962585525	4.41030060439159	-0.0732745442977575	13.7481277402986	0.0942946679495653	0.0976592497459128	0.0912451509149723	0.176357364442671	0.179974278225746	0.173079144272667	0.20128833559802	0.204948497854003	0.19876951588696	0.000348535827320712	0.000380289313371926	0.000456811205408899
138	9.72667378427265	0.15	2.01394439871953	1.91250213853398	2.11538665890508	0.166656707705851	9.6897473218927	9.22829143259133	10.1512032111941	3.99	2.95	5.36	2.06216697803967	2.16528455984669	2.26840214165371	2.21719519018601	2.32806487670551	2.43893456322501	2.26411571287519	2.37927805429597	2.49174006544261	2.01394439871953	4.38727649279691	0.0562202177820378	13.8553002589512	0.0942946679495653	0.0976592497459128	0.0912451509149723	0.176357364442671	0.179974278225746	0.173079144272667	0.20128833559802	0.204948497854003	0.19876951588696	0.000348535827320712	0.000380289313371926	0.000456811205408899
138	9.72667378427265	0.15	2.01434640827928	1.91387932087757	2.11481349568098	0.174465937472981	9.9637011913371	9.50211794516874	10.4252844375055	4.02	2.99	5.46	2.11132049739898	2.21388186050927	2.31644322361955	2.26855337099291	2.37875261658546	2.48895186217802	2.31613812214236	2.43042693879895	2.54310390811205	2.01434640827928	4.4494510899882	-0.093101170112442	13.8234949353552	0.0942946679495653	0.0976592497459128	0.0912451509149723	0.176357364442671	0.179974278225746	0.173079144272667	0.20128833559802	0.204948497854003	0.19876951588696	0.000348535827320712	0.000380289313371926	0.000456811205408899
138	9.72667378427265	0.15	2.01439528587823	1.91415074346916	2.11463982828731	0.172682733465654	9.91407013275639	9.45192249071685	10.3762177747959	4	2.96	5.42	2.1107227789693	2.21392565185129	2.31712852473327	2.26922484130684	2.38017760363615	2.49113036596545	2.31738352902976	2.43053946903352	2.54227983484862	2.01439528587823	4.42952931582658	0.0311972489169413	13.9055398928187	0.0942946679495653	0.0976592497459128	0.0912451509149723	0.176357364442671	0.179974278225746	0.173079144272667	0.20128833559802	0.204948497854003	0.19876951588696	0.000348535827320712	0.000380289313371926	0.000456811205408899
138	9.72667378427265	0.15	2.01452162719987	1.91372995829454	2.11531329610521	0.171281120066271	9.87873641535629	9.4159640308014	10.3415087999112	4.02	2.96	5.43	2.09370669483951	2.19660743198761	2.29950816913571	2.2498172830698	2.36039048677929	2.47096369048878	2.29725955444956	2.41115866515106	2.52166941281164	2.01452162719987	4.42903335041963	0.198367363471713	14.0874052270246	0.0942946679495653	0.0976592497459128	0.0912451509149723	0.176357364442671	0.179974278225746	0.173079144272667	0.20128833559802	0.204948497854003	0.19876951588696	0.000348535827320712	0.000380289313371926	0.000456811205408899
138	9.72667378427265	0.15	2.01509957039015	1.91219589803065	2.11800324274965	0.161996523118523	9.69795342156129	9.22820284125264	10.1677040018699	4.02	2.94	5.43	2.0490709836603	2.15337648064886	2.25768197763741	2.20149648068386	2.31356101449815	2.42562554831244	2.24567887305626	2.36105477788376	2.47601056114112	2.01509957039015	4.41865315442072	0.0146060645675201	13.8773454118537	0.0942946679495653	0.0976592497459128	0.0912451509149723	0.176357364442671	0.179974278225746	0.173079144272667	0.20128833559802	0.204948497854003	0.19876951588696	0.000348535827320712	0.000380289313371926	0.000456811205408899
138	9.72667378427265	0.15	2.01516131166847	1.91475473032623	2.11556789301071	0.173250454396786	9.90756725271079	9.44663830055354	10.368496204868	3.97	2.95	5.41	2.12285384259161	2.22643405452704	2.33001426646248	2.28393541583963	2.39537526613602	2.5068151164324	2.33147925336949	2.44576678016276	2.55919746770101	2.01516131166847	4.4128526907946	-0.0768317946249318	13.7667003446021	0.0942946679495653	0.0976592497459128	0.0912451509149723	0.176357364442671	0.179974278225746	0.173079144272667	0.20128833559802	0.204948497854003	0.19876951588696	0.000348535827320712	0.000380289313371926	0.000456811205408899
138	9.72667378427265	0.15	2.01551127514282	1.9150527419966	2.11596980828904	0.171326005355992	9.75985380266866	9.30272278478198	10.2169848205553	4	2.94	5.4	2.07509798827025	2.17706723722437	2.27903648617849	2.23063799022325	2.34025039495658	2.4498627996899	2.2755434892865	2.38834804912837	2.50005139794425	2.01551127514282	4.40594847256938	-0.0119624200078443	13.8003635212	0.0942946679495653	0.0976592497459128	0.0912451509149723	0.176357364442671	0.179974278225746	0.173079144272667	0.20128833559802	0.204948497854003	0.19876951588696	0.000348535827320712	0.000380289313371926	0.000456811205408899
138	9.72667378427265	0.15	2.01582117694193	1.91499814130421	2.11664421257965	0.170090959077974	9.79892032963861	9.33795312642818	10.259887532849	3.98	2.92	5.42	2.09512831029315	2.19855412797363	2.30197994565411	2.25369270789314	2.36494604257877	2.4761993772644	2.30076253124099	2.41305056785669	2.52672545578049	2.01582117694193	4.40451732072849	-0.0807319405009668	13.7214787814533	0.0942946679495653	0.0976592497459128	0.0912451509149723	0.176357364442671	0.179974278225746	0.173079144272667	0.20128833559802	0.204948497854003	0.19876951588696	0.000348535827320712	0.000380289313371926	0.000456811205408899
138	9.72667378427265	0.15	2.01606719731706	1.91538655804323	2.11674783659089	0.171353586163252	9.89096210262037	9.42773524206522	10.3541889631755	4.01	2.99	5.39	2.09938264322628	2.20253471590929	2.3056867885923	2.25629596335854	2.36715789029582	2.4780198172331	2.30470151941379	2.41873936409601	2.53315318434208	2.01606719731706	4.43299387738823	0.124174581003547	14.0161793475887	0.0942946679495653	0.0976592497459128	0.0912451509149723	0.176357364442671	0.179974278225746	0.173079144272667	0.20128833559802	0.204948497854003	0.19876951588696	0.000348535827320712	0.000380289313371926	0.000456811205408899
138	9.72667378427265	0.15	2.01621530161979	1.91318627322328	2.11924433001631	0.165290394109114	9.8478542705123	9.37654858456053	10.3191599564641	4.03	2.95	5.4	2.07892781113862	2.18342367006119	2.28791952898377	2.23319361187868	2.34544353386412	2.45769345584956	2.2805335204956	2.39383975121046	2.50987761844948	2.01621530161979	4.41708275566714	-0.187360477797223	13.6590263696675	0.0942946679495653	0.0976592497459128	0.0912451509149723	0.176357364442671	0.179974278225746	0.173079144272667	0.20128833559802	0.204948497854003	0.19876951588696	0.000348535827320712	0.000380289313371926	0.000456811205408899
138	9.72667378427265	0.15	2.01641662832731	1.91567461097829	2.11715864567633	0.174588804718413	9.93115242243313	9.471273190875	10.3910316539913	3.96	2.97	5.42	2.13021281494476	2.233645649438	2.33707848393125	2.29208161886783	2.40337401982708	2.51466642078633	2.3409787116916	2.45382702742979	2.56899296322666	2.01641662832731	4.41795018615731	-0.124344603475942	13.7213800555955	0.0942946679495653	0.0976592497459128	0.0912451509149723	0.176357364442671	0.179974278225746	0.173079144272667	0.20128833559802	0.204948497854003	0.19876951588696	0.000348535827320712	0.000380289313371926	0.000456811205408899
138	9.72667378427265	0.15	2.01646628532693	1.91616328267513	2.11676928797873	0.176207410174001	9.97182338109103	9.51263741958398	10.4310093425981	4.01	2.96	5.43	2.11648981223702	2.21865521249196	2.3208206127469	2.27445871709937	2.38424945828427	2.49404019946918	2.32125602416373	2.43376305083904	2.54548412241027	2.01646628532693	4.42947642605084	-0.0865112957747221	13.7788044750024	0.0942946679495653	0.0976592497459128	0.0912451509149723	0.176357364442671	0.179974278225746	0.173079144272667	0.20128833559802	0.204948497854003	0.19876951588696	0.000348535827320712	0.000380289313371926	0.000456811205408899
138	9.72667378427265	0.15	2.01647586581653	1.91576683924943	2.11718489238362	0.172021825001855	9.88931025798187	9.42724763481928	10.3513728811444	4.04	2.96	5.44	2.08721356194569	2.18951525284125	2.29181694373681	2.24172986851168	2.35160494802488	2.46148002753808	2.29051310299837	2.402084673273	2.51212480147403	2.01647586581653	4.42903253520782	-0.139124835834437	13.7418988889684	0.0942946679495653	0.0976592497459128	0.0912451509149723	0.176357364442671	0.179974278225746	0.173079144272667	0.20128833559802	0.204948497854003	0.19876951588696	0.000348535827320712	0.000380289313371926	0.000456811205408899
138	9.72667378427265	0.15	2.01650220446658	1.9148625166256	2.11814189230756	0.167252978297356	9.81673157933506	9.35022937732322	10.2832337813469	4	2.98	5.45	2.08628474343739	2.19037378634341	2.29446282924942	2.24273661132126	2.35463136015505	2.46652610898885	2.28864962243723	2.40435642532606	2.5144625112313	2.01650220446658	4.42588974661625	0.0564687537976067	13.9326895902004	0.0942946679495653	0.0976592497459128	0.0912451509149723	0.176357364442671	0.179974278225746	0.173079144272667	0.20128833559802	0.204948497854003	0.19876951588696	0.000348535827320712	0.000380289313371926	0.000456811205408899
138	9.72667378427265	0.15	2.01679220196192	1.91549784333118	2.11808656059266	0.16955635988723	9.87207440234992	9.4067845004414	10.3373643042584	4	2.94	5.38	2.09721081453274	2.20094562573519	2.30468043693765	2.25427164825193	2.36577519487205	2.47727874149216	2.30054392453664	2.41393761550781	2.52901232232207	2.01679220196192	4.40330702669018	0.138206916811653	13.9541989195195	0.0942946679495653	0.0976592497459128	0.0912451509149723	0.176357364442671	0.179974278225746	0.173079144272667	0.20128833559802	0.204948497854003	0.19876951588696	0.000348535827320712	0.000380289313371926	0.000456811205408899
138	9.72667378427265	0.15	2.01727123031126	1.91664622427743	2.1178962363451	0.172239638069735	9.92700591435881	9.46353636100248	10.3904754677151	4.02	2.95	5.44	2.10359773014216	2.20661984188128	2.30964195362039	2.26036072665845	2.37106018787948	2.48175964910051	2.30742208421935	2.41933393259327	2.53250196764652	2.01727123031126	4.43119107364324	-0.0106769238487439	13.8577506398767	0.0942946679495653	0.0976592497459128	0.0912451509149723	0.176357364442671	0.179974278225746	0.173079144272667	0.20128833559802	0.204948497854003	0.19876951588696	0.000348535827320712	0.000380289313371926	0.000456811205408899
138	9.72667378427265	0.15	2.01727931397859	1.91680768886167	2.11775093909551	0.170378107132903	9.87238701966149	9.40843555749514	10.3363384818278	4.01	2.97	5.39	2.09468891299106	2.19798281111333	2.3012767092356	2.25120227207042	2.3622142016709	2.47322613127138	2.3006468329642	2.41443144711706	2.52810842964604	2.01727931397859	4.42877734283085	-0.112271732083737	13.7672655868657	0.0942946679495653	0.0976592497459128	0.0912451509149723	0.176357364442671	0.179974278225746	0.173079144272667	0.20128833559802	0.204948497854003	0.19876951588696	0.000348535827320712	0.000380289313371926	0.000456811205408899
138	9.72667378427265	0.15	2.01744060024569	1.91530785966248	2.11957334082889	0.165399327580873	9.84301276004274	9.37212466443614	10.3139008556493	4.01	2.97	5.41	2.08881881690071	2.1937683294152	2.29871784192969	2.24516859637654	2.357973664866	2.47077873335546	2.29359705310341	2.40698614073985	2.52294873447066	2.01744060024569	4.42893820954304	0.107553671569736	13.9841772480979	0.0942946679495653	0.0976592497459128	0.0912451509149723	0.176357364442671	0.179974278225746	0.173079144272667	0.20128833559802	0.204948497854003	0.19876951588696	0.000348535827320712	0.000380289313371926	0.000456811205408899
138	9.72667378427265	0.15	2.01790916789903	1.91581826827786	2.12000006752021	0.165192787294536	9.77307295056206	9.30518068712113	10.240965214003	4	2.97	5.4	2.07630494505208	2.18070775602367	2.28511056699527	2.23201734777543	2.34424984319978	2.45648233862414	2.27946739017805	2.39406857402354	2.50956351788692	2.01790916789903	4.4035439061191	0.00965064127584075	13.8493669352724	0.0942946679495653	0.0976592497459128	0.0912451509149723	0.176357364442671	0.179974278225746	0.173079144272667	0.20128833559802	0.204948497854003	0.19876951588696	0.000348535827320712	0.000380289313371926	0.000456811205408899
138	9.72667378427265	0.15	2.01825827804529	1.91681852470246	2.11969803138811	0.166848280217737	9.73743994602226	9.27403235843878	10.2008475336057	4.01	2.97	5.39	2.06310713918458	2.16619708596763	2.26928703275069	2.21705516007136	2.32783762702419	2.43862009397701	2.26545898481873	2.37986331559202	2.48988947272221	2.01825827804529	4.41949291180488	-0.0506657160216331	13.8120194867634	0.0942946679495653	0.0976592497459128	0.0912451509149723	0.176357364442671	0.179974278225746	0.173079144272667	0.20128833559802	0.204948497854003	0.19876951588696	0.000348535827320712	0.000380289313371926	0.000456811205408899
138	9.72667378427265	0.15	2.01843666886727	1.91624917561667	2.12062416211787	0.165091184867412	9.67855750250298	9.21501945886993	10.142095546136	4.03	2.96	5.4	2.04409763707109	2.14692075360513	2.24974387013918	2.19590037175326	2.30635953756173	2.4168187033702	2.24289513233424	2.3564471013454	2.46741939178781	2.01843666886727	4.40723478420743	0.103417830381347	13.9551146945775	0.0942946679495653	0.0976592497459128	0.0912451509149723	0.176357364442671	0.179974278225746	0.173079144272667	0.20128833559802	0.204948497854003	0.19876951588696	0.000348535827320712	0.000380289313371926	0.000456811205408899
138	9.72667378427265	0.15	2.01873782433155	1.91803750438346	2.11943814427963	0.176988123610448	10.0770084409433	9.61422290290251	10.5397939789841	4.01	2.95	5.41	2.13855949480989	2.24150015017363	2.34444080553737	2.2981096407721	2.40873032403713	2.51935100730217	2.34549573540026	2.46071782483513	2.57322718795754	2.01873782433155	4.43007901306339	0.0635271735451722	13.9372962495991	0.0942946679495653	0.0976592497459128	0.0912451509149723	0.176357364442671	0.179974278225746	0.173079144272667	0.20128833559802	0.204948497854003	0.19876951588696	0.000348535827320712	0.000380289313371926	0.000456811205408899
138	9.72667378427265	0.15	2.01893631777157	1.91840125759247	2.11947137795066	0.172336865641714	9.84739813425251	9.38780199108796	10.306994277417	3.96	2.94	5.43	2.11364179223026	2.21711879533094	2.32059579843162	2.27452823989128	2.38588171832695	2.49723519676261	2.32190452861281	2.43584106324043	2.54903481606366	2.01893631777157	4.40580249903016	-0.169406601228954	13.6431154106939	0.0942946679495653	0.0976592497459128	0.0912451509149723	0.176357364442671	0.179974278225746	0.173079144272667	0.20128833559802	0.204948497854003	0.19876951588696	0.000348535827320712	0.000380289313371926	0.000456811205408899
138	9.72667378427265	0.15	2.01939472207426	1.91845492428862	2.12033451985989	0.171872162580249	9.87901267085503	9.41718852955282	10.3408368121572	3.99	2.98	5.4	2.10839919311248	2.21179625730268	2.31519332149289	2.26740506982169	2.37859987027286	2.48979467072403	2.31584864618031	2.43149765155611	2.54349443167224	2.01939472207426	4.41666352799524	0.105586242793138	13.9644608669615	0.0942946679495653	0.0976592497459128	0.0912451509149723	0.176357364442671	0.179974278225746	0.173079144272667	0.20128833559802	0.204948497854003	0.19876951588696	0.000348535827320712	0.000380289313371926	0.000456811205408899
138	9.72667378427265	0.15	2.0193999450316	1.91625278771544	2.12254710234776	0.170979942872678	10.0143402006527	9.54471710835544	10.4839632929499	4.02	2.97	5.41	2.12234091749755	2.22676520721397	2.33118949693038	2.28058715227534	2.39279753824553	2.50500792421572	2.32977663742652	2.44789976021121	2.55696988211419	2.0193999450316	4.41744931523877	0.0342677394099959	13.9123999938606	0.0942946679495653	0.0976592497459128	0.0912451509149723	0.176357364442671	0.179974278225746	0.173079144272667	0.20128833559802	0.204948497854003	0.19876951588696	0.000348535827320712	0.000380289313371926	0.000456811205408899
138	9.72667378427265	0.15	2.01944137801904	1.91750193202928	2.12138082400879	0.168563861729865	9.83024498451749	9.36528698767995	10.295202981355	4.01	2.97	5.39	2.08429869807465	2.18777778512694	2.29125687217924	2.23993851972064	2.35114465024698	2.46235078077332	2.2876378594113	2.40110674241618	2.51625780765566	2.01944137801904	4.41380333198673	0.0390265916589427	13.8841663865417	0.0942946679495653	0.0976592497459128	0.0912451509149723	0.176357364442671	0.179974278225746	0.173079144272667	0.20128833559802	0.204948497854003	0.19876951588696	0.000348535827320712	0.000380289313371926	0.000456811205408899
138	9.72667378427265	0.15	2.01969226825526	1.91885035951683	2.12053417699368	0.167957052769235	9.7767887340847	9.3133555291295	10.2402219390399	4.06	2.97	5.46	2.04908805526323	2.15105081634498	2.25301357742673	2.19920115135808	2.30863355031755	2.41806594927702	2.24535261210856	2.3559750383483	2.46771461444514	2.01969226825526	4.45668329056831	-0.0205141013359158	13.908793368808	0.0942946679495653	0.0976592497459128	0.0912451509149723	0.176357364442671	0.179974278225746	0.173079144272667	0.20128833559802	0.204948497854003	0.19876951588696	0.000348535827320712	0.000380289313371926	0.000456811205408899
138	9.72667378427265	0.15	2.01980794939925	1.91913752039812	2.12047837840039	0.171792940618384	9.76686004368947	9.31015170674498	10.223568380634	4	2.92	5.35	2.07860978567707	2.18057573083835	2.28254167599963	2.23464385782176	2.34426403503429	2.45388421224683	2.28146607023586	2.39408781893268	2.50483204004273	2.01980794939925	4.37631437528118	-0.0312896230733424	13.7320675969854	0.0942946679495653	0.0976592497459128	0.0912451509149723	0.176357364442671	0.179974278225746	0.173079144272667	0.20128833559802	0.204948497854003	0.19876951588696	0.000348535827320712	0.000380289313371926	0.000456811205408899
138	9.72667378427265	0.15	2.02017230605905	1.91943467869511	2.12090993342299	0.174380997964004	9.92366496639295	9.46380085049536	10.3835290822905	3.99	2.91	5.4	2.11782233126168	2.22073135369137	2.32364037612107	2.27741244745214	2.38807625771469	2.49874006797723	2.32214879599202	2.43582919740074	2.54803600639769	2.02017230605905	4.39762567724672	0.134344537865803	13.9268955891884	0.0942946679495653	0.0976592497459128	0.0912451509149723	0.176357364442671	0.179974278225746	0.173079144272667	0.20128833559802	0.204948497854003	0.19876951588696	0.000348535827320712	0.000380289313371926	0.000456811205408899
138	9.72667378427265	0.15	2.02019102610682	1.91962772397385	2.12075432823978	0.172575231531102	9.91242195306215	9.45017721625039	10.3746666898739	4.02	2.98	5.47	2.09977902121995	2.2024873386214	2.30519565602286	2.25615232119377	2.36650946181163	2.4768666024295	2.30338290516974	2.41436226308853	2.52813945795692	2.02019102610682	4.46076060599236	-0.119940020571136	13.8253594024215	0.0942946679495653	0.0976592497459128	0.0912451509149723	0.176357364442671	0.179974278225746	0.173079144272667	0.20128833559802	0.204948497854003	0.19876951588696	0.000348535827320712	0.000380289313371926	0.000456811205408899
138	9.72667378427265	0.15	2.02023382156563	1.91681826742408	2.12364937570718	0.165149574271541	9.80267945211754	9.33329621416536	10.2720626900697	3.99	2.95	5.4	2.08563402585017	2.19052319145395	2.29541235705774	2.24242674349815	2.3552012126226	2.46797568174705	2.287803003909	2.40401733989919	2.52057007113723	2.02023382156563	4.39520984994652	0.118538096912413	13.9195514741292	0.0942946679495653	0.0976592497459128	0.0912451509149723	0.176357364442671	0.179974278225746	0.173079144272667	0.20128833559802	0.204948497854003	0.19876951588696	0.000348535827320712	0.000380289313371926	0.000456811205408899
138	9.72667378427265	0.15	2.02068182087791	1.91935637740322	2.1220072643526	0.168684333825655	9.72414423300837	9.26440224759665	10.1838862184201	3.98	2.93	5.4	2.07577780283775	2.17878738541474	2.28179696799173	2.23252169787492	2.34330962897129	2.45409756006766	2.2780140094582	2.39260088173184	2.50354857902481	2.02068182087791	4.40010995646029	-0.0441146101621696	13.7558417950834	0.0942946679495653	0.0976592497459128	0.0912451509149723	0.176357364442671	0.179974278225746	0.173079144272667	0.20128833559802	0.204948497854003	0.19876951588696	0.000348535827320712	0.000380289313371926	0.000456811205408899
138	9.72667378427265	0.15	2.02085037719825	1.91951311334727	2.12218764104923	0.170530932711114	9.85713875975822	9.39415415311344	10.320123366403	3.95	2.91	5.37	2.1201676849612	2.224658731802	2.32914977864281	2.28219298663041	2.39466934213629	2.50714569764216	2.3299080496092	2.44450220283614	2.55935713626912	2.02085037719825	4.38228937217327	0.014133589140363	13.7745384403683	0.0942946679495653	0.0976592497459128	0.0912451509149723	0.176357364442671	0.179974278225746	0.173079144272667	0.20128833559802	0.204948497854003	0.19876951588696	0.000348535827320712	0.000380289313371926	0.000456811205408899
138	9.72667378427265	0.15	2.02160401650264	1.92055383336784	2.12265419963743	0.175488074980329	10.0353829092869	9.57212186528919	10.4986439532845	4.02	2.96	5.44	2.12511436624166	2.22796331799702	2.33081226975238	2.2831567367236	2.39365444959752	2.50415216247144	2.33072578844082	2.44312114341859	2.55580693355306	2.02160401650264	4.45036118041837	0.160536649701343	14.0843234153515	0.0942946679495653	0.0976592497459128	0.0912451509149723	0.176357364442671	0.179974278225746	0.173079144272667	0.20128833559802	0.204948497854003	0.19876951588696	0.000348535827320712	0.000380289313371926	0.000456811205408899
138	9.72667378427265	0.15	2.02169310233847	1.92044418476786	2.12294201990908	0.167997108808816	9.80070792067819	9.3362074821279	10.2652083592285	3.98	2.94	5.4	2.09171694992245	2.19578527128549	2.29985359264852	2.24964574064806	2.36157142729483	2.47349711394159	2.2962600559512	2.41011006341894	2.52549923923658	2.02169310233847	4.41579652885233	0.0175247562248596	13.8570648316301	0.0942946679495653	0.0976592497459128	0.0912451509149723	0.176357364442671	0.179974278225746	0.173079144272667	0.20128833559802	0.204948497854003	0.19876951588696	0.000348535827320712	0.000380289313371926	0.000456811205408899
138	9.72667378427265	0.15	2.02224590903905	1.92123565138011	2.12325616669799	0.172574870819269	9.8916213024188	9.43034597713678	10.3528966277008	3.95	2.93	5.42	2.12814207488472	2.23223787690712	2.33633367892952	2.29075237099556	2.40280208238826	2.51485179378097	2.33818548144438	2.45224703058381	2.56643249693863	2.02224590903905	4.39755493451321	0.0493056623883218	13.8473273516869	0.0942946679495653	0.0976592497459128	0.0912451509149723	0.176357364442671	0.179974278225746	0.173079144272667	0.20128833559802	0.204948497854003	0.19876951588696	0.000348535827320712	0.000380289313371926	0.000456811205408899
138	9.72667378427265	0.15	2.02249327549791	1.92172099261077	2.12326555838505	0.166898928544152	9.70195292491788	9.24031827079	10.1635875790458	3.96	2.93	5.38	2.08075639455461	2.18470836139985	2.28866032824509	2.23917992076259	2.35104652729701	2.46291313383144	2.28573972685291	2.4020966774117	2.51363529526803	2.02249327549791	4.38459771320125	-0.274758029066494	13.5047583524993	0.0942946679495653	0.0976592497459128	0.0912451509149723	0.176357364442671	0.179974278225746	0.173079144272667	0.20128833559802	0.204948497854003	0.19876951588696	0.000348535827320712	0.000380289313371926	0.000456811205408899
138	9.72667378427265	0.15	2.02254920652475	1.92142427736647	2.12367413568303	0.169407802273339	9.97627422178811	9.50582498801439	10.4467234555618	4.02	2.97	5.4	2.11389241660908	2.21851027659785	2.32312813658661	2.2715334273191	2.38395303968531	2.49637265205152	2.32083113661003	2.43417892875774	2.54889104877137	2.02254920652475	4.43007182951669	-0.0308495857954618	13.8567164691262	0.0942946679495653	0.0976592497459128	0.0912451509149723	0.176357364442671	0.179974278225746	0.173079144272667	0.20128833559802	0.204948497854003	0.19876951588696	0.000348535827320712	0.000380289313371926	0.000456811205408899
138	9.72667378427265	0.15	2.0226913618651	1.92100009499981	2.12438262873038	0.163623566075205	9.63817743148997	9.17410042414924	10.1022544388307	4.03	2.94	5.47	2.03382720131497	2.1367094892121	2.23959177710922	2.1847198280711	2.29523510399072	2.40575037991035	2.2280942136586	2.34199008836146	2.45373740360453	2.0226913618651	4.42552043796085	-0.0148999810888148	13.849868086613	0.0942946679495653	0.0976592497459128	0.0912451509149723	0.176357364442671	0.179974278225746	0.173079144272667	0.20128833559802	0.204948497854003	0.19876951588696	0.000348535827320712	0.000380289313371926	0.000456811205408899
138	9.72667378427265	0.15	2.0227587434002	1.92161891721084	2.12389856958956	0.16745161273693	9.79851368444641	9.33320897730611	10.2638183915867	4	2.98	5.41	2.0805683503177	2.18429454452206	2.28802073872643	2.23635312109316	2.34784592454401	2.45933872799487	2.28391011469143	2.39894994624983	2.51195466397966	2.0227587434002	4.42430660508903	0.0871087613157149	13.9710950042527	0.0942946679495653	0.0976592497459128	0.0912451509149723	0.176357364442671	0.179974278225746	0.173079144272667	0.20128833559802	0.204948497854003	0.19876951588696	0.000348535827320712	0.000380289313371926	0.000456811205408899
138	9.72667378427265	0.15	2.02315095302144	1.9214156358803	2.12488627016259	0.164871287943762	9.70643206297887	9.24118785047587	10.1716762754819	4.01	2.95	5.4	2.0555677440929	2.15905454815108	2.26254135220927	2.20892432695652	2.3201318119251	2.43133929689368	2.25558463540995	2.36839871665201	2.48343092852094	2.02315095302144	4.40865479391435	0.140208574283144	13.9773181297784	0.0942946679495653	0.0976592497459128	0.0912451509149723	0.176357364442671	0.179974278225746	0.173079144272667	0.20128833559802	0.204948497854003	0.19876951588696	0.000348535827320712	0.000380289313371926	0.000456811205408899
138	9.72667378427265	0.15	2.02349351559319	1.9206417436614	2.12634528752498	0.170811911131179	9.93278551916291	9.46671065983226	10.3988603784936	3.99	2.97	5.35	2.11665142994512	2.22086059539997	2.32506976085483	2.27592611771512	2.38797685880958	2.50002759990404	2.32695740334416	2.44140073633475	2.5539945028759	2.02349351559319	4.39021375035027	-0.19293012892628	13.6121240890103	0.0942946679495653	0.0976592497459128	0.0912451509149723	0.176357364442671	0.179974278225746	0.173079144272667	0.20128833559802	0.204948497854003	0.19876951588696	0.000348535827320712	0.000380289313371926	0.000456811205408899
138	9.72667378427265	0.15	2.02352899113045	1.92211236234565	2.12494561991524	0.169504802620076	9.8187034995806	9.35584432950167	10.2815626696595	3.98	2.94	5.44	2.09690394216428	2.20064350689228	2.30438307162027	2.25532281638813	2.3668997954708	2.47847677455346	2.30035035269891	2.41520189792125	2.53029939076306	2.02352899113045	4.40857873215971	-0.12986590922266	13.6930889977472	0.0942946679495653	0.0976592497459128	0.0912451509149723	0.176357364442671	0.179974278225746	0.173079144272667	0.20128833559802	0.204948497854003	0.19876951588696	0.000348535827320712	0.000380289313371926	0.000456811205408899
138	9.72667378427265	0.15	2.02376422201645	1.9220298278423	2.12549861619059	0.166990598515979	9.90932881709943	9.43798225001845	10.3806753841804	3.98	2.96	5.37	2.11583539936337	2.22150329802851	2.32717119669365	2.27574981666632	2.38940407402824	2.50305833139016	2.32609135134228	2.44092612185118	2.55857478760621	2.02376422201645	4.40774756285976	-0.0946177714237944	13.7552342013032	0.0942946679495653	0.0976592497459128	0.0912451509149723	0.176357364442671	0.179974278225746	0.173079144272667	0.20128833559802	0.204948497854003	0.19876951588696	0.000348535827320712	0.000380289313371926	0.000456811205408899
138	9.72667378427265	0.15	2.02443727689743	1.92324537118341	2.12562918261145	0.167062390925182	9.77555330430355	9.3106898492395	10.2404167593676	3.98	2.93	5.36	2.08917590427103	2.19348412899138	2.29779235371174	2.2473104127534	2.35951396587243	2.47171751899146	2.29387467372314	2.40848922844577	2.52483860199808	2.02443727689743	4.39110121056253	0.0184148678509461	13.8048190548445	0.0942946679495653	0.0976592497459128	0.0912451509149723	0.176357364442671	0.179974278225746	0.173079144272667	0.20128833559802	0.204948497854003	0.19876951588696	0.000348535827320712	0.000380289313371926	0.000456811205408899
138	9.72667378427265	0.15	2.02473080155258	1.92322462723715	2.12623697586801	0.168696557304903	9.79722457693319	9.33404765657625	10.2604014972901	3.98	2.94	5.37	2.09200678001274	2.19581696969497	2.2996271593772	2.25005418800678	2.3617070537068	2.47335991940681	2.29763584144695	2.41016124454118	2.52439682855845	2.02473080155258	4.38575486307083	-0.0175022624069541	13.7822299055336	0.0942946679495653	0.0976592497459128	0.0912451509149723	0.176357364442671	0.179974278225746	0.173079144272667	0.20128833559802	0.204948497854003	0.19876951588696	0.000348535827320712	0.000380289313371926	0.000456811205408899
138	9.72667378427265	0.15	2.02502924292602	1.92423252195767	2.12582596389437	0.166594427339312	9.73298702943319	9.26936797427367	10.1966060845927	3.97	2.93	5.43	2.08124933631371	2.18534562999103	2.28944192366835	2.23895242121559	2.3509364323102	2.46292044340481	2.28301697956149	2.39856177883518	2.51216686559544	2.02502924292602	4.41741073818327	0.146132574671917	13.9862980606925	0.0942946679495653	0.0976592497459128	0.0912451509149723	0.176357364442671	0.179974278225746	0.173079144272667	0.20128833559802	0.204948497854003	0.19876951588696	0.000348535827320712	0.000380289313371926	0.000456811205408899
138	9.72667378427265	0.15	2.02520581642928	1.92443760194219	2.12597403091638	0.176246334549027	10.1620308712567	9.69414889994967	10.6299128425637	4	2.97	5.4	2.16469492404806	2.26917255677218	2.3736501894963	2.32723504269766	2.43955757154573	2.55188010039381	2.37619584921192	2.49218309374042	2.60680541065873	2.02520581642928	4.41156316756084	-0.114016683220903	13.7258006194575	0.0942946679495653	0.0976592497459128	0.0912451509149723	0.176357364442671	0.179974278225746	0.173079144272667	0.20128833559802	0.204948497854003	0.19876951588696	0.000348535827320712	0.000380289313371926	0.000456811205408899
138	9.72667378427265	0.15	2.0252318302099	1.92450519883183	2.12595846158798	0.170986451093373	9.96431662543176	9.49705011890412	10.4315831319594	4.02	2.97	5.41	2.10991943723598	2.21373005970807	2.31754068218015	2.26701393312949	2.37855379735263	2.49009366157576	2.31528564764934	2.43023755048766	2.54297645662205	2.0252318302099	4.42800126147416	0.164753435492734	14.0711309618677	0.0942946679495653	0.0976592497459128	0.0912451509149723	0.176357364442671	0.179974278225746	0.173079144272667	0.20128833559802	0.204948497854003	0.19876951588696	0.000348535827320712	0.000380289313371926	0.000456811205408899
138	9.72667378427265	0.15	2.02550409608979	1.92462198973067	2.12638620244891	0.168201678485433	9.79809048359737	9.33405363275433	10.2621273344404	4.01	2.95	5.41	2.07756806757337	2.18085311193028	2.28413815628719	2.23273264962583	2.34373160766386	2.45473056570189	2.27886042376145	2.39304233616573	2.50507259911339	2.02550409608979	4.42741970253395	0.0746737962670237	13.934819843584	0.0942946679495653	0.0976592497459128	0.0912451509149723	0.176357364442671	0.179974278225746	0.173079144272667	0.20128833559802	0.204948497854003	0.19876951588696	0.000348535827320712	0.000380289313371926	0.000456811205408899
138	9.72667378427265	0.15	2.0256828691953	1.92378033181599	2.12758540657462	0.170994289242987	10.0060510948431	9.53684046534016	10.475261724346	4.03	2.98	5.4	2.11521708790476	2.21928534247587	2.32335359704699	2.27226836895202	2.38406351490946	2.49585866086691	2.32145830292705	2.43628856570627	2.5505225648329	2.0256828691953	4.42871904299855	-0.138937186846912	13.7500139312177	0.0942946679495653	0.0976592497459128	0.0912451509149723	0.176357364442671	0.179974278225746	0.173079144272667	0.20128833559802	0.204948497854003	0.19876951588696	0.000348535827320712	0.000380289313371926	0.000456811205408899
138	9.72667378427265	0.15	2.02571165713147	1.92487166706136	2.12655164720158	0.171248178483258	9.94972662468165	9.48357459034873	10.4158786590146	4.05	2.97	5.42	2.09436811550815	2.19731389279762	2.30025967008709	2.24876045607321	2.35929517600811	2.46982989594301	2.29729847758933	2.40912654058277	2.51995371334576	2.02571165713147	4.44210107939055	0.0350896486583525	13.9500929357109	0.0942946679495653	0.0976592497459128	0.0912451509149723	0.176357364442671	0.179974278225746	0.173079144272667	0.20128833559802	0.204948497854003	0.19876951588696	0.000348535827320712	0.000380289313371926	0.000456811205408899
138	9.72667378427265	0.15	2.02588204019825	1.92132670827226	2.13043737212424	0.162543492638237	9.78717487839697	9.31405537277751	10.2602943840164	4.01	2.98	5.39	2.07159682040341	2.17682626389338	2.28205570738335	2.22612704614198	2.33920605258584	2.4522850590297	2.27425854231211	2.39101319974709	2.50587720226448	2.02588204019825	4.40380496897569	0.0772101959978807	13.9343199828994	0.0942946679495653	0.0976592497459128	0.0912451509149723	0.176357364442671	0.179974278225746	0.173079144272667	0.20128833559802	0.204948497854003	0.19876951588696	0.000348535827320712	0.000380289313371926	0.000456811205408899
138	9.72667378427265	0.15	2.02588650774356	1.92506811866352	2.1267048968236	0.169649920236603	9.83414709782796	9.37079871247874	10.2974954831772	4.01	2.96	5.43	2.08648163490002	2.18964977736628	2.29281791983255	2.24240311655995	2.3532809504821	2.46415878440425	2.28886309072975	2.40198482006442	2.51775816752294	2.02588650774356	4.42607957015007	-0.0274401363218956	13.8376542490278	0.0942946679495653	0.0976592497459128	0.0912451509149723	0.176357364442671	0.179974278225746	0.173079144272667	0.20128833559802	0.204948497854003	0.19876951588696	0.000348535827320712	0.000380289313371926	0.000456811205408899
138	9.72667378427265	0.15	2.02602122165955	1.9239431830599	2.1280992602592	0.170373635587069	9.96136720025958	9.49322672205624	10.4295076784629	4.02	2.96	5.39	2.10955006499852	2.21357852709432	2.31760698919012	2.26667648991715	2.37845334377198	2.49023019762681	2.31436674381756	2.42876170168969	2.54429424764029	2.02602122165955	4.41421999126981	-0.0509263069403643	13.8230660407815	0.0942946679495653	0.0976592497459128	0.0912451509149723	0.176357364442671	0.179974278225746	0.173079144272667	0.20128833559802	0.204948497854003	0.19876951588696	0.000348535827320712	0.000380289313371926	0.000456811205408899
138	9.72667378427265	0.15	2.02613201568735	1.92437864254737	2.12788538882733	0.165862663631309	9.88053280399273	9.40864147754964	10.3524241304358	4.01	3	5.4	2.09576214873522	2.20087530270498	2.30598845667473	2.25248323776727	2.36545675316768	2.47843026856808	2.30177031196942	2.41728805420729	2.53193872996419	2.02613201568735	4.43148311613844	0.244641639057338	14.1438125526728	0.0942946679495653	0.0976592497459128	0.0912451509149723	0.176357364442671	0.179974278225746	0.173079144272667	0.20128833559802	0.204948497854003	0.19876951588696	0.000348535827320712	0.000380289313371926	0.000456811205408899
138	9.72667378427265	0.15	2.02632325900552	1.92487823869783	2.12776827931322	0.174051641085483	9.95359227536576	9.49181303935222	10.4153715113793	4.02	2.93	5.41	2.10687763721066	2.20937779620574	2.31187795520082	2.26351340194727	2.37363393267456	2.48375446340184	2.31163495165578	2.42377685538851	2.53378919759162	2.02632325900552	4.42035146606696	-0.110090570599028	13.7453578121129	0.0942946679495653	0.0976592497459128	0.0912451509149723	0.176357364442671	0.179974278225746	0.173079144272667	0.20128833559802	0.204948497854003	0.19876951588696	0.000348535827320712	0.000380289313371926	0.000456811205408899
138	9.72667378427265	0.15	2.02652973418759	1.92552998043619	2.12752948793899	0.173529834462797	10.0395174112991	9.57290474971696	10.5061300728812	4.04	2.99	5.45	2.11733253735333	2.22053780226919	2.32374306718505	2.27381626774267	2.38464902837068	2.49548178899869	2.32169562836018	2.43624252174002	2.54876235283649	2.02652973418759	4.46665884145346	0.196052102643591	14.1450383624163	0.0942946679495653	0.0976592497459128	0.0912451509149723	0.176357364442671	0.179974278225746	0.173079144272667	0.20128833559802	0.204948497854003	0.19876951588696	0.000348535827320712	0.000380289313371926	0.000456811205408899
138	9.72667378427265	0.15	2.02656881425457	1.92567022216533	2.1274674063438	0.171064758810706	9.86628687795439	9.4037451334228	10.328828622486	4.01	2.93	5.41	2.09429591955205	2.19730799340676	2.30032006726147	2.25086074787106	2.36157377148519	2.47228679509933	2.29581210806277	2.40999472345964	2.5245592068831	2.02656881425457	4.41672647117033	0.213895357023541	14.0448335746351	0.0942946679495653	0.0976592497459128	0.0912451509149723	0.176357364442671	0.179974278225746	0.173079144272667	0.20128833559802	0.204948497854003	0.19876951588696	0.000348535827320712	0.000380289313371926	0.000456811205408899
138	9.72667378427265	0.15	2.02659807905744	1.92557088291068	2.12762527520421	0.171624932551098	9.78410052285268	9.32631569642796	10.2418853492774	3.99	2.96	5.42	2.08547383710514	2.18783990636635	2.29020597562756	2.24242904069252	2.35249930022237	2.46256955975222	2.28866310382038	2.40106457120848	2.51321115597146	2.02659807905744	4.4087242338742	-0.173034347477493	13.6658493639414	0.0942946679495653	0.0976592497459128	0.0912451509149723	0.176357364442671	0.179974278225746	0.173079144272667	0.20128833559802	0.204948497854003	0.19876951588696	0.000348535827320712	0.000380289313371926	0.000456811205408899
138	9.72667378427265	0.15	2.02673621933269	1.92508921245066	2.12838322621472	0.171321806749959	10.0008136200861	9.53238962490735	10.4692376152648	3.98	2.95	5.43	2.13848753651603	2.24357334552213	2.34865915452823	2.30030018366038	2.4133375063612	2.52637482906201	2.34836336648409	2.46326946036732	2.57794647597708	2.02673621933269	4.40720032800482	0.0200954472388103	13.8592902000899	0.0942946679495653	0.0976592497459128	0.0912451509149723	0.176357364442671	0.179974278225746	0.173079144272667	0.20128833559802	0.204948497854003	0.19876951588696	0.000348535827320712	0.000380289313371926	0.000456811205408899
138	9.72667378427265	0.15	2.02765946648633	1.92641295006175	2.12890598291092	0.168834092302999	9.75515947209234	9.29419725660484	10.2161216875798	3.98	2.93	5.43	2.08348442248316	2.18681853179949	2.29015264111581	2.24093914999261	2.35208250609248	2.46322586219235	2.28592771414867	2.40085459869803	2.51228827906438	2.02765946648633	4.40125928961186	-0.0025471989255308	13.8084939111999	0.0942946679495653	0.0976592497459128	0.0912451509149723	0.176357364442671	0.179974278225746	0.173079144272667	0.20128833559802	0.204948497854003	0.19876951588696	0.000348535827320712	0.000380289313371926	0.000456811205408899
138	9.72667378427265	0.15	2.02802427693427	1.92608764164353	2.12996091222501	0.171141475655956	9.99704625308632	9.5285011133033	10.4655913928693	3.98	2.93	5.33	2.13691972834625	2.24199851680598	2.3470773052657	2.29852672746503	2.41155221951346	2.52457771156188	2.3500663006097	2.46204344451435	2.57814120207003	2.02802427693427	4.38455638636637	0.114348237007751	13.888580556646	0.0942946679495653	0.0976592497459128	0.0912451509149723	0.176357364442671	0.179974278225746	0.173079144272667	0.20128833559802	0.204948497854003	0.19876951588696	0.000348535827320712	0.000380289313371926	0.000456811205408899
138	9.72667378427265	0.15	2.029323895679	1.92620639758415	2.13244139377385	0.164518566187281	9.80158592547953	9.33117818093506	10.271993670024	4.03	2.96	5.34	2.07054370556365	2.17492492898782	2.279306152412	2.22439440615354	2.33653162347878	2.44866884080402	2.27255932389244	2.38768194466533	2.50383385900953	2.029323895679	4.40366578806877	0.0880710430526485	13.9275076349287	0.0942946679495653	0.0976592497459128	0.0912451509149723	0.176357364442671	0.179974278225746	0.173079144272667	0.20128833559802	0.204948497854003	0.19876951588696	0.000348535827320712	0.000380289313371926	0.000456811205408899
138	9.72667378427265	0.15	2.02943314185165	1.92826609980813	2.13060018389517	0.174908944576827	9.95439663082091	9.49395239668732	10.4148408649545	3.98	2.92	5.37	2.12685610197877	2.23000583225651	2.33315556253425	2.28741265423919	2.39834916663377	2.50928567902835	2.33549560425229	2.4497202670299	2.56067155252178	2.02943314185165	4.36945503002325	-0.02765640863163	13.7027323157648	0.0942946679495653	0.0976592497459128	0.0912451509149723	0.176357364442671	0.179974278225746	0.173079144272667	0.20128833559802	0.204948497854003	0.19876951588696	0.000348535827320712	0.000380289313371926	0.000456811205408899
138	9.72667378427265	0.15	2.02963734593883	1.92863764690228	2.13063704497538	0.173064888268618	9.87135707756683	9.41181502159703	10.3308991335366	3.99	2.93	5.41	2.10571115899028	2.20852478559264	2.311338412195	2.26432902166769	2.37488733710648	2.48544565254527	2.31180506791702	2.42423409000324	2.53684969640371	2.02963734593883	4.41232620410025	0.0295915470074535	13.8477914389945	0.0942946679495653	0.0976592497459128	0.0912451509149723	0.176357364442671	0.179974278225746	0.173079144272667	0.20128833559802	0.204948497854003	0.19876951588696	0.000348535827320712	0.000380289313371926	0.000456811205408899
138	9.72667378427265	0.15	2.02976412206484	1.92829570155287	2.13123254257681	0.171444931992976	9.90368999445217	9.44001618163053	10.3673638072738	3.95	2.92	5.35	2.13196841061941	2.23668623130396	2.34140405198851	2.29507843358822	2.40780787679589	2.52053732000355	2.34274235809947	2.45826147744667	2.5727161840754	2.02976412206484	4.3734950452692	0.0770212690281657	13.8072297144906	0.0942946679495653	0.0976592497459128	0.0912451509149723	0.176357364442671	0.179974278225746	0.173079144272667	0.20128833559802	0.204948497854003	0.19876951588696	0.000348535827320712	0.000380289313371926	0.000456811205408899
138	9.72667378427265	0.15	2.02998984332672	1.92898939780556	2.13099028884788	0.172607834554503	10.0004591068504	9.53416217679181	10.4667560369091	4.03	2.95	5.47	2.1141661513181	2.21756581745691	2.32096548359572	2.27108297287963	2.38215712900632	2.49323128513302	2.31739928727871	2.42950376982358	2.54521461549333	2.02998984332672	4.45245280967429	-0.227926653791529	13.696114609152	0.0942946679495653	0.0976592497459128	0.0912451509149723	0.176357364442671	0.179974278225746	0.173079144272667	0.20128833559802	0.204948497854003	0.19876951588696	0.000348535827320712	0.000380289313371926	0.000456811205408899
138	9.72667378427265	0.15	2.03087208552529	1.92894012034109	2.13280405070949	0.169212582731968	9.85910121902285	9.39385471198963	10.3243477260561	4.02	2.96	5.41	2.08617944169362	2.18950099903617	2.29282255637873	2.24140572600223	2.35241512702435	2.46342452804647	2.2878897166007	2.40416947822376	2.51447729728644	2.03087208552529	4.42469773889665	-0.0904271493130791	13.7801793488812	0.0942946679495653	0.0976592497459128	0.0912451509149723	0.176357364442671	0.179974278225746	0.173079144272667	0.20128833559802	0.204948497854003	0.19876951588696	0.000348535827320712	0.000380289313371926	0.000456811205408899
138	9.72667378427265	0.15	2.03125429953799	1.92788582450195	2.13462277457403	0.164479597138035	9.83330407109104	9.36130716733787	10.3053009748442	3.99	2.96	5.39	2.09138062248997	2.1968279879849	2.30227535347984	2.24854147909195	2.36191289155825	2.47528430402455	2.297377759206	2.4129002893391	2.52922017900704	2.03125429953799	4.39487085805843	0.0330637698197816	13.8527894351917	0.0942946679495653	0.0976592497459128	0.0912451509149723	0.176357364442671	0.179974278225746	0.173079144272667	0.20128833559802	0.204948497854003	0.19876951588696	0.000348535827320712	0.000380289313371926	0.000456811205408899
138	9.72667378427265	0.15	2.03127987101443	1.93015782976101	2.13240191226784	0.171937011793892	9.79759372694179	9.339680072259	10.2555073816246	3.99	2.92	5.39	2.08819910821743	2.19058108254108	2.29296305686474	2.24532660796721	2.35541236091122	2.46549811385523	2.29220550384739	2.40349044522665	2.51608587962681	2.03127987101443	4.3971262663051	-0.153866196227133	13.6493012295037	0.0942946679495653	0.0976592497459128	0.0912451509149723	0.176357364442671	0.179974278225746	0.173079144272667	0.20128833559802	0.204948497854003	0.19876951588696	0.000348535827320712	0.000380289313371926	0.000456811205408899
138	9.72667378427265	0.15	2.03142621615405	1.92917924503971	2.1336731872684	0.173932917291766	10.0747728283661	9.60717853984297	10.5423671168893	4.03	2.99	5.49	2.13028152716797	2.23396519151532	2.33764885586268	2.2883851043573	2.39976388224732	2.51114266013735	2.33940040175794	2.45062781297619	2.56240928795043	2.03142621615405	4.44952426701635	-0.0608989724573706	13.8847324022536	0.0942946679495653	0.0976592497459128	0.0912451509149723	0.176357364442671	0.179974278225746	0.173079144272667	0.20128833559802	0.204948497854003	0.19876951588696	0.000348535827320712	0.000380289313371926	0.000456811205408899
138	9.72667378427265	0.15	2.03204610582871	1.93001846465508	2.13407374700234	0.169240550930187	9.84689168168815	9.38226755470177	10.3115158086745	3.96	2.92	5.38	2.11342558811951	2.21808563038601	2.32274567265251	2.27442508452516	2.38705806617188	2.49969104781861	2.32205892879343	2.43618345161386	2.55097880559053	2.03204610582871	4.38899954581894	0.112826807499381	13.908704479571	0.0942946679495653	0.0976592497459128	0.0912451509149723	0.176357364442671	0.179974278225746	0.173079144272667	0.20128833559802	0.204948497854003	0.19876951588696	0.000348535827320712	0.000380289313371926	0.000456811205408899
138	9.72667378427265	0.15	2.03206433687667	1.93058937164159	2.13353930211176	0.169941277736293	9.83567146574188	9.372729926976	10.2986130045078	4.01	2.95	5.42	2.08566603328689	2.1886820649366	2.29169809658631	2.24137210441098	2.35207883116478	2.46278555791859	2.2879328564349	2.3996456025759	2.51307740229535	2.03206433687667	4.41512886269579	-0.138404356261217	13.7136626819196	0.0942946679495653	0.0976592497459128	0.0912451509149723	0.176357364442671	0.179974278225746	0.173079144272667	0.20128833559802	0.204948497854003	0.19876951588696	0.000348535827320712	0.000380289313371926	0.000456811205408899
138	9.72667378427265	0.15	2.03230172811655	1.93056644425451	2.13403701197858	0.16984469298603	9.77033930523571	9.31031529700355	10.2303633134679	3.99	2.92	5.42	2.08048809294414	2.18328530668656	2.28608252042899	2.23689263420871	2.34741781866781	2.45794300312691	2.28137095244091	2.39600662237832	2.50695107056176	2.03230172811655	4.39084544583972	-0.100710265078765	13.6861968911438	0.0942946679495653	0.0976592497459128	0.0912451509149723	0.176357364442671	0.179974278225746	0.173079144272667	0.20128833559802	0.204948497854003	0.19876951588696	0.000348535827320712	0.000380289313371926	0.000456811205408899
138	9.72667378427265	0.15	2.03276266135961	1.93092371830522	2.13460160441399	0.170613728763975	9.94323849138161	9.47634646409974	10.4101305186635	4.04	2.99	5.4	2.09634491807945	2.19963015911534	2.30291540015123	2.25132299671839	2.36224388400192	2.47316477128546	2.30097565031818	2.41323527979543	2.52648681046877	2.03276266135961	4.44182504913202	0.0184473611862617	13.9328069066074	0.0942946679495653	0.0976592497459128	0.0912451509149723	0.176357364442671	0.179974278225746	0.173079144272667	0.20128833559802	0.204948497854003	0.19876951588696	0.000348535827320712	0.000380289313371926	0.000456811205408899
138	9.72667378427265	0.15	2.0332400780243	1.93193236597034	2.13454779007825	0.172249284037029	9.90901879981941	9.44640467363	10.3716329260088	3.98	2.95	5.41	2.11622273869049	2.21985947318423	2.32349620767798	2.27597887451339	2.38743926760853	2.49889966070366	2.32252554467737	2.43600236293988	2.5500829035214	2.0332400780243	4.41608619418207	-0.0939989436683936	13.7445581448663	0.0942946679495653	0.0976592497459128	0.0912451509149723	0.176357364442671	0.179974278225746	0.173079144272667	0.20128833559802	0.204948497854003	0.19876951588696	0.000348535827320712	0.000380289313371926	0.000456811205408899
138	9.72667378427265	0.15	2.03334013004749	1.93129982895616	2.13538043113882	0.167756072353376	9.89347786862314	9.42417593104873	10.3627798061975	3.96	2.93	5.34	2.12261093273257	2.22831199675517	2.33401306077777	2.28427812120885	2.39802983341006	2.51178154561126	2.33305273479407	2.44990458367744	2.56527382636648	2.03334013004749	4.38855425219503	-0.0597070332085467	13.7261759318787	0.0942946679495653	0.0976592497459128	0.0912451509149723	0.176357364442671	0.179974278225746	0.173079144272667	0.20128833559802	0.204948497854003	0.19876951588696	0.000348535827320712	0.000380289313371926	0.000456811205408899
138	9.72667378427265	0.15	2.03335761980359	1.93169236511827	2.13502287448891	0.167177626201194	9.83391706404106	9.36647173546991	10.3013623926122	3.98	2.95	5.44	2.09781750438489	2.20251167528662	2.30720584618835	2.2561219514793	2.36871650113369	2.48131105078808	2.30331435084187	2.41613673697988	2.53196097963945	2.03335761980359	4.41915240829879	0.0628577026680997	13.9158457499327	0.0942946679495653	0.0976592497459128	0.0912451509149723	0.176357364442671	0.179974278225746	0.173079144272667	0.20128833559802	0.204948497854003	0.19876951588696	0.000348535827320712	0.000380289313371926	0.000456811205408899
138	9.72667378427265	0.15	2.0356805839762	1.93444738402416	2.13691378392824	0.169402292827084	9.8193762181781	9.3563167276473	10.2824357087089	3.98	2.94	5.38	2.09926919354179	2.20316547575892	2.30706175797604	2.25814957424191	2.36990910759556	2.48166864094921	2.30641078080463	2.41904367041118	2.53375660931847	2.0356805839762	4.39116849404844	-0.061558695076357	13.7198113706777	0.0942946679495653	0.0976592497459128	0.0912451509149723	0.176357364442671	0.179974278225746	0.173079144272667	0.20128833559802	0.204948497854003	0.19876951588696	0.000348535827320712	0.000380289313371926	0.000456811205408899
138	9.72667378427265	0.15	2.03627422357683	1.9338757665732	2.13867268058045	0.166277688214916	9.90084358569246	9.42869021923475	10.3729969521502	4.02	2.95	5.4	2.09631675054441	2.20129241396286	2.30626807738131	2.25259473290674	2.36539621027812	2.47819768764951	2.29925200044665	2.41666697135896	2.53112925471607	2.03627422357683	4.4152762425196	0.0412416045996575	13.889252625221	0.0942946679495653	0.0976592497459128	0.0912451509149723	0.176357364442671	0.179974278225746	0.173079144272667	0.20128833559802	0.204948497854003	0.19876951588696	0.000348535827320712	0.000380289313371926	0.000456811205408899
138	9.72667378427265	0.15	2.03704271274247	1.93550538790924	2.13858003757569	0.171636750180016	9.93498377795886	9.47015864694098	10.3998089089768	4.01	2.96	5.43	2.11024182598129	2.21381912281549	2.31739641964969	2.26814217923138	2.37946972134906	2.49079726346674	2.3148234584351	2.42757881166413	2.54190833845848	2.03704271274247	4.42978665011277	-0.0741348114713833	13.8093784958492	0.0942946679495653	0.0976592497459128	0.0912451509149723	0.176357364442671	0.179974278225746	0.173079144272667	0.20128833559802	0.204948497854003	0.19876951588696	0.000348535827320712	0.000380289313371926	0.000456811205408899
138	9.72667378427265	0.15	2.03709481644468	1.93487352814263	2.13931610474673	0.166477425750893	9.81057051351613	9.34305886226035	10.2780821647719	4.04	2.98	5.39	2.06495795465497	2.168285132337	2.27161231001904	2.2173817336756	2.32833595231618	2.43929017095677	2.2671983657661	2.37911139475687	2.49154374640506	2.03709481644468	4.42676786643697	-0.119305940489418	13.7854841418893	0.0942946679495653	0.0976592497459128	0.0912451509149723	0.176357364442671	0.179974278225746	0.173079144272667	0.20128833559802	0.204948497854003	0.19876951588696	0.000348535827320712	0.000380289313371926	0.000456811205408899
138	9.72667378427265	0.15	2.03875110234908	1.93618588841853	2.14131631627964	0.164769338296888	9.77296882327458	9.30436190398963	10.2415757425595	4.03	2.98	5.45	2.06369785796289	2.16763438854219	2.2715709191215	2.21692925968678	2.32858317011873	2.44023708055068	2.26190712715218	2.37641503927351	2.4900457530769	2.03875110234908	4.42916477038286	0.082179791915932	13.9789865363536	0.0942946679495653	0.0976592497459128	0.0912451509149723	0.176357364442671	0.179974278225746	0.173079144272667	0.20128833559802	0.204948497854003	0.19876951588696	0.000348535827320712	0.000380289313371926	0.000456811205408899
138	9.72667378427265	0.15	2.03900075341112	1.93731026810775	2.14069123871449	0.170007154035241	9.85929269766544	9.39534769225248	10.3232377030784	3.97	2.94	5.35	2.10857502976627	2.21269707885288	2.3168191279395	2.26822839166757	2.38023417026348	2.49223994885939	2.31765787610584	2.43200090834833	2.54557948162773	2.03900075341112	4.39099147984425	-0.0716817601687208	13.726148018392	0.0942946679495653	0.0976592497459128	0.0912451509149723	0.176357364442671	0.179974278225746	0.173079144272667	0.20128833559802	0.204948497854003	0.19876951588696	0.000348535827320712	0.000380289313371926	0.000456811205408899
138	9.72667378427265	0.15	2.03974565434777	1.93637039262269	2.14312091607284	0.166070388115243	9.84750022770622	9.37753928663663	10.3174611687758	3.96	2.92	5.4	2.11120730341846	2.21701170911383	2.32281611480919	2.27189287543035	2.38575013383375	2.49960739223714	2.31694713412054	2.43475242154566	2.55104492938453	2.03974565434777	4.38641924101688	-0.0254614194545106	13.767450069733	0.0942946679495653	0.0976592497459128	0.0912451509149723	0.176357364442671	0.179974278225746	0.173079144272667	0.20128833559802	0.204948497854003	0.19876951588696	0.000348535827320712	0.000380289313371926	0.000456811205408899
138	9.72667378427265	0.15	2.03997098015285	1.93775477429133	2.14218718601438	0.170476714123885	9.95053215251743	9.48307131465132	10.4179929903836	3.98	2.96	5.36	2.12696816864553	2.23181545801405	2.33666274738258	2.28785220157607	2.40063014783175	2.51340809408744	2.33736720832875	2.45333847363873	2.56595419371279	2.03997098015285	4.40297865816214	-0.0609475357953264	13.7743961488019	0.0942946679495653	0.0976592497459128	0.0912451509149723	0.176357364442671	0.179974278225746	0.173079144272667	0.20128833559802	0.204948497854003	0.19876951588696	0.000348535827320712	0.000380289313371926	0.000456811205408899
138	9.72667378427265	0.15	2.04007360424946	1.9385065398362	2.14164066866272	0.171585241538519	9.98620929163255	9.51890283654487	10.4535157467202	4	2.95	5.39	2.12549396033651	2.22983970952326	2.33418545871	2.28508205307529	2.39726237597001	2.50944269886473	2.33469911835556	2.44839369381486	2.56367610168954	2.04007360424946	4.41128005289102	-0.0312920042278482	13.8144986570279	0.0942946679495653	0.0976592497459128	0.0912451509149723	0.176357364442671	0.179974278225746	0.173079144272667	0.20128833559802	0.204948497854003	0.19876951588696	0.000348535827320712	0.000380289313371926	0.000456811205408899
138	9.72667378427265	0.15	2.04021585660031	1.93751965642056	2.14291205678005	0.172324767384465	10.0122716476609	9.54496073658955	10.4795825587322	3.97	2.91	5.36	2.14668612856015	2.25178554994133	2.35688497132251	2.30979414291907	2.42287915553489	2.53596416815072	2.35443828023371	2.47205755585917	2.58818838283436	2.04021585660031	4.387918366608	-0.165382801624912	13.6193678556082	0.0942946679495653	0.0976592497459128	0.0912451509149723	0.176357364442671	0.179974278225746	0.173079144272667	0.20128833559802	0.204948497854003	0.19876951588696	0.000348535827320712	0.000380289313371926	0.000456811205408899
138	9.72667378427265	0.15	2.04202638520203	1.94001343733517	2.14403933306889	0.171685409371344	9.98520257691961	9.51810780156112	10.4522973522781	4.02	2.95	5.4	2.1139287987457	2.21766844090567	2.32140808306563	2.27123904705367	2.38269858445195	2.49415812185023	2.3194583060524	2.43406551636644	2.54685716081889	2.04202638520203	4.42415274063191	0.170155382038041	14.0266238083838	0.0942946679495653	0.0976592497459128	0.0912451509149723	0.176357364442671	0.179974278225746	0.173079144272667	0.20128833559802	0.204948497854003	0.19876951588696	0.000348535827320712	0.000380289313371926	0.000456811205408899
138	9.72667378427265	0.15	2.04206200022118	1.94018796244312	2.14393603799925	0.172006912924328	9.96928239535223	9.50345881314788	10.4351059775566	4.03	2.95	5.46	2.10480459923085	2.20797415439296	2.31114370955507	2.26071168149096	2.37152321174628	2.4823347420016	2.30757956536321	2.42055437999501	2.5328736521605	2.04206200022118	4.4360985252699	-0.0457549956686478	13.8502518772588	0.0942946679495653	0.0976592497459128	0.0912451509149723	0.176357364442671	0.179974278225746	0.173079144272667	0.20128833559802	0.204948497854003	0.19876951588696	0.000348535827320712	0.000380289313371926	0.000456811205408899
138	9.72667378427265	0.15	2.04217544469507	1.94037216706228	2.14397872232785	0.170134133883908	9.92679436460021	9.4598830299543	10.3937056992461	4.04	2.97	5.45	2.09362558563689	2.19696063886569	2.30029569209449	2.248516324418	2.35949631800596	2.47047631159391	2.2943197995202	2.40941405170477	2.52346087267042	2.04217544469507	4.43889315239039	0.040937003558062	13.9402727669208	0.0942946679495653	0.0976592497459128	0.0912451509149723	0.176357364442671	0.179974278225746	0.173079144272667	0.20128833559802	0.204948497854003	0.19876951588696	0.000348535827320712	0.000380289313371926	0.000456811205408899
138	9.72667378427265	0.15	2.04246794612407	1.94010572776844	2.1448301644797	0.16930640940967	9.95320011158125	9.48366980072267	10.4227304224398	4	3	5.38	2.11800786811541	2.22286905725565	2.32773024639589	2.27708134433492	2.38981815760676	2.5025549708786	2.32674180065863	2.44127953930651	2.55878770104027	2.04246794612407	4.41031669911963	-0.0790717178444371	13.7873982781093	0.0942946679495653	0.0976592497459128	0.0912451509149723	0.176357364442671	0.179974278225746	0.173079144272667	0.20128833559802	0.204948497854003	0.19876951588696	0.000348535827320712	0.000380289313371926	0.000456811205408899
138	9.72667378427265	0.15	2.04301682641528	1.94090323613444	2.14513041669611	0.171710446943842	9.99485837336066	9.52735306660921	10.4623636801121	4	2.97	5.41	2.12671107583275	2.23106836236635	2.33542564889995	2.28630720255957	2.39849583906625	2.51068447557293	2.33407036381503	2.44820753096065	2.56303203138029	2.04301682641528	4.42678241876546	-0.00442811127894189	13.8772810722647	0.0942946679495653	0.0976592497459128	0.0912451509149723	0.176357364442671	0.179974278225746	0.173079144272667	0.20128833559802	0.204948497854003	0.19876951588696	0.000348535827320712	0.000380289313371926	0.000456811205408899
138	9.72667378427265	0.15	2.04314314723147	1.94134675796524	2.14493953649769	0.172935390586625	10.1012388866486	9.6307822612693	10.571695512028	3.98	2.96	5.4	2.16022010369516	2.26574526587727	2.37127042805938	2.32363454388688	2.43714238120225	2.55065021851762	2.37323748209323	2.49366825191233	2.60607161199493	2.04314314723147	4.42909318691957	0.0689890113025124	13.9449419779864	0.0942946679495653	0.0976592497459128	0.0912451509149723	0.176357364442671	0.179974278225746	0.173079144272667	0.20128833559802	0.204948497854003	0.19876951588696	0.000348535827320712	0.000380289313371926	0.000456811205408899
138	9.72667378427265	0.15	2.04316598151377	1.94067041090726	2.14566155212027	0.165382406507406	9.72198833765837	9.25686152267355	10.1871151526432	4.03	2.97	5.41	2.05253360554554	2.15566666163137	2.25879971771721	2.20485840911362	2.3156452850771	2.42643216104057	2.25275887809057	2.36596192561531	2.47665856961075	2.04316598151377	4.42030399854604	0.0276901165712301	13.9140680395715	0.0942946679495653	0.0976592497459128	0.0912451509149723	0.176357364442671	0.179974278225746	0.173079144272667	0.20128833559802	0.204948497854003	0.19876951588696	0.000348535827320712	0.000380289313371926	0.000456811205408899
138	9.72667378427265	0.15	2.04370112188674	1.94112101323923	2.14628123053426	0.167304739087422	9.89067304121815	9.4207443749503	10.360601707486	3.97	2.94	5.4	2.11842714611143	2.22409922506145	2.32977130401148	2.27934754225656	2.39304670528041	2.50674586830427	2.32785877024415	2.44208900951749	2.5593205989894	2.04370112188674	4.39232079529695	0.00959432165248888	13.8145557252938	0.0942946679495653	0.0976592497459128	0.0912451509149723	0.176357364442671	0.179974278225746	0.173079144272667	0.20128833559802	0.204948497854003	0.19876951588696	0.000348535827320712	0.000380289313371926	0.000456811205408899
138	9.72667378427265	0.15	2.04373445789234	1.94133348418985	2.14613543159483	0.169028525913479	9.87887981522637	9.41239455521878	10.345365075234	3.96	2.92	5.38	2.12079525126051	2.22590343796084	2.33101162466117	2.28242954307431	2.39554844524142	2.50866734740853	2.32729833069776	2.44401739232103	2.55957285155903	2.04373445789234	4.38082263886997	0.00435868189966709	13.7734111691746	0.0942946679495653	0.0976592497459128	0.0912451509149723	0.176357364442671	0.179974278225746	0.173079144272667	0.20128833559802	0.204948497854003	0.19876951588696	0.000348535827320712	0.000380289313371926	0.000456811205408899
138	9.72667378427265	0.15	2.04402105439171	1.94194186290921	2.14610024587421	0.167230510040209	9.88814174977362	9.41820815074511	10.3580753488021	4	2.97	5.39	2.10008893988411	2.20487557636566	2.30966221284721	2.25740649026617	2.37004268809294	2.48267888591972	2.30536714346058	2.42124288431807	2.53589803798417	2.04402105439171	4.42460838455185	-0.0688560845444408	13.8047372624316	0.0942946679495653	0.0976592497459128	0.0912451509149723	0.176357364442671	0.179974278225746	0.173079144272667	0.20128833559802	0.204948497854003	0.19876951588696	0.000348535827320712	0.000380289313371926	0.000456811205408899
138	9.72667378427265	0.15	2.0457128770367	1.94357583865032	2.14784991542307	0.169400656171607	9.97434319758964	9.50397308048516	10.4447133146941	4.01	2.95	5.45	2.11773933786179	2.22255037761443	2.32736141736708	2.27619605530996	2.38884942627619	2.50150279724241	2.32259854320401	2.44008567916577	2.55225468073855	2.0457128770367	4.44212903105428	-0.00849681842741399	13.8956893305154	0.0942946679495653	0.0976592497459128	0.0912451509149723	0.176357364442671	0.179974278225746	0.173079144272667	0.20128833559802	0.204948497854003	0.19876951588696	0.000348535827320712	0.000380289313371926	0.000456811205408899
138	9.72667378427265	0.15	2.0465092969756	1.94394191036621	2.149076683585	0.17329737759491	10.1416147397394	9.66987448350821	10.6133549959706	3.98	2.96	5.36	2.16739568182607	2.27313105574873	2.3788664296714	2.33115374640606	2.44487798010933	2.55860221381261	2.38282143162587	2.49706045767362	2.61499621181304	2.0465092969756	4.39327104660974	0.0436779605845328	13.8498889292253	0.0942946679495653	0.0976592497459128	0.0912451509149723	0.176357364442671	0.179974278225746	0.173079144272667	0.20128833559802	0.204948497854003	0.19876951588696	0.000348535827320712	0.000380289313371926	0.000456811205408899
138	9.72667378427265	0.15	2.04665474850514	1.94453404363373	2.14877545337654	0.170066101698748	9.9448596318323	9.47698586138172	10.4127334022829	4.02	2.96	5.41	2.10532541374368	2.20926421388135	2.31320301401902	2.2620609756926	2.37373772747496	2.48541447925732	2.31013832513252	2.42291351719289	2.53742226091897	2.04665474850514	4.42348881897994	0.225291612447705	14.0921774930378	0.0942946679495653	0.0976592497459128	0.0912451509149723	0.176357364442671	0.179974278225746	0.173079144272667	0.20128833559802	0.204948497854003	0.19876951588696	0.000348535827320712	0.000380289313371926	0.000456811205408899
138	9.72667378427265	0.15	2.04772075053953	1.94459072381941	2.15085077725965	0.170804178899953	9.96940330956466	9.50159746879075	10.4372091503386	3.99	2.95	5.39	2.12294887319679	2.22747107441694	2.33199327563709	2.28251019582606	2.39488830958437	2.50726642334268	2.33321227021528	2.44468406668104	2.56093830084099	2.04772075053953	4.39956189125017	0.0343902685288325	13.8697730645747	0.0942946679495653	0.0976592497459128	0.0912451509149723	0.176357364442671	0.179974278225746	0.173079144272667	0.20128833559802	0.204948497854003	0.19876951588696	0.000348535827320712	0.000380289313371926	0.000456811205408899
138	9.72667378427265	0.15	2.04773311217364	1.94443354594764	2.15103267839963	0.165101447314432	9.80081933300385	9.33144324037782	10.2701954256299	4.01	2.96	5.39	2.0757439493741	2.18015487050937	2.28456579164465	2.23061820793983	2.34281937892835	2.45502054991687	2.27938396180574	2.39387141174228	2.50772542442809	2.04773311217364	4.40163251615723	-0.0424492424468102	13.8119899314634	0.0942946679495653	0.0976592497459128	0.0912451509149723	0.176357364442671	0.179974278225746	0.173079144272667	0.20128833559802	0.204948497854003	0.19876951588696	0.000348535827320712	0.000380289313371926	0.000456811205408899
138	9.72667378427265	0.15	2.04828127923449	1.9460283620996	2.15053419636938	0.16551083657365	9.79600067921368	9.32755082492087	10.2644505335065	4	2.97	5.37	2.08298899969821	2.18760122982352	2.29221345994883	2.23941338940291	2.35188159200593	2.46434979460895	2.28951127303127	2.40387388530674	2.51823825432065	2.04828127923449	4.39560555177977	-0.155517449676874	13.6678032617588	0.0942946679495653	0.0976592497459128	0.0912451509149723	0.176357364442671	0.179974278225746	0.173079144272667	0.20128833559802	0.204948497854003	0.19876951588696	0.000348535827320712	0.000380289313371926	0.000456811205408899
138	9.72667378427265	0.15	2.04863766185591	1.94492103919037	2.15235428452146	0.16583451166271	9.82498348244441	9.35569742910698	10.2942695357818	4	2.95	5.41	2.08978677898746	2.19461143767903	2.2994360963706	2.24678544482886	2.35948522825915	2.47218501168945	2.2938864301078	2.40721553240081	2.52427587275519	2.04863766185591	4.3854244254683	-0.102148706834089	13.7142969671432	0.0942946679495653	0.0976592497459128	0.0912451509149723	0.176357364442671	0.179974278225746	0.173079144272667	0.20128833559802	0.204948497854003	0.19876951588696	0.000348535827320712	0.000380289313371926	0.000456811205408899
138	9.72667378427265	0.15	2.05045023047254	1.94843070034815	2.15246976059694	0.173906312455224	10.0645835278606	9.59741889679255	10.5317481589286	4.01	2.95	5.46	2.13518669693162	2.23911919339344	2.34305168985526	2.29453046277974	2.40621918749271	2.51790791220567	2.34085555007514	2.45538694255348	2.56970656546191	2.05045023047254	4.42894863827274	0.0526355682124227	13.9280394525688	0.0942946679495653	0.0976592497459128	0.0912451509149723	0.176357364442671	0.179974278225746	0.173079144272667	0.20128833559802	0.204948497854003	0.19876951588696	0.000348535827320712	0.000380289313371926	0.000456811205408899
138	9.72667378427265	0.15	2.05294314863166	1.95031018899486	2.15557610826847	0.167088396588786	9.90770925849466	9.43660532322093	10.3788131937684	3.97	2.96	5.37	2.1182862323598	2.22403750052455	2.32978876868931	2.27873148464572	2.39249266603232	2.50625384741893	2.32770612039776	2.44442212196783	2.56063195401127	2.05294314863166	4.39690087671681	-0.244612099893289	13.5791328405585	0.0942946679495653	0.0976592497459128	0.0912451509149723	0.176357364442671	0.179974278225746	0.173079144272667	0.20128833559802	0.204948497854003	0.19876951588696	0.000348535827320712	0.000380289313371926	0.000456811205408899
138	9.72667378427265	0.15	2.0579101928188	1.95552220427267	2.16029818136493	0.170776083800076	10.0400930593519	9.56892342811286	10.5112626905909	4.04	2.98	5.46	2.11655362382697	2.22077180447478	2.3249899851226	2.2729923083289	2.38491346181813	2.49683461530735	2.32043974913283	2.43625598935722	2.54973301377299	2.0579101928188	4.4479289479204	0.149178046351363	14.0776147172748	0.0942946679495653	0.0976592497459128	0.0912451509149723	0.176357364442671	0.179974278225746	0.173079144272667	0.20128833559802	0.204948497854003	0.19876951588696	0.000348535827320712	0.000380289313371926	0.000456811205408899
138	9.72667378427265	0.15	2.05938487702107	1.95613819154188	2.16263156250026	0.171977795314632	10.054080259598	9.58424639271508	10.523914126481	4.02	3	5.4	2.12877877381911	2.23313464302985	2.3374905122406	2.28721400664673	2.39933660419895	2.51145920175116	2.33739582207612	2.45297011815115	2.56803731624204	2.05938487702107	4.41777871245865	0.0799561737113579	13.9602719568763	0.0942946679495653	0.0976592497459128	0.0912451509149723	0.176357364442671	0.179974278225746	0.173079144272667	0.20128833559802	0.204948497854003	0.19876951588696	0.000348535827320712	0.000380289313371926	0.000456811205408899
138	9.72667378427265	0.15	2.06461791201234	1.96167553829477	2.16756028572992	0.173488264477904	10.067833825075	9.59983725785341	10.5358303922966	4.06	2.98	5.44	2.11434216373322	2.21741733552841	2.32049250732359	2.26950812838483	2.38014771370662	2.49078729902842	2.31842112588337	2.43018484801791	2.54573769543062	2.06461791201234	4.44983225011451	-0.00276580212565828	13.9269926007381	0.0942946679495653	0.0976592497459128	0.0912451509149723	0.176357364442671	0.179974278225746	0.173079144272667	0.20128833559802	0.204948497854003	0.19876951588696	0.000348535827320712	0.000380289313371926	0.000456811205408899
138	9.72667378427265	0.15	2.0647574801879	1.96194738300316	2.16756757737264	0.171174777175409	9.94352853652558	9.47754638073647	10.4095106923147	4.01	2.98	5.41	2.10888970344324	2.21257740180464	2.31626510016603	2.26631707100763	2.37774499465212	2.48917291829661	2.31542176781579	2.42846757215071	2.5437161555906	2.0647574801879	4.42277122876079	0.114738879500874	14.0127931729852	0.0942946679495653	0.0976592497459128	0.0912451509149723	0.176357364442671	0.179974278225746	0.173079144272667	0.20128833559802	0.204948497854003	0.19876951588696	0.000348535827320712	0.000380289313371926	0.000456811205408899
138	9.72667378427265	0.15	2.06742979016034	1.96456844845958	2.1702911318611	0.167071169864631	9.78667677062405	9.32129903382963	10.2520545074185	3.98	2.91	5.35	2.08981805743878	2.19415488799784	2.29849171855689	2.24778373137101	2.36000719957134	2.47223066777167	2.29423787848482	2.41013457472485	2.52375281302507	2.06742979016034	4.37813091299427	-0.135868036273571	13.6465945280509	0.0942946679495653	0.0976592497459128	0.0912451509149723	0.176357364442671	0.179974278225746	0.173079144272667	0.20128833559802	0.204948497854003	0.19876951588696	0.000348535827320712	0.000380289313371926	0.000456811205408899
138	9.72667378427265	0.15	2.07143679160101	1.96809016696132	2.17478341624069	0.173139556985717	10.0085726996471	9.54276434583313	10.4743810534612	3.96	2.94	5.39	2.14793825887667	2.25278498338982	2.35763170790297	2.31136078694754	2.42418461076002	2.5370084345725	2.35811030029498	2.47564848809094	2.58895645093954	2.07143679160101	4.37497294309842	-0.0828435347275408	13.6945333915209	0.0942946679495653	0.0976592497459128	0.0912451509149723	0.176357364442671	0.179974278225746	0.173079144272667	0.20128833559802	0.204948497854003	0.19876951588696	0.000348535827320712	0.000380289313371926	0.000456811205408899
138	9.72667378427265	0.15	2.07206512068838	1.96828996455524	2.17584027682153	0.172409802254522	10.0635025658385	9.59394048153497	10.533064650142	3.98	2.92	5.38	2.14833843651152	2.25348587577063	2.35863331502973	2.3104021285049	2.42348154995097	2.53656097139704	2.35669056930941	2.47339078588271	2.58894165386877	2.07206512068838	4.3737795577519	-0.0943098466631975	13.6552203461184	0.0942946679495653	0.0976592497459128	0.0912451509149723	0.176357364442671	0.179974278225746	0.173079144272667	0.20128833559802	0.204948497854003	0.19876951588696	0.000348535827320712	0.000380289313371926	0.000456811205408899
138	9.72667378427265	0.15	2.07878039604164	1.97530745949012	2.18225333259316	0.169018508722447	9.84501345819615	9.3801108050978	10.3099161112945	4.03	2.94	5.41	2.08112684673389	2.18427289826614	2.28741894979838	2.23572996620086	2.34653854986208	2.45734713352331	2.28238521371863	2.39565046331983	2.50859482936222	2.07878039604164	4.40488107813277	-0.15590217338994	13.6790163592714	0.0942946679495653	0.0976592497459128	0.0912451509149723	0.176357364442671	0.179974278225746	0.173079144272667	0.20128833559802	0.204948497854003	0.19876951588696	0.000348535827320712	0.000380289313371926	0.000456811205408899
138	9.72667378427265	0.15	2.10682806593543	2.001749632929	2.21190649894187	0.165674766856771	9.92683238460393	9.45240760785358	10.4012571613543	3.98	2.98	5.38	2.11944541326739	2.2258222707559	2.33219912824441	2.27967971956543	2.39409887994088	2.50851804031633	2.32875590757311	2.44645122599751	2.56275444817985	2.10682806593543	4.38504019557881	0.0558090563611587	13.8722295298958	0.0942946679495653	0.0976592497459128	0.0912451509149723	0.176357364442671	0.179974278225746	0.173079144272667	0.20128833559802	0.204948497854003	0.19876951588696	0.000348535827320712	0.000380289313371926	0.000456811205408899
138	9.72667378427265	0.16	1.92479809120029	1.8299162015397	2.01967998086088	0.176675999027681	9.83008714576397	9.37815717253425	10.2820171189937	4.01	2.96	5.42	2.08575295565117	2.18626462975404	2.2867763038569	2.24132662055183	2.34933533281691	2.457344045082	2.28835174279387	2.39853116792283	2.51017965797288	1.92479809120029	4.45057786566382	0.188659664190735	14.0804291467519	0.0942946679495653	0.0976592497459128	0.0912451509149723	0.176357364442671	0.179974278225746	0.173079144272667	0.20128833559802	0.204948497854003	0.19876951588696	0.000348535827320712	0.000380289313371926	0.000456811205408899
138	9.72667378427265	0.16	1.93619094469183	1.83991461290927	2.0324672764744	0.171164070633276	9.58784587045902	9.13851506607232	10.0371766748457	4.04	2.93	5.44	2.02302459073442	2.12249450024123	2.22196440974803	2.17275658061176	2.27958864851822	2.38642071642467	2.21582522287783	2.3261486989239	2.43504072818087	1.93619094469183	4.45393992581724	0.0103792004403302	13.9196421235291	0.0942946679495653	0.0976592497459128	0.0912451509149723	0.176357364442671	0.179974278225746	0.173079144272667	0.20128833559802	0.204948497854003	0.19876951588696	0.000348535827320712	0.000380289313371926	0.000456811205408899
138	9.72667378427265	0.16	1.9491727878419	1.85425199835164	2.04409357733215	0.175877274416515	9.79037498763291	9.33903108901403	10.2417188862518	4.01	2.96	5.46	2.08026659045009	2.18080331895556	2.28134004746103	2.23583017073953	2.34388509595532	2.4519400211711	2.28103057242571	2.39162645637774	2.50318533029321	1.9491727878419	4.47340244202002	-0.130136242771189	13.8039951235982	0.0942946679495653	0.0976592497459128	0.0912451509149723	0.176357364442671	0.179974278225746	0.173079144272667	0.20128833559802	0.204948497854003	0.19876951588696	0.000348535827320712	0.000380289313371926	0.000456811205408899
138	9.72667378427265	0.16	1.95256598848556	1.85601788367695	2.04911409329416	0.178080817037297	10.0225474726812	9.56398207743716	10.4811128679251	4.01	2.95	5.47	2.13127282671725	2.23346122044731	2.33564961417737	2.29076227348868	2.40059772684346	2.51043318019825	2.33779930542332	2.45108372461854	2.56152212071569	1.95256598848556	4.4725348567379	-0.0915670749097754	13.8543421546056	0.0942946679495653	0.0976592497459128	0.0912451509149723	0.176357364442671	0.179974278225746	0.173079144272667	0.20128833559802	0.204948497854003	0.19876951588696	0.000348535827320712	0.000380289313371926	0.000456811205408899
138	9.72667378427265	0.16	1.95299327002242	1.85755087482973	2.04843566521512	0.176355409692685	9.80275192227992	9.35158140491928	10.2539224396406	3.98	2.95	5.46	2.0959555564754	2.19707571057923	2.29819586468306	2.25430366309807	2.3630633804046	2.47182309771112	2.30034509631875	2.41016124454118	2.52175072538495	1.95299327002242	4.45675146318598	0.326674233463882	14.2055951575144	0.0942946679495653	0.0976592497459128	0.0912451509149723	0.176357364442671	0.179974278225746	0.173079144272667	0.20128833559802	0.204948497854003	0.19876951588696	0.000348535827320712	0.000380289313371926	0.000456811205408899
138	9.72667378427265	0.16	1.95526386500396	1.85813649243747	2.05239123757045	0.167628194302707	9.53967475331929	9.08694828788874	9.99240121874983	3.98	2.92	5.38	2.03818016112485	2.13972559431352	2.24127102750219	2.19235562658427	2.30158233090184	2.41080903521941	2.23867080605894	2.35043592697713	2.45994662539726	1.95526386500396	4.41590224670412	-0.106761123826008	13.6920457788067	0.0942946679495653	0.0976592497459128	0.0912451509149723	0.176357364442671	0.179974278225746	0.173079144272667	0.20128833559802	0.204948497854003	0.19876951588696	0.000348535827320712	0.000380289313371926	0.000456811205408899
138	9.72667378427265	0.16	1.95768224537668	1.86075180293515	2.0546126878182	0.177625894485035	9.83238305567924	9.38181797318355	10.2829481381749	3.97	2.96	5.45	2.10912627782604	2.21041780342149	2.31170932901693	2.26927145807332	2.37825401184215	2.48723656561099	2.31500758115723	2.42831586792002	2.53762853523237	1.95768224537668	4.43522596443487	-0.112486542818535	13.7474099160483	0.0942946679495653	0.0976592497459128	0.0912451509149723	0.176357364442671	0.179974278225746	0.173079144272667	0.20128833559802	0.204948497854003	0.19876951588696	0.000348535827320712	0.000380289313371926	0.000456811205408899
138	9.72667378427265	0.16	1.95790001100942	1.86145212739906	2.05434789461979	0.177870256800373	9.85247411057356	9.40136563751623	10.3035825836309	4.06	2.98	5.47	2.07189003215537	2.17130613666455	2.27072224117373	2.22409514695572	2.33081455393993	2.43753396092414	2.2704172626764	2.37976266007445	2.48770445787267	1.95790001100942	4.48158315305304	0.190911408400372	14.1622054320817	0.0942946679495653	0.0976592497459128	0.0912451509149723	0.176357364442671	0.179974278225746	0.173079144272667	0.20128833559802	0.204948497854003	0.19876951588696	0.000348535827320712	0.000380289313371926	0.000456811205408899
138	9.72667378427265	0.16	1.96012333035191	1.86331125829259	2.05693540241123	0.172284062383697	9.77030125615217	9.31421894397229	10.226383568332	3.95	2.92	5.39	2.10266954573432	2.20562937456563	2.30858920339693	2.26342600810666	2.37425747700759	2.48508894590852	2.30999946341615	2.42170384759373	2.53503583578699	1.96012333035191	4.43039141772617	0.016078934600498	13.8462618077114	0.0942946679495653	0.0976592497459128	0.0912451509149723	0.176357364442671	0.179974278225746	0.173079144272667	0.20128833559802	0.204948497854003	0.19876951588696	0.000348535827320712	0.000380289313371926	0.000456811205408899
138	9.72667378427265	0.16	1.9602563177531	1.86398781302206	2.05652482248413	0.173384931863524	9.64754466558398	9.19892330460031	10.0961660265677	4.03	2.95	5.47	2.03772969759342	2.13710753127903	2.23648536496463	2.18871441042258	2.29545560230939	2.4021967941962	2.23403987009499	2.34232391018931	2.45006165034166	1.9602563177531	4.46666012191062	-0.153378804347808	13.7688903523785	0.0942946679495653	0.0976592497459128	0.0912451509149723	0.176357364442671	0.179974278225746	0.173079144272667	0.20128833559802	0.204948497854003	0.19876951588696	0.000348535827320712	0.000380289313371926	0.000456811205408899
138	9.72667378427265	0.16	1.96034391388695	1.86305221401057	2.05763561376333	0.168654567690388	9.70686669106763	9.24789284694541	10.1658405351898	4	2.94	5.42	2.06523118520242	2.16772881485289	2.27022644450336	2.22032590002478	2.33052089583673	2.44071589164867	2.26595680638128	2.37766079428349	2.49216408911093	1.96034391388695	4.43257363627326	0.0490768945499779	13.9275282991832	0.0942946679495653	0.0976592497459128	0.0912451509149723	0.176357364442671	0.179974278225746	0.173079144272667	0.20128833559802	0.204948497854003	0.19876951588696	0.000348535827320712	0.000380289313371926	0.000456811205408899
138	9.72667378427265	0.16	1.96139052600283	1.86401866117706	2.05876239082861	0.174926697273621	9.91683602985087	9.45815738638695	10.3755146733148	4.02	3.01	5.45	2.09985458053273	2.20168820532063	2.30352183010853	2.25602354876396	2.36543067519422	2.47483780162448	2.30405296034062	2.41559938388417	2.53033870083771	1.96139052600283	4.47985488374948	-0.075936279320978	13.9148675271703	0.0942946679495653	0.0976592497459128	0.0912451509149723	0.176357364442671	0.179974278225746	0.173079144272667	0.20128833559802	0.204948497854003	0.19876951588696	0.000348535827320712	0.000380289313371926	0.000456811205408899
138	9.72667378427265	0.16	1.96298883209923	1.86786598309005	2.05811168110842	0.176539732853116	9.69379486026739	9.24792195222742	10.1396677683074	4.01	2.94	5.44	2.05791667257247	2.15713564263339	2.25635461269432	2.21155402329445	2.31818035824273	2.42480669319102	2.25710168757374	2.36503808872306	2.47573291029872	1.96298883209923	4.44793085919171	-0.0939127714284076	13.7815323589532	0.0942946679495653	0.0976592497459128	0.0912451509149723	0.176357364442671	0.179974278225746	0.173079144272667	0.20128833559802	0.204948497854003	0.19876951588696	0.000348535827320712	0.000380289313371926	0.000456811205408899
138	9.72667378427265	0.16	1.96335141924971	1.86622092890334	2.06048190959609	0.172707636488327	9.64294452203382	9.19347466337538	10.0924143806923	4	2.95	5.44	2.05084765734096	2.15111379614344	2.25137993494591	2.20458475401952	2.3123671142339	2.42014947444828	2.24903549765819	2.36090139658269	2.46897988270974	1.96335141924971	4.43969739509186	-0.075883643173939	13.7843932270889	0.0942946679495653	0.0976592497459128	0.0912451509149723	0.176357364442671	0.179974278225746	0.173079144272667	0.20128833559802	0.204948497854003	0.19876951588696	0.000348535827320712	0.000380289313371926	0.000456811205408899
138	9.72667378427265	0.16	1.96377255291311	1.86784245350667	2.05970265231954	0.174234516047065	9.91268011727291	9.45309122281153	10.3722690117343	4.02	2.96	5.44	2.10192177558718	2.20411267614205	2.30630357669691	2.25863988822931	2.36845008520622	2.47826028218314	2.30635530772308	2.4182192056989	2.53018617010795	1.96377255291311	4.46651492931139	-0.0868794855399613	13.8442667694218	0.0942946679495653	0.0976592497459128	0.0912451509149723	0.176357364442671	0.179974278225746	0.173079144272667	0.20128833559802	0.204948497854003	0.19876951588696	0.000348535827320712	0.000380289313371926	0.000456811205408899
138	9.72667378427265	0.16	1.96634378713256	1.86911682882622	2.0635707454389	0.179559616794176	10.024896567013	9.56852744979891	10.4812656842272	4.02	2.95	5.43	2.12559577854645	2.2269756694543	2.32835556036214	2.28383227838073	2.39275922938944	2.50168618039815	2.3310920234976	2.44084381862795	2.55250690956751	1.96634378713256	4.45009225658883	-0.0621239074587243	13.8496629040201	0.0942946679495653	0.0976592497459128	0.0912451509149723	0.176357364442671	0.179974278225746	0.173079144272667	0.20128833559802	0.204948497854003	0.19876951588696	0.000348535827320712	0.000380289313371926	0.000456811205408899
138	9.72667378427265	0.16	1.96818878422979	1.870484319783	2.06589324867658	0.175850280372694	9.83898683150004	9.38535964738319	10.2926140156169	4	2.94	5.39	2.09580914821151	2.19710691814988	2.29840468808825	2.25318514192428	2.36208944283831	2.47099374375234	2.30138662761164	2.41133626793791	2.5222373204907	1.96818878422979	4.42823250471923	0.181286502372152	14.0361979791179	0.0942946679495653	0.0976592497459128	0.0912451509149723	0.176357364442671	0.179974278225746	0.173079144272667	0.20128833559802	0.204948497854003	0.19876951588696	0.000348535827320712	0.000380289313371926	0.000456811205408899
138	9.72667378427265	0.16	1.96955382988128	1.87171561102585	2.0673920487367	0.169973289285013	9.66825053020642	9.21324072216336	10.1232603382495	3.99	2.94	5.42	2.06071547488593	2.16248702096131	2.26425856703669	2.21587301020612	2.32530724550145	2.43474148079677	2.26157128188444	2.37281842845116	2.48582580133173	1.96955382988128	4.43191642845234	-0.0526698023931048	13.8043864191874	0.0942946679495653	0.0976592497459128	0.0912451509149723	0.176357364442671	0.179974278225746	0.173079144272667	0.20128833559802	0.204948497854003	0.19876951588696	0.000348535827320712	0.000380289313371926	0.000456811205408899
138	9.72667378427265	0.16	1.96972609669472	1.87289332534477	2.06655886804467	0.176688329610489	9.80182409112491	9.35121258676244	10.2524355954874	4.03	2.97	5.42	2.07135183832713	2.17116509348228	2.27097834863743	2.22481386569016	2.33202207143283	2.43923027717551	2.2721968266069	2.38095866874772	2.49173632163779	1.96972609669472	4.45290556425896	0.113580738066543	14.0345207352658	0.0942946679495653	0.0976592497459128	0.0912451509149723	0.176357364442671	0.179974278225746	0.173079144272667	0.20128833559802	0.204948497854003	0.19876951588696	0.000348535827320712	0.000380289313371926	0.000456811205408899
138	9.72667378427265	0.16	1.96983492612043	1.87200624648779	2.06766360575307	0.175905995030741	9.96612382123394	9.50672327898111	10.4255243634868	3.99	2.93	5.41	2.12416349566692	2.22681104657445	2.32945859748199	2.28382475070842	2.3941877325789	2.50455071444939	2.33129733351001	2.44400094256547	2.55653120430709	1.96983492612043	4.421682388473	-0.0561672419506577	13.7862409378241	0.0942946679495653	0.0976592497459128	0.0912451509149723	0.176357364442671	0.179974278225746	0.173079144272667	0.20128833559802	0.204948497854003	0.19876951588696	0.000348535827320712	0.000380289313371926	0.000456811205408899
138	9.72667378427265	0.16	1.97003095825031	1.8730379010492	2.06702401545142	0.174397192086942	9.87599395113329	9.41836465424641	10.3336232480202	4	2.96	5.38	2.10065079557797	2.20271940110301	2.30478800662805	2.25807594932405	2.36779369194092	2.47751143455778	2.30778967705479	2.41817476324302	2.53080097448135	1.97003095825031	4.44547405725215	0.0308755513052366	13.9163190307426	0.0942946679495653	0.0976592497459128	0.0912451509149723	0.176357364442671	0.179974278225746	0.173079144272667	0.20128833559802	0.204948497854003	0.19876951588696	0.000348535827320712	0.000380289313371926	0.000456811205408899
138	9.72667378427265	0.16	1.9711818800136	1.87330473520407	2.06905902482313	0.177025371561712	9.91499268507129	9.4597059135418	10.3702794566008	4.01	2.95	5.41	2.1055046152724	2.20684057724512	2.30817653921784	2.26275180469705	2.3716559263842	2.48056004807136	2.31070968606017	2.42028955112453	2.53337961659467	1.9711818800136	4.44708137134119	-0.241002535695663	13.6320510157411	0.0942946679495653	0.0976592497459128	0.0912451509149723	0.176357364442671	0.179974278225746	0.173079144272667	0.20128833559802	0.204948497854003	0.19876951588696	0.000348535827320712	0.000380289313371926	0.000456811205408899
138	9.72667378427265	0.16	1.97135117274818	1.87394345908877	2.0687588864076	0.169176306531888	9.67609321896749	9.21942385394303	10.132762583992	4.02	2.97	5.45	2.04903804610946	2.15053385737185	2.25202966863424	2.20169837257133	2.31075596811159	2.41981356365185	2.24638207631885	2.35929267491714	2.46718340996924	1.97135117274818	4.45780930332072	0.078328365757635	14.0089646524977	0.0942946679495653	0.0976592497459128	0.0912451509149723	0.176357364442671	0.179974278225746	0.173079144272667	0.20128833559802	0.204948497854003	0.19876951588696	0.000348535827320712	0.000380289313371926	0.000456811205408899
138	9.72667378427265	0.16	1.97190546800254	1.87470356831671	2.06910736768838	0.173537063449623	9.77119886688476	9.31706845218206	10.2253292815875	4.05	2.94	5.46	2.05689105603567	2.15714756837856	2.25740408072145	2.20843397018785	2.31607695251349	2.42371993483912	2.25165593395504	2.36405875113583	2.47261636231661	1.97190546800254	4.46081980360439	0.00716235306138791	13.9195935598128	0.0942946679495653	0.0976592497459128	0.0912451509149723	0.176357364442671	0.179974278225746	0.173079144272667	0.20128833559802	0.204948497854003	0.19876951588696	0.000348535827320712	0.000380289313371926	0.000456811205408899
138	9.72667378427265	0.16	1.97287637603925	1.87584653483267	2.06990621724582	0.174383992045736	9.82604552547802	9.3707098436721	10.2813812072839	3.99	2.91	5.45	2.09698415194159	2.19887949653017	2.30077484111874	2.25500322416733	2.36457693284898	2.47415064153063	2.30013760586197	2.41219344971688	2.52201056026017	1.97287637603925	4.43550625635234	0.0118650007657035	13.8540503738211	0.0942946679495653	0.0976592497459128	0.0912451509149723	0.176357364442671	0.179974278225746	0.173079144272667	0.20128833559802	0.204948497854003	0.19876951588696	0.000348535827320712	0.000380289313371926	0.000456811205408899
138	9.72667378427265	0.16	1.97307110852464	1.87567311801827	2.070469099031	0.176424855456185	9.97227596158762	9.51341280699675	10.4311391161785	4.02	2.97	5.44	2.11400746225332	2.21597298741636	2.31793851257939	2.27146238806126	2.38102248159087	2.49058257512047	2.32046710787812	2.43279434096802	2.54436859694733	1.97307110852464	4.46005203326613	-0.0927507042389968	13.8367787524423	0.0942946679495653	0.0976592497459128	0.0912451509149723	0.176357364442671	0.179974278225746	0.173079144272667	0.20128833559802	0.204948497854003	0.19876951588696	0.000348535827320712	0.000380289313371926	0.000456811205408899
138	9.72667378427265	0.16	1.97337657924509	1.87540987090404	2.07134328758614	0.176722333989666	9.95489218436151	9.49729728350031	10.4124870852227	3.98	2.93	5.42	2.12981754004624	2.23243553935674	2.33505353866725	2.29087438806019	2.40125236267735	2.51163033729452	2.33767285654329	2.45000357677011	2.55998900848151	1.97337657924509	4.43501573338859	-0.0200583072248682	13.829263344805	0.0942946679495653	0.0976592497459128	0.0912451509149723	0.176357364442671	0.179974278225746	0.173079144272667	0.20128833559802	0.204948497854003	0.19876951588696	0.000348535827320712	0.000380289313371926	0.000456811205408899
138	9.72667378427265	0.16	1.97393289869452	1.87580401693006	2.07206178045898	0.176262710923275	9.90138925668506	9.44553350090674	10.3572450124634	4.02	2.96	5.51	2.09637928771742	2.19755372794451	2.29872816817159	2.25220664036218	2.36090154469053	2.46959644901888	2.29730409100755	2.40796343811204	2.51969395920133	1.97393289869452	4.47065575275331	0.0483784893793468	13.993490115043	0.0942946679495653	0.0976592497459128	0.0912451509149723	0.176357364442671	0.179974278225746	0.173079144272667	0.20128833559802	0.204948497854003	0.19876951588696	0.000348535827320712	0.000380289313371926	0.000456811205408899
138	9.72667378427265	0.16	1.97441303687261	1.878118632477	2.07070744126821	0.173853233795321	9.83219754803095	9.37573517823513	10.2886599178268	4.04	2.98	5.49	2.07354714492764	2.17449882771986	2.27545051051208	2.22677326289448	2.33518483609446	2.44359640929443	2.2731850024847	2.38487019240027	2.49374014591403	1.97441303687261	4.49853412659985	-0.0660323027860434	13.9220279069262	0.0942946679495653	0.0976592497459128	0.0912451509149723	0.176357364442671	0.179974278225746	0.173079144272667	0.20128833559802	0.204948497854003	0.19876951588696	0.000348535827320712	0.000380289313371926	0.000456811205408899
138	9.72667378427265	0.16	1.97476077928296	1.87907174667437	2.07044981189154	0.180081579807682	9.95551805063301	9.5031085592493	10.4079275420167	4.02	2.98	5.46	2.11105309749133	2.21155289207597	2.31205268666061	2.26820572470742	2.37618700176752	2.48416827882762	2.31701400427328	2.4263502125391	2.53687642229926	1.97476077928296	4.468748432808	-0.0840105324592628	13.8648334812208	0.0942946679495653	0.0976592497459128	0.0912451509149723	0.176357364442671	0.179974278225746	0.173079144272667	0.20128833559802	0.204948497854003	0.19876951588696	0.000348535827320712	0.000380289313371926	0.000456811205408899
138	9.72667378427265	0.16	1.97530204719272	1.87847849418119	2.07212560020425	0.180597815660452	9.84395412749117	9.39739490685795	10.2905133481244	4.02	2.94	5.48	2.08840023381167	2.18763990502104	2.28687957623041	2.24396937015364	2.35060160419218	2.45723383823072	2.28858161592032	2.39658459777409	2.50486290027852	1.97530204719272	4.43898208954736	-0.167624526325	13.6960222356871	0.0942946679495653	0.0976592497459128	0.0912451509149723	0.176357364442671	0.179974278225746	0.173079144272667	0.20128833559802	0.204948497854003	0.19876951588696	0.000348535827320712	0.000380289313371926	0.000456811205408899
138	9.72667378427265	0.16	1.97572543358923	1.8796908630111	2.07176000416737	0.179006205614013	9.89186445883285	9.44070380380558	10.3430251138601	3.99	2.94	5.43	2.1116082682504	2.21251966100916	2.31343105376791	2.2705997192595	2.37910913528767	2.48761855131584	2.31600538665875	2.42777220958779	2.53819596772964	1.97572543358923	4.44060830558046	-0.0354627130374905	13.8349953202543	0.0942946679495653	0.0976592497459128	0.0912451509149723	0.176357364442671	0.179974278225746	0.173079144272667	0.20128833559802	0.204948497854003	0.19876951588696	0.000348535827320712	0.000380289313371926	0.000456811205408899
138	9.72667378427265	0.16	1.9757343415919	1.87831920971532	2.07314947346847	0.179935542454568	9.97359841281388	9.52014303040018	10.4270537952276	4.01	2.94	5.48	2.11807449512138	2.21896082394007	2.31984715275876	2.27615110648614	2.38456680645274	2.49298250641934	2.32151074903112	2.43235199711568	2.54212564215547	1.9757343415919	4.4533835083872	-0.0130569840558299	13.8727241236498	0.0942946679495653	0.0976592497459128	0.0912451509149723	0.176357364442671	0.179974278225746	0.173079144272667	0.20128833559802	0.204948497854003	0.19876951588696	0.000348535827320712	0.000380289313371926	0.000456811205408899
138	9.72667378427265	0.16	1.97617648612499	1.87959522990829	2.07275774234169	0.170326905477004	9.66165922873126	9.20752863665064	10.1157898208119	4.01	2.99	5.45	2.04870488293745	2.14975040755124	2.25079593216503	2.20162684168007	2.31021473107016	2.41880262046026	2.24854448120083	2.36036088638204	2.46949790821885	1.97617648612499	4.4595619332162	-0.0420648396710568	13.8921867365761	0.0942946679495653	0.0976592497459128	0.0912451509149723	0.176357364442671	0.179974278225746	0.173079144272667	0.20128833559802	0.204948497854003	0.19876951588696	0.000348535827320712	0.000380289313371926	0.000456811205408899
138	9.72667378427265	0.16	1.97630915729104	1.8790219155727	2.07359639900938	0.175722350876265	9.91907196848378	9.46155050923737	10.3765934277302	4	2.93	5.44	2.11243561440935	2.21458426583018	2.31673291725101	2.27101187730705	2.38082862109096	2.49064536487488	2.31747544810248	2.43285418773631	2.54174823422599	1.97630915729104	4.44246895951904	-0.0399598646967269	13.8264385165181	0.0942946679495653	0.0976592497459128	0.0912451509149723	0.176357364442671	0.179974278225746	0.173079144272667	0.20128833559802	0.204948497854003	0.19876951588696	0.000348535827320712	0.000380289313371926	0.000456811205408899
138	9.72667378427265	0.16	1.97639940273157	1.87850062636506	2.07429817909809	0.176896771320597	9.93190263402976	9.47563798568536	10.3881672823742	4.05	2.96	5.44	2.0909627048803	2.19164535703361	2.29232800918692	2.24490102929028	2.35299601774852	2.46109100620676	2.29091612061218	2.40126837230523	2.51206818969207	1.97639940273157	4.47641272258348	-0.0181414861571384	13.9398013535563	0.0942946679495653	0.0976592497459128	0.0912451509149723	0.176357364442671	0.179974278225746	0.173079144272667	0.20128833559802	0.204948497854003	0.19876951588696	0.000348535827320712	0.000380289313371926	0.000456811205408899
138	9.72667378427265	0.16	1.97839891626442	1.88075637326016	2.07604145926869	0.177215978440655	9.89659900059817	9.4424539061021	10.3507440950942	3.96	2.94	5.39	2.12552283058178	2.22775216379826	2.32998149701473	2.28726039772401	2.3972686752111	2.50727695269818	2.33481058587675	2.4463798836172	2.55868582744165	1.97839891626442	4.42136307810613	0.0043863600257288	13.8260464074485	0.0942946679495653	0.0976592497459128	0.0912451509149723	0.176357364442671	0.179974278225746	0.173079144272667	0.20128833559802	0.204948497854003	0.19876951588696	0.000348535827320712	0.000380289313371926	0.000456811205408899
138	9.72667378427265	0.16	1.97958154558293	1.88189178785781	2.07727130330806	0.175651862735446	9.90419158775627	9.4472453023003	10.3611378732122	3.98	2.95	5.44	2.11690955081624	2.2193006632452	2.32169177567415	2.27677984321003	2.38690359451164	2.49702734581325	2.32448769546307	2.43960767021091	2.54700264364553	1.97958154558293	4.43279603202504	-0.0911606644316158	13.7624814245216	0.0942946679495653	0.0976592497459128	0.0912451509149723	0.176357364442671	0.179974278225746	0.173079144272667	0.20128833559802	0.204948497854003	0.19876951588696	0.000348535827320712	0.000380289313371926	0.000456811205408899
138	9.72667378427265	0.16	1.9798165678784	1.88173631812868	2.07789681762813	0.170446800135279	9.72898406842335	9.27188287486174	10.186085261985	4.02	2.95	5.47	2.06126684131316	2.16288671142258	2.264506581532	2.21490881348045	2.32410318920073	2.433297564921	2.26063954092746	2.37214075623372	2.48343369122932	1.9798165678784	4.46262349964215	0.0986196871058149	14.0080325280572	0.0942946679495653	0.0976592497459128	0.0912451509149723	0.176357364442671	0.179974278225746	0.173079144272667	0.20128833559802	0.204948497854003	0.19876951588696	0.000348535827320712	0.000380289313371926	0.000456811205408899
138	9.72667378427265	0.16	1.98012631265872	1.88194175852254	2.07831086679491	0.175596469534755	9.98211549129078	9.52148594705881	10.4427450355227	4	2.98	5.46	2.12428137414318	2.22704965701759	2.329817939892	2.2835558617152	2.39402951064549	2.50450315957579	2.33217072190467	2.44178573678102	2.55617795997795	1.98012631265872	4.45236274742672	0.0264985717715768	13.9434162839165	0.0942946679495653	0.0976592497459128	0.0912451509149723	0.176357364442671	0.179974278225746	0.173079144272667	0.20128833559802	0.204948497854003	0.19876951588696	0.000348535827320712	0.000380289313371926	0.000456811205408899
138	9.72667378427265	0.16	1.98022659602571	1.88295920344542	2.077493988606	0.175851065070599	9.8636508033397	9.40888771619843	10.318413890481	3.96	2.92	5.43	2.11842231798869	2.22081277074528	2.32320322350188	2.27967681352437	2.38986123666484	2.5000456598053	2.32539036033713	2.43661795954414	2.55057385255997	1.98022659602571	4.42496414517424	0.000597876147750144	13.8373844252217	0.0942946679495653	0.0976592497459128	0.0912451509149723	0.176357364442671	0.179974278225746	0.173079144272667	0.20128833559802	0.204948497854003	0.19876951588696	0.000348535827320712	0.000380289313371926	0.000456811205408899
138	9.72667378427265	0.16	1.98051658383506	1.88231690465661	2.0787162630135	0.17496237807258	9.92771460163969	9.46858954853133	10.386839654748	4.04	2.98	5.45	2.09200315395253	2.19344287253345	2.29488259111438	2.24633729270051	2.3552605619503	2.46418383120009	2.29453024435012	2.40562932716377	2.51619520215085	1.98051658383506	4.47566175530224	-0.212799330621949	13.761410398236	0.0942946679495653	0.0976592497459128	0.0912451509149723	0.176357364442671	0.179974278225746	0.173079144272667	0.20128833559802	0.204948497854003	0.19876951588696	0.000348535827320712	0.000380289313371926	0.000456811205408899
138	9.72667378427265	0.16	1.98109986991735	1.88290266224782	2.07929707758689	0.173541694911038	9.89506166155779	9.4351819719985	10.3549413511171	4.02	2.98	5.45	2.09460257304949	2.19669548274671	2.29878839244393	2.25036225496468	2.36004703881733	2.46973182266999	2.29815900349428	2.41059240700186	2.5224303307743	1.98109986991735	4.44953702853769	-0.132297704452158	13.7985895322835	0.0942946679495653	0.0976592497459128	0.0912451509149723	0.176357364442671	0.179974278225746	0.173079144272667	0.20128833559802	0.204948497854003	0.19876951588696	0.000348535827320712	0.000380289313371926	0.000456811205408899
138	9.72667378427265	0.16	1.98127055180411	1.8839340391881	2.07860706442011	0.173577076583129	9.73545439392849	9.28304836141451	10.1878604264425	3.95	2.91	5.38	2.09349421947214	2.1955199094232	2.29754559937425	2.25327987337648	2.36309265986319	2.47290544634991	2.29818069500204	2.41021103387384	2.52254886883784	1.98127055180411	4.41275539931279	0.0516422924657856	13.849457422934	0.0942946679495653	0.0976592497459128	0.0912451509149723	0.176357364442671	0.179974278225746	0.173079144272667	0.20128833559802	0.204948497854003	0.19876951588696	0.000348535827320712	0.000380289313371926	0.000456811205408899
138	9.72667378427265	0.16	1.98195488316723	1.88423452033202	2.07967524600245	0.176889478032408	9.81791364809064	9.36687427762153	10.2689530185597	3.98	2.94	5.38	2.09737176400991	2.19836567212062	2.29935958023134	2.2555756445874	2.36418748121798	2.47279931784855	2.3020275114202	2.41424420325633	2.52428840472391	1.98195488316723	4.40145984328449	0.000875027886514259	13.785848123602	0.0942946679495653	0.0976592497459128	0.0912451509149723	0.176357364442671	0.179974278225746	0.173079144272667	0.20128833559802	0.204948497854003	0.19876951588696	0.000348535827320712	0.000380289313371926	0.000456811205408899
138	9.72667378427265	0.16	1.98199627381877	1.88523233261801	2.07876021501954	0.177974582108072	9.9327555401234	9.47813343649946	10.3873776437473	4.02	2.99	5.46	2.10471074261757	2.20566395579391	2.30661716897025	2.26129296923467	2.36975670563077	2.47822044202686	2.31026960399636	2.42194106732609	2.53193670905994	1.98199627381877	4.46818755772154	0.0134948041239877	13.9668153667489	0.0942946679495653	0.0976592497459128	0.0912451509149723	0.176357364442671	0.179974278225746	0.173079144272667	0.20128833559802	0.204948497854003	0.19876951588696	0.000348535827320712	0.000380289313371926	0.000456811205408899
138	9.72667378427265	0.16	1.98201929510401	1.8853141194225	2.07872447078552	0.175483431597452	9.74442918564079	9.29459215263597	10.1942662186456	4	2.94	5.48	2.07445651568114	2.17485547335319	2.27525443102525	2.23009427871664	2.33802574867086	2.44595721862508	2.27357852507872	2.38453002788755	2.49333279393843	1.98201929510401	4.4527369248829	-0.0431992771726433	13.843273841404	0.0942946679495653	0.0976592497459128	0.0912451509149723	0.176357364442671	0.179974278225746	0.173079144272667	0.20128833559802	0.204948497854003	0.19876951588696	0.000348535827320712	0.000380289313371926	0.000456811205408899
138	9.72667378427265	0.16	1.98222778791284	1.88476494567699	2.0796906301487	0.176833951258923	9.84009005842956	9.38794567497709	10.292234441882	4.03	2.97	5.44	2.08114258827072	2.18137505286182	2.28160751745293	2.2355341987791	2.34320250737275	2.4508708159664	2.28157327595707	2.39045967785514	2.50164661705838	1.98222778791284	4.45121751902983	-0.13559027633579	13.7760623537312	0.0942946679495653	0.0976592497459128	0.0912451509149723	0.176357364442671	0.179974278225746	0.173079144272667	0.20128833559802	0.204948497854003	0.19876951588696	0.000348535827320712	0.000380289313371926	0.000456811205408899
138	9.72667378427265	0.16	1.9824218920953	1.88415044499592	2.08069333919467	0.177864864031642	10.0903302168847	9.62832267046858	10.5523377633009	3.99	2.95	5.42	2.15487507238138	2.25827507039742	2.36167506841347	2.31728676171932	2.42847995785184	2.53967315398436	2.36631760966596	2.47694886283895	2.59031253450935	1.9824218920953	4.431611243128	-0.0925843858479891	13.7656952074925	0.0942946679495653	0.0976592497459128	0.0912451509149723	0.176357364442671	0.179974278225746	0.173079144272667	0.20128833559802	0.204948497854003	0.19876951588696	0.000348535827320712	0.000380289313371926	0.000456811205408899
138	9.72667378427265	0.16	1.98300612657676	1.88643314570788	2.07957910744564	0.178877583920954	9.78465579565774	9.33818946348025	10.2311221278352	3.98	2.95	5.42	2.09197553416004	2.19199456326565	2.29201359237125	2.24990067218688	2.357470228877	2.46503978556712	2.29756936615035	2.40783289833354	2.51558537125717	1.98300612657676	4.42570338958363	0.0354161877405811	13.8667055740909	0.0942946679495653	0.0976592497459128	0.0912451509149723	0.176357364442671	0.179974278225746	0.173079144272667	0.20128833559802	0.204948497854003	0.19876951588696	0.000348535827320712	0.000380289313371926	0.000456811205408899
138	9.72667378427265	0.16	1.98307018925693	1.88501430459587	2.081126073918	0.1702711104674	9.75150087981668	9.29305692140773	10.2099448382256	4.04	2.96	5.46	2.0571595224007	2.15864306678269	2.26012661116468	2.20940853949564	2.31840281394752	2.42739708839941	2.25422514005952	2.36435725296612	2.47822144566837	1.98307018925693	4.45944081358481	0.133782485373956	14.0565826265606	0.0942946679495653	0.0976592497459128	0.0912451509149723	0.176357364442671	0.179974278225746	0.173079144272667	0.20128833559802	0.204948497854003	0.19876951588696	0.000348535827320712	0.000380289313371926	0.000456811205408899
138	9.72667378427265	0.16	1.98311017536556	1.88645606035934	2.07976429037178	0.178816801186438	9.99392114671456	9.53781181979268	10.4500304736365	4.02	2.96	5.43	2.11740292695768	2.21865961372025	2.31991630048282	2.27486015239193	2.38364662800636	2.49243310362079	2.32337497865196	2.43261351473267	2.54416830302702	1.98311017536556	4.47100919760383	-0.023462404175326	13.907760591726	0.0942946679495653	0.0976592497459128	0.0912451509149723	0.176357364442671	0.179974278225746	0.173079144272667	0.20128833559802	0.204948497854003	0.19876951588696	0.000348535827320712	0.000380289313371926	0.000456811205408899
138	9.72667378427265	0.16	1.98326870052403	1.88498625600165	2.08155114504641	0.171879904672791	9.82530551844694	9.36600457109758	10.2846064657963	4.02	2.98	5.38	2.08159356302519	2.18367315184411	2.28575274066304	2.23667661506711	2.34636134567088	2.45604607627465	2.28628116306038	2.39748087264189	2.51150579103437	1.98326870052403	4.44130783116738	0.0415193898870079	13.9415783246636	0.0942946679495653	0.0976592497459128	0.0912451509149723	0.176357364442671	0.179974278225746	0.173079144272667	0.20128833559802	0.204948497854003	0.19876951588696	0.000348535827320712	0.000380289313371926	0.000456811205408899
138	9.72667378427265	0.16	1.98453880764416	1.8874870097985	2.08159060548981	0.179185825918325	9.96606810637188	9.51180065970567	10.4203355530381	3.97	2.96	5.42	2.13568737522585	2.23768417746446	2.33968097970307	2.29751599470885	2.40724145699829	2.51696691928773	2.34598157799252	2.45692261892594	2.56865688751791	1.98453880764416	4.43790318438278	0.236963682616915	14.103747315836	0.0942946679495653	0.0976592497459128	0.0912451509149723	0.176357364442671	0.179974278225746	0.173079144272667	0.20128833559802	0.204948497854003	0.19876951588696	0.000348535827320712	0.000380289313371926	0.000456811205408899
138	9.72667378427265	0.16	1.98531340420105	1.8882829692735	2.08234383912859	0.174328020612402	9.75585700680813	9.30368594199129	10.208028071625	4	2.95	5.5	2.07665903317843	2.17758732462641	2.27851561607439	2.23248355434019	2.34098511729557	2.44948668025095	2.27662379855601	2.38829202180121	2.49771052967871	1.98531340420105	4.45610521767197	0.00403773621796296	13.9012449997519	0.0942946679495653	0.0976592497459128	0.0912451509149723	0.176357364442671	0.179974278225746	0.173079144272667	0.20128833559802	0.204948497854003	0.19876951588696	0.000348535827320712	0.000380289313371926	0.000456811205408899
138	9.72667378427265	0.16	1.98539740179498	1.88766178488107	2.08313301870888	0.173315585049751	9.72343855380227	9.27117862683204	10.1756984807725	3.97	2.95	5.37	2.08436980067351	2.18604801999973	2.28772623932594	2.242649829972	2.35204915115297	2.46144847233394	2.29161493564574	2.40158751474982	2.51336157240879	1.98539740179498	4.40896402173849	0.0919476198430367	13.898453533088	0.0942946679495653	0.0976592497459128	0.0912451509149723	0.176357364442671	0.179974278225746	0.173079144272667	0.20128833559802	0.204948497854003	0.19876951588696	0.000348535827320712	0.000380289313371926	0.000456811205408899
138	9.72667378427265	0.16	1.98558533071382	1.88715036368865	2.084020297739	0.174716603307388	9.92418962726656	9.46483648997225	10.3835427645609	4.04	2.99	5.46	2.09253966174932	2.19409605520162	2.29565244865392	2.2470814606586	2.35613816964697	2.46519487863534	2.29506386761609	2.40529313145832	2.51727661609705	1.98558533071382	4.47261768121155	0.132052366545585	14.1019613774893	0.0942946679495653	0.0976592497459128	0.0912451509149723	0.176357364442671	0.179974278225746	0.173079144272667	0.20128833559802	0.204948497854003	0.19876951588696	0.000348535827320712	0.000380289313371926	0.000456811205408899
138	9.72667378427265	0.16	1.98576595733443	1.88708999666284	2.08444191800603	0.170732577036215	9.70029187837383	9.24499877195604	10.1555849847916	4	2.97	5.42	2.0613894239762	2.16290770618797	2.26442598839974	2.21579842825386	2.32492096839476	2.43404350853566	2.26104479170841	2.37315284279526	2.48724527027731	1.98576595733443	4.43402502812154	-0.0224507466391315	13.8573641562528	0.0942946679495653	0.0976592497459128	0.0912451509149723	0.176357364442671	0.179974278225746	0.173079144272667	0.20128833559802	0.204948497854003	0.19876951588696	0.000348535827320712	0.000380289313371926	0.000456811205408899
138	9.72667378427265	0.16	1.98622006412678	1.88852921697242	2.08391091128114	0.180530286805941	10.1699645839509	9.70851099729613	10.6314181706057	4.01	2.99	5.42	2.15930115278484	2.26193452899443	2.36456790520401	2.32037006776681	2.43065918320744	2.54094829864806	2.36902277627337	2.48346543616683	3.37836102310327	1.98622006412678	4.46765545004527	-0.0255509616586952	13.9210000614045	0.0942946679495653	0.0976592497459128	0.0912451509149723	0.176357364442671	0.179974278225746	0.173079144272667	0.20128833559802	0.204948497854003	0.19876951588696	0.000348535827320712	0.000380289313371926	0.000456811205408899
138	9.72667378427265	0.16	1.98653717782382	1.88941219739417	2.08366215825346	0.180743009675789	9.96328322050834	9.51153238258325	10.4150340584334	4.01	2.94	5.48	2.1174658006886	2.21803497411541	2.31860414754223	2.2756591282868	2.38374170391024	2.49182427953369	2.31995073218081	2.43116746430929	2.54021063637307	1.98653717782382	4.45777060597676	0.184692729906129	14.0910330884156	0.0942946679495653	0.0976592497459128	0.0912451509149723	0.176357364442671	0.179974278225746	0.173079144272667	0.20128833559802	0.204948497854003	0.19876951588696	0.000348535827320712	0.000380289313371926	0.000456811205408899
138	9.72667378427265	0.16	1.98711136469429	1.8891441908276	2.08507853856099	0.172262634795288	9.72858756266685	9.27441834314363	10.1827567821901	4.02	2.95	5.44	2.0582362217196	2.15902826105044	2.25982030038128	2.21120792946614	2.31949100904834	2.42777408863053	2.2559282617259	2.36776754914059	2.47690599692778	1.98711136469429	4.43922667945002	-0.023696097729144	13.8374635315116	0.0942946679495653	0.0976592497459128	0.0912451509149723	0.176357364442671	0.179974278225746	0.173079144272667	0.20128833559802	0.204948497854003	0.19876951588696	0.000348535827320712	0.000380289313371926	0.000456811205408899
138	9.72667378427265	0.16	1.98715570796275	1.88965796484471	2.08465345108079	0.170742758330384	9.72690670076225	9.27038081486999	10.1834325866545	3.98	2.94	5.41	2.07640891804343	2.17866301522829	2.28091711241315	2.23311195734476	2.34308299682873	2.45305403631269	2.27991963441713	2.38952841739749	2.50548182899254	1.98715570796275	4.41957557416773	0.00376943846356343	13.8464476204894	0.0942946679495653	0.0976592497459128	0.0912451509149723	0.176357364442671	0.179974278225746	0.173079144272667	0.20128833559802	0.204948497854003	0.19876951588696	0.000348535827320712	0.000380289313371926	0.000456811205408899
138	9.72667378427265	0.16	1.98766284059105	1.89047366543855	2.08485201574354	0.180382744113954	10.0990665633751	9.64060128049934	10.5575318462509	3.98	2.95	5.41	2.1627099483285	2.26555907561731	2.36840820290612	2.32634870931482	2.43697978802577	2.54761086673672	2.37650736659727	2.48716516782836	2.60076850862224	1.98766284059105	4.44428595469905	0.166709718514876	14.0601233952705	0.0942946679495653	0.0976592497459128	0.0912451509149723	0.176357364442671	0.179974278225746	0.173079144272667	0.20128833559802	0.204948497854003	0.19876951588696	0.000348535827320712	0.000380289313371926	0.000456811205408899
138	9.72667378427265	0.16	1.98779673979194	1.88974355035408	2.0858499292298	0.172063733175517	9.75596123523012	9.30019618729737	10.2117262831629	3.97	2.94	5.4	2.08745109996246	2.18974864632294	2.29204619268342	2.24553392835121	2.35557847557135	2.46562302279149	2.2930378832958	2.40576812429396	2.51639709028373	1.98779673979194	4.42459417511379	-0.0960381390855486	13.7465298276333	0.0942946679495653	0.0976592497459128	0.0912451509149723	0.176357364442671	0.179974278225746	0.173079144272667	0.20128833559802	0.204948497854003	0.19876951588696	0.000348535827320712	0.000380289313371926	0.000456811205408899
138	9.72667378427265	0.16	1.98794235488657	1.89075313314852	2.08513157662462	0.173116492483321	9.76098599413705	9.30666395986303	10.2153080284111	4.01	2.95	5.46	2.07154177117822	2.17266791859519	2.27379406601216	2.22626496792592	2.3349442146918	2.44362346145768	2.27228211030447	2.38351835392688	2.49243658402743	1.98794235488657	4.45648619817679	-0.0566093284092329	13.8479960741548	0.0942946679495653	0.0976592497459128	0.0912451509149723	0.176357364442671	0.179974278225746	0.173079144272667	0.20128833559802	0.204948497854003	0.19876951588696	0.000348535827320712	0.000380289313371926	0.000456811205408899
[truncated: 1,349 more rows]
