# Supplementary material for: Re-expressing coefficients from regression models for inclusion in a meta-analysis
Source: BMC Med Res Methodol. 2024 Jan 8;24:6. doi: 10.1186/s12874-023-02132-y (PMC10773134; doi:10.1186/s12874-023-02132-y)
Supplement: Supplementary file 2 — Additional file 2. [file 12874_2023_2132_MOESM2_ESM.zip › Supp_Files_R1/simdata/simdata_scenario_139.csv]

ex_no	errsd	rsquare	beta	b_low_ci	b_hi_ci	lrsquare	lbeta	lb_low_ci	lb_hi_ci	x_median	x_25	x_75	rbl	rb	rbu	altl	alt	altu	dzl	dz	dzu	observed_beta	xlog	error	ylog	RelBias_rb	RelBias_rbl	RelBias_rbu	RelBias_alt	RelBias_altl	RelBias_altu	RelBias_dz	RelBias_dzl	RelBias_dzu	MC_SE_RelBias_rb	MC_SE_RelBias_alt	MC_SE_RelBias_dz
139	9.86818893304458	0.02	0.341259315390798	-0.0385521631210644	0.721070793902661	0.0371303520116114	4.39012622023863	0.899674112084087	7.88057832839318	8.41	6.34	10.42	0.101129823503418	0.49348167725089	0.885833530998362	0.102699805488463	0.501142694707404	0.899585583926344	0.105590785053209	0.514841833384491	0.923991374804672	0.341259315390798	8.80835587795986	1.16710690322436	22.0720014716905	0.155161339887688	0.214971945453523	0.134353064885063	0.176416277881741	0.237305800116085	0.155224256038215	0.204036563733411	0.264480609972014	0.181962405164901	0.00268127818118925	0.00275059444710987	0.00310012703623456
139	9.86818893304458	0.03	0.370095382282681	0.05559673495584	0.684594029609522	0.0449041742556526	4.38398890786815	1.22727644846256	7.54070136727374	8.56	6.5	11.18	0.135530691684105	0.484133016455373	0.83273534122664	0.13749635268254	0.491154609695075	0.844812866707609	0.141017597387142	0.50353484326415	0.865767047010061	0.370095382282681	9.36484628345912	0.324215543633962	21.6991871799608	0.155161339887688	0.214971945453523	0.134353064885063	0.176416277881741	0.237305800116085	0.155224256038215	0.204036563733411	0.264480609972014	0.181962405164901	0.00268127818118925	0.00275059444710987	0.00310012703623456
139	9.86818893304458	0.03	0.402388896291016	0.0245936058352447	0.780184186746788	0.0326711079212722	4.63168431309122	0.696821811176261	8.56654681500617	7.91	6.47	10.7	0.082975431964714	0.551526947691539	1.02007846341836	0.0845504950847782	0.56199618821806	1.03944188135134	0.0868421846548589	0.577184653574556	1.06789276992918	0.402388896291016	9.15080965980389	0.804411178739649	22.0883001964322	0.155161339887688	0.214971945453523	0.134353064885063	0.176416277881741	0.237305800116085	0.155224256038215	0.204036563733411	0.264480609972014	0.181962405164901	0.00268127818118925	0.00275059444710987	0.00310012703623456
139	9.86818893304458	0.03	0.444508990565997	0.0395241186271725	0.849493862504821	0.0544222635612505	5.36663501905508	1.87404313662695	8.85922690148322	8.25	6.18	10.61	0.214452996487803	0.614121915552171	1.01379083461654	0.218007171497444	0.624299888352156	1.03059260520687	0.223661325910916	0.640235028891293	1.05640256576015	0.444508990565997	8.81779029399982	-0.473020709227107	20.3332526304663	0.155161339887688	0.214971945453523	0.134353064885063	0.176416277881741	0.237305800116085	0.155224256038215	0.204036563733411	0.264480609972014	0.181962405164901	0.00268127818118925	0.00275059444710987	0.00310012703623456
139	9.86818893304458	0.03	0.463163990728588	0.0574166422938388	0.868911339163338	0.0377984076578732	4.88096526622576	1.03604390260013	8.72588662985139	8.86	6.3	11.95	0.110758202602894	0.521799258214422	0.93284031382595	0.112163006741891	0.52841751077214	0.94467201480239	0.114149912304369	0.537941208184903	0.961225143557092	0.463163990728588	9.48659863571414	-1.06372434978002	20.5437069434774	0.155161339887688	0.214971945453523	0.134353064885063	0.176416277881741	0.237305800116085	0.155224256038215	0.204036563733411	0.264480609972014	0.181962405164901	0.00268127818118925	0.00275059444710987	0.00310012703623456
139	9.86818893304458	0.03	0.500974732339767	0.0789225834892612	0.923026881190273	0.0395597306465192	4.73342083382666	1.09201488822483	8.37482677942849	7.7	5.88	10.07	0.133283166879468	0.5777259318609	1.02216869684233	0.136019460490215	0.589586602740242	1.04315374499027	0.139483353715488	0.604841542325613	1.06944479726828	0.500974732339767	8.4097245980716	-0.995562141373757	19.4916045126607	0.155161339887688	0.214971945453523	0.134353064885063	0.176416277881741	0.237305800116085	0.155224256038215	0.204036563733411	0.264480609972014	0.181962405164901	0.00268127818118925	0.00275059444710987	0.00310012703623456
139	9.86818893304458	0.03	0.534324640569346	0.045827424370421	1.02282185676827	0.0375062458694976	5.47450319911477	1.14460847403864	9.80439792419089	7.95	6.21	10.24	0.135649395592686	0.648792200104814	1.16193500461694	0.138184489793921	0.660917203221166	1.18364991664841	0.141975808747596	0.679378304077309	1.21629710602997	0.534324640569346	8.54512861948129	-0.990327803894734	19.6421469331306	0.155161339887688	0.214971945453523	0.134353064885063	0.176416277881741	0.237305800116085	0.155224256038215	0.204036563733411	0.264480609972014	0.181962405164901	0.00268127818118925	0.00275059444710987	0.00310012703623456
139	9.86818893304458	0.04	0.420122840805237	0.0768113155137594	0.763434366096716	0.0546043307898198	4.91713672808933	1.72272415931148	8.11154929686717	7.95	6	11.25	0.204082480775477	0.58250849757732	0.960934514379164	0.20789154885093	0.593380643551687	0.978869738252444	0.212036528495607	0.604722504601987	0.998912543996261	0.420122840805237	9.05676730526865	0.0692121959818383	21.0732558527611	0.155161339887688	0.214971945453523	0.134353064885063	0.176416277881741	0.237305800116085	0.155224256038215	0.204036563733411	0.264480609972014	0.181962405164901	0.00268127818118925	0.00275059444710987	0.00310012703623456
139	9.86818893304458	0.04	0.423203834563132	0.105640194227007	0.740767474899258	0.0657670408240147	6.21267585390107	2.55683233598245	9.86851937181969	8.45	5.98	11.35	0.285836958811304	0.69453610515183	1.10323525149236	0.290183679853845	0.70509791183919	1.12001214382453	0.295773459683989	0.718278557335964	1.14114038299345	0.423203834563132	9.38262269620338	0.165341260214049	21.455827778214	0.155161339887688	0.214971945453523	0.134353064885063	0.176416277881741	0.237305800116085	0.155224256038215	0.204036563733411	0.264480609972014	0.181962405164901	0.00268127818118925	0.00275059444710987	0.00310012703623456
139	9.86818893304458	0.04	0.464604358783739	0.125847392300313	0.803361325267165	0.0736119456840738	6.19273470431168	2.76276517871001	9.62270422991335	8.05	6.15	10.91	0.323416252340223	0.72493712648459	1.12645800062896	0.329217137383544	0.737939803078433	1.14666246877332	0.337089120317007	0.755226196681514	1.17344574608108	0.464604358783739	9.03450564629235	0.84166004684714	21.847265859847	0.155161339887688	0.214971945453523	0.134353064885063	0.176416277881741	0.237305800116085	0.155224256038215	0.204036563733411	0.264480609972014	0.181962405164901	0.00268127818118925	0.00275059444710987	0.00310012703623456
139	9.86818893304458	0.04	0.498749874953069	0.11897293486073	0.878526815045407	0.0499126357607993	5.09182316591127	1.62337432569931	8.56027200612323	7.88	5.77	11.11	0.193998072729115	0.608488051847639	1.02297803096616	0.197723547496581	0.620173254961117	1.04262296242565	0.201590089360253	0.631236938139695	1.0612423209343	0.498749874953069	8.80174117469018	-0.25787909104535	20.4554738439732	0.155161339887688	0.214971945453523	0.134353064885063	0.176416277881741	0.237305800116085	0.155224256038215	0.204036563733411	0.264480609972014	0.181962405164901	0.00268127818118925	0.00275059444710987	0.00310012703623456
139	9.86818893304458	0.04	0.522684535664277	0.116750984283641	0.928618087044912	0.0439936863049447	4.78997117725399	1.30376101089444	8.27618134361353	7.54	5.57	10.59	0.162313971323199	0.596335707086659	1.03035744285012	0.165852988837074	0.609337930458582	1.05282287208009	0.168877195459134	0.620350004346835	1.07281164142618	0.522684535664277	8.37567007498153	1.38150998071354	21.7542280313969	0.155161339887688	0.214971945453523	0.134353064885063	0.176416277881741	0.237305800116085	0.155224256038215	0.204036563733411	0.264480609972014	0.181962405164901	0.00268127818118925	0.00275059444710987	0.00310012703623456
139	9.86818893304458	0.04	0.55856823168484	0.138907556252701	0.97822890711698	0.04932511449308	5.30418626861947	1.66850177442764	8.93987076281129	8	6.21	11.37	0.196540472879852	0.624804416426169	1.05306835997249	0.200140355545811	0.636248484690328	1.07235661383485	0.20444757270413	0.649946702208527	1.09512713990218	0.55856823168484	8.73764897773349	-0.0348487174711362	20.6981334884843	0.155161339887688	0.214971945453523	0.134353064885063	0.176416277881741	0.237305800116085	0.155224256038215	0.204036563733411	0.264480609972014	0.181962405164901	0.00268127818118925	0.00275059444710987	0.00310012703623456
139	9.86818893304458	0.04	0.61644125031876	0.151198542166639	1.08168395847088	0.034372390013251	4.84392310469686	0.835415851058764	8.85243035833495	8.27	6.26	10.5	0.0953707284298277	0.552980260510423	1.01058979259102	0.0969378060866303	0.562066518161651	1.02719523023667	0.0994614759566663	0.576942694563171	1.05526341265377	0.61644125031876	8.6825596419309	0.737437969188247	21.5770533518631	0.155161339887688	0.214971945453523	0.134353064885063	0.176416277881741	0.237305800116085	0.155224256038215	0.204036563733411	0.264480609972014	0.181962405164901	0.00268127818118925	0.00275059444710987	0.00310012703623456
139	9.86818893304458	0.05	0.434063698307118	0.151316123397215	0.716811273217022	0.0918746990389756	6.18759269660973	3.15033177238329	9.22485362083617	7.83	5.64	11.04	0.378800889073486	0.744005960022169	1.10921103097085	0.386220709588704	0.758579290879758	1.13093787217081	0.392163750546736	0.771065112862649	1.15018657930526	0.434063698307118	9.01284228899994	-0.69781532681307	19.9614360507422	0.155161339887688	0.214971945453523	0.134353064885063	0.176416277881741	0.237305800116085	0.155224256038215	0.204036563733411	0.264480609972014	0.181962405164901	0.00268127818118925	0.00275059444710987	0.00310012703623456
139	9.86818893304458	0.05	0.511152192130042	0.150878571410319	0.871425812849766	0.0721042984955324	6.07652159128183	2.67314889504064	9.47989428752302	8.28	5.78	11.35	0.304897651463492	0.693084162160322	1.08127067285715	0.309891731077626	0.704436553589084	1.09898137610054	0.314665853166287	0.715228316485216	1.1167497730354	0.511152192130042	9.07158932755272	0.662154402565092	21.6243777419024	0.155161339887688	0.214971945453523	0.134353064885063	0.176416277881741	0.237305800116085	0.155224256038215	0.204036563733411	0.264480609972014	0.181962405164901	0.00268127818118925	0.00275059444710987	0.00310012703623456
139	9.86818893304458	0.05	0.517437186224395	0.170822970370268	0.864051402078523	0.072899388287754	6.45731403876911	2.86198318855196	10.0526448889863	7.7	5.93	10.84	0.349477775186541	0.788504891634823	1.2275320080831	0.356663051495481	0.804716582104476	1.25277011271347	0.364227093457801	0.821287722598813	1.27926338992007	0.517437186224395	8.85273737149565	-1.24343453614745	19.5439456325375	0.155161339887688	0.214971945453523	0.134353064885063	0.176416277881741	0.237305800116085	0.155224256038215	0.204036563733411	0.264480609972014	0.181962405164901	0.00268127818118925	0.00275059444710987	0.00310012703623456
139	9.86818893304458	0.05	0.518525610731078	0.149696293451162	0.887354928010993	0.0705247696471903	6.07010627081848	2.62954078655692	9.51067175508005	8.25	6.02	11.07	0.301014826266168	0.694871132582849	1.08872743889953	0.306009996096834	0.706402123799239	1.10679425150164	0.312235800370486	0.720454169896914	1.12996922593691	0.518525610731078	8.98444067747981	-0.0212678699932853	20.8371211835308	0.155161339887688	0.214971945453523	0.134353064885063	0.176416277881741	0.237305800116085	0.155224256038215	0.204036563733411	0.264480609972014	0.181962405164901	0.00268127818118925	0.00275059444710987	0.00310012703623456
139	9.86818893304458	0.05	0.523132695368393	0.165757298858721	0.880508091878066	0.0796845624124748	6.55586372308542	3.07732664958753	10.0344007965833	8.04	5.72	10.36	0.360856507541259	0.768760146845683	1.17666378615011	0.367366470597145	0.782628817772257	1.19789116494737	0.375523967936932	0.800169815380171	1.22441100948205	0.523132695368393	8.83608302572677	-0.378047326425344	20.3055387206984	0.155161339887688	0.214971945453523	0.134353064885063	0.176416277881741	0.237305800116085	0.155224256038215	0.204036563733411	0.264480609972014	0.181962405164901	0.00268127818118925	0.00275059444710987	0.00310012703623456
139	9.86818893304458	0.05	0.528106140470336	0.170312916005461	0.88589936493521	0.0545748903347585	5.40516242127576	1.89270279706004	8.91762204549148	7.97	6.21	11.22	0.223687679588698	0.638805121275917	1.05392256296314	0.227830055188499	0.650634877623102	1.0734397000577	0.232799472105757	0.665284835397206	1.09725646410052	0.528106140470336	9.14940139149399	-1.02788446076631	20.1506531666371	0.155161339887688	0.214971945453523	0.134353064885063	0.176416277881741	0.237305800116085	0.155224256038215	0.204036563733411	0.264480609972014	0.181962405164901	0.00268127818118925	0.00275059444710987	0.00310012703623456
139	9.86818893304458	0.05	0.544445219279671	0.183933983464425	0.904956455094917	0.0743538539074424	5.9577427925191	2.67574739088724	9.23973819415096	8.14	5.7	10.45	0.309928743776579	0.690078497588349	1.07022825140012	0.315289395748269	0.70201437231117	1.08873934887407	0.321516979746039	0.717381971093069	1.11185554737456	0.544445219279671	8.80228037660256	1.07410436204995	21.8041714090656	0.155161339887688	0.214971945453523	0.134353064885063	0.176416277881741	0.237305800116085	0.155224256038215	0.204036563733411	0.264480609972014	0.181962405164901	0.00268127818118925	0.00275059444710987	0.00310012703623456
139	9.86818893304458	0.05	0.581128848536793	0.164565885877762	0.997691811195824	0.0598608545740806	6.0838457401058	2.31951072841476	9.84818075179684	8.08	6.13	10.61	0.270615200514698	0.70979673199633	1.14897826347796	0.275413792186202	0.722382960264883	1.16935212834356	0.282082525344455	0.740888181185862	1.20051633366803	0.581128848536793	8.71344991613619	-1.88431955179979	18.9025991891094	0.155161339887688	0.214971945453523	0.134353064885063	0.176416277881741	0.237305800116085	0.155224256038215	0.204036563733411	0.264480609972014	0.181962405164901	0.00268127818118925	0.00275059444710987	0.00310012703623456
139	9.86818893304458	0.05	0.586861363426948	0.183610831529505	0.990111895324391	0.0565805484676012	6.15910787588633	2.23245862999922	10.0857571217734	8.06	6.49	10.77	0.260960524798876	0.71996139233485	1.17896225987082	0.265618338182001	0.7328117872792	1.2000052363764	0.273033839228086	0.753268320313879	1.23431326893599	0.586861363426948	9.07518677175181	-1.09782664813404	20.0684523924169	0.155161339887688	0.214971945453523	0.134353064885063	0.176416277881741	0.237305800116085	0.155224256038215	0.204036563733411	0.264480609972014	0.181962405164901	0.00268127818118925	0.00275059444710987	0.00310012703623456
139	9.86818893304458	0.05	0.606113550782726	0.177306846470176	1.03492025509528	0.0551766103649455	5.76768975159843	2.04132672382504	9.49405277937182	7.92	5.74	10.91	0.24282355500499	0.686088568430957	1.12935358185692	0.24741735920143	0.699068184616556	1.15071901003168	0.252090426526255	0.712106357378795	1.17208970858439	0.606113550782726	8.54136186443557	0.118101653736263	20.6501634086112	0.155161339887688	0.214971945453523	0.134353064885063	0.176416277881741	0.237305800116085	0.155224256038215	0.204036563733411	0.264480609972014	0.181962405164901	0.00268127818118925	0.00275059444710987	0.00310012703623456
139	9.86818893304458	0.05	0.633064831789809	0.221651807286998	1.04447785629262	0.0617833070777669	6.08009266272336	2.38085987295788	9.77932545248885	7.41	5.93	10.09	0.301356345599925	0.769585193382629	1.23781404116533	0.308253757457346	0.787199377107766	1.26614499675819	0.316075081189513	0.807322567065822	2.48579349855281	0.633064831789809	8.33310225231312	1.00099691120656	21.3486281170033	0.155161339887688	0.214971945453523	0.134353064885063	0.176416277881741	0.237305800116085	0.155224256038215	0.204036563733411	0.264480609972014	0.181962405164901	0.00268127818118925	0.00275059444710987	0.00310012703623456
139	9.86818893304458	0.05	0.655053676362273	0.211247496686501	1.09885985603804	0.0568633731899159	6.15414436357669	2.24101561366048	10.0672731134929	7.81	6.04	10.26	0.269891694226358	0.741160587491983	1.21242948075761	0.2752050712753	0.755751868881535	1.23629866648777	0.282548047868572	0.7760041769087	1.26901466961261	0.655053676362273	8.55361982381659	0.313121824579738	21.0281520582727	0.155161339887688	0.214971945453523	0.134353064885063	0.176416277881741	0.237305800116085	0.155224256038215	0.204036563733411	0.264480609972014	0.181962405164901	0.00268127818118925	0.00275059444710987	0.00310012703623456
139	9.86818893304458	0.05	0.660023572500309	0.201714516845821	1.1183326281548	0.0822068137367995	7.54445810176689	3.60866718317197	11.4802490203618	7.46	5.74	9.44	0.453840312782383	0.948821005341321	1.44380169790026	0.464035691202074	0.9701359677401	1.47623624427813	0.477196449075263	0.996046946622293	1.51822159328479	0.660023572500309	8.16236665788318	0.0593956951473692	20.2146056520669	0.155161339887688	0.214971945453523	0.134353064885063	0.176416277881741	0.237305800116085	0.155224256038215	0.204036563733411	0.264480609972014	0.181962405164901	0.00268127818118925	0.00275059444710987	0.00310012703623456
139	9.86818893304458	0.06	0.512990779691044	0.191652818149858	0.834328741232231	0.0879442043138803	7.38857889295899	3.67362465595298	11.103533129965	7.8	6.06	10.83	0.443124080019006	0.891233463191402	1.3393428463638	0.451891769046542	0.908867480859458	1.36584319267237	0.461814418388528	0.930400543233768	1.39642939699365	0.512990779691044	9.0147541804813	-0.0349014850960266	20.9155587514223	0.155161339887688	0.214971945453523	0.134353064885063	0.176416277881741	0.237305800116085	0.155224256038215	0.204036563733411	0.264480609972014	0.181962405164901	0.00268127818118925	0.00275059444710987	0.00310012703623456
139	9.86818893304458	0.06	0.53040498382264	0.211771625461759	0.849038342183522	0.0746642071878619	5.94193807632154	2.67600685301773	9.20786929962534	8.12	5.74	11.13	0.310741811642632	0.689986500005518	1.06923118836841	0.316163672765712	0.70202546882035	1.08788726487499	0.321378353933577	0.714121427202864	1.10506525007981	0.53040498382264	9.02368030175503	-0.20450249289467	20.6943192278481	0.155161339887688	0.214971945453523	0.134353064885063	0.176416277881741	0.237305800116085	0.155224256038215	0.204036563733411	0.264480609972014	0.181962405164901	0.00268127818118925	0.00275059444710987	0.00310012703623456
139	9.86818893304458	0.06	0.533912039847484	0.188956070083551	0.878868009611417	0.0494354061931707	4.99894940666881	1.57650843532285	8.42139037801476	8.17	6.09	11.09	0.182120212514525	0.577484844288473	0.972849476062421	0.185241194532374	0.587381163811277	0.98952113309018	0.189276329643249	0.600089783099035	1.01116083643932	0.533912039847484	9.06044831736208	-0.318573566087388	20.6966501653861	0.155161339887688	0.214971945453523	0.134353064885063	0.176416277881741	0.237305800116085	0.155224256038215	0.204036563733411	0.264480609972014	0.181962405164901	0.00268127818118925	0.00275059444710987	0.00310012703623456
139	9.86818893304458	0.06	0.565997738192918	0.228609983186965	0.903385493198871	0.146099327323282	8.9547948645191	5.57476394777843	12.3348257812598	8.16	6.03	10.25	0.64432484287258	1.03498495148602	1.42564506009946	0.655385838141453	1.05275233043838	1.45011882273532	0.671772570823754	1.08028521514598	1.48903385315477	0.565997738192918	8.8338597226349	-1.06398064081905	19.5598092652835	0.155161339887688	0.214971945453523	0.134353064885063	0.176416277881741	0.237305800116085	0.155224256038215	0.204036563733411	0.264480609972014	0.181962405164901	0.00268127818118925	0.00275059444710987	0.00310012703623456
139	9.86818893304458	0.06	0.579717945611957	0.213484236708922	0.945951654514991	0.073644643087973	5.97269389613416	2.66539118565039	9.27999660661793	7.58	6.11	11.06	0.330381313204209	0.740329023144896	1.15027673308558	0.337491005230282	0.756260648639921	1.17503029204956	0.345363237730791	0.772607220082897	1.20043024253924	0.579717945611957	8.79484639160115	0.893329015228209	21.6056097042485	0.155161339887688	0.214971945453523	0.134353064885063	0.176416277881741	0.237305800116085	0.155224256038215	0.204036563733411	0.264480609972014	0.181962405164901	0.00268127818118925	0.00275059444710987	0.00310012703623456
139	9.86818893304458	0.06	0.596899090603813	0.211734866117769	0.982063315089856	0.0723934520788879	6.53677404973176	2.88350889505476	10.1900392044088	8.13	6.03	11.34	0.334584311754757	0.758486318622686	1.18238832549062	0.340406960504037	0.771685979393725	1.20296499828341	0.346882063845389	0.7865345785594	1.22673860932259	0.596899090603813	9.12945397468633	-0.144053930531531	20.9348466641439	0.155161339887688	0.214971945453523	0.134353064885063	0.176416277881741	0.237305800116085	0.155224256038215	0.204036563733411	0.264480609972014	0.181962405164901	0.00268127818118925	0.00275059444710987	0.00310012703623456
139	9.86818893304458	0.06	0.608027222176028	0.232274613326419	0.983779831025637	0.0709144421370061	6.29126103909912	2.73590026793041	9.84662181026784	7.7	5.93	10.81	0.333966318636653	0.767962675189	1.20195903174135	0.340825342818783	0.78373514763951	1.22664495246024	0.348186732937818	0.801676994562152	1.25275987397495	0.608027222176028	8.78745962297196	-0.718690514652598	19.9794376189686	0.155161339887688	0.214971945453523	0.134353064885063	0.176416277881741	0.237305800116085	0.155224256038215	0.204036563733411	0.264480609972014	0.181962405164901	0.00268127818118925	0.00275059444710987	0.00310012703623456
139	9.86818893304458	0.06	0.611107656797632	0.234980503297226	0.987234810298038	0.0907984646871535	6.8057657420835	3.44333548084044	10.1681960033266	8.51	5.87	11.22	0.382445014768679	0.75590403381433	1.12936305285998	0.388117481264571	0.767115685529844	1.14611388979512	0.395246745869572	0.781385453411529	1.16565156882565	0.611107656797632	9.0669468249855	0.452180246208445	21.542333908518	0.155161339887688	0.214971945453523	0.134353064885063	0.176416277881741	0.237305800116085	0.155224256038215	0.204036563733411	0.264480609972014	0.181962405164901	0.00268127818118925	0.00275059444710987	0.00310012703623456
139	9.86818893304458	0.06	0.619734832149197	0.222539241883841	1.01693042241455	0.0676182903673466	5.81026927392937	2.44169210166596	9.17884644619278	7.76	5.97	10.61	0.295799610642322	0.703887024814761	1.1119744389872	0.301732686312892	0.718005417238232	1.13427814816357	0.308860818611443	0.734188743939015	1.15921070491212	0.619734832149197	8.58617299388273	-0.519625685142546	20.0429285124143	0.155161339887688	0.214971945453523	0.134353064885063	0.176416277881741	0.237305800116085	0.155224256038215	0.204036563733411	0.264480609972014	0.181962405164901	0.00268127818118925	0.00275059444710987	0.00310012703623456
139	9.86818893304458	0.06	0.623367113888812	0.240433543813438	1.00630068396419	0.0630360789530082	5.67696693776736	2.25978057004243	9.09415330549229	8.02	5.79	10.57	0.265681287286845	0.667438203472373	1.0691951196579	0.270516527441318	0.679585178650849	1.08865382986038	0.27619434057425	0.694430164825481	1.11198545475483	0.623367113888812	8.7097610336443	2.2920164408363	22.9740794638216	0.155161339887688	0.214971945453523	0.134353064885063	0.176416277881741	0.237305800116085	0.155224256038215	0.204036563733411	0.264480609972014	0.181962405164901	0.00268127818118925	0.00275059444710987	0.00310012703623456
139	9.86818893304458	0.06	0.639223281919273	0.256783687359551	1.021662876479	0.0799203112754245	6.49793161306066	3.05566316375609	9.94020006236522	8.08	5.62	10.38	0.356663940410772	0.758453327291847	1.16024271417292	0.362998202070318	0.77192326716322	1.18084833225612	0.370478477176677	0.788981308147327	1.20446741019324	0.639223281919273	8.63044758804955	-0.250207317327224	20.2382492891275	0.155161339887688	0.214971945453523	0.134353064885063	0.176416277881741	0.237305800116085	0.155224256038215	0.204036563733411	0.264480609972014	0.181962405164901	0.00268127818118925	0.00275059444710987	0.00310012703623456
139	9.86818893304458	0.06	0.643900916139698	0.243884191681983	1.04391764059741	0.0825450523075299	6.98308922314573	3.34829438507923	10.6178840612122	7.64	5.85	10.04	0.411951462814607	0.859152000869162	1.30635253892372	0.420619207287746	0.877229154804336	1.33383910232093	0.431802366028299	0.89988748616851	1.36650930956976	0.643900916139698	8.47403308439291	-0.373916479287106	20.1153976558156	0.155161339887688	0.214971945453523	0.134353064885063	0.176416277881741	0.237305800116085	0.155224256038215	0.204036563733411	0.264480609972014	0.181962405164901	0.00268127818118925	0.00275059444710987	0.00310012703623456
139	9.86818893304458	0.06	0.646238774728915	0.250254217262066	1.04222333219577	0.0714651533131164	6.69772272708242	2.92838922338334	10.4670562307815	7.77	5.99	10.65	0.354347352837627	0.810452483375836	1.26655761391405	0.361428741184231	0.826648819330643	1.29186889747705	0.370346824223537	0.844958503921604	1.32210295509523	0.646238774728915	8.8453797117631	-0.319618951019098	20.5386130527501	0.155161339887688	0.214971945453523	0.134353064885063	0.176416277881741	0.237305800116085	0.155224256038215	0.204036563733411	0.264480609972014	0.181962405164901	0.00268127818118925	0.00275059444710987	0.00310012703623456
139	9.86818893304458	0.06	0.669278616074362	0.269489871780899	1.06906736036783	0.088282961563764	7.49518283402469	3.73456430502212	11.2558013630273	8.04	6.07	10.83	0.437832408368177	0.87871935876638	1.31960630916458	0.445725336665717	0.894560280452039	1.34339522423836	0.45658627051161	0.915497753883147	1.37324915638105	0.669278616074362	8.84373843266051	0.313164595986817	21.1754046215595	0.155161339887688	0.214971945453523	0.134353064885063	0.176416277881741	0.237305800116085	0.155224256038215	0.204036563733411	0.264480609972014	0.181962405164901	0.00268127818118925	0.00275059444710987	0.00310012703623456
139	9.86818893304458	0.06	0.679582698481853	0.24059649196836	1.11856890499535	0.0447835771271991	5.16275503216547	1.44005125119356	8.88545881313738	7.49	5.69	9.85	0.180574336584783	0.647380476292313	1.11418661599984	0.184596052329722	0.6617988056281	1.13900155892648	0.189041364641299	0.67817669676886	1.16648644562886	0.679582698481853	8.25183746762515	-1.70718254874986	18.4516485419342	0.155161339887688	0.214971945453523	0.134353064885063	0.176416277881741	0.237305800116085	0.155224256038215	0.204036563733411	0.264480609972014	0.181962405164901	0.00268127818118925	0.00275059444710987	0.00310012703623456
139	9.86818893304458	0.06	0.689242331276696	0.268137129464155	1.11034753308924	0.0796092417733827	7.17310978818067	3.36510645066164	10.9811131256997	7.62	6.19	10.95	0.415036066529742	0.884696907786423	1.3543577490431	0.423834014222034	0.903450740876925	1.38306746753182	0.433808517667861	0.924099773784308	1.41496705919064	0.689242331276696	8.75408928056392	-0.776754769365723	20.0586644606937	0.155161339887688	0.214971945453523	0.134353064885063	0.176416277881741	0.237305800116085	0.155224256038215	0.204036563733411	0.264480609972014	0.181962405164901	0.00268127818118925	0.00275059444710987	0.00310012703623456
139	9.86818893304458	0.06	0.689651288734439	0.276306068883346	1.10299650858553	0.0606225475943155	5.89586881903337	2.27230221928891	9.51943541877782	7.95	6.21	10.42	0.269203368905018	0.6984932440908	1.12778311927658	0.27422880771558	0.711532587067995	1.14883636642041	0.281422368806535	0.730662894686841	1.1787301867793	0.689651288734439	8.65810845302595	0.42631592627587	21.1653775136848	0.155161339887688	0.214971945453523	0.134353064885063	0.176416277881741	0.237305800116085	0.155224256038215	0.204036563733411	0.264480609972014	0.181962405164901	0.00268127818118925	0.00275059444710987	0.00310012703623456
139	9.86818893304458	0.06	0.694401874488977	0.247516373340266	1.14128737563769	0.0756158560147563	7.2952595405333	3.3128491171515	11.2776699639151	7.98	6.14	10.71	0.391189726602137	0.861442970758255	1.33169621491437	0.398413343009013	0.877350171673801	1.35628700033859	0.407318335947811	0.898077240884455	1.38982986289817	0.694401874488977	8.73378618429827	0.32225922084133	21.1876773692325	0.155161339887688	0.214971945453523	0.134353064885063	0.176416277881741	0.237305800116085	0.155224256038215	0.204036563733411	0.264480609972014	0.181962405164901	0.00268127818118925	0.00275059444710987	0.00310012703623456
139	9.86818893304458	0.06	0.704717353151832	0.275906503046121	1.13352820325754	0.0784143371143117	6.62552936585298	3.0792237325327	10.1718349991733	7.76	5.97	10.72	0.373069095793704	0.802728370646954	1.2323876455002	0.380554261794705	0.818834113995171	1.25711396619564	0.388893731198469	0.836316014249277	1.28568942601712	0.704717353151832	8.45942688588632	-0.154718171744335	20.374461594508	0.155161339887688	0.214971945453523	0.134353064885063	0.176416277881741	0.237305800116085	0.155224256038215	0.204036563733411	0.264480609972014	0.181962405164901	0.00268127818118925	0.00275059444710987	0.00310012703623456
139	9.86818893304458	0.06	0.706373030517847	0.284611232165993	1.1281348288697	0.0860591890897071	7.39116542386293	3.63055111167633	11.1517797360495	7.37	5.53	9.62	0.46179833198727	0.940140424742816	1.41848251749836	0.472518267121944	0.961964332870325	1.45141039861871	0.483086182258678	0.985022352479071	1.48753536297739	0.706373030517847	8.24446461836649	0.963334799936176	21.1066958731129	0.155161339887688	0.214971945453523	0.134353064885063	0.176416277881741	0.237305800116085	0.155224256038215	0.204036563733411	0.264480609972014	0.181962405164901	0.00268127818118925	0.00275059444710987	0.00310012703623456
139	9.86818893304458	0.06	0.741988261209801	0.277566952452465	1.20640956996714	0.0623192978711412	7.25691607300224	2.86196772631523	11.6518644196893	8.06	6.11	10.65	0.334559247794287	0.848321370072113	1.36208349234994	0.340531494801291	0.863464830600531	1.38639816639977	0.348939216802591	0.884791908256175	1.41982716740092	0.741988261209801	8.90625431696957	0.114016082001495	21.2078941515531	0.155161339887688	0.214971945453523	0.134353064885063	0.176416277881741	0.237305800116085	0.155224256038215	0.204036563733411	0.264480609972014	0.181962405164901	0.00268127818118925	0.00275059444710987	0.00310012703623456
139	9.86818893304458	0.06	0.792421281762641	0.312622246343233	1.27222031718205	0.0827991651151302	7.7146190540684	3.70577475415945	11.7234633539774	7.78	5.93	10.26	0.448042746688877	0.932727793766613	1.41741284084435	0.456973204743741	0.951319069934782	1.44566493512582	0.468022939795881	0.975857089555401	1.48127140369572	0.792421281762641	8.45573137544545	-0.802137457243642	19.6730947733815	0.155161339887688	0.214971945453523	0.134353064885063	0.176416277881741	0.237305800116085	0.155224256038215	0.204036563733411	0.264480609972014	0.181962405164901	0.00268127818118925	0.00275059444710987	0.00310012703623456
139	9.86818893304458	0.06	0.909358610876177	0.356845731465721	1.46187149028663	0.08128210709219	8.03375603023711	3.81681322064943	12.2506988398248	7.23	5.69	9.96	0.494188720366915	1.04018493512956	1.5861811498922	0.506249394109265	1.0655706443076	1.62489189450594	0.518907371026929	1.09171607996235	1.66408812837574	0.909358610876177	7.76721140471563	0.0648345648878458	19.8888594313773	0.155161339887688	0.214971945453523	0.134353064885063	0.176416277881741	0.237305800116085	0.155224256038215	0.204036563733411	0.264480609972014	0.181962405164901	0.00268127818118925	0.00275059444710987	0.00310012703623456
139	9.86818893304458	0.07	0.518927979164368	0.234095024937383	0.803760933391353	0.0779475429807201	5.97524796436365	2.76663012485354	9.18386580387376	8.13	6.35	11.38	0.320763434606525	0.692770978837078	1.06477852306763	0.326329993480141	0.704793391692084	1.08325678990403	0.333615177949242	0.720196907620064	1.10732383290823	0.518927979164368	9.43268085257494	-1.04540513178395	20.2704723078539	0.155161339887688	0.214971945453523	0.134353064885063	0.176416277881741	0.237305800116085	0.155224256038215	0.204036563733411	0.264480609972014	0.181962405164901	0.00268127818118925	0.00275059444710987	0.00310012703623456
139	9.86818893304458	0.07	0.53070920187218	0.218365177532988	0.843053226211372	0.0914735402355263	6.2974347310576	3.1988014379926	9.39606802412261	8.19	5.87	11.06	0.368335317589217	0.725136482093466	1.08193764659771	0.374576185402304	0.737422789474501	1.1002693935467	0.381842542875843	0.75171307593824	1.12095362645306	0.53070920187218	8.76147614087789	-0.404475975762941	20.1660553755471	0.155161339887688	0.214971945453523	0.134353064885063	0.176416277881741	0.237305800116085	0.155224256038215	0.204036563733411	0.264480609972014	0.181962405164901	0.00268127818118925	0.00275059444710987	0.00310012703623456
139	9.86818893304458	0.07	0.558436552985784	0.251578301913297	0.865294804058271	0.0931524437355115	6.39556906306885	3.28001944756748	9.51111867857023	7.55	5.77	10.71	0.407907389555934	0.795361101647077	1.18281481373822	0.416772398436645	0.812646601763045	1.20852080508945	0.425202275936682	0.82932470997194	1.23536575967445	0.558436552985784	8.67949500502009	-0.39725706869057	20.1258766613417	0.155161339887688	0.214971945453523	0.134353064885063	0.176416277881741	0.237305800116085	0.155224256038215	0.204036563733411	0.264480609972014	0.181962405164901	0.00268127818118925	0.00275059444710987	0.00310012703623456
139	9.86818893304458	0.07	0.575651371649202	0.251803936405596	0.899498806892808	0.0933429956833901	6.59965108069967	3.38830523081563	9.81099693058371	8.34	5.91	11.62	0.383590171089529	0.747146763565744	1.11070335604196	0.389704535092325	0.759056159635451	1.12840778417858	0.395722282922114	0.770712355851628	1.14557332477945	0.575651371649202	9.38144996083617	1.11520892249951	22.3625583212973	0.155161339887688	0.214971945453523	0.134353064885063	0.176416277881741	0.237305800116085	0.155224256038215	0.204036563733411	0.264480609972014	0.181962405164901	0.00268127818118925	0.00275059444710987	0.00310012703623456
139	9.86818893304458	0.07	0.597261355906867	0.249361269611765	0.945161442201969	0.0611427086359429	5.01221732155862	1.94571844997686	8.07871619314039	8.02	5.54	10.78	0.228505631742986	0.588635979429353	0.948766327115719	0.232648964818099	0.599309304651877	0.965969644485655	0.236640544327385	0.609733126510996	0.981823427036533	0.597261355906867	8.68125081470679	-0.98573533493833	19.522757046914	0.155161339887688	0.214971945453523	0.134353064885063	0.176416277881741	0.237305800116085	0.155224256038215	0.204036563733411	0.264480609972014	0.181962405164901	0.00268127818118925	0.00275059444710987	0.00310012703623456
139	9.86818893304458	0.07	0.633688739736889	0.271995633084682	0.995381846389096	0.0893431263003949	7.13397553510474	3.57795803503258	10.6899930351769	8.11	6.11	11.05	0.416127552651891	0.82970335343091	1.24327915420993	0.423427392967252	0.844258270428276	1.2650891478893	0.432207884216491	0.863001693729482	1.29257629041904	0.633688739736889	9.07947985217486	-1.36515410461946	19.7511891676016	0.155161339887688	0.214971945453523	0.134353064885063	0.176416277881741	0.237305800116085	0.155224256038215	0.204036563733411	0.264480609972014	0.181962405164901	0.00268127818118925	0.00275059444710987	0.00310012703623456
139	9.86818893304458	0.07	0.639405616849171	0.273305089659931	1.00550614403841	0.0944669242045751	6.7515327539941	3.48790880101842	10.0151567069698	7.8	5.81	10.54	0.420696349272207	0.814340438249908	1.20798452722761	0.429018643693937	0.830449874184782	1.23188110467563	0.438211290352179	0.847984264546158	1.25900053319288	0.639405616849171	8.629865656662	-0.687687846487976	19.8212799597489	0.155161339887688	0.214971945453523	0.134353064885063	0.176416277881741	0.237305800116085	0.155224256038215	0.204036563733411	0.264480609972014	0.181962405164901	0.00268127818118925	0.00275059444710987	0.00310012703623456
139	9.86818893304458	0.07	0.641227798461618	0.288165839048739	0.994289757874498	0.0800310926606707	6.25528022847932	2.94404957830004	9.5665108786586	7.95	5.91	11.19	0.348852872863802	0.741214582239876	1.13357629161595	0.355369286236026	0.755060134308129	1.15475098238023	0.361745036323487	0.76910784617065	1.17704417430329	0.641227798461618	8.9378563811415	0.110666124512173	21.0579976521477	0.155161339887688	0.214971945453523	0.134353064885063	0.176416277881741	0.237305800116085	0.155224256038215	0.204036563733411	0.264480609972014	0.181962405164901	0.00268127818118925	0.00275059444710987	0.00310012703623456
139	9.86818893304458	0.07	0.644824123538272	0.282367304136503	1.00728094294004	0.0829521436454414	6.85831941219407	3.29802951089216	10.418609313496	8.48	6.24	11.28	0.367728721454403	0.764699351671297	1.16166998188819	0.373264900363663	0.77621194825582	1.17915899614798	0.381371774891576	0.792809803341504	2.45708771842475	0.644824123538272	9.31063991630169	0.0426631988255282	21.446201662441	0.155161339887688	0.214971945453523	0.134353064885063	0.176416277881741	0.237305800116085	0.155224256038215	0.204036563733411	0.264480609972014	0.181962405164901	0.00268127818118925	0.00275059444710987	0.00310012703623456
139	9.86818893304458	0.07	0.649007367472889	0.29230574925795	1.00570898568783	0.118235035483547	8.52635685775705	4.89095610024606	12.161757615268	8.29	5.89	10.77	0.557041701623126	0.971085455551738	1.38512920948035	0.566117562183107	0.98690731621447	1.40769707024583	0.57831856274732	1.00731067979044	1.43774315406985	0.649007367472889	8.96139808987739	-1.39448382192436	19.393655745987	0.155161339887688	0.214971945453523	0.134353064885063	0.176416277881741	0.237305800116085	0.155224256038215	0.204036563733411	0.264480609972014	0.181962405164901	0.00268127818118925	0.00275059444710987	0.00310012703623456
139	9.86818893304458	0.07	0.650128637802284	0.282917404020484	1.01733987158408	0.107405519631127	7.36340547648856	4.04921110134114	10.677599851636	7.54	6.02	10.67	0.504151576759701	0.916789070360689	1.32942656396168	0.515146332617308	0.936782803329499	1.35841927404169	0.52693499469404	0.959064000054598	1.38960285929607	0.650128637802284	8.70851265367646	-1.7747558428389	18.8407490253712	0.155161339887688	0.214971945453523	0.134353064885063	0.176416277881741	0.237305800116085	0.155224256038215	0.204036563733411	0.264480609972014	0.181962405164901	0.00268127818118925	0.00275059444710987	0.00310012703623456
139	9.86818893304458	0.07	0.661728767179785	0.272143006784396	1.05131452757517	0.066079663897788	6.03366658495501	2.49216229047893	9.5751708794311	8.2	5.95	10.53	0.286767813848868	0.694281180110467	1.10179454637207	0.291614752573728	0.706015894312363	1.120417036051	0.298365474921651	0.722675365796747	1.14694203715307	0.661728767179785	8.77748335257985	-0.891425249429111	19.8725614173221	0.155161339887688	0.214971945453523	0.134353064885063	0.176416277881741	0.237305800116085	0.155224256038215	0.204036563733411	0.264480609972014	0.181962405164901	0.00268127818118925	0.00275059444710987	0.00310012703623456
139	9.86818893304458	0.07	0.673117695584231	0.278453188188025	1.06778220298044	0.0865512998516197	6.9540213365778	3.42684831391873	10.4811943592369	7.47	5.93	10.56	0.430466461547078	0.87353529659338	1.31660413163968	0.440103475658897	0.893091458878794	1.34607944209869	0.450353522641401	0.91380050001448	1.37736999300316	0.673117695584231	8.55337632194639	-0.667986208749635	19.7574193361412	0.155161339887688	0.214971945453523	0.134353064885063	0.176416277881741	0.237305800116085	0.155224256038215	0.204036563733411	0.264480609972014	0.181962405164901	0.00268127818118925	0.00275059444710987	0.00310012703623456
139	9.86818893304458	0.07	0.677648426562405	0.299225348694147	1.05607150443066	0.091246634049242	7.49972787336966	3.80446314502664	11.1949926017127	7.83	5.89	10.62	0.45715326588385	0.901184992430008	1.34521671897617	0.466088991952658	0.918799964979983	1.37151093800731	0.47620028480092	0.939220991394262	1.40157039758436	0.677648426562405	8.80118193351935	0.470257603490737	21.2634428505937	0.155161339887688	0.214971945453523	0.134353064885063	0.176416277881741	0.237305800116085	0.155224256038215	0.204036563733411	0.264480609972014	0.181962405164901	0.00268127818118925	0.00275059444710987	0.00310012703623456
139	9.86818893304458	0.07	0.679800621243406	0.304314055019005	1.05528718746781	0.0968374245028537	7.59732307494138	3.97483129944205	11.2198148504407	7.66	5.53	10	0.487573684669826	0.931927552697956	1.37628142072609	0.497739112147143	0.951357317365177	1.40497552258321	0.508513025082442	0.972168605029286	1.4362904363552	0.679800621243406	8.36524500547815	-0.050129490850393	20.163651430453	0.155161339887688	0.214971945453523	0.134353064885063	0.176416277881741	0.237305800116085	0.155224256038215	0.204036563733411	0.264480609972014	0.181962405164901	0.00268127818118925	0.00275059444710987	0.00310012703623456
139	9.86818893304458	0.07	0.680226507857011	0.288373750438917	1.0720792652751	0.101003909505943	7.54916322694539	4.03279710890109	11.0655293449897	7.37	5.68	10.01	0.512938267471189	0.960190806013976	1.40744334455676	0.524843682963281	0.982477056079975	1.44011042919667	0.536955258812889	1.00549526600336	1.47392745340646	0.680226507857011	8.3832285282887	0.217976858396477	20.473614013382	0.155161339887688	0.214971945453523	0.134353064885063	0.176416277881741	0.237305800116085	0.155224256038215	0.204036563733411	0.264480609972014	0.181962405164901	0.00268127818118925	0.00275059444710987	0.00310012703623456
139	9.86818893304458	0.07	0.681011054785584	0.296669235358929	1.06535287421224	0.0900800851166178	6.91656393158654	3.48443931399953	10.3486885491736	7.85	5.84	10.74	0.417658012241911	0.829045388049747	1.24043276385758	0.425756905643311	0.845121579636964	1.26448625363062	0.434303157961232	0.863111244773798	1.29046935016072	0.681011054785584	8.78640030681076	-0.00103020735534714	20.7033362455259	0.155161339887688	0.214971945453523	0.134353064885063	0.176416277881741	0.237305800116085	0.155224256038215	0.204036563733411	0.264480609972014	0.181962405164901	0.00268127818118925	0.00275059444710987	0.00310012703623456
139	9.86818893304458	0.07	0.699553648589064	0.311829023965401	1.08727827321273	0.0757909651503966	6.6481421588023	3.02352497427847	10.2727593433261	8.44	5.9	11.1	0.338445478971694	0.744175648076036	1.14990581718038	0.343617417010513	0.755547731856091	1.16747804670167	0.350268223117815	0.769398012027384	1.18970203371906	0.699553648589064	9.12625540941675	0.704662536786623	21.7537685856153	0.155161339887688	0.214971945453523	0.134353064885063	0.176416277881741	0.237305800116085	0.155224256038215	0.204036563733411	0.264480609972014	0.181962405164901	0.00268127818118925	0.00275059444710987	0.00310012703623456
139	9.86818893304458	0.07	0.704343620153897	0.30091751941465	1.10776972089314	0.0898392358040943	7.22947405712276	3.63679687670057	10.8221512375449	7.41	5.59	10.7	0.460562374749737	0.915537450351319	1.3705125259529	0.471119307011231	0.936523243755462	1.40192718049969	0.479722028913317	0.952695076350931	1.42762262586184	0.704343620153897	8.54417962659612	0.0932761884220298	20.5013733669355	0.155161339887688	0.214971945453523	0.134353064885063	0.176416277881741	0.237305800116085	0.155224256038215	0.204036563733411	0.264480609972014	0.181962405164901	0.00268127818118925	0.00275059444710987	0.00310012703623456
139	9.86818893304458	0.07	0.706478504198126	0.299706774152906	1.11325023424335	0.0982630095564478	7.45572661016406	3.92941775059956	10.9820354697286	8.32	6.5	10.55	0.445968910685977	0.846187014399265	1.24640511811255	0.453143339081614	0.859799864978438	1.26645639087526	0.466281361519593	0.88450262073771	1.30367435754796	0.706478504198126	8.85692958148987	1.03908834523381	22.0370385404221	0.155161339887688	0.214971945453523	0.134353064885063	0.176416277881741	0.237305800116085	0.155224256038215	0.204036563733411	0.264480609972014	0.181962405164901	0.00268127818118925	0.00275059444710987	0.00310012703623456
139	9.86818893304458	0.07	0.706769027452528	0.28938008105393	1.12415797385112	0.0621898567579459	6.39028236000991	2.51589361533187	10.264671104688	7.93	6.09	9.93	0.298788045798407	0.758911253962357	1.21903446212631	0.304410552178013	0.773192224794226	1.24197389741044	0.313091216249789	0.796047782742708	1.27551391168502	0.706769027452528	8.38250493380334	0.129439792695725	20.5725468318027	0.155161339887688	0.214971945453523	0.134353064885063	0.176416277881741	0.237305800116085	0.155224256038215	0.204036563733411	0.264480609972014	0.181962405164901	0.00268127818118925	0.00275059444710987	0.00310012703623456
139	9.86818893304458	0.07	0.708222734970504	0.298762060917256	1.11768340902375	0.0876020106058145	7.04105257236098	3.49326039887576	10.5888447458462	8.48	6.1	10.68	0.389619580106167	0.7853213426722	1.18102310523823	0.395492402493094	0.797158665531897	1.1988249285707	0.405155625840878	0.816775053306353	1.22753930295898	0.708222734970504	8.76950125931198	-1.01956058898113	19.7721677298485	0.155161339887688	0.214971945453523	0.134353064885063	0.176416277881741	0.237305800116085	0.155224256038215	0.204036563733411	0.264480609972014	0.181962405164901	0.00268127818118925	0.00275059444710987	0.00310012703623456
139	9.86818893304458	0.07	0.714257785647747	0.313367075413082	1.11514849588241	0.0727155052320277	6.32091811117764	2.79673381595263	9.84510240640265	8.24	6.04	11.42	0.32021728852328	0.723725385302553	1.12723348208182	0.325534858143099	0.735743662453433	1.14595246676377	0.331752990786686	0.749968539888722	1.16768530707192	0.714257785647747	9.00236663110306	-0.432217962616807	20.5205103843164	0.155161339887688	0.214971945453523	0.134353064885063	0.176416277881741	0.237305800116085	0.155224256038215	0.204036563733411	0.264480609972014	0.181962405164901	0.00268127818118925	0.00275059444710987	0.00310012703623456
139	9.86818893304458	0.07	0.716684089611608	0.301091510415849	1.13227666880737	0.0716217384446771	6.94527693164771	3.04122954013824	10.8493243231572	7.85	5.75	10.77	0.364802234798898	0.833101386305472	1.30140053781204	0.371892967119635	0.849294540740459	1.32669611436128	0.379317843262963	0.865290156969996	1.35238742793464	0.716684089611608	8.76499930630132	-0.81301605816439	19.9749175081674	0.155161339887688	0.214971945453523	0.134353064885063	0.176416277881741	0.237305800116085	0.155224256038215	0.204036563733411	0.264480609972014	0.181962405164901	0.00268127818118925	0.00275059444710987	0.00310012703623456
139	9.86818893304458	0.07	0.716828104203052	0.32159705062167	1.11205915778443	0.0864572356271716	6.96647439173476	3.43088131370468	10.5020674697648	7.96	5.99	11.25	0.406126066378963	0.824647250239608	1.24316843410025	0.413686891464749	0.839999659584144	1.26631242770354	0.421447827773181	0.856121734270937	1.29113306121624	0.716828104203052	8.75612824454976	-0.583955180074026	20.1463701434404	0.155161339887688	0.214971945453523	0.134353064885063	0.176416277881741	0.237305800116085	0.155224256038215	0.204036563733411	0.264480609972014	0.181962405164901	0.00268127818118925	0.00275059444710987	0.00310012703623456
139	9.86818893304458	0.07	0.719928104988738	0.322820927765122	1.11703528221235	0.125115472314241	8.16121224918889	4.79175467466297	11.5306698237148	8.12	6.23	10.37	0.556264943368626	0.947418342099014	1.3385717408294	0.565961055064276	0.963932548462387	1.3619040418605	0.581614092331591	0.988896518399049	1.3989031461232	0.719928104988738	8.69495416974799	-0.349904198485265	20.414331589653	0.155161339887688	0.214971945453523	0.134353064885063	0.176416277881741	0.237305800116085	0.155224256038215	0.204036563733411	0.264480609972014	0.181962405164901	0.00268127818118925	0.00275059444710987	0.00310012703623456
139	9.86818893304458	0.07	0.722493075112864	0.316751201071763	1.12823494915396	0.113231891134598	7.85248982814965	4.42154687756674	11.2834327787326	7.85	6.26	11.26	0.530409723440082	0.941986384719052	1.35356304599802	0.540721606203242	0.960299874714515	1.37987814322579	0.552410915716702	0.980672048761705	1.41009881057269	0.722493075112864	8.93072790258306	0.60010526099774	21.4245612560767	0.155161339887688	0.214971945453523	0.134353064885063	0.176416277881741	0.237305800116085	0.155224256038215	0.204036563733411	0.264480609972014	0.181962405164901	0.00268127818118925	0.00275059444710987	0.00310012703623456
139	9.86818893304458	0.07	0.72707102309222	0.31026622946481	1.14387581671963	0.0868724876510248	7.66665323173162	3.78590143814318	11.5474050253201	8.45	6.53	10.81	0.423455858639944	0.85752079925511	1.29158573987028	0.429907905198895	0.870586539188036	1.31126517317718	0.441599464150087	0.893744098444194	1.34733666288995	0.72707102309222	9.15391408536932	0.80529224289397	22.1278343772998	0.155161339887688	0.214971945453523	0.134353064885063	0.176416277881741	0.237305800116085	0.155224256038215	0.204036563733411	0.264480609972014	0.181962405164901	0.00268127818118925	0.00275059444710987	0.00310012703623456
139	9.86818893304458	0.07	0.729222909411134	0.320364907731853	1.13808091109042	0.106672042919975	8.08972427328431	4.43462364781527	11.7448248987533	8.02	6.09	10.34	0.520917584266223	0.950267702625716	1.37961782098521	0.530369990363836	0.967510960480635	1.40465193059743	0.544262367196094	0.992087407122864	1.43988907055067	0.729222909411134	8.67504716108926	0.40495516800749	21.1510388790698	0.155161339887688	0.214971945453523	0.134353064885063	0.176416277881741	0.237305800116085	0.155224256038215	0.204036563733411	0.264480609972014	0.181962405164901	0.00268127818118925	0.00275059444710987	0.00310012703623456
139	9.86818893304458	0.07	0.731808041603913	0.324286115401508	1.13932996780632	0.100750144438043	8.19983072411913	4.37503981743934	12.0246216307989	7.97	5.96	10.62	0.517223562690411	0.9693958998228	1.42156823695519	0.52681179223813	0.987366446952885	1.44792110166764	0.538717720338977	1.00974336420254	1.48005372088986	0.731808041603913	8.89809632719817	-0.412493367202852	20.4097103955083	0.155161339887688	0.214971945453523	0.134353064885063	0.176416277881741	0.237305800116085	0.155224256038215	0.204036563733411	0.264480609972014	0.181962405164901	0.00268127818118925	0.00275059444710987	0.00310012703623456
139	9.86818893304458	0.07	0.73603627158319	0.322984045759175	1.14908849740721	0.0628487800276824	6.11200167620342	2.4271048060136	9.79689854639323	8.48	6.36	10.75	0.270568017922673	0.681351779689544	1.09213554145642	0.274638381272282	0.691601879954654	1.10856537863703	0.281291614379272	0.709290059836524	1.13871698549828	0.73603627158319	8.97420265362442	-1.78376048526276	19.3624105494824	0.155161339887688	0.214971945453523	0.134353064885063	0.176416277881741	0.237305800116085	0.155224256038215	0.204036563733411	0.264480609972014	0.181962405164901	0.00268127818118925	0.00275059444710987	0.00310012703623456
139	9.86818893304458	0.07	0.737812597668401	0.331199663656769	1.14442553168003	0.0977156650304309	8.01854608674088	4.2142815932214	11.8228105802604	7.2	5.58	9.73	0.547745086872164	1.04219880084306	1.53665251481396	0.561255199915513	1.06790459711672	1.57455399431793	0.575103991471215	1.09539141581663	1.61165137737705	0.737812597668401	8.45430922181102	0.596766295489765	20.8649441774497	0.155161339887688	0.214971945453523	0.134353064885063	0.176416277881741	0.237305800116085	0.155224256038215	0.204036563733411	0.264480609972014	0.181962405164901	0.00268127818118925	0.00275059444710987	0.00310012703623456
139	9.86818893304458	0.07	0.74461630554448	0.317914135782524	1.17131847530644	0.0583947641830919	6.24444920743762	2.32949148189752	10.1594069329777	8.25	5.94	10.49	0.266650546015868	0.714785095232575	1.16291964444928	0.271074490849794	0.726643948989559	1.18221340712932	0.277305101758069	0.742695021192777	1.2094552788341	0.74461630554448	8.62480793872588	1.25369794267792	22.0166845863943	0.155161339887688	0.214971945453523	0.134353064885063	0.176416277881741	0.237305800116085	0.155224256038215	0.204036563733411	0.264480609972014	0.181962405164901	0.00268127818118925	0.00275059444710987	0.00310012703623456
139	9.86818893304458	0.07	0.747742746758808	0.308587389336626	1.18689810418099	0.0668216975418029	6.76563014114889	2.81817432216059	10.7130859601372	8.14	6.28	10.77	0.326567861031578	0.783995988591606	1.24142411615163	0.332224839440922	0.797576775036619	1.26292871063232	0.340517276911082	0.818399202555814	1.29488927839694	0.747742746758808	8.98392233791718	0.350267090784617	21.4132527356937	0.155161339887688	0.214971945453523	0.134353064885063	0.176416277881741	0.237305800116085	0.155224256038215	0.204036563733411	0.264480609972014	0.181962405164901	0.00268127818118925	0.00275059444710987	0.00310012703623456
139	9.86818893304458	0.07	0.753950380667396	0.339860165925921	1.16804059540887	0.0634528086132267	6.24704452291157	2.49990839545992	9.99418065036322	7.93	6.23	10.86	0.296819072653307	0.741723962958811	1.18662885326431	0.302400175053869	0.75567063206339	1.20894108907291	0.309623948525829	0.774117350409343	1.23828418611443	0.753950380667396	8.80856722892628	-0.192287294707263	20.704818414659	0.155161339887688	0.214971945453523	0.134353064885063	0.176416277881741	0.237305800116085	0.155224256038215	0.204036563733411	0.264480609972014	0.181962405164901	0.00268127818118925	0.00275059444710987	0.00310012703623456
139	9.86818893304458	0.07	0.764200580516878	0.321874382869334	1.20652677816442	0.0903261283389871	7.54217953060312	3.80521917851653	11.2791398826897	7.76	5.76	10.57	0.460978444299552	0.913687759768093	1.36639707523663	0.470224250998688	0.932013519930304	1.39380278886192	0.479983187419278	0.950966323601671	1.42181892173495	0.764200580516878	8.50318702436158	0.455295248505864	20.9487284428505	0.155161339887688	0.214971945453523	0.134353064885063	0.176416277881741	0.237305800116085	0.155224256038215	0.204036563733411	0.264480609972014	0.181962405164901	0.00268127818118925	0.00275059444710987	0.00310012703623456
139	9.86818893304458	0.07	0.795372106405891	0.336311330829349	1.25443288198243	0.0590867035288033	6.55292935383098	2.47019738210224	10.6356613255597	7.65	5.86	10.28	0.303427649728651	0.804931608735925	1.3064355677432	0.309780705035965	0.821784967464035	1.3337892298921	0.317181484325215	0.842163634877226	1.36685688467693	0.795372106405891	8.47702970186195	0.296889188669371	20.7724027908434	0.155161339887688	0.214971945453523	0.134353064885063	0.176416277881741	0.237305800116085	0.155224256038215	0.204036563733411	0.264480609972014	0.181962405164901	0.00268127818118925	0.00275059444710987	0.00310012703623456
139	9.86818893304458	0.07	0.803819872192749	0.358502792335974	1.24913695204952	0.0755027089509946	7.33503406764708	3.32766675571963	11.3424013795745	7.75	6.13	10.1	0.403958039819594	0.890427498151295	1.376896956483	0.412112754765329	0.908402588907034	1.40469242304874	0.423522411199862	0.933694635265734	1.44455256492196	0.803819872192749	8.45775666386333	0.58583736193005	21.1137281989978	0.155161339887688	0.214971945453523	0.134353064885063	0.176416277881741	0.237305800116085	0.155224256038215	0.204036563733411	0.264480609972014	0.181962405164901	0.00268127818118925	0.00275059444710987	0.00310012703623456
139	9.86818893304458	0.07	0.806769554007216	0.36365790900769	1.24988119900674	0.0853461872516291	7.61500762087432	3.72283479445085	11.5071804472978	7.81	5.83	10.39	0.448743437730386	0.917898560319623	1.38705368290886	0.457602467404401	0.936019584272049	1.4144367011397	0.467885871480462	0.95716085751692	1.44678459037574	0.806769554007216	8.58258102877893	-0.313555201361992	20.3178888653893	0.155161339887688	0.214971945453523	0.134353064885063	0.176416277881741	0.237305800116085	0.155224256038215	0.204036563733411	0.264480609972014	0.181962405164901	0.00268127818118925	0.00275059444710987	0.00310012703623456
139	9.86818893304458	0.07	0.818658942471473	0.359237897521962	1.27807998742098	0.0797170912657493	7.58064841464939	3.55925305209782	11.602043777201	7.77	5.93	9.92	0.430951655714516	0.917859151306274	1.40476664689803	0.439580757128917	0.936237778225868	1.43289479932282	0.450943554763622	0.96127234814153	1.47236072149597	0.818658942471473	8.40163065248952	-0.0164230030216101	20.451500470097	0.155161339887688	0.214971945453523	0.134353064885063	0.176416277881741	0.237305800116085	0.155224256038215	0.204036563733411	0.264480609972014	0.181962405164901	0.00268127818118925	0.00275059444710987	0.00310012703623456
139	9.86818893304458	0.07	0.825143337366013	0.357098700880796	1.29318797385123	0.0759969616754921	6.97918380205946	3.17966426258701	10.7787033415319	8.1	5.72	10.28	0.370353231420563	0.812904464217798	1.25545569701503	0.376883218176025	0.827237417016502	1.27759161585698	0.385080176503459	0.84519043413772	1.30698483618103	0.825143337366013	8.4039321253504	0.0898237733098738	20.5307460065105	0.155161339887688	0.214971945453523	0.134353064885063	0.176416277881741	0.237305800116085	0.155224256038215	0.204036563733411	0.264480609972014	0.181962405164901	0.00268127818118925	0.00275059444710987	0.00310012703623456
139	9.86818893304458	0.07	0.869593093885285	0.375886766963522	1.36329942080705	0.0757173458816637	6.82832020640446	3.10351084204287	10.553129570766	7.91	5.87	10.55	0.369636344636715	0.813270985527782	1.25690562641885	0.376657816645206	0.828719573154666	1.28078132966413	0.385014095008238	0.847169139829835	1.30851595509773	0.869593093885285	8.28504692364368	-0.431391592926938	19.9099951271927	0.155161339887688	0.214971945453523	0.134353064885063	0.176416277881741	0.237305800116085	0.155224256038215	0.204036563733411	0.264480609972014	0.181962405164901	0.00268127818118925	0.00275059444710987	0.00310012703623456
139	9.86818893304458	0.07	0.8938135192729	0.398717841333994	1.38890919721181	0.0868741488996999	8.57359943703712	4.23380970108848	12.9133891729858	7.99	6.32	10.46	0.499095106079652	1.01068347956508	1.52227185305051	0.508259618187461	1.02924190835512	1.55022419852278	0.521750630746528	1.05741029642181	1.59287189623861	0.8938135192729	8.69345676864254	-0.245071661789941	20.6467061668562	0.155161339887688	0.214971945453523	0.134353064885063	0.176416277881741	0.237305800116085	0.155224256038215	0.204036563733411	0.264480609972014	0.181962405164901	0.00268127818118925	0.00275059444710987	0.00310012703623456
139	9.86818893304458	0.08	0.635557475428866	0.296579632631295	0.974535318226437	0.0964383768342289	6.64029557345409	3.46688097620187	9.81371017070631	8.34	6.3	11.1	0.392514078945099	0.751802418031957	1.11109075711881	0.398772349459086	0.763789205659443	1.1288060618598	0.408432828869918	0.782693226347266	1.15583413127667	0.635557475428866	9.09768505662251	0.520809357190893	21.668786974304	0.155161339887688	0.214971945453523	0.134353064885063	0.176416277881741	0.237305800116085	0.155224256038215	0.204036563733411	0.264480609972014	0.181962405164901	0.00268127818118925	0.00275059444710987	0.00310012703623456
139	9.86818893304458	0.08	0.641670606350336	0.311310630958454	0.972030581742218	0.105923170880417	6.6958919200386	3.6586049301078	9.7331789099694	7.98	5.49	11.34	0.432152396334484	0.790915060281223	1.14967772422796	0.440140695890591	0.805535056556963	1.17092941722334	0.445400190239526	0.814887881340571	1.1853171136121	0.641670606350336	8.99889454867959	0.942908017094206	21.7691771523316	0.155161339887688	0.214971945453523	0.134353064885063	0.176416277881741	0.237305800116085	0.155224256038215	0.204036563733411	0.264480609972014	0.181962405164901	0.00268127818118925	0.00275059444710987	0.00310012703623456
139	9.86818893304458	0.08	0.644131520794845	0.311039708239298	0.977223333350392	0.143657725617746	8.35991182890157	5.17317384177747	11.5466498160257	7.69	5.5	10.23	0.632687188175985	1.02243018893205	1.41217318968812	0.645758249082579	1.04355318228806	1.44134811549354	0.658831110648373	1.06419733974054	1.46918699489052	0.644131520794845	8.6692999864082	-0.0824236759346157	20.4523045269737	0.155161339887688	0.214971945453523	0.134353064885063	0.176416277881741	0.237305800116085	0.155224256038215	0.204036563733411	0.264480609972014	0.181962405164901	0.00268127818118925	0.00275059444710987	0.00310012703623456
139	9.86818893304458	0.08	0.646557414666184	0.293703700240508	0.999411129091859	0.108861802775941	7.84327385334328	4.33964891297013	11.3468987937164	8.67	6.69	11.59	0.473570984924627	0.855909544355095	1.23824810378556	0.480120151425893	0.86774619460278	1.25537223777967	0.491802655678313	0.889031265926511	1.28481860375172	0.646557414666184	9.42136424355941	0.99157913020673	22.568080317502	0.155161339887688	0.214971945453523	0.134353064885063	0.176416277881741	0.237305800116085	0.155224256038215	0.204036563733411	0.264480609972014	0.181962405164901	0.00268127818118925	0.00275059444710987	0.00310012703623456
139	9.86818893304458	0.08	0.650508425978983	0.308058601461199	0.992958250496767	0.0812653388792496	5.93452671806237	2.81912592390111	9.04992751222362	8.09	5.77	11.18	0.328677020150784	0.691896215476174	1.05511541080156	0.334491394204698	0.704136022814759	1.07378065142482	0.340114219424637	0.715955859031932	1.09234008587433	0.650508425978983	8.99518897227958	0.0930331019216165	20.850834691612	0.155161339887688	0.214971945453523	0.134353064885063	0.176416277881741	0.237305800116085	0.155224256038215	0.204036563733411	0.264480609972014	0.181962405164901	0.00268127818118925	0.00275059444710987	0.00310012703623456
139	9.86818893304458	0.08	0.659020246521526	0.32129879710651	0.996741695936541	0.0753815606297726	6.13107512695903	2.7785594899727	9.48359076394535	7.96	6.16	10.72	0.328917494093122	0.725778186190948	1.12263887828877	0.335041495269687	0.739291199472327	1.14354090367497	0.343307595014523	0.757865647975972	1.17287412546174	0.659020246521526	8.99633154335633	1.17448119027111	22.155104619516	0.155161339887688	0.214971945453523	0.134353064885063	0.176416277881741	0.237305800116085	0.155224256038215	0.204036563733411	0.264480609972014	0.181962405164901	0.00268127818118925	0.00275059444710987	0.00310012703623456
139	9.86818893304458	0.08	0.660370829961776	0.312644795850859	1.00809686407269	0.0625667486630964	5.35812483023268	2.11997699402046	8.59627266644491	7.71	5.65	10.32	0.258460835370758	0.653245494431707	1.04803015349266	0.26374875668863	0.666610423670811	1.06947209065299	0.269423892047518	0.680913560983381	1.09160701153228	0.660370829961776	8.68567516688921	-0.742807064059998	19.7957022277494	0.155161339887688	0.214971945453523	0.134353064885063	0.176416277881741	0.237305800116085	0.155224256038215	0.204036563733411	0.264480609972014	0.181962405164901	0.00268127818118925	0.00275059444710987	0.00310012703623456
139	9.86818893304458	0.08	0.668591741599895	0.323377637532076	1.01380584566771	0.0758463374799735	6.38177950937221	2.90375975622602	9.85979926251841	8.5	6.26	11.18	0.322897446176324	0.709652477694952	1.09640750921358	0.327708657934749	0.720226387106478	1.11274411627821	0.335192159045812	0.73573582248693	1.13726063094841	0.668591741599895	9.25292803411782	1.04805208837387	22.3309649146224	0.155161339887688	0.214971945453523	0.134353064885063	0.176416277881741	0.237305800116085	0.155224256038215	0.204036563733411	0.264480609972014	0.181962405164901	0.00268127818118925	0.00275059444710987	0.00310012703623456
139	9.86818893304458	0.08	0.668899327611962	0.30224092894256	1.03555772628136	0.0951557736865161	6.46841702965237	3.35417177919434	9.58266228011039	7.76	5.74	9.92	0.406577199535537	0.784071614237877	1.16156602894022	0.414747042564658	0.799826905039306	1.18490676751395	0.424827251560081	0.819588699701528	1.21204029257604	0.668899327611962	8.35390300585762	-1.10717260767083	19.1303773002952	0.155161339887688	0.214971945453523	0.134353064885063	0.176416277881741	0.237305800116085	0.155224256038215	0.204036563733411	0.264480609972014	0.181962405164901	0.00268127818118925	0.00275059444710987	0.00310012703623456
139	9.86818893304458	0.08	0.675964504491631	0.310763590682655	1.04116541830061	0.114598595188622	7.94390302774212	4.49643813683905	11.3913679186452	7.67	6.04	10.47	0.551321223925689	0.974024818471229	1.39672841301677	0.562800684990572	0.994305699189469	1.42581071338836	0.57673367082328	1.01916149947523	1.46041498824394	0.675964504491631	8.80150570827026	-0.458371198360577	20.283689210446	0.155161339887688	0.214971945453523	0.134353064885063	0.176416277881741	0.237305800116085	0.155224256038215	0.204036563733411	0.264480609972014	0.181962405164901	0.00268127818118925	0.00275059444710987	0.00310012703623456
139	9.86818893304458	0.08	0.676155720975286	0.32007471895458	1.03223672299599	0.102072862295738	7.53982728572919	4.04832555898649	11.0313290124719	8.73	6.39	10.97	0.439254091150173	0.81809131542558	1.19692853970099	0.445187259999615	0.829141579968302	1.21309589993699	0.456208430842115	0.850043919374642	1.24315313560463	0.676155720975286	9.28643857840586	0.42028861009616	21.8255386575836	0.155161339887688	0.214971945453523	0.134353064885063	0.176416277881741	0.237305800116085	0.155224256038215	0.204036563733411	0.264480609972014	0.181962405164901	0.00268127818118925	0.00275059444710987	0.00310012703623456
139	9.86818893304458	0.08	0.684350049967094	0.317461300604534	1.05123879932965	0.0802429300138207	6.32401782457793	2.98120757448562	9.66682807467024	7.99	6.09	10.51	0.351713111323482	0.746086922689789	1.1404607340561	0.358188433315213	0.759822984561513	1.16145753580781	0.367109955303458	0.77840848153574	1.19099083839429	0.684350049967094	8.74051715773955	-1.32325499984565	19.3968760390943	0.155161339887688	0.214971945453523	0.134353064885063	0.176416277881741	0.237305800116085	0.155224256038215	0.204036563733411	0.264480609972014	0.181962405164901	0.00268127818118925	0.00275059444710987	0.00310012703623456
139	9.86818893304458	0.08	0.704652732921833	0.320706786515983	1.08859867932768	0.0882179493445503	6.91970959863468	3.44642500204323	10.3929941952261	8.12	6.15	10.69	0.400168443957082	0.803455586899142	1.2067427298412	0.407148497720433	0.817470093234436	1.22779168874844	0.416912262070308	0.839709812104989	1.25707911731152	0.704652732921833	8.88222828579304	-0.815835177287423	20.1526846734394	0.155161339887688	0.214971945453523	0.134353064885063	0.176416277881741	0.237305800116085	0.155224256038215	0.204036563733411	0.264480609972014	0.181962405164901	0.00268127818118925	0.00275059444710987	0.00310012703623456
139	9.86818893304458	0.08	0.706753795439717	0.324751109884549	1.08875648099489	0.101060569293262	7.49461357973716	4.0047451644826	10.9844819949917	8.36	6.05	11.08	0.452268088219551	0.846389574476192	1.24051106073283	0.459412337309264	0.859759560341874	1.26010678337448	0.468922302272795	0.877781970499509	1.28466827204991	0.706753795439717	8.97859540273657	0.543252627642062	21.5869707616407	0.155161339887688	0.214971945453523	0.134353064885063	0.176416277881741	0.237305800116085	0.155224256038215	0.204036563733411	0.264480609972014	0.181962405164901	0.00268127818118925	0.00275059444710987	0.00310012703623456
139	9.86818893304458	0.08	0.709543553179141	0.339809759185458	1.07927734717282	0.0729743285029167	6.30899857211979	2.79819349745017	9.81980364678941	7.85	5.99	11	0.335707290315408	0.756908633080628	1.17810997584585	0.342236101823068	0.771628938347937	1.20102177487281	0.349239519202275	0.787392048340498	1.22557761726609	0.709543553179141	8.91032604751932	-0.142322220510525	20.8035539459759	0.155161339887688	0.214971945453523	0.134353064885063	0.176416277881741	0.237305800116085	0.155224256038215	0.204036563733411	0.264480609972014	0.181962405164901	0.00268127818118925	0.00275059444710987	0.00310012703623456
139	9.86818893304458	0.08	0.711696979683462	0.346582505867821	1.0768114534991	0.101738101363254	7.19885685756027	3.85914749003293	10.5385662250876	8.06	5.83	10.43	0.451435933324203	0.842108956123966	1.23278197892373	0.459513252573674	0.857176394002393	1.25483953543111	0.469972331346179	0.87712078035156	1.28274972972887	0.711696979683462	8.83961282572275	1.17190714876551	22.00597414966	0.155161339887688	0.214971945453523	0.134353064885063	0.176416277881741	0.237305800116085	0.155224256038215	0.204036563733411	0.264480609972014	0.181962405164901	0.00268127818118925	0.00275059444710987	0.00310012703623456
139	9.86818893304458	0.08	0.712752986007595	0.323416933427919	1.10208903858727	0.0739622244978215	6.81122909909821	3.04834952948828	10.5741086687081	7.75	6.03	10.56	0.369737674279828	0.826141484671021	1.28254529506221	0.377181825742891	0.842774689155228	1.30836755256756	0.386085942009415	0.863600248425816	1.3407602154126	0.712752986007595	8.80729909634866	0.0559516405817496	20.801280592444	0.155161339887688	0.214971945453523	0.134353064885063	0.176416277881741	0.237305800116085	0.155224256038215	0.204036563733411	0.264480609972014	0.181962405164901	0.00268127818118925	0.00275059444710987	0.00310012703623456
139	9.86818893304458	0.08	0.712816382072228	0.324990632067344	1.10064213207711	0.101880804539441	8.01508689922515	4.29961053217573	11.7305632662746	7.99	6.07	10.61	0.506731970801748	0.944620623239657	1.38250927567757	0.516029373555671	0.961952307226411	1.40787524089715	0.527966845649547	0.986749795592884	1.44110592167384	0.712816382072228	8.96407018408068	-0.314649037023336	20.6384794291227	0.155161339887688	0.214971945453523	0.134353064885063	0.176416277881741	0.237305800116085	0.155224256038215	0.204036563733411	0.264480609972014	0.181962405164901	0.00268127818118925	0.00275059444710987	0.00310012703623456
139	9.86818893304458	0.08	0.715789029642663	0.340471493700142	1.09110656558518	0.105320138233471	7.85429362121441	4.28016057479155	11.4284266676373	8.29	6.18	11.46	0.487343447549084	0.894297880777948	1.30125231400681	0.495275851455427	0.908854210689829	1.32243256992423	0.50483190726701	0.927478402564302	1.34860407548817	0.715789029642663	9.40129148374287	-1.47744024391264	19.8073973522947	0.155161339887688	0.214971945453523	0.134353064885063	0.176416277881741	0.237305800116085	0.155224256038215	0.204036563733411	0.264480609972014	0.181962405164901	0.00268127818118925	0.00275059444710987	0.00310012703623456
139	9.86818893304458	0.08	0.721453152659957	0.343362076747444	1.09954422857247	0.101959239363864	8.20629207741114	4.40381011246104	12.0087740423612	8.49	6.09	11.32	0.490446956315622	0.913924730908547	1.33740250550147	0.497797518295691	0.927622155865831	1.35744679343597	0.507324066196335	0.946610303111125	1.38404298465025	0.721453152659957	9.45304996292157	1.14751720512336	22.6874265207761	0.155161339887688	0.214971945453523	0.134353064885063	0.176416277881741	0.237305800116085	0.155224256038215	0.204036563733411	0.264480609972014	0.181962405164901	0.00268127818118925	0.00275059444710987	0.00310012703623456
139	9.86818893304458	0.08	0.744567504504394	0.355297310942402	1.13383769806639	0.0795481887248827	6.24929173517179	2.93033461547652	9.56824885486707	7.75	5.58	10.54	0.355493401693352	0.758132523629593	1.16077164556584	0.362655176546755	0.773405871650722	1.18415656675469	0.369674723937237	0.78768791609493	1.20591815049291	0.744567504504394	8.35616855148004	0.173426743557897	20.3998719866885	0.155161339887688	0.214971945453523	0.134353064885063	0.176416277881741	0.237305800116085	0.155224256038215	0.204036563733411	0.264480609972014	0.181962405164901	0.00268127818118925	0.00275059444710987	0.00310012703623456
139	9.86818893304458	0.08	0.750372027680966	0.363849445427919	1.13689460993401	0.080192854486795	6.48833409494971	3.05750393620489	9.91916425369453	7.93	5.76	10.63	0.363301283185132	0.770962246202358	1.17862320921958	0.370149600870962	0.785495072344577	1.20084054381819	0.377910764116091	0.801910377703846	1.22629745525944	0.750372027680966	8.78174690432854	-0.71018619451151	19.9662364539826	0.155161339887688	0.214971945453523	0.134353064885063	0.176416277881741	0.237305800116085	0.155224256038215	0.204036563733411	0.264480609972014	0.181962405164901	0.00268127818118925	0.00275059444710987	0.00310012703623456
139	9.86818893304458	0.08	0.750871060252519	0.348436407146966	1.15330571335807	0.0993689367259526	7.19010191581942	3.8104758777581	10.5697279538807	8.04	5.8	11.02	0.446870014424075	0.843212514632998	1.23955501484192	0.454934258562389	0.858429180238199	1.26192410191401	0.463689332045395	0.874050606872726	1.2855861781823	0.750871060252519	8.71428436407044	-0.950475127320012	19.7306590332054	0.155161339887688	0.214971945453523	0.134353064885063	0.176416277881741	0.237305800116085	0.155224256038215	0.204036563733411	0.264480609972014	0.181962405164901	0.00268127818118925	0.00275059444710987	0.00310012703623456
139	9.86818893304458	0.08	0.75324014647559	0.36019775901873	1.14628253393245	0.108289285477032	7.94231118043803	4.3839370458289	11.5006853150472	8.37	6.33	10.33	0.494578825170289	0.896020835083681	1.29746284499707	0.502361514791001	0.910120613922265	1.31787971305353	0.516654092475921	0.935171267798899	1.35446502488554	0.75324014647559	8.68917795358051	1.23584992645916	22.0495660362364	0.155161339887688	0.214971945453523	0.134353064885063	0.176416277881741	0.237305800116085	0.155224256038215	0.204036563733411	0.264480609972014	0.181962405164901	0.00268127818118925	0.00275059444710987	0.00310012703623456
139	9.86818893304458	0.08	0.753578029862719	0.350889256555055	1.15626680317038	0.111058980358046	7.9524945763124	4.43973460167238	11.4652545509524	8.11	6.07	10.76	0.516441847268448	0.925055517470806	1.33366918767316	0.525506682442718	0.941292535902356	1.35707838936199	0.537232046684751	0.963637622633295	1.38767744531173	0.753578029862719	8.7747589749671	-0.677836584757744	20.0490573608742	0.155161339887688	0.214971945453523	0.134353064885063	0.176416277881741	0.237305800116085	0.155224256038215	0.204036563733411	0.264480609972014	0.181962405164901	0.00268127818118925	0.00275059444710987	0.00310012703623456
139	9.86818893304458	0.08	0.75413495438729	0.345776759708986	1.16249314906559	0.0909153509782638	7.02136035297257	3.55486776071188	10.4878529452333	7.58	5.52	10.87	0.440709319744315	0.870462462496378	1.30021560524844	0.450198102731544	0.88920413424035	1.32821016574916	0.457453086574374	0.902471669988354	1.34878584414435	0.75413495438729	8.46317372688429	1.35303683036467	21.7263657910667	0.155161339887688	0.214971945453523	0.134353064885063	0.176416277881741	0.237305800116085	0.155224256038215	0.204036563733411	0.264480609972014	0.181962405164901	0.00268127818118925	0.00275059444710987	0.00310012703623456
139	9.86818893304458	0.08	0.754189882717356	0.356351274585175	1.15202849084954	0.086899369211395	6.82958818979959	3.37313254335247	10.2860438362467	7.84	5.79	10.22	0.405030615303353	0.820066294825697	1.23510197434804	0.412929238068799	0.836058652096354	1.25918806612391	0.422589779111471	0.85518348833242	1.28864057634021	0.754189882717356	8.45502461952351	-0.0616103379710521	20.3479577735999	0.155161339887688	0.214971945453523	0.134353064885063	0.176416277881741	0.237305800116085	0.155224256038215	0.204036563733411	0.264480609972014	0.181962405164901	0.00268127818118925	0.00275059444710987	0.00310012703623456
139	9.86818893304458	0.08	0.767199645683647	0.361284500231815	1.17311479113548	0.110662314170487	8.4996609040133	4.73764579571288	12.2616760123137	7.86	5.82	10.76	0.567253922830949	1.01769237263312	1.4681308224353	0.57821518662568	1.03735763030582	1.49650007398596	0.590218851674624	1.06061902979878	1.5261859459641	0.767199645683647	8.62262187542007	0.0171067052963955	20.6884437597526	0.155161339887688	0.214971945453523	0.134353064885063	0.176416277881741	0.237305800116085	0.155224256038215	0.204036563733411	0.264480609972014	0.181962405164901	0.00268127818118925	0.00275059444710987	0.00310012703623456
139	9.86818893304458	0.08	0.767804539780121	0.361651373959061	1.17395770560118	0.119207132758251	8.32202436881805	4.79019089703751	11.8538578405986	8.26	5.99	10.63	0.547433883730701	0.951059825933266	1.35468576813583	0.556463789067869	0.96674752896625	1.37703126886463	0.569489225297637	0.989612534620289	1.4084352337583	0.767804539780121	8.71641980577723	-0.5799569323555	20.0838435101673	0.155161339887688	0.214971945453523	0.134353064885063	0.176416277881741	0.237305800116085	0.155224256038215	0.204036563733411	0.264480609972014	0.181962405164901	0.00268127818118925	0.00275059444710987	0.00310012703623456
139	9.86818893304458	0.08	0.769319244171943	0.373462820754049	1.16517566758984	0.0991628544374759	7.58766294834805	4.01705534472094	11.1582705519751	8.07	6.37	11.19	0.469044370560446	0.885960059352868	1.30287574814529	0.477384448087748	0.901713314364261	1.32604218064077	0.489782910270211	0.922722799100639	1.35699542687506	0.769319244171943	8.92804302765977	0.582888030287719	21.5840467317002	0.155161339887688	0.214971945453523	0.134353064885063	0.176416277881741	0.237305800116085	0.155224256038215	0.204036563733411	0.264480609972014	0.181962405164901	0.00268127818118925	0.00275059444710987	0.00310012703623456
139	9.86818893304458	0.08	0.771373510776461	0.365026792088258	1.17772022946466	0.105155404090272	7.54045485218013	4.10613281163989	10.9747768927204	7.97	6.06	10.96	0.485349012673183	0.891289319049259	1.29722962542534	0.494341201166389	0.907802470100561	1.32126373903473	0.505100928057288	0.926681556479742	1.35141062667648	0.771373510776461	8.81536632082374	-0.0401470413399335	20.7528056758446	0.155161339887688	0.214971945453523	0.134353064885063	0.176416277881741	0.237305800116085	0.155224256038215	0.204036563733411	0.264480609972014	0.181962405164901	0.00268127818118925	0.00275059444710987	0.00310012703623456
139	9.86818893304458	0.08	0.772988353248443	0.352081335283336	1.19389537121355	0.0916834282415358	8.14291464634437	4.14126980591485	12.1445594867739	8.26	5.96	10.4	0.473440523567966	0.930918765067732	1.3883970065675	0.481259787987926	0.946293663529548	1.41132753907117	0.493427125962522	0.969073570148114	1.44645834620863	0.772988353248443	8.86950413454009	-1.76029019302635	19.1698878825375	0.155161339887688	0.214971945453523	0.134353064885063	0.176416277881741	0.237305800116085	0.155224256038215	0.204036563733411	0.264480609972014	0.181962405164901	0.00268127818118925	0.00275059444710987	0.00310012703623456
139	9.86818893304458	0.08	0.775952053640653	0.36540760757106	1.18649649971025	0.0822702591842769	7.253365800683	3.47102191206858	11.0357096892974	8.09	6.02	10.81	0.404589924653437	0.845468221499425	1.28634651834541	0.411741742577958	0.860413316304522	1.30908489003108	0.420762179395845	0.880081921574547	1.33956910736892	0.775952053640653	8.76452464176175	0.212879406455844	21.0422767702089	0.155161339887688	0.214971945453523	0.134353064885063	0.176416277881741	0.237305800116085	0.155224256038215	0.204036563733411	0.264480609972014	0.181962405164901	0.00268127818118925	0.00275059444710987	0.00310012703623456
139	9.86818893304458	0.08	0.778385866716116	0.37039614851134	1.18637558492089	0.102982998189676	7.78618827025793	4.19839067975014	11.3739858607657	7.87	5.7	10.56	0.502194632385656	0.931352571576402	1.36051051076715	0.511868108245705	0.949292661010534	1.38671721377536	0.522279843412433	0.968888024351374	1.41311542114488	0.778385866716116	8.53456860822652	-0.19306284801367	20.3172899783084	0.155161339887688	0.214971945453523	0.134353064885063	0.176416277881741	0.237305800116085	0.155224256038215	0.204036563733411	0.264480609972014	0.181962405164901	0.00268127818118925	0.00275059444710987	0.00310012703623456
139	9.86818893304458	0.08	0.779074410548614	0.379431515084653	1.17871730601257	0.111440345132142	8.15891337316542	4.5619182047436	11.7559085415872	7.73	5.89	10.43	0.554829823309019	0.992303733223422	1.42977764313782	0.566096107092406	1.01245329077809	1.45881047446377	0.579288996356833	1.03549195594945	1.49239702065954	0.779074410548614	8.59611204106757	-0.679812672200614	19.8941838650869	0.155161339887688	0.214971945453523	0.134353064885063	0.176416277881741	0.237305800116085	0.155224256038215	0.204036563733411	0.264480609972014	0.181962405164901	0.00268127818118925	0.00275059444710987	0.00310012703623456
139	9.86818893304458	0.08	0.780229695601029	0.370069704785484	1.19038968641657	0.0915894727827136	7.48019759374861	3.80215434726761	11.1582408402296	7.96	5.59	10.22	0.450163743235528	0.885633102023637	1.32110246081175	0.458549870562911	0.902131614110669	1.34571335765843	0.46826060092143	0.920751282530281	1.37336593976923	0.780229695601029	8.5632077285451	-0.611557440886434	19.820594544506	0.155161339887688	0.214971945453523	0.134353064885063	0.176416277881741	0.237305800116085	0.155224256038215	0.204036563733411	0.264480609972014	0.181962405164901	0.00268127818118925	0.00275059444710987	0.00310012703623456
139	9.86818893304458	0.08	0.782934659021272	0.358889696605191	1.20697962143735	0.0837844745152223	7.4426351912851	3.59999923759429	11.2852711449759	7.95	6.13	10.49	0.42651378557154	0.881774217314631	1.33703464905772	0.434476849198354	0.898237047906499	1.36199724661464	0.44591747194311	0.920709722878865	1.3962263830048	0.782934659021272	8.74970132656776	0.536265199938502	21.3256558637838	0.155161339887688	0.214971945453523	0.134353064885063	0.176416277881741	0.237305800116085	0.155224256038215	0.204036563733411	0.264480609972014	0.181962405164901	0.00268127818118925	0.00275059444710987	0.00310012703623456
139	9.86818893304458	0.08	0.801940286536959	0.383271717628244	1.22060885544567	0.0837705470976503	7.00412203690609	3.38756253909144	10.6206815347207	7.91	5.93	10.41	0.40315841151966	0.833570061630878	1.2639817117421	0.410797533323282	0.84936470475552	1.28793187618776	0.420332977767179	0.869243724464303	1.3199019137498	0.801940286536959	8.47163084610139	-0.808675230034618	19.7050931857518	0.155161339887688	0.214971945453523	0.134353064885063	0.176416277881741	0.237305800116085	0.155224256038215	0.204036563733411	0.264480609972014	0.181962405164901	0.00268127818118925	0.00275059444710987	0.00310012703623456
139	9.86818893304458	0.08	0.808794216266983	0.380002419776012	1.23758601275795	0.118878331901738	9.08835799006252	5.22524441512094	12.9514715650041	8.17	6.3	10.56	0.603685507599896	1.0500006450614	1.4963157825229	0.614034346508854	1.06800055957524	1.52196677264163	0.630711155028805	1.0971018175591	1.56208742923266	0.808794216266983	8.85229782584195	-0.458434756523198	20.5508053033105	0.155161339887688	0.214971945453523	0.134353064885063	0.176416277881741	0.237305800116085	0.155224256038215	0.204036563733411	0.264480609972014	0.181962405164901	0.00268127818118925	0.00275059444710987	0.00310012703623456
139	9.86818893304458	0.08	0.815139105902197	0.380050260365597	1.2502279514388	0.0874570617478246	7.34949881935216	3.64292717437314	11.0560704643312	7.84	5.99	10	0.437115592173138	0.881867897661091	1.32662020314904	0.445620526764475	0.899026353964422	1.35243218116437	0.457841916492019	0.923644581497711	1.38898731726359	0.815139105902197	8.30396592094883	-0.77628077084316	19.6109123647009	0.155161339887688	0.214971945453523	0.134353064885063	0.176416277881741	0.237305800116085	0.155224256038215	0.204036563733411	0.264480609972014	0.181962405164901	0.00268127818118925	0.00275059444710987	0.00310012703623456
139	9.86818893304458	0.08	0.817185779539468	0.397590261403081	1.23678129767585	0.0896491147911342	6.93597705985329	3.48513950115003	10.3868146185566	7.64	5.58	10.06	0.428865289300725	0.85350953882208	1.27815378834343	0.437893870107233	0.871477838035443	1.30506180596365	0.447355089684865	0.891217536396018	1.33321134920989	0.817185779539468	8.13939079762326	-1.01630799080397	19.0211055995511	0.155161339887688	0.214971945453523	0.134353064885063	0.176416277881741	0.237305800116085	0.155224256038215	0.204036563733411	0.264480609972014	0.181962405164901	0.00268127818118925	0.00275059444710987	0.00310012703623456
139	9.86818893304458	0.08	0.819052536640692	0.397982220391376	1.24012285289001	0.0942157860404212	7.77118126122093	4.00914448863046	11.5332180338114	7.48	5.84	10.58	0.503367217431124	0.975708882208421	1.44805054698572	0.514620242863168	0.997521341354639	1.48042243984611	0.525321931216799	1.019919670185	1.51180364690393	0.819052536640692	8.64108408953705	0.596166262281557	21.2088683158562	0.155161339887688	0.214971945453523	0.134353064885063	0.176416277881741	0.237305800116085	0.155224256038215	0.204036563733411	0.264480609972014	0.181962405164901	0.00268127818118925	0.00275059444710987	0.00310012703623456
139	9.86818893304458	0.08	0.829958001670439	0.398001674556311	1.26191432878457	0.0969387185532159	8.5885572099707	4.49580314577008	12.6813112741713	7.61	6.17	10.61	0.555312692924127	1.0608415622221	1.56637043152007	0.567137134972378	1.08343038422222	1.59972363347206	0.581250334211348	1.11012335641964	1.64061316678707	0.829958001670439	8.64711068439833	0.528863602801851	21.2452717832718	0.155161339887688	0.214971945453523	0.134353064885063	0.176416277881741	0.237305800116085	0.155224256038215	0.204036563733411	0.264480609972014	0.181962405164901	0.00268127818118925	0.00275059444710987	0.00310012703623456
139	9.86818893304458	0.08	0.837878951731506	0.393270049099853	1.28248785436316	0.0917187374697608	8.26447448506814	4.20395266820265	12.3249963019336	7.64	5.92	10.37	0.517114512252006	1.01658606308532	1.51605761391864	0.527987824420594	1.03796171073834	1.54793559705609	0.539524090041882	1.06207967498778	1.58515651539267	0.837878951731506	8.51927735195836	0.800380580075309	21.4203018340705	0.155161339887688	0.214971945453523	0.134353064885063	0.176416277881741	0.237305800116085	0.155224256038215	0.204036563733411	0.264480609972014	0.181962405164901	0.00268127818118925	0.00275059444710987	0.00310012703623456
139	9.86818893304458	0.08	0.851210096470288	0.390721110598346	1.31169908234223	0.0890585306344063	8.19371661506578	4.10229839438623	12.2851348357453	8.58	6.12	10.22	0.452362187030597	0.903524612683532	1.35468703833647	0.458885219721677	0.916553377586315	1.37422153545095	0.471339748778151	0.94121963940557	1.41086085917611	0.851210096470288	8.68699995504306	0.347465643000902	21.170821974423	0.155161339887688	0.214971945453523	0.134353064885063	0.176416277881741	0.237305800116085	0.155224256038215	0.204036563733411	0.264480609972014	0.181962405164901	0.00268127818118925	0.00275059444710987	0.00310012703623456
139	9.86818893304458	0.08	0.853052644699746	0.410293407703394	1.2958118816961	0.0821980589638632	7.23725097719294	3.46150472530532	11.0129972290806	7.51	5.92	10.39	0.432732376558214	0.904748964291164	1.37676555202411	0.442283952103197	0.924719224317478	1.40715449653176	0.452940093260126	0.947168015192035	2.43528557245874	0.853052644699746	8.31895249280727	-0.172708706527259	20.1597030883211	0.155161339887688	0.214971945453523	0.134353064885063	0.176416277881741	0.237305800116085	0.155224256038215	0.204036563733411	0.264480609972014	0.181962405164901	0.00268127818118925	0.00275059444710987	0.00310012703623456
139	9.86818893304458	0.08	0.890108092629833	0.419620084771689	1.36059610048798	0.105388360219609	8.37471133333972	4.56513871524665	12.1842839514328	8.38	5.93	10.54	0.51444093561128	0.943737880167549	1.37303482472382	0.522502337611027	0.958526459201175	1.39455058079132	0.53493335582322	0.981555361685357	1.42586196662	0.890108092629833	8.59336158381675	0.394482713338082	21.0713336152484	0.155161339887688	0.214971945453523	0.134353064885063	0.176416277881741	0.237305800116085	0.155224256038215	0.204036563733411	0.264480609972014	0.181962405164901	0.00268127818118925	0.00275059444710987	0.00310012703623456
139	9.86818893304458	0.08	0.905306839970056	0.435535236939712	1.3750784430004	0.0910274235728686	8.09939416811088	4.10337777109899	12.0954105651228	8.24	5.88	10.63	0.470231167937946	0.92815913905985	1.38608711018175	0.478064061550387	0.943619985314579	1.40917590907877	0.488680652229862	0.963984115609928	1.44130287729004	0.905306839970056	8.53573150574716	-0.808037703409237	19.8661891222605	0.155161339887688	0.214971945453523	0.134353064885063	0.176416277881741	0.237305800116085	0.155224256038215	0.204036563733411	0.264480609972014	0.181962405164901	0.00268127818118925	0.00275059444710987	0.00310012703623456
139	9.86818893304458	0.08	0.91000776903051	0.441800898345025	1.37821463971599	0.111113977932564	9.21244036250238	5.14427271699752	13.2806080080072	7.77	6	10.4	0.622873181682245	1.1154505904576	1.60802799923295	0.635345736044361	1.13778662696853	1.6402275178927	0.650624069594621	1.16671900949182	1.68016552227891	0.91000776903051	8.53101987020823	-1.08301415556756	19.4541846085374	0.155161339887688	0.214971945453523	0.134353064885063	0.176416277881741	0.237305800116085	0.155224256038215	0.204036563733411	0.264480609972014	0.181962405164901	0.00268127818118925	0.00275059444710987	0.00310012703623456
139	9.86818893304458	0.08	0.91942468662148	0.437613224793424	1.40123614844954	0.0852695811275577	8.40893386409205	4.10886021175069	12.7090075164334	7.69	5.96	10.05	0.502443327603396	1.02826878855319	1.55409424950299	0.512818722239838	1.04950241608381	1.58618610992778	0.525736319962575	1.07714717768233	1.62608204352046	0.91942468662148	8.40141355832294	0.702964625944311	21.2153862713817	0.155161339887688	0.214971945453523	0.134353064885063	0.176416277881741	0.237305800116085	0.155224256038215	0.204036563733411	0.264480609972014	0.181962405164901	0.00268127818118925	0.00275059444710987	0.00310012703623456
139	9.86818893304458	0.09	0.597155772055049	0.293760884733755	0.900550659376342	0.0844065012710585	6.0565815236836	2.94216690202524	9.17099614534196	9.03	6.59	11.9	0.308991545392695	0.636072849406212	0.963154153419729	0.312610955499906	0.643523566211869	0.974436176923832	0.319641358820868	0.658125658489307	0.994734404754718	0.597155772055049	9.72634307921955	-0.216372717622466	21.5274438309406	0.155161339887688	0.214971945453523	0.134353064885063	0.176416277881741	0.237305800116085	0.155224256038215	0.204036563733411	0.264480609972014	0.181962405164901	0.00268127818118925	0.00275059444710987	0.00310012703623456
139	9.86818893304458	0.09	0.602591953974566	0.303953675846372	0.90123023210276	0.137007797280259	8.30481153423804	5.05059807763931	11.5590249908368	7.78	6	10.35	0.610437433900335	1.00375594415854	1.39707445441675	0.622592208861263	1.02374231284991	1.42489241683855	0.638555531703159	1.04962503353802	1.4588875376355	0.602591953974566	8.90472160813538	-0.273799704315499	20.4660938840062	0.155161339887688	0.214971945453523	0.134353064885063	0.176416277881741	0.237305800116085	0.155224256038215	0.204036563733411	0.264480609972014	0.181962405164901	0.00268127818118925	0.00275059444710987	0.00310012703623456
139	9.86818893304458	0.09	0.609429458261747	0.312910972067486	0.905947944456009	0.100158142259829	6.10228495414718	3.24654991276508	8.95801999552927	8.21	5.91	10.87	0.373186755094242	0.701449841182031	1.02971292726982	0.379471301870684	0.713262410299397	1.04705351872811	0.38729369687475	0.728324051640398	1.06934495933867	0.609429458261747	9.25534337336679	0.648000795304779	21.6409365543033	0.155161339887688	0.214971945453523	0.134353064885063	0.176416277881741	0.237305800116085	0.155224256038215	0.204036563733411	0.264480609972014	0.181962405164901	0.00268127818118925	0.00275059444710987	0.00310012703623456
139	9.86818893304458	0.09	0.628945809895193	0.307678758892115	0.950212860898271	0.106605870924483	7.22390975978571	3.95886785490037	10.4889516646711	7.67	6.1	10.28	0.485217004473336	0.885395517784246	1.28557403109516	0.495307857380432	0.903808714049412	1.31230957071839	0.508675317340648	0.927759459243578	1.34767483518686	0.628945809895193	8.70268626242049	-0.156293797133807	20.4642376867619	0.155161339887688	0.214971945453523	0.134353064885063	0.176416277881741	0.237305800116085	0.155224256038215	0.204036563733411	0.264480609972014	0.181962405164901	0.00268127818118925	0.00275059444710987	0.00310012703623456
139	9.86818893304458	0.09	0.65268107419011	0.321891068182325	0.983471080197894	0.0950693189346148	6.50171370173195	3.36986503546046	9.63356236800345	7.92	5.58	11.18	0.400637955313666	0.772978518749732	1.1453190821858	0.408203731017687	0.787575693129548	1.16694765524141	0.414172896886951	0.799292741109489	1.18411259140549	0.65268107419011	9.01537481045526	-0.917114693330716	19.958817289775	0.155161339887688	0.214971945453523	0.134353064885063	0.176416277881741	0.237305800116085	0.155224256038215	0.204036563733411	0.264480609972014	0.181962405164901	0.00268127818118925	0.00275059444710987	0.00310012703623456
139	9.86818893304458	0.09	0.664177838908458	0.337183643613631	0.991172034203285	0.101991596521875	7.03875869628769	3.77784320588705	10.2996741866883	7.81	6.22	11.35	0.455182005964886	0.848080803852928	1.24097960174097	0.464156110536426	0.864801073369644	1.26544603620286	0.473820793634558	0.883055662030462	1.29229959276484	0.664177838908458	9.22908725900994	0.677197113395612	21.8847345182963	0.155161339887688	0.214971945453523	0.134353064885063	0.176416277881741	0.237305800116085	0.155224256038215	0.204036563733411	0.264480609972014	0.181962405164901	0.00268127818118925	0.00275059444710987	0.00310012703623456
139	9.86818893304458	0.09	0.674874690594879	0.343292185703645	1.00645719548611	0.0992809423006294	6.69523791873317	3.54666898041307	9.84380685705327	9.05	6.16	11.58	0.37181109841406	0.701887821630797	1.03196454484753	0.376130401372839	0.710041602294235	1.04395280321563	0.383628774778665	0.724042026429581	1.06400897756162	0.674874690594879	9.62411361683655	-0.605317052641943	20.9197246103138	0.155161339887688	0.214971945453523	0.134353064885063	0.176416277881741	0.237305800116085	0.155224256038215	0.204036563733411	0.264480609972014	0.181962405164901	0.00268127818118925	0.00275059444710987	0.00310012703623456
139	9.86818893304458	0.09	0.68158190181076	0.343323767684197	1.01984003593732	0.0821732723092272	6.39755978030238	3.05934040422628	9.73577915637848	8.42	6.03	11.78	0.343439414257718	0.718185586863931	1.09293175947014	0.34874484392818	0.729280070965823	1.10981529800347	0.35432502906509	0.740925268763952	1.12699279406912	0.68158190181076	9.40585135701647	0.0484198798988673	21.3708882541139	0.155161339887688	0.214971945453523	0.134353064885063	0.176416277881741	0.237305800116085	0.155224256038215	0.204036563733411	0.264480609972014	0.181962405164901	0.00268127818118925	0.00275059444710987	0.00310012703623456
139	9.86818893304458	0.09	0.693649549902081	0.350241217595187	1.03705788220897	0.106591552310883	7.27508672745877	3.98666680716967	10.5635066477479	8.28	5.75	11.18	0.454665162430702	0.829697752189581	1.20473034194846	0.462109321604003	0.843282259302485	1.22445519700097	0.470077888123906	0.857695132043055	1.24402522660327	0.693649549902081	9.13357398103899	1.10040419467402	22.1638680365423	0.155161339887688	0.214971945453523	0.134353064885063	0.176416277881741	0.237305800116085	0.155224256038215	0.204036563733411	0.264480609972014	0.181962405164901	0.00268127818118925	0.00275059444710987	0.00310012703623456
139	9.86818893304458	0.09	0.69665853804105	0.346778416199427	1.04653865988267	0.124302498266168	7.55063566962951	4.42163177570068	10.6796395635583	8.93	6.5	11.04	0.469168824470183	0.801179980791445	1.13319113711271	0.474926806110059	0.811012645237645	1.14709848436523	0.487416308550965	0.833486744713394	1.17681839544092	0.69665853804105	9.11412559057345	0.281544861417066	21.3805512836869	0.155161339887688	0.214971945453523	0.134353064885063	0.176416277881741	0.237305800116085	0.155224256038215	0.204036563733411	0.264480609972014	0.181962405164901	0.00268127818118925	0.00275059444710987	0.00310012703623456
139	9.86818893304458	0.09	0.699650306812155	0.348767236520686	1.05053337710362	0.101714975945788	7.50030779140235	4.02030832941703	10.9803072533877	8.53	6.21	11.22	0.445454267833239	0.831041761472943	1.21662925511265	0.451999795659441	0.843253131679173	1.23450646769891	0.461455254247849	0.862211386120581	1.26167384678032	0.699650306812155	9.14654406894954	0.554780650694358	21.7433670730621	0.155161339887688	0.214971945453523	0.134353064885063	0.176416277881741	0.237305800116085	0.155224256038215	0.204036563733411	0.264480609972014	0.181962405164901	0.00268127818118925	0.00275059444710987	0.00310012703623456
139	9.86818893304458	0.09	0.70805048127413	0.35519157019259	1.06090939235567	0.110126435723235	7.09463525743806	3.9459163260437	10.2433541888324	8.01	5.74	11.22	0.464106029281304	0.834448256491551	1.2047904837018	0.472563872767976	0.849655196944493	1.22674652112101	0.480166765729506	0.863270451270919	1.24688632518545	0.70805048127413	8.77087837646962	0.859627731890459	21.5384897909404	0.155161339887688	0.214971945453523	0.134353064885063	0.176416277881741	0.237305800116085	0.155224256038215	0.204036563733411	0.264480609972014	0.181962405164901	0.00268127818118925	0.00275059444710987	0.00310012703623456
139	9.86818893304458	0.09	0.715421941576013	0.369293654306445	1.06155022884558	0.127761391767885	8.12916812487422	4.81290178300531	11.4454344667431	7.17	5.51	10.29	0.62840178422347	1.06139372549874	1.494385666774	0.644096235950179	1.08790223169029	1.5317082274304	0.656942247451034	1.10890593578363	1.56073042994292	0.715421941576013	8.56272050150255	1.03777941394116	21.2337942813513	0.155161339887688	0.214971945453523	0.134353064885063	0.176416277881741	0.237305800116085	0.155224256038215	0.204036563733411	0.264480609972014	0.181962405164901	0.00268127818118925	0.00275059444710987	0.00310012703623456
139	9.86818893304458	0.09	0.716194117777058	0.353710709495602	1.07867752605851	0.116869135355135	8.15048274706478	4.65238927420514	11.6485762199244	7.65	5.96	11	0.57123995290486	1.00075060494172	1.43026125697858	0.583185135157312	1.02167727210583	1.46016940905434	0.595647135011229	1.04164828634266	1.48918275783063	0.716194117777058	8.63836072105878	1.07551773178198	21.6589219188125	0.155161339887688	0.214971945453523	0.134353064885063	0.176416277881741	0.237305800116085	0.155224256038215	0.204036563733411	0.264480609972014	0.181962405164901	0.00268127818118925	0.00275059444710987	0.00310012703623456
139	9.86818893304458	0.09	0.718878638170929	0.352373817530405	1.08538345881145	0.097636303974169	7.33298712990973	3.85240788505767	10.8135663747618	7.75	6.05	10.45	0.46730008405984	0.889497063773465	1.31169404348709	0.476710871874419	0.907410324255121	1.33810977663582	0.488292540493034	0.930500669433997	1.37145063722368	0.718878638170929	8.7529796185047	0.55121624555582	21.2657396469312	0.155161339887688	0.214971945453523	0.134353064885063	0.176416277881741	0.237305800116085	0.155224256038215	0.204036563733411	0.264480609972014	0.181962405164901	0.00268127818118925	0.00275059444710987	0.00310012703623456
139	9.86818893304458	0.09	0.720120858909434	0.372750259249562	1.06749145856931	0.128669259584207	8.10092684022428	4.80957516229191	11.3922785181566	7.82	5.91	11.61	0.578704917880577	0.974731872075487	1.3707588262704	0.590065040387906	0.99386610290098	1.39766716541405	0.599379132313645	1.0090880654554	1.4189667973357	0.720120858909434	9.10649937442821	-0.475457762109824	20.5560871320071	0.155161339887688	0.214971945453523	0.134353064885063	0.176416277881741	0.237305800116085	0.155224256038215	0.204036563733411	0.264480609972014	0.181962405164901	0.00268127818118925	0.00275059444710987	0.00310012703623456
139	9.86818893304458	0.09	0.720712885434169	0.372760217483674	1.06866555338466	0.101613532066346	6.89515780212915	3.69415909722223	10.0961565070361	7.63	5.63	11.22	0.455000220905188	0.849259125169768	1.24351802943435	0.464605564142585	0.867187523926407	1.26976948371023	0.471377147182644	0.879510343684229	1.28886253130809	0.720712885434169	8.79676519056417	-0.500749815446796	20.111664950524	0.155161339887688	0.214971945453523	0.134353064885063	0.176416277881741	0.237305800116085	0.155224256038215	0.204036563733411	0.264480609972014	0.181962405164901	0.00268127818118925	0.00275059444710987	0.00310012703623456
139	9.86818893304458	0.09	0.721383888255057	0.35649278414283	1.08627499236728	0.0878948047418391	6.77648385550631	3.36823944301428	10.1847282679983	7.55	6.01	10.66	0.419140055158831	0.843258285235808	1.26737651531279	0.428266152261226	0.861618871151525	1.29497159004182	0.438445537122427	0.88220770541851	1.32511781449765	0.721383888255057	8.7509866485157	-0.692813135810992	20.0026924703829	0.155161339887688	0.214971945453523	0.134353064885063	0.176416277881741	0.237305800116085	0.155224256038215	0.204036563733411	0.264480609972014	0.181962405164901	0.00268127818118925	0.00275059444710987	0.00310012703623456
139	9.86818893304458	0.09	0.721720937519278	0.365519349262562	1.07792252577599	0.108599648865301	8.25258858413262	4.56113130948079	11.9440458587844	8.02	6.15	10.37	0.53586269186093	0.969552076766999	1.40324146167307	0.545591455535966	0.987154614075109	1.42871777261425	0.55963939394901	1.01293926204092	1.46621301599384	0.721720937519278	9.11334166356348	0.139620206592955	21.1781301076283	0.155161339887688	0.214971945453523	0.134353064885063	0.176416277881741	0.237305800116085	0.155224256038215	0.204036563733411	0.264480609972014	0.181962405164901	0.00268127818118925	0.00275059444710987	0.00310012703623456
139	9.86818893304458	0.09	0.723130053128133	0.365771855890408	1.08048825036586	0.118152649494802	7.55207565872923	4.33080832499605	10.7733429924624	8.38	6.21	11.07	0.488375614461355	0.85163076116833	1.21488590787531	0.49604847059341	0.865010709131711	1.23397294767001	0.507648536146606	0.884512601848071	1.26338429947772	0.723130053128133	9.09621183274673	-0.140336561702664	20.7978107738994	0.155161339887688	0.214971945453523	0.134353064885063	0.176416277881741	0.237305800116085	0.155224256038215	0.204036563733411	0.264480609972014	0.181962405164901	0.00268127818118925	0.00275059444710987	0.00310012703623456
139	9.86818893304458	0.09	0.724415435589435	0.369206963663127	1.07962390751574	0.127576265646895	7.89731495720189	4.67295355649693	11.1216763579068	7.9	6	10.29	0.557059869430425	0.941433974406485	1.32580807938255	0.56767246249927	0.959369309941923	1.35106615738458	0.581858915679956	0.984101947427563	1.38644025409493	0.724415435589435	8.50881238247627	-0.163923125581867	20.388595286847	0.155161339887688	0.214971945453523	0.134353064885063	0.176416277881741	0.237305800116085	0.155224256038215	0.204036563733411	0.264480609972014	0.181962405164901	0.00268127818118925	0.00275059444710987	0.00310012703623456
139	9.86818893304458	0.09	0.725611860470688	0.375080987341854	1.07614273359952	0.11511986850789	7.12860814590978	4.0428826878673	10.2143336039523	7.88	6.24	10.8	0.482813239404141	0.851319876705366	1.21982651400659	0.49206495848417	0.867632959495398	1.24320096050663	0.504054551781709	0.889142264411181	1.27367592149224	0.725611860470688	8.93196997610128	1.78799416016672	22.813405060075	0.155161339887688	0.214971945453523	0.134353064885063	0.176416277881741	0.237305800116085	0.155224256038215	0.204036563733411	0.264480609972014	0.181962405164901	0.00268127818118925	0.00275059444710987	0.00310012703623456
139	9.86818893304458	0.09	0.727054771977679	0.361698753788586	1.09241079016677	0.0794911163776079	6.96386871179088	3.26396237241341	10.6637750511684	7.78	6.1	10.6	0.394573410470148	0.841847152069331	1.28912089366851	0.402434808803178	0.858619939140964	1.31480506947875	0.412473665021895	0.880042260029357	1.34600865978244	0.727054771977679	8.6883725049449	-0.289457346405676	20.4236721694499	0.155161339887688	0.214971945453523	0.134353064885063	0.176416277881741	0.237305800116085	0.155224256038215	0.204036563733411	0.264480609972014	0.181962405164901	0.00268127818118925	0.00275059444710987	0.00310012703623456
139	9.86818893304458	0.09	0.738965573435105	0.382351341770576	1.09557980509963	0.109955683583935	7.50395352476871	4.17066757785202	10.8372394716854	8.47	5.91	11.49	0.465695085067267	0.837888469849652	1.21008185463204	0.472744693789299	0.850572275314958	1.22839985684062	0.480224392884765	0.865150817480893	1.24912016526718	0.738965573435105	9.20517460647621	0.306503192628554	21.4756562635131	0.155161339887688	0.214971945453523	0.134353064885063	0.176416277881741	0.237305800116085	0.155224256038215	0.204036563733411	0.264480609972014	0.181962405164901	0.00268127818118925	0.00275059444710987	0.00310012703623456
139	9.86818893304458	0.09	0.739933013192186	0.383200340524179	1.09666568586019	0.117631823587739	7.76567827980375	4.4449957349679	11.0863608246396	7.48	5.48	10.5	0.557931850009374	0.974740923853734	1.39154999769809	0.570394308009491	0.996513597029353	1.42263288604921	0.580980265172255	1.015156620367	1.44887421115995	0.739933013192186	8.40195002529932	-0.777396933313729	19.4285214644316	0.155161339887688	0.214971945453523	0.134353064885063	0.176416277881741	0.237305800116085	0.155224256038215	0.204036563733411	0.264480609972014	0.181962405164901	0.00268127818118925	0.00275059444710987	0.00310012703623456
139	9.86818893304458	0.09	0.742124322017446	0.372764816870965	1.11148382716393	0.0904306965388298	6.71763335758499	3.391331043954	10.043935671216	8.1	5.75	10.9	0.394644339529657	0.781721378788074	1.16879841804649	0.401580717996306	0.795461130751088	1.18934154350587	0.408982226176551	0.809860079408401	1.21011600786619	0.742124322017446	8.8166506384854	-0.416257138633419	20.3218593957122	0.155161339887688	0.214971945453523	0.134353064885063	0.176416277881741	0.237305800116085	0.155224256038215	0.204036563733411	0.264480609972014	0.181962405164901	0.00268127818118925	0.00275059444710987	0.00310012703623456
139	9.86818893304458	0.09	0.742422758715327	0.379798276391115	1.10504724103954	0.101735084829371	7.27598787610109	3.90044000767837	10.6515357445238	7.5	5.7	10.85	0.488276524763975	0.910844434826239	1.3334123448885	0.499097974043412	0.931031063412764	1.36296415278212	0.507878041682724	0.948305700133646	1.38750864788887	0.742422758715327	8.6166484913167	-0.361212556010159	20.0588463784622	0.155161339887688	0.214971945453523	0.134353064885063	0.176416277881741	0.237305800116085	0.155224256038215	0.204036563733411	0.264480609972014	0.181962405164901	0.00268127818118925	0.00275059444710987	0.00310012703623456
139	9.86818893304458	0.09	0.749778367013189	0.373889988859469	1.12566674516691	0.114055422577049	7.90022263475771	4.46250580752692	11.3379394619885	7.93	5.79	10.05	0.530224961301358	0.938686787526663	1.34714861375197	0.540218434329268	0.956378789558744	1.37253914478822	0.553518169271717	0.979483851484318	1.40678496858546	0.749778367013189	8.5665759382666	-0.527739586946241	19.9958979917245	0.155161339887688	0.214971945453523	0.134353064885063	0.176416277881741	0.237305800116085	0.155224256038215	0.204036563733411	0.264480609972014	0.181962405164901	0.00268127818118925	0.00275059444710987	0.00310012703623456
139	9.86818893304458	0.09	0.754414554717706	0.370614669607631	1.13821443982778	0.106674493894142	8.12757930362579	4.4554222362199	11.7997363710317	7.81	6.19	10.82	0.536612946005686	0.978889102486901	1.42116525896812	0.547179422581926	0.998164464457118	1.44914950633231	0.56032018830679	1.02123140648263	1.48328619401901	0.754414554717706	8.88663776212646	0.998773375560893	21.9472494364434	0.155161339887688	0.214971945453523	0.134353064885063	0.176416277881741	0.237305800116085	0.155224256038215	0.204036563733411	0.264480609972014	0.181962405164901	0.00268127818118925	0.00275059444710987	0.00310012703623456
139	9.86818893304458	0.09	0.754748575173431	0.368929887435781	1.14056726291108	0.082633311610221	7.15690658674926	3.43380647472135	10.8800066987772	8.07	6.07	10.4	0.401183493440106	0.83616616365358	1.27114883386705	0.408331553557899	0.851064498465433	1.29379744337297	0.418651607386219	0.872558338428095	1.32620280120751	0.754748575173431	8.83490400704745	-0.842787756681253	19.9561911915546	0.155161339887688	0.214971945453523	0.134353064885063	0.176416277881741	0.237305800116085	0.155224256038215	0.204036563733411	0.264480609972014	0.181962405164901	0.00268127818118925	0.00275059444710987	0.00310012703623456
139	9.86818893304458	0.09	0.755292996312763	0.386104045745275	1.12448194688025	0.108059208864256	7.44241888208746	4.10403178989535	10.7808059742796	8.17	5.78	10.61	0.473884561149982	0.859361619594638	1.24483867803929	0.481992424320289	0.874064749843446	1.2661370753666	0.492344010358951	0.892635433016599	1.29294446137056	0.755292996312763	8.83057858239701	0.890490439613745	21.6839463373349	0.155161339887688	0.214971945453523	0.134353064885063	0.176416277881741	0.237305800116085	0.155224256038215	0.204036563733411	0.264480609972014	0.181962405164901	0.00268127818118925	0.00275059444710987	0.00310012703623456
139	9.86818893304458	0.09	0.756005963683851	0.38229132853745	1.12972059883025	0.115865255209869	8.20219926949003	4.66468341238774	11.7397151265923	7.92	5.72	10.99	0.554697667840898	0.975358969457594	1.39602027107429	0.565180219171905	0.993791083122853	1.4224019470738	0.574647422081116	1.01181858298975	1.44810181009592	0.756005963683851	8.86368969703347	-0.393884320744046	20.4984820639049	0.155161339887688	0.214971945453523	0.134353064885063	0.176416277881741	0.237305800116085	0.155224256038215	0.204036563733411	0.264480609972014	0.181962405164901	0.00268127818118925	0.00275059444710987	0.00310012703623456
139	9.86818893304458	0.09	0.759504159429611	0.375063635722835	1.14394468313639	0.0903798498625304	6.56558512300743	3.31356573365	9.81760451236487	7.87	5.82	11.18	0.396144877722913	0.784931739642345	1.17371860156178	0.403762496770046	0.800025487679599	1.19628847858915	0.410708501214335	0.814114275470813	1.21790044083055	0.759504159429611	8.61431040088216	0.38866869547122	20.9766180029754	0.155161339887688	0.214971945453523	0.134353064885063	0.176416277881741	0.237305800116085	0.155224256038215	0.204036563733411	0.264480609972014	0.181962405164901	0.00268127818118925	0.00275059444710987	0.00310012703623456
139	9.86818893304458	0.09	0.771940351544566	0.388991162976656	1.15488954011248	0.0850486075402706	7.29797574027232	3.56071598356436	11.0352354969803	7.82	6.02	10.91	0.428270725099798	0.877775530672472	1.32728033624515	0.436667336005955	0.894985064647239	1.35330279328852	0.445656593113936	0.913971646628921	1.38277643802174	0.771940351544566	8.99984118193827	-0.13917761414886	20.895593361297	0.155161339887688	0.214971945453523	0.134353064885063	0.176416277881741	0.237305800116085	0.155224256038215	0.204036563733411	0.264480609972014	0.181962405164901	0.00268127818118925	0.00275059444710987	0.00310012703623456
139	9.86818893304458	0.09	0.775087816151004	0.395185242584653	1.15499038971736	0.084705255567707	7.05177136613083	3.43260130709689	10.6709414251648	7.7	5.92	10.02	0.418986129866023	0.860744994557503	1.30250385924898	0.427589695265658	0.878419746357647	1.32924979744963	0.439005333577335	0.902407831275113	1.36517761421263	0.775087816151004	8.6862379168592	0.894470017705242	21.4830125200708	0.155161339887688	0.214971945453523	0.134353064885063	0.176416277881741	0.237305800116085	0.155224256038215	0.204036563733411	0.264480609972014	0.181962405164901	0.00268127818118925	0.00275059444710987	0.00310012703623456
139	9.86818893304458	0.09	0.777212755546655	0.391456359273204	1.16296915182011	0.102413353605327	7.72542199960224	4.15460518528705	11.2962388139174	8.31	5.62	10.33	0.472183013154912	0.878016772949605	1.2838505327443	0.479817779453908	0.892213498967509	1.30460921848111	0.489888383406279	0.911067768971654	1.33111980715765	0.777212755546655	8.58213142324548	0.605259916322117	21.0894355740285	0.155161339887688	0.214971945453523	0.134353064885063	0.176416277881741	0.237305800116085	0.155224256038215	0.204036563733411	0.264480609972014	0.181962405164901	0.00268127818118925	0.00275059444710987	0.00310012703623456
139	9.86818893304458	0.09	0.781073120191972	0.385749765058011	1.17639647532593	0.110502146497476	8.17753391945135	4.55514638365639	11.7999214552463	7.99	5.84	11.49	0.536936234735026	0.963923857174418	1.39091147961381	0.546793204127016	0.981619381040611	1.41644555795421	0.555064639768902	0.99738021006133	1.43825471964757	0.781073120191972	9.0002485856925	0.188683556991821	21.145472605109	0.155161339887688	0.214971945453523	0.134353064885063	0.176416277881741	0.237305800116085	0.155224256038215	0.204036563733411	0.264480609972014	0.181962405164901	0.00268127818118925	0.00275059444710987	0.00310012703623456
139	9.86818893304458	0.09	0.781766505067924	0.383079692837236	1.18045331729861	0.108728417985866	8.25790893190228	4.56652645841187	11.9492914053927	7.8	5.96	11.19	0.550976952956439	0.996362890378092	1.44174882779974	0.561887932827533	1.01609383444551	1.47029973606349	0.572963021301928	1.03568114269616	1.4981961812648	0.781766505067924	8.93801879214559	-0.138413218020604	20.8104236884106	0.155161339887688	0.214971945453523	0.134353064885063	0.176416277881741	0.237305800116085	0.155224256038215	0.204036563733411	0.264480609972014	0.181962405164901	0.00268127818118925	0.00275059444710987	0.00310012703623456
139	9.86818893304458	0.09	0.786631466822879	0.383853362331494	1.18940957131427	0.120983094195538	8.78669491017191	5.08886203810027	12.4845277822436	7.87	6.17	10.7	0.608612820303532	1.05086267428519	1.49311252826684	0.620330172364558	1.07109446617588	1.52185875998721	0.635437092685331	1.0985129718406	1.55864655358623	0.786631466822879	8.74639342327131	-0.099874642212945	20.6631036998845	0.155161339887688	0.214971945453523	0.134353064885063	0.176416277881741	0.237305800116085	0.155224256038215	0.204036563733411	0.264480609972014	0.181962405164901	0.00268127818118925	0.00275059444710987	0.00310012703623456
139	9.86818893304458	0.09	0.786969443056504	0.394116379978502	1.17982250613451	0.134271214316816	8.54237052949872	5.15577494692185	11.9289661120756	8.32	5.92	11.24	0.585022430034883	0.969297228229357	1.35357202642383	0.594426111518351	0.984877763144118	1.37532941476989	0.605361513685644	1.00281345171387	1.40133744789268	0.786969443056504	8.94617459973725	-0.486820651181717	20.4045636526	0.155161339887688	0.214971945453523	0.134353064885063	0.176416277881741	0.237305800116085	0.155224256038215	0.204036563733411	0.264480609972014	0.181962405164901	0.00268127818118925	0.00275059444710987	0.00310012703623456
139	9.86818893304458	0.09	0.788525029124406	0.404706046288783	1.17234401196003	0.117260541195235	7.99032824532117	4.5674582445003	11.413198246142	8.73	5.99	11.77	0.495448124782039	0.866738771023059	1.23802941726408	0.502132870740844	0.878433090180056	1.25473330961927	0.509765628166129	0.892537924133775	1.27414465992293	0.788525029124406	9.33427740872889	0.203325860002298	21.4169578760599	0.155161339887688	0.214971945453523	0.134353064885063	0.176416277881741	0.237305800116085	0.155224256038215	0.204036563733411	0.264480609972014	0.181962405164901	0.00268127818118925	0.00275059444710987	0.00310012703623456
139	9.86818893304458	0.09	0.791784011748246	0.406967195437428	1.17660082805906	0.108736710699827	7.5080120769731	4.15198591571659	10.8640382382296	8.15	6.18	11.04	0.48046286484371	0.868818214948371	1.25717356505303	0.488745732792152	0.88379607707297	1.27884642135379	0.500119069870061	0.903122391958796	1.30738779435264	0.791784011748246	8.83227905633064	0.324072396816964	21.2153368948525	0.155161339887688	0.214971945453523	0.134353064885063	0.176416277881741	0.237305800116085	0.155224256038215	0.204036563733411	0.264480609972014	0.181962405164901	0.00268127818118925	0.00275059444710987	0.00310012703623456
139	9.86818893304458	0.09	0.793325847240747	0.387408203152352	1.19924349132914	0.130379758087123	8.89599321189273	5.30892496950134	12.4830614542841	8.53	5.96	10.62	0.588263550053608	0.985734132266774	1.38320471447994	0.596909199093149	1.00022136567278	1.40353353225242	0.610755349752989	1.02258912592308	1.43640986259208	0.793325847240747	8.79414920405153	-1.63133943084234	19.0739964781933	0.155161339887688	0.214971945453523	0.134353064885063	0.176416277881741	0.237305800116085	0.155224256038215	0.204036563733411	0.264480609972014	0.181962405164901	0.00268127818118925	0.00275059444710987	0.00310012703623456
139	9.86818893304458	0.09	0.79778157292324	0.408990018479182	1.1865731273673	0.0972439776073697	7.20148014562065	3.77568752866893	10.6272727625724	7.1	5.53	10.07	0.49766014576639	0.949201869008157	1.40074359224992	0.510412676347443	0.973525146580401	1.43663761681336	0.521296512274911	0.99450044966849	1.46823009757751	0.79778157292324	8.22367732021289	-0.516685196353233	19.4202734333885	0.155161339887688	0.214971945453523	0.134353064885063	0.176416277881741	0.237305800116085	0.155224256038215	0.204036563733411	0.264480609972014	0.181962405164901	0.00268127818118925	0.00275059444710987	0.00310012703623456
139	9.86818893304458	0.09	0.808027478720212	0.405000953847209	1.21105400359321	0.101016402706413	8.28064651503408	4.4238241058853	12.1374689241829	8.22	6.22	10.23	0.507694604573481	0.950317973192038	1.39294134181059	0.516195634517733	0.966230455763039	1.41626527700835	0.530541794869822	0.993433161455562	1.45567571153708	0.808027478720212	8.65196306002165	0.421905562998852	21.1563098160689	0.155161339887688	0.214971945453523	0.134353064885063	0.176416277881741	0.237305800116085	0.155224256038215	0.204036563733411	0.264480609972014	0.181962405164901	0.00268127818118925	0.00275059444710987	0.00310012703623456
139	9.86818893304458	0.09	0.808371179408686	0.406363469256356	1.21037888956101	0.133093827236786	9.82360674986393	5.90922190643656	13.7379915932913	7.61	5.89	10.11	0.729345023156853	1.21247751495999	1.69561000676312	0.744839788905211	1.23823631836985	1.73163284783448	0.762966061264637	1.26897666380232	1.77534405676095	0.808371179408686	8.64217798819679	0.705655431828844	21.3259933828552	0.155161339887688	0.214971945453523	0.134353064885063	0.176416277881741	0.237305800116085	0.155224256038215	0.204036563733411	0.264480609972014	0.181962405164901	0.00268127818118925	0.00275059444710987	0.00310012703623456
139	9.86818893304458	0.09	0.810701642986301	0.402029356110822	1.21937392986178	0.106576633048453	8.04779652259773	4.40981822143911	11.6857748237563	8.48	6.07	11.51	0.491344364462918	0.896689901751149	1.30203543903938	0.498721524958113	0.910153016010878	1.32158450706364	0.508237679330218	0.927508261540099	1.34580112106225	0.810701642986301	9.08937062736254	-0.106116240557444	20.9769298907762	0.155161339887688	0.214971945453523	0.134353064885063	0.176416277881741	0.237305800116085	0.155224256038215	0.204036563733411	0.264480609972014	0.181962405164901	0.00268127818118925	0.00275059444710987	0.00310012703623456
139	9.86818893304458	0.09	0.814349226298736	0.397412181413759	1.23128627118371	0.089609040559234	6.9681934817647	3.50047592707301	10.4359110364564	8.07	5.88	10.36	0.408975195367128	0.814123093525627	1.21927099168413	0.416262233885318	0.828628976543161	1.24099571920101	0.426428377541154	0.847542047290688	1.27065921018964	0.814349226298736	8.51815285987144	0.303241644274277	20.919599718077	0.155161339887688	0.214971945453523	0.134353064885063	0.176416277881741	0.237305800116085	0.155224256038215	0.204036563733411	0.264480609972014	0.181962405164901	0.00268127818118925	0.00275059444710987	0.00310012703623456
139	9.86818893304458	0.09	0.814442191740475	0.418741581494324	1.21014280198663	0.111980070190866	8.91988311316894	4.99808156517314	12.8416846611647	7.96	5.97	9.97	0.591277837434548	1.05523071773655	1.51918359803855	0.602263289281359	1.07483602932284	1.54740876936432	0.61886058451874	1.10454901526716	1.59040242925868	0.814442191740475	8.83003617244934	0.144705267384105	21.014202897312	0.155161339887688	0.214971945453523	0.134353064885063	0.176416277881741	0.237305800116085	0.155224256038215	0.204036563733411	0.264480609972014	0.181962405164901	0.00268127818118925	0.00275059444710987	0.00310012703623456
139	9.86818893304458	0.09	0.814530341013729	0.409604519119725	1.21945616290773	0.128780374592958	9.44141999013734	5.60733477074041	13.2755052095343	7.92	5.92	11.27	0.666484842720266	1.12220218240185	1.57791952208343	0.67906092977	1.14337732612407	1.60769372247815	0.690904648205489	1.1637930970137	1.63631518219447	0.814530341013729	9.02793420837178	-0.46890813209164	20.4827702943334	0.155161339887688	0.214971945453523	0.134353064885063	0.176416277881741	0.237305800116085	0.155224256038215	0.204036563733411	0.264480609972014	0.181962405164901	0.00268127818118925	0.00275059444710987	0.00310012703623456
139	9.86818893304458	0.09	0.817990762018478	0.422402418313068	1.21357910572389	0.0953338902143979	8.04691614476223	4.17669804031692	11.9171342492075	8.14	5.96	10.72	0.483765058768064	0.932032151737069	1.38029924470607	0.492131428179569	0.94815097872447	1.40417052926937	0.503394351118301	0.969728693464872	1.43438206104928	0.817990762018478	8.86383672750944	-0.189233596887205	20.7656377080596	0.155161339887688	0.214971945453523	0.134353064885063	0.176416277881741	0.237305800116085	0.155224256038215	0.204036563733411	0.264480609972014	0.181962405164901	0.00268127818118925	0.00275059444710987	0.00310012703623456
139	9.86818893304458	0.09	0.820144425963735	0.400929201931621	1.23935964999585	0.0971107175253552	7.99383322139086	4.18822381279768	11.799442629984	8.1	6.26	10.86	0.487719598825615	0.930883664789469	1.37404773075332	0.496312549645574	0.947284559012091	1.39825656837861	0.508271691688441	0.970952017064724	1.43287924590093	0.820144425963735	8.88107133133349	0.312209530666094	21.228950206635	0.155161339887688	0.214971945453523	0.134353064885063	0.176416277881741	0.237305800116085	0.155224256038215	0.204036563733411	0.264480609972014	0.181962405164901	0.00268127818118925	0.00275059444710987	0.00310012703623456
139	9.86818893304458	0.09	0.822094080321662	0.402269488751182	1.24191867189214	0.0952882384343325	7.91477032246592	4.10710080539755	11.7224398395343	8.17	5.44	10.14	0.474206622666623	0.913840853106425	1.35347508354623	0.482318062331053	0.929472361795993	1.37662666126093	0.491492032066992	0.948479015103852	1.4040453029753	0.822094080321662	8.6142810384901	0.00941732431377931	20.5520409553611	0.155161339887688	0.214971945453523	0.134353064885063	0.176416277881741	0.237305800116085	0.155224256038215	0.204036563733411	0.264480609972014	0.181962405164901	0.00268127818118925	0.00275059444710987	0.00310012703623456
139	9.86818893304458	0.09	0.822259099784607	0.408450922871599	1.23606727669762	0.115804273986597	8.64571032899955	4.91580289736338	12.3756177606357	8.11	6.39	10.82	0.571741046297493	1.00555444811233	1.43936784992717	0.581771793839049	1.02319611101833	1.46462042819761	0.597294629252875	1.05018507776201	1.50179933456535	0.822259099784607	8.93329035632633	-0.945746164493761	20.0941503561975	0.155161339887688	0.214971945453523	0.134353064885063	0.176416277881741	0.237305800116085	0.155224256038215	0.204036563733411	0.264480609972014	0.181962405164901	0.00268127818118925	0.00275059444710987	0.00310012703623456
139	9.86818893304458	0.09	0.827804962013415	0.41121290190387	1.24439702212296	0.0892362010435434	7.38501316256205	3.70144187934243	11.0685844457817	8.05	6.16	10.95	0.433214425564293	0.864337287817261	1.29546015007023	0.440979477790115	0.879829902523901	1.31868032725769	0.451122981449804	0.900456966331888	1.34973297470746	0.827804962013415	8.86834544083351	-0.0316696896015541	20.8687631263088	0.155161339887688	0.214971945453523	0.134353064885063	0.176416277881741	0.237305800116085	0.155224256038215	0.204036563733411	0.264480609972014	0.181962405164901	0.00268127818118925	0.00275059444710987	0.00310012703623456
139	9.86818893304458	0.09	0.833900554452054	0.417033359901545	1.25076774900256	0.120578199257542	8.85375573234955	5.120590483554	12.5869209811451	7.69	6.18	10.38	0.626076967608799	1.08251822883738	1.53895949006596	0.639000055265483	1.10486289041255	1.57072572555961	0.655825615434687	1.13402836717623	1.61156419931691	0.833900554452054	8.5640423111783	0.489974250984693	21.0703707860095	0.155161339887688	0.214971945453523	0.134353064885063	0.176416277881741	0.237305800116085	0.155224256038215	0.204036563733411	0.264480609972014	0.181962405164901	0.00268127818118925	0.00275059444710987	0.00310012703623456
139	9.86818893304458	0.09	0.843178310720324	0.425806590548604	1.26055003089205	0.104342161628036	8.1519259298257	4.42297355128251	11.8808783083689	7.84	6.15	10.65	0.531104868130189	0.978872583289975	1.42664029844976	0.541462980121363	0.997963486897213	1.45446399367306	0.554530205794204	1.02305614778977	1.49089181847359	0.843178310720324	8.59752348198322	0.404022545884577	21.0180536968093	0.155161339887688	0.214971945453523	0.134353064885063	0.176416277881741	0.237305800116085	0.155224256038215	0.204036563733411	0.264480609972014	0.181962405164901	0.00268127818118925	0.00275059444710987	0.00310012703623456
139	9.86818893304458	0.09	0.846387244925594	0.426216443213564	1.26655804663762	0.108928041485859	8.3844775380443	4.64037263816267	12.1285824379259	7.88	6.07	9.59	0.554392509536565	1.00170652357562	1.44902053761467	0.56502982276771	1.0209265993769	1.47682337598609	0.582242071357005	1.05112248582245	1.51960292236059	0.846387244925594	8.55691938175571	-0.364492787754601	20.1984304625583	0.155161339887688	0.214971945453523	0.134353064885063	0.176416277881741	0.237305800116085	0.155224256038215	0.204036563733411	0.264480609972014	0.181962405164901	0.00268127818118925	0.00275059444710987	0.00310012703623456
139	9.86818893304458	0.09	0.847261864745892	0.420913461823091	1.27361026766869	0.111654464526888	7.9877349270204	4.47000882426955	11.5054610297713	8.04	5.82	10.82	0.523857919574144	0.93611408063885	1.34837024170356	0.533289706595759	0.952968323567349	1.37264694053894	0.544113475863027	0.971349732064656	1.39967193786233	0.847261864745892	8.57035205728883	0.838727275456054	21.3647113902463	0.155161339887688	0.214971945453523	0.134353064885063	0.176416277881741	0.237305800116085	0.155224256038215	0.204036563733411	0.264480609972014	0.181962405164901	0.00268127818118925	0.00275059444710987	0.00310012703623456
139	9.86818893304458	0.09	0.855627735242382	0.422280154928686	1.28897531555608	0.09998089631018	8.17241527459609	4.34413928657798	12.0006912626142	8.16	5.81	11.28	0.502281976329801	0.944918342787646	1.38755470924549	0.510916017695275	0.961161139549414	1.41140626140355	0.51936146672236	0.977692954237308	1.43585233041578	0.855627735242382	8.7483163961722	1.84155510828357	22.6076903589034	0.155161339887688	0.214971945453523	0.134353064885063	0.176416277881741	0.237305800116085	0.155224256038215	0.204036563733411	0.264480609972014	0.181962405164901	0.00268127818118925	0.00275059444710987	0.00310012703623456
139	9.86818893304458	0.09	0.857766507621358	0.436010933285778	1.27952208195694	0.107335738397025	8.78146256782203	4.82757590918153	12.7353492264625	7.92	6.09	10.98	0.574053381807871	1.04421522915672	1.51437707650558	0.584900814968004	1.06394693924159	1.54299306351518	0.597752440451029	1.08674448456944	1.57447073544341	0.857766507621358	9.01609649531826	-0.122035106968417	20.9133917016382	0.155161339887688	0.214971945453523	0.134353064885063	0.176416277881741	0.237305800116085	0.155224256038215	0.204036563733411	0.264480609972014	0.181962405164901	0.00268127818118925	0.00275059444710987	0.00310012703623456
139	9.86818893304458	0.09	0.860562162019795	0.430078510150447	1.29104581388914	0.0923324464517235	7.08874756790591	3.61865382744943	10.5588413083624	7.96	5.61	10.46	0.428009364541512	0.838447247680809	1.24888513082011	0.435956457354042	0.854015173636978	1.27207388991991	0.444567185965545	0.87076434822659	1.29598272578205	0.860562162019795	8.30741792889853	-0.467390653981403	19.8467347627166	0.155161339887688	0.214971945453523	0.134353064885063	0.176416277881741	0.237305800116085	0.155224256038215	0.204036563733411	0.264480609972014	0.181962405164901	0.00268127818118925	0.00275059444710987	0.00310012703623456
139	9.86818893304458	0.09	0.870008406997073	0.444815836390745	1.2952009776034	0.114905085448533	8.53055966381115	4.83408031659025	12.227039011032	7.43	5.87	9.96	0.610058641121957	1.07655257995076	1.54304651877956	0.623902123178168	1.10098176645602	1.57806140973387	0.640408359356317	1.12854641146616	1.61753788173813	0.870008406997073	8.28584988241447	-0.10215627312253	20.1449697868366	0.155161339887688	0.214971945453523	0.134353064885063	0.176416277881741	0.237305800116085	0.155224256038215	0.204036563733411	0.264480609972014	0.181962405164901	0.00268127818118925	0.00275059444710987	0.00310012703623456
139	9.86818893304458	0.09	0.902785557828236	0.465617217073118	1.33995389858335	0.107768672440636	7.98415598255569	4.39735779236702	11.5709541727444	7.93	5.67	10.23	0.522222668180453	0.948184668442636	1.37414666870482	0.532049180729609	0.966026384459737	1.40000358818987	0.543689390704974	0.986524010537731	1.43026023855672	0.902785557828236	8.4772593093072	-0.512459722603458	19.9548649688272	0.155161339887688	0.214971945453523	0.134353064885063	0.176416277881741	0.237305800116085	0.155224256038215	0.204036563733411	0.264480609972014	0.181962405164901	0.00268127818118925	0.00275059444710987	0.00310012703623456
139	9.86818893304458	0.09	0.904762847694423	0.463220238135425	1.34630545725342	0.108509967622203	9.02295060380472	4.98503283595501	13.0608683716544	8.28	6.33	10.15	0.568520509125802	1.02902681685331	1.48953312458082	0.577828523182751	1.04587439917005	1.51392027515734	0.595374311121342	1.07668989971603	1.5581629236213	0.904762847694423	8.77494493360271	0.444960144862624	21.3272892404304	0.155161339887688	0.214971945453523	0.134353064885063	0.176416277881741	0.237305800116085	0.155224256038215	0.204036563733411	0.264480609972014	0.181962405164901	0.00268127818118925	0.00275059444710987	0.00310012703623456
139	9.86818893304458	0.09	0.912419728057145	0.467658743442169	1.35718071267212	0.111349955398918	8.53614058229082	4.77111977861517	12.3011613859665	7.16	5.7	9.76	0.623932623674102	1.11629488184964	1.60865714002517	0.639582991174358	1.14429538138551	1.64900777159666	0.655634416138844	1.17397900402585	1.69202736380707	0.912419728057145	8.08464491408813	1.13160620744004	21.1176647244183	0.155161339887688	0.214971945453523	0.134353064885063	0.176416277881741	0.237305800116085	0.155224256038215	0.204036563733411	0.264480609972014	0.181962405164901	0.00268127818118925	0.00275059444710987	0.00310012703623456
139	9.86818893304458	0.09	0.925138988236406	0.457459481953433	1.39281849451938	0.113702980763985	9.30553732908856	5.24923201463367	13.3618426435435	8.07	6.31	10.96	0.613204205264162	1.08705323112641	1.56090225698866	0.624124976489063	1.10641294775019	1.58870091901131	0.638430307841559	1.13372514602532	1.62663737464671	0.925138988236406	8.78541847396441	-0.161924468814459	20.6974007621315	0.155161339887688	0.214971945453523	0.134353064885063	0.176416277881741	0.237305800116085	0.155224256038215	0.204036563733411	0.264480609972014	0.181962405164901	0.00268127818118925	0.00275059444710987	0.00310012703623456
139	9.86818893304458	0.09	0.929065888816126	0.4650341279018	1.39309764973045	0.10293382695123	8.27309870954066	4.45992273483437	12.0862746842469	8.59	5.79	10.97	0.491258712784537	0.911278527550385	1.33129834231623	0.498311973176696	0.924362233909839	1.35041249464298	0.507474475750856	0.941919760913286	1.37457453526318	0.929065888816126	8.77103553730389	-1.06238983217882	19.7158597041563	0.155161339887688	0.214971945453523	0.134353064885063	0.176416277881741	0.237305800116085	0.155224256038215	0.204036563733411	0.264480609972014	0.181962405164901	0.00268127818118925	0.00275059444710987	0.00310012703623456
139	9.86818893304458	0.09	0.948033358003806	0.486458891269232	1.40960782473838	0.135271197568304	9.3242469364168	5.64349522249911	13.0049986503345	7.19	5.54	9.7	0.734975271400361	1.21433449529212	1.69369371918387	0.753203642080042	1.244451616467	1.73569959085396	0.771059987219844	1.2732195905276	1.77669244538185	0.948033358003806	7.82672819258301	0.132915982256218	19.8449348031258	0.155161339887688	0.214971945453523	0.134353064885063	0.176416277881741	0.237305800116085	0.155224256038215	0.204036563733411	0.264480609972014	0.181962405164901	0.00268127818118925	0.00275059444710987	0.00310012703623456
139	9.86818893304458	0.09	1.0122065198209	0.520114813520519	1.50429822612128	0.117584084132431	9.467975847743	5.4184423209282	13.5175093745578	8.13	6	11.26	0.628588167225116	1.09837057090698	1.56815297458884	0.639519200630296	1.11747103449803	1.59542286836577	0.651375192315044	1.13711156665633	1.62713443206731	1.0122065198209	8.60973482600149	0.705466448263924	21.4121549677179	0.155161339887688	0.214971945453523	0.134353064885063	0.176416277881741	0.237305800116085	0.155224256038215	0.204036563733411	0.264480609972014	0.181962405164901	0.00268127818118925	0.00275059444710987	0.00310012703623456
139	9.86818893304458	0.1	0.518079900518963	0.270005602264014	0.766154198773912	0.161896273005208	9.12192877816589	5.8814991152985	12.3623584410333	8.18	6.11	10.77	0.678138128996458	1.05176037489728	1.4253826207981	0.689681648900121	1.069663831881	1.44964601486188	0.70610841931082	1.09411584518914	1.48326134101075	0.518079900518963	9.5803491353301	0.375081797326057	21.7095333529728	0.155161339887688	0.214971945453523	0.134353064885063	0.176416277881741	0.237305800116085	0.155224256038215	0.204036563733411	0.264480609972014	0.181962405164901	0.00268127818118925	0.00275059444710987	0.00310012703623456
139	9.86818893304458	0.1	0.592248453897187	0.316279466589552	0.868217441204822	0.108970386434704	6.62262615735623	3.66592436054979	9.57932795416267	8.53	6.37	11.62	0.406514664281799	0.734383578121009	1.06225249196022	0.412506720210992	0.745208445856978	1.07791017150296	0.420965118994001	0.761467960139206	1.10026643118516	0.592248453897187	9.83956988290629	0.192630519729378	21.8144635013131	0.155161339887688	0.214971945453523	0.134353064885063	0.176416277881741	0.237305800116085	0.155224256038215	0.204036563733411	0.264480609972014	0.181962405164901	0.00268127818118925	0.00275059444710987	0.00310012703623456
139	9.86818893304458	0.1	0.624062847866274	0.335383442886407	0.91274225284614	0.123018683386553	7.39301271848164	4.3111268735627	10.4748985634006	8.01	6.02	11.13	0.507329277813155	0.870002649732087	1.23267602165102	0.516591212521638	0.885885643461051	1.25518007440046	0.526991048004171	0.903407019015557	1.279527759667	0.624062847866274	9.26315024134867	0.41901931059567	21.485415290665	0.155161339887688	0.214971945453523	0.134353064885063	0.176416277881741	0.237305800116085	0.155224256038215	0.204036563733411	0.264480609972014	0.181962405164901	0.00268127818118925	0.00275059444710987	0.00310012703623456
139	9.86818893304458	0.1	0.636701775418942	0.341796227205307	0.931607323632576	0.112935819988981	6.99006794903245	3.93142680977425	10.0487090882907	8.44	6	11.01	0.440157326423679	0.78259872785032	1.12504012927696	0.446888414354625	0.794566586921548	1.14224475948847	0.456476306614501	0.810801469864487	1.16617164673963	0.636701775418942	9.3900753247422	1.3512337047179	22.6674164873161	0.155161339887688	0.214971945453523	0.134353064885063	0.176416277881741	0.237305800116085	0.155224256038215	0.204036563733411	0.264480609972014	0.181962405164901	0.00268127818118925	0.00275059444710987	0.00310012703623456
139	9.86818893304458	0.1	0.658268304384913	0.343206328077156	0.973330280692671	0.105279554477846	6.96983919770992	3.79749806970937	10.1421803257105	8.37	6.24	11.14	0.428636951198332	0.786710241640136	1.14478353208194	0.435394706215771	0.799113267249223	1.16283182828268	0.445670348422569	0.817796402633014	1.18968828376918	0.658268304384913	9.3308939251435	-0.611458381665265	20.6425760512787	0.155161339887688	0.214971945453523	0.134353064885063	0.176416277881741	0.237305800116085	0.155224256038215	0.204036563733411	0.264480609972014	0.181962405164901	0.00268127818118925	0.00275059444710987	0.00310012703623456
139	9.86818893304458	0.1	0.667892538849355	0.346720873750012	0.989064203948697	0.162878376471287	8.94116595985701	5.77639575053703	12.105936169177	7.86	5.9	10.76	0.691873380945549	1.0709367898947	1.45000019884385	0.705258062580909	1.09165466744152	1.47805127230214	0.720515045889208	1.11534409208894	1.508183816302	0.667892538849355	8.96519505850272	-0.0844503969772895	20.7653900330404	0.155161339887688	0.214971945453523	0.134353064885063	0.176416277881741	0.237305800116085	0.155224256038215	0.204036563733411	0.264480609972014	0.181962405164901	0.00268127818118925	0.00275059444710987	0.00310012703623456
139	9.86818893304458	0.1	0.680361111314208	0.353207564913585	1.00751465771483	0.105924567408479	6.96630963491446	3.80638323979155	10.1262360300374	8.21	6.19	10.5	0.437377782677181	0.800473538688772	1.16356929470036	0.444733728932218	0.813936134555283	1.18313854017835	0.456040648260481	0.835258383867891	1.21479791538314	0.680361111314208	8.82805430192121	-0.224927744307809	20.5435130639528	0.155161339887688	0.214971945453523	0.134353064885063	0.176416277881741	0.237305800116085	0.155224256038215	0.204036563733411	0.264480609972014	0.181962405164901	0.00268127818118925	0.00275059444710987	0.00310012703623456
139	9.86818893304458	0.1	0.683824453147863	0.358708608189573	1.00894029810615	0.13521042822014	7.98449974570155	4.83179499777036	11.1372044936327	8.21	6.11	11.33	0.555166995855856	0.917408693721167	1.27965039158648	0.564501743114925	0.932834283414153	1.30116682371338	0.576182533952521	0.952345814145906	1.32854206630055	0.683824453147863	9.29806517861508	0.318693384698866	21.5349396506554	0.155161339887688	0.214971945453523	0.134353064885063	0.176416277881741	0.237305800116085	0.155224256038215	0.204036563733411	0.264480609972014	0.181962405164901	0.00268127818118925	0.00275059444710987	0.00310012703623456
139	9.86818893304458	0.1	0.687365429350935	0.368110690376818	1.00662016832505	0.138162405094546	7.89287494924371	4.81508867353993	10.9706612249475	8.98	6.39	12.34	0.508559030545813	0.833628019036197	1.15869700752658	0.514672147300811	0.843648616655193	1.17262508600957	0.523823430531847	0.8580442758395	1.19100060150965	0.687365429350935	9.83492093383417	0.179625688489683	21.9405261620218	0.155161339887688	0.214971945453523	0.134353064885063	0.176416277881741	0.237305800116085	0.155224256038215	0.204036563733411	0.264480609972014	0.181962405164901	0.00268127818118925	0.00275059444710987	0.00310012703623456
139	9.86818893304458	0.1	0.697494102784268	0.361980115941982	1.03300808962655	0.113062361300805	7.42783228993131	4.17968983574966	10.675974744113	8.26	5.94	11.93	0.477719403345749	0.848967207888963	1.22021501243218	0.485602624253199	0.862976678712417	1.24035073317163	0.492684071135714	0.875359181626269	1.25767044926224	0.697494102784268	9.45035732291439	-0.211846866126359	21.0917302061062	0.155161339887688	0.214971945453523	0.134353064885063	0.176416277881741	0.237305800116085	0.155224256038215	0.204036563733411	0.264480609972014	0.181962405164901	0.00268127818118925	0.00275059444710987	0.00310012703623456
139	9.86818893304458	0.1	0.717118344398304	0.389126654808315	1.04511003398829	0.128441491382465	8.51182799596202	5.05001260688459	11.9736433850394	8.24	6.05	11.03	0.578185680433872	0.974535599153179	1.37088551787249	0.587785624189526	0.990716364703674	1.39364710521782	0.600450952552016	1.01115721680599	1.42240013760164	0.717118344398304	9.23921742195128	-0.0663137269040977	21.218939753342	0.155161339887688	0.214971945453523	0.134353064885063	0.176416277881741	0.237305800116085	0.155224256038215	0.204036563733411	0.264480609972014	0.181962405164901	0.00268127818118925	0.00275059444710987	0.00310012703623456
139	9.86818893304458	0.1	0.724091098620365	0.391647881924479	1.05653431531625	0.134166338754505	7.42043759511292	4.47730094202906	10.3635742481968	8.01	5.58	10.9	0.526658683971602	0.872855755942217	1.21905282791283	0.536259713745277	0.888767985923364	1.24127625810145	0.545283915031552	0.902387911594109	1.26202765101381	0.724091098620365	8.95565943712434	-0.526495314597143	20.1165347413977	0.155161339887688	0.214971945453523	0.134353064885063	0.176416277881741	0.237305800116085	0.155224256038215	0.204036563733411	0.264480609972014	0.181962405164901	0.00268127818118925	0.00275059444710987	0.00310012703623456
139	9.86818893304458	0.1	0.727691112982145	0.380845604451156	1.07453662151313	0.125349470493193	8.15832671215129	4.79365586976415	11.5229975545384	8.86	5.92	11.58	0.512417132798213	0.872083123162805	1.2317491135274	0.518913725022294	0.883139678601834	1.24736563218137	0.528222122135503	0.896934308352792	1.26850358163216	0.727691112982145	9.30001955048498	0.641688711530396	21.9666414606286	0.155161339887688	0.214971945453523	0.134353064885063	0.176416277881741	0.237305800116085	0.155224256038215	0.204036563733411	0.264480609972014	0.181962405164901	0.00268127818118925	0.00275059444710987	0.00310012703623456
139	9.86818893304458	0.1	0.732356558114622	0.382451099292438	1.0822620169368	0.115769236327696	8.61767801822628	4.89922797554516	12.3361280609074	8.55	6.36	11.03	0.542104262483029	0.953554317069095	1.36500437165516	0.550027937425692	0.967491957798981	1.38495597817227	0.563414594756584	0.990991829374161	1.42043468815506	0.732356558114622	9.36252052828206	0.0253911974481046	21.3754263179322	0.155161339887688	0.214971945453523	0.134353064885063	0.176416277881741	0.237305800116085	0.155224256038215	0.204036563733411	0.264480609972014	0.181962405164901	0.00268127818118925	0.00275059444710987	0.00310012703623456
139	9.86818893304458	0.1	0.733753588239352	0.390191041161048	1.07731613531766	0.133785962548824	8.02336998622764	4.83587422451308	11.2108657479422	8.02	6.05	11.01	0.568400766433563	0.943053817742958	1.31770686905235	0.578736132596726	0.960201589339219	1.34166704608171	0.591077272715936	0.980961007932775	1.36956803764117	0.733753588239352	8.84680710974163	0.28974485688336	21.0795912411485	0.155161339887688	0.214971945453523	0.134353064885063	0.176416277881741	0.237305800116085	0.155224256038215	0.204036563733411	0.264480609972014	0.181962405164901	0.00268127818118925	0.00275059444710987	0.00310012703623456
139	9.86818893304458	0.1	0.736073980672264	0.387543154400137	1.08460480694439	0.110595968108058	7.46359106792634	4.15903444769659	10.7681476881561	8.08	6.02	10.08	0.485447700778832	0.871159681181508	1.25687166158418	0.494068872787828	0.886630796703774	1.27919272061972	0.507304884908836	0.910663553868954	1.31163685740908	0.736073980672264	8.72532666845485	-0.455716206658701	20.2086256331785	0.155161339887688	0.214971945453523	0.134353064885063	0.176416277881741	0.237305800116085	0.155224256038215	0.204036563733411	0.264480609972014	0.181962405164901	0.00268127818118925	0.00275059444710987	0.00310012703623456
139	9.86818893304458	0.1	0.736123314186859	0.398839661200773	1.07340696717294	0.13780694656007	9.08339085382437	5.53607248037795	12.6307092272708	8.88	6.51	11.84	0.590826825037626	0.969407643733465	1.3479884624293	0.598265228270839	0.981612311236484	1.36495939420213	0.610919127994503	1.00311641467455	1.39424872285666	0.736123314186859	9.79125032776147	0.463533895071937	22.269136418068	0.155161339887688	0.214971945453523	0.134353064885063	0.176416277881741	0.237305800116085	0.155224256038215	0.204036563733411	0.264480609972014	0.181962405164901	0.00268127818118925	0.00275059444710987	0.00310012703623456
139	9.86818893304458	0.1	0.744639023779282	0.393775165030885	1.09550288252768	0.110929628649483	7.70936404940547	4.30176643936002	11.1169616594509	7.51	5.91	9.92	0.537689684957722	0.963614734872941	1.38953978478816	0.549552334676409	0.984874253854529	1.42019617303265	0.564633574172732	1.01164444659073	1.45960699358449	0.744639023779282	8.59835117410363	2.04137637799429	22.612895712042	0.155161339887688	0.214971945453523	0.134353064885063	0.176416277881741	0.237305800116085	0.155224256038215	0.204036563733411	0.264480609972014	0.181962405164901	0.00268127818118925	0.00275059444710987	0.00310012703623456
139	9.86818893304458	0.1	0.747372425149085	0.396459344497165	1.09828550580101	0.100405891885374	7.49660390027223	3.99317161245428	11.0000361880902	8.1	6.02	11.32	0.46472649814262	0.872456988242128	1.28018747834164	0.472897486990353	0.887796841574239	1.30269619615812	0.481431854609505	0.905679777476655	1.32745079999371	0.747372425149085	9.2429843744356	-0.0450230208532171	21.1611492236771	0.155161339887688	0.214971945453523	0.134353064885063	0.176416277881741	0.237305800116085	0.155224256038215	0.204036563733411	0.264480609972014	0.181962405164901	0.00268127818118925	0.00275059444710987	0.00310012703623456
139	9.86818893304458	0.1	0.747610398284985	0.399861355957364	1.09535944061261	0.105378038042174	7.09601964807297	3.86793440613956	10.3241048900064	8.5	6.72	12.04	0.430356346709824	0.78952142701244	1.14868650731506	0.436782677443278	0.801311019172332	1.16583936090139	0.446516022668568	0.819349265647708	1.19430789531929	0.747610398284985	9.38688400743331	0.24057877729161	21.6975218201121	0.155161339887688	0.214971945453523	0.134353064885063	0.176416277881741	0.237305800116085	0.155224256038215	0.204036563733411	0.264480609972014	0.181962405164901	0.00268127818118925	0.00275059444710987	0.00310012703623456
139	9.86818893304458	0.1	0.748112249608709	0.398924133481934	1.09730036573548	0.127262550470377	8.05773880543303	4.76323402755849	11.3522435833076	8.1	5.84	11.36	0.554440822154581	0.937921442058792	1.321402061963	0.564194889555023	0.95442193876935	1.34464898798368	0.572928055219602	0.970935388400996	1.36793360239198	0.748112249608709	9.11617297555607	2.53775201260484	23.440953980189	0.155161339887688	0.214971945453523	0.134353064885063	0.176416277881741	0.237305800116085	0.155224256038215	0.204036563733411	0.264480609972014	0.181962405164901	0.00268127818118925	0.00275059444710987	0.00310012703623456
139	9.86818893304458	0.1	0.749870382770173	0.39387033129606	1.10587043424429	0.114777764703099	7.79516274863453	4.41523104990841	11.1750944473606	7.97	6.32	10.66	0.521843293291289	0.921322883107873	1.32080247292446	0.531509077422282	0.938387983335375	1.34526688924847	0.545081628788731	0.962578007865852	1.38061444208063	0.749870382770173	9.14171727289157	0.789947779786405	21.9878988688554	0.155161339887688	0.214971945453523	0.134353064885063	0.176416277881741	0.237305800116085	0.155224256038215	0.204036563733411	0.264480609972014	0.181962405164901	0.00268127818118925	0.00275059444710987	0.00310012703623456
139	9.86818893304458	0.1	0.75637045243596	0.406930367622621	1.1058105372493	0.122385544842162	7.64041294584988	4.44601428993233	10.8348116017674	7.78	5.78	10.48	0.537454034825891	0.923607190103182	1.30976034538047	0.548161207519089	0.942007315591714	1.33585342366434	0.560039842863265	0.962036281828615	1.36527416343455	0.75637045243596	8.85430663884727	-1.24451017748613	19.4849059467002	0.155161339887688	0.214971945453523	0.134353064885063	0.176416277881741	0.237305800116085	0.155224256038215	0.204036563733411	0.264480609972014	0.181962405164901	0.00268127818118925	0.00275059444710987	0.00310012703623456
139	9.86818893304458	0.1	0.760222032181324	0.400042485416276	1.12040157894637	0.113632671634737	7.06769174494347	3.9857933109584	10.1495901789285	7.62	5.81	10.25	0.491400776616389	0.871362095671576	1.25132341472676	0.501805439266237	0.889811860268519	1.2778182812708	0.513494583923491	0.912061563570404	1.30880396865892	0.760222032181324	8.43771971285539	-0.574340368887237	19.7104053456718	0.155161339887688	0.214971945453523	0.134353064885063	0.176416277881741	0.237305800116085	0.155224256038215	0.204036563733411	0.264480609972014	0.181962405164901	0.00268127818118925	0.00275059444710987	0.00310012703623456
139	9.86818893304458	0.1	0.771348782377087	0.413273323168622	1.12942424158555	0.118019576454317	7.85073291851684	4.49993596875619	11.2015298682775	8.01	5.92	9.94	0.529121643521932	0.923122625197166	1.3171236068724	0.538755392392485	0.939929973104314	1.34110455381614	0.55330790504195	0.965376773753396	1.3746049617845	0.771348782377087	8.50876700850326	-0.480665806813397	20.0023375471457	0.155161339887688	0.214971945453523	0.134353064885063	0.176416277881741	0.237305800116085	0.155224256038215	0.204036563733411	0.264480609972014	0.181962405164901	0.00268127818118925	0.00275059444710987	0.00310012703623456
139	9.86818893304458	0.1	0.772566107045735	0.403871160175608	1.14126105391586	0.091179923669606	7.49068019927305	3.79838800985079	11.1829723886953	7.93	6.08	10.14	0.451271892335201	0.889938947689696	1.32860600304419	0.459774568267421	0.90670680449662	1.35363904072582	0.471876504458849	0.931630761899072	1.38967413975738	0.772566107045735	8.79819396052136	0.64739494974304	21.4454320165672	0.155161339887688	0.214971945453523	0.134353064885063	0.176416277881741	0.237305800116085	0.155224256038215	0.204036563733411	0.264480609972014	0.181962405164901	0.00268127818118925	0.00275059444710987	0.00310012703623456
139	9.86818893304458	0.1	0.774879812192328	0.404684846199624	1.14507477818503	0.147134470955816	9.32914195032503	5.822348170465	12.8359357301851	7.5	5.65	10.2	0.729069448337648	1.16818716024052	1.60730487214339	0.74524047434027	1.19409797708691	1.64295547983355	0.761300909199962	1.22017065576321	1.67938253921764	0.774879812192328	8.42629037156903	-0.984595238136806	19.2603719962486	0.155161339887688	0.214971945453523	0.134353064885063	0.176416277881741	0.237305800116085	0.155224256038215	0.204036563733411	0.264480609972014	0.181962405164901	0.00268127818118925	0.00275059444710987	0.00310012703623456
139	9.86818893304458	0.1	0.784419327318572	0.425450596496774	1.14338805814037	0.157975337130697	9.21767739104171	5.89510290052436	12.5402518815591	7.89	6.06	10.7	0.70317231246985	1.09949149930586	1.49581068614187	0.716594588083777	1.12047878460869	1.5243629811336	0.734076482387531	1.14720008055644	1.5607291964184	0.784419327318572	8.8060566779781	-0.444860282880232	20.2708097243033	0.155161339887688	0.214971945453523	0.134353064885063	0.176416277881741	0.237305800116085	0.155224256038215	0.204036563733411	0.264480609972014	0.181962405164901	0.00268127818118925	0.00275059444710987	0.00310012703623456
139	9.86818893304458	0.1	0.791662889148186	0.423236070706925	1.16008970758945	0.101137217918183	7.73050393543377	4.13231084723172	11.3286970236358	7.38	6	10.12	0.525171002276858	0.982461545117468	1.43975208795808	0.537332152013333	1.00521196718705	1.47309178236076	0.550888389519897	1.0310098273786	1.51264672528042	0.791662889148186	8.59571429457112	0.783235571374062	21.3100529322681	0.155161339887688	0.214971945453523	0.134353064885063	0.176416277881741	0.237305800116085	0.155224256038215	0.204036563733411	0.264480609972014	0.181962405164901	0.00268127818118925	0.00275059444710987	0.00310012703623456
139	9.86818893304458	0.1	0.792969228085945	0.430813525132147	1.15512493103974	0.126935371443498	7.94464088491934	4.6915844311331	11.1976973387056	8.02	6.07	11.71	0.55108532111289	0.933197523663656	1.31530972621442	0.561084140156967	0.950129335878596	1.33917453160022	0.570293477013616	0.966250850508861	1.36118310602325	0.792969228085945	8.97585767023329	0.0244049961765902	20.8560283961852	0.155161339887688	0.214971945453523	0.134353064885063	0.176416277881741	0.237305800116085	0.155224256038215	0.204036563733411	0.264480609972014	0.181962405164901	0.00268127818118925	0.00275059444710987	0.00310012703623456
139	9.86818893304458	0.1	0.794402410058574	0.423363777837323	1.16544104227982	0.130515429856891	8.16589604011904	4.87518825358365	11.4566038266544	7.78	5.99	10.84	0.589499270339177	0.98740592299738	1.38531257565558	0.601253654774702	1.00709441015386	1.41293516553301	0.613987871783996	1.02871650214811	1.44431684573923	0.794402410058574	8.76698248770612	0.29686330628257	21.0118085479116	0.155161339887688	0.214971945453523	0.134353064885063	0.176416277881741	0.237305800116085	0.155224256038215	0.204036563733411	0.264480609972014	0.181962405164901	0.00268127818118925	0.00275059444710987	0.00310012703623456
139	9.86818893304458	0.1	0.794715213990564	0.422063552290162	1.16736687569097	0.0990004902378443	7.22859725707523	3.82386398431041	10.6333305298401	7.65	5.72	10.59	0.469535973318561	0.887606479402741	1.30567698548692	0.479356079706089	0.906170318071775	1.33298455643746	0.488851304896021	0.925651909696383	1.36124105589798	0.794715213990564	8.69306845642315	-1.30985414428545	19.285137797027	0.155161339887688	0.214971945453523	0.134353064885063	0.176416277881741	0.237305800116085	0.155224256038215	0.204036563733411	0.264480609972014	0.181962405164901	0.00268127818118925	0.00275059444710987	0.00310012703623456
139	9.86818893304458	0.1	0.797153642282564	0.432496417460572	1.16181086710456	0.129351469109118	9.02018970604831	5.36645604792627	12.6739233641704	8.23	5.99	11.62	0.615309426623891	1.03424079252676	1.45317215842964	0.625578829083613	1.05150208331666	1.47742533754971	0.635869602965498	1.06939563348178	1.50173558436416	0.797153642282564	9.41598041902084	-0.013917630902908	21.2282863903945	0.155161339887688	0.214971945453523	0.134353064885063	0.176416277881741	0.237305800116085	0.155224256038215	0.204036563733411	0.264480609972014	0.181962405164901	0.00268127818118925	0.00275059444710987	0.00310012703623456
139	9.86818893304458	0.1	0.800099191523553	0.420145430173521	1.18005295287358	0.123660433289321	9.08898353004728	5.31133450140922	12.8666325586853	8.15	5.99	10.52	0.614423820855468	1.05142840970426	1.48843299855305	0.625004245435597	1.06953408629537	1.51406392715514	0.639627796596381	1.09463900779509	1.55137305099017	0.800099191523553	8.9064170337734	0.0491860016822091	20.9733999530339	0.155161339887688	0.214971945453523	0.134353064885063	0.176416277881741	0.237305800116085	0.155224256038215	0.204036563733411	0.264480609972014	0.181962405164901	0.00268127818118925	0.00275059444710987	0.00310012703623456
139	9.86818893304458	0.1	0.800496227530278	0.416433146632834	1.18455930842772	0.103925727207067	7.90829514716698	4.28270423945225	11.5338860548817	7.62	6.03	10.42	0.527914651866873	0.974829137398267	1.42174362292966	0.539086550159676	0.995458782620958	1.45183101508224	0.553375667004942	1.02071790950483	1.48654295453629	0.800496227530278	8.58146963762795	-1.08643962229935	19.54034403436	0.155161339887688	0.214971945453523	0.134353064885063	0.176416277881741	0.237305800116085	0.155224256038215	0.204036563733411	0.264480609972014	0.181962405164901	0.00268127818118925	0.00275059444710987	0.00310012703623456
139	9.86818893304458	0.1	0.801083077956057	0.435767993455647	1.16639816245647	0.135257586280853	8.27985492000522	5.01118736291608	11.5485224770944	7.68	5.87	10.67	0.613594070662866	1.01382557005563	1.41405706944839	0.62631646297024	1.03484644892358	1.44337643487691	0.640279963049543	1.05635376046456	1.47471709500689	0.801083077956057	8.78973317864052	0.557451918323159	21.1587241622843	0.155161339887688	0.214971945453523	0.134353064885063	0.176416277881741	0.237305800116085	0.155224256038215	0.204036563733411	0.264480609972014	0.181962405164901	0.00268127818118925	0.00275059444710987	0.00310012703623456
139	9.86818893304458	0.1	0.805553164428284	0.426119779418812	1.18498654943776	0.121659425024701	8.5789542863928	4.97998278135052	12.1779257914351	8.49	6.06	11.6	0.554483620767312	0.955202024579352	1.35592042839139	0.562786392199176	0.969505105471734	1.37622381874429	0.572708450158551	0.986920304500135	1.40033020701376	0.805553164428284	9.20733213982809	-0.912878181526516	20.3330542420917	0.155161339887688	0.214971945453523	0.134353064885063	0.176416277881741	0.237305800116085	0.155224256038215	0.204036563733411	0.264480609972014	0.181962405164901	0.00268127818118925	0.00275059444710987	0.00310012703623456
139	9.86818893304458	0.1	0.80599931103487	0.417938430834571	1.19406019123517	0.10394346785671	7.89440117589226	4.27552471159312	11.5132776401914	7.7	5.93	10.38	0.522016553389478	0.963860197495519	1.40570384160156	0.532744829740351	0.983669068488589	1.43459330723683	0.545521642411586	1.00635545243222	1.46938504320484	0.80599931103487	8.61838614142304	0.815904044537702	21.4311108721288	0.155161339887688	0.214971945453523	0.134353064885063	0.176416277881741	0.237305800116085	0.155224256038215	0.204036563733411	0.264480609972014	0.181962405164901	0.00268127818118925	0.00275059444710987	0.00310012703623456
139	9.86818893304458	0.1	0.806140884531784	0.423900242554003	1.18838152650956	0.0989864548660654	7.41302181358392	3.92114821606708	10.9048954111008	7.67	5.42	10.24	0.480438871776762	0.908280850486949	1.33612282919714	0.490420462284553	0.927151279272406	1.36388209626026	0.499733916913005	0.944597912247608	1.38933718878866	0.806140884531784	8.4174218483306	-0.670042334162501	19.6143441668294	0.155161339887688	0.214971945453523	0.134353064885063	0.176416277881741	0.237305800116085	0.155224256038215	0.204036563733411	0.264480609972014	0.181962405164901	0.00268127818118925	0.00275059444710987	0.00310012703623456
139	9.86818893304458	0.1	0.809424539357654	0.438190307742698	1.18065877097261	0.118083743899841	7.64060382191517	4.38049753150289	10.9007101123274	8.53	6.05	11.15	0.485350114782197	0.846563184958474	1.20777625513475	0.4924811022332	0.859001281220447	1.22552146020769	0.50260695832742	0.876846470633988	1.2524203229049	0.809424539357654	8.99037550321821	-0.800386588942244	20.2195584103535	0.155161339887688	0.214971945453523	0.134353064885063	0.176416277881741	0.237305800116085	0.155224256038215	0.204036563733411	0.264480609972014	0.181962405164901	0.00268127818118925	0.00275059444710987	0.00310012703623456
139	9.86818893304458	0.1	0.810784839043104	0.423555376103612	1.1980143019826	0.0877434513959018	6.83409936527802	3.39362846719901	10.274570263357	8.47	6.03	11.63	0.378627021932865	0.762480252413783	1.1463334828947	0.384341064135364	0.773987208041574	1.16363335194778	0.390952290732468	0.787497395644096	1.18323748387224	0.810784839043104	9.03669736341208	-1.70261339843998	19.3770818891325	0.155161339887688	0.214971945453523	0.134353064885063	0.176416277881741	0.237305800116085	0.155224256038215	0.204036563733411	0.264480609972014	0.181962405164901	0.00268127818118925	0.00275059444710987	0.00310012703623456
139	9.86818893304458	0.1	0.81137483306234	0.421857450770994	1.20089221535369	0.129725218674145	8.38508561265832	4.99423266194466	11.775938563372	7.76	5.96	10.06	0.605473938370833	1.01656273408295	1.42765152979507	0.617646516905423	1.03699993035478	1.45635334380414	0.634199469831018	1.0646108727855	1.49353921836349	0.81137483306234	8.39754724166785	-0.593744069032187	19.7651739465675	0.155161339887688	0.214971945453523	0.134353064885063	0.176416277881741	0.237305800116085	0.155224256038215	0.204036563733411	0.264480609972014	0.181962405164901	0.00268127818118925	0.00275059444710987	0.00310012703623456
139	9.86818893304458	0.1	0.811444139780324	0.427193875205216	1.19569440435543	0.136778231663374	8.73195719458009	5.30704249807092	12.1568718910893	7.62	5.76	10.25	0.65406441464283	1.07616671116451	1.49826900768619	0.667898421290518	1.09892853263496	1.52995864397939	0.684068038106142	1.12484751910867	1.56543784122514	0.811444139780324	8.37802008448383	-0.0266867548215007	20.2890035108681	0.155161339887688	0.214971945453523	0.134353064885063	0.176416277881741	0.237305800116085	0.155224256038215	0.204036563733411	0.264480609972014	0.181962405164901	0.00268127818118925	0.00275059444710987	0.00310012703623456
139	9.86818893304458	0.1	0.815197581374977	0.428932191259275	1.20146297149068	0.112023464667765	7.72580571179389	4.3297446641023	11.1218667594855	8.12	5.91	10.38	0.502843060254375	0.897251013266074	1.29165896627777	0.511620750874139	0.91291353786915	1.31420632486416	0.523899490012751	0.934479779597854	1.34495880991711	0.815197581374977	8.64908961951767	-0.51270957313448	20.1285132296706	0.155161339887688	0.214971945453523	0.134353064885063	0.176416277881741	0.237305800116085	0.155224256038215	0.204036563733411	0.264480609972014	0.181962405164901	0.00268127818118925	0.00275059444710987	0.00310012703623456
139	9.86818893304458	0.1	0.815276618128845	0.438855543796859	1.19169769246083	0.118975420610377	8.37271827269108	4.81544419396253	11.9299923514196	8.03	5.84	10.66	0.565438638171062	0.983140542639056	1.40084244710705	0.575685963270633	1.00095779119423	1.42622961911782	0.586872332319643	1.02208926358309	1.45701657392206	0.815276618128845	8.87619314370963	1.18494384455189	22.1034466393067	0.155161339887688	0.214971945453523	0.134353064885063	0.176416277881741	0.237305800116085	0.155224256038215	0.204036563733411	0.264480609972014	0.181962405164901	0.00268127818118925	0.00275059444710987	0.00310012703623456
139	9.86818893304458	0.1	0.816858249809196	0.433740509031342	1.19997599058705	0.107233397288179	7.80848597688511	4.29080677219685	11.3261651815734	8.22	6.13	10.62	0.492760494816579	0.896734254888907	1.30070801496124	0.50103118407679	0.911785401336705	1.32253961859662	0.513502647488196	0.934060393214643	1.35396639623157	0.816858249809196	8.79466729451989	1.32549691015366	22.1834645727127	0.155161339887688	0.214971945453523	0.134353064885063	0.176416277881741	0.237305800116085	0.155224256038215	0.204036563733411	0.264480609972014	0.181962405164901	0.00268127818118925	0.00275059444710987	0.00310012703623456
139	9.86818893304458	0.1	0.819094950984864	0.438320686826658	1.19986921514307	0.0959143290075696	6.97042504500741	3.62918429396767	10.3116657960472	8.14	5.89	10.4	0.420372938908124	0.807393018447429	1.19441309798673	0.427644400183462	0.82135901512378	1.2150736300641	0.437564743674426	0.841573475648846	1.24403114565606	0.819094950984864	8.69748740693334	0.461746544620933	21.0955872597367	0.155161339887688	0.214971945453523	0.134353064885063	0.176416277881741	0.237305800116085	0.155224256038215	0.204036563733411	0.264480609972014	0.181962405164901	0.00268127818118925	0.00275059444710987	0.00310012703623456
139	9.86818893304458	0.1	0.819540401239644	0.434868352084812	1.20421245039448	0.11579987183551	8.42652298586775	4.79109857776106	12.0619473939744	8.05	6.09	11.44	0.561161512403174	0.986963700767645	1.41276588913212	0.571245105868161	1.00469859616455	1.43815208646094	0.581818523912982	1.02499277529618	1.46541527549711	0.819540401239644	9.11827009125008	-0.41966535633045	20.7539979559927	0.155161339887688	0.214971945453523	0.134353064885063	0.176416277881741	0.237305800116085	0.155224256038215	0.204036563733411	0.264480609972014	0.181962405164901	0.00268127818118925	0.00275059444710987	0.00310012703623456
139	9.86818893304458	0.1	0.823689273870356	0.443911596727205	1.20346695101351	0.121491096675535	8.16024568381465	4.73422836990475	11.5862629977245	7.7	5.98	10.54	0.577750888359269	0.995851662548476	1.41395243673768	0.589607394913072	1.01628836286607	1.44296933081907	0.603864261421782	1.04066964841535	1.47806946920361	0.823689273870356	8.67873999598043	0.394742098451682	21.027213040672	0.155161339887688	0.214971945453523	0.134353064885063	0.176416277881741	0.237305800116085	0.155224256038215	0.204036563733411	0.264480609972014	0.181962405164901	0.00268127818118925	0.00275059444710987	0.00310012703623456
139	9.86818893304458	0.1	0.824099991287301	0.430858901585054	1.21734108098955	0.109116144620108	7.7513121901951	4.29329834063649	11.2093260397537	7.7	6	10.66	0.52445498630396	0.946874408905815	1.36929383150767	0.535250445936762	0.966365012914967	1.39747957989317	0.547997388703592	0.990090986367773	1.42951468962749	0.824099991287301	8.68461829107442	0.760694824481019	21.2987178425249	0.155161339887688	0.214971945453523	0.134353064885063	0.176416277881741	0.237305800116085	0.155224256038215	0.204036563733411	0.264480609972014	0.181962405164901	0.00268127818118925	0.00275059444710987	0.00310012703623456
139	9.86818893304458	0.1	0.827457538667998	0.432737965528941	1.22217711180705	0.132206542899465	9.25636338913706	5.55375680818117	12.9589699700929	8.08	5.71	10.57	0.647683397209554	1.07948422891888	1.51128506062821	0.659151988027753	1.09859875766781	1.53804552730788	0.673146272367353	1.12043968177693	1.56834530764421	0.827457538667998	8.71490167720165	-1.61352917285093	19.1061955036786	0.155161339887688	0.214971945453523	0.134353064885063	0.176416277881741	0.237305800116085	0.155224256038215	0.204036563733411	0.264480609972014	0.181962405164901	0.00268127818118925	0.00275059444710987	0.00310012703623456
139	9.86818893304458	0.1	0.827661648335352	0.432149783836738	1.22317351283397	0.127538038760018	8.99977551964444	5.32466400102427	12.6748870382646	8.87	6.62	11.68	0.568546702295382	0.960960671341566	1.35337464038775	0.575720121683121	0.973085223085208	1.37045032448729	0.590001629917054	0.99629244309083	1.40124040699259	0.827661648335352	9.5158703266603	-0.00576093340120876	21.6021611544971	0.155161339887688	0.214971945453523	0.134353064885063	0.176416277881741	0.237305800116085	0.155224256038215	0.204036563733411	0.264480609972014	0.181962405164901	0.00268127818118925	0.00275059444710987	0.00310012703623456
139	9.86818893304458	0.1	0.828902981528175	0.449079033076524	1.20872692997983	0.11132617802753	7.28170698469977	4.06959110525797	10.4938228641416	7.7	5.3	10.37	0.496678737522199	0.888705754122196	1.28073277072219	0.506873920271798	0.906947963601701	1.3070220069316	0.514512578692417	0.921509986128163	1.32862608501287	0.828902981528175	8.51574692535388	0.415799404256511	20.7520348719336	0.155161339887688	0.214971945453523	0.134353064885063	0.176416277881741	0.237305800116085	0.155224256038215	0.204036563733411	0.264480609972014	0.181962405164901	0.00268127818118925	0.00275059444710987	0.00310012703623456
139	9.86818893304458	0.1	0.832560370452524	0.45214466311963	1.21297607778542	0.112233187163514	7.89509672085683	4.42827330488628	11.3619201368274	7.71	5.85	10.84	0.539819892254459	0.962436138819332	1.3850523853842	0.55086034034754	0.982119974828345	1.41337960930915	0.562173053865182	1.00139378977317	1.44247538649175	0.832560370452524	8.88362310290447	-0.247065594433708	20.5099363298604	0.155161339887688	0.214971945453523	0.134353064885063	0.176416277881741	0.237305800116085	0.155224256038215	0.204036563733411	0.264480609972014	0.181962405164901	0.00268127818118925	0.00275059444710987	0.00310012703623456
139	9.86818893304458	0.1	0.836826919381154	0.434834661127616	1.23881917763469	0.115942026901995	8.61357434741608	4.90002844416741	12.3271202506647	7.98	5.8	11.19	0.578738770987994	1.01734295799263	1.45594714499726	0.589433647457246	1.03614307612541	1.48285250479357	0.600057878799428	1.05407336965998	1.50991659239737	0.836826919381154	8.79181985250099	0.593045234624715	21.4020101628188	0.155161339887688	0.214971945453523	0.134353064885063	0.176416277881741	0.237305800116085	0.155224256038215	0.204036563733411	0.264480609972014	0.181962405164901	0.00268127818118925	0.00275059444710987	0.00310012703623456
139	9.86818893304458	0.1	0.841531500175523	0.449628159784042	1.233434840567	0.128920122072314	9.08951599239253	5.40063320109236	12.7783987836927	8.11	6.27	11.45	0.628044592467415	1.05702815847845	1.48601172448948	0.639057985463111	1.07556420935201	1.51207043324091	0.652270779089787	1.10058908705614	1.54207154108269	0.841531500175523	9.10177749316392	0.402688439219094	21.536829667614	0.155161339887688	0.214971945453523	0.134353064885063	0.176416277881741	0.237305800116085	0.155224256038215	0.204036563733411	0.264480609972014	0.181962405164901	0.00268127818118925	0.00275059444710987	0.00310012703623456
139	9.86818893304458	0.1	0.847074083858086	0.439840787779404	1.25430737993677	0.147296566323338	9.70922967444626	6.06191754850043	13.3565418003921	8.07	6.01	10.66	0.707840317638792	1.1337310614672	1.5596218052956	0.720428317215085	1.15389296206221	1.58735760690934	0.737244679048223	1.17984252320024	1.62475899695778	0.847074083858086	8.6635557017557	0.267284581964184	20.9034588864264	0.155161339887688	0.214971945453523	0.134353064885063	0.176416277881741	0.237305800116085	0.155224256038215	0.204036563733411	0.264480609972014	0.181962405164901	0.00268127818118925	0.00275059444710987	0.00310012703623456
139	9.86818893304458	0.1	0.849170895777011	0.448159893347749	1.25018189820627	0.111878048232384	8.33062720110127	4.66602343752962	11.9952309646729	8.13	5.99	10.24	0.541182000550436	0.96621578414505	1.39124956773966	0.55058591252558	0.9830053450947	1.41542477766382	0.565142439770905	1.00883730974281	1.45041297160724	0.849170895777011	8.78737665682985	-0.204276670365567	20.5586715570491	0.155161339887688	0.214971945453523	0.134353064885063	0.176416277881741	0.237305800116085	0.155224256038215	0.204036563733411	0.264480609972014	0.181962405164901	0.00268127818118925	0.00275059444710987	0.00310012703623456
139	9.86818893304458	0.1	0.851502178666744	0.444480516984139	1.25852384034935	0.105143580211976	8.1976474372542	4.46377053210275	11.9315243424056	8.34	6.16	11.62	0.505709909001777	0.928728640889519	1.35174737277726	0.513792318037405	0.943571863506194	1.37335140897498	0.524144154139015	0.960913090758334	1.40062723253202	0.851502178666744	9.04427260605979	-0.586127796127077	20.4735390124545	0.155161339887688	0.214971945453523	0.134353064885063	0.176416277881741	0.237305800116085	0.155224256038215	0.204036563733411	0.264480609972014	0.181962405164901	0.00268127818118925	0.00275059444710987	0.00310012703623456
139	9.86818893304458	0.1	0.854633799956429	0.456737648632818	1.25252995128004	0.109366782509756	8.51304365187032	4.72009425740734	12.3059930463333	8.01	5.88	10.42	0.55503321987349	1.00104399856127	1.44705477724906	0.565140233304966	1.01927275456486	1.47340527582475	0.578305134542818	1.04364252735606	1.50630567531331	0.854633799956429	8.9041497096733	0.722815804682852	21.5311430236051	0.155161339887688	0.214971945453523	0.134353064885063	0.176416277881741	0.237305800116085	0.155224256038215	0.204036563733411	0.264480609972014	0.181962405164901	0.00268127818118925	0.00275059444710987	0.00310012703623456
139	9.86818893304458	0.1	0.866941918437057	0.45497130017377	1.27891253670034	0.107036441110824	8.41671454657552	4.6211262615343	12.2123028316167	8.63	6.57	11.49	0.506618426306307	0.922732346386862	1.33884626646742	0.513756524289968	0.9357333616662	1.35771019904243	0.527017298275621	0.957390995733619	1.3924680675033	0.866941918437057	9.23325175190822	-1.2985163524981	20.1439415397583	0.155161339887688	0.214971945453523	0.134353064885063	0.176416277881741	0.237305800116085	0.155224256038215	0.204036563733411	0.264480609972014	0.181962405164901	0.00268127818118925	0.00275059444710987	0.00310012703623456
139	9.86818893304458	0.1	0.867414442197195	0.47145318351072	1.26337570088367	0.134284498763098	9.15501044936179	5.52574309990082	12.7842777988228	7.94	6.15	11.11	0.655201501856771	1.08553302017315	1.51586453848953	0.667467027266393	1.10585445228859	1.54424187731079	0.681847005541065	1.12861049046912	1.57903790080298	0.867414442197195	8.9063449933929	-0.279204556096284	20.6577275407331	0.155161339887688	0.214971945453523	0.134353064885063	0.176416277881741	0.237305800116085	0.155224256038215	0.204036563733411	0.264480609972014	0.181962405164901	0.00268127818118925	0.00275059444710987	0.00310012703623456
139	9.86818893304458	0.1	0.867508703910752	0.456728519463067	1.27828888835844	0.11522302185564	8.70128922123126	4.93671085346744	12.4658675889951	7.27	5.6	10.29	0.636335546154303	1.12158475413842	1.60683396212253	0.651672862762471	1.14861781960376	1.64556277644506	0.665431781830567	1.17163515678598	1.68111381821485	0.867508703910752	8.40000029314991	0.166516571484398	20.4545194793667	0.155161339887688	0.214971945453523	0.134353064885063	0.176416277881741	0.237305800116085	0.155224256038215	0.204036563733411	0.264480609972014	0.181962405164901	0.00268127818118925	0.00275059444710987	0.00310012703623456
139	9.86818893304458	0.1	0.870476067746022	0.469736481822085	1.27121565366996	0.130793359487487	8.77762282277916	5.24472524514143	12.3105204004169	8.08	5.93	10.79	0.612319895262847	1.02478449037533	1.43724908548782	0.623203243359831	1.04299896685965	1.46279469035947	0.636834267984371	1.06510649708283	1.49383022810385	0.870476067746022	8.81811454191076	1.03041845351972	21.7818748945092	0.155161339887688	0.214971945453523	0.134353064885063	0.176416277881741	0.237305800116085	0.155224256038215	0.204036563733411	0.264480609972014	0.181962405164901	0.00268127818118925	0.00275059444710987	0.00310012703623456
139	9.86818893304458	0.1	0.870852653382965	0.465196926812356	1.27650837995357	0.0937592898721687	7.28566345444528	3.74919981859451	10.822127090296	8.53	6.32	10.79	0.415802813662742	0.808012245368616	1.20022167707449	0.42193485665269	0.819928388459038	1.21792192026539	0.432432789120739	0.841738397248525	1.24938128075875	0.870852653382965	8.85341438147235	-0.908181348777014	20.1323167776888	0.155161339887688	0.214971945453523	0.134353064885063	0.176416277881741	0.237305800116085	0.155224256038215	0.204036563733411	0.264480609972014	0.181962405164901	0.00268127818118925	0.00275059444710987	0.00310012703623456
139	9.86818893304458	0.1	0.875152361768047	0.464849129394623	1.28545559414147	0.0985422025311427	8.06172929314303	4.2547962396414	11.8686623466447	7.96	6.38	11.2	0.503261070737969	0.953548486826892	1.40383590291581	0.512605998216319	0.971254687394762	1.42990337657321	0.524537080402932	0.994103151041593	1.46526457895152	0.875152361768047	9.0735218376524	-1.66380738733066	19.4298763210051	0.155161339887688	0.214971945453523	0.134353064885063	0.176416277881741	0.237305800116085	0.155224256038215	0.204036563733411	0.264480609972014	0.181962405164901	0.00268127818118925	0.00275059444710987	0.00310012703623456
139	9.86818893304458	0.1	0.877727021027137	0.456842092694997	1.29861194935928	0.114091946399077	8.91017183686892	5.03368448312373	12.7866591906141	8.5	6.47	11.23	0.559708671305079	0.990745537713761	1.42178240412244	0.568046334269297	1.0055041126658	1.4429618910623	0.581400819801431	1.02958851685242	1.47879477559334	0.877727021027137	9.23791680664936	-0.439430617351045	20.8991870812181	0.155161339887688	0.214971945453523	0.134353064885063	0.176416277881741	0.237305800116085	0.155224256038215	0.204036563733411	0.264480609972014	0.181962405164901	0.00268127818118925	0.00275059444710987	0.00310012703623456
139	9.86818893304458	0.1	0.882861161214055	0.476929147439029	1.28879317498908	0.0864924782231587	7.4523212357789	3.67099696715546	11.2336455044023	8.9	6.59	11.65	0.390992869187162	0.793736548450333	1.1964802277135	0.395872191369805	0.803641834846166	1.21141147832253	0.404481273579704	0.822819934025586	1.23966460757087	0.882861161214055	9.4258295105964	0.685763601810871	22.1954352132396	0.155161339887688	0.214971945453523	0.134353064885063	0.176416277881741	0.237305800116085	0.155224256038215	0.204036563733411	0.264480609972014	0.181962405164901	0.00268127818118925	0.00275059444710987	0.00310012703623456
139	9.86818893304458	0.1	0.885319176003295	0.470811992502841	1.29982635950375	0.113406203852026	8.42544222857294	4.74735432737824	12.1035301297676	7.75	5.72	10.11	0.576368694882732	1.02291946339179	1.46947023190085	0.588008255642506	1.04357695806875	1.49914566049499	0.601880715104554	1.06708370878098	1.53541013404424	0.885319176003295	8.3720189272997	1.19260155290904	21.5276079923071	0.155161339887688	0.214971945453523	0.134353064885063	0.176416277881741	0.237305800116085	0.155224256038215	0.204036563733411	0.264480609972014	0.181962405164901	0.00268127818118925	0.00275059444710987	0.00310012703623456
139	9.86818893304458	0.1	0.890144120098593	0.481776108824118	1.29851213137307	0.0917278005525922	7.72140027635266	3.92790935538629	11.514891197319	7.78	5.82	10.81	0.475165711710147	0.934070602388232	1.39297549306632	0.484653530960938	0.952721554728713	1.42078957849649	0.494214626523966	0.97646271043896	1.44815251528233	0.890144120098593	8.68406120185583	0.18197815952176	20.7852636670462	0.155161339887688	0.214971945453523	0.134353064885063	0.176416277881741	0.237305800116085	0.155224256038215	0.204036563733411	0.264480609972014	0.181962405164901	0.00268127818118925	0.00275059444710987	0.00310012703623456
139	9.86818893304458	0.1	0.8934464538157	0.479533245259387	1.30735966237201	0.122736785544413	8.57876419830909	4.9979005926948	12.1596278039234	8.09	5.76	11.13	0.582268525285408	0.999448525611307	1.41662852593721	0.592543123988155	1.01708460257369	1.44162608115923	0.60242687949275	1.03411286167592	1.46553476117201	0.8934464538157	8.82397431098888	-0.0163363754159537	20.771207818025	0.155161339887688	0.214971945453523	0.134353064885063	0.176416277881741	0.237305800116085	0.155224256038215	0.204036563733411	0.264480609972014	0.181962405164901	0.00268127818118925	0.00275059444710987	0.00310012703623456
139	9.86818893304458	0.1	0.894542780807159	0.476216004234754	1.31286955737956	0.112989120895227	8.0113810070446	4.50677657025561	11.5159854438336	7.81	6.06	11	0.542966062412012	0.965192734112104	1.3874194058122	0.553668163860868	0.984217110170305	1.41476605647974	0.565544544860065	1.00568045341216	1.44466214897933	0.894542780807159	8.69072496231939	0.600793715375901	21.2800147133109	0.155161339887688	0.214971945453523	0.134353064885063	0.176416277881741	0.237305800116085	0.155224256038215	0.204036563733411	0.264480609972014	0.181962405164901	0.00268127818118925	0.00275059444710987	0.00310012703623456
139	9.86818893304458	0.1	0.898013113944173	0.486455972800347	1.309570255088	0.1072471777616	8.67811990744001	4.76895683319712	12.5872829816829	8.04	5.99	10.57	0.558976187520487	1.01717473031821	1.47537327311593	0.569045331905324	1.03549765614733	1.50194998038933	0.582241534166853	1.0600668991757	1.53679023929492	0.898013113944173	8.80103124289125	-0.238296285205288	20.7039568775114	0.155161339887688	0.214971945453523	0.134353064885063	0.176416277881741	0.237305800116085	0.155224256038215	0.204036563733411	0.264480609972014	0.181962405164901	0.00268127818118925	0.00275059444710987	0.00310012703623456
139	9.86818893304458	0.1	0.906656474485363	0.491538908179384	1.32177404079134	0.0880760969679669	7.14431444978544	3.55512574686348	10.7335031527074	8.36	6.4	11.2	0.401842832508795	0.807535867716674	1.21322890292455	0.408211107052959	0.820333433565425	1.23245576007789	0.419566320255413	0.840543149543346	1.26245548054911	0.906656474485363	8.90013268239767	-0.394915757031372	20.6002233328377	0.155161339887688	0.214971945453523	0.134353064885063	0.176416277881741	0.237305800116085	0.155224256038215	0.204036563733411	0.264480609972014	0.181962405164901	0.00268127818118925	0.00275059444710987	0.00310012703623456
139	9.86818893304458	0.1	0.906883793402054	0.490376617121581	1.32339096968253	0.127343528094092	8.48081212941316	5.0145921426145	11.9470321162118	7.88	5.36	10.91	0.599290649007741	1.01353634764379	1.42778204627983	0.610801211869202	1.03300331890597	1.45520542594274	0.619699665121598	1.04720920106605	1.47486635080562	0.906883793402054	8.62967103821145	0.152017962152308	20.577503587168	0.155161339887688	0.214971945453523	0.134353064885063	0.176416277881741	0.237305800116085	0.155224256038215	0.204036563733411	0.264480609972014	0.181962405164901	0.00268127818118925	0.00275059444710987	0.00310012703623456
139	9.86818893304458	0.1	0.9099441157377	0.485579934378792	1.33430829709661	0.118389703158162	9.47111412021708	5.43588784996038	13.5063403904738	8.49	6.36	11.17	0.604966910380125	1.05405240235173	1.50313789432333	0.614009602550201	1.06980776225994	1.52560592196967	0.628877524124174	1.09607037493346	1.56361404521012	0.9099441157377	9.2184397919812	1.05125819378095	22.436249194545	0.155161339887688	0.214971945453523	0.134353064885063	0.176416277881741	0.237305800116085	0.155224256038215	0.204036563733411	0.264480609972014	0.181962405164901	0.00268127818118925	0.00275059444710987	0.00310012703623456
139	9.86818893304458	0.1	0.925117924907858	0.494367845179919	1.3558680046358	0.120804122763169	9.27233483829801	5.36683601513865	13.1778336614574	7.64	5.68	10.49	0.660054418826782	1.1403824461184	1.62071047341001	0.673926740479421	1.16434979130745	1.65477284213547	0.68612934004543	1.18969511018844	1.69019307563423	0.925117924907858	8.6297534446865	-1.32298390615073	19.25143301373	0.155161339887688	0.214971945453523	0.134353064885063	0.176416277881741	0.237305800116085	0.155224256038215	0.204036563733411	0.264480609972014	0.181962405164901	0.00268127818118925	0.00275059444710987	0.00310012703623456
139	9.86818893304458	0.1	0.927273559407445	0.501413674643564	1.35313344417133	0.09718277608038	7.50655515889839	3.93439099489468	11.0787193229021	7.69	5.61	9.75	0.481280672985925	0.91825136936531	1.3552220657447	0.491230014195174	0.937234047670249	1.38323808114532	0.503756988178394	0.95989380922124	1.41655091440329	0.927273559407445	8.2388150071939	-1.031375078184	19.147527518965	0.155161339887688	0.214971945453523	0.134353064885063	0.176416277881741	0.237305800116085	0.155224256038215	0.204036563733411	0.264480609972014	0.181962405164901	0.00268127818118925	0.00275059444710987	0.00310012703623456
139	9.86818893304458	0.1	0.9440669647413	0.50667192492013	1.38146200456247	0.0879027104146882	7.66474270302204	3.80993701133428	11.5195483947098	8.38	6.48	11.1	0.429295214721958	0.863646132388435	1.29799705005491	0.43601986999177	0.877174637520225	1.31832940504868	0.447056844699631	0.899259677204103	1.35155876530187	0.9440669647413	8.94797976737174	0.0197686498765877	21.0883627339566	0.155161339887688	0.214971945453523	0.134353064885063	0.176416277881741	0.237305800116085	0.155224256038215	0.204036563733411	0.264480609972014	0.181962405164901	0.00268127818118925	0.00275059444710987	0.00310012703623456
139	9.86818893304458	0.1	0.944316807136514	0.500921124148633	1.38771249012439	0.135957032960796	10.0181796600254	6.07504954608417	13.9613097739666	8.02	6.1	10.93	0.714141769799393	1.17766949854596	1.64119722729253	0.727132692680902	1.19909243483467	1.67105217698843	0.743598404097569	1.22632938089487	1.70932245556629	0.944316807136514	8.89976229328467	-0.396949385844857	20.5345833573918	0.155161339887688	0.214971945453523	0.134353064885063	0.176416277881741	0.237305800116085	0.155224256038215	0.204036563733411	0.264480609972014	0.181962405164901	0.00268127818118925	0.00275059444710987	0.00310012703623456
139	9.86818893304458	0.1	0.946950755766398	0.513120985885175	1.38078052564762	0.110660036524469	8.16577523217875	4.55149866037828	11.7800518039792	8.27	5.96	10.99	0.519508692634774	0.93204272521219	1.34457675778961	0.528039732341029	0.947348135130134	1.36665653791924	0.538621325532003	0.96721308322509	1.39389083915951	0.946950755766398	8.72517210716251	-0.00332295453509951	20.7676335814012	0.155161339887688	0.214971945453523	0.134353064885063	0.176416277881741	0.237305800116085	0.155224256038215	0.204036563733411	0.264480609972014	0.181962405164901	0.00268127818118925	0.00275059444710987	0.00310012703623456
139	9.86818893304458	0.1	0.946953786913531	0.495019663491669	1.39888791033539	0.0761719457446348	7.26292195436218	3.31385144991323	11.2119924588111	8.15	6.2	10.69	0.383551669775148	0.840624839449317	1.29769800912349	0.390168455566176	0.855126756483113	1.32008505740005	0.400186813887174	0.876635858672014	1.35306852840553	0.946953786913531	8.80023274502626	0.690394458251747	21.6388171345326	0.155161339887688	0.214971945453523	0.134353064885063	0.176416277881741	0.237305800116085	0.155224256038215	0.204036563733411	0.264480609972014	0.181962405164901	0.00268127818118925	0.00275059444710987	0.00310012703623456
139	9.86818893304458	0.1	0.956043958850676	0.507698880132599	1.40438903756875	0.116694259042072	8.38353175465468	4.78236479921539	11.984698710094	7.2	5.62	9.82	0.621757012537476	1.0899460574698	1.55813510240212	0.637104613864661	1.11685055105953	1.5965964882544	0.652358001841194	1.14287811421827	1.63451347957094	0.956043958850676	8.03958129579995	-0.816566585864887	19.135212273992	0.155161339887688	0.214971945453523	0.134353064885063	0.176416277881741	0.237305800116085	0.155224256038215	0.204036563733411	0.264480609972014	0.181962405164901	0.00268127818118925	0.00275059444710987	0.00310012703623456
139	9.86818893304458	0.1	0.961325083119385	0.512422938710121	1.41022722752865	0.0992765394572287	7.9194246267507	4.19506582860239	11.643783424899	8.13	5.74	10.53	0.486525330434571	0.918460124537595	1.35039491864062	0.494977490055705	0.934416069876154	1.3738546496966	0.505014021334931	0.953745206622261	1.40317578701188	0.961325083119385	8.4535517468521	-1.11823774764193	19.370299546393	0.155161339887688	0.214971945453523	0.134353064885063	0.176416277881741	0.237305800116085	0.155224256038215	0.204036563733411	0.264480609972014	0.181962405164901	0.00268127818118925	0.00275059444710987	0.00310012703623456
139	9.86818893304458	0.1	0.966131961889843	0.500996729716237	1.43126719406345	0.114339733701799	8.87379091787127	5.01785643848596	12.7297253972566	7.59	6.08	9.65	0.620854611502062	1.09794572252207	1.57503683354208	0.634142944562962	1.12144537634338	1.6087478081238	0.653299876735694	1.15469489654126	1.65523890127123	0.966131961889843	8.25758417119064	0.861525930617087	21.1747960238446	0.155161339887688	0.214971945453523	0.134353064885063	0.176416277881741	0.237305800116085	0.155224256038215	0.204036563733411	0.264480609972014	0.181962405164901	0.00268127818118925	0.00275059444710987	0.00310012703623456
139	9.86818893304458	0.1	0.970093409433495	0.517264576064034	1.42292224280296	0.130119157629036	9.5819694492485	5.71385331150279	13.4500855869942	7.96	6.16	11.26	0.676549291801405	1.13455391511386	1.59255853842631	0.689155603301271	1.15569434086057	1.62223307841987	0.703187112608544	1.17989679159943	1.6567631625877	0.970093409433495	8.88154265599109	-0.0520683433030844	20.9258843180545	0.155161339887688	0.214971945453523	0.134353064885063	0.176416277881741	0.237305800116085	0.155224256038215	0.204036563733411	0.264480609972014	0.181962405164901	0.00268127818118925	0.00275059444710987	0.00310012703623456
139	9.86818893304458	0.1	0.975764997739874	0.527380000984764	1.42414999449498	0.101663446095129	8.27904511250347	4.43664281753086	12.1214474074761	8	5.87	11.21	0.52255010827834	0.975110257441828	1.42767040660532	0.532117447235907	0.992963493344282	1.45380953945266	0.541718214836628	1.01067088195172	1.47641434443061	0.975764997739874	8.71484316257339	0.459596799495595	21.2489405853397	0.155161339887688	0.214971945453523	0.134353064885063	0.176416277881741	0.237305800116085	0.155224256038215	0.204036563733411	0.264480609972014	0.181962405164901	0.00268127818118925	0.00275059444710987	0.00310012703623456
139	9.86818893304458	0.1	0.98021853018015	0.522181030418763	1.43825602994154	0.135088829527607	9.90431556037193	5.99153074762559	13.8171003731183	8.69	6.03	11.08	0.6527725226104	1.07906732442883	1.50536212624726	0.661740173321099	1.09389132287183	1.52604247242255	0.675290893683086	1.11654087346333	1.556173154419	0.98021853018015	8.90374929109527	0.201990438255097	21.1854070429076	0.155161339887688	0.214971945453523	0.134353064885063	0.176416277881741	0.237305800116085	0.155224256038215	0.204036563733411	0.264480609972014	0.181962405164901	0.00268127818118925	0.00275059444710987	0.00310012703623456
139	9.86818893304458	0.1	0.984961639540594	0.526476241907197	1.44344703717399	0.10637609634964	8.68107770560725	4.7526888594306	12.6094665517839	7.9	5.94	10.46	0.566778639417975	1.03525594798883	1.50373325655969	0.577589620993185	1.05500286892225	1.53241611685131	0.591481512534544	1.0798365921489	1.5694120798025	0.984961639540594	8.52956989409244	-0.495433502182158	20.0915081786019	0.155161339887688	0.214971945453523	0.134353064885063	0.176416277881741	0.237305800116085	0.155224256038215	0.204036563733411	0.264480609972014	0.181962405164901	0.00268127818118925	0.00275059444710987	0.00310012703623456
139	9.86818893304458	0.1	0.998855943250553	0.535012309493509	1.4626995770076	0.110797476534958	8.6041216997727	4.79848422725469	12.4097591722907	7.8	5.67	10.49	0.57884203575517	1.03791678469913	1.49699153364309	0.590297177129337	1.05845690232869	1.52661662752805	0.6023103462685	1.08071867791547	1.55728771956767	0.998855943250553	8.38960467718388	-0.663992780455895	19.6603569047016	0.155161339887688	0.214971945453523	0.134353064885063	0.176416277881741	0.237305800116085	0.155224256038215	0.204036563733411	0.264480609972014	0.181962405164901	0.00268127818118925	0.00275059444710987	0.00310012703623456
139	9.86818893304458	0.1	1.0266349646109	0.557776151076707	1.49549377814509	0.126216079411855	9.01808108290406	5.31345586489015	12.722706300918	7.77	5.87	10.47	0.643378786462795	1.0919526219612	1.5405264574596	0.656263257402905	1.11382034921871	1.57137744103451	0.671645809976902	1.14064078434159	1.60624247077224	1.0266349646109	8.31608164691618	-1.1296712282949	19.1940447994296	0.155161339887688	0.214971945453523	0.134353064885063	0.176416277881741	0.237305800116085	0.155224256038215	0.204036563733411	0.264480609972014	0.181962405164901	0.00268127818118925	0.00275059444710987	0.00310012703623456
139	9.86818893304458	0.1	1.05909787489625	0.563656811236178	1.55453893855633	0.113927043752352	9.28595516177736	5.24267932320581	13.3292310003489	7.63	5.74	10.26	0.64572828209992	1.14372890360283	1.64172952510573	0.659360063576511	1.1678738309888	1.6763875984011	0.673929387131773	1.19508159068881	1.7132130040238	1.05909787489625	8.25716381340963	1.95636694407067	22.2712182521122	0.155161339887688	0.214971945453523	0.134353064885063	0.176416277881741	0.237305800116085	0.155224256038215	0.204036563733411	0.264480609972014	0.181962405164901	0.00268127818118925	0.00275059444710987	0.00310012703623456
139	9.86818893304458	0.1	1.08186022507362	0.587484541473216	1.57623590867402	0.104359991644003	9.03790297299122	4.9040706094784	13.171735336504	7.77	6.03	10.59	0.593916402884997	1.09455170016679	1.59518699744858	0.605817129596559	1.11648401352282	1.62715089744908	0.620885415278298	1.141942721848	1.66579609599889	1.08186022507362	8.53338842747667	-0.0371490880203863	20.6328685025866	0.155161339887688	0.214971945453523	0.134353064885063	0.176416277881741	0.237305800116085	0.155224256038215	0.204036563733411	0.264480609972014	0.181962405164901	0.00268127818118925	0.00275059444710987	0.00310012703623456
139	9.86818893304458	0.11	0.660460348656437	0.365173246643776	0.955747450669097	0.155746907242528	8.51658676938076	5.42075286987628	11.6124206688852	8.17	5.89	10.98	0.625655070597003	0.98297152154882	1.34028797250064	0.63634355498583	0.999764282059354	1.36318500913288	0.648635652699797	1.02018762664242	1.39067768840762	0.660460348656437	9.21861170345873	-0.103267190708244	20.8979500465603	0.155161339887688	0.214971945453523	0.134353064885063	0.176416277881741	0.237305800116085	0.155224256038215	0.204036563733411	0.264480609972014	0.181962405164901	0.00268127818118925	0.00275059444710987	0.00310012703623456
139	9.86818893304458	0.11	0.676369460905087	0.376567331570222	0.976171590239951	0.125373468033054	7.42821828466352	4.36499522229129	10.4914413470358	7.43	5.58	11.07	0.550879083452559	0.937469543939838	1.32406000442712	0.563380895960709	0.958744754457874	1.35410861295504	0.57147461984796	0.973904419407298	1.37488533661679	0.676369460905087	9.0438592833628	-0.104883968979553	20.6478331433337	0.155161339887688	0.214971945453523	0.134353064885063	0.176416277881741	0.237305800116085	0.155224256038215	0.204036563733411	0.264480609972014	0.181962405164901	0.00268127818118925	0.00275059444710987	0.00310012703623456
139	9.86818893304458	0.11	0.688051678165345	0.382822409631583	0.993280946699106	0.126952471127674	8.69513584058879	5.13505223582031	12.2552194453573	7.86	5.98	10.49	0.615074536303231	1.04149994968637	1.46792536306952	0.626974664918102	1.06165032597758	1.49632598703706	0.642086151575678	1.08650525182175	1.53305389796473	0.688051678165345	9.15024123587771	0.574168921333728	21.4410858461949	0.155161339887688	0.214971945453523	0.134353064885063	0.176416277881741	0.237305800116085	0.155224256038215	0.204036563733411	0.264480609972014	0.181962405164901	0.00268127818118925	0.00275059444710987	0.00310012703623456
139	9.86818893304458	0.11	0.692111846821457	0.377085411061683	1.00713828258123	0.108287020670084	6.88151726449613	3.7983718611964	9.96466266779586	8.1	6.06	11.26	0.442396725674148	0.801490958951108	1.16058519222807	0.450195709063877	0.815620391456179	1.18104507384848	0.458976130697384	0.832028802289869	1.20437259680429	0.692111846821457	9.35601167314774	0.479071658654303	21.6875779281653	0.155161339887688	0.214971945453523	0.134353064885063	0.176416277881741	0.237305800116085	0.155224256038215	0.204036563733411	0.264480609972014	0.181962405164901	0.00268127818118925	0.00275059444710987	0.00310012703623456
139	9.86818893304458	0.11	0.712279248385894	0.390901497724124	1.03365699904766	0.130798872901721	7.38350285282329	4.4117954364511	10.3552102691955	8.31	6.03	10.62	0.501101986931658	0.838635427086244	1.17616886724083	0.509186033000027	0.852164743680346	1.19514345436066	0.521467897751501	0.872408029181321	1.2241361203902	0.712279248385894	9.09802335389325	0.47999635749757	21.3488524446567	0.155161339887688	0.214971945453523	0.134353064885063	0.176416277881741	0.237305800116085	0.155224256038215	0.204036563733411	0.264480609972014	0.181962405164901	0.00268127818118925	0.00275059444710987	0.00310012703623456
139	9.86818893304458	0.11	0.721596662796471	0.398535980689604	1.04465734490334	0.140967200601291	9.15406557827194	5.62592958917085	12.682201567373	8.73	6.4	11.4	0.609991159435853	0.99252914334196	1.37506712724807	0.618206083973413	1.00589581577279	1.39358554757217	0.631881274286965	1.02866909362529	1.42661115713148	0.721596662796471	9.87788589009435	1.71549832236422	23.5435717173555	0.155161339887688	0.214971945453523	0.134353064885063	0.176416277881741	0.237305800116085	0.155224256038215	0.204036563733411	0.264480609972014	0.181962405164901	0.00268127818118925	0.00275059444710987	0.00310012703623456
139	9.86818893304458	0.11	0.723441446390022	0.404535142251404	1.04234775052864	0.187172752248659	10.1098185489233	6.82049468285769	13.399142414989	7.43	5.82	10.33	0.861487548146273	1.27695764000897	1.69242773187167	0.88108555672953	1.30600719138461	1.7309288260397	0.901908230037488	1.33681634904645	1.77151466135712	0.723441446390022	8.52146653502713	-1.16304287580721	19.0434990703642	0.155161339887688	0.214971945453523	0.134353064885063	0.176416277881741	0.237305800116085	0.155224256038215	0.204036563733411	0.264480609972014	0.181962405164901	0.00268127818118925	0.00275059444710987	0.00310012703623456
139	9.86818893304458	0.11	0.723728040198225	0.395842939222042	1.05161314117441	0.140672108631043	8.71039366349713	5.34916003389035	12.0716272931039	8.25	6.04	10.65	0.611993558379272	0.996549884324724	1.38110621027018	0.622128634329771	1.0130535037302	1.40397837313062	0.63669167190171	1.03621721852029	1.43750257164907	0.723728040198225	8.91412784871161	-0.660046827572935	20.1229343367472	0.155161339887688	0.214971945453523	0.134353064885063	0.176416277881741	0.237305800116085	0.155224256038215	0.204036563733411	0.264480609972014	0.181962405164901	0.00268127818118925	0.00275059444710987	0.00310012703623456
139	9.86818893304458	0.11	0.733600639476258	0.406918319686179	1.06028295926634	0.115320569134637	7.2714535496492	4.1269921190734	10.415914980225	8.34	6.18	11.68	0.467314697980174	0.823373784438949	1.17943287089772	0.474769346016792	0.836508320528014	1.19824729503924	0.483974818493348	0.851866628028243	1.22112551010018	0.733600639476258	9.36238791399809	-0.646394227379838	20.7173073699495	0.155161339887688	0.214971945453523	0.134353064885063	0.176416277881741	0.237305800116085	0.155224256038215	0.204036563733411	0.264480609972014	0.181962405164901	0.00268127818118925	0.00275059444710987	0.00310012703623456
139	9.86818893304458	0.11	0.743343096301652	0.40816823058755	1.07851796201575	0.135530636391119	8.69479205821397	5.26631911771889	12.1232649987091	7.94	5.99	10.84	0.624500368086299	1.03106187061836	1.43762337315041	0.636194821818024	1.05036963400278	1.46454444618753	0.650480147380599	1.07290443035861	1.49671700902739	0.743343096301652	9.29210680237898	-1.49573803696575	19.6659122874471	0.155161339887688	0.214971945453523	0.134353064885063	0.176416277881741	0.237305800116085	0.155224256038215	0.204036563733411	0.264480609972014	0.181962405164901	0.00268127818118925	0.00275059444710987	0.00310012703623456
139	9.86818893304458	0.11	0.744276157256999	0.420152646660605	1.06839966785339	0.117607161714527	7.51141070002767	4.29907390102156	10.7237474990338	8.91	6.37	11.45	0.45739551746965	0.799168765917195	1.14094201436474	0.463076477206692	0.809094629658478	1.15511278211026	0.473573683261218	0.826988828566156	1.17912663426936	0.744276157256999	9.48285855289569	-0.0115576877597332	21.4753674315521	0.155161339887688	0.214971945453523	0.134353064885063	0.176416277881741	0.237305800116085	0.155224256038215	0.204036563733411	0.264480609972014	0.181962405164901	0.00268127818118925	0.00275059444710987	0.00310012703623456
139	9.86818893304458	0.11	0.762023188777415	0.427028416231191	1.09701796132364	0.137488831843294	7.68447708966295	4.67944970365191	10.689504475674	7.86	5.92	11.98	0.56034719676664	0.920188370108916	1.28002954345119	0.571178814041144	0.937975785309674	1.3047727565782	0.579259543236447	0.950310435395875	1.32185878848106	0.762023188777415	9.07547313187324	-0.267848801279793	20.6427321127716	0.155161339887688	0.214971945453523	0.134353064885063	0.176416277881741	0.237305800116085	0.155224256038215	0.204036563733411	0.264480609972014	0.181962405164901	0.00268127818118925	0.00275059444710987	0.00310012703623456
139	9.86818893304458	0.11	0.763658527221227	0.431515117130894	1.09580193731156	0.121308842243236	7.8418571094507	4.54669879297497	11.1370154259264	8.62	6.04	11.92	0.499100353224636	0.860816568564259	1.22253278390388	0.506168882225356	0.873007918139316	1.23984695405328	0.514400876296755	0.886483022011198	1.25870088918429	0.763658527221227	9.46954676134267	-0.217570525076481	21.2465506847779	0.155161339887688	0.214971945453523	0.134353064885063	0.176416277881741	0.237305800116085	0.155224256038215	0.204036563733411	0.264480609972014	0.181962405164901	0.00268127818118925	0.00275059444710987	0.00310012703623456
139	9.86818893304458	0.11	0.764621065900067	0.420447233744628	1.1087948980555	0.133679308894976	8.14842182229837	4.90975544591117	11.3870881986856	7.97	6.07	11.3	0.580443823229551	0.963327230434839	1.34621063764013	0.591204354185066	0.981185827715984	1.3711673012469	0.602350522455934	1.0006210114141	1.39904064889882	0.764621065900067	9.03219511835123	-1.22936310538131	19.7341897219579	0.155161339887688	0.214971945453523	0.134353064885063	0.176416277881741	0.237305800116085	0.155224256038215	0.204036563733411	0.264480609972014	0.181962405164901	0.00268127818118925	0.00275059444710987	0.00310012703623456
139	9.86818893304458	0.11	0.768307903713482	0.426036496052982	1.11057931137398	0.10631215968199	7.53626262510899	4.12478175715333	10.9477434930647	7.67	5.62	10.39	0.505526785959258	0.923632533141706	1.34173828032415	0.516038392299519	0.942837967672778	1.36963754304604	0.526160914265597	0.961858383918344	1.3977067161374	0.768307903713482	8.76882797829746	0.397719769497606	21.0068811592005	0.155161339887688	0.214971945453523	0.134353064885063	0.176416277881741	0.237305800116085	0.155224256038215	0.204036563733411	0.264480609972014	0.181962405164901	0.00268127818118925	0.00275059444710987	0.00310012703623456
139	9.86818893304458	0.11	0.76916414355681	0.426849149176632	1.11147913793699	0.141114164971602	8.92084523126516	5.48468124795937	12.3570092145709	8.24	6.08	10.97	0.628295574543896	1.02192403288346	1.41555249122302	0.638747925015369	1.03892480223421	1.43910167945305	0.652252659594843	1.06130374496772	1.47191395755399	0.76916414355681	9.10955664707282	0.36886675433669	21.4098046991322	0.155161339887688	0.214971945453523	0.134353064885063	0.176416277881741	0.237305800116085	0.155224256038215	0.204036563733411	0.264480609972014	0.181962405164901	0.00268127818118925	0.00275059444710987	0.00310012703623456
139	9.86818893304458	0.11	0.777616110472429	0.430461622927023	1.12477059801784	0.128718352527635	8.91690261822954	5.29481849944491	12.5389867370142	8.31	5.74	10.91	0.601882453776314	1.0136187347134	1.42535501565048	0.611620865647257	1.03001900798405	1.44841715032084	0.622388940037159	1.0485761557144	1.47564771886649	0.777616110472429	9.30930601561258	2.31067709915067	23.4629889673151	0.155161339887688	0.214971945453523	0.134353064885063	0.176416277881741	0.237305800116085	0.155224256038215	0.204036563733411	0.264480609972014	0.181962405164901	0.00268127818118925	0.00275059444710987	0.00310012703623456
139	9.86818893304458	0.11	0.780877920672994	0.441885005222494	1.11987083612349	0.136215024605359	8.42204418490445	5.11078410510596	11.733304264703	8.12	5.85	10.99	0.593532766575292	0.978080678518909	1.36262859046253	0.60389247703593	0.995152411045264	1.3864123450546	0.615179814388148	1.01390834913092	1.41227904362813	0.780877920672994	9.10779274889053	-0.211679894819585	20.7664489777168	0.155161339887688	0.214971945453523	0.134353064885063	0.176416277881741	0.237305800116085	0.155224256038215	0.204036563733411	0.264480609972014	0.181962405164901	0.00268127818118925	0.00275059444710987	0.00310012703623456
139	9.86818893304458	0.11	0.782957565556524	0.43395488336633	1.13196024774672	0.116386007576651	8.00505749678229	4.56131377816284	11.4488012154017	8.21	6.45	11.03	0.524021708212488	0.919652562357285	1.31528341650208	0.532828760318272	0.93510884576876	1.33738893121925	0.545548776913413	0.958356822433201	1.37141018492976	0.782957565556524	9.3103547542886	-0.105966981843091	21.2233550761728	0.155161339887688	0.214971945453523	0.134353064885063	0.176416277881741	0.237305800116085	0.155224256038215	0.204036563733411	0.264480609972014	0.181962405164901	0.00268127818118925	0.00275059444710987	0.00310012703623456
139	9.86818893304458	0.11	0.792171557170642	0.440405189558509	1.14393792478277	0.138531481057057	8.36655773199235	5.10910786323788	11.6240076007468	8.42	5.99	11.4	0.573322841328848	0.938860321498044	1.30439780166724	0.582166608401453	0.953342671403718	1.32451873440598	0.592622448472632	0.97053663767873	1.35046302845934	0.792171557170642	9.09583000609814	0.258475362403755	21.3272728360814	0.155161339887688	0.214971945453523	0.134353064885063	0.176416277881741	0.237305800116085	0.155224256038215	0.204036563733411	0.264480609972014	0.181962405164901	0.00268127818118925	0.00275059444710987	0.00310012703623456
139	9.86818893304458	0.11	0.794327243371747	0.43369236425151	1.15496212249198	0.142837495677301	8.5354684263047	5.27091868233461	11.8000181702748	8.55	5.99	11.56	0.58294815927347	0.943997793843271	1.30504742841307	0.59145259976968	0.957769469657976	1.32408633954627	0.601862234858757	0.974066356170476	1.34701990954365	0.794327243371747	9.23283938203927	-0.0358840839798656	21.1143222824297	0.155161339887688	0.214971945453523	0.134353064885063	0.176416277881741	0.237305800116085	0.155224256038215	0.204036563733411	0.264480609972014	0.181962405164901	0.00268127818118925	0.00275059444710987	0.00310012703623456
139	9.86818893304458	0.11	0.795330472504079	0.437282640984364	1.1533783040238	0.135054289501137	8.598867660952	5.20130903008497	11.996426291819	7.65	5.72	10.36	0.638648637491619	1.0558217333124	1.47299482913318	0.652004040703128	1.07790104913658	1.50379805757003	0.666428955954016	1.10192251258468	1.53693620521529	0.795330472504079	8.60112482410348	-0.309717127977856	20.0692657364844	0.155161339887688	0.214971945453523	0.134353064885063	0.176416277881741	0.237305800116085	0.155224256038215	0.204036563733411	0.264480609972014	0.181962405164901	0.00268127818118925	0.00275059444710987	0.00310012703623456
139	9.86818893304458	0.11	0.797642272478472	0.452039912157009	1.14324463279993	0.121708521746622	8.48772765867775	4.92784454563488	12.0476107717206	7.93	6.04	11.19	0.585183276112452	1.00792065010553	1.43065802409861	0.596192088801802	1.02688224743014	1.45757240605848	0.608371003396448	1.04720524952064	1.48727394430199	0.797642272478472	9.18241180482249	-1.65440994292364	19.5284462480566	0.155161339887688	0.214971945453523	0.134353064885063	0.176416277881741	0.237305800116085	0.155224256038215	0.204036563733411	0.264480609972014	0.181962405164901	0.00268127818118925	0.00275059444710987	0.00310012703623456
139	9.86818893304458	0.11	0.804297330798484	0.449099698474959	1.15949496312201	0.126840875619276	8.45001484488476	4.98854927579727	11.9114804139722	7.93	5.99	10.74	0.592623545709454	1.00383447808537	1.41504541046129	0.603786619772685	1.02274341058936	1.44170020140603	0.617561158760642	1.04510298945998	1.47538977976118	0.804297330798484	9.0519543001441	0.755467674124285	21.7543878656532	0.155161339887688	0.214971945453523	0.134353064885063	0.176416277881741	0.237305800116085	0.155224256038215	0.204036563733411	0.264480609972014	0.181962405164901	0.00268127818118925	0.00275059444710987	0.00310012703623456
139	9.86818893304458	0.11	0.805014321210933	0.440131299427467	1.1698973429944	0.15211300184346	9.73574982458286	6.14702064089969	13.324479008266	7.85	6	10.59	0.736896118862727	1.16710788511417	1.59731965136561	0.751191101506547	1.18974850776655	1.62830591402655	0.769201535526515	1.21841798373077	1.6664823751061	0.805014321210933	8.81631324858471	1.52959726009993	22.2487478452755	0.155161339887688	0.214971945453523	0.134353064885063	0.176416277881741	0.237305800116085	0.155224256038215	0.204036563733411	0.264480609972014	0.181962405164901	0.00268127818118925	0.00275059444710987	0.00310012703623456
139	9.86818893304458	0.11	0.806409652139051	0.446868029775258	1.16595127450284	0.104578280143554	7.1005923080352	3.85665013460128	10.3445344814691	8.16	5.63	11.49	0.44600181627866	0.821147098002289	1.19629237972592	0.453673503199269	0.83527166705495	1.21686983091063	0.459720094845807	0.845845518277046	1.23316572735238	0.806409652139051	8.92318184603126	-0.428556074407777	20.400365681949	0.155161339887688	0.214971945453523	0.134353064885063	0.176416277881741	0.237305800116085	0.155224256038215	0.204036563733411	0.264480609972014	0.181962405164901	0.00268127818118925	0.00275059444710987	0.00310012703623456
139	9.86818893304458	0.11	0.806738131564536	0.452810246207235	1.16066601692184	0.106422157754578	7.95386872271127	4.35543054486302	11.5523069005595	7.9	6.31	11.21	0.518830501489229	0.947486053485802	1.37614160548238	0.528691407358957	0.96549399781345	1.40229658826794	0.540859907833128	0.987179956489853	1.43408235270912	0.806738131564536	8.9896577042085	-0.226733433338805	20.696889818605	0.155161339887688	0.214971945453523	0.134353064885063	0.176416277881741	0.237305800116085	0.155224256038215	0.204036563733411	0.264480609972014	0.181962405164901	0.00268127818118925	0.00275059444710987	0.00310012703623456
139	9.86818893304458	0.11	0.814852732998427	0.448825722734599	1.18087974326226	0.119872126169423	7.31769704041028	4.22189152006464	10.4135025607559	7.4	5.57	10.74	0.535428640523623	0.928044825285001	1.32066101004638	0.547752656174561	0.949405727720849	1.35105879926714	0.557218488159775	0.96577885896051	1.3741765412067	0.814852732998427	8.25683011156888	-0.700583862003054	19.4198889986712	0.155161339887688	0.214971945453523	0.134353064885063	0.176416277881741	0.237305800116085	0.155224256038215	0.204036563733411	0.264480609972014	0.181962405164901	0.00268127818118925	0.00275059444710987	0.00310012703623456
139	9.86818893304458	0.11	0.815961831615624	0.457747425788702	1.17417623744255	0.115317702617899	7.72786847064884	4.38598839585391	11.0697485454438	7.97	6.16	10.47	0.518412266235818	0.913413681355949	1.30841509647608	0.52801604688179	0.930335010587733	1.33265397429368	0.54083709195489	0.953704508943318	1.36646792406613	0.815961831615624	8.97144395868447	0.300318445287305	21.2795180510877	0.155161339887688	0.214971945453523	0.134353064885063	0.176416277881741	0.237305800116085	0.155224256038215	0.204036563733411	0.264480609972014	0.181962405164901	0.00268127818118925	0.00275059444710987	0.00310012703623456
139	9.86818893304458	0.11	0.816699655485095	0.446228728109286	1.1871705828609	0.120948769923031	8.08849996130658	4.68394919578941	11.4930507268237	7.95	6.1	10.48	0.554863611132368	0.958168867674535	1.3614741242167	0.565218532241063	0.976050312473787	1.38688209270651	0.578656019489958	1.00162785384166	1.42130565503545	0.816699655485095	8.90038505877276	1.59515315380105	22.4720459887094	0.155161339887688	0.214971945453523	0.134353064885063	0.176416277881741	0.237305800116085	0.155224256038215	0.204036563733411	0.264480609972014	0.181962405164901	0.00268127818118925	0.00275059444710987	0.00310012703623456
139	9.86818893304458	0.11	0.822764103646483	0.45818979851293	1.18733840878004	0.142741627046726	8.97080579186711	5.53840919476445	12.4032023889698	8.42	6.11	11.4	0.621861046703287	1.00725578109612	1.39265051548895	0.631474664822001	1.02282738262778	1.41418010043356	0.64356097123277	1.04231320866722	1.44297565759251	0.822764103646483	9.15354419254707	0.413269665229396	21.648366880163	0.155161339887688	0.214971945453523	0.134353064885063	0.176416277881741	0.237305800116085	0.155224256038215	0.204036563733411	0.264480609972014	0.181962405164901	0.00268127818118925	0.00275059444710987	0.00310012703623456
139	9.86818893304458	0.11	0.823353097140171	0.459343834743399	1.18736235953694	0.13569175418363	8.32749887738277	5.04611043529311	11.6088873194724	7.51	5.97	11.41	0.630600990506924	1.04066867102124	1.45073635153555	0.644505239285593	1.06361458502371	1.48272393076182	0.656146732606344	1.08202463613318	1.51030231251201	0.823353097140171	8.88102156635155	0.221259711140963	20.9516630777441	0.155161339887688	0.214971945453523	0.134353064885063	0.176416277881741	0.237305800116085	0.155224256038215	0.204036563733411	0.264480609972014	0.181962405164901	0.00268127818118925	0.00275059444710987	0.00310012703623456
139	9.86818893304458	0.11	0.826713368717348	0.451052478016255	1.20237425941844	0.122873027303946	8.00952198351176	4.66837937220804	11.3506645948155	8.04	5.92	11	0.547554866347278	0.939437948273053	1.33132103019883	0.557440641947512	0.956398938518514	1.35535723508952	0.568774490518994	0.976025817289055	1.38303977956594	0.826713368717348	8.78992075579572	0.27305178955583	21.0030513407308	0.155161339887688	0.214971945453523	0.134353064885063	0.176416277881741	0.237305800116085	0.155224256038215	0.204036563733411	0.264480609972014	0.181962405164901	0.00268127818118925	0.00275059444710987	0.00310012703623456
139	9.86818893304458	0.11	0.828262465016953	0.45684905814144	1.19967587189247	0.135319624356193	9.09261734433207	5.50404434140067	12.6811903472635	8.65	6.03	11.33	0.602034821094649	0.994554534199849	1.38707424730505	0.610439450070164	1.00843888368094	1.40643831729172	0.621824049942033	1.02858647743809	1.43285976708263	0.828262465016953	9.15783293701931	1.41674705160627	22.6163298715624	0.155161339887688	0.214971945453523	0.134353064885063	0.176416277881741	0.237305800116085	0.155224256038215	0.204036563733411	0.264480609972014	0.181962405164901	0.00268127818118925	0.00275059444710987	0.00310012703623456
139	9.86818893304458	0.11	0.847201703539586	0.461317995009142	1.23308541207003	0.12057827545005	8.32926032822194	4.81724859283143	11.8412720636124	7.94	5.6	10.75	0.571651352584106	0.988413373505099	1.40517539442609	0.582381022345071	1.00696550154099	1.43154998073691	0.592679280205152	1.02482836526567	1.4571203878752	0.847201703539586	8.64907969405495	-1.43931793241985	19.1883036330226	0.155161339887688	0.214971945453523	0.134353064885063	0.176416277881741	0.237305800116085	0.155224256038215	0.204036563733411	0.264480609972014	0.181962405164901	0.00268127818118925	0.00275059444710987	0.00310012703623456
139	9.86818893304458	0.11	0.848038274341926	0.469423642032603	1.22665290665125	0.157262266580478	9.19442261290278	5.87131903615692	12.5175261896486	7.6	5.56	10.57	0.725517898612076	1.13615324460905	1.54678859060603	0.740986163054774	1.16037638075588	1.57976659845699	0.754654424950963	1.18222408112179	1.60685705601966	0.848038274341926	8.50283679582441	-0.847203143208253	19.6131361702046	0.155161339887688	0.214971945453523	0.134353064885063	0.176416277881741	0.237305800116085	0.155224256038215	0.204036563733411	0.264480609972014	0.181962405164901	0.00268127818118925	0.00275059444710987	0.00310012703623456
139	9.86818893304458	0.11	0.851857547289532	0.479448894130937	1.22426620044813	0.17944118209439	9.64205378930151	6.42284748819344	12.8612600904096	7.95	5.9	10.92	0.760593094387577	1.14181125137054	1.52302940835351	0.774771275435255	1.16309570262794	1.55142012982063	0.790584781983282	1.1859605393445	1.58331114651233	0.851857547289532	8.68890632248219	-0.341115285004637	20.2307975915398	0.155161339887688	0.214971945453523	0.134353064885063	0.176416277881741	0.237305800116085	0.155224256038215	0.204036563733411	0.264480609972014	0.181962405164901	0.00268127818118925	0.00275059444710987	0.00310012703623456
139	9.86818893304458	0.11	0.85254143620886	0.466431983426847	1.23865088899087	0.114581117238731	7.79468340270195	4.41168490299248	11.1776819024114	7.67	5.63	10.55	0.5409363105262	0.955740805223275	1.37054529992035	0.55219998195997	0.97564176250124	1.39908354304251	0.563180530496619	0.994629762198387	1.42674271472482	0.85254143620886	8.56310775961985	0.90209460538926	21.3053409858642	0.155161339887688	0.214971945453523	0.134353064885063	0.176416277881741	0.237305800116085	0.155224256038215	0.204036563733411	0.264480609972014	0.181962405164901	0.00268127818118925	0.00275059444710987	0.00310012703623456
139	9.86818893304458	0.11	0.853656944842347	0.464663017592767	1.24265087209193	0.111320137429206	7.81503981095275	4.36755422582925	11.2625253960762	7.84	5.99	10.62	0.524032925748492	0.937673115254098	1.3513133047597	0.53422708378184	0.955913930765583	1.37760077774933	0.546981005445022	0.977939423989869	1.40861553231921	0.853656944842347	8.74061620905753	0.695491633396456	21.3550560268927	0.155161339887688	0.214971945453523	0.134353064885063	0.176416277881741	0.237305800116085	0.155224256038215	0.204036563733411	0.264480609972014	0.181962405164901	0.00268127818118925	0.00275059444710987	0.00310012703623456
139	9.86818893304458	0.11	0.862482882036585	0.47714184409354	1.24782391997963	0.153809580872643	9.53438435102874	6.04281659399443	13.0259521080631	7.7	5.96	10.02	0.738044064487718	1.16448938493595	1.59093470538419	0.753228046294834	1.18844674261448	1.62366543893413	0.772104595693038	1.22110684565761	1.66705062644877	0.862482882036585	8.48092181591937	0.122629890953055	20.5402384091633	0.155161339887688	0.214971945453523	0.134353064885063	0.176416277881741	0.237305800116085	0.155224256038215	0.204036563733411	0.264480609972014	0.181962405164901	0.00268127818118925	0.00275059444710987	0.00310012703623456
139	9.86818893304458	0.11	0.863375048679395	0.483771850000446	1.24297824735834	0.135975080691779	8.90706131421523	5.40153384234161	12.4125887860888	7.75	6.01	10.74	0.655314900471918	1.08060602210202	1.50589714373213	0.668518656334857	1.10237884931774	1.53623904230061	0.683572584618723	1.12786733930966	1.57016669047015	0.863375048679395	8.74758631551884	-0.473898396982816	20.2179520457148	0.155161339887688	0.214971945453523	0.134353064885063	0.176416277881741	0.237305800116085	0.155224256038215	0.204036563733411	0.264480609972014	0.181962405164901	0.00268127818118925	0.00275059444710987	0.00310012703623456
139	9.86818893304458	0.11	0.863555756271189	0.483455674768645	1.24365583777373	0.130250966484266	8.62410164906247	5.14468987760467	12.1035134205203	8.11	5.69	11.36	0.598066882132779	1.00254625782271	1.40702563351265	0.608541694445849	1.02010530380836	1.43166891317088	0.617180160497926	1.03546135066438	1.45324330036792	0.863555756271189	9.0040528370943	-0.218998181260588	20.6185441906511	0.155161339887688	0.214971945453523	0.134353064885063	0.176416277881741	0.237305800116085	0.155224256038215	0.204036563733411	0.264480609972014	0.181962405164901	0.00268127818118925	0.00275059444710987	0.00310012703623456
139	9.86818893304458	0.11	0.867641138483958	0.49047417146659	1.24480810550132	0.105603670552512	7.1304593560746	3.89058276788838	10.3703359442608	8.29	5.64	11.21	0.442921314843881	0.811763332604166	1.18060535036445	0.450126870984621	0.824969304116591	1.19981173724856	0.456747334756432	0.837838820800413	1.21689843415492	0.867641138483958	8.79412794551108	0.603803109343209	21.2959172946056	0.155161339887688	0.214971945453523	0.134353064885063	0.176416277881741	0.237305800116085	0.155224256038215	0.204036563733411	0.264480609972014	0.181962405164901	0.00268127818118925	0.00275059444710987	0.00310012703623456
139	9.86818893304458	0.11	0.87094846642633	0.493078773779673	1.24881815907299	0.113747741662933	8.42299629446921	4.75220783965032	12.0937847492881	7.55	5.83	10.17	0.590923426744036	1.04737545194284	1.50382747714164	0.603761547906469	1.07013023258961	1.53649891727276	0.618662625534865	1.09596614352189	1.57311010831839	0.87094846642633	8.67626638601686	-1.10864894560929	19.5621378948476	0.155161339887688	0.214971945453523	0.134353064885063	0.176416277881741	0.237305800116085	0.155224256038215	0.204036563733411	0.264480609972014	0.181962405164901	0.00268127818118925	0.00275059444710987	0.00310012703623456
139	9.86818893304458	0.11	0.872294653396836	0.484228180225901	1.26036112656777	0.128617036958819	8.75177643406956	5.19516059145773	12.3083922766814	8.11	6.31	10.6	0.603979054293943	1.01746414975753	1.43094924522111	0.614560127281286	1.03528904344225	1.45601795960322	0.632161194515066	1.06206439703078	1.49424483478399	0.872294653396836	8.91517822841685	0.290079480700418	21.1994771531659	0.155161339887688	0.214971945453523	0.134353064885063	0.176416277881741	0.237305800116085	0.155224256038215	0.204036563733411	0.264480609972014	0.181962405164901	0.00268127818118925	0.00275059444710987	0.00310012703623456
139	9.86818893304458	0.11	0.877501337351692	0.480852950306414	1.27414972439697	0.128911032616945	8.77655525590976	5.2145400754368	12.3385704363827	7.61	5.71	10.08	0.644179487823875	1.08421390723252	1.52424832664116	0.657901981215845	1.10731013811025	1.55671829500466	0.673398479881677	1.13365719654501	1.59487723894734	0.877501337351692	8.49975820447696	0.884167580348165	21.1913152065063	0.155161339887688	0.214971945453523	0.134353064885063	0.176416277881741	0.237305800116085	0.155224256038215	0.204036563733411	0.264480609972014	0.181962405164901	0.00268127818118925	0.00275059444710987	0.00310012703623456
139	9.86818893304458	0.11	0.877604095987962	0.490949091728923	1.264259100247	0.124277081302024	8.47961023917671	4.96522644583029	11.9939940325231	8.18	6.29	10.8	0.572647073699472	0.977966270532225	1.38328546736498	0.582404173538205	0.994629438788462	1.40685470403872	0.597216835335111	1.01888533502249	1.44201229086674	0.877604095987962	8.92765571766869	1.29310121217512	22.3696844046561	0.155161339887688	0.214971945453523	0.134353064885063	0.176416277881741	0.237305800116085	0.155224256038215	0.204036563733411	0.264480609972014	0.181962405164901	0.00268127818118925	0.00275059444710987	0.00310012703623456
139	9.86818893304458	0.11	0.88429874654456	0.486440232487148	1.28215726060197	0.123973720671907	8.8115980130939	5.15452284127839	12.4686731849094	7.96	6.15	11.14	0.610059460640495	1.04288969062279	1.47571992060508	0.621410730025044	1.06229455618163	1.50317838233822	0.634913585381003	1.08558445460977	1.53546729975708	0.88429874654456	8.97236881726718	-0.784350972571802	20.2007653088923	0.155161339887688	0.214971945453523	0.134353064885063	0.176416277881741	0.237305800116085	0.155224256038215	0.204036563733411	0.264480609972014	0.181962405164901	0.00268127818118925	0.00275059444710987	0.00310012703623456
139	9.86818893304458	0.11	0.886240188201763	0.493644896473555	1.27883547992997	0.186325372345229	10.8193654505598	7.28934972594836	14.3493811751713	8.11	6.23	10.82	0.847535594660058	1.25797192832474	1.66840826198943	0.862388963403665	1.28001834270337	1.69764772200308	0.884165088715761	1.31195744881118	1.73838739028677	0.886240188201763	8.95355404135062	0.100246239904182	20.9856102950285	0.155161339887688	0.214971945453523	0.134353064885063	0.176416277881741	0.237305800116085	0.155224256038215	0.204036563733411	0.264480609972014	0.181962405164901	0.00268127818118925	0.00275059444710987	0.00310012703623456
139	9.86818893304458	0.11	0.887535761949658	0.500869382935637	1.27420214096368	0.127030279545763	8.30639045278266	4.90666562740757	11.7061152781577	7.83	5.55	10.5	0.589560244096309	0.998054066604327	1.40654788911234	0.601081791094712	1.01755864980931	1.43403550852391	0.612520477667059	1.03737135236813	1.46112051606488	0.887535761949658	8.59909544138542	0.417601465098609	20.8430662430628	0.155161339887688	0.214971945453523	0.134353064885063	0.176416277881741	0.237305800116085	0.155224256038215	0.204036563733411	0.264480609972014	0.181962405164901	0.00268127818118925	0.00275059444710987	0.00310012703623456
139	9.86818893304458	0.11	0.89081521631911	0.504439992301279	1.27719044033694	0.134160234700197	8.38528026093939	5.05937477624613	11.7111857456327	8	6	10.68	0.595871683599042	0.987582712787889	1.37929374197674	0.606779988166511	1.00566186189528	1.40454373562404	0.620139661110275	1.02937853361055	1.43708214072161	0.89081521631911	8.62705967041451	-0.981191992375203	19.7326771816754	0.155161339887688	0.214971945453523	0.134353064885063	0.176416277881741	0.237305800116085	0.155224256038215	0.204036563733411	0.264480609972014	0.181962405164901	0.00268127818118925	0.00275059444710987	0.00310012703623456
139	9.86818893304458	0.11	0.891893743387306	0.501178222311307	1.28260926446331	0.115561908405398	7.66901149404758	4.35654711297152	10.9814758751236	7.8	6.02	10.76	0.525338611895845	0.924775458275313	1.32421230465478	0.535722861848009	0.943055286353631	1.35038771085925	0.547788326300689	0.963558453704908	1.38223110011752	0.891893743387306	8.56679874203481	-0.130538628339425	20.4490126397455	0.155161339887688	0.214971945453523	0.134353064885063	0.176416277881741	0.237305800116085	0.155224256038215	0.204036563733411	0.264480609972014	0.181962405164901	0.00268127818118925	0.00275059444710987	0.00310012703623456
139	9.86818893304458	0.11	0.892069469853919	0.496121142871528	1.28801779683631	0.135244669548093	9.60203625494788	5.81119718244926	13.3928753274465	8.3	6.27	11.02	0.660961382490964	1.09212868855429	1.52329599461762	0.671678073524154	1.10983623703407	1.54799440054398	0.687315922693167	1.13468760500809	1.58384088054518	0.892069469853919	9.117701735006	1.1975439987061	22.405777550882	0.155161339887688	0.214971945453523	0.134353064885063	0.176416277881741	0.237305800116085	0.155224256038215	0.204036563733411	0.264480609972014	0.181962405164901	0.00268127818118925	0.00275059444710987	0.00310012703623456
139	9.86818893304458	0.11	0.892689750539759	0.49970358551773	1.28567591556179	0.135363001291682	9.19194293178469	5.56484149706948	12.8190443664999	8.02	6.13	10.46	0.653624258909686	1.07964923886724	1.50567421882479	0.665481333957588	1.09923462278799	1.53298791161838	0.683216813665816	1.12810218348014	1.57449139333289	0.892689750539759	8.77937118703008	0.589354253124785	21.4155140308471	0.155161339887688	0.214971945453523	0.134353064885063	0.176416277881741	0.237305800116085	0.155224256038215	0.204036563733411	0.264480609972014	0.181962405164901	0.00268127818118925	0.00275059444710987	0.00310012703623456
139	9.86818893304458	0.11	0.899379440040858	0.494688069837238	1.30407081024448	0.0878651585402419	7.30928595408899	3.63238790398402	10.986184004194	7.86	5.84	10.5	0.435225426090195	0.875783968527787	1.31634251096538	0.443654616553654	0.892745638120212	1.34183665968677	0.453406591627384	0.913293008502948	1.37046524301806	0.899379440040858	8.6133151453605	-0.837887178907611	19.7636264508295	0.155161339887688	0.214971945453523	0.134353064885063	0.176416277881741	0.237305800116085	0.155224256038215	0.204036563733411	0.264480609972014	0.181962405164901	0.00268127818118925	0.00275059444710987	0.00310012703623456
139	9.86818893304458	0.11	0.901343359074861	0.503566657921539	1.29912006022818	0.112484012472771	7.89423234071949	4.43214469341485	11.3563199880241	8.27	6.03	11.03	0.506012498524746	0.901274779362991	1.29653706020124	0.514329414506773	0.916088300053756	1.31784718560074	0.525268016110465	0.934906828821286	1.34481634791499	0.901343359074861	8.96825456559935	-1.23327597699829	19.815129015284	0.155161339887688	0.214971945453523	0.134353064885063	0.176416277881741	0.237305800116085	0.155224256038215	0.204036563733411	0.264480609972014	0.181962405164901	0.00268127818118925	0.00275059444710987	0.00310012703623456
139	9.86818893304458	0.11	0.90447938629689	0.501188656745646	1.30777011584813	0.151224249094593	9.35454316866643	5.89440207416395	12.8146842631689	7.75	5.36	10.75	0.715324842608464	1.13523594685378	1.5551470510991	0.72975130576954	1.15813105490944	1.58651080404933	0.740587867337457	1.17468669173297	1.60965318927279	0.90447938629689	8.66449229179983	-0.440163582423153	20.1438867508951	0.155161339887688	0.214971945453523	0.134353064885063	0.176416277881741	0.237305800116085	0.155224256038215	0.204036563733411	0.264480609972014	0.181962405164901	0.00268127818118925	0.00275059444710987	0.00310012703623456
139	9.86818893304458	0.11	0.909357289983518	0.496353900727383	1.32236067923965	0.0909908767154216	7.24295090666058	3.66869042607291	10.8172113872482	7.83	5.91	10.78	0.440917100152952	0.870485252072207	1.30005340399146	0.449540379004017	0.887509851621091	1.32547932423816	0.459149365006471	0.906251470868083	1.35293386280534	0.909357289983518	8.61834741148204	0.650755883059704	21.3243858185204	0.155161339887688	0.214971945453523	0.134353064885063	0.176416277881741	0.237305800116085	0.155224256038215	0.204036563733411	0.264480609972014	0.181962405164901	0.00268127818118925	0.00275059444710987	0.00310012703623456
139	9.86818893304458	0.11	0.909637144663368	0.513970289537442	1.30530399978929	0.127712602628938	8.63291653169128	5.11037660225643	12.1554564611261	7.94	5.89	10.57	0.606213826593311	1.02407195646334	1.44193008633337	0.617578520839682	1.04327023957888	1.46896195831807	0.631001857386888	1.06606717956863	1.50094927837697	0.909637144663368	8.63406760266832	0.846138892006925	21.5118797242623	0.155161339887688	0.214971945453523	0.134353064885063	0.176416277881741	0.237305800116085	0.155224256038215	0.204036563733411	0.264480609972014	0.181962405164901	0.00268127818118925	0.00275059444710987	0.00310012703623456
139	9.86818893304458	0.11	0.914393927545412	0.517185370563325	1.3116024845275	0.107392861435803	7.69545899095839	4.23158200354969	11.1593359783671	7.84	5.74	10.53	0.50786478828996	0.923591377399442	1.33931796650892	0.517753548336317	0.941574851982785	1.36539615562925	0.528256242104776	0.961182328903911	1.39433723690872	0.914393927545412	8.51989645781275	0.449102565620254	20.889599290282	0.155161339887688	0.214971945453523	0.134353064885063	0.176416277881741	0.237305800116085	0.155224256038215	0.204036563733411	0.264480609972014	0.181962405164901	0.00268127818118925	0.00275059444710987	0.00310012703623456
139	9.86818893304458	0.11	0.917412324088584	0.516241593829937	1.31858305434723	0.129948466668621	9.50735735036435	5.66646453240688	13.3482501683218	8.65	6.09	11	0.619789688308684	1.03990098501837	1.46001228172807	0.628441576198837	1.05441737163944	1.48039316708004	0.642241851879285	1.07779141782203	1.51392447366506	0.917412324088584	9.09780028209104	0.0385735852282538	21.2866882328048	0.155161339887688	0.214971945453523	0.134353064885063	0.176416277881741	0.237305800116085	0.155224256038215	0.204036563733411	0.264480609972014	0.181962405164901	0.00268127818118925	0.00275059444710987	0.00310012703623456
139	9.86818893304458	0.11	0.918455816562433	0.517300514353976	1.31961111877089	0.131927145757243	9.19010031681283	5.50951645071744	12.8706841829082	8.22	6.6	11.45	0.632390458089707	1.05485332537356	1.47731619265741	0.642985254730213	1.07252588245428	1.50206651017835	0.657786743128605	1.09898404270165	1.53771484578961	0.918455816562433	9.20939001434803	0.715949581573627	22.0821034311737	0.155161339887688	0.214971945453523	0.134353064885063	0.176416277881741	0.237305800116085	0.155224256038215	0.204036563733411	0.264480609972014	0.181962405164901	0.00268127818118925	0.00275059444710987	0.00310012703623456
139	9.86818893304458	0.11	0.921297465976299	0.52130151606194	1.32129341589066	0.133504733321965	9.0900055606127	5.47437227412147	12.7056388471039	7.44	5.87	10.29	0.690034043079517	1.14577762974869	1.60152121641787	0.705637768622282	1.17168707558973	1.63773638255718	0.722769470790809	1.19855198351175	1.67579071217579	0.921297465976299	8.51721646691132	-1.70207693202462	18.8171842450598	0.155161339887688	0.214971945453523	0.134353064885063	0.176416277881741	0.237305800116085	0.155224256038215	0.204036563733411	0.264480609972014	0.181962405164901	0.00268127818118925	0.00275059444710987	0.00310012703623456
139	9.86818893304458	0.11	0.921925874312446	0.52214596804187	1.32170578058302	0.149235993693241	9.31319465471438	5.84141699063371	12.7849723187951	8.13	5.91	10.81	0.677760865289645	1.08058008491966	1.48339930454968	0.689553249255068	1.09938113396122	1.50920901866738	0.704276539615629	1.12314048094139	1.54091630621633	0.921925874312446	8.70675267951958	1.37584025830715	22.0352142499566	0.155161339887688	0.214971945453523	0.134353064885063	0.176416277881741	0.237305800116085	0.155224256038215	0.204036563733411	0.264480609972014	0.181962405164901	0.00268127818118925	0.00275059444710987	0.00310012703623456
139	9.86818893304458	0.11	0.922880451948422	0.518815005943641	1.3269458979532	0.127191442835368	8.86239656229252	5.23773725912729	12.4870558654578	8.27	6.22	11.2	0.598069822340821	1.01195070987721	1.42583159741361	0.607904765998721	1.02859170703915	1.44927864807958	0.620842337578739	1.05105782510767	1.48128183550397	0.922880451948422	8.89975560252217	0.874618861337858	21.7182917583337	0.155161339887688	0.214971945453523	0.134353064885063	0.176416277881741	0.237305800116085	0.155224256038215	0.204036563733411	0.264480609972014	0.181962405164901	0.00268127818118925	0.00275059444710987	0.00310012703623456
139	9.86818893304458	0.11	0.923136827360713	0.510055441388335	1.33621821333309	0.127994128692076	8.65981500448065	5.13075732630923	12.1888726826521	7.72	5.94	10.69	0.625205081880917	1.05523609958855	1.48526711729618	0.637975994107437	1.07679115087757	1.5156063076477	0.652075637815259	1.10122799296527	1.54720713126777	0.923136827360713	8.51629677384551	-0.219529726702438	20.2375771438352	0.155161339887688	0.214971945453523	0.134353064885063	0.176416277881741	0.237305800116085	0.155224256038215	0.204036563733411	0.264480609972014	0.181962405164901	0.00268127818118925	0.00275059444710987	0.00310012703623456
139	9.86818893304458	0.11	0.924991458407561	0.51920338086395	1.33077953595117	0.150739269953588	9.61861474838396	6.054059835673	13.1831696610949	8	5.89	10.78	0.712781935340478	1.13245904760461	1.55213615986875	0.725815812902406	1.15316710969	1.5805184064776	0.741163642573737	1.17647435688338	1.61467802247794	0.924991458407561	8.86052068856393	-0.931468542084056	19.8616945282348	0.155161339887688	0.214971945453523	0.134353064885063	0.176416277881741	0.237305800116085	0.155224256038215	0.204036563733411	0.264480609972014	0.181962405164901	0.00268127818118925	0.00275059444710987	0.00310012703623456
139	9.86818893304458	0.11	0.930879038377445	0.526801656732104	1.33495642002279	0.124741992062997	9.57888473965434	5.61736232161315	13.5404071576955	8.23	6.3	10.47	0.644277825089024	1.09864072735665	1.55300362962428	0.65504258141352	1.11699709359746	1.57895160578139	0.67269644278105	1.14800260962036	1.6211920468241	0.930879038377445	8.83068045710971	0.628020202749409	21.598910073208	0.155161339887688	0.214971945453523	0.134353064885063	0.176416277881741	0.237305800116085	0.155224256038215	0.204036563733411	0.264480609972014	0.181962405164901	0.00268127818118925	0.00275059444710987	0.00310012703623456
139	9.86818893304458	0.11	0.937594690608937	0.527491759275997	1.34769762194188	0.117055807896972	8.4028707521568	4.7997128993127	12.0060286050009	8.12	6.64	10.64	0.557312410335065	0.975688390297077	1.39406437025909	0.567034223141145	0.992708395076499	1.41838256701185	0.58451333921039	1.02181730246682	1.46142749240471	0.937594690608937	8.82052449672884	-0.868838933964108	20.1041818033312	0.155161339887688	0.214971945453523	0.134353064885063	0.176416277881741	0.237305800116085	0.155224256038215	0.204036563733411	0.264480609972014	0.181962405164901	0.00268127818118925	0.00275059444710987	0.00310012703623456
139	9.86818893304458	0.11	0.939497085754097	0.528146229318887	1.35084794218931	0.119740693759227	8.95573260423431	5.16458226137267	12.7468829470959	7.92	6.45	10.84	0.614287020092279	1.06521496140061	1.51614290270894	0.625904589760793	1.08536060768849	1.54481662561619	0.643592838102258	1.11407869307569	1.58641110615056	0.939497085754097	8.96413132153165	1.42921785784021	22.3679824418201	0.155161339887688	0.214971945453523	0.134353064885063	0.176416277881741	0.237305800116085	0.155224256038215	0.204036563733411	0.264480609972014	0.181962405164901	0.00268127818118925	0.00275059444710987	0.00310012703623456
139	9.86818893304458	0.11	0.939549708793881	0.526056056303762	1.353043361284	0.0962880894930733	8.03677912746051	4.19266553340676	11.8808927215143	7.96	6.16	10.23	0.495877627527217	0.950531096490099	1.40518456545298	0.505083330489728	0.96817719795782	1.43127106542591	0.519129426641309	0.994880392992099	1.46893504452481	0.939549708793881	8.56155663487808	0.181530300428388	20.8580798581384	0.155161339887688	0.214971945453523	0.134353064885063	0.176416277881741	0.237305800116085	0.155224256038215	0.204036563733411	0.264480609972014	0.181962405164901	0.00268127818118925	0.00275059444710987	0.00310012703623456
139	9.86818893304458	0.11	0.939897578532048	0.530350600978607	1.34944455608549	0.13432872154425	9.29464144922424	5.6107216555092	12.9785612429393	8.21	6.05	10.75	0.644539227326729	1.06773448867841	1.49092975003009	0.655369240508452	1.085675334009	1.51598142750954	0.670639731606543	1.11009701735947	1.5521804729344	0.939897578532048	9.04932478687009	-0.820743668725418	20.267512212785	0.155161339887688	0.214971945453523	0.134353064885063	0.176416277881741	0.237305800116085	0.155224256038215	0.204036563733411	0.264480609972014	0.181962405164901	0.00268127818118925	0.00275059444710987	0.00310012703623456
139	9.86818893304458	0.11	0.944283253097618	0.524058872204031	1.36450763399121	0.124305270335255	8.6654400277749	5.07450390943042	12.2563761461194	8.02	5.32	10.89	0.595977064895724	1.01771593951986	1.43945481414401	0.606785093957402	1.03617219245099	1.46555929094457	0.614048051463761	1.04938306815267	1.4835384850658	0.944283253097618	8.42744416973403	0.320070938688848	20.6783771275314	0.155161339887688	0.214971945453523	0.134353064885063	0.176416277881741	0.237305800116085	0.155224256038215	0.204036563733411	0.264480609972014	0.181962405164901	0.00268127818118925	0.00275059444710987	0.00310012703623456
139	9.86818893304458	0.11	0.945719177977621	0.518128030520284	1.37331032543496	0.141373154724373	9.38857282372901	5.77610658039676	13.0010390670612	8.24	6.28	11.08	0.661281182422683	1.07485664464843	1.48843210687418	0.672258649314193	1.09269958883523	1.51314052835626	0.688157157466034	1.11837543181001	1.54856148219526	0.945719177977621	8.82980396350901	-0.207118144807226	20.7786777297627	0.155161339887688	0.214971945453523	0.134353064885063	0.176416277881741	0.237305800116085	0.155224256038215	0.204036563733411	0.264480609972014	0.181962405164901	0.00268127818118925	0.00275059444710987	0.00310012703623456
139	9.86818893304458	0.11	0.947273486237487	0.530491091069547	1.36405588140543	0.12295112938139	8.56627678763402	4.99418014550136	12.1383734297667	8.05	5.5	10.3	0.584828114799073	1.00312751214467	1.42142690949026	0.59532971541587	1.02114040214378	1.44695108887169	0.606339908021166	1.04025111894968	1.47544809968783	0.947273486237487	8.53982676752777	-0.147010434920872	20.33433658398	0.155161339887688	0.214971945453523	0.134353064885063	0.176416277881741	0.237305800116085	0.155224256038215	0.204036563733411	0.264480609972014	0.181962405164901	0.00268127818118925	0.00275059444710987	0.00310012703623456
139	9.86818893304458	0.11	0.948902908346555	0.528516146206583	1.36928967048653	0.139732142392487	9.91106218670143	6.0715650146612	13.7505593587417	8.36	6.03	10.62	0.685997095674264	1.11980351996669	1.55360994425911	0.696851961385007	1.1375227157305	1.57819347007598	0.711737165619339	1.16399375251814	1.61664091807811	0.948902908346555	8.96064140782575	0.47568720108822	21.4775938800455	0.155161339887688	0.214971945453523	0.134353064885063	0.176416277881741	0.237305800116085	0.155224256038215	0.204036563733411	0.264480609972014	0.181962405164901	0.00268127818118925	0.00275059444710987	0.00310012703623456
139	9.86818893304458	0.11	0.949266552737933	0.531355487184971	1.36717761829089	0.136119153830293	8.82264917764448	5.35247100263369	12.2928273526553	8.22	5.75	11.14	0.614213112418613	1.01242712169989	1.41064113098116	0.624494370292862	1.02937404794848	1.43425372560411	0.634768913413059	1.04613104718174	1.4586438719199	0.949266552737933	8.8118977679922	-0.621122663307367	20.1377936653135	0.155161339887688	0.214971945453523	0.134353064885063	0.176416277881741	0.237305800116085	0.155224256038215	0.204036563733411	0.264480609972014	0.181962405164901	0.00268127818118925	0.00275059444710987	0.00310012703623456
139	9.86818893304458	0.11	0.957369361858013	0.532643600759084	1.38209512295694	0.108978958544258	8.11367336850567	4.4914466036208	11.7359001333905	8.07	5.5	10.5	0.524442468163239	0.947390732379885	1.37033899659653	0.533767981463086	0.964237012784869	1.39470604410665	0.543680186543125	0.981521842126458	1.41860076411677	0.957369361858013	8.54345193140008	0.0357208061574336	20.5083137846467	0.155161339887688	0.214971945453523	0.134353064885063	0.176416277881741	0.237305800116085	0.155224256038215	0.204036563733411	0.264480609972014	0.181962405164901	0.00268127818118925	0.00275059444710987	0.00310012703623456
139	9.86818893304458	0.11	0.968087000911881	0.530360257151833	1.40581374467193	0.11746050079523	9.38758108152161	5.37004010963001	13.4051220534132	8.83	6.41	11.48	0.576314032621651	1.00747752329678	1.43864101397192	0.583747094764304	1.02047155539405	1.4571960160238	0.596589746460799	1.0425171715836	1.48876601898161	0.968087000911881	9.39696064487222	-0.318015112829232	21.1518874314945	0.155161339887688	0.214971945453523	0.134353064885063	0.176416277881741	0.237305800116085	0.155224256038215	0.204036563733411	0.264480609972014	0.181962405164901	0.00268127818118925	0.00275059444710987	0.00310012703623456
139	9.86818893304458	0.11	0.968155019126031	0.544186502733881	1.39212353551818	0.118209215560254	8.8223534250999	5.06028211429221	12.5844247359076	8.15	6.29	10.77	0.585599176783298	1.02096341396421	1.45632765114512	0.595696287822374	1.03856723132997	1.48143817483756	0.610508941464225	1.06489545394642	1.52001214197857	0.968155019126031	8.8422651012253	1.29571834479354	22.1971156582562	0.155161339887688	0.214971945453523	0.134353064885063	0.176416277881741	0.237305800116085	0.155224256038215	0.204036563733411	0.264480609972014	0.181962405164901	0.00268127818118925	0.00275059444710987	0.00310012703623456
139	9.86818893304458	0.11	0.974153273612911	0.547703889436736	1.40060265778909	0.116123919021005	8.22660007325053	4.68303269297868	11.7701674535224	7.94	5.89	10.52	0.555726320186121	0.976234522813569	1.39674272544102	0.566157209569894	0.99455828030031	1.42295935103073	0.579057559059759	1.01714296093959	1.45470681490583	0.974153273612911	8.52512873445197	0.435768396344959	20.9960971201443	0.155161339887688	0.214971945453523	0.134353064885063	0.176416277881741	0.237305800116085	0.155224256038215	0.204036563733411	0.264480609972014	0.181962405164901	0.00268127818118925	0.00275059444710987	0.00310012703623456
139	9.86818893304458	0.11	0.976733075503583	0.551331833867917	1.40213431713925	0.133204342382342	9.88315416103302	5.9469265508678	13.8193817711982	8.58	6.1	11.38	0.655480091374271	1.08933761618337	1.52319514099247	0.664915559027799	1.10501835153526	1.54512114404272	0.677727589864415	1.12719497180655	1.57584455291761	0.976733075503583	9.21326553615036	0.769458797432923	22.0294845665787	0.155161339887688	0.214971945453523	0.134353064885063	0.176416277881741	0.237305800116085	0.155224256038215	0.204036563733411	0.264480609972014	0.181962405164901	0.00268127818118925	0.00275059444710987	0.00310012703623456
139	9.86818893304458	0.11	0.978210547674515	0.537979667066932	1.4184414282821	0.105134640423214	7.62341986129439	4.15092803328391	11.0959116893049	7.85	5.56	10	0.497421767854184	0.913543900085341	1.3296660323165	0.507059646200527	0.9312444221414	1.35542919808227	0.518152511481337	0.952165954029391	1.38470558519563	0.978210547674515	8.1807029985665	0.172661977517555	20.1891227207618	0.155161339887688	0.214971945453523	0.134353064885063	0.176416277881741	0.237305800116085	0.155224256038215	0.204036563733411	0.264480609972014	0.181962405164901	0.00268127818118925	0.00275059444710987	0.00310012703623456
139	9.86818893304458	0.11	0.980989236534786	0.542587493780695	1.41939097928888	0.124420374277269	9.39756832232507	5.50529772776053	13.2898389168896	8.1	6.02	11.24	0.640699698438371	1.09367730646185	1.54665491448532	0.651964199315496	1.11290586081884	1.57384752232218	0.665345713542753	1.13522289677846	1.60615003397451	0.980989236534786	8.79734902750762	-0.483483453457789	20.4010259925024	0.155161339887688	0.214971945453523	0.134353064885063	0.176416277881741	0.237305800116085	0.155224256038215	0.204036563733411	0.264480609972014	0.181962405164901	0.00268127818118925	0.00275059444710987	0.00310012703623456
139	9.86818893304458	0.11	0.99082907144624	0.54379736635186	1.43786077654062	0.109889281098125	8.83454468564384	4.90887293592774	12.7602164353599	7.48	5.63	10.02	0.615667298116576	1.10802221359037	1.60037712906416	0.629387316059951	1.13271425862609	1.63604120119223	0.643593262893349	1.15764382550032	1.67608301337444	0.99082907144624	8.30785561301392	-1.04453120062892	19.2030472497448	0.155161339887688	0.214971945453523	0.134353064885063	0.176416277881741	0.237305800116085	0.155224256038215	0.204036563733411	0.264480609972014	0.181962405164901	0.00268127818118925	0.00275059444710987	0.00310012703623456
139	9.86818893304458	0.11	0.999825080296269	0.545582429612112	1.45406773098043	0.115332843511464	8.84850600233827	5.02229546255821	12.6747165421183	7.91	5.84	10.55	0.597893355208829	1.05339540092065	1.50889744663248	0.609233681062655	1.0733752969929	1.53751691292315	0.622232632775244	1.09713452268153	1.57191654278184	0.999825080296269	8.40733447459555	0.556847388712204	20.9077726430569	0.155161339887688	0.214971945453523	0.134353064885063	0.176416277881741	0.237305800116085	0.155224256038215	0.204036563733411	0.264480609972014	0.181962405164901	0.00268127818118925	0.00275059444710987	0.00310012703623456
139	9.86818893304458	0.11	1.00425410688132	0.567859202139029	1.4406490116236	0.125029483431888	9.05049496690849	5.31241761618846	12.7885723176285	7.74	5.7	9.58	0.64567936811057	1.10001101071457	1.55434265331858	0.658763369965327	1.12230155740892	1.58583974485251	0.676381271876282	1.15084647891142	1.62780442081654	1.00425410688132	8.2286443778033	0.108541060744202	20.268594054814	0.155161339887688	0.214971945453523	0.134353064885063	0.176416277881741	0.237305800116085	0.155224256038215	0.204036563733411	0.264480609972014	0.181962405164901	0.00268127818118925	0.00275059444710987	0.00310012703623456
139	9.86818893304458	0.11	1.00840502542839	0.554130401937536	1.46267964891924	0.119432859675397	8.87171282035219	5.11063552662531	12.6327901140791	8.21	6	10.16	0.587487259174114	1.01983759590271	1.45218793263132	0.597382236979546	1.03701459884026	1.47664696070097	0.613110457066192	1.06277168189062	1.51378164152397	1.00840502542839	8.47929444930091	-0.317002787504867	20.277222456064	0.155161339887688	0.214971945453523	0.134353064885063	0.176416277881741	0.237305800116085	0.155224256038215	0.204036563733411	0.264480609972014	0.181962405164901	0.00268127818118925	0.00275059444710987	0.00310012703623456
139	9.86818893304458	0.11	1.00852571784909	0.567341774625946	1.44970966107224	0.0979570234258211	9.47109734495922	4.98383370236908	13.9583609875494	8.1	6.64	11.48	0.580208095328135	1.10260648315251	1.62500487097689	0.590420878005744	1.12201448604325	1.65360809408076	0.605297799944849	1.15033544089483	1.69509332438987	1.00852571784909	9.31117380660694	-0.136438269430385	21.399096482368	0.155161339887688	0.214971945453523	0.134353064885063	0.176416277881741	0.237305800116085	0.155224256038215	0.204036563733411	0.264480609972014	0.181962405164901	0.00268127818118925	0.00275059444710987	0.00310012703623456
139	9.86818893304458	0.11	1.02191383614984	0.566834780481344	1.47699289181835	0.121581016728336	9.19255139988611	5.33475326039149	13.0503495393807	7.2	5.74	9.36	0.693978799443565	1.19582583728494	1.69767287512632	0.711136757173421	1.22539147990235	1.73964620263127	0.731475549317136	1.25946582330176	1.78786564011944	1.02191383614984	7.97469386696721	-0.961863081860984	19.0164481503886	0.155161339887688	0.214971945453523	0.134353064885063	0.176416277881741	0.237305800116085	0.155224256038215	0.204036563733411	0.264480609972014	0.181962405164901	0.00268127818118925	0.00275059444710987	0.00310012703623456
139	9.86818893304458	0.11	1.02526373900672	0.573017077053879	1.47751040095957	0.126733545847131	10.1341946369472	5.98080860240868	14.2875806714858	8.11	6.08	9.86	0.695368564538657	1.17826883385154	1.66116910316443	0.707553798229613	1.19891613058515	1.69027846294068	0.727827603660273	1.23352898571167	1.73937908964743	1.02526373900672	8.5736586751019	0.698733936342754	21.3871703269272	0.155161339887688	0.214971945453523	0.134353064885063	0.176416277881741	0.237305800116085	0.155224256038215	0.204036563733411	0.264480609972014	0.181962405164901	0.00268127818118925	0.00275059444710987	0.00310012703623456
139	9.86818893304458	0.11	1.02548522618125	0.573927664927512	1.47704278743498	0.119023843953748	9.59871625904018	5.52150038271229	13.6759321353681	9.15	6.53	11.87	0.572415547458111	0.995101700892133	1.41778785432615	0.578722607211635	1.00606605347869	1.43340949974575	0.590922070451814	1.02682215050382	1.46470437922876	1.02548522618125	9.50811552720086	0.830171373287696	22.5099007220646	0.155161339887688	0.214971945453523	0.134353064885063	0.176416277881741	0.237305800116085	0.155224256038215	0.204036563733411	0.264480609972014	0.181962405164901	0.00268127818118925	0.00275059444710987	0.00310012703623456
139	9.86818893304458	0.11	1.02578208609217	0.569077832629707	1.48248633955463	0.126064550526728	9.97893082511388	5.87677019947999	14.0810914507478	7.82	6.02	9.98	0.707326963317715	1.20106224985791	1.6947975363981	0.721225326184747	1.22466208393764	1.72809884169053	0.741844629083841	1.25701230881935	1.77503206352856	1.02578208609217	8.61752062976648	0.369783801178125	21.0568009290638	0.155161339887688	0.214971945453523	0.134353064885063	0.176416277881741	0.237305800116085	0.155224256038215	0.204036563733411	0.264480609972014	0.181962405164901	0.00268127818118925	0.00275059444710987	0.00310012703623456
139	9.86818893304458	0.11	1.03122151988217	0.575852831779687	1.48659020798466	0.117074589489431	9.36984204449476	5.35241112829142	13.3872729606981	8	5.68	10.28	0.630256319056646	1.10331624674552	1.5763761744344	0.641786263696649	1.12350037637779	1.60521448905892	0.655804142049257	1.14862684429827	1.64049479182602	1.03122151988217	8.57416370098573	-0.220656860783977	20.3491697998133	0.155161339887688	0.214971945453523	0.134353064885063	0.176416277881741	0.237305800116085	0.155224256038215	0.204036563733411	0.264480609972014	0.181962405164901	0.00268127818118925	0.00275059444710987	0.00310012703623456
139	9.86818893304458	0.11	1.04646083788558	0.570075287064272	1.5228463887069	0.138390572140064	9.95496167108464	6.07679006303681	13.8331332791325	7.84	5.94	10.32	0.729524511303687	1.19510275537076	1.66068099943784	0.743741875491399	1.21839355760094	1.69304523971049	0.762364012968869	1.2472669001543	1.733536703556	1.04646083788558	8.46329345709258	-0.152746551002759	20.3810048382669	0.155161339887688	0.214971945453523	0.134353064885063	0.176416277881741	0.237305800116085	0.155224256038215	0.204036563733411	0.264480609972014	0.181962405164901	0.00268127818118925	0.00275059444710987	0.00310012703623456
139	9.86818893304458	0.11	1.04666362767026	0.588071180618812	1.5052560747217	0.117545247979198	9.19614874234381	5.26214169608989	13.1301557885977	7.41	5.81	10.4	0.666403790953826	1.16461105344748	1.66281831594114	0.681679544291373	1.19130704681988	1.70093454934839	0.696841649820858	1.21917738769001	1.73816283120705	1.04666362767026	8.28112604706888	-0.455075092498827	19.8281409546887	0.155161339887688	0.214971945453523	0.134353064885063	0.176416277881741	0.237305800116085	0.155224256038215	0.204036563733411	0.264480609972014	0.181962405164901	0.00268127818118925	0.00275059444710987	0.00310012703623456
139	9.86818893304458	0.11	1.07385524186949	0.603403183211583	1.5443073005274	0.123797115917973	9.93316129441471	5.80724868718579	14.0590739016436	8.11	5.82	10.22	0.67537406835323	1.15521134299291	1.63504861763259	0.687220072351878	1.17547365217772	1.66372723200356	0.702900431201454	1.20328506860993	1.70191116043107	1.07385524186949	8.65691411389804	-0.51638685283888	20.1996807709845	0.155161339887688	0.214971945453523	0.134353064885063	0.176416277881741	0.237305800116085	0.155224256038215	0.204036563733411	0.264480609972014	0.181962405164901	0.00268127818118925	0.00275059444710987	0.00310012703623456
139	9.86818893304458	0.11	1.09079873264499	0.617820985346436	1.56377647994355	0.135340670552611	9.91992550958711	6.00519179191336	13.8346592272609	7.17	5.67	9.48	0.783928209962878	1.29496437701917	1.80600054407546	0.803496967964711	1.3272898427861	1.85108271760748	0.824414184573114	1.36239511868398	1.89918007935146	1.09079873264499	7.93358213694846	0.100189798438646	19.9710250864251	0.155161339887688	0.214971945453523	0.134353064885063	0.176416277881741	0.237305800116085	0.155224256038215	0.204036563733411	0.264480609972014	0.181962405164901	0.00268127818118925	0.00275059444710987	0.00310012703623456
139	9.86818893304458	0.11	1.12218061096182	0.635437440689702	1.60892378123394	0.131446931112807	10.1596506545706	6.0822143046119	14.2370870045294	7.99	5.99	10.88	0.717406030430395	1.19834558297764	1.67928513552488	0.730604640825372	1.22039236791862	1.71018009501187	0.746041798470777	1.24727978391245	1.74507906331596	1.12218061096182	8.61853885805845	-0.526016284929876	20.1697625540803	0.155161339887688	0.214971945453523	0.134353064885063	0.176416277881741	0.237305800116085	0.155224256038215	0.204036563733411	0.264480609972014	0.181962405164901	0.00268127818118925	0.00275059444710987	0.00310012703623456
139	9.86818893304458	0.12	0.639053339995458	0.366164234871482	0.911942445119434	0.151035117819704	7.43326184248382	4.68175380015699	10.1847698848106	7.98	5.96	11.49	0.553038112533599	0.878063493897827	1.20308887526205	0.563262932990552	0.894297531609584	1.22533213022862	0.573246208792006	0.910425832022967	1.24673436792724	0.639053339995458	9.53295711279661	0.0753529257137802	21.2116673418521	0.155161339887688	0.214971945453523	0.134353064885063	0.176416277881741	0.237305800116085	0.155224256038215	0.204036563733411	0.264480609972014	0.181962405164901	0.00268127818118925	0.00275059444710987	0.00310012703623456
139	9.86818893304458	0.12	0.692504212459107	0.401302039209336	0.983706385708878	0.131115978902141	7.94886349808982	4.7540640915705	11.1436629046091	7.86	6.16	10.68	0.569477743936087	0.952174973781793	1.3348722036275	0.580498045488466	0.970601076387976	1.36070410728749	0.594436117834251	0.994949524823282	1.39233104582574	0.692504212459107	9.24502694286052	0.297901734851362	21.3692093135332	0.155161339887688	0.214971945453523	0.134353064885063	0.176416277881741	0.237305800116085	0.155224256038215	0.204036563733411	0.264480609972014	0.181962405164901	0.00268127818118925	0.00275059444710987	0.00310012703623456
139	9.86818893304458	0.12	0.704319400151624	0.407917887754677	1.00072091254857	0.156297024130462	8.72130180543269	5.55766795959104	11.8849356512743	8.66	6.11	10.99	0.607048260637438	0.952602985636378	1.29815771063532	0.615474844902704	0.965826298921848	1.31617775294099	0.628626118239705	0.986216925004861	1.34602390855176	0.704319400151624	9.54789805721581	0.314167389835008	21.5586089089101	0.155161339887688	0.214971945453523	0.134353064885063	0.176416277881741	0.237305800116085	0.155224256038215	0.204036563733411	0.264480609972014	0.181962405164901	0.00268127818118925	0.00275059444710987	0.00310012703623456
139	9.86818893304458	0.12	0.73530161661658	0.421673812441716	1.04892942079144	0.122197388294074	7.10379640969742	4.13114872385922	10.0764440955356	7.67	5.3	10.37	0.506063165616221	0.870210670030364	1.23435817444451	0.516570361644665	0.888278521471239	1.25998668129781	0.525312967018573	0.902613295075107	1.28055440320478	0.73530161661658	8.69247698036258	0.325579935113356	20.6683881014372	0.155161339887688	0.214971945453523	0.134353064885063	0.176416277881741	0.237305800116085	0.155224256038215	0.204036563733411	0.264480609972014	0.181962405164901	0.00268127818118925	0.00275059444710987	0.00310012703623456
139	9.86818893304458	0.12	0.739942286498258	0.429865826262709	1.05001874673381	0.123495069894357	7.42931849181366	4.33911691501222	10.5195200686151	8.18	6.14	11.84	0.500702664728154	0.857289545044392	1.21387642536063	0.509249827203953	0.871923765204327	1.2345977032047	0.51805956379167	0.887425380806628	1.25618945588611	0.739942286498258	9.39983571440536	0.610986909554708	21.7671383625879	0.155161339887688	0.214971945453523	0.134353064885063	0.176416277881741	0.237305800116085	0.155224256038215	0.204036563733411	0.264480609972014	0.181962405164901	0.00268127818118925	0.00275059444710987	0.00310012703623456
139	9.86818893304458	0.12	0.74111272570264	0.425355824296612	1.05686962710867	0.144757435185559	8.65704873609619	5.37171466380365	11.9423828083887	8.79	6.4	11.95	0.578813204638059	0.932814647697537	1.28681609075701	0.586407357273175	0.945053374730928	1.30369939218868	0.597894777555399	0.963739449623307	1.32837104431893	0.74111272570264	9.62905045175202	-0.598692899644041	20.9794581500598	0.155161339887688	0.214971945453523	0.134353064885063	0.176416277881741	0.237305800116085	0.155224256038215	0.204036563733411	0.264480609972014	0.181962405164901	0.00268127818118925	0.00275059444710987	0.00310012703623456
139	9.86818893304458	0.12	0.766822978406038	0.442209163000617	1.09143679381146	0.135352091235927	7.72805261313431	4.67845390978862	10.77765131648	7.74	5.49	11.03	0.568578581672903	0.939200273978546	1.30982196628419	0.580097190833425	0.958227161779321	1.33635713272522	0.588190602782593	0.97127299889048	1.35520083685448	0.766822978406038	8.92085352117336	-0.0111139381130106	20.7626235681401	0.155161339887688	0.214971945453523	0.134353064885063	0.176416277881741	0.237305800116085	0.155224256038215	0.204036563733411	0.264480609972014	0.181962405164901	0.00268127818118925	0.00275059444710987	0.00310012703623456
139	9.86818893304458	0.12	0.772267818650278	0.445814204917799	1.09872143238276	0.141390943939986	8.21496323144916	5.05430147935414	11.3756249835442	8.13	6.29	11	0.586556062016871	0.953353594425465	1.32015112683406	0.596768893074499	0.969952927086986	1.34313696109947	0.611065072534602	0.992707780573978	1.37238814866684	0.772267818650278	9.02056001166873	0.1217634335592	21.0421323954089	0.155161339887688	0.214971945453523	0.134353064885063	0.176416277881741	0.237305800116085	0.155224256038215	0.204036563733411	0.264480609972014	0.181962405164901	0.00268127818118925	0.00275059444710987	0.00310012703623456
139	9.86818893304458	0.12	0.772432474665155	0.446353579596678	1.09851136973363	0.133746585990556	8.32321965947772	5.01603880634652	11.6304005126089	8.52	6	11.42	0.556446445974406	0.923323398678814	1.29020035138322	0.564660974189063	0.93695393970315	1.30924690521724	0.574589173444517	0.953394311230171	1.33280700709177	0.772432474665155	9.35135048034015	0.912464235684168	22.2244436728469	0.155161339887688	0.214971945453523	0.134353064885063	0.176416277881741	0.237305800116085	0.155224256038215	0.204036563733411	0.264480609972014	0.181962405164901	0.00268127818118925	0.00275059444710987	0.00310012703623456
139	9.86818893304458	0.12	0.779486570483394	0.453839991052179	1.10513314991461	0.13212308124375	8.07252917683814	4.84228905203241	11.3027693016439	8.44	6.38	11.47	0.542204813554601	0.903903945057656	1.26560307656071	0.550500428347329	0.917733477275688	1.28496652620405	0.562775313950828	0.938678469710964	1.3125175877562	0.779486570483394	9.43024416548081	-0.705327137515633	20.7250424515234	0.155161339887688	0.214971945453523	0.134353064885063	0.176416277881741	0.237305800116085	0.155224256038215	0.204036563733411	0.264480609972014	0.181962405164901	0.00268127818118925	0.00275059444710987	0.00310012703623456
139	9.86818893304458	0.12	0.780907122055675	0.449577453014321	1.11223679109703	0.121768831062926	7.86534708057208	4.5674301814555	11.1632639796887	8.96	6.3	11.89	0.483142534039809	0.831996017156247	1.18084950027268	0.488990476212964	0.842066471015779	1.19514246581859	0.497909084378779	0.85789225617985	1.21814092208341	0.780907122055675	9.68379142799711	-2.11524086485189	19.5712458251982	0.155161339887688	0.214971945453523	0.134353064885063	0.176416277881741	0.237305800116085	0.155224256038215	0.204036563733411	0.264480609972014	0.181962405164901	0.00268127818118925	0.00275059444710987	0.00310012703623456
139	9.86818893304458	0.12	0.782809809889192	0.452257882790632	1.11336173698775	0.168805435767855	8.88618838125292	5.80754694193131	11.9648298205745	8.76	5.85	11.06	0.627649721521498	0.960373410434492	1.29309709934748	0.635989106921552	0.973133591349036	1.31027807577652	0.647620684120385	0.992318000076828	1.33526101183587	0.782809809889192	9.23634483837275	0.836440667558796	21.8932943791456	0.155161339887688	0.214971945453523	0.134353064885063	0.176416277881741	0.237305800116085	0.155224256038215	0.204036563733411	0.264480609972014	0.181962405164901	0.00268127818118925	0.00275059444710987	0.00310012703623456
139	9.86818893304458	0.12	0.785341812524658	0.456593475771468	1.11409014927785	0.154348985845404	9.20689753753501	5.84222759599241	12.5715674790776	7.92	6.03	10.58	0.69495130328249	1.09518934991293	1.49542739654337	0.70809835081516	1.1159080770706	1.52371780332604	0.725247656628968	1.14301238279454	1.56096194331097	0.785341812524658	9.06624416513158	0.551630009366984	21.539169443805	0.155161339887688	0.214971945453523	0.134353064885063	0.176416277881741	0.237305800116085	0.155224256038215	0.204036563733411	0.264480609972014	0.181962405164901	0.00268127818118925	0.00275059444710987	0.00310012703623456
139	9.86818893304458	0.12	0.792606625139987	0.452001209567064	1.13321204071291	0.149188098841988	8.85868763133971	5.55571832440488	12.1616569382745	8.45	5.79	11.3	0.621571673944492	0.991106636161764	1.36064159837903	0.631051625702693	1.00622258093837	1.38139353617404	0.641196340197551	1.0230184337977	1.40419122409908	0.792606625139987	9.16758777340702	-1.09972285109152	19.9479524991736	0.155161339887688	0.214971945453523	0.134353064885063	0.176416277881741	0.237305800116085	0.155224256038215	0.204036563733411	0.264480609972014	0.181962405164901	0.00268127818118925	0.00275059444710987	0.00310012703623456
139	9.86818893304458	0.12	0.803791117955639	0.464967271204175	1.1426149647071	0.190455467676877	10.4683563468081	7.09868450579244	13.8380281878238	7.67	5.75	10.62	0.870244905766466	1.2833411282223	1.69643735067812	0.888355635856391	1.31004883387219	1.731742031888	0.90699050217537	1.33633519663024	1.76719825381908	0.803791117955639	8.80337923939018	-0.15639979565022	20.3616074493622	0.155161339887688	0.214971945453523	0.134353064885063	0.176416277881741	0.237305800116085	0.155224256038215	0.204036563733411	0.264480609972014	0.181962405164901	0.00268127818118925	0.00275059444710987	0.00310012703623456
139	9.86818893304458	0.12	0.807103231837845	0.471357866079343	1.14284859759635	0.117316391275862	7.54369033158643	4.31302108827321	10.7743595748996	7.53	5.33	10.85	0.538138118401302	0.941230575449684	1.34432303249807	0.549948289828108	0.961887157966522	1.37382602610494	0.556817658270678	0.97505167097454	1.39116025254481	0.807103231837845	8.73042552933653	0.588538012680669	21.1393940618012	0.155161339887688	0.214971945453523	0.134353064885063	0.176416277881741	0.237305800116085	0.155224256038215	0.204036563733411	0.264480609972014	0.181962405164901	0.00268127818118925	0.00275059444710987	0.00310012703623456
139	9.86818893304458	0.12	0.807493130129059	0.463689025898811	1.15129723435931	0.114569862242008	7.38054874337356	4.17711261709721	10.5839848696499	7.68	5.91	10.09	0.511556303058841	0.903869867968629	1.29618343287842	0.52216878696158	0.922621087270651	1.32307338757972	0.535226674131691	0.946293014853316	1.36003005336037	0.807493130129059	8.69101103287785	0.891971763837317	21.4283710663571	0.155161339887688	0.214971945453523	0.134353064885063	0.176416277881741	0.237305800116085	0.155224256038215	0.204036563733411	0.264480609972014	0.181962405164901	0.00268127818118925	0.00275059444710987	0.00310012703623456
139	9.86818893304458	0.12	0.811293848703669	0.463866039715055	1.15872165769228	0.10319752567115	7.50585096659926	4.05123993771684	10.9604619954817	7.87	5.8	11.43	0.484542998370191	0.897727014096691	1.31091102982319	0.493873349599491	0.915013629273727	1.33615390894796	0.501371134793557	0.929246754030403	1.35754880004094	0.811293848703669	9.09849581997308	-0.551548563650786	20.4287003363354	0.155161339887688	0.214971945453523	0.134353064885063	0.176416277881741	0.237305800116085	0.155224256038215	0.204036563733411	0.264480609972014	0.181962405164901	0.00268127818118925	0.00275059444710987	0.00310012703623456
139	9.86818893304458	0.12	0.815503573407755	0.463242026661452	1.16776512015406	0.14328116598409	8.69144879170566	5.37325122123466	12.0096463621766	8.5	6.23	11.84	0.597441672772985	0.966385804634722	1.33532993649646	0.606340025218852	0.98077924566874	1.35521846611863	0.617424173992034	0.998018414085449	1.37965385071425	0.815503573407755	9.48608524613606	0.0379233092279968	21.4909651208854	0.155161339887688	0.214971945453523	0.134353064885063	0.176416277881741	0.237305800116085	0.155224256038215	0.204036563733411	0.264480609972014	0.181962405164901	0.00268127818118925	0.00275059444710987	0.00310012703623456
139	9.86818893304458	0.12	0.816822489648972	0.469438324941861	1.16420665435608	0.11580023653611	7.47409069052401	4.24957645377667	10.6986049272713	7.52	5.7	10.83	0.53052299302972	0.93307580330469	1.33562861357966	0.542185634179174	0.95358787988225	1.36499012558533	0.552586205220092	0.971802188693283	1.38990671267094	0.816822489648972	8.67480539592704	-0.072397381859229	20.4721408745408	0.155161339887688	0.214971945453523	0.134353064885063	0.176416277881741	0.237305800116085	0.155224256038215	0.204036563733411	0.264480609972014	0.181962405164901	0.00268127818118925	0.00275059444710987	0.00310012703623456
139	9.86818893304458	0.12	0.818762771004586	0.464787549776744	1.17273799223243	0.11170030426325	7.40239675275575	4.14320135191265	10.6615921535988	8.7	5.77	11.32	0.451011334738077	0.805793529242786	1.1605757237475	0.457185483698672	0.816824492098559	1.17646350049845	0.464291284008319	0.829698496889449	1.19612079134923	0.818762771004586	9.17108712896387	0.848643526732989	21.9124761427621	0.155161339887688	0.214971945453523	0.134353064885063	0.176416277881741	0.237305800116085	0.155224256038215	0.204036563733411	0.264480609972014	0.181962405164901	0.00268127818118925	0.00275059444710987	0.00310012703623456
139	9.86818893304458	0.12	0.821024489551064	0.47580616362836	1.16624281547377	0.161965615179039	8.65192549384335	5.57924262525655	11.7246083624301	7.41	5.76	10.5	0.706260555225009	1.09522279518472	1.48418503514443	0.722430015244735	1.12029733894682	1.5181646626489	0.737236455122208	1.14459078679539	1.55186242567214	0.821024489551064	8.667909219259	-1.56314391195242	18.9760113971446	0.155161339887688	0.214971945453523	0.134353064885063	0.176416277881741	0.237305800116085	0.155224256038215	0.204036563733411	0.264480609972014	0.181962405164901	0.00268127818118925	0.00275059444710987	0.00310012703623456
139	9.86818893304458	0.12	0.828130808559855	0.480790407186349	1.17547120993336	0.120956224936183	7.80932238942308	4.52239619067911	11.0962485881671	7.94	5.63	10.38	0.536258383859339	0.926016745772933	1.31577510768653	0.546298885723002	0.943354792396656	1.34041069907031	0.557071754661571	0.962218006964956	1.36820307360223	0.828130808559855	8.91781156813619	0.122576817035	20.8544956737407	0.155161339887688	0.214971945453523	0.134353064885063	0.176416277881741	0.237305800116085	0.155224256038215	0.204036563733411	0.264480609972014	0.181962405164901	0.00268127818118925	0.00275059444710987	0.00310012703623456
139	9.86818893304458	0.12	0.829714374744413	0.482977390654549	1.17645135883428	0.141275962037816	8.48748611896813	5.22042535538353	11.7545468825527	8.3	6.06	11.72	0.593919211960363	0.965607345022891	1.33729547808542	0.603557836045753	0.981278038991599	1.35899824193744	0.613457708455835	0.998134151613548	1.3827913100094	0.829714374744413	9.39240219676153	0.438127784381125	21.7274917758491	0.155161339887688	0.214971945453523	0.134353064885063	0.176416277881741	0.237305800116085	0.155224256038215	0.204036563733411	0.264480609972014	0.181962405164901	0.00268127818118925	0.00275059444710987	0.00310012703623456
139	9.86818893304458	0.12	0.832903336806143	0.474496744951007	1.19130992866128	0.108843410064863	7.69661089588602	4.25817498135369	11.1350468104184	7.81	6.36	10.65	0.512997015570261	0.927237240574808	1.34147746557936	0.523107279752475	0.945511447202262	1.36791561465205	0.536849387178564	0.97071347548608	1.40639901510794	0.832903336806143	8.69752961438504	0.502658113560726	21.3519093556088	0.155161339887688	0.214971945453523	0.134353064885063	0.176416277881741	0.237305800116085	0.155224256038215	0.204036563733411	0.264480609972014	0.181962405164901	0.00268127818118925	0.00275059444710987	0.00310012703623456
139	9.86818893304458	0.12	0.833782113455131	0.479874825169855	1.18768940174041	0.147390017149595	9.1531302222381	5.71599771972216	12.590262724754	8.58	6.19	12.5	0.630337750845429	1.00937120698525	1.38840466312507	0.639429016539078	1.02392921467861	1.40842941281814	0.647936960566628	1.03727453653086	1.43113171218551	0.833782113455131	9.77661399703541	-0.362350363339847	21.3410565946869	0.155161339887688	0.214971945453523	0.134353064885063	0.176416277881741	0.237305800116085	0.155224256038215	0.204036563733411	0.264480609972014	0.181962405164901	0.00268127818118925	0.00275059444710987	0.00310012703623456
139	9.86818893304458	0.12	0.833985689462315	0.489034611512194	1.17893676741244	0.13330828874496	8.6673570557482	5.21690581818662	12.1178082933098	7.96	6.18	10.63	0.617587050293122	1.02605790950572	1.43452876871832	0.629087256173205	1.04516432891429	1.46124140165538	0.644920565454187	1.07217694712923	1.49794944406614	0.833985689462315	8.97472689332282	0.636707686438544	21.5783232175051	0.155161339887688	0.214971945453523	0.134353064885063	0.176416277881741	0.237305800116085	0.155224256038215	0.204036563733411	0.264480609972014	0.181962405164901	0.00268127818118925	0.00275059444710987	0.00310012703623456
139	9.86818893304458	0.12	0.837186561178721	0.475447651904548	1.19892547045289	0.115727467497523	8.33934933162509	4.74026128671047	11.9384373765397	7.4	5.71	9.68	0.601047672463646	1.057398780883	1.51374988930235	0.614873991638893	1.08172286316432	1.54857173468975	0.630572845410912	1.10934044096809	1.58999022886806	0.837186561178721	8.50420861781902	-0.849051087642561	19.5716406866289	0.155161339887688	0.214971945453523	0.134353064885063	0.176416277881741	0.237305800116085	0.155224256038215	0.204036563733411	0.264480609972014	0.181962405164901	0.00268127818118925	0.00275059444710987	0.00310012703623456
139	9.86818893304458	0.12	0.837707039890977	0.481863148417786	1.19355093136417	0.113454432768324	7.82779396606064	4.41142597172816	11.2441619603931	8.34	6.09	11.15	0.499556678466415	0.886431457416661	1.27330623636691	0.507527674192437	0.900575480833925	1.29362328747541	0.518415623628185	0.919937585264444	1.32125792797164	0.837707039890977	9.24082546106539	0.133014845352957	21.2628106431933	0.155161339887688	0.214971945453523	0.134353064885063	0.176416277881741	0.237305800116085	0.155224256038215	0.204036563733411	0.264480609972014	0.181962405164901	0.00268127818118925	0.00275059444710987	0.00310012703623456
139	9.86818893304458	0.12	0.840950833295998	0.47917680546792	1.20272486112408	0.144768584354471	8.04474360569823	4.99191566549313	11.0975715459033	8.03	5.91	10.96	0.586085774339659	0.944509102607986	1.30293243087631	0.596702744554333	0.961618927566927	1.32653511057952	0.608429850579628	0.980746709878013	1.35343439014259	0.840950833295998	8.91621641109955	0.0696120163621445	20.9035911875474	0.155161339887688	0.214971945453523	0.134353064885063	0.176416277881741	0.237305800116085	0.155224256038215	0.204036563733411	0.264480609972014	0.181962405164901	0.00268127818118925	0.00275059444710987	0.00310012703623456
139	9.86818893304458	0.12	0.84107746867299	0.487029236656066	1.19512570068991	0.152986068650166	9.66893565441883	6.11684970267947	13.2210216061582	7.87	6.52	10.79	0.732091740631894	1.15722116405779	1.58235058748368	0.746219638409743	1.17955320443576	1.61288677046178	0.766906921241729	1.21140827817917	1.65312462926745	0.84107746867299	9.1537877138916	0.533037615692527	21.6604458829611	0.155161339887688	0.214971945453523	0.134353064885063	0.176416277881741	0.237305800116085	0.155224256038215	0.204036563733411	0.264480609972014	0.181962405164901	0.00268127818118925	0.00275059444710987	0.00310012703623456
139	9.86818893304458	0.12	0.842187639728722	0.481507055763348	1.2028682236941	0.157151314408986	8.94734681991595	5.71218855374042	12.1825050860915	7.54	5.73	10.53	0.711026577694568	1.11372398319124	1.51642138868792	0.726521536466093	1.137994675376	1.54946781428591	0.741732045959308	1.1624848291556	1.58242535315559	0.842187639728722	8.49168150144818	-0.209239607226234	20.0171038739617	0.155161339887688	0.214971945453523	0.134353064885063	0.176416277881741	0.237305800116085	0.155224256038215	0.204036563733411	0.264480609972014	0.181962405164901	0.00268127818118925	0.00275059444710987	0.00310012703623456
139	9.86818893304458	0.12	0.842645709111978	0.488318250894418	1.19697316732954	0.148746620868273	8.83051938662281	5.53231488527694	12.1287238879687	7.08	5.31	9.44	0.730781069699152	1.16645139280287	1.60212171590658	0.749617124884932	1.19651695377232	1.64341678265972	0.767263688119324	1.22541751625923	1.6807660517183	0.842645709111978	7.98972473041053	0.675262028364071	20.3816069266938	0.155161339887688	0.214971945453523	0.134353064885063	0.176416277881741	0.237305800116085	0.155224256038215	0.204036563733411	0.264480609972014	0.181962405164901	0.00268127818118925	0.00275059444710987	0.00310012703623456
139	9.86818893304458	0.12	0.844274486059653	0.479779696573738	1.20876927554557	0.129750450519006	7.92741981915691	4.72200097337078	11.132838664943	7.87	6.02	11.08	0.56450554385383	0.947706800910778	1.33090805796773	0.575359315803067	0.965928399624589	1.35649748344611	0.587638591917078	0.985315269814795	1.38301537144557	0.844274486059653	8.78898931896208	-0.254501699213345	20.5972104775248	0.155161339887688	0.214971945453523	0.134353064885063	0.176416277881741	0.237305800116085	0.155224256038215	0.204036563733411	0.264480609972014	0.181962405164901	0.00268127818118925	0.00275059444710987	0.00310012703623456
139	9.86818893304458	0.12	0.846258680168075	0.483216885920897	1.20930047441525	0.125472261734084	8.32101224657922	4.89116677355167	11.7508577196068	7.85	5.83	10.63	0.586367609503688	0.997547678411015	1.40872774731834	0.597743841124908	1.01690129422963	1.43605874733435	0.610602649187845	1.03939025223589	1.4654718084676	0.846258680168075	8.80345167503723	1.16691940577919	22.0006595143889	0.155161339887688	0.214971945453523	0.134353064885063	0.176416277881741	0.237305800116085	0.155224256038215	0.204036563733411	0.264480609972014	0.181962405164901	0.00268127818118925	0.00275059444710987	0.00310012703623456
139	9.86818893304458	0.12	0.848572278483025	0.483798801707214	1.21334575525884	0.128090282800163	9.14098193298998	5.41744231750064	12.8645215484793	8.92	6.35	11.72	0.575624103583012	0.971264523490745	1.36690494339848	0.582731940652449	0.983257749523716	1.38378355839498	0.594722924907023	1.00390005952073	1.41081407581971	0.848572278483025	9.64934139164072	-1.06885335189937	20.5904709260698	0.155161339887688	0.214971945453523	0.134353064885063	0.176416277881741	0.237305800116085	0.155224256038215	0.204036563733411	0.264480609972014	0.181962405164901	0.00268127818118925	0.00275059444710987	0.00310012703623456
139	9.86818893304458	0.12	0.853734190430897	0.490512894521598	1.2169554863402	0.154124876582415	8.61436205452014	5.46352939893504	11.7651947101052	7.42	5.81	10.64	0.691084421721941	1.08963473686293	1.48818505200392	0.706871533536928	1.1145263201307	1.52218110672447	0.72171836038768	1.13720741744558	1.55365200457185	0.853734190430897	8.50031898346718	0.0629489069066825	20.3180258948882	0.155161339887688	0.214971945453523	0.134353064885063	0.176416277881741	0.237305800116085	0.155224256038215	0.204036563733411	0.264480609972014	0.181962405164901	0.00268127818118925	0.00275059444710987	0.00310012703623456
139	9.86818893304458	0.12	0.856775783103304	0.499626472766999	1.21392509343961	0.124645234547667	8.18794496466752	4.80016974456458	11.5757201847705	8.7	6.18	11.28	0.522442008157275	0.89116148754239	1.2598809669275	0.52958928737411	0.903353041589166	1.27711679580422	0.541443594179841	0.92242402678293	1.3041140532846	0.856775783103304	9.19231345411991	0.0958745965842466	21.2822765224946	0.155161339887688	0.214971945453523	0.134353064885063	0.176416277881741	0.237305800116085	0.155224256038215	0.204036563733411	0.264480609972014	0.181962405164901	0.00268127818118925	0.00275059444710987	0.00310012703623456
139	9.86818893304458	0.12	0.85745499735797	0.496031663500816	1.21887833121512	0.129191727234279	8.10364322194676	4.81883745491896	11.3884489889746	7.75	5.54	10.84	0.585110819316759	0.983957099487537	1.38280337965832	0.596930934986292	1.00383450791314	1.41073808084	0.606161848376108	1.01921067745486	1.43378767583322	0.85745499735797	8.74899973330939	-0.63994298789799	19.8954003263249	0.155161339887688	0.214971945453523	0.134353064885063	0.176416277881741	0.237305800116085	0.155224256038215	0.204036563733411	0.264480609972014	0.181962405164901	0.00268127818118925	0.00275059444710987	0.00310012703623456
139	9.86818893304458	0.12	0.857471761130945	0.50095712343395	1.21398639882794	0.142954090375203	9.51363260975126	5.87669720436099	13.1505680151415	8.47	6.24	11.39	0.655868460907502	1.06176843223548	1.46766840356345	0.665778345984246	1.07781128803466	1.48984423008507	0.679499985922859	1.10111020856708	1.52198083441344	0.857471761130945	9.47847245819027	0.591077351854094	22.0150720362075	0.155161339887688	0.214971945453523	0.134353064885063	0.176416277881741	0.237305800116085	0.155224256038215	0.204036563733411	0.264480609972014	0.181962405164901	0.00268127818118925	0.00275059444710987	0.00310012703623456
139	9.86818893304458	0.12	0.857703330255787	0.497228745831187	1.21817791468039	0.133516831230958	8.81852131182811	5.31105678394083	12.3259858397154	8.5	6.27	11.58	0.590816036955016	0.980995689786563	1.37117534261811	0.599632360266069	0.995634383774089	1.39163640728211	0.61224154786037	1.01607079217986	1.42054362497006	0.857703330255787	9.34626787762726	-1.2933108016115	20.0093636645448	0.155161339887688	0.214971945453523	0.134353064885063	0.176416277881741	0.237305800116085	0.155224256038215	0.204036563733411	0.264480609972014	0.181962405164901	0.00268127818118925	0.00275059444710987	0.00310012703623456
139	9.86818893304458	0.12	0.858170261504539	0.487497731625768	1.22884279138331	0.131199579088057	8.5753937221362	5.13004392744267	12.0207435168297	7.54	5.66	10.13	0.639090915729668	1.06830590617466	1.49752089661966	0.65305246303375	1.09164406210395	1.53023566117414	0.668411170385874	1.11640885888061	1.5638645051685	0.858170261504539	8.61880790904724	0.8805668336886	21.3010476712098	0.155161339887688	0.214971945453523	0.134353064885063	0.176416277881741	0.237305800116085	0.155224256038215	0.204036563733411	0.264480609972014	0.181962405164901	0.00268127818118925	0.00275059444710987	0.00310012703623456
139	9.86818893304458	0.12	0.859279646441453	0.495696840904925	1.22286245197798	0.136873847444005	8.28652266604938	5.03763508153865	11.5354102505601	8.51	5.96	11.09	0.559753225457643	0.920751049862131	1.28174887426662	0.568068883970623	0.934429669221333	1.30079045447204	0.578992928465834	0.95371301454223	1.32560303519841	0.859279646441453	8.95878193576316	-0.728676557660027	20.2392835813765	0.155161339887688	0.214971945453523	0.134353064885063	0.176416277881741	0.237305800116085	0.155224256038215	0.204036563733411	0.264480609972014	0.181962405164901	0.00268127818118925	0.00275059444710987	0.00310012703623456
139	9.86818893304458	0.12	0.859515538496238	0.488496080143029	1.23053499684945	0.13031258318167	8.04370103662936	4.79933535787694	11.2880667153818	7.86	5.7	11.06	0.57447585088832	0.962823318800762	1.3511707867132	0.585566439487084	0.98141117990163	1.37725592031618	0.595088892045075	0.996947935791254	1.4008074693367	0.859515538496238	8.75521275328839	-0.438282287569153	20.2006146103804	0.155161339887688	0.214971945453523	0.134353064885063	0.176416277881741	0.237305800116085	0.155224256038215	0.204036563733411	0.264480609972014	0.181962405164901	0.00268127818118925	0.00275059444710987	0.00310012703623456
139	9.86818893304458	0.12	0.861845070756094	0.505719758888484	1.2179703826237	0.147020551796781	8.81111818153656	5.49754362061443	12.1246927424587	7.43	5.59	11.12	0.694456542234751	1.11303139871908	1.53160625520341	0.710259319285242	1.13835909883341	1.56645887838157	0.721051195207344	1.15490017348392	1.59018231459143	0.861845070756094	8.73753797952692	0.279938120989643	20.7451806625223	0.155161339887688	0.214971945453523	0.134353064885063	0.176416277881741	0.237305800116085	0.155224256038215	0.204036563733411	0.264480609972014	0.181962405164901	0.00268127818118925	0.00275059444710987	0.00310012703623456
139	9.86818893304458	0.12	0.864638732863774	0.496133105537719	1.23314436018983	0.115572077204317	7.83214258751251	4.44938551938356	11.2148996556415	7.92	5.66	10.78	0.529079304697714	0.931325131625946	1.33357095855418	0.539076715273938	0.948923324634345	1.35876993399475	0.548813622316034	0.966050854775927	1.38256150765219	0.864638732863774	8.826497685103	-0.0529995111068875	20.7590658160785	0.155161339887688	0.214971945453523	0.134353064885063	0.176416277881741	0.237305800116085	0.155224256038215	0.204036563733411	0.264480609972014	0.181962405164901	0.00268127818118925	0.00275059444710987	0.00310012703623456
139	9.86818893304458	0.12	0.865573504428783	0.495281485232555	1.23586552362501	0.142252906120474	8.54754683439001	5.27055013052466	11.8245435382554	7.66	6.07	10.58	0.646548659488278	1.04854423368097	1.45053980787367	0.660030812743305	1.07040899798866	1.48078718323401	0.676254684246555	1.09600055882654	1.51707158098118	0.865573504428783	8.64854820857999	-0.493451940941604	20.1402219039108	0.155161339887688	0.214971945453523	0.134353064885063	0.176416277881741	0.237305800116085	0.155224256038215	0.204036563733411	0.264480609972014	0.181962405164901	0.00268127818118925	0.00275059444710987	0.00310012703623456
139	9.86818893304458	0.12	0.870483399865091	0.50164987730844	1.23931692242174	0.123210881167275	8.11118887138639	4.73292927038006	11.4894484723927	7.76	5.61	10.56	0.573728775435095	0.98324360932814	1.39275844322119	0.585258970203821	1.00300380056495	1.42074863092608	0.596339824086692	1.02171085599793	1.44726659175386	0.870483399865091	8.58143256037005	-0.366808298123129	20.0460484193498	0.155161339887688	0.214971945453523	0.134353064885063	0.176416277881741	0.237305800116085	0.155224256038215	0.204036563733411	0.264480609972014	0.181962405164901	0.00268127818118925	0.00275059444710987	0.00310012703623456
139	9.86818893304458	0.12	0.874358278499615	0.510308996790574	1.23840756020865	0.150949052672598	8.66671067793592	5.4575501652565	11.8758711906153	8.12	5.97	11	0.634065582144375	1.00691020419123	1.37975482623809	0.64514853207087	1.02451017442741	1.40387181678396	0.658720436681611	1.04516418145651	1.4325537450283	0.874358278499615	8.92165431803499	-0.369391956167964	20.4765096877132	0.155161339887688	0.214971945453523	0.134353064885063	0.176416277881741	0.237305800116085	0.155224256038215	0.204036563733411	0.264480609972014	0.181962405164901	0.00268127818118925	0.00275059444710987	0.00310012703623456
139	9.86818893304458	0.12	0.877086601565116	0.499193131375581	1.25498007175465	0.120316299818753	8.4400088294562	4.87689742424024	12.0031202346722	7.76	5.74	10.36	0.590891559048977	1.02260300797724	1.4543144569055	0.602748445069992	1.04312265684453	1.48349686861907	0.615917922938161	1.06615254525657	1.5159542536154	0.877086601565116	8.61396293607759	-1.56529597077516	18.9213907281831	0.155161339887688	0.214971945453523	0.134353064885063	0.176416277881741	0.237305800116085	0.155224256038215	0.204036563733411	0.264480609972014	0.181962405164901	0.00268127818118925	0.00275059444710987	0.00310012703623456
139	9.86818893304458	0.12	0.877818916534854	0.497988886563038	1.25764894650667	0.154724386367392	9.35312711595094	5.93992439115441	12.7663298407475	8.21	6.12	11.05	0.682428993675243	1.07456672932743	1.46670446497962	0.693899953427739	1.09262913848315	1.49135832353856	0.708748957855902	1.11711383113928	1.52356984147754	0.877818916534854	9.02692130633573	-0.588104457841999	20.5114050241733	0.155161339887688	0.214971945453523	0.134353064885063	0.176416277881741	0.237305800116085	0.155224256038215	0.204036563733411	0.264480609972014	0.181962405164901	0.00268127818118925	0.00275059444710987	0.00310012703623456
139	9.86818893304458	0.12	0.878656479717009	0.506201824717452	1.25111113471657	0.130707122729249	8.41860853918974	5.02892456304808	11.8082925153314	7.59	5.33	10.53	0.622489496859449	1.04207079030841	1.46165208375737	0.635829947833997	1.0644032061327	1.4929764644314	0.645515507639886	1.08054698004751	1.51505347242865	0.878656479717009	8.51350628686438	1.21597057036612	21.5054244254399	0.155161339887688	0.214971945453523	0.134353064885063	0.176416277881741	0.237305800116085	0.155224256038215	0.204036563733411	0.264480609972014	0.181962405164901	0.00268127818118925	0.00275059444710987	0.00310012703623456
139	9.86818893304458	0.12	0.883521487486622	0.501733073846333	1.26530990112691	0.14954141581759	9.63340907207814	6.04657485146675	13.2202432926895	8.09	6.09	11.25	0.704794614375849	1.12287948117158	1.54096434796731	0.717252615004897	1.14272758017439	1.56820254534389	0.731898355202732	1.16476821775051	1.59970364205737	0.883521487486622	8.99836352757815	1.83344492115504	22.8111921020967	0.155161339887688	0.214971945453523	0.134353064885063	0.176416277881741	0.237305800116085	0.155224256038215	0.204036563733411	0.264480609972014	0.181962405164901	0.00268127818118925	0.00275059444710987	0.00310012703623456
139	9.86818893304458	0.12	0.884584780250531	0.515242326202705	1.25392723429836	0.1116243678988	7.48987376901791	4.1909006840158	10.78884685402	7.89	6.01	9.99	0.500358911900916	0.894229038553586	1.28809916520626	0.509938709377849	0.911349815027397	1.31276092067695	0.523881518048207	0.936385959947846	1.34723592981209	0.884584780250531	8.4235656854292	-0.775632156694161	19.7174627046008	0.155161339887688	0.214971945453523	0.134353064885063	0.176416277881741	0.237305800116085	0.155224256038215	0.204036563733411	0.264480609972014	0.181962405164901	0.00268127818118925	0.00275059444710987	0.00310012703623456
139	9.86818893304458	0.12	0.8849612910626	0.506006330217614	1.26391625190759	0.114904760427669	7.8920708325884	4.47225729105312	11.3118843741237	7.59	5.82	10.32	0.553227066691773	0.976264761325585	1.3993024559594	0.565060140744676	0.997146265343612	1.42923238994255	0.577786093393508	1.0174732453084	1.46130387212051	0.8849612910626	8.50400625867223	-0.0401550121132336	20.4434119627072	0.155161339887688	0.214971945453523	0.134353064885063	0.176416277881741	0.237305800116085	0.155224256038215	0.204036563733411	0.264480609972014	0.181962405164901	0.00268127818118925	0.00275059444710987	0.00310012703623456
139	9.86818893304458	0.12	0.885020249799158	0.510387278459679	1.25965322113864	0.156120852603792	9.50535744626784	6.05500400308812	12.9557108894476	8.2	5.97	11.85	0.696788461752797	1.09384294213803	1.49089742252327	0.708568656647075	1.11233590485114	1.5161031530552	0.719302354422929	1.12840343765455	1.54014766527983	0.885020249799158	9.23249276722427	-0.274268822955023	20.9234033464441	0.155161339887688	0.214971945453523	0.134353064885063	0.176416277881741	0.237305800116085	0.155224256038215	0.204036563733411	0.264480609972014	0.181962405164901	0.00268127818118925	0.00275059444710987	0.00310012703623456
139	9.86818893304458	0.12	0.887217030343315	0.5142053152179	1.26022874546873	0.145480518148702	9.36199734817042	5.81947547909567	12.9045192172452	8.04	5.85	10.39	0.681875499336968	1.09695738722609	1.51203927511521	0.694144300405366	1.11669464421431	1.53924498802326	0.709975491316583	1.14189917287428	1.57532814295895	0.887217030343315	8.8970823395559	-0.107354188329462	20.7250680116074	0.155161339887688	0.214971945453523	0.134353064885063	0.176416277881741	0.237305800116085	0.155224256038215	0.204036563733411	0.264480609972014	0.181962405164901	0.00268127818118925	0.00275059444710987	0.00310012703623456
139	9.86818893304458	0.12	0.888682712966055	0.514618517425348	1.26274690850676	0.134939860333504	8.78808069688862	5.3140590512828	12.2621023424944	8.03	6.18	11.11	0.6233400293015	1.03084335838912	1.43834668747675	0.634597305601296	1.04945998488783	1.46432266417436	0.64897360192198	1.07351724592195	1.49635133987042	0.888682712966055	9.11108429070133	0.53029752674928	21.5718125583843	0.155161339887688	0.214971945453523	0.134353064885063	0.176416277881741	0.237305800116085	0.155224256038215	0.204036563733411	0.264480609972014	0.181962405164901	0.00268127818118925	0.00275059444710987	0.00310012703623456
139	9.86818893304458	0.12	0.89305862299737	0.515168382801628	1.27094886319311	0.131123706867058	8.27897313758097	4.95160924249099	11.6063370326709	8	5.57	10.19	0.583465915763924	0.975541163840615	1.36761641191731	0.594164634738471	0.993429168054825	1.39269370137118	0.606574842927222	1.01432821546035	1.42265151372199	0.89305862299737	8.39283299322561	0.657825457127429	20.9620566977284	0.155161339887688	0.214971945453523	0.134353064885063	0.176416277881741	0.237305800116085	0.155224256038215	0.204036563733411	0.264480609972014	0.181962405164901	0.00268127818118925	0.00275059444710987	0.00310012703623456
139	9.86818893304458	0.12	0.893441397285506	0.513939153207988	1.27294364136302	0.159050038739156	9.40148494109738	6.02628034218703	12.7766895400077	7.73	5.68	10.95	0.732999208605641	1.14353807493816	1.55407694127068	0.747887844717687	1.16676555196424	1.5856432592108	0.760501586998426	1.18701175217869	1.61158147213871	0.893441397285506	8.81630174894747	1.15367333289436	21.723568307195	0.155161339887688	0.214971945453523	0.134353064885063	0.176416277881741	0.237305800116085	0.155224256038215	0.204036563733411	0.264480609972014	0.181962405164901	0.00268127818118925	0.00275059444710987	0.00310012703623456
139	9.86818893304458	0.12	0.893452351632554	0.517720375406871	1.26918432785824	0.158064160191478	9.47418186034938	6.06028832754118	12.8880753931576	8.88	6.74	11.45	0.647013042626539	1.01148970157149	1.37596636051644	0.655172039133016	1.02424484002737	1.39331764092172	0.672338114683197	1.05059917444318	1.42885194748423	0.893452351632554	9.42082736558722	0.395678766415385	21.9778964180827	0.155161339887688	0.214971945453523	0.134353064885063	0.176416277881741	0.237305800116085	0.155224256038215	0.204036563733411	0.264480609972014	0.181962405164901	0.00268127818118925	0.00275059444710987	0.00310012703623456
139	9.86818893304458	0.12	0.893939681114351	0.515490530549416	1.27238883167929	0.129500585730334	8.58216193268054	5.10815611371796	12.0561677516431	8.02	5.7	10.53	0.600350298101334	1.00864252382619	1.41693474955105	0.611263313692633	1.02697737203627	1.44269143037991	0.624268482848125	1.04756200996547	1.47086077587136	0.893939681114351	8.70545199970854	-0.287470273728055	20.4067913115742	0.155161339887688	0.214971945453523	0.134353064885063	0.176416277881741	0.237305800116085	0.155224256038215	0.204036563733411	0.264480609972014	0.181962405164901	0.00268127818118925	0.00275059444710987	0.00310012703623456
139	9.86818893304458	0.12	0.895368527416043	0.512306292562307	1.27843076226978	0.139955826214137	9.8108610743892	6.01371350640294	13.6080086423755	7.86	6.42	10.1	0.720584467313609	1.17557214750078	1.63055982768795	0.734542403923421	1.19834333153178	1.66214425914014	0.756316856787947	1.23528299018439	1.71305591625329	0.895368527416043	8.95517402218501	-0.295079061589024	20.8256928958361	0.155161339887688	0.214971945453523	0.134353064885063	0.176416277881741	0.237305800116085	0.155224256038215	0.204036563733411	0.264480609972014	0.181962405164901	0.00268127818118925	0.00275059444710987	0.00310012703623456
139	9.86818893304458	0.12	0.895773205208708	0.515911594869264	1.27563481554815	0.142708252053543	9.74872027172187	6.01817041196839	13.4792701314753	7.84	5.99	10.38	0.722318169157466	1.17006952217481	1.61782087519215	0.736384546197147	1.19285537993711	1.64932621367707	0.75494486972426	1.22330042434175	1.68991178154617	0.895773205208708	8.80267713783791	0.548223881726936	21.2913611294783	0.155161339887688	0.214971945453523	0.134353064885063	0.176416277881741	0.237305800116085	0.155224256038215	0.204036563733411	0.264480609972014	0.181962405164901	0.00268127818118925	0.00275059444710987	0.00310012703623456
139	9.86818893304458	0.12	0.896786033914867	0.525733920623944	1.26783814720579	0.128565470353197	8.41159763984642	4.99243969805546	11.8307555816374	7.86	6.13	10.96	0.59761146426052	1.00689592390608	1.41618038355165	0.609150018941313	1.02633685563291	1.44352369232451	0.623430384935811	1.04945304593596	1.47724563396664	0.896786033914867	8.81149878059259	-0.146112631866857	20.7243393024802	0.155161339887688	0.214971945453523	0.134353064885063	0.176416277881741	0.237305800116085	0.155224256038215	0.204036563733411	0.264480609972014	0.181962405164901	0.00268127818118925	0.00275059444710987	0.00310012703623456
139	9.86818893304458	0.12	0.897601978845873	0.511620092191562	1.28358386550018	0.153078051071999	9.19426033547096	5.81775461271573	12.5707660582262	7.94	5.92	10.77	0.690338216673944	1.090996390558	1.49165456444205	0.703293077737806	1.11146998787519	1.51964689801258	0.71814447408038	1.13438207066955	1.55397489572087	0.897601978845873	8.85854040295639	-2.06759343214647	18.7546120072071	0.155161339887688	0.214971945453523	0.134353064885063	0.176416277881741	0.237305800116085	0.155224256038215	0.204036563733411	0.264480609972014	0.181962405164901	0.00268127818118925	0.00275059444710987	0.00310012703623456
139	9.86818893304458	0.12	0.899447441029076	0.518890028320251	1.2800048537379	0.16874198129073	9.318134149971	6.08911387531759	12.5471544246244	7.6	5.54	10.72	0.752554018326222	1.15162886447048	1.55070371061475	0.768606639870754	1.1761940941695	1.58378154846825	0.781103097346502	1.19504742975665	1.61080717526848	0.899447441029076	8.51602962464874	-0.425193499991484	20.0279137142139	0.155161339887688	0.214971945453523	0.134353064885063	0.176416277881741	0.237305800116085	0.155224256038215	0.204036563733411	0.264480609972014	0.181962405164901	0.00268127818118925	0.00275059444710987	0.00310012703623456
139	9.86818893304458	0.12	0.903796295659872	0.518908679151902	1.28868391216784	0.125261405473258	8.46498880032967	4.97244104216108	11.9575365584983	8.14	6.49	11	0.575948236362888	0.980483293626457	1.38501835089003	0.585909834523458	0.997441728356528	1.4089736221896	0.601088022243568	1.02381445334409	1.44602936742245	0.903796295659872	9.01100591904726	0.76679003615528	21.7829978691437	0.155161339887688	0.214971945453523	0.134353064885063	0.176416277881741	0.237305800116085	0.155224256038215	0.204036563733411	0.264480609972014	0.181962405164901	0.00268127818118925	0.00275059444710987	0.00310012703623456
139	9.86818893304458	0.12	0.910177520114072	0.521018983191007	1.29933605703714	0.12259543652289	8.72457545495918	5.08045640253932	12.368694507379	7.59	5.9	10.66	0.628647343977057	1.07956465965266	1.53048197532825	0.642105517747977	1.1026761368994	1.56324675605081	0.655963355291534	1.12739781350938	1.59862470628768	0.910177520114072	8.69405916126905	-0.285265501849097	20.3277385849002	0.155161339887688	0.214971945453523	0.134353064885063	0.176416277881741	0.237305800116085	0.155224256038215	0.204036563733411	0.264480609972014	0.181962405164901	0.00268127818118925	0.00275059444710987	0.00310012703623456
139	9.86818893304458	0.12	0.910729774563497	0.534258480224609	1.28720106890239	0.143877277623261	8.65928164983819	5.36136835671859	11.9571949429578	7.87	5.94	11.45	0.641592157061861	1.0362517220746	1.43091128708733	0.653968604788904	1.0562412358633	1.4585138669377	0.665717452914332	1.07405956864293	1.4854096062997	0.910729774563497	8.85528927429579	-0.446546940905656	20.3852781631674	0.155161339887688	0.214971945453523	0.134353064885063	0.176416277881741	0.237305800116085	0.155224256038215	0.204036563733411	0.264480609972014	0.181962405164901	0.00268127818118925	0.00275059444710987	0.00310012703623456
139	9.86818893304458	0.12	0.917263226529738	0.534969428063797	1.29955702499568	0.158839714329997	9.71626036551627	6.22530386861102	13.2072168624215	8.28	6.53	10.16	0.709395439295918	1.1072023046237	1.50500916995147	0.720976130798486	1.12527708719279	1.52957804358709	0.744582362537022	1.16169668381691	1.57504029402006	0.917263226529738	8.78421406069223	-0.698768281845603	20.1100695890688	0.155161339887688	0.214971945453523	0.134353064885063	0.176416277881741	0.237305800116085	0.155224256038215	0.204036563733411	0.264480609972014	0.181962405164901	0.00268127818118925	0.00275059444710987	0.00310012703623456
139	9.86818893304458	0.12	0.91726577243363	0.537131363393595	1.29740018147367	0.137178705129159	8.35754349702904	5.08503196877474	11.6300550252833	8.18	6.09	10.76	0.586303858349929	0.963624226696097	1.34094459504227	0.596284055318379	0.980027256369249	1.36377045742012	0.610563329793572	1.00231246963449	1.39542000394073	0.91726577243363	8.95429005917682	-0.650917295470226	20.3071674139013	0.155161339887688	0.214971945453523	0.134353064885063	0.176416277881741	0.237305800116085	0.155224256038215	0.204036563733411	0.264480609972014	0.181962405164901	0.00268127818118925	0.00275059444710987	0.00310012703623456
139	9.86818893304458	0.12	0.920084909209163	0.524688793440135	1.31548102497819	0.110627271163601	7.85373372485262	4.37699192851369	11.3304755211915	7.73	5.85	10.13	0.532655366523945	0.95575534159447	1.378855316665	0.543491437115158	0.975198743464299	1.40690604981344	0.557304185131516	0.998827753930661	1.44046668514345	0.920084909209163	8.57707762156985	-0.886995507177476	19.5369182310082	0.155161339887688	0.214971945453523	0.134353064885063	0.176416277881741	0.237305800116085	0.155224256038215	0.204036563733411	0.264480609972014	0.181962405164901	0.00268127818118925	0.00275059444710987	0.00310012703623456
139	9.86818893304458	0.12	0.928633965087268	0.528138755186206	1.32912917498833	0.128942109302852	8.44551357450047	5.01832776994688	11.8726993790541	8.05	6.14	11.77	0.587531060730209	0.98877589832881	1.39002073592741	0.598073616342223	1.00651832182383	1.41496302730543	0.608662430974962	1.02547197307891	1.44012466854018	0.928633965087268	8.931777340902	-1.57827973021723	19.4407721238222	0.155161339887688	0.214971945453523	0.134353064885063	0.176416277881741	0.237305800116085	0.155224256038215	0.204036563733411	0.264480609972014	0.181962405164901	0.00268127818118925	0.00275059444710987	0.00310012703623456
139	9.86818893304458	0.12	0.930363819068215	0.538580688723563	1.32214694941287	0.161872606507219	10.2091179240388	6.58216415703722	13.8360716910404	8.16	5.96	11.11	0.760646885415941	1.1797842725423	1.59892165966867	0.773698041259298	1.20002697477078	1.62635590828226	0.789101838570808	1.22391859384827	1.65859416553327	0.930363819068215	9.00762789881648	-0.55276734360174	20.4799726550514	0.155161339887688	0.214971945453523	0.134353064885063	0.176416277881741	0.237305800116085	0.155224256038215	0.204036563733411	0.264480609972014	0.181962405164901	0.00268127818118925	0.00275059444710987	0.00310012703623456
139	9.86818893304458	0.12	0.932881075030827	0.538650949084768	1.32711120097689	0.120120574949442	8.12813738798037	4.69351198765314	11.5627627883076	8.77	5.85	11.05	0.506541821040764	0.877219771678011	1.24789772231526	0.513232634199151	0.888806798350519	1.26438096250189	0.522594606703646	0.905141884963498	1.28851307195106	0.932881075030827	8.84534562811888	-0.966954355204546	19.8243798963853	0.155161339887688	0.214971945453523	0.134353064885063	0.176416277881741	0.237305800116085	0.155224256038215	0.204036563733411	0.264480609972014	0.181962405164901	0.00268127818118925	0.00275059444710987	0.00310012703623456
139	9.86818893304458	0.12	0.933139333248169	0.540335755228497	1.32594291126784	0.144348397554138	8.94641837580202	5.54564911873367	12.3471876328704	8.11	5.83	10.7	0.644986782952525	1.04051328953779	1.43603979612305	0.656301988604941	1.0587673408864	1.46123269316786	0.669766948348872	1.07932947467815	1.49268074924655	0.933139333248169	8.76742223796292	-1.60876334996645	19.1828662026451	0.155161339887688	0.214971945453523	0.134353064885063	0.176416277881741	0.237305800116085	0.155224256038215	0.204036563733411	0.264480609972014	0.181962405164901	0.00268127818118925	0.00275059444710987	0.00310012703623456
139	9.86818893304458	0.12	0.941680505198885	0.54109214631034	1.34226886408743	0.142584301743994	9.5782828290838	5.91109649870328	13.2454691594643	7.81	5.83	10.57	0.712611949278197	1.15470941796816	1.59680688665812	0.726686479088706	1.17751564812207	1.62834481715544	0.742549902339682	1.20216817134864	1.66486344841752	0.941680505198885	8.847612854167	0.371281400175758	21.0859753123798	0.155161339887688	0.214971945453523	0.134353064885063	0.176416277881741	0.237305800116085	0.155224256038215	0.204036563733411	0.264480609972014	0.181962405164901	0.00268127818118925	0.00275059444710987	0.00310012703623456
139	9.86818893304458	0.12	0.943032794437185	0.550319216052955	1.33574637282141	0.160758418539803	10.0510310490664	6.46550641792394	13.6365556802089	7.99	6.29	10.63	0.762013538120015	1.18459734418028	1.60718115024054	0.775995964766816	1.20633389431016	1.63667182385351	0.795758936002569	1.23851242242602	1.67994743444853	0.943032794437185	9.03639781265949	-1.21291128771113	19.8072367356783	0.155161339887688	0.214971945453523	0.134353064885063	0.176416277881741	0.237305800116085	0.155224256038215	0.204036563733411	0.264480609972014	0.181962405164901	0.00268127818118925	0.00275059444710987	0.00310012703623456
139	9.86818893304458	0.12	0.944130485658935	0.546237855385387	1.34202311593248	0.161537366908514	10.0590198403382	6.48096920025241	13.6370704804239	8.37	6.04	11.86	0.731418701825497	1.13522453292488	1.53903036402426	0.742943532731833	1.15311205856516	1.56328058439848	0.754570828523994	1.17181902249069	1.58921030163838	0.944130485658935	9.27720190585595	-0.3437983972398	20.892678191742	0.155161339887688	0.214971945453523	0.134353064885063	0.176416277881741	0.237305800116085	0.155224256038215	0.204036563733411	0.264480609972014	0.181962405164901	0.00268127818118925	0.00275059444710987	0.00310012703623456
139	9.86818893304458	0.12	0.94701250977724	0.53996700348635	1.35405801606813	0.113536973683826	8.43426909646818	4.75472026543833	12.113817927498	7.39	5.98	10	0.603224782893949	1.07004405318409	1.53686332347423	0.61712396365702	1.09469943230877	1.57227490096052	0.633905254011239	1.12381923485213	1.61591830891485	0.94701250977724	8.46068853953005	0.140247703161016	20.5370967447953	0.155161339887688	0.214971945453523	0.134353064885063	0.176416277881741	0.237305800116085	0.155224256038215	0.204036563733411	0.264480609972014	0.181962405164901	0.00268127818118925	0.00275059444710987	0.00310012703623456
139	9.86818893304458	0.12	0.947108700486604	0.546673963252408	1.3475434377208	0.165611457541103	10.3259401294618	6.70722796410677	13.9446522948168	8.27	5.72	10.69	0.765204932620472	1.1780515532336	1.59089817384674	0.777749428388203	1.19736410872524	1.61697878906228	0.792967267816404	1.21986889191095	1.64908177118021	0.947108700486604	8.76836096135799	1.20186457212327	21.9175266805498	0.155161339887688	0.214971945453523	0.134353064885063	0.176416277881741	0.237305800116085	0.155224256038215	0.204036563733411	0.264480609972014	0.181962405164901	0.00268127818118925	0.00275059444710987	0.00310012703623456
139	9.86818893304458	0.12	0.947441471704872	0.548458335972498	1.34642460743725	0.111743055338809	7.83498232355393	4.38606711491858	11.2838975321893	8.25	5.94	10.92	0.501581216297413	0.89599175310154	1.29040228990567	0.509874419058857	0.910806186018116	1.31173795297737	0.520478853769021	0.929023257565358	1.34006690265759	0.947441471704872	8.79162188259603	-0.366892205961485	20.4093143082167	0.155161339887688	0.214971945453523	0.134353064885063	0.176416277881741	0.237305800116085	0.155224256038215	0.204036563733411	0.264480609972014	0.181962405164901	0.00268127818118925	0.00275059444710987	0.00310012703623456
139	9.86818893304458	0.12	0.950265309973572	0.541495883874548	1.3590347360726	0.122056894813423	8.99441854225652	5.22815607582226	12.7606810086908	8.59	6.44	10.32	0.575590021459264	0.990233934616577	1.40487784777389	0.583837621640804	1.00442294636874	1.42500827109667	0.600524470676896	1.03312247709599	1.466691324724	0.950265309973572	8.8722588101483	-1.18725109548092	19.809739862065	0.155161339887688	0.214971945453523	0.134353064885063	0.176416277881741	0.237305800116085	0.155224256038215	0.204036563733411	0.264480609972014	0.181962405164901	0.00268127818118925	0.00275059444710987	0.00310012703623456
139	9.86818893304458	0.12	0.952468972096989	0.553279738421924	1.35165820577205	0.155733840930136	9.79987669674414	6.23738167358743	13.3623717199008	7.6	5.67	9.82	0.77071146482051	1.21090510718483	1.65109874954914	0.787140646928332	1.23671785479442	1.6862950626605	0.805712199971462	1.26677578286473	1.72896573042511	0.952468972096989	8.25246185452812	-0.515755689229537	19.7108160423471	0.155161339887688	0.214971945453523	0.134353064885063	0.176416277881741	0.237305800116085	0.155224256038215	0.204036563733411	0.264480609972014	0.181962405164901	0.00268127818118925	0.00275059444710987	0.00310012703623456
139	9.86818893304458	0.12	0.953185497711398	0.5486382556098	1.357732739813	0.159412020284665	9.54180547144122	6.12085272997961	12.9627582129028	7.95	5.75	10.58	0.724884745569469	1.13002379514236	1.53516284471525	0.738400600954292	1.1510936800998	1.56378675924531	0.753517866652294	1.17574920081349	1.59614030341514	0.953185497711398	8.53683495609377	0.518627923055644	20.9968335139358	0.155161339887688	0.214971945453523	0.134353064885063	0.176416277881741	0.237305800116085	0.155224256038215	0.204036563733411	0.264480609972014	0.181962405164901	0.00268127818118925	0.00275059444710987	0.00310012703623456
139	9.86818893304458	0.12	0.958043139621929	0.560069513774618	1.35601676546924	0.127594010048969	8.8662697365224	5.24658641094492	12.4859530620999	8.08	6.09	11.18	0.612345298312223	1.03480971463684	1.45727413096146	0.623217479433107	1.05318274481147	1.48314801018983	0.636269383310822	1.07422188941653	1.51429347804089	0.958043139621929	8.78814834810409	0.84927192606162	21.7181707806616	0.155161339887688	0.214971945453523	0.134353064885063	0.176416277881741	0.237305800116085	0.155224256038215	0.204036563733411	0.264480609972014	0.181962405164901	0.00268127818118925	0.00275059444710987	0.00310012703623456
139	9.86818893304458	0.12	0.961902736929234	0.551801372633577	1.37200410122489	0.150489078226983	9.77341260564378	6.14794784867746	13.3988773626101	8.2	5.73	10.97	0.707525865894255	1.12475616038895	1.54198645488364	0.71949008191745	1.14377571334805	1.56806134477865	0.732899058955954	1.16470003943542	1.59708470347547	0.961902736929234	8.79211434045218	-0.117572577059492	20.582427804862	0.155161339887688	0.214971945453523	0.134353064885063	0.176416277881741	0.237305800116085	0.155224256038215	0.204036563733411	0.264480609972014	0.181962405164901	0.00268127818118925	0.00275059444710987	0.00310012703623456
139	9.86818893304458	0.12	0.963597424429946	0.548746973403672	1.37844787545622	0.140404429312115	9.25043491090245	5.67684845567236	12.8240213661325	8.15	6.3	10.19	0.656704843120239	1.07010173944104	1.48349863576184	0.668013216544177	1.08852875455746	1.50904429257075	0.687733609759768	1.12026281717561	1.55208658858675	0.963597424429946	8.7271079018294	-0.840583433210643	19.9407767201762	0.155161339887688	0.214971945453523	0.134353064885063	0.176416277881741	0.237305800116085	0.155224256038215	0.204036563733411	0.264480609972014	0.181962405164901	0.00268127818118925	0.00275059444710987	0.00310012703623456
139	9.86818893304458	0.12	0.9680601717021	0.556959202555717	1.37916114084848	0.112728179514544	8.48231155062354	4.76685849047175	12.1977646107753	8.18	6.03	10.71	0.549514792095969	0.977825475111355	1.40613615812674	0.558862562502357	0.994459218497941	1.43005587449353	0.57167130943264	1.01713619936686	1.46299452755451	0.9680601717021	8.71172903659873	-1.44315406629538	19.3401295014647	0.155161339887688	0.214971945453523	0.134353064885063	0.176416277881741	0.237305800116085	0.155224256038215	0.204036563733411	0.264480609972014	0.181962405164901	0.00268127818118925	0.00275059444710987	0.00310012703623456
139	9.86818893304458	0.12	0.974871545002091	0.552785373751389	1.39695771625279	0.143756200419196	9.03807460911159	5.59420412196127	12.4819450962619	7.33	5.64	10.28	0.714981310641556	1.15513382937361	1.59528634810567	0.731806274912575	1.18231647753265	1.63282668015273	0.746437456983903	1.2084607315655	1.66869075420989	0.974871545002091	8.17169262613081	0.675654588703716	20.5718957902649	0.155161339887688	0.214971945453523	0.134353064885063	0.176416277881741	0.237305800116085	0.155224256038215	0.204036563733411	0.264480609972014	0.181962405164901	0.00268127818118925	0.00275059444710987	0.00310012703623456
139	9.86818893304458	0.12	0.976892639663582	0.565149370912515	1.38863590841465	0.15981052976364	10.5239124552424	6.75645280371651	14.2913721067682	6.99	5.37	10.16	0.903725789457647	1.40765152486014	1.91157726026262	0.927808353500734	1.445162746066	1.96251713863127	0.945637738322433	1.47284426830011	2.00044256589616	0.976892639663582	8.09651405647067	0.806267197916033	20.6400781268525	0.155161339887688	0.214971945453523	0.134353064885063	0.176416277881741	0.237305800116085	0.155224256038215	0.204036563733411	0.264480609972014	0.181962405164901	0.00268127818118925	0.00275059444710987	0.00310012703623456
139	9.86818893304458	0.12	0.985812487665998	0.561739087340013	1.40988588799198	0.103228327204199	7.97467332555389	4.30489476612066	11.6444518849871	8	5.79	11.16	0.506799023518957	0.938828211569831	1.37085739962071	0.516063692107838	0.955990699732678	1.39591770735752	0.52536374656201	0.972231185289159	1.4203093084148	0.985812487665998	8.73740881073271	1.10043850595802	21.8351371952692	0.155161339887688	0.214971945453523	0.134353064885063	0.176416277881741	0.237305800116085	0.155224256038215	0.204036563733411	0.264480609972014	0.181962405164901	0.00268127818118925	0.00275059444710987	0.00310012703623456
139	9.86818893304458	0.12	0.994334502281335	0.563714571794586	1.42495443276808	0.122639653018033	8.93836726780089	5.20571785052597	12.6710166850758	7.81	5.61	10.65	0.62741251787456	1.07728533781597	1.52715815775739	0.639794116710028	1.09854489911602	1.557295681522	0.651706286716676	1.11847141572439	1.58484781360226	0.994334502281335	8.6085131585458	-0.101720645808384	20.3697030990471	0.155161339887688	0.214971945453523	0.134353064885063	0.176416277881741	0.237305800116085	0.155224256038215	0.204036563733411	0.264480609972014	0.181962405164901	0.00268127818118925	0.00275059444710987	0.00310012703623456
139	9.86818893304458	0.12	0.995704883101231	0.573865758622139	1.41754400758032	0.13552661084302	8.62808950595208	5.22585982654009	12.0303191853641	7.57	5.88	11.08	0.648061017937892	1.06997291425411	1.49188481057032	0.662026706827025	1.093030787551	1.52403486827498	0.674702809565737	1.11334357631694	1.55317674795241	0.995704883101231	8.45997163128983	0.523283411358622	20.9156413294224	0.155161339887688	0.214971945453523	0.134353064885063	0.176416277881741	0.237305800116085	0.155224256038215	0.204036563733411	0.264480609972014	0.181962405164901	0.00268127818118925	0.00275059444710987	0.00310012703623456
139	9.86818893304458	0.12	0.996631574226	0.574328462023012	1.41893468642899	0.145127570788673	9.89462930490917	6.14523873922293	13.6440198705954	7.49	5.83	10.36	0.769846024783305	1.23955168551384	1.70925734624437	0.786944007768802	1.2670816498785	1.74721929198819	0.805161837031215	1.29693235939924	1.78763227001007	0.996631574226	8.44039798787268	-1.24114677156264	19.0662816640795	0.155161339887688	0.214971945453523	0.134353064885063	0.176416277881741	0.237305800116085	0.155224256038215	0.204036563733411	0.264480609972014	0.181962405164901	0.00268127818118925	0.00275059444710987	0.00310012703623456
139	9.86818893304458	0.12	1.00124293000042	0.574112757946018	1.42837310205482	0.168712193646907	10.4611187207337	6.83563414922333	14.0866032922441	8.13	5.92	10.78	0.792604427175508	1.21298607126366	1.63336771535181	0.806364179001113	1.23404372213748	1.66172326527384	0.822976359124013	1.26096057598493	1.69820063546815	1.00124293000042	8.74038615043607	0.878614590986643	21.5753370162569	0.155161339887688	0.214971945453523	0.134353064885063	0.176416277881741	0.237305800116085	0.155224256038215	0.204036563733411	0.264480609972014	0.181962405164901	0.00268127818118925	0.00275059444710987	0.00310012703623456
139	9.86818893304458	0.12	1.00421283884273	0.574198933718748	1.43422674396671	0.127587946617976	9.20845351338008	5.44897015996458	12.9679368667956	7.85	5.83	10.56	0.653619778127015	1.10458071261443	1.55554164710184	0.6663245448975	1.12605105485706	1.58577756481663	0.68036091410283	1.15138362846908	1.61850918384956	1.00421283884273	8.66424660677957	-0.232054343009671	20.4212926322766	0.155161339887688	0.214971945453523	0.134353064885063	0.176416277881741	0.237305800116085	0.155224256038215	0.204036563733411	0.264480609972014	0.181962405164901	0.00268127818118925	0.00275059444710987	0.00310012703623456
139	9.86818893304458	0.12	1.03288393511952	0.603764259536816	1.46200361070222	0.147669320223667	10.0511509716771	6.28098750624258	13.8213144371117	8.17	6.05	10.61	0.725269560505743	1.16061269673916	1.59595583297257	0.737679428260381	1.18047158902583	1.62326374979128	0.754945631498338	1.20757639609052	1.66134055097112	1.03288393511952	8.76150512542049	-0.254182551842279	20.5189051121195	0.155161339887688	0.214971945453523	0.134353064885063	0.176416277881741	0.237305800116085	0.155224256038215	0.204036563733411	0.264480609972014	0.181962405164901	0.00268127818118925	0.00275059444710987	0.00310012703623456
139	9.86818893304458	0.12	1.03372839416144	0.599064133904143	1.46839265441874	0.142316247692658	9.90191723629138	6.10666099830045	13.6971734742823	7.7	5.62	10.1	0.745438229629245	1.20872399116484	1.67200975270043	0.76074868715136	1.23354981386499	1.70635094057861	0.778467028162216	1.26189495474129	1.74524202553842	1.03372839416144	8.39186180714116	0.922517368675745	21.3444749666835	0.155161339887688	0.214971945453523	0.134353064885063	0.176416277881741	0.237305800116085	0.155224256038215	0.204036563733411	0.264480609972014	0.181962405164901	0.00268127818118925	0.00275059444710987	0.00310012703623456
139	9.86818893304458	0.12	1.0363965149454	0.605170855354622	1.46762217453617	0.128615302257819	9.42980643523341	5.5976177625773	13.2619951078895	8.11	5.93	10.32	0.650844496724768	1.09641956344044	1.54199463015611	0.662251219864858	1.11563545059702	1.56901968132918	0.677788497166658	1.14240847744403	1.60902752126215	1.0363965149454	8.61816192731924	-0.0719062974418515	20.6026983549947	0.155161339887688	0.214971945453523	0.134353064885063	0.176416277881741	0.237305800116085	0.155224256038215	0.204036563733411	0.264480609972014	0.181962405164901	0.00268127818118925	0.00275059444710987	0.00310012703623456
139	9.86818893304458	0.12	1.04364316715666	0.595852722661589	1.49143361165173	0.113255289118695	8.49199251734038	4.78206759253297	12.2019174421478	8.05	6.09	10.19	0.560010261364466	0.994465857522921	1.42892145368138	0.570067486662446	1.01232547165908	1.45458345665571	0.585145557229757	1.03917387385895	1.4945187629386	1.04364316715666	8.46554835816627	-0.984438946777831	19.5698078543082	0.155161339887688	0.214971945453523	0.134353064885063	0.176416277881741	0.237305800116085	0.155224256038215	0.204036563733411	0.264480609972014	0.181962405164901	0.00268127818118925	0.00275059444710987	0.00310012703623456
139	9.86818893304458	0.12	1.04433910243779	0.604546587072242	1.48413161780334	0.13152152739031	9.4605606455367	5.66493438576445	13.256186905309	7.28	5.75	9.79	0.729011322228053	1.21746437920846	1.70591743618887	0.746502182630392	1.24667448727163	1.74684679191288	0.76688595304856	1.27773462191539	1.79171358892838	1.04433910243779	8.18307587111959	0.587097538703722	20.7786470186486	0.155161339887688	0.214971945453523	0.134353064885063	0.176416277881741	0.237305800116085	0.155224256038215	0.204036563733411	0.264480609972014	0.181962405164901	0.00268127818118925	0.00275059444710987	0.00310012703623456
139	9.86818893304458	0.12	1.04794456056505	0.601984545475401	1.4939045756547	0.140638885797144	9.385962184471	5.76353718659169	13.0083871823503	7.91	6.1	10.67	0.68612923473437	1.11736644397104	1.54860365320771	0.699142688926198	1.13855894867423	1.57797520842226	0.717394747654029	1.16648418253426	1.61617645552239	1.04794456056505	8.60398050303339	-0.73409418757412	19.8102720307672	0.155161339887688	0.214971945453523	0.134353064885063	0.176416277881741	0.237305800116085	0.155224256038215	0.204036563733411	0.264480609972014	0.181962405164901	0.00268127818118925	0.00275059444710987	0.00310012703623456
139	9.86818893304458	0.12	1.04884693167287	0.612502145431848	1.48519171791388	0.114670404274572	9.20054355634761	5.20913883554863	13.1919482771466	7.18	5.91	9.47	0.679469387249759	1.2001000337972	1.72073068034465	0.696393670768057	1.22999223144942	1.76359079213079	0.716668803954953	1.26527834672084	1.8157815220873	1.04884693167287	8.20648449108568	0.0343962167816217	20.2768598320217	0.155161339887688	0.214971945453523	0.134353064885063	0.176416277881741	0.237305800116085	0.155224256038215	0.204036563733411	0.264480609972014	0.181962405164901	0.00268127818118925	0.00275059444710987	0.00310012703623456
139	9.86818893304458	0.12	1.05694333024688	0.610678189116786	1.50320847137697	0.124925300683234	9.61389497983709	5.64122766501425	13.5865622946599	8.15	6.29	10.42	0.653266008675922	1.11330922526981	1.57335244186371	0.664556099614695	1.13255002798929	1.60054395636388	0.68245608447347	1.16240856550536	1.64496406078256	1.05694333024688	8.70142713101279	-0.0186281469395957	20.8687943387806	0.155161339887688	0.214971945453523	0.134353064885063	0.176416277881741	0.237305800116085	0.155224256038215	0.204036563733411	0.264480609972014	0.181962405164901	0.00268127818118925	0.00275059444710987	0.00310012703623456
139	9.86818893304458	0.12	1.05733360529182	0.605704501792528	1.50896270879111	0.136649380745965	10.3234174453914	6.27207719165319	14.3747576991297	8	6.33	11.01	0.738334112983342	1.21524831879354	1.69216252460374	0.751828125247592	1.23745855590645	1.72308898656531	0.770741820792437	1.26805013851316	1.76406119473148	1.05733360529182	8.84287338704903	-0.788123047504387	20.2030440052587	0.155161339887688	0.214971945453523	0.134353064885063	0.176416277881741	0.237305800116085	0.155224256038215	0.204036563733411	0.264480609972014	0.181962405164901	0.00268127818118925	0.00275059444710987	0.00310012703623456
139	9.86818893304458	0.12	1.05913732426141	0.607663373398123	1.5106112751247	0.118835433805342	9.40000326660119	5.40360280464498	13.3964037285574	8.22	6.02	10.43	0.620558684151701	1.07951192362426	1.53846516309681	0.630974603076145	1.09763125538385	1.56428790769155	0.645852316786482	1.12393294356922	1.60269125477912	1.05913732426141	8.59293659641414	-0.352352823093257	20.3363721326902	0.155161339887688	0.214971945453523	0.134353064885063	0.176416277881741	0.237305800116085	0.155224256038215	0.204036563733411	0.264480609972014	0.181962405164901	0.00268127818118925	0.00275059444710987	0.00310012703623456
139	9.86818893304458	0.12	1.05932156200606	0.618539169671151	1.50010395434096	0.15540559615275	9.64321235085475	6.133286314326	13.1531383873835	7.55	5.57	9.94	0.762628839763909	1.19906221067026	1.6354955815766	0.779195552565314	1.22510963798935	1.67102372341338	0.796549937311388	1.25360206643769	1.707781119581	1.05932156200606	8.25067103334325	-0.232501987528748	19.8701527356643	0.155161339887688	0.214971945453523	0.134353064885063	0.176416277881741	0.237305800116085	0.155224256038215	0.204036563733411	0.264480609972014	0.181962405164901	0.00268127818118925	0.00275059444710987	0.00310012703623456
139	9.86818893304458	0.12	1.06587900875452	0.618317528681814	1.51344048882723	0.15863917014945	9.85681095305526	6.31269584581836	13.4009260602921	8.19	5.83	10.76	0.727559369097022	1.13603052221563	1.54450167533425	0.73992648463824	1.1553408648809	1.57075524512357	0.754242768028764	1.18032715642788	1.60253887254119	1.06587900875452	8.55517338541817	0.425219164562011	20.9691868586687	0.155161339887688	0.214971945453523	0.134353064885063	0.176416277881741	0.237305800116085	0.155224256038215	0.204036563733411	0.264480609972014	0.181962405164901	0.00268127818118925	0.00275059444710987	0.00310012703623456
139	9.86818893304458	0.12	1.06876660455375	0.625038526401177	1.51249468270632	0.136098562639979	9.97315072548355	6.05010677900378	13.8961946719633	8.34	6.21	10.86	0.684903282337578	1.12901208468519	1.57312088703281	0.69581879634284	1.14700549709874	1.59819219785464	0.712516449252042	1.17530164397217	1.63600714691084	1.06876660455375	8.87470665052108	1.4610620108557	22.407789078328	0.155161339887688	0.214971945453523	0.134353064885063	0.176416277881741	0.237305800116085	0.155224256038215	0.204036563733411	0.264480609972014	0.181962405164901	0.00268127818118925	0.00275059444710987	0.00310012703623456
139	9.86818893304458	0.12	1.07042789966082	0.61660103090993	1.52425476841171	0.101963805247801	8.34100495284891	4.47619855242889	12.2058113532689	8.06	5.93	10.16	0.523347247190256	0.975211874483335	1.42707650177641	0.532694849982023	0.992630315660633	1.45256578133924	0.54630859448629	1.01778547250517	1.49021875712767	1.07042789966082	8.33795656345145	-0.0251931982980581	20.3909708372167	0.155161339887688	0.214971945453523	0.134353064885063	0.176416277881741	0.237305800116085	0.155224256038215	0.204036563733411	0.264480609972014	0.181962405164901	0.00268127818118925	0.00275059444710987	0.00310012703623456
139	9.86818893304458	0.12	1.07897713455576	0.619507188893162	1.53844708021837	0.138231186474557	10.0005945845556	6.10203970519504	13.8991494639161	8.06	6.14	10.4	0.71328894752344	1.16900478044304	1.62472061336264	0.72602015498125	1.18986987646151	1.65371959794178	0.744411223221403	1.22106094839558	1.69632028060892	1.07897713455576	8.61802510655671	0.422787669309913	21.1041445811342	0.155161339887688	0.214971945453523	0.134353064885063	0.176416277881741	0.237305800116085	0.155224256038215	0.204036563733411	0.264480609972014	0.181962405164901	0.00268127818118925	0.00275059444710987	0.00310012703623456
139	9.86818893304458	0.12	1.1055434929222	0.63976523650185	1.57132174934255	0.156724861397017	10.6173525451964	6.77216611645787	14.4625389739348	8.1	6.23	10.45	0.788728842732137	1.23656331546573	1.68439778819932	0.80263172340161	1.25836015017462	1.71408857694763	0.823459764434883	1.29222398746322	1.75679240210816	1.1055434929222	8.59245687912169	-1.26413723525956	19.3317536230364	0.155161339887688	0.214971945453523	0.134353064885063	0.176416277881741	0.237305800116085	0.155224256038215	0.204036563733411	0.264480609972014	0.181962405164901	0.00268127818118925	0.00275059444710987	0.00310012703623456
139	9.86818893304458	0.12	1.10671023266577	0.640934192267973	1.57248627306357	0.131676872104593	9.71000895601176	5.81694959777619	13.6030683142473	8.11	5.6	10.56	0.676602317145616	1.12942607610935	1.58224983507309	0.688475899915855	1.14924618854131	1.61001647716677	0.701685753071654	1.17169479459987	1.64012134485578	1.10671023266577	8.52166149292297	0.664669417440798	21.1996200436739	0.155161339887688	0.214971945453523	0.134353064885063	0.176416277881741	0.237305800116085	0.155224256038215	0.204036563733411	0.264480609972014	0.181962405164901	0.00268127818118925	0.00275059444710987	0.00310012703623456
139	9.86818893304458	0.12	1.12246197610119	0.654942579035714	1.58998137316666	0.165619348693046	11.5717691408846	7.51657362108068	15.6269646606885	7.94	5.87	9.95	0.891670805808413	1.37272768612862	1.85378456644882	0.90838844403963	1.39846449919593	1.88854055435224	0.932566525260265	1.43692180708906	1.94094299147485	1.12246197610119	8.4047751881979	-0.796374948935467	19.611764996151	0.155161339887688	0.214971945453523	0.134353064885063	0.176416277881741	0.237305800116085	0.155224256038215	0.204036563733411	0.264480609972014	0.181962405164901	0.00268127818118925	0.00275059444710987	0.00310012703623456
139	9.86818893304458	0.12	1.14555364728844	0.662976928031151	1.62813036654573	0.0974114555568227	8.4668653694099	4.44295769206049	12.4907730467593	7.85	5.49	10.44	0.532762391556374	1.01527580405581	1.49778921655525	0.543106561314889	1.03498850419252	1.52687044707015	0.55276264438393	1.0541439498664	1.55537600583736	1.14555364728844	8.31074158413163	-0.681952816212322	19.629109747783	0.155161339887688	0.214971945453523	0.134353064885063	0.176416277881741	0.237305800116085	0.155224256038215	0.204036563733411	0.264480609972014	0.181962405164901	0.00268127818118925	0.00275059444710987	0.00310012703623456
139	9.86818893304458	0.12	1.20565107208119	0.698929825061187	1.71237231910119	0.118079905331901	9.69683987897309	5.55929891300011	13.8343808449461	8.23	6.19	10.34	0.637553429728119	1.1120563256469	1.58655922156567	0.648201979023428	1.13063012048612	1.61305826194881	0.66471496215399	1.16179534118543	1.65711602282398	1.20565107208119	8.53712638827655	-1.33122220628755	19.3274258058409	0.155161339887688	0.214971945453523	0.134353064885063	0.176416277881741	0.237305800116085	0.155224256038215	0.204036563733411	0.264480609972014	0.181962405164901	0.00268127818118925	0.00275059444710987	0.00310012703623456
139	9.86818893304458	0.13	0.716559837654518	0.428725016979166	1.00439465832987	0.135892145829794	7.58875539052701	4.60101530467321	10.5764954763808	8.19	5.83	11.98	0.529840309757212	0.873900267774512	1.21796022579181	0.538820193371523	0.888711376991035	1.23860256061055	0.54542084379599	0.899943187441396	1.25339323392104	0.716559837654518	9.61791088747284	-0.733028900423878	20.6041831181209	0.155161339887688	0.214971945453523	0.134353064885063	0.176416277881741	0.237305800116085	0.155224256038215	0.204036563733411	0.264480609972014	0.181962405164901	0.00268127818118925	0.00275059444710987	0.00310012703623456
139	9.86818893304458	0.13	0.722958517122009	0.432769474137195	1.01314756010682	0.190602769885967	9.28610965242282	6.2984197296806	12.2737995751651	8.12	5.86	11.21	0.731550258750616	1.07856513388653	1.42558000902244	0.744324591503996	1.09739904140232	1.45047349130064	0.757883433515685	1.11610553210783	1.47692239423321	0.722958517122009	9.33874640829093	0.39441732551415	21.5342706511886	0.155161339887688	0.214971945453523	0.134353064885063	0.176416277881741	0.237305800116085	0.155224256038215	0.204036563733411	0.264480609972014	0.181962405164901	0.00268127818118925	0.00275059444710987	0.00310012703623456
139	9.86818893304458	0.13	0.734849339603079	0.438877965746823	1.03082071345934	0.154034479610918	8.10191526905997	5.13748992937492	11.066340608745	7.95	5.68	10.91	0.609017807697791	0.960432184422113	1.31184656114643	0.620409680040436	0.97839737476698	1.33638506949352	0.631608860553067	0.99517788123506	1.36070279447468	0.734849339603079	9.11097261500588	0.794912878726874	21.493477785851	0.155161339887688	0.214971945453523	0.134353064885063	0.176416277881741	0.237305800116085	0.155224256038215	0.204036563733411	0.264480609972014	0.181962405164901	0.00268127818118925	0.00275059444710987	0.00310012703623456
139	9.86818893304458	0.13	0.741181203095384	0.435498539240967	1.0468638669498	0.172258393309736	9.12062555639101	5.99909719894381	12.2421539138382	7.95	6.39	11.35	0.710501933955356	1.08019955033223	1.44989716670911	0.723751861935525	1.10034385334128	1.47693584474704	0.740437455549705	1.12574414091565	1.50933551583034	0.741181203095384	9.31515517657754	-0.113624756180209	21.0881484319312	0.155161339887688	0.214971945453523	0.134353064885063	0.176416277881741	0.237305800116085	0.155224256038215	0.204036563733411	0.264480609972014	0.181962405164901	0.00268127818118925	0.00275059444710987	0.00310012703623456
139	9.86818893304458	0.13	0.743127953375983	0.442467561007863	1.0437883457441	0.1264998047186	8.14902725309199	4.80570832220832	11.4923461839757	8.48	5.77	10.74	0.535688187421452	0.908365082891859	1.28104197836227	0.54374459322638	0.92202630951332	1.30030802580026	0.554184170766644	0.939740837377085	1.32637678514326	0.743127953375983	9.37181391173895	-1.30895747658493	19.8731412482513	0.155161339887688	0.214971945453523	0.134353064885063	0.176416277881741	0.237305800116085	0.155224256038215	0.204036563733411	0.264480609972014	0.181962405164901	0.00268127818118925	0.00275059444710987	0.00310012703623456
139	9.86818893304458	0.13	0.748226423243694	0.451202264768532	1.04525058171886	0.128524504985859	7.62532728116195	4.52520681704505	10.7254477452788	7.57	5.5	10.33	0.56176383731856	0.946615986288256	1.33146813525795	0.573908081229896	0.967079986752806	1.36025189227572	0.585412126310566	0.987095668646549	1.38586287498471	0.748226423243694	8.71432058569686	-0.783501114856991	19.5892675854704	0.155161339887688	0.214971945453523	0.134353064885063	0.176416277881741	0.237305800116085	0.155224256038215	0.204036563733411	0.264480609972014	0.181962405164901	0.00268127818118925	0.00275059444710987	0.00310012703623456
139	9.86818893304458	0.13	0.758876598912061	0.446004047293525	1.0717491505306	0.133405421395311	8.21508294935991	4.94605481056391	11.4841110881559	7.87	5.94	10.65	0.591929974969847	0.98315809889608	1.37438622282231	0.603350803500517	1.0021273698248	1.40090393614908	0.616992303097077	1.02400418545496	1.43397683653781	0.758876598912061	9.11455558616126	0.145678952591948	20.9951730439352	0.155161339887688	0.214971945453523	0.134353064885063	0.176416277881741	0.237305800116085	0.155224256038215	0.204036563733411	0.264480609972014	0.181962405164901	0.00268127818118925	0.00275059444710987	0.00310012703623456
139	9.86818893304458	0.13	0.7618771161077	0.454236399165174	1.06951783305023	0.158007343869625	8.47126740517901	5.41810878288744	11.5244260274706	7.77	5.26	11.2	0.656346008969242	1.02620356569094	1.39606112241263	0.669508780504385	1.04678369095894	1.42405860141349	0.675939252438046	1.0559260093637	1.43675332724025	0.7618771161077	9.06669046698919	-0.669100428589229	20.0592481807615	0.155161339887688	0.214971945453523	0.134353064885063	0.176416277881741	0.237305800116085	0.155224256038215	0.204036563733411	0.264480609972014	0.181962405164901	0.00268127818118925	0.00275059444710987	0.00310012703623456
139	9.86818893304458	0.13	0.763342457069649	0.457534109096002	1.0691508050433	0.178236430122043	9.28415480730667	6.17170010490887	12.3966095097045	7.36	5.62	10.08	0.785775040777968	1.18204984012393	1.57832463946989	0.804065351908902	1.20956415176041	1.61506295161193	0.821634556108468	1.23740053519435	1.65087163043766	0.763342457069649	8.74300474995682	-0.405045301432145	20.0122787814665	0.155161339887688	0.214971945453523	0.134353064885063	0.176416277881741	0.237305800116085	0.155224256038215	0.204036563733411	0.264480609972014	0.181962405164901	0.00268127818118925	0.00275059444710987	0.00310012703623456
139	9.86818893304458	0.13	0.771720322094222	0.45312902382803	1.09031162036041	0.173808468835586	9.3559866574627	6.17120283907012	12.5407704758553	7.82	6.08	10.1	0.742352909677657	1.12546031935637	1.50856772903508	0.756913734202253	1.14753557494694	1.53815741569164	0.777566077825006	1.17775291045486	1.57953165387156	0.771720322094222	8.90789999104137	-0.309856266559361	20.5054341323025	0.155161339887688	0.214971945453523	0.134353064885063	0.176416277881741	0.237305800116085	0.155224256038215	0.204036563733411	0.264480609972014	0.181962405164901	0.00268127818118925	0.00275059444710987	0.00310012703623456
139	9.86818893304458	0.13	0.774780288196157	0.46385648773941	1.0857040886529	0.157610988141956	9.06963362499452	5.79593793979431	12.3433293101947	8.22	6.28	11.39	0.665707055462153	1.04171562175662	1.4177241880511	0.676886250566478	1.05920911545372	1.44153198034097	0.691914519788249	1.08189124179484	1.47232785195847	0.774780288196157	9.51232900625103	1.25099414792089	22.5770847856957	0.155161339887688	0.214971945453523	0.134353064885063	0.176416277881741	0.237305800116085	0.155224256038215	0.204036563733411	0.264480609972014	0.181962405164901	0.00268127818118925	0.00275059444710987	0.00310012703623456
139	9.86818893304458	0.13	0.777245829134266	0.456877128742312	1.09761452952622	0.143882028533621	9.26298555042506	5.73521785526024	12.7907532455899	7.83	6.05	10.94	0.689559871598502	1.11371237989007	1.53786488818163	0.70306349147613	1.13552215921522	1.56798082695431	0.718860847483534	1.16016189149165	1.60254556306988	0.777245829134266	9.05921946062801	0.133182413398155	21.1126596038604	0.155161339887688	0.214971945453523	0.134353064885063	0.176416277881741	0.237305800116085	0.155224256038215	0.204036563733411	0.264480609972014	0.181962405164901	0.00268127818118925	0.00275059444710987	0.00310012703623456
139	9.86818893304458	0.13	0.777601269019412	0.460195609768746	1.09500692827008	0.146650467025699	8.20099621186301	5.11230974511415	11.2896826786119	8.18	5.78	11.38	0.589536532022343	0.945714776083495	1.30189302014465	0.599576988761167	0.961821340784345	1.32406569280752	0.609439036242467	0.976495475648933	1.34522029520999	0.777601269019412	9.0440750285968	-0.615675652373664	20.3002826863391	0.155161339887688	0.214971945453523	0.134353064885063	0.176416277881741	0.237305800116085	0.155224256038215	0.204036563733411	0.264480609972014	0.181962405164901	0.00268127818118925	0.00275059444710987	0.00310012703623456
139	9.86818893304458	0.13	0.77949479422832	0.465361388658788	1.09362819979785	0.144190244221018	8.11308682841933	5.02711282483188	11.1990608320068	8.46	6.34	11.86	0.561475692403645	0.906146570257248	1.25081744811085	0.569983888276129	0.919877658910301	1.26977142954447	0.580722168585654	0.938428037357341	1.29627684176665	0.77949479422832	9.61670981178029	0.398186367871453	21.9911265634881	0.155161339887688	0.214971945453523	0.134353064885063	0.176416277881741	0.237305800116085	0.155224256038215	0.204036563733411	0.264480609972014	0.181962405164901	0.00268127818118925	0.00275059444710987	0.00310012703623456
139	9.86818893304458	0.13	0.780448915245137	0.462328115211767	1.09856971527851	0.145600077531704	7.5731649762318	4.70890340477534	10.4374265476883	8.82	6.49	11.62	0.505678467909604	0.813265028652733	1.12085158939586	0.512218094426532	0.823782481706752	1.13534686898697	0.523481208964183	0.841472870365711	1.15983436236155	0.780448915245137	9.35454108182905	-0.915922747870279	20.5471177848749	0.155161339887688	0.214971945453523	0.134353064885063	0.176416277881741	0.237305800116085	0.155224256038215	0.204036563733411	0.264480609972014	0.181962405164901	0.00268127818118925	0.00275059444710987	0.00310012703623456
139	9.86818893304458	0.13	0.799461659447753	0.478572190765414	1.12035112813009	0.175092364796665	8.95885128610023	5.92281577798701	11.9948867942135	8.11	5.7	10.66	0.688530534916248	1.04147130342625	1.39441207193626	0.700590191457508	1.05971274019627	1.41883528893503	0.714464562655915	1.08123978895734	1.44653752590357	0.799461659447753	8.91845459745041	-1.06422002759688	19.6873411092248	0.155161339887688	0.214971945453523	0.134353064885063	0.176416277881741	0.237305800116085	0.155224256038215	0.204036563733411	0.264480609972014	0.181962405164901	0.00268127818118925	0.00275059444710987	0.00310012703623456
139	9.86818893304458	0.13	0.808506995058485	0.482857871470161	1.13415611864681	0.159720632506596	8.28108128807703	5.31554086304422	11.2466217131098	8.11	5.98	11.91	0.618088358663085	0.962919874605532	1.30775139054798	0.628923494473933	0.979799933047149	1.33067637162036	0.637999218049591	0.994603882709362	1.35087194408852	0.808506995058485	9.23561720098105	0.926252915347603	21.9742270739763	0.155161339887688	0.214971945453523	0.134353064885063	0.176416277881741	0.237305800116085	0.155224256038215	0.204036563733411	0.264480609972014	0.181962405164901	0.00268127818118925	0.00275059444710987	0.00310012703623456
139	9.86818893304458	0.13	0.814743096527476	0.478777556643862	1.15070863641109	0.134689660800064	8.62980601206735	5.21469117580553	12.0449208483292	8.18	6.14	11.07	0.60128195563709	0.995063074833577	1.38884419403006	0.611518810315141	1.01200407230917	1.41248933430319	0.624769492789697	1.03467825972189	1.44297969084574	0.814743096527476	9.29181849115003	-0.0883531788959223	21.1305004439045	0.155161339887688	0.214971945453523	0.134353064885063	0.176416277881741	0.237305800116085	0.155224256038215	0.204036563733411	0.264480609972014	0.181962405164901	0.00268127818118925	0.00275059444710987	0.00310012703623456
139	9.86818893304458	0.13	0.817707535820616	0.492382836229928	1.1430322354113	0.16148911450543	9.63693893524698	6.20841414113309	13.0654637293609	7.97	6.17	10.16	0.733862443165802	1.1391294766894	1.54439651021299	0.747460235406744	1.16023649218502	1.57301274896329	0.98632812499998	1.19168052602635	1.6141970141059	0.817707535820616	8.98852309055343	-1.2569208899134	19.6100777110357	0.155161339887688	0.214971945453523	0.134353064885063	0.176416277881741	0.237305800116085	0.155224256038215	0.204036563733411	0.264480609972014	0.181962405164901	0.00268127818118925	0.00275059444710987	0.00310012703623456
139	9.86818893304458	0.13	0.819189461855539	0.494513619902637	1.14386530380844	0.153043599582806	8.61647349630901	5.45173405690683	11.7812129357112	7.76	5.7	10.77	0.661163231351915	1.04496943545153	1.42877563955114	0.674469553261494	1.06600009631474	1.45753063936799	0.687154837537334	1.086618676569	1.48462678694086	0.819189461855539	8.76584110986031	1.00128641235986	21.580974701091	0.155161339887688	0.214971945453523	0.134353064885063	0.176416277881741	0.237305800116085	0.155224256038215	0.204036563733411	0.264480609972014	0.181962405164901	0.00268127818118925	0.00275059444710987	0.00310012703623456
139	9.86818893304458	0.13	0.822424153907172	0.486543897461015	1.15830441035333	0.172136377099581	9.16276093611346	6.02546932752957	12.3000525446974	8.22	5.6	10.8	0.691610397963346	1.05171238836371	1.41181437876408	0.70319722718209	1.06933215213114	1.43546707708019	0.714842129624067	1.08820769458587	1.45932288386242	0.822424153907172	9.00149747352499	0.21766843579397	21.0529030411461	0.155161339887688	0.214971945453523	0.134353064885063	0.176416277881741	0.237305800116085	0.155224256038215	0.204036563733411	0.264480609972014	0.181962405164901	0.00268127818118925	0.00275059444710987	0.00310012703623456
139	9.86818893304458	0.13	0.822699927913316	0.494823047814979	1.15057680801165	0.107358608885251	7.28760288152687	4.00672373487457	10.5684820281792	7.44	5.63	10.4	0.50558759882798	0.919584649675972	1.33358170052396	0.517056529398116	0.940444837949864	1.36383314650161	0.527810438347332	0.959816584854117	1.39216757540901	0.822699927913316	8.64002815197941	0.663203141749985	21.1291905968258	0.155161339887688	0.214971945453523	0.134353064885063	0.176416277881741	0.237305800116085	0.155224256038215	0.204036563733411	0.264480609972014	0.181962405164901	0.00268127818118925	0.00275059444710987	0.00310012703623456
139	9.86818893304458	0.13	0.824413638848197	0.497149939839401	1.15167733785699	0.163586044049536	8.52065576073779	5.51252998026512	11.5287815412105	7.9	5.82	10.83	0.657303958603427	1.01598735634644	1.37467075408945	0.669836143979566	1.03535821471857	1.40088028545757	0.682973475205228	1.05551892713793	1.4279302194339	0.824413638848197	8.79050707619864	0.947885421900877	21.6340245980495	0.155161339887688	0.214971945453523	0.134353064885063	0.176416277881741	0.237305800116085	0.155224256038215	0.204036563733411	0.264480609972014	0.181962405164901	0.00268127818118925	0.00275059444710987	0.00310012703623456
139	9.86818893304458	0.13	0.826033218869562	0.486916969519354	1.16514946821977	0.177526893185679	10.1668535401741	6.75020107397675	13.5835060063715	8.07	5.93	10.87	0.788405780336392	1.18746182684963	1.58651787336287	0.802438388381723	1.20859711885354	1.61475584932535	0.819156040719798	1.23430000937121	1.64776802452998	0.826033218869562	9.19172348018962	0.0632281310009472	21.062784446459	0.155161339887688	0.214971945453523	0.134353064885063	0.176416277881741	0.237305800116085	0.155224256038215	0.204036563733411	0.264480609972014	0.181962405164901	0.00268127818118925	0.00275059444710987	0.00310012703623456
139	9.86818893304458	0.13	0.82693420222048	0.496479893285455	1.15738851115551	0.150844572086762	8.3876486824054	5.28055430858554	11.4947430562253	8.04	5.74	11.36	0.61925607652521	0.983628253930318	1.34800043133543	0.630430235396666	1.00137732220195	1.37232440900724	0.640219165856307	1.01626932435306	1.3941273162059	0.82693420222048	8.98861876694697	-0.382197371041377	20.450856412876	0.155161339887688	0.214971945453523	0.134353064885063	0.176416277881741	0.237305800116085	0.155224256038215	0.204036563733411	0.264480609972014	0.181962405164901	0.00268127818118925	0.00275059444710987	0.00310012703623456
139	9.86818893304458	0.13	0.827317943390783	0.485695659840791	1.16894022694078	0.142702779075093	8.16404229037876	5.03983242267086	11.2882521580867	7.68	5.32	10.64	0.617191406807063	0.999790533463992	1.38238966012092	0.629994120322576	1.02052969417538	1.41106526802819	0.639358279003736	1.03569449531128	1.43184437871168	0.827317943390783	8.48238046854284	0.854623496693634	21.1090005847628	0.155161339887688	0.214971945453523	0.134353064885063	0.176416277881741	0.237305800116085	0.155224256038215	0.204036563733411	0.264480609972014	0.181962405164901	0.00268127818118925	0.00275059444710987	0.00310012703623456
139	9.86818893304458	0.13	0.833520639077657	0.501590371198454	1.16545090695686	0.14528510100199	8.1979278162268	5.09344222205674	11.3024134103969	7.77	5.9	10.31	0.616679023600705	0.99254883060564	1.36841863761057	0.629025052931791	1.01241984373601	1.39581463454022	0.644592471446487	1.03612245527463	1.42929932125539	0.833520639077657	8.79359485273702	0.690261576604453	21.4560913930423	0.155161339887688	0.214971945453523	0.134353064885063	0.176416277881741	0.237305800116085	0.155224256038215	0.204036563733411	0.264480609972014	0.181962405164901	0.00268127818118925	0.00275059444710987	0.00310012703623456
139	9.86818893304458	0.13	0.838634364702269	0.505628450754507	1.17164027865003	0.150305498638791	9.25782264412229	5.8211490368132	12.6944962514314	8.04	6.13	11.22	0.682301862981337	1.0851173191562	1.48793277533106	0.694592341829811	1.10466381636336	1.5147352908969	0.708861302657414	1.12725771898118	1.54589848560828	0.838634364702269	9.34946254579111	0.313842443219367	21.5378578898307	0.155161339887688	0.214971945453523	0.134353064885063	0.176416277881741	0.237305800116085	0.155224256038215	0.204036563733411	0.264480609972014	0.181962405164901	0.00268127818118925	0.00275059444710987	0.00310012703623456
139	9.86818893304458	0.13	0.841084626758823	0.494376167575352	1.18779308594229	0.135236500123066	8.7278257646373	5.28200056155525	12.1736509677194	8.15	6.1	11.45	0.611649023326312	1.01067124898805	1.40969347464979	0.622218802772464	1.02813644845208	1.43405409413169	0.633339298612101	1.04739995606189	1.46245638405201	0.841084626758823	9.23931141436089	-0.834391781904232	20.4095231066228	0.155161339887688	0.214971945453523	0.134353064885063	0.176416277881741	0.237305800116085	0.155224256038215	0.204036563733411	0.264480609972014	0.181962405164901	0.00268127818118925	0.00275059444710987	0.00310012703623456
139	9.86818893304458	0.13	0.842809705982126	0.50965014128542	1.17596927067883	0.161193227816494	8.63191026914022	5.55758406550208	11.7062364727784	8.01	5.59	10.91	0.653771178266392	1.01542218360232	1.37707318893824	0.665691939377931	1.03393723241523	1.40218252545254	0.67634979390997	1.05128029296073	1.42523284484281	0.842809705982126	8.86728303686656	-0.903922320930276	19.7466483257965	0.155161339887688	0.214971945453523	0.134353064885063	0.176416277881741	0.237305800116085	0.155224256038215	0.204036563733411	0.264480609972014	0.181962405164901	0.00268127818118925	0.00275059444710987	0.00310012703623456
139	9.86818893304458	0.13	0.843230942303336	0.507777049770378	1.17868483483629	0.134895500723432	8.28029784043804	5.0063860560005	11.5542096248756	8.85	5.9	10.76	0.536065571539718	0.886624112623781	1.23718265370784	0.54291213271715	0.897947962821863	1.25298379292658	0.554171250482276	0.91655296143977	1.27972791534448	0.843230942303336	9.32575187519822	0.26494926916722	21.5393750050123	0.155161339887688	0.214971945453523	0.134353064885063	0.176416277881741	0.237305800116085	0.155224256038215	0.204036563733411	0.264480609972014	0.181962405164901	0.00268127818118925	0.00275059444710987	0.00310012703623456
139	9.86818893304458	0.13	0.844061332100545	0.507506637715248	1.18061602648584	0.147657665438424	8.29516962344631	5.18352662865894	11.4068126182337	8.19	6.28	11.58	0.597479243984465	0.956142802071771	1.31480636015908	0.607638855620586	0.972401173614423	1.33716349160826	0.619831209622248	0.992568461332119	1.3655569222914	0.844061332100545	9.1999375567971	-0.60281399776197	20.6058587535699	0.155161339887688	0.214971945453523	0.134353064885063	0.176416277881741	0.237305800116085	0.155224256038215	0.204036563733411	0.264480609972014	0.181962405164901	0.00268127818118925	0.00275059444710987	0.00310012703623456
139	9.86818893304458	0.13	0.844434606142689	0.497582247684095	1.19128696460128	0.149420977478053	8.98754823192667	5.63960378644819	12.3354926774051	7.5	5.79	10.69	0.706193544781008	1.12542454844897	1.54465555211694	0.721857644765913	1.15038762377394	1.57891760278196	0.736444917468715	1.17337793727599	1.61066289894374	0.844434606142689	8.75691756558184	1.78823960202804	22.4285077480855	0.155161339887688	0.214971945453523	0.134353064885063	0.176416277881741	0.237305800116085	0.155224256038215	0.204036563733411	0.264480609972014	0.181962405164901	0.00268127818118925	0.00275059444710987	0.00310012703623456
139	9.86818893304458	0.13	0.845645456305758	0.50290908301444	1.18838182959708	0.158313397578681	9.43453325091896	6.03810649517214	12.8309600066658	8.08	6.09	11.11	0.704242457186681	1.10037788905331	1.49651332091995	0.716717011289971	1.11986936300661	1.52302171472325	0.73129482422989	1.14289827474668	1.55513741251065	0.845645456305758	9.1620302639165	0.5799622001564	21.7091337946298	0.155161339887688	0.214971945453523	0.134353064885063	0.176416277881741	0.237305800116085	0.155224256038215	0.204036563733411	0.264480609972014	0.181962405164901	0.00268127818118925	0.00275059444710987	0.00310012703623456
139	9.86818893304458	0.13	0.848723434036469	0.513074525967462	1.18437234210548	0.144848833881365	8.94557493696728	5.55199827717524	12.3391515967593	7.58	6.22	10.38	0.687731581475373	1.10809731766291	1.52846305385044	0.702502188767034	1.13189623974386	1.56129029072069	0.72110356054287	1.16088723617033	1.60396401438536	0.848723434036469	8.99185224595306	0.33012283100294	21.3087375617498	0.155161339887688	0.214971945453523	0.134353064885063	0.176416277881741	0.237305800116085	0.155224256038215	0.204036563733411	0.264480609972014	0.181962405164901	0.00268127818118925	0.00275059444710987	0.00310012703623456
139	9.86818893304458	0.13	0.849073236371337	0.502072344434804	1.19607412830787	0.154770044591684	8.58270497553648	5.45119620752014	11.7142137435528	7.97	5.75	10.82	0.644302597786735	1.01443039312117	1.38455818845561	0.656237658499055	1.03322170076437	1.41020574302969	0.668730238569169	1.05352369481202	1.43530159694885	0.849073236371337	8.70872913024817	-0.474154508852747	20.1537393765185	0.155161339887688	0.214971945453523	0.134353064885063	0.176416277881741	0.237305800116085	0.155224256038215	0.204036563733411	0.264480609972014	0.181962405164901	0.00268127818118925	0.00275059444710987	0.00310012703623456
139	9.86818893304458	0.13	0.849873490199871	0.509215975595603	1.19053100480414	0.104983212787006	7.43043447893906	4.04312145911373	10.8177474987644	8.35	6.13	11.35	0.457474557571456	0.84074514213616	1.22401572670086	0.464752139816434	0.854119857336592	1.24348757485675	0.474151205019763	0.871487684279049	1.26931427249145	0.849873490199871	9.32201637030589	0.000313591410656491	21.2701419446761	0.155161339887688	0.214971945453523	0.134353064885063	0.176416277881741	0.237305800116085	0.155224256038215	0.204036563733411	0.264480609972014	0.181962405164901	0.00268127818118925	0.00275059444710987	0.00310012703623456
139	9.86818893304458	0.13	0.850941139190968	0.5081904654727	1.19369181290924	0.168681607593405	10.0182356400345	6.54586134197155	13.4906099380974	7.37	5.6	10.23	0.833078557269242	1.27500062365658	1.71692269004392	0.852447709804464	1.30464450459268	1.75684129938089	0.870017292148743	1.33229690196788	1.79244149517352	0.850941139190968	8.75894774297024	0.410031471569625	20.9981397593703	0.155161339887688	0.214971945453523	0.134353064885063	0.176416277881741	0.237305800116085	0.155224256038215	0.204036563733411	0.264480609972014	0.181962405164901	0.00268127818118925	0.00275059444710987	0.00310012703623456
139	9.86818893304458	0.13	0.852845242861196	0.505441715128462	1.20024877059393	0.137804295412586	8.95225339992989	5.45610886791938	12.4483979319404	7.55	5.94	10.27	0.678489212545561	1.1132489301195	1.54800864769343	0.693232191580422	1.13743885876369	1.58164552594696	0.710686937499082	1.16406611832518	1.61999185617353	0.852845242861196	8.68708743701794	0.869324006190866	21.4973283668352	0.155161339887688	0.214971945453523	0.134353064885063	0.176416277881741	0.237305800116085	0.155224256038215	0.204036563733411	0.264480609972014	0.181962405164901	0.00268127818118925	0.00275059444710987	0.00310012703623456
139	9.86818893304458	0.13	0.854085733906389	0.512868183799608	1.19530328401317	0.144293736966358	8.00605473169852	4.96206886907141	11.0500405943256	8.03	5.79	10.68	0.5820804218946	0.939158209791317	1.29623599768803	0.592594325339518	0.956121877294699	1.31964942924988	0.604712488376933	0.976086058633775	1.34507255435605	0.854085733906389	8.82844161187314	0.501091315372462	21.2015572671656	0.155161339887688	0.214971945453523	0.134353064885063	0.176416277881741	0.237305800116085	0.155224256038215	0.204036563733411	0.264480609972014	0.181962405164901	0.00268127818118925	0.00275059444710987	0.00310012703623456
139	9.86818893304458	0.13	0.854868303606689	0.50777205247949	1.20196455473389	0.174627833869096	10.0154943171513	6.6159083606942	13.4150802736084	7.93	5.78	10.62	0.785899871693974	1.18973469245197	1.59356951320997	0.800700630610203	1.21214082457068	1.62358101853116	0.817116478573757	1.23668407552016	1.65642222215857	0.854868303606689	8.8819549633708	-0.268082156653856	20.4590086987345	0.155161339887688	0.214971945453523	0.134353064885063	0.176416277881741	0.237305800116085	0.155224256038215	0.204036563733411	0.264480609972014	0.181962405164901	0.00268127818118925	0.00275059444710987	0.00310012703623456
139	9.86818893304458	0.13	0.858492034987928	0.513127391518507	1.20385667845735	0.135752367895791	8.3470218110116	5.05879018368315	11.63525343834	8.29	5.73	11.03	0.576201565354986	0.950734633958548	1.32526770256211	0.585592243331258	0.966229286047687	1.34686632876412	0.596065136966973	0.982376542580442	1.36877504785289	0.858492034987928	8.98001086816973	0.985332750505766	21.8662228372133	0.155161339887688	0.214971945453523	0.134353064885063	0.176416277881741	0.237305800116085	0.155224256038215	0.204036563733411	0.264480609972014	0.181962405164901	0.00268127818118925	0.00275059444710987	0.00310012703623456
139	9.86818893304458	0.13	0.8635273500372	0.512159660221684	1.21489503985272	0.126940105210897	8.07154868253771	4.76659844701354	11.3764989180619	7.56	5.81	10.07	0.591894627461319	1.00228839361953	1.41268215977775	0.60470087033093	1.02397392343949	1.44324697654805	0.619226478063841	1.04949108970409	1.4807483266093	0.8635273500372	8.54809843528955	0.724049599910229	21.1477992276878	0.155161339887688	0.214971945453523	0.134353064885063	0.176416277881741	0.237305800116085	0.155224256038215	0.204036563733411	0.264480609972014	0.181962405164901	0.00268127818118925	0.00275059444710987	0.00310012703623456
139	9.86818893304458	0.13	0.863773853274192	0.514663490243256	1.21288421630513	0.153413022594483	8.8498205114124	5.60399923560172	12.0956417872231	7.57	5.8	10.87	0.694968843519784	1.09749292739037	1.50001701126096	0.709946338244199	1.12114534675182	1.53234435525945	0.723853047588846	1.14188641207147	1.56313112776252	0.863773853274192	8.78690980552827	0.312197556282009	21.0496973401083	0.155161339887688	0.214971945453523	0.134353064885063	0.176416277881741	0.237305800116085	0.155224256038215	0.204036563733411	0.264480609972014	0.181962405164901	0.00268127818118925	0.00275059444710987	0.00310012703623456
139	9.86818893304458	0.13	0.864855117380261	0.51893745912039	1.21077277564013	0.173993040129153	9.78724171066013	6.45779789449193	13.1166855268283	8.58	6.2	11.39	0.712192652514599	1.07937748263411	1.44656231275362	0.722467466668738	1.09494967787801	1.46743188908728	0.736819102042985	1.11718899750053	1.4973405746406	0.864855117380261	9.35954678304887	-0.773406939664062	20.5628788428506	0.155161339887688	0.214971945453523	0.134353064885063	0.176416277881741	0.237305800116085	0.155224256038215	0.204036563733411	0.264480609972014	0.181962405164901	0.00268127818118925	0.00275059444710987	0.00310012703623456
139	9.86818893304458	0.13	0.866380836834521	0.518368676086923	1.21439299758212	0.143725097544054	8.83055235627192	5.46533102761686	12.195773684927	8.15	5.87	11.01	0.632435062532106	1.02185044298535	1.4112658234386	0.64333744052803	1.03946584802018	1.43559425551232	0.656094834717488	1.06039474617523	1.46384983932739	0.866380836834521	9.21513741909976	0.412416951540313	21.4440904807585	0.155161339887688	0.214971945453523	0.134353064885063	0.176416277881741	0.237305800116085	0.155224256038215	0.204036563733411	0.264480609972014	0.181962405164901	0.00268127818118925	0.00275059444710987	0.00310012703623456
139	9.86818893304458	0.13	0.867721148796306	0.509538340175854	1.22590395741676	0.170406718649568	9.32891082907126	6.11520841060209	12.5426132475404	7.21	5.55	10.48	0.794728236330362	1.21237876982529	1.63002930332021	0.814324259580319	1.24227301728647	1.67022177499263	0.829651635687734	1.26504522868447	1.70139421354988	0.867721148796306	8.51244289388358	0.509048592017474	20.6780865754862	0.155161339887688	0.214971945453523	0.134353064885063	0.176416277881741	0.237305800116085	0.155224256038215	0.204036563733411	0.264480609972014	0.181962405164901	0.00268127818118925	0.00275059444710987	0.00310012703623456
139	9.86818893304458	0.13	0.869155830874426	0.515300109223743	1.22301155252511	0.129856798198484	8.46013847303838	5.04092706733337	11.8793498787434	7.58	5.61	10.41	0.624388182834707	1.04790456540067	1.47142094796662	0.637795989397459	1.0704067556973	1.50301752199714	0.649987288898772	1.09254687326546	1.53246769196086	0.869155830874426	8.56387752192099	-0.152894387940299	20.3225163485523	0.155161339887688	0.214971945453523	0.134353064885063	0.176416277881741	0.237305800116085	0.155224256038215	0.204036563733411	0.264480609972014	0.181962405164901	0.00268127818118925	0.00275059444710987	0.00310012703623456
139	9.86818893304458	0.13	0.871096365770392	0.52593400715302	1.21625872438776	0.156529559898132	8.751573074576	5.57975451183859	11.9233916373134	7.46	5.1	10.42	0.701543950074245	1.10033750249675	1.49913105491926	0.717291566160835	1.12503687101552	1.5327821758702	0.726465024164096	1.13905099591259	1.55318119882023	0.871096365770392	8.3673163275806	0.378820892034834	20.4170901490214	0.155161339887688	0.214971945453523	0.134353064885063	0.176416277881741	0.237305800116085	0.155224256038215	0.204036563733411	0.264480609972014	0.181962405164901	0.00268127818118925	0.00275059444710987	0.00310012703623456
139	9.86818893304458	0.13	0.874755556694649	0.519365351071261	1.23014576231804	0.132497640978493	8.74708627950683	5.25262581704621	12.2415467419675	7.9	6.05	9.93	0.625718201242658	1.04199523886991	1.45827227649717	0.637611323527645	1.06180060296456	1.48598988240147	0.654991606178546	1.09190993251695	1.52210745169005	0.874755556694649	8.59379001484336	-1.0622465342851	19.4982694707503	0.155161339887688	0.214971945453523	0.134353064885063	0.176416277881741	0.237305800116085	0.155224256038215	0.204036563733411	0.264480609972014	0.181962405164901	0.00268127818118925	0.00275059444710987	0.00310012703623456
139	9.86818893304458	0.13	0.878310103339032	0.52493181368696	1.2316883929911	0.132864567344649	8.32221183632577	5.0027849654867	11.6416387071649	8.49	5.66	10.83	0.557187886910414	0.926890853693145	1.29659382047588	0.565540674765467	0.940785848267807	1.31603102177015	0.575871920488504	0.957333052581029	1.33955242162624	0.878310103339032	9.10936867011179	-0.454306558205278	20.6269143592813	0.155161339887688	0.214971945453523	0.134353064885063	0.176416277881741	0.237305800116085	0.155224256038215	0.204036563733411	0.264480609972014	0.181962405164901	0.00268127818118925	0.00275059444710987	0.00310012703623456
139	9.86818893304458	0.13	0.88171469843321	0.518452885288133	1.24497651157829	0.136097025339198	9.46379367901247	5.7410863577539	13.186501000271	8.54	6.59	11.58	0.635489010792732	1.04756077659404	1.45963254239536	0.644790931455708	1.06289436548076	1.48099779950582	0.660505324407009	1.08818689326144	1.5167715338196	0.88171469843321	9.62625868829914	1.78188479136727	23.5004857182528	0.155161339887688	0.214971945453523	0.134353064885063	0.176416277881741	0.237305800116085	0.155224256038215	0.204036563733411	0.264480609972014	0.181962405164901	0.00268127818118925	0.00275059444710987	0.00310012703623456
139	9.86818893304458	0.13	0.884358974956416	0.52081489491259	1.24790305500024	0.1577500091492	9.11880447199431	5.82908264757322	12.4085262964154	7.77	5.93	10.3	0.705801633059578	1.10413035412425	1.50245907518893	0.719935461574067	1.12624080039113	1.53254613920818	0.737812407987678	1.15356157520792	1.56955899546314	0.884358974956416	8.59709432383475	-0.718749560988709	19.6984452793297	0.155161339887688	0.214971945453523	0.134353064885063	0.176416277881741	0.237305800116085	0.155224256038215	0.204036563733411	0.264480609972014	0.181962405164901	0.00268127818118925	0.00275059444710987	0.00310012703623456
139	9.86818893304458	0.13	0.884881803794689	0.522585127866831	1.24717847972255	0.143752844773335	10.0632999666701	6.22872505280343	13.8978748805369	8.07	6.04	10.67	0.727475934387771	1.17533018141214	1.62318442843651	0.740422687210607	1.19624731230908	1.65207193740755	0.757435699059563	1.22465506211758	1.69171698395062	0.884881803794689	9.16457900898251	0.27624272634164	21.5049777804306	0.155161339887688	0.214971945453523	0.134353064885063	0.176416277881741	0.237305800116085	0.155224256038215	0.204036563733411	0.264480609972014	0.181962405164901	0.00268127818118925	0.00275059444710987	0.00310012703623456
139	9.86818893304458	0.13	0.886091472745468	0.532546195311187	1.23963675017975	0.150476653811944	8.91135412652074	5.605510851047	12.2171974019945	7.81	5.76	10.34	0.675615030059583	1.07405818060924	1.4725013311589	0.688949002188312	1.09525584674703	1.50156269130576	0.704553243627925	1.12009006854543	2.24732602215801	0.886091472745468	8.68778422881524	0.205318287967042	20.795210910514	0.155161339887688	0.214971945453523	0.134353064885063	0.176416277881741	0.237305800116085	0.155224256038215	0.204036563733411	0.264480609972014	0.181962405164901	0.00268127818118925	0.00275059444710987	0.00310012703623456
139	9.86818893304458	0.13	0.892286470654458	0.538508430611742	1.24606451069717	0.148135697605836	8.73936646305707	5.46731023222001	12.0114226938941	8.56	5.95	10.71	0.604356592728786	0.966049760098715	1.32774292746864	0.613155541887252	0.980114672810722	1.34707380373419	0.626892726266472	1.00136889814796	1.37721313843264	0.892286470654458	8.92589519092239	-1.23577570567646	19.6411614590122	0.155161339887688	0.214971945453523	0.134353064885063	0.176416277881741	0.237305800116085	0.155224256038215	0.204036563733411	0.264480609972014	0.181962405164901	0.00268127818118925	0.00275059444710987	0.00310012703623456
139	9.86818893304458	0.13	0.895874124828589	0.530395580668268	1.26135266898891	0.152741668141703	9.53873795970051	6.03117448169391	13.0463014377071	8.28	6.1	10.99	0.687617943812335	1.08751743169131	1.48741691957029	0.698863446222775	1.10530300580195	1.51174256538113	0.714320204876198	1.12946423809355	1.54280701887205	0.895874124828589	9.1873423169571	-0.452827955273485	20.691549877104	0.155161339887688	0.214971945453523	0.134353064885063	0.176416277881741	0.237305800116085	0.155224256038215	0.204036563733411	0.264480609972014	0.181962405164901	0.00268127818118925	0.00275059444710987	0.00310012703623456
139	9.86818893304458	0.13	0.896896407952361	0.531807437343265	1.26198537856146	0.161614234486667	8.46316938948822	5.45362579830885	11.4727129806676	7.73	5.8	10.36	0.663533855541491	1.02970017063679	1.3958664857321	0.6770234706672	1.05063393140991	1.42424439215262	0.692504807842266	1.07384493573544	1.45615251193555	0.896896407952361	8.47348674950771	-0.571134647518942	19.7465769722579	0.155161339887688	0.214971945453523	0.134353064885063	0.176416277881741	0.237305800116085	0.155224256038215	0.204036563733411	0.264480609972014	0.181962405164901	0.00268127818118925	0.00275059444710987	0.00310012703623456
139	9.86818893304458	0.13	0.898560440056284	0.539880983571888	1.25723989654068	0.141345151055529	7.96742868011969	4.90142619602806	11.0334311642113	7.8	5.47	10.04	0.591605746795151	0.961674501629552	1.33174325646395	0.603335189461569	0.980741094528159	1.35814699959475	0.616209027122405	1.00259070354748	1.38590661394948	0.898560440056284	8.36421459564647	1.03895542001708	21.2479008668762	0.155161339887688	0.214971945453523	0.134353064885063	0.176416277881741	0.237305800116085	0.155224256038215	0.204036563733411	0.264480609972014	0.181962405164901	0.00268127818118925	0.00275059444710987	0.00310012703623456
139	9.86818893304458	0.13	0.898849407996455	0.537967946029725	1.25973086996318	0.132438711145832	8.52747266627956	5.11987425301887	11.9350710795402	8.27	6.05	11.59	0.584132321069743	0.972909129257536	1.36168593744533	0.593709747967807	0.98886093628451	1.38401212460121	0.605303562186645	1.00696813461231	1.40735183784742	0.898849407996455	9.20661642457845	0.178733826775286	21.3040709354482	0.155161339887688	0.214971945453523	0.134353064885063	0.176416277881741	0.237305800116085	0.155224256038215	0.204036563733411	0.264480609972014	0.181962405164901	0.00268127818118925	0.00275059444710987	0.00310012703623456
139	9.86818893304458	0.13	0.905851281654258	0.532720022749248	1.27898254055927	0.12972784663966	8.57380887843651	5.10667829535858	12.0409394615145	7.67	5.64	10.56	0.626159549583287	1.05128461105812	1.47640967253296	0.639198233399912	1.07317578504723	1.50715333669455	0.651889163942384	1.09509748333806	1.53751364637961	0.905851281654258	8.62334664207824	0.493070391862406	21.0412636187758	0.155161339887688	0.214971945453523	0.134353064885063	0.176416277881741	0.237305800116085	0.155224256038215	0.204036563733411	0.264480609972014	0.181962405164901	0.00268127818118925	0.00275059444710987	0.00310012703623456
139	9.86818893304458	0.13	0.906608138272203	0.535880504808232	1.27733577173617	0.163947539713988	9.62235303264452	6.2297655071069	13.0149405581821	8.22	6.01	10.91	0.715186076978253	1.10466002434058	1.49413397170291	0.727175392800376	1.12317844679625	1.51918150079212	0.743424278124306	1.14733361496476	1.55132973979543	0.906608138272203	8.87219618601461	0.547977588793016	21.3927631731651	0.155161339887688	0.214971945453523	0.134353064885063	0.176416277881741	0.237305800116085	0.155224256038215	0.204036563733411	0.264480609972014	0.181962405164901	0.00268127818118925	0.00275059444710987	0.00310012703623456
139	9.86818893304458	0.13	0.91344391667959	0.538846700822984	1.2880411325362	0.158931927426938	9.4789806264134	6.07445117354579	12.883510079281	8.49	6.64	10.88	0.676360284835487	1.05543790760091	1.43451553036632	0.686488934625982	1.07124333139852	1.45599772817106	0.705212597426547	1.10187015798105	1.49678347325842	0.91344391667959	9.16862485285484	-0.543721707246624	20.8298777498736	0.155161339887688	0.214971945453523	0.134353064885063	0.176416277881741	0.237305800116085	0.155224256038215	0.204036563733411	0.264480609972014	0.181962405164901	0.00268127818118925	0.00275059444710987	0.00310012703623456
139	9.86818893304458	0.13	0.913838201284339	0.549692292185679	1.277984110383	0.134595352454004	8.64373892934031	5.22172571452678	12.0657521441538	8.56	6.09	11.3	0.576947263910301	0.955044710863331	1.33314215781636	0.585332176558307	0.968924604185389	1.35251703181247	0.597222529549547	0.988187220093168	1.38011298081701	0.913838201284339	9.24505131458211	-0.254743847351185	21.0043076790241	0.155161339887688	0.214971945453523	0.134353064885063	0.176416277881741	0.237305800116085	0.155224256038215	0.204036563733411	0.264480609972014	0.181962405164901	0.00268127818118925	0.00275059444710987	0.00310012703623456
139	9.86818893304458	0.13	0.914779502666152	0.54926374485328	1.28029526047902	0.146389854765915	9.20717416758532	5.7359223977843	12.6784259373863	8.74	6.54	11.79	0.62133331714225	0.997350324903637	1.37336733266502	0.629668366103511	1.01072955881924	1.39179075153496	0.643576684737564	1.0334214335173	1.42247283178761	0.914779502666152	9.61533299443387	0.0962568601428208	21.7166382806964	0.155161339887688	0.214971945453523	0.134353064885063	0.176416277881741	0.237305800116085	0.155224256038215	0.204036563733411	0.264480609972014	0.181962405164901	0.00268127818118925	0.00275059444710987	0.00310012703623456
139	9.86818893304458	0.13	0.915508977165226	0.537424709633901	1.29359324469655	0.159531525442551	9.36706034118716	6.01025440555861	12.7238662768157	8	6.2	10.36	0.707559166064738	1.10274024296854	1.49792131987235	0.720493550591252	1.12289865094274	1.52530375129423	0.739506555176427	1.1531535905399	1.56610746013609	0.915508977165226	8.868088383586	0.47077627103579	21.2602254389214	0.155161339887688	0.214971945453523	0.134353064885063	0.176416277881741	0.237305800116085	0.155224256038215	0.204036563733411	0.264480609972014	0.181962405164901	0.00268127818118925	0.00275059444710987	0.00310012703623456
139	9.86818893304458	0.13	0.917411547169643	0.551070391817318	1.28375270252197	0.160301722103341	9.43949392616812	6.06641339325705	12.8125744590792	8.35	6.27	10.91	0.686068819951641	1.06754057777619	1.44901233560074	0.696963083024488	1.08449232890817	1.47202157479186	0.714191361079067	1.11039928964896	1.50881928721949	0.917411547169643	9.03282921782288	0.416030408275093	21.4740017286474	0.155161339887688	0.214971945453523	0.134353064885063	0.176416277881741	0.237305800116085	0.155224256038215	0.204036563733411	0.264480609972014	0.181962405164901	0.00268127818118925	0.00275059444710987	0.00310012703623456
139	9.86818893304458	0.13	0.922176729974605	0.553474321779175	1.29087913817003	0.151928689466776	9.59530134967502	6.05581395269939	13.1347887466506	8.04	5.72	10.62	0.710125764125605	1.12517834203214	1.54023091993868	0.72293683191406	1.1454771915347	1.56801755115534	0.737741057992821	1.16810490703005	1.5994083504376	0.922176729974605	8.81939705752235	-0.529460367534997	20.2284214418818	0.155161339887688	0.214971945453523	0.134353064885063	0.176416277881741	0.237305800116085	0.155224256038215	0.204036563733411	0.264480609972014	0.181962405164901	0.00268127818118925	0.00275059444710987	0.00310012703623456
139	9.86818893304458	0.13	0.922500326207354	0.545005591110275	1.29999506130443	0.141174492879398	9.40873544057295	5.78554578607543	13.0319250950705	7.51	6.18	10.7	0.723083610586421	1.17591367262117	1.62874373465592	0.739032051516182	1.2018498015442	1.66466755157221	0.757530124703502	1.2306873658076	1.70513710651285	0.922500326207354	8.73661888042857	1.64063135822671	22.419435356564	0.155161339887688	0.214971945453523	0.134353064885063	0.176416277881741	0.237305800116085	0.155224256038215	0.204036563733411	0.264480609972014	0.181962405164901	0.00268127818118925	0.00275059444710987	0.00310012703623456
139	9.86818893304458	0.13	0.926169457553577	0.549606770668482	1.30273214443867	0.156657041632091	9.78908733792437	6.24295600495332	13.3352186708954	7.79	6.1	10.24	0.753617540605646	1.18168827691996	1.60975901323428	0.768564637974994	1.20512564240531	1.64168664683562	0.788872808164173	1.23744799570662	1.68403602863743	0.926169457553577	8.65332677011448	0.428943782462407	21.0470666339098	0.155161339887688	0.214971945453523	0.134353064885063	0.176416277881741	0.237305800116085	0.155224256038215	0.204036563733411	0.264480609972014	0.181962405164901	0.00268127818118925	0.00275059444710987	0.00310012703623456
139	9.86818893304458	0.13	0.928786007361431	0.548608597064713	1.30896341765815	0.157587746499476	9.75383021260862	6.23286472557897	13.2747956996383	8.27	6.31	11.08	0.711837019211145	1.11395605875114	1.51607509829113	0.723551014020182	1.13228732719819	1.54102364037619	0.740136872190408	1.15778765055315	1.57596058560515	0.928786007361431	9.2122205908032	0.0729206912961359	21.3762880409429	0.155161339887688	0.214971945453523	0.134353064885063	0.176416277881741	0.237305800116085	0.155224256038215	0.204036563733411	0.264480609972014	0.181962405164901	0.00268127818118925	0.00275059444710987	0.00310012703623456
139	9.86818893304458	0.13	0.929352298920373	0.546446283819521	1.31225831402123	0.147459620377065	9.557456195612	5.96948703936649	13.1454253518575	7.66	5.87	10.63	0.73228558994537	1.17242694429629	1.61256829864721	0.747555379052851	1.196874663095	1.64619394713715	0.763839572902596	1.22310136458679	1.68235779046654	0.929352298920373	8.62032879024599	-0.750467783563351	19.7767289625506	0.155161339887688	0.214971945453523	0.134353064885063	0.176416277881741	0.237305800116085	0.155224256038215	0.204036563733411	0.264480609972014	0.181962405164901	0.00268127818118925	0.00275059444710987	0.00310012703623456
139	9.86818893304458	0.13	0.931479871394892	0.554249478464476	1.30871026432531	0.165735440460422	9.06925106786103	5.89236902172355	12.2461331139985	7.83	6.35	10.43	0.707968262128408	1.08967070691742	1.47137315170642	0.721801990514784	1.11096291646473	1.50012384241468	0.742540845818032	1.14147992130187	1.54341603785778	0.931479871394892	8.63968176965479	-0.254071182243453	20.3096586602731	0.155161339887688	0.214971945453523	0.134353064885063	0.176416277881741	0.237305800116085	0.155224256038215	0.204036563733411	0.264480609972014	0.181962405164901	0.00268127818118925	0.00275059444710987	0.00310012703623456
139	9.86818893304458	0.13	0.932642685211472	0.549911398191574	1.31537397223137	0.161799909302014	9.57814232890328	6.17444085562916	12.9818438021774	7.85	5.5	11.11	0.739913628647488	1.14779592387217	1.55567821909685	0.754250352730888	1.170035862194	1.58582137165712	0.76514494183415	1.18572944691272	1.6086218623382	0.932642685211472	8.72501194668796	0.298241112222522	20.8916015574581	0.155161339887688	0.214971945453523	0.134353064885063	0.176416277881741	0.237305800116085	0.155224256038215	0.204036563733411	0.264480609972014	0.181962405164901	0.00268127818118925	0.00275059444710987	0.00310012703623456
139	9.86818893304458	0.13	0.935933769421615	0.55456911961198	1.31729841923125	0.145543955955999	9.20102566811403	5.72030253730022	12.6817487989278	7.59	5.84	10.52	0.708157466492489	1.13906126184354	1.56996505719459	0.723339525553976	1.16348138896246	1.60362325237095	0.739853664259127	1.19052099452413	1.63853150400869	0.935933769421615	8.72862505120376	1.22653868472454	21.8588717171931	0.155161339887688	0.214971945453523	0.134353064885063	0.176416277881741	0.237305800116085	0.155224256038215	0.204036563733411	0.264480609972014	0.181962405164901	0.00268127818118925	0.00275059444710987	0.00310012703623456
139	9.86818893304458	0.13	0.941572394091209	0.564533253516577	1.31861153466584	0.120059810583199	8.35893673371138	4.82576904877949	11.8921044186433	8.22	6.24	10.75	0.554267026355253	0.960071433185903	1.36587584001655	0.563574287111192	0.976192968020382	1.38881164892957	0.577890737304626	1.00040344922825	1.42438212150081	0.941572394091209	8.94010285330396	0.212170956648893	21.2002732718419	0.155161339887688	0.214971945453523	0.134353064885063	0.176416277881741	0.237305800116085	0.155224256038215	0.204036563733411	0.264480609972014	0.181962405164901	0.00268127818118925	0.00275059444710987	0.00310012703623456
139	9.86818893304458	0.13	0.948973380709186	0.558177030549732	1.33976973086864	0.133014368294939	8.81923293502019	5.30384751741118	12.3346183526292	7.71	5.83	10.28	0.646965006635844	1.07577283766132	1.5045806686868	0.660222831529567	1.09781793710387	1.53541304267818	0.675907579279753	1.12320374612879	1.57057233003878	0.948973380709186	8.49250080944656	0.979212039509007	21.2949797494886	0.155161339887688	0.214971945453523	0.134353064885063	0.176416277881741	0.237305800116085	0.155224256038215	0.204036563733411	0.264480609972014	0.181962405164901	0.00268127818118925	0.00275059444710987	0.00310012703623456
139	9.86818893304458	0.13	0.949594307984929	0.572703453898088	1.32648516207177	0.149059015663976	9.33788583763592	5.85447564894597	12.8212960263259	8.68	6.06	10.62	0.638160752959587	1.01786609331431	1.39757143366903	0.646945687252737	1.03187805927668	1.41681043130063	0.661878719176859	1.05729764885662	1.4494156320371	0.949594307984929	9.15080290705279	-0.180417494294305	20.9890810616344	0.155161339887688	0.214971945453523	0.134353064885063	0.176416277881741	0.237305800116085	0.155224256038215	0.204036563733411	0.264480609972014	0.181962405164901	0.00268127818118925	0.00275059444710987	0.00310012703623456
139	9.86818893304458	0.13	0.950687149451908	0.566011483730048	1.33536281517377	0.150387921660734	8.97654637927223	5.64536254078806	12.3077302177564	8.17	6.17	10.42	0.651644565425701	1.03616333266135	1.420682099897	0.662780957895798	1.05387102508736	1.44496109227893	0.680801041239902	1.08240520196853	1.48342399574423	0.950687149451908	8.63723840213903	0.194944618334334	20.9728420734714	0.155161339887688	0.214971945453523	0.134353064885063	0.176416277881741	0.237305800116085	0.155224256038215	0.204036563733411	0.264480609972014	0.181962405164901	0.00268127818118925	0.00275059444710987	0.00310012703623456
139	9.86818893304458	0.13	0.95077614624092	0.564949660281023	1.33660263220082	0.131001610160796	8.41427071856357	5.03071672368054	11.7978247134466	8.15	5.86	11.42	0.582484558830407	0.974251391319913	1.36601822380942	0.59254638457451	0.991080588904297	1.38961479323408	0.602173576963437	1.00780878761196	1.41338607678836	0.95077614624092	8.93097615356958	-0.348552079504966	20.5301812932785	0.155161339887688	0.214971945453523	0.134353064885063	0.176416277881741	0.237305800116085	0.155224256038215	0.204036563733411	0.264480609972014	0.181962405164901	0.00268127818118925	0.00275059444710987	0.00310012703623456
139	9.86818893304458	0.13	0.950859996043383	0.568559117079433	1.33316087500733	0.147796118297196	9.10191226157202	5.68952473047798	12.5142997926661	8.01	5.88	10.91	0.669439996877421	1.07094782158605	1.47245564629467	0.681655492128097	1.0904897642386	1.49932403634911	0.694735613837857	1.11138533615725	1.53114575068649	0.950859996043383	8.7392057475516	-0.199773651785872	20.5851375428631	0.155161339887688	0.214971945453523	0.134353064885063	0.176416277881741	0.237305800116085	0.155224256038215	0.204036563733411	0.264480609972014	0.181962405164901	0.00268127818118925	0.00275059444710987	0.00310012703623456
139	9.86818893304458	0.13	0.951267918373342	0.563924129274535	1.33861170747215	0.139694504441412	8.90103555426532	5.45227783778777	12.3497932707429	6.91	5.18	9.84	0.736612758287521	1.20254626530606	1.66847977232459	0.75676199187736	1.23544059863063	1.71411920538389	0.771106003012498	1.25836637703445	1.74533086669889	0.951267918373342	8.08643096678293	-0.0121753129416243	19.7590430833332	0.155161339887688	0.214971945453523	0.134353064885063	0.176416277881741	0.237305800116085	0.155224256038215	0.204036563733411	0.264480609972014	0.181962405164901	0.00268127818118925	0.00275059444710987	0.00310012703623456
139	9.86818893304458	0.13	0.952953904782598	0.568852755149074	1.33705505441612	0.129058950706363	9.16456251044506	5.44752011467745	12.8816049062127	7.8	5.89	10.85	0.656949612207619	1.10521038207233	1.55347115193704	0.66993883231799	1.12706262257029	1.5841864128226	0.682248335445932	1.15077397665549	1.61624252640787	0.952953904782598	8.8912881926582	0.61669908972503	21.4130633459392	0.155161339887688	0.214971945453523	0.134353064885063	0.176416277881741	0.237305800116085	0.155224256038215	0.204036563733411	0.264480609972014	0.181962405164901	0.00268127818118925	0.00275059444710987	0.00310012703623456
139	9.86818893304458	0.13	0.955587633417136	0.561390715059671	1.3497845517746	0.156803630305657	10.1574645926659	6.47992729474015	13.8350018905917	7.4	6.04	9.91	0.820870876580143	1.28673771861321	1.75260456064628	0.839703656022249	1.31625861933689	1.79281358265154	0.863592924002212	1.35305490282587	1.84370223627161	0.955587633417136	8.5759207003903	0.172622630826965	20.8058345211707	0.155161339887688	0.214971945453523	0.134353064885063	0.176416277881741	0.237305800116085	0.155224256038215	0.204036563733411	0.264480609972014	0.181962405164901	0.00268127818118925	0.00275059444710987	0.00310012703623456
139	9.86818893304458	0.13	0.957421439991235	0.569325791760187	1.34551708822228	0.190886598509465	10.6671287774716	7.23826700864244	14.0959905463007	8.18	6.13	10.54	0.835061158547684	1.23064055314028	1.62621994773287	0.849305024159289	1.25163192422214	1.65395882428499	0.869865701674919	1.28426993271838	1.69509736820439	0.957421439991235	8.82865106169625	-0.212416350541122	20.7101680359287	0.155161339887688	0.214971945453523	0.134353064885063	0.176416277881741	0.237305800116085	0.155224256038215	0.204036563733411	0.264480609972014	0.181962405164901	0.00268127818118925	0.00275059444710987	0.00310012703623456
139	9.86818893304458	0.13	0.961943026515145	0.572884905317696	1.35100114771259	0.157654491355503	9.71410642007867	6.20836179449652	13.2198510456608	8.43	6.33	11.65	0.695951875257862	1.08894275225731	1.48193362925676	0.706645237638749	1.1056744543705	1.50470367110225	0.721659243124059	1.12925602193662	1.53484964601221	0.961943026515145	9.21220830262885	1.63161624430929	22.9189167992855	0.155161339887688	0.214971945453523	0.134353064885063	0.176416277881741	0.237305800116085	0.155224256038215	0.204036563733411	0.264480609972014	0.181962405164901	0.00268127818118925	0.00275059444710987	0.00310012703623456
139	9.86818893304458	0.13	0.963983938844324	0.569601271971107	1.35836660571754	0.11436560394816	8.67841383134935	4.90785830307574	12.448969359623	9.03	6.54	11.71	0.515413471154015	0.911389677677448	1.30736588420088	0.521449832656417	0.922063588764213	1.32267734487201	0.533310838180088	0.942547992304387	1.35073776804534	0.963983938844324	9.5016364247514	0.906604541291377	22.6455750976049	0.155161339887688	0.214971945453523	0.134353064885063	0.176416277881741	0.237305800116085	0.155224256038215	0.204036563733411	0.264480609972014	0.181962405164901	0.00268127818118925	0.00275059444710987	0.00310012703623456
139	9.86818893304458	0.13	0.964060442671785	0.571581317172386	1.35653956817118	0.160735416377184	9.14917446670669	5.88509270123087	12.4132562321825	7.68	5.67	10.23	0.72025491746189	1.11973391667798	1.51921291589408	0.735166891127147	1.14291660140916	1.55066631169117	0.752037356967937	1.16890681541519	1.58507209114502	0.964060442671785	8.4351043748237	-0.783253242220426	19.4727329590449	0.155161339887688	0.214971945453523	0.134353064885063	0.176416277881741	0.237305800116085	0.155224256038215	0.204036563733411	0.264480609972014	0.181962405164901	0.00268127818118925	0.00275059444710987	0.00310012703623456
139	9.86818893304458	0.13	0.964077438031456	0.580312201674553	1.34784267438836	0.145939664740146	9.56632637235779	5.95315750720834	13.1794952375072	7.78	6.03	10.53	0.719614846912088	1.15637298015713	1.59313111340218	0.733949184195729	1.17940730246773	1.62486542073973	0.750988458733889	1.20694492852218	1.66457771719633	0.964077438031456	8.67283001208873	0.947171771906869	21.7022530629949	0.155161339887688	0.214971945453523	0.134353064885063	0.176416277881741	0.237305800116085	0.155224256038215	0.204036563733411	0.264480609972014	0.181962405164901	0.00268127818118925	0.00275059444710987	0.00310012703623456
139	9.86818893304458	0.13	0.964117361943837	0.572923772201803	1.35531095168587	0.145115348240339	9.4399621540108	5.86268325737454	13.0172410506471	7.73	6.03	11.3	0.71357848954428	1.1489882088958	1.58439792824733	0.728102949789176	1.17237517165672	1.61664739352426	0.742210948932892	1.19528738328782	1.64793778237755	0.964117361943837	8.76174359468126	-0.431110768276622	20.389441289215	0.155161339887688	0.214971945453523	0.134353064885063	0.176416277881741	0.237305800116085	0.155224256038215	0.204036563733411	0.264480609972014	0.181962405164901	0.00268127818118925	0.00275059444710987	0.00310012703623456
139	9.86818893304458	0.13	0.97271615857351	0.578506614118927	1.36692570302809	0.13736664184063	9.22998842272174	5.61872556324429	12.8412512821992	8.76	5.95	11.48	0.607209799266463	0.997475202215882	1.3877406051653	0.615275761910377	1.0107253140043	1.40617486609823	0.625693429108396	1.02815149833878	1.43017200628512	0.97271615857351	9.21800399827166	0.217950420665591	21.386995779431	0.155161339887688	0.214971945453523	0.134353064885063	0.176416277881741	0.237305800116085	0.155224256038215	0.204036563733411	0.264480609972014	0.181962405164901	0.00268127818118925	0.00275059444710987	0.00310012703623456
139	9.86818893304458	0.13	0.978988405283429	0.582611639058893	1.37536517150797	0.1426261218188	9.39728989375669	5.80001461511916	12.9945651723942	8.76	6.04	11.71	0.62729890867943	1.0163611794238	1.40542345016818	0.635659474524974	1.02990712131188	1.42415476809879	0.646634527489961	1.04786514033812	1.44826755609921	0.978988405283429	9.07968929398524	1.19911157694799	22.2727469210502	0.155161339887688	0.214971945453523	0.134353064885063	0.176416277881741	0.237305800116085	0.155224256038215	0.204036563733411	0.264480609972014	0.181962405164901	0.00268127818118925	0.00275059444710987	0.00310012703623456
139	9.86818893304458	0.13	0.985241310114851	0.587812851681163	1.38266976854854	0.165924052319524	9.67451904877713	6.28792632082451	13.0611117767297	7.92	5.44	10.86	0.747668055298401	1.15035203564504	1.55303601599169	0.7617938305994	1.17208576394521	1.58237769729102	0.773510815948234	1.1894260081783	1.60440800845694	0.985241310114851	8.50900536929457	0.376899191989998	20.8102489541238	0.155161339887688	0.214971945453523	0.134353064885063	0.176416277881741	0.237305800116085	0.155224256038215	0.204036563733411	0.264480609972014	0.181962405164901	0.00268127818118925	0.00275059444710987	0.00310012703623456
139	9.86818893304458	0.13	0.985331971383613	0.584679551222368	1.38598439154486	0.144272075199183	9.69110045658597	6.00611931317726	13.3760815999947	8.09	6.24	10.62	0.699699412139472	1.12899144004362	1.55828346794776	0.712044406971522	1.14891055566807	1.58577670436462	0.73054812246905	1.17873525109536	1.62535080306327	0.985331971383613	8.87836072433722	-0.424846143105976	20.5566393722443	0.155161339887688	0.214971945453523	0.134353064885063	0.176416277881741	0.237305800116085	0.155224256038215	0.204036563733411	0.264480609972014	0.181962405164901	0.00268127818118925	0.00275059444710987	0.00310012703623456
139	9.86818893304458	0.13	0.988734652314392	0.584296061529612	1.39317324309917	0.147573422223998	8.71563104897048	5.44517199902118	11.9860900989198	6.9	5.28	9.3	0.737363708133204	1.18023636905225	1.6231090299713	0.757655189735621	1.21271524522282	1.66777530071001	0.775252987255373	1.24037816755132	1.70638813930046	0.988734652314392	7.72148827145119	-0.518749779767503	18.9537152175956	0.155161339887688	0.214971945453523	0.134353064885063	0.176416277881741	0.237305800116085	0.155224256038215	0.204036563733411	0.264480609972014	0.181962405164901	0.00268127818118925	0.00275059444710987	0.00310012703623456
139	9.86818893304458	0.13	0.992809844960337	0.593943935608395	1.39167575431228	0.129080096243396	8.58112111835634	5.10104325405096	12.0611989826617	8.03	6.29	11.2	0.598990035526045	1.00763820017712	1.4162863648282	0.609846369151349	1.02590103566005	1.44195570216874	0.623583958815934	1.05032378684196	1.47583277784228	0.992809844960337	8.95772366638951	0.410147430073177	21.4550927424952	0.155161339887688	0.214971945453523	0.134353064885063	0.176416277881741	0.237305800116085	0.155224256038215	0.204036563733411	0.264480609972014	0.181962405164901	0.00268127818118925	0.00275059444710987	0.00310012703623456
139	9.86818893304458	0.13	0.993767075604217	0.585028240154531	1.4025059110539	0.150065493604945	9.82220188753097	6.17259045649429	13.4718133185677	7.94	5.74	10.89	0.732404567439389	1.16544675617847	1.59848894491756	0.746146459935032	1.18731369249319	1.62848092505134	0.759637567030612	1.21008852763847	1.65837794612202	0.993767075604217	8.72190186576938	0.266822951028339	21.0190617820388	0.155161339887688	0.214971945453523	0.134353064885063	0.176416277881741	0.237305800116085	0.155224256038215	0.204036563733411	0.264480609972014	0.181962405164901	0.00268127818118925	0.00275059444710987	0.00310012703623456
139	9.86818893304458	0.13	0.994906958860215	0.599100581921935	1.3907133357985	0.143003009533408	10.0211690620736	6.19097383987216	13.8513642842751	7.79	5.86	10.65	0.747776940167203	1.21040717211146	1.67303740405571	0.762635491093898	1.2344583237889	1.7062811564839	0.778625675462859	1.26160642859422	1.74301435912003	0.994906958860215	8.77285014287446	-0.275252485485607	20.4227277003906	0.155161339887688	0.214971945453523	0.134353064885063	0.176416277881741	0.237305800116085	0.155224256038215	0.204036563733411	0.264480609972014	0.181962405164901	0.00268127818118925	0.00275059444710987	0.00310012703623456
139	9.86818893304458	0.13	0.995130172923128	0.590699271845721	1.39956107400054	0.122600758644399	9.13150769990574	5.31751375092842	12.9455016488831	7.84	5.99	10.11	0.638280381345656	1.09608785044308	1.5538953195405	0.650713772139503	1.11743910764483	1.58416444315016	0.668059766901053	1.14622138761441	1.62527354302923	0.995130172923128	8.61621000505204	-0.401094000757689	20.1989075294474	0.155161339887688	0.214971945453523	0.134353064885063	0.176416277881741	0.237305800116085	0.155224256038215	0.204036563733411	0.264480609972014	0.181962405164901	0.00268127818118925	0.00275059444710987	0.00310012703623456
139	9.86818893304458	0.13	0.998282694098028	0.588655643952676	1.40790974424338	0.119442672258644	8.97502698698226	5.17032813965274	12.7797258343118	7.99	6.22	10.35	0.609967147313049	1.05882479031106	1.50768243330908	0.621196445694799	1.07831741308062	1.53543838046644	0.638452434960823	1.10643737163913	1.57857574396848	0.998282694098028	8.77633920720762	-0.686855208196538	20.1756768664381	0.155161339887688	0.214971945453523	0.134353064885063	0.176416277881741	0.237305800116085	0.155224256038215	0.204036563733411	0.264480609972014	0.181962405164901	0.00268127818118925	0.00275059444710987	0.00310012703623456
139	9.86818893304458	0.13	1.00079965954531	0.60325939915869	1.39833991993192	0.166841284461711	9.84835447170508	6.41229049189715	13.284418451513	8.53	5.92	11.07	0.711017304426104	1.09202015385189	1.47302300327767	0.721495337374045	1.10811290304469	1.49473046871534	0.735293220985984	1.13020670048073	1.52246608781254	1.00079965954531	9.00969982162492	1.25039427078395	22.3069724290565	0.155161339887688	0.214971945453523	0.134353064885063	0.176416277881741	0.237305800116085	0.155224256038215	0.204036563733411	0.264480609972014	0.181962405164901	0.00268127818118925	0.00275059444710987	0.00310012703623456
139	9.86818893304458	0.13	1.00213208321714	0.595502540297301	1.40876162613697	0.133837612280966	9.40782967002085	5.67115336701461	13.1445059730271	8.07	6.35	11.01	0.662259863694594	1.09861744017862	1.53497501666265	0.674040210605354	1.11815976076455	1.56227931092375	0.690840970220616	1.14546736355842	1.59895782542721	1.00213208321714	8.93570439887161	-0.0991214902484683	20.9267927213978	0.155161339887688	0.214971945453523	0.134353064885063	0.176416277881741	0.237305800116085	0.155224256038215	0.204036563733411	0.264480609972014	0.181962405164901	0.00268127818118925	0.00275059444710987	0.00310012703623456
139	9.86818893304458	0.13	1.00275120211438	0.600525373512002	1.40497703071676	0.136263782175074	9.51751498241782	5.77632832830893	13.2587016365267	8.05	5.93	10.81	0.676528411632675	1.1146993259004	1.55287024016812	0.688683288732386	1.13472661976785	1.58076995080331	0.703442008794827	1.1589968317161	1.61281815365128	1.00275120211438	8.80991139956051	0.700704309853923	21.5274555313993	0.155161339887688	0.214971945453523	0.134353064885063	0.176416277881741	0.237305800116085	0.155224256038215	0.204036563733411	0.264480609972014	0.181962405164901	0.00268127818118925	0.00275059444710987	0.00310012703623456
139	9.86818893304458	0.13	1.00342356271191	0.589771664233524	1.4170754611903	0.131525995223418	8.9871926321925	5.38155460415224	12.5928306602328	7.86	5.47	9.94	0.644406081048769	1.07615772945481	1.50790937786084	0.656861598845373	1.09695843594312	1.53705527304086	0.671422386863578	1.12070174746855	1.56942163424005	1.00342356271191	8.51649669392592	0.196919572312817	20.6451114304872	0.155161339887688	0.214971945453523	0.134353064885063	0.176416277881741	0.237305800116085	0.155224256038215	0.204036563733411	0.264480609972014	0.181962405164901	0.00268127818118925	0.00275059444710987	0.00310012703623456
139	9.86818893304458	0.13	1.00476207220959	0.600559141805247	1.40896500261393	0.191346096726223	11.2501453016399	7.63924803085476	14.861042572425	7.89	6.03	11.15	0.911713386950886	1.34265938679046	1.77360538663003	0.929147225983218	1.36833380153481	1.8075203770864	0.94759266352208	1.39738865162171	1.84488904713811	1.00476207220959	8.81168524159334	0.49916929951581	21.3623241715241	0.155161339887688	0.214971945453523	0.134353064885063	0.176416277881741	0.237305800116085	0.155224256038215	0.204036563733411	0.264480609972014	0.181962405164901	0.00268127818118925	0.00275059444710987	0.00310012703623456
139	9.86818893304458	0.13	1.00536793235181	0.603760822415678	1.40697504228794	0.144755637491357	9.35913428833592	5.80733425308955	12.9109343235823	8.06	5.9	10.59	0.678961399628227	1.09421821420671	1.50947502878519	0.69108728547877	1.11376036368431	1.53643344188984	0.707520936730286	1.13867284604039	1.57115720008143	1.00536793235181	8.5789017235912	-0.947323546485966	19.7083804927833	0.155161339887688	0.214971945453523	0.134353064885063	0.176416277881741	0.237305800116085	0.155224256038215	0.204036563733411	0.264480609972014	0.181962405164901	0.00268127818118925	0.00275059444710987	0.00310012703623456
139	9.86818893304458	0.13	1.00643404845655	0.594871098765532	1.41799699814757	0.141933682678212	9.97766765791892	6.14737297859198	13.8079623372459	7.12	5.7	9.62	0.807678350591417	1.31092520085597	1.81417205112053	0.8281970996327	1.34422873708244	1.86026037453219	0.850610651730006	1.38285495828056	1.91100178177629	1.00643404845655	8.16864081828939	0.0603321604597259	20.1677036049007	0.155161339887688	0.214971945453523	0.134353064885063	0.176416277881741	0.237305800116085	0.155224256038215	0.204036563733411	0.264480609972014	0.181962405164901	0.00268127818118925	0.00275059444710987	0.00310012703623456
139	9.86818893304458	0.13	1.0074008097575	0.596546881111294	1.4182547384037	0.148752108887651	10.7167043848187	6.71409534993065	14.7193134197068	8.33	6.29	10.69	0.760841709850569	1.21441761892654	1.66799352800252	0.773012727127673	1.23384439013297	1.69467605313827	0.793114678532544	1.2652825695677	1.73965138679686	1.0074008097575	9.19141875869962	0.0973398967123249	21.368273262612	0.155161339887688	0.214971945453523	0.134353064885063	0.176416277881741	0.237305800116085	0.155224256038215	0.204036563733411	0.264480609972014	0.181962405164901	0.00268127818118925	0.00275059444710987	0.00310012703623456
139	9.86818893304458	0.13	1.0086909719089	0.59706581871141	1.42031612510639	0.111077539649452	8.5280317833639	4.7614007017349	12.2946628649929	7.98	5.77	10.99	0.562438536477691	1.00737031300952	1.45230208954134	0.572836667544192	1.02599415875944	1.4791516499747	0.583123645026831	1.04508476656711	1.50521294510703	1.0086909719089	8.83989853069012	1.53787735719685	22.3900929858058	0.155161339887688	0.214971945453523	0.134353064885063	0.176416277881741	0.237305800116085	0.155224256038215	0.204036563733411	0.264480609972014	0.181962405164901	0.00268127818118925	0.00275059444710987	0.00310012703623456
139	9.86818893304458	0.13	1.01307787278789	0.599386516417228	1.42676922915854	0.137401567450688	9.95422648793759	6.06017698375671	13.8482759921185	7.67	5.87	10.11	0.742307712389198	1.21928767306139	1.69626763373358	0.75771612187052	1.24459696653699	1.73147781120346	0.775678453094637	1.27518152197692	1.77361707819878	1.01307787278789	8.42835025326471	0.223047040281088	20.6294447682026	0.155161339887688	0.214971945453523	0.134353064885063	0.176416277881741	0.237305800116085	0.155224256038215	0.204036563733411	0.264480609972014	0.181962405164901	0.00268127818118925	0.00275059444710987	0.00310012703623456
139	9.86818893304458	0.13	1.01504561261308	0.611847953390763	1.4182432718354	0.141204653131263	9.44881239954043	5.81064209161877	13.0869827074621	7.99	6.17	10.78	0.685048410826337	1.11397222827367	1.54289604572101	0.697631805107518	1.13443436138007	1.57123691765262	0.715510515267371	2.29214945991758	1.60781031917443	1.01504561261308	8.84856712301812	-0.30089860638976	20.6069568324142	0.155161339887688	0.214971945453523	0.134353064885063	0.176416277881741	0.237305800116085	0.155224256038215	0.204036563733411	0.264480609972014	0.181962405164901	0.00268127818118925	0.00275059444710987	0.00310012703623456
139	9.86818893304458	0.13	1.01523695861529	0.608856470377169	1.42161744685342	0.176753385947154	10.2688353658213	6.80874247448624	13.7289282571564	7.73	6.08	11.24	0.828525608152614	1.2495689326432	1.67061225713379	0.845376902390878	1.27498378228426	1.70459066217763	0.862435210561166	1.30118947945443	1.7384039425771	1.01523695861529	8.74255477513894	-0.0948005994906175	20.6515404964497	0.155161339887688	0.214971945453523	0.134353064885063	0.176416277881741	0.237305800116085	0.155224256038215	0.204036563733411	0.264480609972014	0.181962405164901	0.00268127818118925	0.00275059444710987	0.00310012703623456
139	9.86818893304458	0.13	1.01710407945414	0.606442414277654	1.42776574463062	0.144062730835779	9.53301978180907	5.90507137187472	13.1609681917434	7.81	5.98	10.45	0.711351790322006	1.14839097817916	1.58543016603632	0.725367986596153	1.17101842295207	1.61666885930798	0.742278739500539	1.19894754795768	1.65489495314249	1.01710407945414	8.52482044921262	-0.380902498711064	20.291055504191	0.155161339887688	0.214971945453523	0.134353064885063	0.176416277881741	0.237305800116085	0.155224256038215	0.204036563733411	0.264480609972014	0.181962405164901	0.00268127818118925	0.00275059444710987	0.00310012703623456
139	9.86818893304458	0.13	1.02764337910082	0.605676476239031	1.4496102819626	0.138071399789807	8.95682344576153	5.46282057863487	12.4508263128882	7.75	5.4	10.14	0.662962105294829	1.08699058350549	1.51101906171616	0.676333324216298	1.10891399201037	1.54149465980443	0.689057198257595	1.13001536682957	1.57003953720198	1.02764337910082	8.36114227625022	0.805719957460452	21.0320261506738	0.155161339887688	0.214971945453523	0.134353064885063	0.176416277881741	0.237305800116085	0.155224256038215	0.204036563733411	0.264480609972014	0.181962405164901	0.00268127818118925	0.00275059444710987	0.00310012703623456
139	9.86818893304458	0.13	1.03238067631805	0.614258156716403	1.4505031959197	0.126101300001717	9.04204209853834	5.32563953481977	12.7584446622569	8.16	6.1	11.14	0.615989485180784	1.04584676090927	1.47570403663776	0.626591524097404	1.06384724359077	1.50110296308413	0.639930180119978	1.08593791273527	1.53254062683566	1.03238067631805	8.81293692120735	0.950056385801643	21.8041332672313	0.155161339887688	0.214971945453523	0.134353064885063	0.176416277881741	0.237305800116085	0.155224256038215	0.204036563733411	0.264480609972014	0.181962405164901	0.00268127818118925	0.00275059444710987	0.00310012703623456
139	9.86818893304458	0.13	1.03950302678015	0.617881613386656	1.46112444017364	0.155933620137725	10.567221741852	6.7286938331024	14.4057496506017	7.71	6.02	10.02	0.820881512675238	1.28917100159195	1.75746049050865	0.837710489321383	1.31560042940056	1.79349036947974	0.861053169079359	1.35093651812264	1.84200957307484	1.03950302678015	8.56335573637793	0.225053034132784	20.7926989247076	0.155161339887688	0.214971945453523	0.134353064885063	0.176416277881741	0.237305800116085	0.155224256038215	0.204036563733411	0.264480609972014	0.181962405164901	0.00268127818118925	0.00275059444710987	0.00310012703623456
139	9.86818893304458	0.13	1.04407254171405	0.629357989108861	1.45878709431924	0.18254452836683	10.9701919456678	7.34569840027929	14.5946854910562	8.03	6.03	10.98	0.862574274325871	1.28818321160451	1.71379214888315	0.878208254485675	1.31153126564676	1.74485427680785	0.897739471558058	1.34049401367845	1.78213446526974	1.04407254171405	8.71023320177383	-0.405583167635532	20.3410856970158	0.155161339887688	0.214971945453523	0.134353064885063	0.176416277881741	0.237305800116085	0.155224256038215	0.204036563733411	0.264480609972014	0.181962405164901	0.00268127818118925	0.00275059444710987	0.00310012703623456
139	9.86818893304458	0.13	1.0553938695712	0.626878190535686	1.48390954860672	0.157689159419265	10.022920294363	6.40619924095726	13.6396413477687	7.83	5.63	10.51	0.769550118275005	1.20401180292285	1.6384734875707	0.78457748602542	1.22752310869579	1.67046873136616	0.800512983926363	1.25136731672776	1.70240372387786	1.0553938695712	8.55526960294818	1.0724724363601	21.575942707171	0.155161339887688	0.214971945453523	0.134353064885063	0.176416277881741	0.237305800116085	0.155224256038215	0.204036563733411	0.264480609972014	0.181962405164901	0.00268127818118925	0.00275059444710987	0.00310012703623456
139	9.86818893304458	0.13	1.056391451279	0.63327362500814	1.47950927754986	0.156035087171257	9.22032780808383	5.87234757611453	12.5683080400531	7.74	5.7	10.24	0.713152194739774	1.11973906982288	1.52632594490599	0.727566681621291	1.14237163584699	1.55717659007269	0.743089998678681	1.16693493038104	1.59438286757382	1.056391451279	8.21639959050368	0.416736307848377	20.5973789708545	0.155161339887688	0.214971945453523	0.134353064885063	0.176416277881741	0.237305800116085	0.155224256038215	0.204036563733411	0.264480609972014	0.181962405164901	0.00268127818118925	0.00275059444710987	0.00310012703623456
139	9.86818893304458	0.13	1.06132399451232	0.640750984337864	1.48189700468678	0.137339853322762	9.31811706442952	5.67196143649057	12.9642726923685	7.8	5.92	10.49	0.684279700706479	1.12416109090138	1.56404248109627	0.697825816892814	1.14641517316304	1.59500452943326	0.713671953452784	1.17388578542813	1.63152031428672	1.06132399451232	8.60881850398209	1.87144338047834	22.5151201889304	0.155161339887688	0.214971945453523	0.134353064885063	0.176416277881741	0.237305800116085	0.155224256038215	0.204036563733411	0.264480609972014	0.181962405164901	0.00268127818118925	0.00275059444710987	0.00310012703623456
139	9.86818893304458	0.13	1.06184076022784	0.629092015166112	1.49458950528956	0.142588541297243	9.35545261865228	5.77364221393682	12.9372630233677	7.52	5.66	10.45	0.720964790263036	1.1682317132054	1.61549863614776	0.736825388703256	1.19393179501039	1.65103820131753	0.751778820057683	1.21938789525503	1.68390124813381	1.06184076022784	8.25584221231464	-0.743410803069789	19.5503810896878	0.155161339887688	0.214971945453523	0.134353064885063	0.176416277881741	0.237305800116085	0.155224256038215	0.204036563733411	0.264480609972014	0.181962405164901	0.00268127818118925	0.00275059444710987	0.00310012703623456
139	9.86818893304458	0.13	1.06710841995646	0.639284097176488	1.49493274273643	0.150086574108986	10.1209789266792	6.36066238844095	13.8812954649175	7.96	6.07	10.51	0.753096434347252	1.19831436984255	1.64353230533784	0.76712671010571	1.22063910846488	1.67415150682405	0.78669087547549	1.25057120330077	1.71653333209052	1.06710841995646	8.58578144494665	-0.0475435090784799	20.6003036329776	0.155161339887688	0.214971945453523	0.134353064885063	0.176416277881741	0.237305800116085	0.155224256038215	0.204036563733411	0.264480609972014	0.181962405164901	0.00268127818118925	0.00275059444710987	0.00310012703623456
139	9.86818893304458	0.13	1.06987979119431	0.642875185401386	1.49688439698724	0.155773645408175	9.81541859988439	6.24781372719198	13.3830234725768	7.48	5.58	9.77	0.783652739886533	1.2311314028867	1.67861006588687	0.801119973594342	1.25857271565791	1.71602545772149	0.820025173781869	1.28891906742849	1.75644562501467	1.06987979119431	8.1011248129754	0.50996699837591	20.5537520661652	0.155161339887688	0.214971945453523	0.134353064885063	0.176416277881741	0.237305800116085	0.155224256038215	0.204036563733411	0.264480609972014	0.181962405164901	0.00268127818118925	0.00275059444710987	0.00310012703623456
139	9.86818893304458	0.13	1.07212047309897	0.648195854225592	1.49604509197234	0.176849948674643	10.7614254782217	7.13655661383254	14.386294342611	8.01	5.57	10.17	0.839538439021861	1.26596492349334	1.69239140796481	0.854847884320221	1.28905049032985	1.72325309633948	0.872582094862081	1.31579291768899	1.76072384215234	1.07212047309897	8.45449567142775	0.397536381356285	20.8117977288023	0.155161339887688	0.214971945453523	0.134353064885063	0.176416277881741	0.237305800116085	0.155224256038215	0.204036563733411	0.264480609972014	0.181962405164901	0.00268127818118925	0.00275059444710987	0.00310012703623456
[truncated: 1,353 more rows]
