# Supplementary material for: Re-expressing coefficients from regression models for inclusion in a meta-analysis
Source: BMC Med Res Methodol. 2024 Jan 8;24:6. doi: 10.1186/s12874-023-02132-y (PMC10773134; doi:10.1186/s12874-023-02132-y)
Supplement: Supplementary file 2 — Additional file 2. [file 12874_2023_2132_MOESM2_ESM.zip › Supp_Files_R1/simdata/simdata_scenario_14.csv]

ex_no	errsd	rsquare	beta	b_low_ci	b_hi_ci	lrsquare	lbeta	lb_low_ci	lb_hi_ci	x_median	x_25	x_75	rbl	rb	rbu	altl	alt	altu	dzl	dz	dzu	observed_beta	xlog	error	ylog	RelBias_rb	RelBias_rbl	RelBias_rbu	RelBias_alt	RelBias_altl	RelBias_altu	RelBias_dz	RelBias_dzl	RelBias_dzu	MC_SE_RelBias_rb	MC_SE_RelBias_alt	MC_SE_RelBias_dz
14	13.6259639633796	0.05	-0.795902780364133	-0.866526455980535	-0.72527910474773	0.0564701544837246	-13.5449232364714	-14.724054214201	-12.3657922587418	16	13.56	18.83	-0.892410485268589	-0.820944513144144	-0.749478541019698	-0.882764908072834	-0.81207137258195	-0.741377837091067	-0.914635026273928	-0.840409686519948	-0.766957315571377	-0.795902780364133	16.4750039328721	-0.0404776785247647	-41.6045349863688	-0.0324672690236704	-0.0312124237589929	-0.033937902988047	-0.0213141719793503	-0.0200728831170638	-0.0227689183023408	-0.0622353875127541	-0.0627048888525502	-0.067525393403549	0.000201943998048935	0.000200271500876348	0.0021137846498858
14	13.6259639633796	0.05	-0.792859835297209	-0.863419741657147	-0.722299928937271	0.0580837983836143	-13.7306528918788	-14.9082235758422	-12.5530822079153	15.99	13.59	18.95	-0.904103968748298	-0.83269060930699	-0.761277249865683	-0.894348096096355	-0.823705333471829	-0.753062570847303	-0.927558040513736	-0.851618275357913	-0.780104970502759	-0.792859835297209	16.5063434502898	-0.0869924714014857	-41.690209681803	-0.0324672690236704	-0.0312124237589929	-0.033937902988047	-0.0213141719793503	-0.0200728831170638	-0.0227689183023408	-0.0622353875127541	-0.0627048888525502	-0.067525393403549	0.000201943998048935	0.000200271500876348	0.0021137846498858
14	13.6259639633796	0.05	-0.787689915162269	-0.857667632305114	-0.717712198019424	0.0555214535526292	-13.3322372994902	-14.5033153415168	-12.1611592574635	15.99	13.51	19.02	-0.879686859221829	-0.808656067955428	-0.737625276689027	-0.870198657328593	-0.799933996056186	-0.729669334783778	-0.901225088715683	-0.826345552387438	-0.757158847768923	-0.787689915162269	16.5232346410599	0.00805395507071277	-41.5947203886092	-0.0324672690236704	-0.0312124237589929	-0.033937902988047	-0.0213141719793503	-0.0200728831170638	-0.0227689183023408	-0.0622353875127541	-0.0627048888525502	-0.067525393403549	0.000201943998048935	0.000200271500876348	0.0021137846498858
14	13.6259639633796	0.05	-0.785176288669132	-0.854509914847753	-0.715842662490511	0.0545098285796003	-13.1374586202218	-14.3027100115444	-11.9722072288991	16.1	13.53	18.99	-0.861866403394799	-0.791649568621569	-0.72143273384834	-0.852400248401476	-0.782954627633672	-0.713509006865868	-0.881802865039827	-0.811807417189907	-0.737932552028075	-0.785176288669132	16.5570859545529	0.0733364411827729	-41.5625729057264	-0.0324672690236704	-0.0312124237589929	-0.033937902988047	-0.0213141719793503	-0.0200728831170638	-0.0227689183023408	-0.0622353875127541	-0.0627048888525502	-0.067525393403549	0.000201943998048935	0.000200271500876348	0.0021137846498858
14	13.6259639633796	0.05	-0.778639562580711	-0.848779424977679	-0.708499700183742	0.0542052235627963	-13.2599106914636	-14.4395131049413	-12.080308277986	15.96	13.46	18.8	-0.877649194601209	-0.80595168647789	-0.734254178354571	-0.868238611099969	-0.797309878691566	-0.726381146283164	-0.8977323460341	-0.827054546933049	-0.751065749690437	-0.778639562580711	16.4772948506511	0.130823055562496	-41.4278693774759	-0.0324672690236704	-0.0312124237589929	-0.033937902988047	-0.0213141719793503	-0.0200728831170638	-0.0227689183023408	-0.0622353875127541	-0.0627048888525502	-0.067525393403549	0.000201943998048935	0.000200271500876348	0.0021137846498858
14	13.6259639633796	0.05	-0.77768681647675	-0.847445134383388	-0.707928498570111	0.0556832243665485	-13.3536066748512	-14.5247563782597	-12.1824569714426	15.97	13.54	18.85	-0.882111847641814	-0.810986039963196	-0.739860232284577	-0.872631610467877	-0.802270206450522	-0.731908802433167	-0.90125803591936	-0.830575212125487	-0.76000143037191	-0.77768681647675	16.4859898186043	0.215670039428077	-41.3685747994779	-0.0324672690236704	-0.0312124237589929	-0.033937902988047	-0.0213141719793503	-0.0200728831170638	-0.0227689183023408	-0.0622353875127541	-0.0627048888525502	-0.067525393403549	0.000201943998048935	0.000200271500876348	0.0021137846498858
14	13.6259639633796	0.05	-0.761585429138973	-0.829799303221136	-0.69337155505681	0.0563435838725785	-13.1779194284063	-14.326466318881	-12.0293725379315	16.01	13.56	19.04	-0.8677689260587	-0.798200249492463	-0.728631572926225	-0.858373219909708	-0.789557793226662	-0.720742366543616	-0.889298168521692	-0.81807965468004	-0.745559169465598	-0.761585429138973	16.562332729244	0.137709030597459	-41.5017169378564	-0.0324672690236704	-0.0312124237589929	-0.033937902988047	-0.0213141719793503	-0.0200728831170638	-0.0227689183023408	-0.0622353875127541	-0.0627048888525502	-0.067525393403549	0.000201943998048935	0.000200271500876348	0.0021137846498858
14	13.6259639633796	0.06	-0.884236078822294	-0.95567384656792	-0.812798311076668	0.0669820710467434	-15.011569200474	-16.2047574542449	-13.8183809467031	16	13.53	18.93	-0.982601339241088	-0.910250464540713	-0.837899589840338	-0.971994476182962	-0.900424605730633	-0.828854735278304	-1.00504143233444	-0.933189745994838	-0.857858017451943	-0.884236078822294	16.4945181613969	0.261040837819258	-41.3248262312406	-0.0324672690236704	-0.0312124237589929	-0.033937902988047	-0.0213141719793503	-0.0200728831170638	-0.0227689183023408	-0.0622353875127541	-0.0627048888525502	-0.067525393403549	0.000201943998048935	0.000200271500876348	0.0021137846498858
14	13.6259639633796	0.06	-0.879996943920278	-0.951105131451063	-0.808888756389493	0.0679643127915344	-15.2434715923786	-16.4456719683129	-14.0412712164442	16.1	13.69	19.07	-0.990726562286138	-0.918303140006805	-0.845879717727472	-0.97983689563063	-0.908209522389139	-0.836582149147649	-1.01649692719742	-0.941458005739674	-0.867929582965312	-0.879996943920278	16.6300688843628	-0.00484873599450584	-41.7258609531522	-0.0324672690236704	-0.0312124237589929	-0.033937902988047	-0.0213141719793503	-0.0200728831170638	-0.0227689183023408	-0.0622353875127541	-0.0627048888525502	-0.067525393403549	0.000201943998048935	0.000200271500876348	0.0021137846498858
14	13.6259639633796	0.06	-0.877426823629982	-0.948503077929334	-0.80635056933063	0.0676122192606919	-14.9111992620111	-16.0904751877926	-13.7319233362295	16	13.54	18.82	-0.975542165606815	-0.904044377191113	-0.832546588775411	-0.965007581911874	-0.894281876408242	-0.823556170904609	-0.999530139055388	-0.927913329508487	-0.852865157490182	-0.877426823629982	16.4475829414146	-0.0960244845943879	-41.6476162001702	-0.0324672690236704	-0.0312124237589929	-0.033937902988047	-0.0213141719793503	-0.0200728831170638	-0.0227689183023408	-0.0622353875127541	-0.0627048888525502	-0.067525393403549	0.000201943998048935	0.000200271500876348	0.0021137846498858
14	13.6259639633796	0.06	-0.876985737567351	-0.948583614829047	-0.805387860305654	0.0647325367579158	-14.6220438619655	-15.8057171579805	-13.4383705659506	16.02	13.53	18.88	-0.95703003610641	-0.885359077686697	-0.813688119266983	-0.946657617868905	-0.875763438785435	-0.804869259701965	-0.98087571689221	-0.905310870814495	-0.832685819905596	-0.876985737567351	16.4535593562723	-0.196619734651617	-41.7490571809053	-0.0324672690236704	-0.0312124237589929	-0.033937902988047	-0.0213141719793503	-0.0200728831170638	-0.0227689183023408	-0.0622353875127541	-0.0627048888525502	-0.067525393403549	0.000201943998048935	0.000200271500876348	0.0021137846498858
14	13.6259639633796	0.06	-0.87639872292856	-0.947558199349316	-0.805239246507804	0.0662172082830994	-15.0150806331111	-16.2159128646211	-13.8142484016011	15.98	13.57	18.85	-0.984533977178507	-0.911626571799433	-0.838719166420358	-0.973944357329303	-0.90182114195794	-0.829697926586578	-1.00934318774435	-0.934595499561172	-0.858702539896318	-0.87639872292856	16.5160140400239	0.15341533581522	-41.4587462848382	-0.0324672690236704	-0.0312124237589929	-0.033937902988047	-0.0213141719793503	-0.0200728831170638	-0.0227689183023408	-0.0622353875127541	-0.0627048888525502	-0.067525393403549	0.000201943998048935	0.000200271500876348	0.0021137846498858
14	13.6259639633796	0.06	-0.872324068236871	-0.943295646320282	-0.80135249015346	0.0664872955032775	-14.8279307730068	-16.0112134327744	-13.6446481132393	16.02	13.57	18.86	-0.969433419011978	-0.897789020582566	-0.826144622153154	-0.958925381425725	-0.888057562405251	-0.817189743384776	-0.992139998357137	-0.919120793349269	-0.848198211522627	-0.872324068236871	16.5042292726864	-0.0911950980627264	-41.6824858023304	-0.0324672690236704	-0.0312124237589929	-0.033937902988047	-0.0213141719793503	-0.0200728831170638	-0.0227689183023408	-0.0622353875127541	-0.0627048888525502	-0.067525393403549	0.000201943998048935	0.000200271500876348	0.0021137846498858
14	13.6259639633796	0.06	-0.872035731861107	-0.943347995534191	-0.800723468188023	0.0641220974786015	-14.6573317153217	-15.8498850771788	-13.4647783534646	16.02	13.58	18.88	-0.959578046434888	-0.887378909364309	-0.815179772293729	-0.949174191393704	-0.877757845633296	-0.806341499872888	-0.983296684184497	-0.91009621488783	-0.833519412699414	-0.872035731861107	16.5253180444089	0.0597985850612256	-41.5625103449753	-0.0324672690236704	-0.0312124237589929	-0.033937902988047	-0.0213141719793503	-0.0200728831170638	-0.0227689183023408	-0.0622353875127541	-0.0627048888525502	-0.067525393403549	0.000201943998048935	0.000200271500876348	0.0021137846498858
14	13.6259639633796	0.06	-0.87200607155232	-0.94332520783639	-0.80068693526825	0.0653404229590215	-14.6833515634475	-15.8660611705225	-13.5006419563725	15.96	13.52	18.91	-0.964456846771028	-0.892562986913446	-0.820669127055864	-0.954118522267866	-0.882995315919024	-0.811872109570183	-0.987031232685943	-0.91385991002321	-0.840715245997368	-0.87200607155232	16.4543322127086	-0.00590886461379464	-41.5557364665209	-0.0324672690236704	-0.0312124237589929	-0.033937902988047	-0.0213141719793503	-0.0200728831170638	-0.0227689183023408	-0.0622353875127541	-0.0627048888525502	-0.067525393403549	0.000201943998048935	0.000200271500876348	0.0021137846498858
14	13.6259639633796	0.06	-0.871732459799135	-0.943034650751438	-0.800430268846832	0.0664621755737496	-14.856233530142	-16.0420147514328	-13.6704523088513	15.98	13.52	18.78	-0.973428118601432	-0.901475012885025	-0.829521907168618	-0.962941345502625	-0.891763392957761	-0.820585440412896	-0.996999127986514	-0.921248861227014	-0.850127156127436	-0.871732459799135	16.4351915381408	-0.0851969714620769	-41.6205170279025	-0.0324672690236704	-0.0312124237589929	-0.033937902988047	-0.0213141719793503	-0.0200728831170638	-0.0227689183023408	-0.0622353875127541	-0.0627048888525502	-0.067525393403549	0.000201943998048935	0.000200271500876348	0.0021137846498858
14	13.6259639633796	0.06	-0.871711464274341	-0.943639216714247	-0.799783711834436	0.0654026389173436	-14.8237812572334	-16.0171943687279	-13.6303681457389	15.98	13.49	18.89	-0.972412703394323	-0.899959935244094	-0.827507167093865	-0.961951752925763	-0.890278411881211	-0.818605070836658	-0.991326496336183	-0.922315052462528	-0.849159959531857	-0.871711464274341	16.4293863029762	-0.210353491234123	-41.7447801142567	-0.0324672690236704	-0.0312124237589929	-0.033937902988047	-0.0213141719793503	-0.0200728831170638	-0.0227689183023408	-0.0622353875127541	-0.0627048888525502	-0.067525393403549	0.000201943998048935	0.000200271500876348	0.0021137846498858
14	13.6259639633796	0.06	-0.869127594047695	-0.939541549904656	-0.798713638190735	0.0664742138235785	-14.7443819089019	-15.9211213059302	-13.5676425118736	15.95	13.49	18.9	-0.968041154544471	-0.896492666054975	-0.824944177565478	-0.95767161924036	-0.886889549176222	-0.816107479112083	-0.988533039606482	-0.917141129087944	-0.84600429708055	-0.869127594047695	16.476359849684	0.174052132507911	-41.3920683459373	-0.0324672690236704	-0.0312124237589929	-0.033937902988047	-0.0213141719793503	-0.0200728831170638	-0.0227689183023408	-0.0622353875127541	-0.0627048888525502	-0.067525393403549	0.000201943998048935	0.000200271500876348	0.0021137846498858
14	13.6259639633796	0.06	-0.8689436076445	-0.940276334890099	-0.7976108803989	0.066193713560832	-14.8986276498335	-16.090372976804	-13.7068823228631	15.99	13.52	18.9	-0.975801882792107	-0.903528397550782	-0.831254912309456	-0.9652725512446	-0.893778928700426	-0.822285306156252	-1.00105037036144	-0.924435891547533	-0.853010378845764	-0.8689436076445	16.486223989995	0.106894269223381	-41.4778905290675	-0.0324672690236704	-0.0312124237589929	-0.033937902988047	-0.0213141719793503	-0.0200728831170638	-0.0227689183023408	-0.0622353875127541	-0.0627048888525502	-0.067525393403549	0.000201943998048935	0.000200271500876348	0.0021137846498858
14	13.6259639633796	0.06	-0.868905796477344	-0.939753372787145	-0.798058220167543	0.0651741763946818	-14.5932517704287	-15.7703069361335	-13.416196604724	15.94	13.46	18.78	-0.959531436725744	-0.887914477155581	-0.816297517585418	-0.949273125954979	-0.878421820327573	-0.807570514700166	-0.984453700092112	-0.909038259477163	-0.837520322698273	-0.868905796477344	16.4038229710648	0.0276047812160747	-41.4775152815314	-0.0324672690236704	-0.0312124237589929	-0.033937902988047	-0.0213141719793503	-0.0200728831170638	-0.0227689183023408	-0.0622353875127541	-0.0627048888525502	-0.067525393403549	0.000201943998048935	0.000200271500876348	0.0021137846498858
14	13.6259639633796	0.06	-0.868903254774514	-0.939576621118604	-0.798229888430425	0.0655845632186297	-14.5999940501957	-15.7736452136615	-13.4263428867298	15.88	13.54	18.77	-0.963422650747055	-0.891738388825192	-0.820054126903329	-0.953235304586127	-0.88230904061036	-0.811382776634593	-0.988757639291569	-0.914805831816412	-0.841466452727648	-0.868903254774514	16.4098392246701	-0.358520094822275	-41.8678976677247	-0.0324672690236704	-0.0312124237589929	-0.033937902988047	-0.0213141719793503	-0.0200728831170638	-0.0227689183023408	-0.0622353875127541	-0.0627048888525502	-0.067525393403549	0.000201943998048935	0.000200271500876348	0.0021137846498858
14	13.6259639633796	0.06	-0.86872737199978	-0.939658605366691	-0.79779613863287	0.0651722189805406	-14.6954838552148	-15.880803845802	-13.5101638646277	15.96	13.51	18.88	-0.965376553576125	-0.893322258434107	-0.82126796329209	-0.955029085354999	-0.883747110119049	-0.812465134883099	-0.988590864234434	-0.916020765052372	-0.841617696284069	-0.86872737199978	16.4667400169703	0.228611908533184	-41.334744279486	-0.0324672690236704	-0.0312124237589929	-0.033937902988047	-0.0213141719793503	-0.0200728831170638	-0.0227689183023408	-0.0622353875127541	-0.0627048888525502	-0.067525393403549	0.000201943998048935	0.000200271500876348	0.0021137846498858
14	13.6259639633796	0.06	-0.868060243962906	-0.93937821721332	-0.796742270712491	0.0635355350637917	-14.6102997774479	-15.8048752685431	-13.4157242863527	15.91	13.54	18.83	-0.963554436897969	-0.890726369918834	-0.817898302939699	-0.953311598629873	-0.88125771324638	-0.809203827862887	-0.993424703865476	-0.911803352931869	-0.837795782158251	-0.868060243962906	16.4536638950794	0.00828753870585903	-41.5545680330519	-0.0324672690236704	-0.0312124237589929	-0.033937902988047	-0.0213141719793503	-0.0200728831170638	-0.0227689183023408	-0.0622353875127541	-0.0627048888525502	-0.067525393403549	0.000201943998048935	0.000200271500876348	0.0021137846498858
14	13.6259639633796	0.06	-0.867950280422147	-0.9381118643988	-0.797788696445494	0.0667243662417605	-14.644315157008	-15.8107190740538	-13.4779112399623	15.93	13.45	18.91	-0.962543062179913	-0.891533388755615	-0.820523715331318	-0.952269369796096	-0.882017617310301	-0.811765864824506	-0.984693027932799	-0.913440454694379	-0.837084782256901	-0.867950280422147	16.4412161087481	-0.0448990366623263	-41.5695516996005	-0.0324672690236704	-0.0312124237589929	-0.033937902988047	-0.0213141719793503	-0.0200728831170638	-0.0227689183023408	-0.0622353875127541	-0.0627048888525502	-0.067525393403549	0.000201943998048935	0.000200271500876348	0.0021137846498858
14	13.6259639633796	0.06	-0.867753664335994	-0.937850612562285	-0.797656716109703	0.0670876485937289	-14.760474011372	-15.9327142060223	-13.5882338167218	16.02	13.53	18.85	-0.964875299116187	-0.893885159343162	-0.822895019570138	-0.95442256162166	-0.88420147593928	-0.8139803902569	-0.989930675418595	-0.91600662954326	-0.84476275743073	-0.867753664335994	16.4987638471181	0.0693052862521858	-41.5146974218438	-0.0324672690236704	-0.0312124237589929	-0.033937902988047	-0.0213141719793503	-0.0200728831170638	-0.0227689183023408	-0.0622353875127541	-0.0627048888525502	-0.067525393403549	0.000201943998048935	0.000200271500876348	0.0021137846498858
14	13.6259639633796	0.06	-0.867739009145564	-0.938019635584603	-0.797458382706525	0.0668578336774654	-14.8006458680704	-15.9782398901726	-13.6230518459683	16.08	13.64	18.96	-0.963831971805104	-0.892797691677247	-0.82176341154939	-0.95327602248015	-0.883019714325935	-0.81276340617172	-0.986546000805628	-0.916931040479653	-0.840755775240702	-0.867739009145564	16.5790759163264	0.0673497441423536	-41.5954022780174	-0.0324672690236704	-0.0312124237589929	-0.033937902988047	-0.0213141719793503	-0.0200728831170638	-0.0227689183023408	-0.0622353875127541	-0.0627048888525502	-0.067525393403549	0.000201943998048935	0.000200271500876348	0.0021137846498858
14	13.6259639633796	0.06	-0.867709227545345	-0.938806587003702	-0.796611868086988	0.066183564201401	-14.8206146122372	-16.0062169939422	-13.6350122305322	15.99	13.5	18.96	-0.970762550194631	-0.898856840555912	-0.826951130917192	-0.960289543991962	-0.889159584244812	-0.818029624497662	-0.99350362962215	-0.921005565302683	-0.847709471679669	-0.867709227545345	16.4759775967023	-0.0704101036075609	-41.6463549755221	-0.0324672690236704	-0.0312124237589929	-0.033937902988047	-0.0213141719793503	-0.0200728831170638	-0.0227689183023408	-0.0622353875127541	-0.0627048888525502	-0.067525393403549	0.000201943998048935	0.000200271500876348	0.0021137846498858
14	13.6259639633796	0.06	-0.867253820951654	-0.937939325822474	-0.796568316080834	0.0648379433587849	-14.5422823775855	-15.7184753077082	-13.3660894474628	15.97	13.51	18.88	-0.954621400908197	-0.88318833117901	-0.811755261449822	-0.944362285577783	-0.8736968920185	-0.803031498459216	-0.979892753573443	-0.905185921265428	-0.834585692450998	-0.867253820951654	16.4317296560848	-0.0666624152554527	-41.6018530528384	-0.0324672690236704	-0.0312124237589929	-0.033937902988047	-0.0213141719793503	-0.0200728831170638	-0.0227689183023408	-0.0622353875127541	-0.0627048888525502	-0.067525393403549	0.000201943998048935	0.000200271500876348	0.0021137846498858
14	13.6259639633796	0.06	-0.86594602340878	-0.937127094637819	-0.794764952179742	0.0651867364623891	-14.7159115128515	-15.9027377782736	-13.5290852474294	15.98	13.54	18.87	-0.965227646811946	-0.89319240738839	-0.821157167964833	-0.954836824403918	-0.883577055287747	-0.812317286171576	-0.98852112916284	-0.915694591751012	-0.841912444975254	-0.86594602340878	16.454329307011	0.0546054120485348	-41.502264612218	-0.0324672690236704	-0.0312124237589929	-0.033937902988047	-0.0213141719793503	-0.0200728831170638	-0.0227689183023408	-0.0622353875127541	-0.0627048888525502	-0.067525393403549	0.000201943998048935	0.000200271500876348	0.0021137846498858
14	13.6259639633796	0.06	-0.865867273139221	-0.936114033910585	-0.795620512367858	0.0655513350658233	-14.5933204435404	-15.7667532882912	-13.4198875987895	16.01	13.51	18.96	-0.955075974796853	-0.883994915965842	-0.812913857134832	-0.944736996658741	-0.874425411181349	-0.804113825703958	-0.979854007551276	-0.904294035323122	-0.833631240101545	-0.865867273139221	16.516220810235	0.0412733803066315	-41.54787619163	-0.0324672690236704	-0.0312124237589929	-0.033937902988047	-0.0213141719793503	-0.0200728831170638	-0.0227689183023408	-0.0622353875127541	-0.0627048888525502	-0.067525393403549	0.000201943998048935	0.000200271500876348	0.0021137846498858
14	13.6259639633796	0.06	-0.86540946387067	-0.935846249925858	-0.794972677815481	0.0662958137675122	-14.7416510614653	-15.9198670043663	-13.5634351185643	16	13.54	18.86	-0.965254213916178	-0.893816562868186	-0.822378911820193	-0.954832416206053	-0.884166073625172	-0.813499731044291	-0.989070453678177	-0.918429696088416	-0.843809134628598	-0.86540946387067	16.4871809814244	0.162925643254909	-41.4221091283912	-0.0324672690236704	-0.0312124237589929	-0.033937902988047	-0.0213141719793503	-0.0200728831170638	-0.0227689183023408	-0.0622353875127541	-0.0627048888525502	-0.067525393403549	0.000201943998048935	0.000200271500876348	0.0021137846498858
14	13.6259639633796	0.06	-0.865328871070416	-0.935534029022115	-0.795123713118717	0.06691819970037	-14.7980859705666	-15.9749070770334	-13.6212648640998	16.03	13.59	18.99	-0.966949074398883	-0.895716980581755	-0.824484886764627	-0.956459314349872	-0.885999968127952	-0.815540621906032	-0.991621529765035	-0.917418058495137	-0.84211894346272	-0.865328871070416	16.5536056412821	-0.125018754153562	-41.7515395912719	-0.0324672690236704	-0.0312124237589929	-0.033937902988047	-0.0213141719793503	-0.0200728831170638	-0.0227689183023408	-0.0622353875127541	-0.0627048888525502	-0.067525393403549	0.000201943998048935	0.000200271500876348	0.0021137846498858
14	13.6259639633796	0.06	-0.864897495802505	-0.934771874278738	-0.795023117326272	0.0687133267095956	-14.9345673367348	-16.1054975705719	-13.7636371028977	15.98	13.58	18.97	-0.977826572725229	-0.906734904030349	-0.835643235335468	-0.967308987016915	-0.896981986351623	-0.826654985686332	-0.999706618884687	-0.930625948614515	-0.856916897679175	-0.864897495802505	16.5340100989614	0.0729280688570965	-41.5401741368105	-0.0324672690236704	-0.0312124237589929	-0.033937902988047	-0.0213141719793503	-0.0200728831170638	-0.0227689183023408	-0.0622353875127541	-0.0627048888525502	-0.067525393403549	0.000201943998048935	0.000200271500876348	0.0021137846498858
14	13.6259639633796	0.06	-0.864864802047282	-0.935427417939384	-0.794302186155179	0.0673384344281584	-14.7362669322492	-15.9042463242401	-13.5682875402582	16.05	13.5	18.82	-0.961010689085004	-0.890435783650877	-0.819860878216749	-0.950535202735469	-0.880729598274672	-0.810923993813876	-0.985098581243119	-0.911432121945124	-0.838365828534421	-0.864864802047282	16.4293000098344	0.0174112066267456	-41.503500433268	-0.0324672690236704	-0.0312124237589929	-0.033937902988047	-0.0213141719793503	-0.0200728831170638	-0.0227689183023408	-0.0622353875127541	-0.0627048888525502	-0.067525393403549	0.000201943998048935	0.000200271500876348	0.0021137846498858
14	13.6259639633796	0.06	-0.864007974487382	-0.934547232938883	-0.793468716035881	0.0650209548854405	-14.5315784833117	-15.7051355876223	-13.3580213790011	15.96	13.53	18.91	-0.954601817920083	-0.883269753388857	-0.811937688857631	-0.944366922356511	-0.873799654431688	-0.803232386506865	-0.977183979894075	-0.905552315014313	-0.832478360351327	-0.864007974487382	16.4691454334971	-0.0516174086589474	-41.611206009204	-0.0324672690236704	-0.0312124237589929	-0.033937902988047	-0.0213141719793503	-0.0200728831170638	-0.0227689183023408	-0.0622353875127541	-0.0627048888525502	-0.067525393403549	0.000201943998048935	0.000200271500876348	0.0021137846498858
14	13.6259639633796	0.06	-0.863968526928027	-0.934129196580669	-0.793807857275384	0.0671020562448232	-14.6962568354075	-15.8632627432974	-13.5292509275175	15.99	13.45	18.96	-0.962341453114636	-0.891545288456349	-0.820749123798062	-0.951966842631537	-0.88193390253315	-0.811900962434763	-0.984676726993237	-0.912685584363802	-0.841284207574036	-0.863968526928027	16.4602538055115	0.0514486791781466	-41.4958454732193	-0.0324672690236704	-0.0312124237589929	-0.033937902988047	-0.0213141719793503	-0.0200728831170638	-0.0227689183023408	-0.0622353875127541	-0.0627048888525502	-0.067525393403549	0.000201943998048935	0.000200271500876348	0.0021137846498858
14	13.6259639633796	0.06	-0.863918168923027	-0.935395888056235	-0.79244044978982	0.064155306923241	-14.6927447095972	-15.8878487041666	-13.4976407150277	15.99	13.5	18.87	-0.964054499655998	-0.891537105704518	-0.819019711753039	-0.953668137828318	-0.881932019097948	-0.810195900367577	-0.989776804762834	-0.911944215935378	-0.839045130426151	-0.863918168923027	16.4635075203698	0.0368709098747369	-41.5266944602833	-0.0324672690236704	-0.0312124237589929	-0.033937902988047	-0.0213141719793503	-0.0200728831170638	-0.0227689183023408	-0.0622353875127541	-0.0627048888525502	-0.067525393403549	0.000201943998048935	0.000200271500876348	0.0021137846498858
14	13.6259639633796	0.06	-0.863796905108444	-0.934444134280463	-0.793149675936424	0.0659001293038681	-14.7662599504963	-15.9502313189063	-13.5822885820862	15.94	13.49	18.89	-0.970799303578762	-0.898737741778887	-0.826676179979012	-0.960430276097804	-0.889138397910051	-0.817846519722297	-0.992947310327427	-0.920485092790762	-0.847617917932252	-0.863796905108444	16.4568768300213	-0.149122165398008	-41.6927848200668	-0.0324672690236704	-0.0312124237589929	-0.033937902988047	-0.0213141719793503	-0.0200728831170638	-0.0227689183023408	-0.0622353875127541	-0.0627048888525502	-0.067525393403549	0.000201943998048935	0.000200271500876348	0.0021137846498858
14	13.6259639633796	0.06	-0.863771780407616	-0.933896299518791	-0.793647261296442	0.0685825790831317	-14.9575811654845	-16.1315155082676	-13.7836468227014	16	13.48	18.91	-0.977758252116432	-0.906604119666149	-0.835449987215865	-0.96719149716544	-0.896806336267915	-0.82642117537039	-1.00238606775032	-0.929455153641958	-0.856609727856787	-0.863771780407616	16.4883495086245	-0.104234795886619	-41.6767068249777	-0.0324672690236704	-0.0312124237589929	-0.033937902988047	-0.0213141719793503	-0.0200728831170638	-0.0227689183023408	-0.0622353875127541	-0.0627048888525502	-0.067525393403549	0.000201943998048935	0.000200271500876348	0.0021137846498858
14	13.6259639633796	0.06	-0.863649387456201	-0.935387231294572	-0.791911543617829	0.0628626074454312	-14.6251730756816	-15.8277797786354	-13.4225663727279	16.05	13.5	18.96	-0.95651725993103	-0.88384035360733	-0.81116344728363	-0.946094589417338	-0.87420960549828	-0.802324621579223	-0.982690560476544	-0.906148532743716	-0.833239048736758	-0.863649387456201	16.519768941868	-0.0906554748210197	-41.7015712814016	-0.0324672690236704	-0.0312124237589929	-0.033937902988047	-0.0213141719793503	-0.0200728831170638	-0.0227689183023408	-0.0622353875127541	-0.0627048888525502	-0.067525393403549	0.000201943998048935	0.000200271500876348	0.0021137846498858
14	13.6259639633796	0.06	-0.863536283302236	-0.933518318600812	-0.79355424800366	0.0654679990003112	-14.7190017094166	-15.9033462945124	-13.5346571243208	16.11	13.67	18.99	-0.957813509149871	-0.886483788845364	-0.815154068540857	-0.94727832800718	-0.876733177472348	-0.806188026937517	-0.982031669118813	-0.910799058829533	-0.834132850769239	-0.863536283302236	16.6033367594837	-0.136791669811715	-41.824484816878	-0.0324672690236704	-0.0312124237589929	-0.033937902988047	-0.0213141719793503	-0.0200728831170638	-0.0227689183023408	-0.0622353875127541	-0.0627048888525502	-0.067525393403549	0.000201943998048935	0.000200271500876348	0.0021137846498858
14	13.6259639633796	0.06	-0.862809121265575	-0.933100948842875	-0.792517293688275	0.0666700131384222	-14.7556876552151	-15.9314754856119	-13.5798998248183	16.02	13.53	18.97	-0.964549174915211	-0.893362725002969	-0.822176275090728	-0.954092375412284	-0.883677666799933	-0.813262958187582	-0.988027660828531	-0.915267060738389	-0.843088121256754	-0.862809121265575	16.5172043934665	-0.0136356309705403	-41.61735872598	-0.0324672690236704	-0.0312124237589929	-0.033937902988047	-0.0213141719793503	-0.0200728831170638	-0.0227689183023408	-0.0622353875127541	-0.0627048888525502	-0.067525393403549	0.000201943998048935	0.000200271500876348	0.0021137846498858
14	13.6259639633796	0.06	-0.862561197770606	-0.93308348505204	-0.792038910489171	0.0662458237215036	-14.7609307167674	-15.9411642123975	-13.5806972211373	16.08	13.55	18.93	-0.961807535987513	-0.890598341025509	-0.819389146063504	-0.951280148263775	-0.880850367869458	-0.810420587475141	-0.983787888719833	-0.91285201099325	-0.838967609014011	-0.862561197770606	16.5416278996724	-0.00362529589909119	-41.6384545064256	-0.0324672690236704	-0.0312124237589929	-0.033937902988047	-0.0213141719793503	-0.0200728831170638	-0.0227689183023408	-0.0622353875127541	-0.0627048888525502	-0.067525393403549	0.000201943998048935	0.000200271500876348	0.0021137846498858
14	13.6259639633796	0.06	-0.86254775326444	-0.932404415934817	-0.792691090594062	0.0667040710021235	-14.6209271955969	-15.7856580977128	-13.4561962934811	16.02	13.47	18.94	-0.955822553232725	-0.885298026615067	-0.81477349999741	-0.945463436182557	-0.875703247907481	-0.805943059632404	-0.978192620162944	-0.905216582893911	-0.833725003585475	-0.86254775326444	16.4911724081254	-0.12073666581005	-41.6981772223622	-0.0324672690236704	-0.0312124237589929	-0.033937902988047	-0.0213141719793503	-0.0200728831170638	-0.0227689183023408	-0.0622353875127541	-0.0627048888525502	-0.067525393403549	0.000201943998048935	0.000200271500876348	0.0021137846498858
14	13.6259639633796	0.06	-0.862371205497603	-0.932295411926435	-0.792446999068772	0.0668003480804546	-14.6344735569634	-15.7993830742421	-13.4695640396847	16.02	13.52	18.92	-0.956804140026596	-0.886257698836385	-0.815711257646175	-0.946438939019468	-0.876656737878692	-0.806874536737917	-0.980430941466226	-0.908916133802674	-0.836162061553003	-0.862371205497603	16.4937608709839	0.142553753394819	-41.4330431709508	-0.0324672690236704	-0.0312124237589929	-0.033937902988047	-0.0213141719793503	-0.0200728831170638	-0.0227689183023408	-0.0622353875127541	-0.0627048888525502	-0.067525393403549	0.000201943998048935	0.000200271500876348	0.0021137846498858
14	13.6259639633796	0.06	-0.862340961017037	-0.932927417153721	-0.791754504880352	0.0668848301909044	-14.8145560342503	-15.993001851838	-13.6361102166626	15.95	13.5	18.88	-0.972761817764967	-0.901083773438197	-0.829405729111428	-0.962352357143698	-0.891441334883588	-0.820530312623477	-0.995361846109333	-0.923169120739701	-0.851558197190527	-0.862340961017037	16.472674412335	0.0212988893064126	-41.5446986008422	-0.0324672690236704	-0.0312124237589929	-0.033937902988047	-0.0213141719793503	-0.0200728831170638	-0.0227689183023408	-0.0622353875127541	-0.0627048888525502	-0.067525393403549	0.000201943998048935	0.000200271500876348	0.0021137846498858
14	13.6259639633796	0.06	-0.862169291870007	-0.932366841741707	-0.791971741998307	0.0649180987906185	-14.5089493140601	-15.6816712823581	-13.3362273457622	15.95	13.57	18.82	-0.953313166949728	-0.882021576058685	-0.810729985167643	-0.943096266611058	-0.872568725881464	-0.80204118515187	-0.978085695334042	-0.903768599601079	-0.83197687901097	-0.862169291870007	16.4641134048845	0.00187866770027978	-41.5613234876945	-0.0324672690236704	-0.0312124237589929	-0.033937902988047	-0.0213141719793503	-0.0200728831170638	-0.0227689183023408	-0.0622353875127541	-0.0627048888525502	-0.067525393403549	0.000201943998048935	0.000200271500876348	0.0021137846498858
14	13.6259639633796	0.06	-0.862168900210709	-0.93204683931496	-0.792290961106459	0.0672503466622049	-14.7551319806102	-15.925427523016	-13.5848364382044	16.02	13.63	18.92	-0.964427827588168	-0.893555909960378	-0.822683992332588	-0.953979750258068	-0.883875619762426	-0.813771489266784	-0.989145286724402	-0.916234272547458	-0.841383175469577	-0.862168900210709	16.5294517367434	-0.00745636974800875	-41.6305978755151	-0.0324672690236704	-0.0312124237589929	-0.033937902988047	-0.0213141719793503	-0.0200728831170638	-0.0227689183023408	-0.0622353875127541	-0.0627048888525502	-0.067525393403549	0.000201943998048935	0.000200271500876348	0.0021137846498858
14	13.6259639633796	0.06	-0.861789275426063	-0.931472134214365	-0.792106416637761	0.0672029917214588	-14.6964356425817	-15.8625159299897	-13.5303553551736	16.02	13.51	18.95	-0.960574833860893	-0.889961358464611	-0.819347883068329	-0.950167192914362	-0.8803188007495	-0.810470408584638	-0.982678842331314	-0.910400663578788	-0.840347948838051	-0.861789275426063	16.5162091280959	0.0839964471677672	-41.5247445920182	-0.0324672690236704	-0.0312124237589929	-0.033937902988047	-0.0213141719793503	-0.0200728831170638	-0.0227689183023408	-0.0622353875127541	-0.0627048888525502	-0.067525393403549	0.000201943998048935	0.000200271500876348	0.0021137846498858
14	13.6259639633796	0.06	-0.861772015034574	-0.932498444402453	-0.791045585666694	0.0658498747981297	-14.6161142778195	-15.7885254794823	-13.4437030761567	15.97	13.51	18.85	-0.958653111282867	-0.887466245375882	-0.816279379468897	-0.948343914818112	-0.877922580653222	-0.807501246488333	-0.980046884340561	-0.909996720891774	-0.836424204689769	-0.861772015034574	16.4494156495222	-0.090987902857484	-41.633210831675	-0.0324672690236704	-0.0312124237589929	-0.033937902988047	-0.0213141719793503	-0.0200728831170638	-0.0227689183023408	-0.0622353875127541	-0.0627048888525502	-0.067525393403549	0.000201943998048935	0.000200271500876348	0.0021137846498858
14	13.6259639633796	0.06	-0.861594184636453	-0.931700102430128	-0.791488266842778	0.0661917293890809	-14.6539769130488	-15.826171374099	-13.4817824519987	15.97	13.52	18.93	-0.961317625687438	-0.890115869463257	-0.818914113239077	-0.950991269114318	-0.880554353462864	-0.81011743781141	-0.986283230282362	-0.91090727134682	-0.840668500362064	-0.861594184636453	16.4997119681659	0.179854477526099	-41.4039393681822	-0.0324672690236704	-0.0312124237589929	-0.033937902988047	-0.0213141719793503	-0.0200728831170638	-0.0227689183023408	-0.0622353875127541	-0.0627048888525502	-0.067525393403549	0.000201943998048935	0.000200271500876348	0.0021137846498858
14	13.6259639633796	0.06	-0.86156703760174	-0.932909706493631	-0.790224368709849	0.0628889309976916	-14.4807871260734	-15.6712552322812	-13.2903190198655	15.96	13.52	18.86	-0.952330272526292	-0.879986430299574	-0.807642588072856	-0.942113288483642	-0.870545580233694	-0.798977871983746	-0.973962508274062	-0.903158070727667	-0.826545393894244	-0.86156703760174	16.4606078419215	-0.223911081742012	-41.7808781515032	-0.0324672690236704	-0.0312124237589929	-0.033937902988047	-0.0213141719793503	-0.0200728831170638	-0.0227689183023408	-0.0622353875127541	-0.0627048888525502	-0.067525393403549	0.000201943998048935	0.000200271500876348	0.0021137846498858
14	13.6259639633796	0.06	-0.861403195625503	-0.93197775527381	-0.790828635977195	0.0670723308433468	-14.8064469479608	-15.9824821191414	-13.6304117767802	15.96	13.55	18.93	-0.971115394998148	-0.899658042424297	-0.828200689850446	-0.960692993687513	-0.890002550184362	-0.819312106681211	-0.99533404505019	-0.919216441805484	-0.849398424890948	-0.861403195625503	16.4888987179011	-0.157682494416024	-41.7395239793038	-0.0324672690236704	-0.0312124237589929	-0.033937902988047	-0.0213141719793503	-0.0200728831170638	-0.0227689183023408	-0.0622353875127541	-0.0627048888525502	-0.067525393403549	0.000201943998048935	0.000200271500876348	0.0021137846498858
14	13.6259639633796	0.06	-0.861275459479965	-0.93205650033872	-0.790494418621211	0.0643009679489358	-14.4946145755558	-15.6721749263253	-13.3170542247863	15.91	13.5	18.79	-0.955283001389147	-0.883505893777213	-0.811728786165279	-0.945122569204835	-0.874108886078855	-0.803095202952876	-0.977112351377022	-0.90505900387628	-0.831281963313678	-0.861275459479965	16.4177656072519	0.0820406966020424	-41.4370266479982	-0.0324672690236704	-0.0312124237589929	-0.033937902988047	-0.0213141719793503	-0.0200728831170638	-0.0227689183023408	-0.0622353875127541	-0.0627048888525502	-0.067525393403549	0.000201943998048935	0.000200271500876348	0.0021137846498858
14	13.6259639633796	0.06	-0.861237097961906	-0.932217073729102	-0.79025712219471	0.0649471488555424	-14.6092976376123	-15.789848055104	-13.4287472201206	16.04	13.59	18.87	-0.955111140159571	-0.883700899140698	-0.812290658121826	-0.944730569530336	-0.874096446618958	-0.803462323707579	-0.980376607246346	-0.905794757267068	-0.832583568775542	-0.861237097961906	16.5109959888034	0.0844045632317779	-41.520719997586	-0.0324672690236704	-0.0312124237589929	-0.033937902988047	-0.0213141719793503	-0.0200728831170638	-0.0227689183023408	-0.0622353875127541	-0.0627048888525502	-0.067525393403549	0.000201943998048935	0.000200271500876348	0.0021137846498858
14	13.6259639633796	0.06	-0.861177731966899	-0.931897461378164	-0.790458002555634	0.0649706913917945	-14.4707845155233	-15.6399153433864	-13.3016536876601	15.88	13.41	18.83	-0.955076726542848	-0.883681861579717	-0.812286996616585	-0.944972199871075	-0.874332678742841	-0.803693157614606	-0.977783245988206	-0.904269996628779	-0.832491562925862	-0.861177731966899	16.3772544624862	0.112487635595837	-41.3643873874317	-0.0324672690236704	-0.0312124237589929	-0.033937902988047	-0.0213141719793503	-0.0200728831170638	-0.0227689183023408	-0.0622353875127541	-0.0627048888525502	-0.067525393403549	0.000201943998048935	0.000200271500876348	0.0021137846498858
14	13.6259639633796	0.06	-0.86091153192088	-0.930553844806446	-0.791269219035314	0.0672741136375511	-14.7092649389474	-15.875701600157	-13.5428282777379	16.03	13.5	18.96	-0.960982208548741	-0.890375887829644	-0.819769567110547	-0.950558326988209	-0.88071788093157	-0.810877434874932	-0.985331826499154	-0.91159225445096	-0.840783897205299	-0.86091153192088	16.5099857877691	-0.0687923378311955	-41.6564632284741	-0.0324672690236704	-0.0312124237589929	-0.033937902988047	-0.0213141719793503	-0.0200728831170638	-0.0227689183023408	-0.0622353875127541	-0.0627048888525502	-0.067525393403549	0.000201943998048935	0.000200271500876348	0.0021137846498858
14	13.6259639633796	0.06	-0.86086833776056	-0.930805031604854	-0.790931643916267	0.0663040744194429	-14.7015156390419	-15.8764453916162	-13.5265858864675	15.94	13.44	18.88	-0.965891618632707	-0.894411210235181	-0.822930801837654	-0.955562340668592	-0.884846346200209	-0.814130351731827	-0.988570078414448	-0.917248968822505	-0.843209441180814	-0.86086833776056	16.4546422257954	0.0901615416705905	-41.4515394892131	-0.0324672690236704	-0.0312124237589929	-0.033937902988047	-0.0213141719793503	-0.0200728831170638	-0.0227689183023408	-0.0622353875127541	-0.0627048888525502	-0.067525393403549	0.000201943998048935	0.000200271500876348	0.0021137846498858
14	13.6259639633796	0.06	-0.860844700571941	-0.930879291876803	-0.790810109267079	0.0664302600707515	-14.6909773449451	-15.8638699921147	-13.5180846977756	15.94	13.44	18.96	-0.965382861116028	-0.894007436325651	-0.822632011535274	-0.955066817305878	-0.884454107536415	-0.813841397766952	-0.987780629873524	-0.914655734805573	-0.843554017002373	-0.860844700571941	16.4776898212656	0.0106676633652662	-41.5413627335372	-0.0324672690236704	-0.0312124237589929	-0.033937902988047	-0.0213141719793503	-0.0200728831170638	-0.0227689183023408	-0.0622353875127541	-0.0627048888525502	-0.067525393403549	0.000201943998048935	0.000200271500876348	0.0021137846498858
14	13.6259639633796	0.06	-0.860790299693789	-0.930785646997191	-0.790794952390387	0.0661316998439867	-14.6918183941971	-15.8676109144882	-13.5160258739061	16.04	13.56	18.97	-0.959441949186176	-0.888347146472269	-0.817252343758361	-0.949003043300643	-0.87868176519144	-0.808360487082236	-0.982660300975531	-0.910076174128188	-0.837518938711383	-0.860790299693789	16.543517408781	0.140784792979673	-41.4875658420179	-0.0324672690236704	-0.0312124237589929	-0.033937902988047	-0.0213141719793503	-0.0200728831170638	-0.0227689183023408	-0.0622353875127541	-0.0627048888525502	-0.067525393403549	0.000201943998048935	0.000200271500876348	0.0021137846498858
14	13.6259639633796	0.06	-0.860730254098451	-0.931991289528028	-0.789469218668875	0.062734225816672	-14.5804508659881	-15.7806884700716	-13.3802132619045	16.02	13.57	18.97	-0.955274289191048	-0.88261864262178	-0.809962996052512	-0.944913633951123	-0.873045991532972	-0.801178349114821	-0.979818924886482	-0.903681566213649	-0.828451153275145	-0.860730254098451	16.5453655393599	0.310473488856179	-41.3207026299095	-0.0324672690236704	-0.0312124237589929	-0.033937902988047	-0.0213141719793503	-0.0200728831170638	-0.0227689183023408	-0.0622353875127541	-0.0627048888525502	-0.067525393403549	0.000201943998048935	0.000200271500876348	0.0021137846498858
14	13.6259639633796	0.06	-0.860703531748137	-0.930915693049061	-0.790491370447213	0.0647033490849034	-14.4384922154576	-15.6075886075058	-13.2693958234095	15.96	13.47	18.89	-0.948566177763368	-0.877513222439523	-0.806460267115677	-0.938392761216463	-0.868101852156066	-0.797810943095668	-0.966918187260137	-0.898297349285263	-0.827157840970482	-0.860703531748137	16.4345716893041	0.0132128832057641	-41.5133936368545	-0.0324672690236704	-0.0312124237589929	-0.033937902988047	-0.0213141719793503	-0.0200728831170638	-0.0227689183023408	-0.0622353875127541	-0.0627048888525502	-0.067525393403549	0.000201943998048935	0.000200271500876348	0.0021137846498858
14	13.6259639633796	0.06	-0.860234433279856	-0.930978488155293	-0.789490378404419	0.0659413416095826	-14.7344291617925	-15.9154530142371	-13.5534053093479	16.06	13.6	19.08	-0.961327480338819	-0.889991107866419	-0.818654735394019	-0.950837667545285	-0.88027970327187	-0.809721738998455	-0.983400888780818	-0.912358884557124	-0.836857328585591	-0.860234433279856	16.5550506568078	0.314799314938005	-41.3304394549526	-0.0324672690236704	-0.0312124237589929	-0.033937902988047	-0.0213141719793503	-0.0200728831170638	-0.0227689183023408	-0.0622353875127541	-0.0627048888525502	-0.067525393403549	0.000201943998048935	0.000200271500876348	0.0021137846498858
14	13.6259639633796	0.06	-0.86023060531695	-0.930549382137779	-0.789911828496121	0.0665147038381899	-14.788998781666	-15.9689141313184	-13.6090834320137	15.96	13.58	18.85	-0.970753545269552	-0.899026250641134	-0.827298956012715	-0.960349077059714	-0.889390550529414	-0.818432023999115	-0.994271668455307	-0.92253869365361	-0.848901273464995	-0.86023060531695	16.4839902320038	-0.0974143071016823	-41.6770843269002	-0.0324672690236704	-0.0312124237589929	-0.033937902988047	-0.0213141719793503	-0.0200728831170638	-0.0227689183023408	-0.0622353875127541	-0.0627048888525502	-0.067525393403549	0.000201943998048935	0.000200271500876348	0.0021137846498858
14	13.6259639633796	0.06	-0.860172532698209	-0.930414648163976	-0.789930417232442	0.0656754458396973	-14.5940897658537	-15.7663972764473	-13.4217822552601	15.99	13.51	18.87	-0.956692274511734	-0.885557599983877	-0.814422925456019	-0.946385451646143	-0.876017138998164	-0.805648826350185	-0.978924255435487	-0.908089089234273	-0.834981149562445	-0.860172532698209	16.4780073193298	-0.062313422850442	-41.6270220004736	-0.0324672690236704	-0.0312124237589929	-0.033937902988047	-0.0213141719793503	-0.0200728831170638	-0.0227689183023408	-0.0622353875127541	-0.0627048888525502	-0.067525393403549	0.000201943998048935	0.000200271500876348	0.0021137846498858
14	13.6259639633796	0.06	-0.860102481386357	-0.931286635477933	-0.788918327294781	0.0635527635826144	-14.4651970270046	-15.6477373464811	-13.2826567075281	15.96	13.46	18.82	-0.950903505760928	-0.879041247940841	-0.807178990120755	-0.940701901437842	-0.86961060546152	-0.798519309485198	-0.973794458558655	-0.900857377602194	-0.828015051511288	-0.860102481386357	16.4073263707144	0.264273224151049	-41.25130841808	-0.0324672690236704	-0.0312124237589929	-0.033937902988047	-0.0213141719793503	-0.0200728831170638	-0.0227689183023408	-0.0622353875127541	-0.0627048888525502	-0.067525393403549	0.000201943998048935	0.000200271500876348	0.0021137846498858
14	13.6259639633796	0.06	-0.859974383286829	-0.929768258968123	-0.790180507605534	0.0675835418779668	-14.7835626599419	-15.953010255946	-13.6141150639378	15.96	13.49	18.9	-0.969598500032202	-0.898521341755492	-0.827444183478782	-0.95920069488908	-0.888885755656504	-0.818570816423927	-0.993040630988288	-0.919074790872435	-0.847723801137681	-0.859974383286829	16.5075270161258	0.0866983593134708	-41.4946331122226	-0.0324672690236704	-0.0312124237589929	-0.033937902988047	-0.0213141719793503	-0.0200728831170638	-0.0227689183023408	-0.0622353875127541	-0.0627048888525502	-0.067525393403549	0.000201943998048935	0.000200271500876348	0.0021137846498858
14	13.6259639633796	0.06	-0.859972954919707	-0.930307774901547	-0.789638134937867	0.0644825771978831	-14.4784255103519	-15.6528990874548	-13.303951933249	15.97	13.51	18.89	-0.95048159481939	-0.879164740835919	-0.807847886852449	-0.940262199790928	-0.86971213088464	-0.799162061978353	-0.972094850321787	-0.901861144259064	-0.82806683908893	-0.859972954919707	16.4675667476023	-0.157301422858169	-41.7121218335174	-0.0324672690236704	-0.0312124237589929	-0.033937902988047	-0.0213141719793503	-0.0200728831170638	-0.0227689183023408	-0.0622353875127541	-0.0627048888525502	-0.067525393403549	0.000201943998048935	0.000200271500876348	0.0021137846498858
14	13.6259639633796	0.06	-0.859962035620574	-0.930811597575684	-0.789112473665465	0.065550451446641	-14.704064257033	-15.886410417949	-13.5217180961169	15.95	13.5	18.89	-0.965963616309604	-0.894071770179414	-0.822179924049223	-0.955617336835587	-0.884495512597947	-0.813373688360307	-0.990842504472938	-0.916190621464985	-0.842746173483395	-0.859962035620574	16.4434049858023	0.00767330084729156	-41.535909270706	-0.0324672690236704	-0.0312124237589929	-0.033937902988047	-0.0213141719793503	-0.0200728831170638	-0.0227689183023408	-0.0622353875127541	-0.0627048888525502	-0.067525393403549	0.000201943998048935	0.000200271500876348	0.0021137846498858
14	13.6259639633796	0.06	-0.859807050123783	-0.929925433519683	-0.789688666727883	0.0652893991507884	-14.624709434146	-15.8031879301277	-13.4462309381643	16.03	13.54	18.92	-0.956537102824403	-0.885206026381391	-0.81387494993838	-0.946159752536256	-0.875602537937698	-0.80504532333914	-0.979229693966696	-0.905708404523678	-0.834723000548573	-0.859807050123783	16.5226291614813	0.0586572144904315	-41.5509840405083	-0.0324672690236704	-0.0312124237589929	-0.033937902988047	-0.0213141719793503	-0.0200728831170638	-0.0227689183023408	-0.0622353875127541	-0.0627048888525502	-0.067525393403549	0.000201943998048935	0.000200271500876348	0.0021137846498858
14	13.6259639633796	0.06	-0.859786847980746	-0.929596354146662	-0.789977341814831	0.0662135396675937	-14.6455792231729	-15.816895299289	-13.4742631470569	15.92	13.45	18.84	-0.96351766281697	-0.892164612377925	-0.82081156193888	-0.953251789055536	-0.882658975233388	-0.81206616141124	-0.985654381148673	-0.9140904155391	-0.841686199070773	-0.859786847980746	16.45844332402	0.126935712537056	-41.4099094588892	-0.0324672690236704	-0.0312124237589929	-0.033937902988047	-0.0213141719793503	-0.0200728831170638	-0.0227689183023408	-0.0622353875127541	-0.0627048888525502	-0.067525393403549	0.000201943998048935	0.000200271500876348	0.0021137846498858
14	13.6259639633796	0.06	-0.859776003458997	-0.92956982916445	-0.789982177753544	0.0660859468773499	-14.6206919014349	-15.7912257858022	-13.4501580170676	16.03	13.56	18.91	-0.955557859243369	-0.884726571799965	-0.813895284356561	-0.945183418159659	-0.875121142253711	-0.805058866347763	-0.977619698600074	-0.90646699980119	-0.834371282127701	-0.859776003458997	16.5452984933317	-0.147716061175965	-41.7760567311972	-0.0324672690236704	-0.0312124237589929	-0.033937902988047	-0.0213141719793503	-0.0200728831170638	-0.0227689183023408	-0.0622353875127541	-0.0627048888525502	-0.067525393403549	0.000201943998048935	0.000200271500876348	0.0021137846498858
14	13.6259639633796	0.06	-0.859680651976362	-0.929245443294362	-0.790115860658362	0.0662688667354093	-14.5659087375455	-15.7303320732875	-13.4014854018035	15.97	13.47	18.96	-0.955635962041596	-0.884895890599296	-0.814155819156995	-0.945374881647444	-0.875394377225421	-0.805413872803397	-0.977432793532232	-0.908053161868028	-0.835360735741933	-0.859680651976362	16.49026733758	-0.0779663095400633	-41.6531559890437	-0.0324672690236704	-0.0312124237589929	-0.033937902988047	-0.0213141719793503	-0.0200728831170638	-0.0227689183023408	-0.0622353875127541	-0.0627048888525502	-0.067525393403549	0.000201943998048935	0.000200271500876348	0.0021137846498858
14	13.6259639633796	0.06	-0.859678937943859	-0.929581434180279	-0.789776441707439	0.0674607807377972	-14.7188757861855	-15.8843419768605	-13.5534095955105	15.93	13.46	18.84	-0.966866188354389	-0.895925267095239	-0.824984345836089	-0.95654151794429	-0.886358138565714	-0.816174759187138	-0.992777907171147	-0.917279691655899	-0.846639812791427	-0.859678937943859	16.4465648697518	0.149391681888095	-41.3844708216149	-0.0324672690236704	-0.0312124237589929	-0.033937902988047	-0.0213141719793503	-0.0200728831170638	-0.0227689183023408	-0.0622353875127541	-0.0627048888525502	-0.067525393403549	0.000201943998048935	0.000200271500876348	0.0021137846498858
14	13.6259639633796	0.06	-0.8596468041807	-0.929504650904127	-0.789788957457274	0.0669500205532295	-14.6725377565871	-15.8390773939867	-13.5059981191875	15.9	13.44	18.82	-0.965885359644636	-0.894748415921058	-0.823611472197481	-0.95562523237085	-0.885243941571487	-0.814862650772125	-0.99051919620913	-0.914413456796258	-0.8437855220304	-0.8596468041807	16.4218472609645	0.0396504818579039	-41.4755809181283	-0.0324672690236704	-0.0312124237589929	-0.033937902988047	-0.0213141719793503	-0.0200728831170638	-0.0227689183023408	-0.0622353875127541	-0.0627048888525502	-0.067525393403549	0.000201943998048935	0.000200271500876348	0.0021137846498858
14	13.6259639633796	0.06	-0.859427802530414	-0.929976029949631	-0.788879575111197	0.0657212728796009	-14.5837005749196	-15.7547363258375	-13.4126648240017	16.01	13.52	18.92	-0.954789038204203	-0.883820405331052	-0.812851772457901	-0.944466518014204	-0.874265149024882	-0.80406378003556	-0.980068784770092	-0.903997072297067	-0.832875195314545	-0.859427802530414	16.4919405547903	0.0577555268228019	-41.5193140499018	-0.0324672690236704	-0.0312124237589929	-0.033937902988047	-0.0213141719793503	-0.0200728831170638	-0.0227689183023408	-0.0622353875127541	-0.0627048888525502	-0.067525393403549	0.000201943998048935	0.000200271500876348	0.0021137846498858
14	13.6259639633796	0.06	-0.859190754538421	-0.92895511439311	-0.789426394683732	0.0662092910588109	-14.542716941257	-15.7058463171889	-13.3795875653251	15.96	13.5	18.91	-0.954288914210296	-0.883617048025702	-0.812945181841107	-0.944046562693091	-0.874133215322937	-0.804219867952782	-0.977183979894075	-0.905185921265428	-0.832320916909266	-0.859190754538421	16.4928818613548	0.260088480721912	-41.3171987215644	-0.0324672690236704	-0.0312124237589929	-0.033937902988047	-0.0213141719793503	-0.0200728831170638	-0.0227689183023408	-0.0622353875127541	-0.0627048888525502	-0.067525393403549	0.000201943998048935	0.000200271500876348	0.0021137846498858
14	13.6259639633796	0.06	-0.859154889192238	-0.930356959117831	-0.787952819266646	0.0655359867797377	-14.8285370995143	-16.0210328634551	-13.6360413355736	16	13.52	18.88	-0.971115895648027	-0.898832691329946	-0.826549487011865	-0.960622566261778	-0.889120413387096	-0.817618260512414	-0.995109787885506	-0.920571494735598	-0.846336228130558	-0.859154889192238	16.4948116422139	0.0110866200635028	-41.5741516251746	-0.0324672690236704	-0.0312124237589929	-0.033937902988047	-0.0213141719793503	-0.0200728831170638	-0.0227689183023408	-0.0622353875127541	-0.0627048888525502	-0.067525393403549	0.000201943998048935	0.000200271500876348	0.0021137846498858
14	13.6259639633796	0.06	-0.859114727589122	-0.928998873255487	-0.789230581922757	0.0666642799674781	-14.7784568342176	-15.9561132502725	-13.6008004181628	16.06	13.62	18.91	-0.963640586337631	-0.892518158120219	-0.821395729902808	-0.953121223660568	-0.882775187209443	-0.812429150758318	-0.986760638655742	-0.91329756836273	-0.841395520764549	-0.859114727589122	16.5625376209445	-0.196247920678507	-41.843260248257	-0.0324672690236704	-0.0312124237589929	-0.033937902988047	-0.0213141719793503	-0.0200728831170638	-0.0227689183023408	-0.0622353875127541	-0.0627048888525502	-0.067525393403549	0.000201943998048935	0.000200271500876348	0.0021137846498858
14	13.6259639633796	0.06	-0.859024792198482	-0.929301989756817	-0.788747594640147	0.0647924003484638	-14.4943231925953	-15.6670776377149	-13.3215687474757	15.98	13.53	18.85	-0.950677413311113	-0.879514737787535	-0.808352062263958	-0.940435747875446	-0.870039709177373	-0.7996436704793	-0.972927211303673	-0.901942503954326	-0.827844036340338	-0.859024792198482	16.4716279950554	-0.363558338933807	-41.921080523479	-0.0324672690236704	-0.0312124237589929	-0.033937902988047	-0.0213141719793503	-0.0200728831170638	-0.0227689183023408	-0.0622353875127541	-0.0627048888525502	-0.067525393403549	0.000201943998048935	0.000200271500876348	0.0021137846498858
14	13.6259639633796	0.06	-0.858981557093458	-0.92913577137919	-0.788827342807726	0.0670665681300901	-14.7150254108019	-15.8838530443275	-13.5461977772762	16	13.53	18.79	-0.962916174510637	-0.892059120469912	-0.821202066429188	-0.952514943023772	-0.882423272970838	-0.812331602917904	-0.98806861861034	-0.915133185230843	-0.841676038544163	-0.858981557093458	16.4485906105819	-0.0067926850218184	-41.5502139321075	-0.0324672690236704	-0.0312124237589929	-0.033937902988047	-0.0213141719793503	-0.0200728831170638	-0.0227689183023408	-0.0622353875127541	-0.0627048888525502	-0.067525393403549	0.000201943998048935	0.000200271500876348	0.0021137846498858
14	13.6259639633796	0.06	-0.858838036498939	-0.928286235806154	-0.789389837191724	0.0673090214902862	-14.7478757971414	-15.9170490967439	-13.5787024975388	16.13	13.61	19	-0.957617875194462	-0.887276868887675	-0.816935862580889	-0.947054168793305	-0.877489110552897	-0.807924052312489	-0.981496203460433	-0.910514716029131	-0.834729920759952	-0.858838036498939	16.6029852890882	-0.391207861888587	-42.074353923574	-0.0324672690236704	-0.0312124237589929	-0.033937902988047	-0.0213141719793503	-0.0200728831170638	-0.0227689183023408	-0.0622353875127541	-0.0627048888525502	-0.067525393403549	0.000201943998048935	0.000200271500876348	0.0021137846498858
14	13.6259639633796	0.06	-0.858736510810442	-0.928175430823759	-0.789297590797125	0.0673148020284256	-14.6789489279725	-15.842604311565	-13.51529354438	16.04	13.5	18.93	-0.957897632562897	-0.887539078177451	-0.817180523792006	-0.94747455409268	-0.87788158541126	-0.808288616729841	-0.981152879924784	-0.904887151203208	-0.838488563852218	-0.858736510810442	16.5181031953738	0.0708386247167166	-41.5281721631671	-0.0324672690236704	-0.0312124237589929	-0.033937902988047	-0.0213141719793503	-0.0200728831170638	-0.0227689183023408	-0.0622353875127541	-0.0627048888525502	-0.067525393403549	0.000201943998048935	0.000200271500876348	0.0021137846498858
14	13.6259639633796	0.06	-0.858683715531391	-0.928291138603314	-0.789076292459469	0.0687110657905973	-14.8175273478717	-15.9793016988378	-13.6557529969056	16.07	13.57	18.98	-0.964657003126383	-0.894521662744545	-0.824386322362707	-0.954114965094176	-0.884746083073508	-0.81537720105284	-0.986546000805628	-0.917235669546891	-0.843306699106796	-0.858683715531391	16.5376609074571	-0.23158024452966	-41.8478184830572	-0.0324672690236704	-0.0312124237589929	-0.033937902988047	-0.0213141719793503	-0.0200728831170638	-0.0227689183023408	-0.0622353875127541	-0.0627048888525502	-0.067525393403549	0.000201943998048935	0.000200271500876348	0.0021137846498858
14	13.6259639633796	0.06	-0.858520032042191	-0.928164808828787	-0.788875255255596	0.0664794896337254	-14.6394111105765	-15.8077231945528	-13.4710990266002	16.05	13.55	18.92	-0.955500500513746	-0.884881679115081	-0.814262857716416	-0.9450948065708	-0.875245045828504	-0.805395285086209	-0.979332872068699	-0.907848801962661	-0.836507461595452	-0.858520032042191	16.5281224728521	0.0969467255198018	-41.5120171326507	-0.0324672690236704	-0.0312124237589929	-0.033937902988047	-0.0213141719793503	-0.0200728831170638	-0.0227689183023408	-0.0622353875127541	-0.0627048888525502	-0.067525393403549	0.000201943998048935	0.000200271500876348	0.0021137846498858
14	13.6259639633796	0.06	-0.85837056626755	-0.928979561169805	-0.787761571365296	0.0642587501519029	-14.5255969941254	-15.706088615078	-13.3451053731729	15.98	13.52	18.99	-0.953395694014924	-0.881737138163124	-0.810078582311325	-0.943135392562618	-0.872248015340313	-0.801360638118009	-0.976309621315058	-0.902882711248513	-0.827602571162553	-0.85837056626755	16.5011535268961	0.184047568793831	-41.4047254547431	-0.0324672690236704	-0.0312124237589929	-0.033937902988047	-0.0213141719793503	-0.0200728831170638	-0.0227689183023408	-0.0622353875127541	-0.0627048888525502	-0.067525393403549	0.000201943998048935	0.000200271500876348	0.0021137846498858
14	13.6259639633796	0.06	-0.858273763580253	-0.929219567371273	-0.787327959789232	0.0653869220672354	-14.7685708903347	-15.9576920837535	-13.579449696916	16.04	13.54	18.89	-0.965008693607988	-0.893099028765483	-0.821189363922978	-0.95451284400442	-0.883385299605212	-0.812257755206004	-0.986022749855634	-0.916008506093225	-0.841521657317521	-0.858273763580253	16.4889898290671	-0.263321668110528	-41.8406405665968	-0.0324672690236704	-0.0312124237589929	-0.033937902988047	-0.0213141719793503	-0.0200728831170638	-0.0227689183023408	-0.0622353875127541	-0.0627048888525502	-0.067525393403549	0.000201943998048935	0.000200271500876348	0.0021137846498858
14	13.6259639633796	0.06	-0.858058286923001	-0.928647242604329	-0.787469331241672	0.0661198900907769	-14.6631871773372	-15.8368005453462	-13.4895738093283	16.02	13.52	18.87	-0.958963110624551	-0.88789749842379	-0.816831886223029	-0.948571283867179	-0.87827577587816	-0.80798026788914	-0.980965937395143	-0.909283534472149	-0.838334719450035	-0.858058286923001	16.4748655096838	-0.17511491311965	-41.7442924045711	-0.0324672690236704	-0.0312124237589929	-0.033937902988047	-0.0213141719793503	-0.0200728831170638	-0.0227689183023408	-0.0622353875127541	-0.0627048888525502	-0.067525393403549	0.000201943998048935	0.000200271500876348	0.0021137846498858
14	13.6259639633796	0.06	-0.857890936907827	-0.927316105506109	-0.788465768309546	0.0665913349850216	-14.6268936870088	-15.7931562259587	-13.4606311480588	15.98	13.47	18.9	-0.958724035180479	-0.887926031828615	-0.817128028476751	-0.948407699249198	-0.878371516774918	-0.808335334300637	-0.983003090746113	-0.908798246515447	-0.83662811728657	-0.857890936907827	16.4915581555549	-0.0286642093078588	-41.6002715223924	-0.0324672690236704	-0.0312124237589929	-0.033937902988047	-0.0213141719793503	-0.0200728831170638	-0.0227689183023408	-0.0622353875127541	-0.0627048888525502	-0.067525393403549	0.000201943998048935	0.000200271500876348	0.0021137846498858
14	13.6259639633796	0.06	-0.857812249888009	-0.927436244725446	-0.788188255050572	0.0660657086757448	-14.5170698959548	-15.6794983914146	-13.354641400495	16.1	13.61	18.98	-0.944894802332738	-0.874843285630849	-0.80479176892896	-0.934518663237537	-0.8652364007207	-0.795954138203863	-0.963390325760579	-0.897386668688533	-0.823108130387346	-0.857812249888009	16.537138921834	0.0917146714424668	-41.5282549454714	-0.0324672690236704	-0.0312124237589929	-0.033937902988047	-0.0213141719793503	-0.0200728831170638	-0.0227689183023408	-0.0622353875127541	-0.0627048888525502	-0.067525393403549	0.000201943998048935	0.000200271500876348	0.0021137846498858
14	13.6259639633796	0.06	-0.857478522260303	-0.928113653136172	-0.786843391384433	0.0640747316756297	-14.4340517261608	-15.6089022460506	-13.259201206271	15.87	13.46	18.75	-0.953523768767209	-0.881753962165537	-0.809984155563865	-0.943446079596618	-0.872434800287559	-0.8014235209785	-0.976334822241374	-0.902214520847611	-0.830391125074434	-0.857478522260303	16.3839725355919	-0.210249284588972	-41.6954389184437	-0.0324672690236704	-0.0312124237589929	-0.033937902988047	-0.0213141719793503	-0.0200728831170638	-0.0227689183023408	-0.0622353875127541	-0.0627048888525502	-0.067525393403549	0.000201943998048935	0.000200271500876348	0.0021137846498858
14	13.6259639633796	0.06	-0.85745336359598	-0.927519692039208	-0.787387035152751	0.0659384577648391	-14.550228575646	-15.7165153126349	-13.3839418386571	16.04	13.53	18.96	-0.950215658309917	-0.879702322654964	-0.809188987000011	-0.939874411031067	-0.870128475738429	-0.800382540445791	-0.972403496546742	-0.901515410497189	-0.828739278073882	-0.85745336359598	16.5014323742406	-0.165831053692314	-41.7598594250784	-0.0324672690236704	-0.0312124237589929	-0.033937902988047	-0.0213141719793503	-0.0200728831170638	-0.0227689183023408	-0.0622353875127541	-0.0627048888525502	-0.067525393403549	0.000201943998048935	0.000200271500876348	0.0021137846498858
14	13.6259639633796	0.06	-0.857173722941927	-0.927652017607371	-0.786695428276483	0.0651726043615895	-14.5597341676193	-15.7341010380161	-13.3853672972225	16.05	13.5	19.01	-0.950769757436141	-0.879805899900816	-0.808842042365491	-0.940407111499741	-0.870216704449318	-0.800026297398896	-0.974681578177985	-0.903291217579995	-0.829949026620812	-0.857173722941927	16.5276950611138	0.236232547216266	-41.3642567076342	-0.0324672690236704	-0.0312124237589929	-0.033937902988047	-0.0213141719793503	-0.0200728831170638	-0.0227689183023408	-0.0622353875127541	-0.0627048888525502	-0.067525393403549	0.000201943998048935	0.000200271500876348	0.0021137846498858
14	13.6259639633796	0.06	-0.85711382739306	-0.926637741493499	-0.787589913292621	0.0670007390979699	-14.6814612697732	-15.8482367792453	-13.5146857603011	15.98	13.48	18.88	-0.961701801130826	-0.890899596153417	-0.820097391176007	-0.951342329648437	-0.881302807471966	-0.811263285295495	-0.984693477677133	-0.911573174951838	-0.839852145355437	-0.85711382739306	16.4927223285057	-0.234876916411814	-41.8067072682331	-0.0324672690236704	-0.0312124237589929	-0.033937902988047	-0.0213141719793503	-0.0200728831170638	-0.0227689183023408	-0.0622353875127541	-0.0627048888525502	-0.067525393403549	0.000201943998048935	0.000200271500876348	0.0021137846498858
14	13.6259639633796	0.06	-0.857111204877774	-0.927096356817935	-0.787126052937614	0.0660285173699718	-14.6804846729114	-15.8563527415126	-13.5046166043101	16.07	13.61	19.04	-0.957209948384459	-0.886225616009839	-0.815241283635219	-0.946748548118816	-0.876540007423768	-0.80633146672872	-0.97978867679017	-0.907985285006028	-0.83551755753885	-0.857111204877774	16.5590347437176	-0.0278694216885896	-41.6743294272605	-0.0324672690236704	-0.0312124237589929	-0.033937902988047	-0.0213141719793503	-0.0200728831170638	-0.0227689183023408	-0.0622353875127541	-0.0627048888525502	-0.067525393403549	0.000201943998048935	0.000200271500876348	0.0021137846498858
14	13.6259639633796	0.06	-0.856982218245023	-0.926353336007796	-0.787611100482249	0.0665655367433976	-14.5602186905929	-15.7214059509948	-13.399031430191	16.02	13.53	19.07	-0.952020958418401	-0.881704435074564	-0.811387911730727	-0.941705731396435	-0.872151093487234	-0.802596455578033	-0.976799220282964	-0.902241877470745	-0.832054151952811	-0.856982218245023	16.5387458263008	-0.0390525610894393	-41.6486532831909	-0.0324672690236704	-0.0312124237589929	-0.033937902988047	-0.0213141719793503	-0.0200728831170638	-0.0227689183023408	-0.0622353875127541	-0.0627048888525502	-0.067525393403549	0.000201943998048935	0.000200271500876348	0.0021137846498858
14	13.6259639633796	0.06	-0.856857192607415	-0.926335203572955	-0.787379181641874	0.0668340580298172	-14.5836081035359	-15.7441549541172	-13.4230612529547	15.94	13.47	18.79	-0.958227936094431	-0.88759420461667	-0.816960473138909	-0.947992310198808	-0.878113076084133	-0.808233841969457	-0.981096189857932	-0.909048294312434	-0.837092568485713	-0.856857192607415	16.4299448560109	-0.0566185255985579	-41.5782431439233	-0.0324672690236704	-0.0312124237589929	-0.033937902988047	-0.0213141719793503	-0.0200728831170638	-0.0227689183023408	-0.0622353875127541	-0.0627048888525502	-0.067525393403549	0.000201943998048935	0.000200271500876348	0.0021137846498858
14	13.6259639633796	0.06	-0.85654599161217	-0.926199544779155	-0.786892438445185	0.0650741572723586	-14.3972282835232	-15.5594269284407	-13.2350296386057	16.05	13.57	19	-0.9406076938896	-0.870349772934987	-0.800091851980374	-0.930367675192028	-0.860874624043289	-0.791381572894549	-0.962040130097738	-0.892380035326118	-0.816741322441029	-0.85654599161217	16.5228805137527	0.0865678667019057	-41.5175208637529	-0.0324672690236704	-0.0312124237589929	-0.033937902988047	-0.0213141719793503	-0.0200728831170638	-0.0227689183023408	-0.0622353875127541	-0.0627048888525502	-0.067525393403549	0.000201943998048935	0.000200271500876348	0.0021137846498858
14	13.6259639633796	0.06	-0.856061960075575	-0.925933283446385	-0.786190636704766	0.0651622957643435	-14.629504651441	-15.8095989467744	-13.4494103561075	16.06	13.57	18.99	-0.954871242494695	-0.883595676944954	-0.812320111395213	-0.944449995491669	-0.8739523152115	-0.80345463493133	-0.979604094383558	-0.906570905261186	-0.830892222793954	-0.856061960075575	16.5752945883729	-0.227809999244243	-41.8814219163324	-0.0324672690236704	-0.0312124237589929	-0.033937902988047	-0.0213141719793503	-0.0200728831170638	-0.0227689183023408	-0.0622353875127541	-0.0627048888525502	-0.067525393403549	0.000201943998048935	0.000200271500876348	0.0021137846498858
14	13.6259639633796	0.06	-0.855968403044601	-0.925362237468692	-0.78657456862051	0.0676374941190415	-14.6061597423227	-15.7610796289572	-13.4512398556882	16.09	13.58	18.91	-0.950264320047043	-0.880632087571978	-0.810999855096914	-0.93984286423894	-0.870974281643441	-0.802105699047941	-0.975539498412004	-0.901271774032498	-0.82854564109828	-0.855968403044601	16.5374789341286	0.0841287675883613	-41.5341577311454	-0.0324672690236704	-0.0312124237589929	-0.033937902988047	-0.0213141719793503	-0.0200728831170638	-0.0227689183023408	-0.0622353875127541	-0.0627048888525502	-0.067525393403549	0.000201943998048935	0.000200271500876348	0.0021137846498858
14	13.6259639633796	0.06	-0.855933572765747	-0.92628584828112	-0.785581297250375	0.0650171460949306	-14.5857442147506	-15.7637125956308	-13.4077758338705	15.98	13.57	18.98	-0.956647327020459	-0.885160340941052	-0.813673354861644	-0.946344564848089	-0.875627468983386	-0.804910373118683	-0.978957487951507	-0.904011454102634	-0.834391267241249	-0.855933572765747	16.5131677614485	-0.180376599354946	-41.7771132664936	-0.0324672690236704	-0.0312124237589929	-0.033937902988047	-0.0213141719793503	-0.0200728831170638	-0.0227689183023408	-0.0622353875127541	-0.0627048888525502	-0.067525393403549	0.000201943998048935	0.000200271500876348	0.0021137846498858
14	13.6259639633796	0.06	-0.855909479399493	-0.92609888596071	-0.785720072838276	0.065473168023293	-14.5001366467	-15.6668212666986	-13.3334520267014	15.99	13.5	18.79	-0.950199968817598	-0.87944000604844	-0.808680043279281	-0.939949450955467	-0.869952828836794	-0.799956206718121	-0.975734511424223	-0.902661755979602	-0.827853871831197	-0.855909479399493	16.4362171451105	0.0817357946747143	-41.4452087126681	-0.0324672690236704	-0.0312124237589929	-0.033937902988047	-0.0213141719793503	-0.0200728831170638	-0.0227689183023408	-0.0622353875127541	-0.0627048888525502	-0.067525393403549	0.000201943998048935	0.000200271500876348	0.0021137846498858
14	13.6259639633796	0.06	-0.855851617176315	-0.926788164613511	-0.784915069739119	0.0638108307487859	-14.5169373725476	-15.7011420659352	-13.3327326791599	15.97	13.49	18.9	-0.953664776004693	-0.881737886933775	-0.809810997862857	-0.943418856616375	-0.872264730811771	-0.801110605007166	-0.977484722366195	-0.904874537064054	-0.829503308669679	-0.855851617176315	16.4611455844837	-0.187325146536697	-41.736457856389	-0.0324672690236704	-0.0312124237589929	-0.033937902988047	-0.0213141719793503	-0.0200728831170638	-0.0227689183023408	-0.0622353875127541	-0.0627048888525502	-0.067525393403549	0.000201943998048935	0.000200271500876348	0.0021137846498858
14	13.6259639633796	0.06	-0.855845801984139	-0.925272786984982	-0.786418816983296	0.0674200779767896	-14.7202030333167	-15.886151547608	-13.5542545190255	15.99	13.55	18.93	-0.963805044887746	-0.893067518760943	-0.822329992634141	-0.953416930790919	-0.883441830111286	-0.813466729431653	-0.986651859016786	-0.914210548072293	-0.842055517474766	-0.855845801984139	16.5055079006515	0.0664564379766653	-41.5229181196489	-0.0324672690236704	-0.0312124237589929	-0.033937902988047	-0.0213141719793503	-0.0200728831170638	-0.0227689183023408	-0.0622353875127541	-0.0627048888525502	-0.067525393403549	0.000201943998048935	0.000200271500876348	0.0021137846498858
14	13.6259639633796	0.06	-0.855796731816692	-0.925869278889529	-0.785724184743854	0.0651815131569446	-14.6039289230367	-15.7817743647237	-13.4260834813497	16.06	13.53	19.07	-0.953549732543184	-0.882383197023051	-0.811216661502917	-0.943153744797757	-0.87276309584746	-0.802372446897164	-0.977216325034585	-0.902243779266462	-0.833670419129254	-0.855796731816692	16.5580783344111	-0.292638945445908	-41.9330163955798	-0.0324672690236704	-0.0312124237589929	-0.033937902988047	-0.0213141719793503	-0.0200728831170638	-0.0227689183023408	-0.0622353875127541	-0.0627048888525502	-0.067525393403549	0.000201943998048935	0.000200271500876348	0.0021137846498858
14	13.6259639633796	0.06	-0.855655201128277	-0.924813504564688	-0.786496897691866	0.0694518110445931	-14.8634688307112	-16.022152780778	-13.7047848806444	15.98	13.49	18.93	-0.972526925979373	-0.902196093689971	-0.831865261400569	-0.962059081563881	-0.892485258865012	-0.822911436166142	-0.994259253645952	-0.923921858140716	-0.853318360550678	-0.855655201128277	16.4763351058903	-0.0265717768417597	-41.5859080231008	-0.0324672690236704	-0.0312124237589929	-0.033937902988047	-0.0213141719793503	-0.0200728831170638	-0.0227689183023408	-0.0622353875127541	-0.0627048888525502	-0.067525393403549	0.000201943998048935	0.000200271500876348	0.0021137846498858
14	13.6259639633796	0.06	-0.855640659276337	-0.92490402697419	-0.786377291578484	0.0682221185682945	-14.6370882023291	-15.7891226232326	-13.4850537814255	16.08	13.55	19.05	-0.952630804682907	-0.883123239025462	-0.813615673368018	-0.94220375987745	-0.873456991055323	-0.804710222233196	-0.975146177506248	-0.904241995070453	-0.834040476074515	-0.855640659276337	16.5463558571712	-0.0419035661223091	-41.6640580097817	-0.0324672690236704	-0.0312124237589929	-0.033937902988047	-0.0213141719793503	-0.0200728831170638	-0.0227689183023408	-0.0622353875127541	-0.0627048888525502	-0.067525393403549	0.000201943998048935	0.000200271500876348	0.0021137846498858
14	13.6259639633796	0.06	-0.855629686647777	-0.925467993604976	-0.785791379690579	0.067080091029849	-14.6341966462401	-15.796478382239	-13.4719149102412	16.07	13.53	18.92	-0.95367465591321	-0.883504671956579	-0.813334687999949	-0.943254280836588	-0.87385101281124	-0.804447744785891	-0.976270811093562	-0.906858343708971	-0.831386150012503	-0.855629686647777	16.51492015857	-0.0497310792733377	-41.6512149424796	-0.0324672690236704	-0.0312124237589929	-0.033937902988047	-0.0213141719793503	-0.0200728831170638	-0.0227689183023408	-0.0622353875127541	-0.0627048888525502	-0.067525393403549	0.000201943998048935	0.000200271500876348	0.0021137846498858
14	13.6259639633796	0.06	-0.85559924971103	-0.926090154544761	-0.785108344877298	0.0637222021018518	-14.5328332927679	-15.7192149797692	-13.3464516057666	15.95	13.53	18.85	-0.95604301624527	-0.883887254782713	-0.811731493320156	-0.945810458865107	-0.874426982704497	-0.803043506543887	-0.981592348635217	-0.906252289071426	-0.832640133301654	-0.85559924971103	16.4688084277353	-0.326683196653718	-41.886372030799	-0.0324672690236704	-0.0312124237589929	-0.033937902988047	-0.0213141719793503	-0.0200728831170638	-0.0227689183023408	-0.0622353875127541	-0.0627048888525502	-0.067525393403549	0.000201943998048935	0.000200271500876348	0.0021137846498858
14	13.6259639633796	0.06	-0.855507088790062	-0.924889371414858	-0.786124806165265	0.0680603135772804	-14.7070364593228	-15.8660520214817	-13.5480208971638	16	13.45	18.91	-0.961743999264699	-0.891488572114229	-0.82123314496376	-0.951352611918311	-0.881856275916073	-0.812359939913834	-0.984773389394629	-0.912790967400867	-0.841576919446961	-0.855507088790062	16.4982346860616	0.136523279382494	-41.435222210099	-0.0324672690236704	-0.0312124237589929	-0.033937902988047	-0.0213141719793503	-0.0200728831170638	-0.0227689183023408	-0.0622353875127541	-0.0627048888525502	-0.067525393403549	0.000201943998048935	0.000200271500876348	0.0021137846498858
14	13.6259639633796	0.06	-0.855385634537665	-0.924802283712596	-0.785968985362735	0.0689229444541444	-14.9114072311371	-16.0786110498665	-13.7442034124077	15.96	13.51	18.95	-0.977390469892725	-0.906438203847458	-0.835485937802191	-0.966913908613436	-0.896722173580109	-0.826530438546781	-1.00273040162479	-0.927539890052191	-0.857886255351164	-0.855385634537665	16.5107332246098	0.0848978964582566	-41.5046947872143	-0.0324672690236704	-0.0312124237589929	-0.033937902988047	-0.0213141719793503	-0.0200728831170638	-0.0227689183023408	-0.0622353875127541	-0.0627048888525502	-0.067525393403549	0.000201943998048935	0.000200271500876348	0.0021137846498858
14	13.6259639633796	0.06	-0.855359651351483	-0.925232172485936	-0.78548713021703	0.0652059282270776	-14.5194448736298	-15.6902419088349	-13.3486478384248	15.99	13.44	18.92	-0.952023319415197	-0.880983874243241	-0.809944429071285	-0.941765344702687	-0.871491343840028	-0.801217342977369	-0.97406616430101	-0.900942927314491	-0.827476638442145	-0.855359651351483	16.4697129918624	-0.168380499310055	-41.7180849007191	-0.0324672690236704	-0.0312124237589929	-0.033937902988047	-0.0213141719793503	-0.0200728831170638	-0.0227689183023408	-0.0622353875127541	-0.0627048888525502	-0.067525393403549	0.000201943998048935	0.000200271500876348	0.0021137846498858
14	13.6259639633796	0.06	-0.855240000815103	-0.925799246185543	-0.784680755444663	0.0654518617182317	-14.6923241999471	-15.8746781510759	-13.5099702488182	16.05	13.58	19.01	-0.959339948163578	-0.887887830054959	-0.81643571194634	-0.94888617275351	-0.878212657054507	-0.807539141355504	-0.981666666072729	-0.908423415151054	-0.834821968349726	-0.855240000815103	16.5536346409858	0.105703737904839	-41.5336077004299	-0.0324672690236704	-0.0312124237589929	-0.033937902988047	-0.0213141719793503	-0.0200728831170638	-0.0227689183023408	-0.0622353875127541	-0.0627048888525502	-0.067525393403549	0.000201943998048935	0.000200271500876348	0.0021137846498858
14	13.6259639633796	0.06	-0.855233925632525	-0.924995688054279	-0.785472163210772	0.0655707879656943	-14.4785163900237	-15.6425331461767	-13.3144996338708	15.96	13.52	18.88	-0.950458520720344	-0.879731507786559	-0.809004494852774	-0.940257782267301	-0.870289842712074	-0.800321903156847	-0.973035330860072	-0.901199974042852	-0.827898520077288	-0.855233925632525	16.4737933864399	-0.0289334249630659	-41.5905008990835	-0.0324672690236704	-0.0312124237589929	-0.033937902988047	-0.0213141719793503	-0.0200728831170638	-0.0227689183023408	-0.0622353875127541	-0.0627048888525502	-0.067525393403549	0.000201943998048935	0.000200271500876348	0.0021137846498858
14	13.6259639633796	0.06	-0.855170587157913	-0.924636876610626	-0.7857042977052	0.0666390631542702	-14.5069928045774	-15.6632512887533	-13.3507343204014	15.97	13.44	18.9	-0.951281058777443	-0.88105765657505	-0.810834254372657	-0.941058252489466	-0.871589496068122	-0.802120739646777	-0.976190881210978	-0.899708623768825	-0.832282710462112	-0.855170587157913	16.4464481401766	0.00551618108620151	-41.5255951726587	-0.0324672690236704	-0.0312124237589929	-0.033937902988047	-0.0213141719793503	-0.0200728831170638	-0.0227689183023408	-0.0622353875127541	-0.0627048888525502	-0.067525393403549	0.000201943998048935	0.000200271500876348	0.0021137846498858
14	13.6259639633796	0.06	-0.855095275708154	-0.924214863803164	-0.785975687613145	0.0656477941583403	-14.5920296702901	-15.7644358814977	-13.4196234590825	15.99	13.53	18.91	-0.956513970599171	-0.885377716269037	-0.814241461938903	-0.946207271394699	-0.875837529628364	-0.805467787862029	-0.979412593863683	-0.904852403600997	-0.834887488353267	-0.855095275708154	16.5350864143276	0.0321602689704689	-41.5809321081197	-0.0324672690236704	-0.0312124237589929	-0.033937902988047	-0.0213141719793503	-0.0200728831170638	-0.0227689183023408	-0.0622353875127541	-0.0627048888525502	-0.067525393403549	0.000201943998048935	0.000200271500876348	0.0021137846498858
14	13.6259639633796	0.06	-0.855064403828488	-0.92453366464984	-0.785595143007135	0.069227613931187	-14.7945283226559	-15.949843171148	-13.6392134741637	15.94	13.49	18.87	-0.970387707527304	-0.900098406543547	-0.829809105559789	-0.96001128189772	-0.89047358947058	-0.820935897043439	-0.992106489735033	-0.923571841192269	-0.848898553842926	-0.855064403828488	16.4443140827586	0.0864135251057959	-41.4472876530705	-0.0324672690236704	-0.0312124237589929	-0.033937902988047	-0.0213141719793503	-0.0200728831170638	-0.0227689183023408	-0.0622353875127541	-0.0627048888525502	-0.067525393403549	0.000201943998048935	0.000200271500876348	0.0021137846498858
14	13.6259639633796	0.06	-0.854999165754365	-0.924169454430085	-0.785828877078645	0.0667112066869761	-14.6330193881469	-15.7986467761001	-13.4673920001937	15.97	13.59	19.03	-0.959712874414631	-0.888905062401182	-0.818097250387734	-0.949405794130633	-0.879358440607023	-0.809311087083414	-0.981194599623401	-0.908791304597941	-0.839064289464268	-0.854999165754365	16.5705251870491	0.052076752144889	-41.5980617074115	-0.0324672690236704	-0.0312124237589929	-0.033937902988047	-0.0213141719793503	-0.0200728831170638	-0.0227689183023408	-0.0622353875127541	-0.0627048888525502	-0.067525393403549	0.000201943998048935	0.000200271500876348	0.0021137846498858
14	13.6259639633796	0.06	-0.854848972289618	-0.925556929301769	-0.784141015277467	0.0662171600351004	-14.7568293647445	-15.9370083916	-13.5766503378891	15.99	13.48	18.88	-0.966715175197826	-0.895127274465295	-0.823539373732764	-0.956290381575216	-0.885474465301147	-0.814658549027079	-0.990401489727818	-0.917984934179148	-0.842033326667228	-0.854848972289618	16.4633706935067	0.0523113301312287	-41.4972021430446	-0.0324672690236704	-0.0312124237589929	-0.033937902988047	-0.0213141719793503	-0.0200728831170638	-0.0227689183023408	-0.0622353875127541	-0.0627048888525502	-0.067525393403549	0.000201943998048935	0.000200271500876348	0.0021137846498858
14	13.6259639633796	0.06	-0.85438147420672	-0.9237464961951	-0.78501645221834	0.0654009550642492	-14.418263973709	-15.5790462317879	-13.2574817156302	16.08	13.56	19.02	-0.939644963750618	-0.869632770026635	-0.799620576302651	-0.929350687504701	-0.860105512059516	-0.790860336614331	-0.964958297362839	-0.889537850109863	-0.818349029233892	-0.85438147420672	16.5454410241776	-0.0997713541010101	-41.7312034807733	-0.0324672690236704	-0.0312124237589929	-0.033937902988047	-0.0213141719793503	-0.0200728831170638	-0.0227689183023408	-0.0622353875127541	-0.0627048888525502	-0.067525393403549	0.000201943998048935	0.000200271500876348	0.0021137846498858
14	13.6259639633796	0.06	-0.854297189125649	-0.92370747766921	-0.784886900582088	0.0660531707177947	-14.5940484051579	-15.7627595659433	-13.4253372443724	16.11	13.59	19.04	-0.949313475639676	-0.878927751019399	-0.808542026399122	-0.938870798626227	-0.8692593339395	-0.799647869252774	-0.97053243056897	-0.900411498752248	-0.827345618563563	-0.854297189125649	16.6136138724937	0.0016153886438361	-41.6896786194969	-0.0324672690236704	-0.0312124237589929	-0.033937902988047	-0.0213141719793503	-0.0200728831170638	-0.0227689183023408	-0.0622353875127541	-0.0627048888525502	-0.067525393403549	0.000201943998048935	0.000200271500876348	0.0021137846498858
14	13.6259639633796	0.06	-0.854120813941513	-0.924312022365405	-0.78392960551762	0.0656345951011578	-14.6369951547796	-15.8131406968892	-13.4608496126699	16.02	13.56	18.97	-0.957301402204781	-0.886099494990994	-0.814897587777207	-0.946920655768109	-0.876490844931588	-0.806061034095067	-0.98067826940147	-0.908093734109647	-0.834258993979833	-0.854120813941513	16.5321289323141	0.174158176860726	-41.4414016240673	-0.0324672690236704	-0.0312124237589929	-0.033937902988047	-0.0213141719793503	-0.0200728831170638	-0.0227689183023408	-0.0622353875127541	-0.0627048888525502	-0.067525393403549	0.000201943998048935	0.000200271500876348	0.0021137846498858
14	13.6259639633796	0.06	-0.85403787228815	-0.924122012609111	-0.783953731967189	0.0658289747802068	-14.5977689146142	-15.7689075353319	-13.4266302938965	15.97	13.5	18.9	-0.957452638311223	-0.886343732401166	-0.815234826491109	-0.947156069287627	-0.876811877712877	-0.806467686138128	-0.980755808152552	-0.909320019649896	-0.835920101552617	-0.85403787228815	16.4892138206267	-0.00635628517247359	-41.584445162209	-0.0324672690236704	-0.0312124237589929	-0.033937902988047	-0.0213141719793503	-0.0200728831170638	-0.0227689183023408	-0.0622353875127541	-0.0627048888525502	-0.067525393403549	0.000201943998048935	0.000200271500876348	0.0021137846498858
14	13.6259639633796	0.06	-0.854017873130959	-0.923601891972701	-0.784433854289216	0.0660012033007067	-14.5107945337416	-15.673328343467	-13.3482607240161	15.97	13.52	18.9	-0.952073630606879	-0.881455714573114	-0.81083779853935	-0.941847787068806	-0.87198834993534	-0.802128912801874	-0.974391863115518	-0.902760857705635	-0.829801138889739	-0.854017873130959	16.4674074159295	-0.266715326218703	-41.8295007604906	-0.0324672690236704	-0.0312124237589929	-0.033937902988047	-0.0213141719793503	-0.0200728831170638	-0.0227689183023408	-0.0622353875127541	-0.0627048888525502	-0.067525393403549	0.000201943998048935	0.000200271500876348	0.0021137846498858
14	13.6259639633796	0.06	-0.853918851309377	-0.923493562258846	-0.784344140359909	0.067404580253446	-14.7337200589688	-15.9008830725193	-13.5665570454182	15.96	13.49	18.93	-0.966488800084204	-0.895546200523889	-0.824603600963573	-0.956126119662792	-0.885944165737939	-0.815762211813086	-0.988724262783363	-0.91829086439141	-0.844447479698612	-0.853918851309377	16.4922037549261	0.0395256836269724	-41.5347586075893	-0.0324672690236704	-0.0312124237589929	-0.033937902988047	-0.0213141719793503	-0.0200728831170638	-0.0227689183023408	-0.0622353875127541	-0.0627048888525502	-0.067525393403549	0.000201943998048935	0.000200271500876348	0.0021137846498858
14	13.6259639633796	0.06	-0.85378767766634	-0.923109554136575	-0.784465801196106	0.0664445615425193	-14.5675637073782	-15.7304692235928	-13.4046581911636	15.99	13.56	18.95	-0.954127126701158	-0.883591424107706	-0.813055721514255	-0.943836270339624	-0.874061339307357	-0.80428640827509	-0.97632441472845	-0.905012519832545	-0.832875812821933	-0.85378767766634	16.51865480233	-0.0440102863974269	-41.6429167556193	-0.0324672690236704	-0.0312124237589929	-0.033937902988047	-0.0213141719793503	-0.0200728831170638	-0.0227689183023408	-0.0622353875127541	-0.0627048888525502	-0.067525393403549	0.000201943998048935	0.000200271500876348	0.0021137846498858
14	13.6259639633796	0.06	-0.853637985090702	-0.923899317895439	-0.783376652285965	0.0643001875847871	-14.4198304847644	-15.5913228810469	-13.2483380884819	15.92	13.56	18.88	-0.949677463004152	-0.878321110799899	-0.806964758595646	-0.939556037286209	-0.868960183300008	-0.798364329313807	-0.973835077624659	-0.898886864902479	-0.828749221037795	-0.853637985090702	16.4611551496043	-0.147904791567885	-41.7007626167814	-0.0324672690236704	-0.0312124237589929	-0.033937902988047	-0.0213141719793503	-0.0200728831170638	-0.0227689183023408	-0.0622353875127541	-0.0627048888525502	-0.067525393403549	0.000201943998048935	0.000200271500876348	0.0021137846498858
14	13.6259639633796	0.06	-0.853563939643555	-0.922708909567458	-0.784418969719652	0.0663841712207092	-14.5642762089009	-15.7274856242517	-13.4010667935502	15.97	13.48	18.94	-0.955310546810169	-0.884655500658358	-0.814000454506547	-0.945048332660717	-0.875152282854933	-0.805256233049148	-0.97989100231983	-0.905889248324634	-0.835360735741933	-0.853563939643555	16.5154077866433	0.123609010962815	-41.470411580935	-0.0324672690236704	-0.0312124237589929	-0.033937902988047	-0.0213141719793503	-0.0200728831170638	-0.0227689183023408	-0.0622353875127541	-0.0627048888525502	-0.067525393403549	0.000201943998048935	0.000200271500876348	0.0021137846498858
14	13.6259639633796	0.06	-0.853355847696966	-0.923058339705415	-0.783653355688517	0.0658216852093784	-14.4763505730972	-15.6378169767284	-13.314884169466	15.98	13.5	18.88	-0.949069158551438	-0.878579016351892	-0.808088874152346	-0.938849891169387	-0.869118763847151	-0.799387636524914	-0.973398172981614	-0.898871251019855	-0.827461071529007	-0.853355847696966	16.4890011278936	-0.0323490844446464	-41.5994822136408	-0.0324672690236704	-0.0312124237589929	-0.033937902988047	-0.0213141719793503	-0.0200728831170638	-0.0227689183023408	-0.0622353875127541	-0.0627048888525502	-0.067525393403549	0.000201943998048935	0.000200271500876348	0.0021137846498858
14	13.6259639633796	0.06	-0.853268093975303	-0.92402553334939	-0.782510654601215	0.064763490555931	-14.5103170393682	-15.6846457304284	-13.3359883483079	15.95	13.46	18.89	-0.953574683787305	-0.882179375950183	-0.81078406811306	-0.943357432017043	-0.872727102369663	-0.802096772722282	-0.975743926295606	-0.905366581849147	-0.82926145459908	-0.853268093975303	16.4295905832387	0.263941541244186	-41.2663948704922	-0.0324672690236704	-0.0312124237589929	-0.033937902988047	-0.0213141719793503	-0.0200728831170638	-0.0227689183023408	-0.0622353875127541	-0.0627048888525502	-0.067525393403549	0.000201943998048935	0.000200271500876348	0.0021137846498858
14	13.6259639633796	0.06	-0.853241975995072	-0.922659053625322	-0.783824898364823	0.0660266163068121	-14.4497730960667	-15.6071796161892	-13.2923665759442	15.98	13.49	19	-0.947305952855346	-0.877055073878577	-0.806804194901808	-0.937108588255433	-0.86761393151524	-0.798119274775048	-0.971176675938796	-0.89976453417112	-0.824347269614043	-0.853241975995072	16.4992177710523	0.0776876083278376	-41.5028163718511	-0.0324672690236704	-0.0312124237589929	-0.033937902988047	-0.0213141719793503	-0.0200728831170638	-0.0227689183023408	-0.0622353875127541	-0.0627048888525502	-0.067525393403549	0.000201943998048935	0.000200271500876348	0.0021137846498858
14	13.6259639633796	0.06	-0.853205192822127	-0.923120244121355	-0.7832901415229	0.0650171583540145	-14.5188729005996	-15.69144052736	-13.3463052738391	16.04	13.53	19.02	-0.948943378859333	-0.87803208911898	-0.807120799378627	-0.938623341090974	-0.868483232439637	-0.7983431237883	-0.972542980310562	-0.898802635059271	-0.827881347456457	-0.853205192822127	16.4998421665759	0.165223949349982	-41.4186253043944	-0.0324672690236704	-0.0312124237589929	-0.033937902988047	-0.0213141719793503	-0.0200728831170638	-0.0227689183023408	-0.0622353875127541	-0.0627048888525502	-0.067525393403549	0.000201943998048935	0.000200271500876348	0.0021137846498858
14	13.6259639633796	0.06	-0.853191379153827	-0.924173502245186	-0.782209256062469	0.0639825121315361	-14.5973980459852	-15.7864585563794	-13.4083375355909	16.07	13.57	18.97	-0.952762155924816	-0.880998634590229	-0.809235113255643	-0.942342478821229	-0.871363783705309	-0.800385088589389	-0.974438546531699	-0.903169489591225	-0.827895666519641	-0.853191379153827	16.5533380024353	-0.0548820625335217	-41.696630637538	-0.0324672690236704	-0.0312124237589929	-0.033937902988047	-0.0213141719793503	-0.0200728831170638	-0.0227689183023408	-0.0622353875127541	-0.0627048888525502	-0.067525393403549	0.000201943998048935	0.000200271500876348	0.0021137846498858
14	13.6259639633796	0.06	-0.853162037621669	-0.922241507032243	-0.784082568211095	0.0682865042629882	-14.6969841065711	-15.8531473150772	-13.540820898065	15.99	13.49	18.87	-0.961394106870079	-0.891280048560622	-0.821165990251165	-0.95101959901305	-0.881662149095117	-0.812304699177184	-0.987244338207784	-0.911620748679137	-0.841931776598358	-0.853162037621669	16.4826350528701	-0.194394118547243	-41.757434486982	-0.0324672690236704	-0.0312124237589929	-0.033937902988047	-0.0213141719793503	-0.0200728831170638	-0.0227689183023408	-0.0622353875127541	-0.0627048888525502	-0.067525393403549	0.000201943998048935	0.000200271500876348	0.0021137846498858
14	13.6259639633796	0.06	-0.853095861481773	-0.923722831768953	-0.782468891194592	0.0637952669267768	-14.5565058294009	-15.7440929889347	-13.3689186698671	16	13.58	18.9	-0.954280748362391	-0.882298731732918	-0.810316715103445	-0.943967863847532	-0.872763754794965	-0.801559645742398	-0.979333436346515	-0.903311515393378	-0.829424234659366	-0.853095861481773	16.5183325970733	-0.0241354220030495	-41.6377105645404	-0.0324672690236704	-0.0312124237589929	-0.033937902988047	-0.0213141719793503	-0.0200728831170638	-0.0227689183023408	-0.0622353875127541	-0.0627048888525502	-0.067525393403549	0.000201943998048935	0.000200271500876348	0.0021137846498858
14	13.6259639633796	0.06	-0.852797022590894	-0.923446997407426	-0.782147047774362	0.0629570466376358	-14.3415361736891	-15.5198756207138	-13.1631967266643	16.04	13.54	18.88	-0.938781104142493	-0.867504578855387	-0.796228053568282	-0.928578024935065	-0.85807616376287	-0.787574302590674	-0.960383332811341	-0.891868488244889	-0.814214042826441	-0.852797022590894	16.4918379731518	0.0360382001241984	-41.5420181047014	-0.0324672690236704	-0.0312124237589929	-0.033937902988047	-0.0213141719793503	-0.0200728831170638	-0.0227689183023408	-0.0622353875127541	-0.0627048888525502	-0.067525393403549	0.000201943998048935	0.000200271500876348	0.0021137846498858
14	13.6259639633796	0.06	-0.852676498186769	-0.922493584979829	-0.782859411393709	0.0657438442742074	-14.5147749556131	-15.6800619811551	-13.3494879300711	15.98	13.45	18.97	-0.951641087859115	-0.880918471201882	-0.810195854544649	-0.941394370962696	-0.871433254245205	-0.801472137527713	-0.976068079003264	-0.903537268790514	-0.830666619999431	-0.852676498186769	16.4688554923575	0.205613114027274	-41.3416582136412	-0.0324672690236704	-0.0312124237589929	-0.033937902988047	-0.0213141719793503	-0.0200728831170638	-0.0227689183023408	-0.0622353875127541	-0.0627048888525502	-0.067525393403549	0.000201943998048935	0.000200271500876348	0.0021137846498858
14	13.6259639633796	0.06	-0.852592898941812	-0.92301415218821	-0.782171645695413	0.0652840642915756	-14.5466533213931	-15.7188931907399	-13.3744134520463	15.94	13.55	18.84	-0.956177298190642	-0.884870168769871	-0.813563039349099	-0.945947979870614	-0.87540370408244	-0.804859428294267	-0.981206539732345	-0.907085669925754	-0.834090938147269	-0.852592898941812	16.4546374063878	0.0552605553120546	-41.5002044448513	-0.0324672690236704	-0.0312124237589929	-0.033937902988047	-0.0213141719793503	-0.0200728831170638	-0.0227689183023408	-0.0622353875127541	-0.0627048888525502	-0.067525393403549	0.000201943998048935	0.000200271500876348	0.0021137846498858
14	13.6259639633796	0.06	-0.852578547795452	-0.922677968397703	-0.782479127193201	0.0648651708736616	-14.4386288645779	-15.6061760849156	-13.2710816442401	15.96	13.45	18.88	-0.948229462373298	-0.877289427670858	-0.806349392968418	-0.93805204117394	-0.867873411428542	-0.797694781683143	-0.972901238526933	-0.900104223260045	-0.824843746832252	-0.852578547795452	16.4526460814762	0.26601973008073	-41.2691067261838	-0.0324672690236704	-0.0312124237589929	-0.033937902988047	-0.0213141719793503	-0.0200728831170638	-0.0227689183023408	-0.0622353875127541	-0.0627048888525502	-0.067525393403549	0.000201943998048935	0.000200271500876348	0.0021137846498858
14	13.6259639633796	0.06	-0.852479129865039	-0.921382308801991	-0.783575950928087	0.0672112608958286	-14.6556811513724	-15.81845110679	-13.4929111959548	16.09	13.62	19.06	-0.953756303474123	-0.883648353777718	-0.813540404081312	-0.943297543809055	-0.873958388189097	-0.804619232569139	-0.97941770948131	-0.90397368935242	-0.834400004729773	-0.852479129865039	16.6142241428764	0.00117568194210151	-41.6841547343371	-0.0324672690236704	-0.0312124237589929	-0.033937902988047	-0.0213141719793503	-0.0200728831170638	-0.0227689183023408	-0.0622353875127541	-0.0627048888525502	-0.067525393403549	0.000201943998048935	0.000200271500876348	0.0021137846498858
14	13.6259639633796	0.06	-0.852272372837377	-0.922535211371307	-0.782009534303448	0.0656241838125958	-14.611594916556	-15.7857991142903	-13.4373907188218	15.96	13.5	18.98	-0.959489479014806	-0.888119219848066	-0.816748960681326	-0.949201715292261	-0.8785966967865	-0.807991678280739	-0.98360882021605	-0.910627660032796	-0.83760627290682	-0.852272372837377	16.4930625738209	-0.117900691522165	-41.692061008462	-0.0324672690236704	-0.0312124237589929	-0.033937902988047	-0.0213141719793503	-0.0200728831170638	-0.0227689183023408	-0.0622353875127541	-0.0627048888525502	-0.067525393403549	0.000201943998048935	0.000200271500876348	0.0021137846498858
14	13.6259639633796	0.06	-0.852263022266946	-0.922199658660778	-0.782326385873115	0.0655466256489367	-14.5098905742184	-15.676659767923	-13.3431213805139	16.03	13.47	18.93	-0.948745253077133	-0.878132842630562	-0.807520432183992	-0.93844840429145	-0.868602359010242	-0.798756313729033	-0.972059506644211	-0.900574720796259	-0.826635602092013	-0.852263022266946	16.4799669238285	-0.142411194173126	-41.7023116865897	-0.0324672690236704	-0.0312124237589929	-0.033937902988047	-0.0213141719793503	-0.0200728831170638	-0.0227689183023408	-0.0622353875127541	-0.0627048888525502	-0.067525393403549	0.000201943998048935	0.000200271500876348	0.0021137846498858
14	13.6259639633796	0.06	-0.852046844402038	-0.922397847507115	-0.781695841296961	0.0657282057921816	-14.6859522369716	-15.8651319787694	-13.5067724951737	16.08	13.63	18.99	-0.957394023977509	-0.886235483380221	-0.815076942782933	-0.94692018524377	-0.876540115223985	-0.806160045204201	-0.982850931203507	-0.911523779545873	-0.835313297531957	-0.852046844402038	16.5616854728738	0.0903221551217394	-41.5569593234689	-0.0324672690236704	-0.0312124237589929	-0.033937902988047	-0.0213141719793503	-0.0200728831170638	-0.0227689183023408	-0.0622353875127541	-0.0627048888525502	-0.067525393403549	0.000201943998048935	0.000200271500876348	0.0021137846498858
14	13.6259639633796	0.06	-0.852044572381211	-0.920888442640353	-0.783200702122069	0.0660468458202902	-14.4305094977915	-15.5861834863286	-13.2748355092543	15.95	13.47	18.88	-0.947883532700058	-0.877600493631193	-0.807317454562328	-0.937736224840685	-0.868205581620172	-0.798674938399658	-0.970563317400146	-0.899450771965035	-0.827147060618224	-0.852044572381211	16.4600680788846	-0.194115778609216	-41.7383117275729	-0.0324672690236704	-0.0312124237589929	-0.033937902988047	-0.0213141719793503	-0.0200728831170638	-0.0227689183023408	-0.0622353875127541	-0.0627048888525502	-0.067525393403549	0.000201943998048935	0.000200271500876348	0.0021137846498858
14	13.6259639633796	0.06	-0.85204278360457	-0.922663157563356	-0.781422409645783	0.0630045658281954	-14.3958714058756	-15.5781990723454	-13.2135437394059	16.06	13.49	18.94	-0.940734768016146	-0.869336480070912	-0.797938192125677	-0.930462966636864	-0.859844270408156	-0.789225574179449	-0.961937882881529	-0.890815007927465	-0.817855244954022	-0.85204278360457	16.5011835748664	-0.0406526090768097	-41.6339895907884	-0.0324672690236704	-0.0312124237589929	-0.033937902988047	-0.0213141719793503	-0.0200728831170638	-0.0227689183023408	-0.0622353875127541	-0.0627048888525502	-0.067525393403549	0.000201943998048935	0.000200271500876348	0.0021137846498858
14	13.6259639633796	0.06	-0.851936130135567	-0.921543147065481	-0.782329113205652	0.0652213710096813	-14.4833305781279	-15.6510675666852	-13.3155935895705	16.03	13.58	18.85	-0.947218196194745	-0.876545590685994	-0.805872985177242	-0.936938579030221	-0.867032942876121	-0.79712730672202	-0.969190180069068	-0.897833639302731	-0.824780006444114	-0.851936130135567	16.5260836732641	0.0856063075784866	-41.5299479420325	-0.0324672690236704	-0.0312124237589929	-0.033937902988047	-0.0213141719793503	-0.0200728831170638	-0.0227689183023408	-0.0622353875127541	-0.0627048888525502	-0.067525393403549	0.000201943998048935	0.000200271500876348	0.0021137846498858
14	13.6259639633796	0.06	-0.851882610457526	-0.921117423768623	-0.78264779714643	0.0673167562792525	-14.6787213044974	-15.8423405337469	-13.515102075248	16.09	13.59	18.97	-0.955196763773066	-0.885037602651919	-0.814878441530773	-0.944722210426725	-0.875332404797315	-0.805942599167905	-0.980575588788912	-0.906302509435475	-0.834716737158381	-0.851882610457526	16.5800117255386	-0.285452416351649	-41.9501891050872	-0.0324672690236704	-0.0312124237589929	-0.033937902988047	-0.0213141719793503	-0.0200728831170638	-0.0227689183023408	-0.0622353875127541	-0.0627048888525502	-0.067525393403549	0.000201943998048935	0.000200271500876348	0.0021137846498858
14	13.6259639633796	0.06	-0.851777482600451	-0.921342375415002	-0.7822125897859	0.0662658285736561	-14.5266576279475	-15.6879716741084	-13.3653435817866	16.06	13.5	18.95	-0.947734318909423	-0.877577564458197	-0.80742081000697	-0.937397273999099	-0.868005727166774	-0.79861418033445	-0.969582251642906	-0.897412361995627	-0.826359422122675	-0.851777482600451	16.5201612376758	-0.0173719817480253	-41.6198893842381	-0.0324672690236704	-0.0312124237589929	-0.033937902988047	-0.0213141719793503	-0.0200728831170638	-0.0227689183023408	-0.0622353875127541	-0.0627048888525502	-0.067525393403549	0.000201943998048935	0.000200271500876348	0.0021137846498858
14	13.6259639633796	0.06	-0.851635860255501	-0.920844838707195	-0.782426881803807	0.0664812859328413	-14.5026296370599	-15.660008996018	-13.3452502781018	16.02	13.51	18.99	-0.948229670377631	-0.878149158397991	-0.808068646418351	-0.937953303418675	-0.868632283659403	-0.799311263900131	-0.971818227914999	-0.899641639391586	-0.82677475860825	-0.851635860255501	16.5314619838499	0.0131158241912664	-41.5992886124533	-0.0324672690236704	-0.0312124237589929	-0.033937902988047	-0.0213141719793503	-0.0200728831170638	-0.0227689183023408	-0.0622353875127541	-0.0627048888525502	-0.067525393403549	0.000201943998048935	0.000200271500876348	0.0021137846498858
14	13.6259639633796	0.06	-0.851517481910907	-0.92119635671792	-0.781838607103895	0.0651714592876043	-14.508844161173	-15.6791173156016	-13.3385710067445	16.03	13.57	18.93	-0.948980575198036	-0.878149643272847	-0.807318711347658	-0.938683790645374	-0.868621400105287	-0.7985590095652	-0.972335743324771	-0.900317996781728	-0.828396813144978	-0.851517481910907	16.5501152834619	-0.108387078074263	-41.7429825528503	-0.0324672690236704	-0.0312124237589929	-0.033937902988047	-0.0213141719793503	-0.0200728831170638	-0.0227689183023408	-0.0622353875127541	-0.0627048888525502	-0.067525393403549	0.000201943998048935	0.000200271500876348	0.0021137846498858
14	13.6259639633796	0.06	-0.851505651124157	-0.921653289405172	-0.781358012843141	0.0649128796052017	-14.5515621779214	-15.7277790022675	-13.3753453535752	16.04	13.57	18.84	-0.951167015826283	-0.880033091156012	-0.808899166485742	-0.940823582640012	-0.870463201400982	-0.800102820161951	-0.975355604283009	-0.901660735850457	-0.828197172137065	-0.851505651124157	16.5112667778869	-0.0748478087085034	-41.6711005522505	-0.0324672690236704	-0.0312124237589929	-0.033937902988047	-0.0213141719793503	-0.0200728831170638	-0.0227689183023408	-0.0622353875127541	-0.0627048888525502	-0.067525393403549	0.000201943998048935	0.000200271500876348	0.0021137846498858
14	13.6259639633796	0.06	-0.851374788523433	-0.921720144627966	-0.7810294324189	0.0644112430595138	-14.4901496590199	-15.6662698227627	-13.314029495277	16	13.53	18.88	-0.949834968828563	-0.878527626895502	-0.807220284962442	-0.939578345532349	-0.869041003197601	-0.798503660862853	-0.972793282928605	-0.901476680485426	-0.827177887133616	-0.851374788523433	16.5008751332491	-0.280689857230175	-41.870130670736	-0.0324672690236704	-0.0312124237589929	-0.033937902988047	-0.0213141719793503	-0.0200728831170638	-0.0227689183023408	-0.0622353875127541	-0.0627048888525502	-0.067525393403549	0.000201943998048935	0.000200271500876348	0.0021137846498858
14	13.6259639633796	0.06	-0.851371684013918	-0.922038181785599	-0.780705186242237	0.0647732192074477	-14.6276988947512	-15.8114323069219	-13.4439654825805	15.98	13.54	18.87	-0.959689378015339	-0.887841593449689	-0.815993808884039	-0.949358284470767	-0.878283944105211	-0.807209603739656	-0.984539737295325	-0.909317860758222	-0.837106597510055	-0.851371684013918	16.472329412767	-0.0793107944226531	-41.6550280995564	-0.0324672690236704	-0.0312124237589929	-0.033937902988047	-0.0213141719793503	-0.0200728831170638	-0.0227689183023408	-0.0622353875127541	-0.0627048888525502	-0.067525393403549	0.000201943998048935	0.000200271500876348	0.0021137846498858
14	13.6259639633796	0.06	-0.8512173201069	-0.920653440167802	-0.781781200045999	0.0671977315332551	-14.6877118199498	-15.8531488186256	-13.522274821274	15.98	13.47	18.98	-0.962071153367199	-0.891344931698508	-0.820618710029818	-0.951709864426325	-0.881745348184349	-0.811780831942374	-0.985887177156691	-0.9115337327737	-0.842240546998566	-0.8512173201069	16.5137257303521	0.014322723344951	-41.5751875534178	-0.0324672690236704	-0.0312124237589929	-0.033937902988047	-0.0213141719793503	-0.0200728831170638	-0.0227689183023408	-0.0622353875127541	-0.0627048888525502	-0.067525393403549	0.000201943998048935	0.000200271500876348	0.0021137846498858
14	13.6259639633796	0.06	-0.851079951785717	-0.91988614599872	-0.782273757572714	0.0667646636884778	-14.617167292748	-15.7810323775834	-13.4533022079125	16.07	13.58	18.98	-0.95270874580038	-0.882445633810986	-0.812182521821591	-0.942297917753329	-0.872802613533305	-0.80330730931328	-0.974362847349966	-0.905269223740969	-0.829944810726992	-0.851079951785717	16.5856865304669	-0.253172441813659	-41.9091980540247	-0.0324672690236704	-0.0312124237589929	-0.033937902988047	-0.0213141719793503	-0.0200728831170638	-0.0227689183023408	-0.0622353875127541	-0.0627048888525502	-0.067525393403549	0.000201943998048935	0.000200271500876348	0.0021137846498858
14	13.6259639633796	0.06	-0.850960757251836	-0.921839144575369	-0.780082369928303	0.0629956797872512	-14.5371288955307	-15.731147853439	-13.3431099376223	16.06	13.62	19.01	-0.949975874497547	-0.877871205831703	-0.805766537165859	-0.939603316589572	-0.868285941444805	-0.796968566300038	-0.973153101388412	-0.897489864640246	-0.826210609151871	-0.850960757251836	16.5836733092179	0.0518494070457756	-41.6150059361478	-0.0324672690236704	-0.0312124237589929	-0.033937902988047	-0.0213141719793503	-0.0200728831170638	-0.0227689183023408	-0.0622353875127541	-0.0627048888525502	-0.067525393403549	0.000201943998048935	0.000200271500876348	0.0021137846498858
14	13.6259639633796	0.06	-0.850927194049878	-0.920833259024875	-0.78102112907488	0.0651209934134804	-14.4374958068851	-15.6024966353211	-13.272494978449	16.02	13.54	19.01	-0.944722601371337	-0.87418244110312	-0.803642280834902	-0.934483496786084	-0.864707865785398	-0.794932234784712	-0.9678294114089	-0.894590591418515	-0.822018245347144	-0.850927194049878	16.5043189433213	0.0884018248720591	-41.503392173459	-0.0324672690236704	-0.0312124237589929	-0.033937902988047	-0.0213141719793503	-0.0200728831170638	-0.0227689183023408	-0.0622353875127541	-0.0627048888525502	-0.067525393403549	0.000201943998048935	0.000200271500876348	0.0021137846498858
14	13.6259639633796	0.06	-0.850869027590144	-0.920167415649461	-0.781570639530827	0.0655968509289791	-14.4176800480864	-15.5765593405074	-13.2588007556654	15.93	13.45	18.94	-0.948171610762607	-0.87762866084961	-0.807085710936613	-0.938047783383863	-0.868258035359216	-0.798468287334569	-0.971096930871517	-0.899072689108101	-0.827446370968591	-0.850869027590144	16.4855606368906	0.193949282409047	-41.3670641016023	-0.0324672690236704	-0.0312124237589929	-0.033937902988047	-0.0213141719793503	-0.0200728831170638	-0.0227689183023408	-0.0622353875127541	-0.0627048888525502	-0.067525393403549	0.000201943998048935	0.000200271500876348	0.0021137846498858
14	13.6259639633796	0.06	-0.850670765183604	-0.92054437642633	-0.780797153940878	0.0641816595694309	-14.3878952953607	-15.5579461587723	-13.2178444319492	15.93	13.5	18.88	-0.947169601813347	-0.875936766894836	-0.804703931976325	-0.937060458411578	-0.866587891708735	-0.796115325005893	-0.971233436280427	-0.894964938322645	-0.82493030112829	-0.850670765183604	16.4523755205414	-0.0789978489959024	-41.6216066173818	-0.0324672690236704	-0.0312124237589929	-0.033937902988047	-0.0213141719793503	-0.0200728831170638	-0.0227689183023408	-0.0622353875127541	-0.0627048888525502	-0.067525393403549	0.000201943998048935	0.000200271500876348	0.0021137846498858
14	13.6259639633796	0.06	-0.850653425850174	-0.920440883096079	-0.780865968604269	0.0647268156689872	-14.4922431158945	-15.6654643084193	-13.3190219233696	15.97	13.47	18.91	-0.951579139562515	-0.88031327786065	-0.809047416158785	-0.941358097533959	-0.870857712225356	-0.800357326916754	-0.974473768296834	-0.903776405050036	-0.829404467948258	-0.850653425850174	16.4979564686223	0.12412165803704	-41.4571719450248	-0.0324672690236704	-0.0312124237589929	-0.033937902988047	-0.0213141719793503	-0.0200728831170638	-0.0227689183023408	-0.0622353875127541	-0.0627048888525502	-0.067525393403549	0.000201943998048935	0.000200271500876348	0.0021137846498858
14	13.6259639633796	0.06	-0.850618768230943	-0.920833681623729	-0.780403854838157	0.0626516382067588	-14.1957735949704	-15.365166699983	-13.0263804899577	15.92	13.45	18.83	-0.935870263862324	-0.864644207216406	-0.793418150570487	-0.925895021507238	-0.855428148270042	-0.784961275032845	-0.957709900080355	-0.88826079989617	-0.813257448883424	-0.850618768230943	16.4128306535346	0.0623441753229992	-41.4516949403542	-0.0324672690236704	-0.0312124237589929	-0.033937902988047	-0.0213141719793503	-0.0200728831170638	-0.0227689183023408	-0.0622353875127541	-0.0627048888525502	-0.067525393403549	0.000201943998048935	0.000200271500876348	0.0021137846498858
14	13.6259639633796	0.06	-0.850035263943292	-0.92078024944829	-0.779290278438294	0.0620499749211559	-14.3016777471761	-15.4858726856075	-13.1174828087446	15.93	13.52	18.83	-0.942606788263188	-0.870526240382293	-0.798445692501399	-0.932541022015125	-0.861230196944459	-0.789919371873792	-0.970181545282742	-0.893190525499027	-0.819114821778499	-0.850035263943292	16.4484397113463	0.00407445089865313	-41.5443186090069	-0.0324672690236704	-0.0312124237589929	-0.033937902988047	-0.0213141719793503	-0.0200728831170638	-0.0227689183023408	-0.0622353875127541	-0.0627048888525502	-0.067525393403549	0.000201943998048935	0.000200271500876348	0.0021137846498858
14	13.6259639633796	0.06	-0.850030985614914	-0.918890303111028	-0.7811716681188	0.0659186964725892	-14.4209482972753	-15.577057936	-13.2648386585506	15.96	13.5	18.95	-0.946733873183411	-0.876468476431888	-0.806203079680365	-0.936580813508623	-0.867068964070129	-0.797557114631635	-0.968407572015033	-0.896847668798737	-0.826927198296125	-0.850030985614914	16.5134326195669	0.136240020846279	-41.4583419677806	-0.0324672690236704	-0.0312124237589929	-0.033937902988047	-0.0213141719793503	-0.0200728831170638	-0.0227689183023408	-0.0622353875127541	-0.0627048888525502	-0.067525393403549	0.000201943998048935	0.000200271500876348	0.0021137846498858
14	13.6259639633796	0.06	-0.849990729072787	-0.919179537873797	-0.780801920271776	0.0665212252212263	-14.5429359001707	-15.703158609327	-13.3827131910143	15.95	13.52	19.02	-0.954872949618402	-0.884322475788994	-0.813772001959585	-0.944647035809	-0.874852100258145	-0.80505716470729	-0.978799023165016	-0.903430631613603	-0.833569313691527	-0.849990729072787	16.5066865599643	0.034727126211797	-41.5517131224703	-0.0324672690236704	-0.0312124237589929	-0.033937902988047	-0.0213141719793503	-0.0200728831170638	-0.0227689183023408	-0.0622353875127541	-0.0627048888525502	-0.067525393403549	0.000201943998048935	0.000200271500876348	0.0021137846498858
14	13.6259639633796	0.06	-0.849714969578328	-0.920649956682372	-0.778779982474283	0.0640924529302179	-14.5908844775424	-15.7783248618149	-13.4034440932698	15.91	13.53	18.79	-0.961734485529434	-0.889356563470738	-0.816978641412041	-0.951504862834313	-0.879896798616068	-0.808288734397823	-0.986781678275815	-0.912294357120435	-0.838343405683976	-0.849714969578328	16.4384933949828	0.155153224364175	-41.3821026971538	-0.0324672690236704	-0.0312124237589929	-0.033937902988047	-0.0213141719793503	-0.0200728831170638	-0.0227689183023408	-0.0622353875127541	-0.0627048888525502	-0.067525393403549	0.000201943998048935	0.000200271500876348	0.0021137846498858
14	13.6259639633796	0.06	-0.849704586446187	-0.919690276449884	-0.77971889644249	0.0651903117713951	-14.4130654090487	-15.5754332843706	-13.2506975337269	15.89	13.44	18.87	-0.950317198003718	-0.879396655238859	-0.808476112474	-0.94023796803401	-0.870069620916673	-0.799901273799336	-0.97452571736719	-0.901919632569831	-0.827731696413111	-0.849704586446187	16.4158487381298	-0.218601283016074	-41.7298363837862	-0.0324672690236704	-0.0312124237589929	-0.033937902988047	-0.0213141719793503	-0.0200728831170638	-0.0227689183023408	-0.0622353875127541	-0.0627048888525502	-0.067525393403549	0.000201943998048935	0.000200271500876348	0.0021137846498858
14	13.6259639633796	0.06	-0.849611148954841	-0.919356943019322	-0.779865354890361	0.0648412926181995	-14.4119801857256	-15.5776019643219	-13.2463584071294	16.08	13.54	18.92	-0.939809928058134	-0.869486978325914	-0.799164028593694	-0.929521440822563	-0.859968345450344	-0.790415250078124	-0.961888166086464	-0.890035074750508	-0.81863585746018	-0.849611148954841	16.5229028923324	-0.100921527542357	-41.7093231330944	-0.0324672690236704	-0.0312124237589929	-0.033937902988047	-0.0213141719793503	-0.0200728831170638	-0.0227689183023408	-0.0622353875127541	-0.0627048888525502	-0.067525393403549	0.000201943998048935	0.000200271500876348	0.0021137846498858
14	13.6259639633796	0.06	-0.849557913144649	-0.918951947051512	-0.780163879237786	0.0649186997139934	-14.3584233020511	-15.5189728861941	-13.197873717908	15.97	13.5	18.92	-0.94252483286863	-0.872040348434529	-0.801555864000427	-0.932396314638562	-0.862669267420576	-0.79294222020259	-0.964631666359108	-0.894084294373818	-0.821411929773819	-0.849557913144649	16.4701458951133	-0.116952781205035	-41.6737774110562	-0.0324672690236704	-0.0312124237589929	-0.033937902988047	-0.0213141719793503	-0.0200728831170638	-0.0227689183023408	-0.0622353875127541	-0.0627048888525502	-0.067525393403549	0.000201943998048935	0.000200271500876348	0.0021137846498858
14	13.6259639633796	0.06	-0.849418404273242	-0.918483990653186	-0.780352817893297	0.0663973704434104	-14.5761342420956	-15.7401667801854	-13.4121017040058	16.03	13.56	18.96	-0.952694604958363	-0.882239981794511	-0.811785358630658	-0.942358096424495	-0.872667889065869	-0.802977681707242	-0.981607243715244	-0.902191155540266	-0.832088172019146	-0.849418404273242	16.5599441470242	0.0585952117273565	-41.5800932478957	-0.0324672690236704	-0.0312124237589929	-0.033937902988047	-0.0213141719793503	-0.0200728831170638	-0.0227689183023408	-0.0622353875127541	-0.0627048888525502	-0.067525393403549	0.000201943998048935	0.000200271500876348	0.0021137846498858
14	13.6259639633796	0.06	-0.849159394573784	-0.918451132910057	-0.77986765623751	0.0661399190081062	-14.4897965822466	-15.6493440525057	-13.3302491119876	15.88	13.45	18.89	-0.955927931223637	-0.885097881690484	-0.81426783215733	-0.945822806797537	-0.8757415024786	-0.805660198159663	-0.980202795685207	-0.905015804703049	-0.834118033914174	-0.849159394573784	16.4356300476374	0.0512414948615664	-41.4674320841539	-0.0324672690236704	-0.0312124237589929	-0.033937902988047	-0.0213141719793503	-0.0200728831170638	-0.0227689183023408	-0.0622353875127541	-0.0627048888525502	-0.067525393403549	0.000201943998048935	0.000200271500876348	0.0021137846498858
14	13.6259639633796	0.06	-0.848785419938581	-0.918307458289054	-0.779263381588109	0.0653451724351929	-14.4803877621166	-15.6467037586021	-13.314071765631	15.96	13.51	18.95	-0.950712007754922	-0.879845284654482	-0.808978561554043	-0.940508551067918	-0.870402400605467	-0.800296250143016	-0.974987748389151	-0.902428977683863	-0.826350744915371	-0.848785419938581	16.5045858388745	-0.274172492731152	-41.8555659623815	-0.0324672690236704	-0.0312124237589929	-0.033937902988047	-0.0213141719793503	-0.0200728831170638	-0.0227689183023408	-0.0622353875127541	-0.0627048888525502	-0.067525393403549	0.000201943998048935	0.000200271500876348	0.0021137846498858
14	13.6259639633796	0.06	-0.848655413656932	-0.918703412043577	-0.778607415270287	0.0634658628502764	-14.3109854581502	-15.4817738827403	-13.14019703356	15.93	13.37	18.9	-0.942378475922017	-0.871112365232823	-0.799846254543629	-0.932315791849587	-0.861810658172559	-0.791305524495531	-0.963079765229343	-0.890576622072146	-0.818472369317303	-0.848655413656932	16.4596988065422	-0.160980717951098	-41.6952247476165	-0.0324672690236704	-0.0312124237589929	-0.033937902988047	-0.0213141719793503	-0.0200728831170638	-0.0227689183023408	-0.0622353875127541	-0.0627048888525502	-0.067525393403549	0.000201943998048935	0.000200271500876348	0.0021137846498858
14	13.6259639633796	0.06	-0.848615952467814	-0.91778516980332	-0.779446735132308	0.0663496385247975	-14.5033015386897	-15.661963898202	-13.3446391791774	16	13.5	18.99	-0.949314155686357	-0.879084484190803	-0.808854812695249	-0.939055290649805	-0.869584563616544	-0.800113836583283	-0.973969412582329	-0.900694384964569	-0.827442455070679	-0.848615952467814	16.5289852654429	-0.147494796298941	-41.7439590685298	-0.0324672690236704	-0.0312124237589929	-0.033937902988047	-0.0213141719793503	-0.0200728831170638	-0.0227689183023408	-0.0622353875127541	-0.0627048888525502	-0.067525393403549	0.000201943998048935	0.000200271500876348	0.0021137846498858
14	13.6259639633796	0.06	-0.848600757145577	-0.917605172380115	-0.779596341911039	0.0671239547822616	-14.5971687177179	-15.756103502417	-13.4382339330189	16.1	13.56	19.07	-0.949415542665868	-0.879581608320322	-0.809747673974777	-0.938986879278891	-0.869920021689044	-0.800853164099198	-0.973241478398118	-0.899418843331652	-0.83085834952437	-0.848600757145577	16.6037893266859	0.06681762407087	-41.6024622137357	-0.0324672690236704	-0.0312124237589929	-0.033937902988047	-0.0213141719793503	-0.0200728831170638	-0.0227689183023408	-0.0622353875127541	-0.0627048888525502	-0.067525393403549	0.000201943998048935	0.000200271500876348	0.0021137846498858
14	13.6259639633796	0.06	-0.848542340814425	-0.918666804955898	-0.778417876672952	0.0659893098610947	-14.6572645101937	-15.8316460705078	-13.4828829498797	16.02	13.55	18.91	-0.958408793049366	-0.887314630838607	-0.816220468627848	-0.948015648387615	-0.877692443119051	-0.807369237850487	-0.98300251383535	-0.908990249063756	-0.835643053178748	-0.848542340814425	16.5016686275646	-0.0451382734664614	-41.6336465290082	-0.0324672690236704	-0.0312124237589929	-0.033937902988047	-0.0213141719793503	-0.0200728831170638	-0.0227689183023408	-0.0622353875127541	-0.0627048888525502	-0.067525393403549	0.000201943998048935	0.000200271500876348	0.0021137846498858
14	13.6259639633796	0.06	-0.848505620784216	-0.917121647790609	-0.779889593777823	0.0687678221293972	-14.7869056563172	-15.9457652533905	-13.6280460592438	16.03	13.57	19.01	-0.964899458652489	-0.894775323491741	-0.824651188330992	-0.954423297503056	-0.885060518081313	-0.81569773865957	-0.988637678650805	-0.918124403409394	-0.845678770807305	-0.848505620784216	16.5962910113165	0.0183318351628549	-41.6457684062929	-0.0324672690236704	-0.0312124237589929	-0.033937902988047	-0.0213141719793503	-0.0200728831170638	-0.0227689183023408	-0.0622353875127541	-0.0627048888525502	-0.067525393403549	0.000201943998048935	0.000200271500876348	0.0021137846498858
14	13.6259639633796	0.06	-0.848469972386955	-0.917580913521302	-0.779359031252608	0.0672685435197722	-14.7068489867962	-15.8731458307875	-13.5405521428048	15.98	13.55	18.86	-0.963471553690966	-0.892679421852442	-0.821887290013918	-0.95310084925683	-0.883070716330207	-0.813040583403583	-0.988166087493559	-0.915389581624382	-0.840868274063864	-0.848469972386955	16.5006165779991	-0.126674793434077	-41.7114494542668	-0.0324672690236704	-0.0312124237589929	-0.033937902988047	-0.0213141719793503	-0.0200728831170638	-0.0227689183023408	-0.0622353875127541	-0.0627048888525502	-0.067525393403549	0.000201943998048935	0.000200271500876348	0.0021137846498858
14	13.6259639633796	0.06	-0.848436782569509	-0.918138533834182	-0.778735031304836	0.0647184757616008	-14.3485663194402	-15.5102361612323	-13.1868964776482	15.97	13.49	18.91	-0.94195772929878	-0.871407940437127	-0.800858151575475	-0.931834198026594	-0.862042631080397	-0.792251064134201	-0.964453430677837	-0.895070969449406	-0.820236699383176	-0.848436782569509	16.4698525017343	-0.0362369706973823	-41.5841170297329	-0.0324672690236704	-0.0312124237589929	-0.033937902988047	-0.0213141719793503	-0.0200728831170638	-0.0227689183023408	-0.0622353875127541	-0.0627048888525502	-0.067525393403549	0.000201943998048935	0.000200271500876348	0.0021137846498858
14	13.6259639633796	0.06	-0.847891594243459	-0.917439565714725	-0.778343622772194	0.0644908532330342	-14.3769874224366	-15.5431524639628	-13.2108223809103	16.03	13.52	18.95	-0.940344820474672	-0.86979302867051	-0.799241236866348	-0.930129452493042	-0.8603440949791	-0.790558737465159	-0.961676410976626	-0.891665078092961	-0.819667175699223	-0.847891594243459	16.519987581905	0.192491019335334	-41.4119893150859	-0.0324672690236704	-0.0312124237589929	-0.033937902988047	-0.0213141719793503	-0.0200728831170638	-0.0227689183023408	-0.0622353875127541	-0.0627048888525502	-0.067525393403549	0.000201943998048935	0.000200271500876348	0.0021137846498858
14	13.6259639633796	0.06	-0.847859435699712	-0.917756968257278	-0.777961903142146	0.0651281870954451	-14.511384307038	-15.6822782240489	-13.340490390027	15.98	13.54	18.96	-0.951899895999597	-0.880827709809195	-0.809755523618794	-0.941654162046677	-0.871346958302665	-0.801039754558653	-0.97591207053436	-0.899459034863733	-0.830453216957941	-0.847859435699712	16.5243478409908	-0.212796851063003	-41.8181878780876	-0.0324672690236704	-0.0312124237589929	-0.033937902988047	-0.0213141719793503	-0.0200728831170638	-0.0227689183023408	-0.0622353875127541	-0.0627048888525502	-0.067525393403549	0.000201943998048935	0.000200271500876348	0.0021137846498858
14	13.6259639633796	0.06	-0.847836959155587	-0.917631167792187	-0.778042750518987	0.0636642130210355	-14.2020936707321	-15.362039384412	-13.0421479570521	15.95	13.46	18.91	-0.934432251905462	-0.8638758200282	-0.793319388150937	-0.924434419398732	-0.854632896597802	-0.784831373796873	-0.958083673961247	-0.883300934936021	-0.81176350464687	-0.847836959155587	16.4615619619182	0.0878422549440009	-41.451106636366	-0.0324672690236704	-0.0312124237589929	-0.033937902988047	-0.0213141719793503	-0.0200728831170638	-0.0227689183023408	-0.0622353875127541	-0.0627048888525502	-0.067525393403549	0.000201943998048935	0.000200271500876348	0.0021137846498858
14	13.6259639633796	0.06	-0.84765198905283	-0.916681052353893	-0.778622925751767	0.0665440398294323	-14.3895618759237	-15.5373377028791	-13.2417860489683	15.94	13.46	18.82	-0.945320706725881	-0.875487877147921	-0.80565504756996	-0.935213230663994	-0.86612706160904	-0.797040892554086	-0.969961109566857	-0.898500783918998	-0.826557379768293	-0.84765198905283	16.4203517501955	-0.0779379851346275	-41.5834320576263	-0.0324672690236704	-0.0312124237589929	-0.033937902988047	-0.0213141719793503	-0.0200728831170638	-0.0227689183023408	-0.0622353875127541	-0.0627048888525502	-0.067525393403549	0.000201943998048935	0.000200271500876348	0.0021137846498858
14	13.6259639633796	0.06	-0.847377149011006	-0.916529853692189	-0.778224444329823	0.0667080347295118	-14.5602642741682	-15.7201257289246	-13.4004028194118	16.11	13.55	19	-0.946450665574321	-0.876619694451212	-0.806788723328102	-0.936030603796822	-0.866968445100554	-0.797906286404286	-0.967987374617696	-0.898072024413562	-0.827068119467571	-0.847377149011006	16.5530306243504	-0.0805442940493623	-41.7113904617593	-0.0324672690236704	-0.0312124237589929	-0.033937902988047	-0.0213141719793503	-0.0200728831170638	-0.0227689183023408	-0.0622353875127541	-0.0627048888525502	-0.067525393403549	0.000201943998048935	0.000200271500876348	0.0021137846498858
14	13.6259639633796	0.06	-0.847352353387148	-0.918318299023812	-0.776386407750485	0.0636801700246566	-14.5976241840678	-15.7897150213587	-13.4055333467769	16.01	13.54	18.95	-0.956749993334455	-0.884517347014408	-0.81228470069436	-0.946401463413601	-0.874950109705953	-0.803498755998305	-0.979112690405854	-0.905427960210169	-0.831210617779937	-0.847352353387148	16.5277246454863	-0.0983614852054253	-41.7131481048352	-0.0324672690236704	-0.0312124237589929	-0.033937902988047	-0.0213141719793503	-0.0200728831170638	-0.0227689183023408	-0.0622353875127541	-0.0627048888525502	-0.067525393403549	0.000201943998048935	0.000200271500876348	0.0021137846498858
14	13.6259639633796	0.06	-0.84724744117259	-0.916012039740738	-0.778482842604441	0.0663685306549652	-14.4321443742143	-15.5849462437135	-13.2793425047152	16.12	13.56	19.06	-0.938230263424593	-0.868830370426385	-0.799430477428177	-0.927898247257202	-0.859262602487202	-0.790626957717201	-0.958676707082616	-0.889475027941853	-0.817696380936078	-0.84724744117259	16.6061380071284	-0.107550938318406	-41.7864364817536	-0.0324672690236704	-0.0312124237589929	-0.033937902988047	-0.0213141719793503	-0.0200728831170638	-0.0227689183023408	-0.0622353875127541	-0.0627048888525502	-0.067525393403549	0.000201943998048935	0.000200271500876348	0.0021137846498858
14	13.6259639633796	0.06	-0.847129809958325	-0.916832162144865	-0.777427457771785	0.0628325154655138	-14.1477372666381	-15.3113823439202	-12.9840921893561	15.96	13.46	18.82	-0.930462502760715	-0.859748566774199	-0.789034630787683	-0.920480168476125	-0.850524876868616	-0.780569585261108	-0.955020594479377	-0.882921856334846	-0.811317377592291	-0.847129809958325	16.4318932337269	-0.0288575043716605	-41.5513171046047	-0.0324672690236704	-0.0312124237589929	-0.033937902988047	-0.0213141719793503	-0.0200728831170638	-0.0227689183023408	-0.0622353875127541	-0.0627048888525502	-0.067525393403549	0.000201943998048935	0.000200271500876348	0.0021137846498858
14	13.6259639633796	0.06	-0.847059645196141	-0.916417165160631	-0.77770212523165	0.0657347628455144	-14.5863180520129	-15.7574353384439	-13.4152007655818	16.04	13.49	19.04	-0.952958562667064	-0.882133188992893	-0.811307815318721	-0.942595587673017	-0.872540406539301	-0.802485225405585	-0.976688176673578	-0.902636319077852	-0.832096484751593	-0.847059645196141	16.5567165871415	0.112187607119529	-41.524909506405	-0.0324672690236704	-0.0312124237589929	-0.033937902988047	-0.0213141719793503	-0.0200728831170638	-0.0227689183023408	-0.0622353875127541	-0.0627048888525502	-0.067525393403549	0.000201943998048935	0.000200271500876348	0.0021137846498858
14	13.6259639633796	0.06	-0.847050105939015	-0.915654511808628	-0.778445700069402	0.0663487750470453	-14.3887150883814	-15.5382311984586	-13.2391989783042	16.01	13.42	18.98	-0.941470395770069	-0.871820551249425	-0.802170706728782	-0.931285882601477	-0.862389486900783	-0.79349309120009	-0.965711654833779	-0.89347934704339	-0.818196567043661	-0.847050105939015	16.4840061923435	0.0428439288139328	-41.5096488001457	-0.0324672690236704	-0.0312124237589929	-0.033937902988047	-0.0213141719793503	-0.0200728831170638	-0.0227689183023408	-0.0622353875127541	-0.0627048888525502	-0.067525393403549	0.000201943998048935	0.000200271500876348	0.0021137846498858
14	13.6259639633796	0.06	-0.847017466884982	-0.916904595345986	-0.777130338423979	0.0647467830675317	-14.3878571632553	-15.5524357305457	-13.2232785959649	15.96	13.54	18.86	-0.944970968858703	-0.874210802662802	-0.803450636466901	-0.934828726677187	-0.864828019518668	-0.794827312360148	-0.969557523009863	-0.896244029665982	-0.823510312112933	-0.847017466884982	16.4607515701829	0.00662450828881981	-41.5412822981758	-0.0324672690236704	-0.0312124237589929	-0.033937902988047	-0.0213141719793503	-0.0200728831170638	-0.0227689183023408	-0.0622353875127541	-0.0627048888525502	-0.067525393403549	0.000201943998048935	0.000200271500876348	0.0021137846498858
14	13.6259639633796	0.06	-0.847013659477394	-0.91633001461516	-0.777697304339629	0.0671942427185409	-14.6486491457885	-15.811018957233	-13.486279334344	15.99	13.53	18.94	-0.959135465228931	-0.888623241261363	-0.818111017293795	-0.948794307034451	-0.879042328192965	-0.80929034935148	-0.985214506945794	-0.910479728275939	-0.839750552047565	-0.847013659477394	16.5247090317491	0.167164462933005	-41.4313969483785	-0.0324672690236704	-0.0312124237589929	-0.033937902988047	-0.0213141719793503	-0.0200728831170638	-0.0227689183023408	-0.0622353875127541	-0.0627048888525502	-0.067525393403549	0.000201943998048935	0.000200271500876348	0.0021137846498858
14	13.6259639633796	0.06	-0.84699565997981	-0.916351685466895	-0.777639634492724	0.0648560974153444	-14.399173849582	-15.5636177228299	-13.2347299763341	16.02	13.5	19.01	-0.942384489264451	-0.871876856379189	-0.801369223493927	-0.93217120916166	-0.86242771682863	-0.792684224495601	-0.963589806175785	-0.891132790390782	-0.821799737816457	-0.84699565997981	16.5233652530049	0.100872464468392	-41.4951668624995	-0.0324672690236704	-0.0312124237589929	-0.033937902988047	-0.0213141719793503	-0.0200728831170638	-0.0227689183023408	-0.0622353875127541	-0.0627048888525502	-0.067525393403549	0.000201943998048935	0.000200271500876348	0.0021137846498858
14	13.6259639633796	0.06	-0.846978347508144	-0.91689116975023	-0.777065525266057	0.0648132754303625	-14.4439818420316	-15.6124618423138	-13.2755018417493	15.91	13.5	18.87	-0.951747987523012	-0.880516525120621	-0.809285062718229	-0.941628344623791	-0.871154264398353	-0.800680184172915	-0.976170577034163	-0.901727680548121	-0.828402401406569	-0.846978347508144	16.4608583437662	0.248635274470912	-41.2954545026987	-0.0324672690236704	-0.0312124237589929	-0.033937902988047	-0.0213141719793503	-0.0200728831170638	-0.0227689183023408	-0.0622353875127541	-0.0627048888525502	-0.067525393403549	0.000201943998048935	0.000200271500876348	0.0021137846498858
14	13.6259639633796	0.06	-0.846889117757589	-0.915359971688748	-0.77841826382643	0.0670016807688181	-14.4126402253533	-15.5580431708908	-13.2672372798158	15.98	13.46	18.87	-0.944339520468737	-0.874816042711833	-0.805292564954929	-0.934174573310503	-0.865399451904612	-0.796624330498722	-0.966452638475252	-0.895864642662372	-0.82673299301666	-0.846889117757589	16.4625891736635	0.355723797704571	-41.1821145939572	-0.0324672690236704	-0.0312124237589929	-0.033937902988047	-0.0213141719793503	-0.0200728831170638	-0.0227689183023408	-0.0622353875127541	-0.0627048888525502	-0.067525393403549	0.000201943998048935	0.000200271500876348	0.0021137846498858
14	13.6259639633796	0.06	-0.846873535784131	-0.917540608717188	-0.776206462851074	0.063141761131382	-14.3033411045771	-15.4767064524383	-13.1299757567159	16.03	13.54	18.94	-0.936758002644188	-0.865737764390514	-0.794717526136841	-0.926594695300049	-0.856344987436283	-0.786095279572516	-0.962198170285512	-0.885526450538944	-0.814994092843407	-0.846873535784131	16.4876486759939	-0.484777585526328	-42.0594019278976	-0.0324672690236704	-0.0312124237589929	-0.033937902988047	-0.0213141719793503	-0.0200728831170638	-0.0227689183023408	-0.0622353875127541	-0.0627048888525502	-0.067525393403549	0.000201943998048935	0.000200271500876348	0.0021137846498858
14	13.6259639633796	0.06	-0.846689001644414	-0.916956806218373	-0.776421197070454	0.0652459433555094	-14.5985461530266	-15.7753354153766	-13.4217568906765	16.05	13.61	18.96	-0.953714407049339	-0.882570381010424	-0.811426354971509	-0.943333346292916	-0.872963713983725	-0.802594081674534	-0.976922572308764	-0.904445314512881	-0.830205978858013	-0.846689001644414	16.5324999635511	-0.0642982603284355	-41.6835770823904	-0.0324672690236704	-0.0312124237589929	-0.033937902988047	-0.0213141719793503	-0.0200728831170638	-0.0227689183023408	-0.0622353875127541	-0.0627048888525502	-0.067525393403549	0.000201943998048935	0.000200271500876348	0.0021137846498858
14	13.6259639633796	0.06	-0.846537976128504	-0.916083270147616	-0.776992682109392	0.0643222851184344	-14.3250221031323	-15.4885984362259	-13.1614457700386	16.01	13.5	18.86	-0.938302153174385	-0.867812484065851	-0.797322814957316	-0.928147041416946	-0.85842027204718	-0.788693502677413	-0.959131221748291	-0.888411996347496	-0.817273979487502	-0.846537976128504	16.4848329273131	-0.152220829794025	-41.7305820505003	-0.0324672690236704	-0.0312124237589929	-0.033937902988047	-0.0213141719793503	-0.0200728831170638	-0.0227689183023408	-0.0622353875127541	-0.0627048888525502	-0.067525393403549	0.000201943998048935	0.000200271500876348	0.0021137846498858
14	13.6259639633796	0.06	-0.846412005291859	-0.916826255345506	-0.775997755238212	0.063570515267248	-14.3445475474001	-15.5170498283191	-13.1720452664811	16.03	13.47	19	-0.939129859456334	-0.868167149761215	-0.797204440066097	-0.928938702184137	-0.858746058660041	-0.788553415135945	-0.960842803819046	-0.890261186682564	-0.81549994985869	-0.846412005291859	16.4998002508208	-0.101416039478538	-41.6866831291776	-0.0324672690236704	-0.0312124237589929	-0.033937902988047	-0.0213141719793503	-0.0200728831170638	-0.0227689183023408	-0.0622353875127541	-0.0627048888525502	-0.067525393403549	0.000201943998048935	0.000200271500876348	0.0021137846498858
14	13.6259639633796	0.06	-0.846410112724821	-0.915761550419079	-0.777058675030564	0.0660558039789508	-14.5285113799381	-15.6919494163453	-13.365073343531	16.12	13.59	19.02	-0.944595983050377	-0.874561415224565	-0.804526847398753	-0.934191581557151	-0.864928420528678	-0.795665259500205	-0.969061757438013	-0.89501610672378	-0.825867706532587	-0.846410112724821	16.5909832754553	0.200164264803527	-41.4687538092929	-0.0324672690236704	-0.0312124237589929	-0.033937902988047	-0.0213141719793503	-0.0200728831170638	-0.0227689183023408	-0.0622353875127541	-0.0627048888525502	-0.067525393403549	0.000201943998048935	0.000200271500876348	0.0021137846498858
14	13.6259639633796	0.06	-0.846085049048151	-0.916214772143185	-0.775955325953116	0.0636092717503606	-14.2904160401664	-15.4581136231248	-13.1227184572079	15.99	13.53	18.85	-0.937708814651078	-0.86687479550214	-0.796040776353202	-0.92759811130324	-0.857527849243241	-0.787457587183242	-0.959974462196499	-0.888152656154548	-0.814295999938205	-0.846085049048151	16.463718914169	-0.272091084118879	-41.83503358526	-0.0324672690236704	-0.0312124237589929	-0.033937902988047	-0.0213141719793503	-0.0200728831170638	-0.0227689183023408	-0.0622353875127541	-0.0627048888525502	-0.067525393403549	0.000201943998048935	0.000200271500876348	0.0021137846498858
14	13.6259639633796	0.06	-0.846021659107449	-0.915775387744577	-0.77626793047032	0.0634287746357268	-14.2797920633836	-15.4483931772686	-13.1111909494985	15.95	13.51	18.8	-0.939541030729824	-0.868468998677511	-0.797396966625198	-0.929484164797027	-0.859172889193388	-0.788861613589749	-0.962540504297374	-0.888220615720321	-0.818637113181233	-0.846021659107449	16.4473224131915	0.121363313073761	-41.4104526287519	-0.0324672690236704	-0.0312124237589929	-0.033937902988047	-0.0213141719793503	-0.0200728831170638	-0.0227689183023408	-0.0622353875127541	-0.0627048888525502	-0.067525393403549	0.000201943998048935	0.000200271500876348	0.0021137846498858
14	13.6259639633796	0.06	-0.845974628021407	-0.916059424935988	-0.775889831106826	0.064476162002347	-14.4209210333597	-15.5907921180202	-13.2510499486993	15.99	13.52	18.97	-0.946036206362188	-0.875049408867415	-0.804062611372641	-0.935844170701611	-0.865622143060921	-0.79540011542023	-0.968184681277807	-0.894643805696077	-0.824725324387239	-0.845974628021407	16.4954704748479	0.146788865285308	-41.4365594541132	-0.0324672690236704	-0.0312124237589929	-0.033937902988047	-0.0213141719793503	-0.0200728831170638	-0.0227689183023408	-0.0622353875127541	-0.0627048888525502	-0.067525393403549	0.000201943998048935	0.000200271500876348	0.0021137846498858
14	13.6259639633796	0.06	-0.845958295568645	-0.915444985242717	-0.776471605894572	0.0657368525270816	-14.6228956398846	-15.7969297213344	-13.4488615584347	15.96	13.48	19.01	-0.959801717547718	-0.888468873272714	-0.817136028997709	-0.949499546605038	-0.878932363760007	-0.808365180914975	-0.981701117855237	-0.906511313626121	-0.838159039988381	-0.845958295568645	16.5386501784157	0.0460234911930771	-41.5708751593521	-0.0324672690236704	-0.0312124237589929	-0.033937902988047	-0.0213141719793503	-0.0200728831170638	-0.0227689183023408	-0.0622353875127541	-0.0627048888525502	-0.067525393403549	0.000201943998048935	0.000200271500876348	0.0021137846498858
14	13.6259639633796	0.06	-0.845747202070908	-0.914363768091675	-0.77713063605014	0.0657716641245029	-14.3258158452749	-15.4756723189882	-13.1759593715616	16	13.47	18.98	-0.938087868165362	-0.868387089686204	-0.798686311207046	-0.927952300282131	-0.859004603679164	-0.790056907076197	-0.96218012112894	-0.890355088620198	-0.819634104977053	-0.845747202070908	16.5160327369784	-0.258668169089906	-41.8440572879639	-0.0324672690236704	-0.0312124237589929	-0.033937902988047	-0.0213141719793503	-0.0200728831170638	-0.0227689183023408	-0.0622353875127541	-0.0627048888525502	-0.067525393403549	0.000201943998048935	0.000200271500876348	0.0021137846498858
14	13.6259639633796	0.06	-0.845595374663584	-0.915470368804058	-0.77572038052311	0.0649890578446068	-14.5603041782286	-15.7364897345646	-13.3841186218925	16.01	13.59	18.91	-0.953430203307578	-0.882168387424852	-0.810906571542127	-0.943114715004444	-0.872623905143605	-0.802133095282765	-0.976477110658737	-0.905832902513959	-0.830040136815942	-0.845595374663584	16.5351015442627	0.123392730804212	-41.4941161416233	-0.0324672690236704	-0.0312124237589929	-0.033937902988047	-0.0213141719793503	-0.0200728831170638	-0.0227689183023408	-0.0622353875127541	-0.0627048888525502	-0.067525393403549	0.000201943998048935	0.000200271500876348	0.0021137846498858
14	13.6259639633796	0.06	-0.845575119794699	-0.91618700623975	-0.774963233349649	0.064161102581842	-14.5496991398572	-15.7331107284877	-13.3662875512267	16.07	13.57	18.91	-0.949840200257988	-0.878395212694458	-0.806950225130928	-0.939461457635277	-0.868797137322305	-0.798132817009333	-0.975905594933731	-0.899812883305498	-0.827943706083954	-0.845575119794699	16.556112399409	-0.0545253387752053	-41.6976977078586	-0.0324672690236704	-0.0312124237589929	-0.033937902988047	-0.0213141719793503	-0.0200728831170638	-0.0227689183023408	-0.0622353875127541	-0.0627048888525502	-0.067525393403549	0.000201943998048935	0.000200271500876348	0.0021137846498858
14	13.6259639633796	0.06	-0.845512278902109	-0.915379825308702	-0.775644732495517	0.0665591954655515	-14.5484190181451	-15.7087244565633	-13.3881135797269	16.01	13.56	18.98	-0.95155046117351	-0.881265367174828	-0.810980273176145	-0.941249333059232	-0.871725119105641	-0.80220090515205	-0.973709133136774	-0.902814575291371	-0.82996797679087	-0.845512278902109	16.5237042373198	0.077572179365491	-41.5289272662971	-0.0324672690236704	-0.0312124237589929	-0.033937902988047	-0.0213141719793503	-0.0200728831170638	-0.0227689183023408	-0.0622353875127541	-0.0627048888525502	-0.067525393403549	0.000201943998048935	0.000200271500876348	0.0021137846498858
14	13.6259639633796	0.06	-0.845421375277976	-0.914606842675744	-0.776235907880208	0.0656777534583921	-14.4042555984195	-15.5612924390595	-13.2472187577796	16.06	13.52	18.98	-0.939908845891686	-0.870023316408907	-0.800137786926128	-0.929651947095954	-0.860529054124497	-0.791406161153039	-0.963399368416124	-0.892367209571951	-0.822621177995416	-0.845421375277976	16.5085663788794	-0.219106440303747	-41.8084585274566	-0.0324672690236704	-0.0312124237589929	-0.033937902988047	-0.0213141719793503	-0.0200728831170638	-0.0227689183023408	-0.0622353875127541	-0.0627048888525502	-0.067525393403549	0.000201943998048935	0.000200271500876348	0.0021137846498858
14	13.6259639633796	0.06	-0.845376747592219	-0.915469297894504	-0.775284197289935	0.0631294632606364	-14.2649460957193	-15.4352833908792	-13.0946088005593	15.99	13.47	18.91	-0.936337470876564	-0.865342294741986	-0.794347118607408	-0.926241965019241	-0.856012252447536	-0.785782539875831	-0.959508363311896	-0.883280015376405	-0.813703562098104	-0.845376747592219	16.4581203767026	-0.146150777372688	-41.6889891847176	-0.0324672690236704	-0.0312124237589929	-0.033937902988047	-0.0213141719793503	-0.0200728831170638	-0.0227689183023408	-0.0622353875127541	-0.0627048888525502	-0.067525393403549	0.000201943998048935	0.000200271500876348	0.0021137846498858
14	13.6259639633796	0.06	-0.845275840868876	-0.916568694616296	-0.773982987121455	0.0637018801581552	-14.5593693345959	-15.7481197488701	-13.3706189203217	15.97	13.55	18.88	-0.95626188512007	-0.884078238423284	-0.811894591726497	-0.945980288832684	-0.874572750778766	-0.803165212724848	-0.980097012651461	-0.904675561368676	-0.831436680653994	-0.845275840868876	16.4493591415981	0.131403053406899	-41.4226395207992	-0.0324672690236704	-0.0312124237589929	-0.033937902988047	-0.0213141719793503	-0.0200728831170638	-0.0227689183023408	-0.0622353875127541	-0.0627048888525502	-0.067525393403549	0.000201943998048935	0.000200271500876348	0.0021137846498858
14	13.6259639633796	0.06	-0.845097851787362	-0.914717524119261	-0.775478179455463	0.0643853932283977	-14.2731543952714	-15.4319102780555	-13.1143985124872	16.03	13.51	18.86	-0.934101557004046	-0.863961460619774	-0.793821364235502	-0.923968731672119	-0.854589491899312	-0.785210252126505	-0.957588445367084	-0.885211605876209	-0.814475511763276	-0.845097851787362	16.4725721739061	0.0899751199228548	-41.4745643422314	-0.0324672690236704	-0.0312124237589929	-0.033937902988047	-0.0213141719793503	-0.0200728831170638	-0.0227689183023408	-0.0622353875127541	-0.0627048888525502	-0.067525393403549	0.000201943998048935	0.000200271500876348	0.0021137846498858
14	13.6259639633796	0.06	-0.845085179245904	-0.915451526235213	-0.774718832256595	0.0619666580356159	-14.1894805155127	-15.3652272042398	-13.0137338267856	16.04	13.57	18.98	-0.929367385748292	-0.858252223448381	-0.78713706114847	-0.919264830250401	-0.848922715170452	-0.778580600090504	-0.952981191851649	-0.877382864904329	-0.806207770260554	-0.845085179245904	16.531293961923	0.158471799373225	-41.4613078251144	-0.0324672690236704	-0.0312124237589929	-0.033937902988047	-0.0213141719793503	-0.0200728831170638	-0.0227689183023408	-0.0622353875127541	-0.0627048888525502	-0.067525393403549	0.000201943998048935	0.000200271500876348	0.0021137846498858
14	13.6259639633796	0.06	-0.845026182802873	-0.915889244603491	-0.774163121002256	0.0619376383593177	-14.2279743739585	-15.4072050728208	-13.0487436750963	15.96	13.48	18.83	-0.936137742151216	-0.864487993952841	-0.792838245754467	-0.926090033589571	-0.855209313020355	-0.784328592451139	-0.959981516224171	-0.887321214219654	-0.813647465591068	-0.845026182802873	16.4420621547279	-0.30153591541452	-41.8427403679309	-0.0324672690236704	-0.0312124237589929	-0.033937902988047	-0.0213141719793503	-0.0200728831170638	-0.0227689183023408	-0.0622353875127541	-0.0627048888525502	-0.067525393403549	0.000201943998048935	0.000200271500876348	0.0021137846498858
14	13.6259639633796	0.06	-0.844971249691401	-0.914072015060533	-0.775870484322269	0.0681507516094962	-14.6810733451453	-15.8372188126192	-13.5249278776714	16.01	13.5	18.92	-0.95957937072668	-0.889528350198815	-0.81947732967095	-0.949198753133293	-0.87990553636644	-0.810612319599587	-0.982182525125404	-0.912826432575513	-0.840006191868418	-0.844971249691401	16.50264771441	0.208652393542217	-41.3763706157333	-0.0324672690236704	-0.0312124237589929	-0.033937902988047	-0.0213141719793503	-0.0200728831170638	-0.0227689183023408	-0.0622353875127541	-0.0627048888525502	-0.067525393403549	0.000201943998048935	0.000200271500876348	0.0021137846498858
14	13.6259639633796	0.06	-0.844854233087722	-0.914319722743408	-0.775388743432036	0.0652978845186012	-14.4662803920479	-15.6319114308969	-13.3006493531989	15.98	13.52	19.03	-0.948685222771854	-0.877944229474348	-0.807203236176843	-0.938469315550278	-0.868490095923261	-0.798510876296245	-0.966665866421052	-0.899036933753002	-0.826206168463156	-0.844854233087722	16.5297444584591	-0.178904783022785	-41.7862345514937	-0.0324672690236704	-0.0312124237589929	-0.033937902988047	-0.0213141719793503	-0.0200728831170638	-0.0227689183023408	-0.0622353875127541	-0.0627048888525502	-0.067525393403549	0.000201943998048935	0.000200271500876348	0.0021137846498858
14	13.6259639633796	0.06	-0.844831323276868	-0.913450878707648	-0.776211767846089	0.0674762490994207	-14.5153296710409	-15.664537448093	-13.3661218939889	16.03	13.51	18.99	-0.948020708887881	-0.878470441280521	-0.80892017367316	-0.937731998607828	-0.868936548428614	-0.800141098249401	-0.972455171273406	-0.89834072577619	-0.829576628249709	-0.844831323276868	16.5373215585644	-0.176411849765062	-41.7843284275993	-0.0324672690236704	-0.0312124237589929	-0.033937902988047	-0.0213141719793503	-0.0200728831170638	-0.0227689183023408	-0.0622353875127541	-0.0627048888525502	-0.067525393403549	0.000201943998048935	0.000200271500876348	0.0021137846498858
14	13.6259639633796	0.06	-0.84468089990066	-0.915433978468602	-0.773927821332718	0.0624365335669778	-14.2093207486512	-15.3819789141055	-13.036662583197	16.02	13.45	18.9	-0.931250402703914	-0.860255741034479	-0.789261079365044	-0.921153684150513	-0.850928754355114	-0.780703824559715	-0.954175840985195	-0.881528780825502	-0.808612531858693	-0.84468089990066	16.4554818025467	0.0912635407950784	-41.4550826158772	-0.0324672690236704	-0.0312124237589929	-0.033937902988047	-0.0213141719793503	-0.0200728831170638	-0.0227689183023408	-0.0622353875127541	-0.0627048888525502	-0.067525393403549	0.000201943998048935	0.000200271500876348	0.0021137846498858
14	13.6259639633796	0.06	-0.844651744631201	-0.914258999288933	-0.775044489973468	0.0652459433917615	-14.4910596950314	-15.6591844702908	-13.322934919772	15.99	13.48	18.89	-0.949779251154783	-0.878928775103102	-0.80807829905142	-0.9395345584675	-0.86944830352616	-0.79936204858482	-0.971907330653082	-0.899334124744125	-0.828694015792999	-0.844651744631201	16.4714592527968	0.132291951220318	-41.4234608696761	-0.0324672690236704	-0.0312124237589929	-0.033937902988047	-0.0213141719793503	-0.0200728831170638	-0.0227689183023408	-0.0622353875127541	-0.0627048888525502	-0.067525393403549	0.000201943998048935	0.000200271500876348	0.0021137846498858
14	13.6259639633796	0.06	-0.844601189779754	-0.913988799629983	-0.775213579929524	0.0641048854596773	-14.2113713448106	-15.3678062227694	-13.0549364668518	15.95	13.45	18.85	-0.934328985757644	-0.864020276046225	-0.793711566334806	-0.924318464972475	-0.854763051809352	-0.785207638646229	-0.956858683943717	-0.886898586278928	-0.814198362743526	-0.844601189779754	16.4569662300906	0.25551704028182	-41.2853481382289	-0.0324672690236704	-0.0312124237589929	-0.033937902988047	-0.0213141719793503	-0.0200728831170638	-0.0227689183023408	-0.0622353875127541	-0.0627048888525502	-0.067525393403549	0.000201943998048935	0.000200271500876348	0.0021137846498858
14	13.6259639633796	0.06	-0.844556748074524	-0.913603744448137	-0.775509751700912	0.066588244541493	-14.4675666915863	-15.6211541107555	-13.3139792724172	15.98	13.47	18.89	-0.947989815691771	-0.877982880408447	-0.807975945125122	-0.937780106658956	-0.868527135635258	-0.79927416461156	-0.971840213001646	-0.900460662392721	-0.826168185905496	-0.844556748074524	16.4537391725499	0.0974200398689142	-41.4401306519874	-0.0324672690236704	-0.0312124237589929	-0.033937902988047	-0.0213141719793503	-0.0200728831170638	-0.0227689183023408	-0.0622353875127541	-0.0627048888525502	-0.067525393403549	0.000201943998048935	0.000200271500876348	0.0021137846498858
14	13.6259639633796	0.06	-0.844450990884261	-0.914557526013143	-0.774344455755379	0.0636044869087949	-14.3926743210385	-15.5687748663769	-13.2165737757	16.07	13.49	19.01	-0.939699638418469	-0.86871259758296	-0.797725556747451	-0.929425089181181	-0.859214211085823	-0.789003332990465	-0.960089832345236	-0.888875807148858	-0.817560154754622	-0.844450990884261	16.550120195714	-0.190672783964778	-41.8165108273219	-0.0324672690236704	-0.0312124237589929	-0.033937902988047	-0.0213141719793503	-0.0200728831170638	-0.0227689183023408	-0.0622353875127541	-0.0627048888525502	-0.067525393403549	0.000201943998048935	0.000200271500876348	0.0021137846498858
14	13.6259639633796	0.06	-0.844407480655653	-0.914287248125906	-0.7745277131854	0.064155446768832	-14.4236277137114	-15.5968404361978	-13.2504149912249	16.05	13.52	18.85	-0.942902989700152	-0.871976715361962	-0.801050441023773	-0.932638996301024	-0.862484791645065	-0.792330586989106	-0.964893230851361	-0.893170601095908	-0.819917878622139	-0.844407480655653	16.493727639667	0.0713982582295838	-41.5089205849501	-0.0324672690236704	-0.0312124237589929	-0.033937902988047	-0.0213141719793503	-0.0200728831170638	-0.0227689183023408	-0.0622353875127541	-0.0627048888525502	-0.067525393403549	0.000201943998048935	0.000200271500876348	0.0021137846498858
14	13.6259639633796	0.06	-0.844260039946609	-0.912800006915134	-0.775720072978083	0.0642152509134106	-14.3225500955044	-15.4869613848061	-13.1581388062026	16.09	13.55	19.05	-0.933802491529346	-0.863593098214683	-0.793383704900021	-0.923563536476601	-0.854123974929309	-0.784684413382018	-0.955520177550267	-0.883688743172933	-0.811092139239036	-0.844260039946609	16.6098317035786	-0.226078804333456	-41.9020856686859	-0.0324672690236704	-0.0312124237589929	-0.033937902988047	-0.0213141719793503	-0.0200728831170638	-0.0227689183023408	-0.0622353875127541	-0.0627048888525502	-0.067525393403549	0.000201943998048935	0.000200271500876348	0.0021137846498858
14	13.6259639633796	0.06	-0.844225323938561	-0.913357546858068	-0.775093101019055	0.0647356168083599	-14.3568085907314	-15.5189811875524	-13.1946359939105	15.98	13.53	18.89	-0.941936641535627	-0.871397671257586	-0.800858700979544	-0.931796591762106	-0.862016981124673	-0.79223737048724	-0.96391868229788	-0.891553005273746	-0.819628648883933	-0.844225323938561	16.5124249974436	0.257667779734832	-41.3363956933996	-0.0324672690236704	-0.0312124237589929	-0.033937902988047	-0.0213141719793503	-0.0200728831170638	-0.0227689183023408	-0.0622353875127541	-0.0627048888525502	-0.067525393403549	0.000201943998048935	0.000200271500876348	0.0021137846498858
14	13.6259639633796	0.06	-0.844197553713552	-0.913465287916922	-0.774929819510182	0.0679706512505843	-14.7436435615242	-15.906366041973	-13.5809210810755	15.98	13.59	18.91	-0.96535125575261	-0.894786074262937	-0.824220892773263	-0.954956173262631	-0.88515085081715	-0.815345528371668	-0.988003310264708	-0.917937093709028	-0.842308849113247	-0.844197553713552	16.5181199193006	-0.123700361568282	-41.7235095241822	-0.0324672690236704	-0.0312124237589929	-0.033937902988047	-0.0213141719793503	-0.0200728831170638	-0.0227689183023408	-0.0622353875127541	-0.0627048888525502	-0.067525393403549	0.000201943998048935	0.000200271500876348	0.0021137846498858
14	13.6259639633796	0.06	-0.844146807689503	-0.914069662176826	-0.77422395320218	0.0631863892678094	-14.3106689982979	-15.4841928775398	-13.1371451190559	15.99	13.51	18.84	-0.939150605485732	-0.86797378209827	-0.796796958710809	-0.929020107563594	-0.858611059501218	-0.788202011438841	-0.961855729419537	-0.888973249012417	-0.814413981600508	-0.844146807689503	16.4884362438191	-0.187105202354584	-41.7601922292034	-0.0324672690236704	-0.0312124237589929	-0.033937902988047	-0.0213141719793503	-0.0200728831170638	-0.0227689183023408	-0.0622353875127541	-0.0627048888525502	-0.067525393403549	0.000201943998048935	0.000200271500876348	0.0021137846498858
14	13.6259639633796	0.06	-0.844128373487896	-0.914389160751363	-0.773867586224429	0.0634613282317401	-14.339226671207	-15.5123702738298	-13.1660830685842	16.02	13.51	19	-0.939278983337018	-0.868244762845333	-0.797210542353648	-0.929099285712503	-0.858834918372466	-0.788570551032428	-0.961762131268468	-0.890311070742951	-0.815995528530062	-0.844128373487896	16.5169994085418	-0.283756414622107	-41.8779163237504	-0.0324672690236704	-0.0312124237589929	-0.033937902988047	-0.0213141719793503	-0.0200728831170638	-0.0227689183023408	-0.0622353875127541	-0.0627048888525502	-0.067525393403549	0.000201943998048935	0.000200271500876348	0.0021137846498858
14	13.6259639633796	0.06	-0.844115374861251	-0.913371362929027	-0.774859386793474	0.0657791897043135	-14.5190719546448	-15.6843687023471	-13.3537752069426	16.06	13.6	19	-0.947652887460453	-0.877245410521768	-0.806837933583083	-0.937320842348606	-0.867681002207706	-0.798041162066806	-0.97247798518725	-0.899714617031172	-0.826638957550187	-0.844115374861251	16.5723799777579	-0.307227778825042	-41.9550187915298	-0.0324672690236704	-0.0312124237589929	-0.033937902988047	-0.0213141719793503	-0.0200728831170638	-0.0227689183023408	-0.0622353875127541	-0.0627048888525502	-0.067525393403549	0.000201943998048935	0.000200271500876348	0.0021137846498858
14	13.6259639633796	0.06	-0.844003461494603	-0.913145724166207	-0.774861198822999	0.0662093175713967	-14.3976146401168	-15.549138458415	-13.2460908218186	16.08	13.6	19.04	-0.938342761223579	-0.868851834625528	-0.799360908027478	-0.92807787333678	-0.859347134380342	-0.790616395423904	-0.960010288876284	-0.889689932605791	-0.817773083394086	-0.844003461494603	16.5497917422836	-0.216535994197039	-41.848176351257	-0.0324672690236704	-0.0312124237589929	-0.033937902988047	-0.0213141719793503	-0.0200728831170638	-0.0227689183023408	-0.0622353875127541	-0.0627048888525502	-0.067525393403549	0.000201943998048935	0.000200271500876348	0.0021137846498858
14	13.6259639633796	0.06	-0.844000903511298	-0.912384843706937	-0.775616963315658	0.0663410102895627	-14.474364496312	-15.6307956261293	-13.3179333664948	16.06	13.57	19.02	-0.944239611330211	-0.874380846193301	-0.804522081056392	-0.933939457992738	-0.864842740946421	-0.795746023900105	-0.966938234795479	-0.895211289138477	-0.82483099481892	-0.844000903511298	16.5911966423098	-0.0696267814102631	-41.7308581236385	-0.0324672690236704	-0.0312124237589929	-0.033937902988047	-0.0213141719793503	-0.0200728831170638	-0.0227689183023408	-0.0622353875127541	-0.0627048888525502	-0.067525393403549	0.000201943998048935	0.000200271500876348	0.0021137846498858
14	13.6259639633796	0.06	-0.843852795023852	-0.913425546783509	-0.774280043264196	0.0658750750081709	-14.5449589745313	-15.7114236390078	-13.3784943100547	16.06	13.59	19.04	-0.948960154378854	-0.878506418707767	-0.80805268303668	-0.938603978505336	-0.868919117348305	-0.799234256191273	-0.973139033029861	-0.900719269908139	-0.829242613718818	-0.843852795023852	16.5626700506608	-0.0628186100135608	-41.7058972081169	-0.0324672690236704	-0.0312124237589929	-0.033937902988047	-0.0213141719793503	-0.0200728831170638	-0.0227689183023408	-0.0622353875127541	-0.0627048888525502	-0.067525393403549	0.000201943998048935	0.000200271500876348	0.0021137846498858
14	13.6259639633796	0.06	-0.843837334306805	-0.912480817660693	-0.775193850952918	0.0663738228376354	-14.4492575823336	-15.6033771254598	-13.2951380392074	16.02	13.47	19.04	-0.945018775523516	-0.875119507648149	-0.805220239772783	-0.934783809116941	-0.865641580865631	-0.79649935261432	-0.967328468332847	-0.895076739473199	-0.8236054499169	-0.843837334306805	16.5290931706629	0.07015072021984	-41.5311018784159	-0.0324672690236704	-0.0312124237589929	-0.033937902988047	-0.0213141719793503	-0.0200728831170638	-0.0227689183023408	-0.0622353875127541	-0.0627048888525502	-0.067525393403549	0.000201943998048935	0.000200271500876348	0.0021137846498858
14	13.6259639633796	0.06	-0.843828799991633	-0.914104367555215	-0.773553232428052	0.0631441283228336	-14.2440366527005	-15.4125136189571	-13.0755596864438	16.08	13.62	18.97	-0.929984368036805	-0.859478976126354	-0.788973584215903	-0.919807494813825	-0.850073647522477	-0.780339800231129	-0.953232116466761	-0.878936332467991	-0.807832353490463	-0.843828799991633	16.5231141454865	0.255693739613385	-41.3671916038309	-0.0324672690236704	-0.0312124237589929	-0.033937902988047	-0.0213141719793503	-0.0200728831170638	-0.0227689183023408	-0.0622353875127541	-0.0627048888525502	-0.067525393403549	0.000201943998048935	0.000200271500876348	0.0021137846498858
14	13.6259639633796	0.06	-0.843742141558937	-0.913737432352284	-0.773746850765589	0.064568051560952	-14.3850148426388	-15.5510851614383	-13.2189445238393	15.99	13.56	18.88	-0.943452532636971	-0.872709431169547	-0.801966329702123	-0.933283049167263	-0.863302488236943	-0.793321927306622	-0.966676494800842	-2.47718329480865	-0.820936051845893	-0.843742141558937	16.4696230235223	0.214099408788148	-41.3443051449952	-0.0324672690236704	-0.0312124237589929	-0.033937902988047	-0.0213141719793503	-0.0200728831170638	-0.0227689183023408	-0.0622353875127541	-0.0627048888525502	-0.067525393403549	0.000201943998048935	0.000200271500876348	0.0021137846498858
14	13.6259639633796	0.06	-0.843642469652634	-0.911945094962408	-0.775339844342861	0.0672556280098593	-14.5281803492971	-15.6804268364597	-13.3759338621345	16.01	13.55	18.96	-0.949841582161289	-0.880044271295904	-0.810246960430519	-0.939559112284084	-0.870517389255621	-0.801475666227157	-0.974703239125603	-0.90056483898185	-0.830424007253755	-0.843642469652634	16.5422136199465	-0.0913637060381946	-41.7053702562202	-0.0324672690236704	-0.0312124237589929	-0.033937902988047	-0.0213141719793503	-0.0200728831170638	-0.0227689183023408	-0.0622353875127541	-0.0627048888525502	-0.067525393403549	0.000201943998048935	0.000200271500876348	0.0021137846498858
14	13.6259639633796	0.06	-0.843573390414415	-0.913000233742395	-0.774146547086435	0.0658936395851784	-14.5072077799211	-15.670469443446	-13.3439461163963	16.1	13.54	19	-0.944035800090302	-0.873957449265951	-0.8038790984416	-0.93365961897414	-0.864351520358875	-0.795043421743609	-0.965504830486964	-0.895843802411828	-0.822164017751149	-0.843573390414415	16.5752918442063	0.238748364609717	-41.4111413258505	-0.0324672690236704	-0.0312124237589929	-0.033937902988047	-0.0213141719793503	-0.0200728831170638	-0.0227689183023408	-0.0622353875127541	-0.0627048888525502	-0.067525393403549	0.000201943998048935	0.000200271500876348	0.0021137846498858
14	13.6259639633796	0.06	-0.843548344748284	-0.912982867114109	-0.774113822382459	0.0631967216419182	-14.2278004111078	-15.3944269674903	-13.0611738547254	15.89	13.45	18.88	-0.939648596268454	-0.868439774505276	-0.797230952742099	-0.929693966745436	-0.85923953065605	-0.788785094566664	-0.962706614494777	-0.889881524826442	-0.818424230083336	-0.843548344748284	16.4406415996304	0.205932827042293	-41.3217512815113	-0.0324672690236704	-0.0312124237589929	-0.033937902988047	-0.0213141719793503	-0.0200728831170638	-0.0227689183023408	-0.0622353875127541	-0.0627048888525502	-0.067525393403549	0.000201943998048935	0.000200271500876348	0.0021137846498858
14	13.6259639633796	0.06	-0.843384497853426	-0.91160218819809	-0.775166807508763	0.0684128441794504	-14.5414444790187	-15.6842376601242	-13.3986512979132	16.1	13.54	19.02	-0.945224295474763	-0.876352865259822	-0.807481435044882	-0.934845859284845	-0.866730628151134	-0.798615397017423	-0.969367361546881	-0.89774364823034	-0.827903637973493	-0.843384497853426	16.5644728324236	-0.00495827279404566	-41.638113546928	-0.0324672690236704	-0.0312124237589929	-0.033937902988047	-0.0213141719793503	-0.0200728831170638	-0.0227689183023408	-0.0622353875127541	-0.0627048888525502	-0.067525393403549	0.000201943998048935	0.000200271500876348	0.0021137846498858
14	13.6259639633796	0.06	-0.843359254487498	-0.913813939691937	-0.77290456928306	0.0626218303639128	-14.3031323315555	-15.4816683594322	-13.1245963036787	16.01	13.6	18.85	-0.93774025009309	-0.866355135526187	-0.794970020959285	-0.927586920447814	-0.856974724180932	-0.786362527914051	-0.960404956739711	-0.886484251329339	-0.813370746786403	-0.843359254487498	16.5017762910978	0.284477826017472	-41.3105702338019	-0.0324672690236704	-0.0312124237589929	-0.033937902988047	-0.0213141719793503	-0.0200728831170638	-0.0227689183023408	-0.0622353875127541	-0.0627048888525502	-0.067525393403549	0.000201943998048935	0.000200271500876348	0.0021137846498858
14	13.6259639633796	0.06	-0.843251556880136	-0.912115858688823	-0.77438725507145	0.0661143586284147	-14.4560870382289	-15.6131763360165	-13.2989977404414	16.03	13.51	18.89	-0.944920226048284	-0.874892381790783	-0.804864537533282	-0.93466540367319	-0.865397542199817	-0.796129680726444	-0.966866179335371	-0.897043464051441	-0.825916886227426	-0.843251556880136	16.5313377107036	0.0522353711187866	-41.5582846062349	-0.0324672690236704	-0.0312124237589929	-0.033937902988047	-0.0213141719793503	-0.0200728831170638	-0.0227689183023408	-0.0622353875127541	-0.0627048888525502	-0.067525393403549	0.000201943998048935	0.000200271500876348	0.0021137846498858
14	13.6259639633796	0.06	-0.843234200977046	-0.913158878939505	-0.773309523014586	0.0639833374059806	-14.3885956734386	-15.5606396898497	-13.2165516570276	15.98	13.53	18.87	-0.944225602213414	-0.873105520438225	-0.801985438663036	-0.934053649557703	-0.863699730130783	-0.793345810703863	-0.968242039167068	-0.894905925149469	-0.820132751741437	-0.843234200977046	16.4942552985275	-0.115970666537476	-41.6958314828334	-0.0324672690236704	-0.0312124237589929	-0.033937902988047	-0.0213141719793503	-0.0200728831170638	-0.0227689183023408	-0.0622353875127541	-0.0627048888525502	-0.067525393403549	0.000201943998048935	0.000200271500876348	0.0021137846498858
14	13.6259639633796	0.06	-0.843216386277616	-0.912778018087054	-0.773654754468179	0.064446409032206	-14.327409142483	-15.4899809960625	-13.1648372889035	15.95	13.46	18.8	-0.942083022015911	-0.871376724480156	-0.800670426944401	-0.931999332543621	-0.86204984765752	-0.792100362771419	-0.970137874433308	-0.892839228849222	-0.821132633628801	-0.843216386277616	16.4332268058062	-0.145576363315725	-41.6711424456656	-0.0324672690236704	-0.0312124237589929	-0.033937902988047	-0.0213141719793503	-0.0200728831170638	-0.0227689183023408	-0.0622353875127541	-0.0627048888525502	-0.067525393403549	0.000201943998048935	0.000200271500876348	0.0021137846498858
14	13.6259639633796	0.06	-0.843070600550794	-0.911832382119302	-0.774308818982286	0.0650858751189039	-14.3166697320767	-15.4722541061545	-13.1610853579988	15.96	13.55	18.99	-0.940083923134281	-0.869871381093388	-0.799658839052495	-0.929993671963438	-0.860534745814809	-0.79107581966618	-0.964217536339024	-0.891740622973259	-0.820268185519608	-0.843070600550794	16.5516515475203	-0.170832169586174	-41.7907516591922	-0.0324672690236704	-0.0312124237589929	-0.033937902988047	-0.0213141719793503	-0.0200728831170638	-0.0227689183023408	-0.0622353875127541	-0.0627048888525502	-0.067525393403549	0.000201943998048935	0.000200271500876348	0.0021137846498858
14	13.6259639633796	0.06	-0.842910711283616	-0.912771556604621	-0.773049865962612	0.0658586409094884	-14.488576403869	-15.6506745317996	-13.3264782759384	15.89	13.46	18.78	-0.955218125396307	-0.884291010208207	-0.813363895020108	-0.945096375609248	-0.874920823330148	-0.804745271051048	-0.981154060927382	-0.907746216626615	-0.833164027825238	-0.842910711283616	16.4233740956074	0.0772332918990059	-41.4305475691716	-0.0324672690236704	-0.0312124237589929	-0.033937902988047	-0.0213141719793503	-0.0200728831170638	-0.0227689183023408	-0.0622353875127541	-0.0627048888525502	-0.067525393403549	0.000201943998048935	0.000200271500876348	0.0021137846498858
14	13.6259639633796	0.06	-0.842845938089806	-0.913913758776509	-0.771778117403103	0.0615094717975435	-14.2598316028183	-15.4460796564484	-13.0735835491883	16.01	13.6	18.88	-0.935624946092511	-0.863769608303505	-0.791914270514499	-0.925495740511667	-0.854418318586903	-0.783340896662139	-0.960314574717548	-0.884167390592476	-0.811996912997153	-0.842845938089806	16.5027505292653	0.142071211630362	-41.4579976538977	-0.0324672690236704	-0.0312124237589929	-0.033937902988047	-0.0213141719793503	-0.0200728831170638	-0.0227689183023408	-0.0622353875127541	-0.0627048888525502	-0.067525393403549	0.000201943998048935	0.000200271500876348	0.0021137846498858
14	13.6259639633796	0.06	-0.842743313620202	-0.912341493428491	-0.773145133811913	0.0649005850095559	-14.4395048227113	-15.6067821630007	-13.272227482422	15.95	13.49	18.8	-0.948894170802519	-0.877923572741869	-0.806952974681219	-0.938728689516394	-0.868518397829889	-0.798308106143385	-0.973410522907523	-0.89828301102272	-0.826130475070557	-0.842743313620202	16.4688451907888	-0.106609474739357	-41.6600695397315	-0.0324672690236704	-0.0312124237589929	-0.033937902988047	-0.0213141719793503	-0.0200728831170638	-0.0227689183023408	-0.0622353875127541	-0.0627048888525502	-0.067525393403549	0.000201943998048935	0.000200271500876348	0.0021137846498858
14	13.6259639633796	0.06	-0.842708305805548	-0.911235845658037	-0.774180765953058	0.0652494075355164	-14.1808178986351	-15.3239016099936	-13.0377341872767	16.01	13.49	18.88	-0.928686902317907	-0.859411668241799	-0.79013643416569	-0.918646818699705	-0.850120522872923	-0.781594227046142	-0.953490803466466	-0.878892387434271	-0.810715017519532	-0.842708305805548	16.4962272900499	-0.0595902048959085	-41.6295602131786	-0.0324672690236704	-0.0312124237589929	-0.033937902988047	-0.0213141719793503	-0.0200728831170638	-0.0227689183023408	-0.0622353875127541	-0.0627048888525502	-0.067525393403549	0.000201943998048935	0.000200271500876348	0.0021137846498858
14	13.6259639633796	0.06	-0.842664852941148	-0.910982768303965	-0.774346937578331	0.0665649605144825	-14.4228552277868	-15.5730929929844	-13.2726174625891	16.1	13.55	19.09	-0.938146622226418	-0.868854563502854	-0.79956250477929	-0.927834480893392	-0.859304082965576	-0.79077368503776	-0.961204340926473	-0.890433583377417	-0.817205485460083	-0.842664852941148	16.5987746163178	-0.101742364812378	-41.762884996299	-0.0324672690236704	-0.0312124237589929	-0.033937902988047	-0.0213141719793503	-0.0200728831170638	-0.0227689183023408	-0.0622353875127541	-0.0627048888525502	-0.067525393403549	0.000201943998048935	0.000200271500876348	0.0021137846498858
14	13.6259639633796	0.06	-0.842628063263033	-0.911149044189971	-0.774107082336095	0.0659569319429839	-14.2923642491423	-15.4378098582093	-13.1469186400754	16.08	13.54	18.94	-0.931285736813676	-0.862186741048245	-0.793087745282815	-0.921087843016566	-0.852745504625395	-0.784403166234224	-0.952785175606478	-0.882929828782756	-0.812614308769498	-0.842628063263033	16.5230240413451	-0.10728737369176	-41.6969866165454	-0.0324672690236704	-0.0312124237589929	-0.033937902988047	-0.0213141719793503	-0.0200728831170638	-0.0227689183023408	-0.0622353875127541	-0.0627048888525502	-0.067525393403549	0.000201943998048935	0.000200271500876348	0.0021137846498858
14	13.6259639633796	0.06	-0.842586519027056	-0.911709086780946	-0.773463951273166	0.0666434780072994	-14.473169061403	-15.6266907358548	-13.3196473869511	16.07	13.55	19.04	-0.943281193923912	-0.873650629098214	-0.804020064272517	-0.932970073635952	-0.86410064889686	-0.795231224157767	-0.965629200204351	-0.894493233490362	-0.823967557684549	-0.842586519027056	16.5580439105378	-0.125530444372494	-41.753539072304	-0.0324672690236704	-0.0312124237589929	-0.033937902988047	-0.0213141719793503	-0.0200728831170638	-0.0227689183023408	-0.0622353875127541	-0.0627048888525502	-0.067525393403549	0.000201943998048935	0.000200271500876348	0.0021137846498858
14	13.6259639633796	0.06	-0.842221600613291	-0.912263024283925	-0.772180176942657	0.0646820912466065	-14.511129264509	-15.6863135549977	-13.3359449740204	16.02	13.56	18.91	-0.949645590235229	-0.878500220402895	-0.80735485057056	-0.939348529776967	-0.868974593184593	-0.798600656592219	-0.969134290393715	-0.901146175415291	-0.827746532119846	-0.842221600613291	16.5264728208963	0.140325978246945	-41.4702175708899	-0.0324672690236704	-0.0312124237589929	-0.033937902988047	-0.0213141719793503	-0.0200728831170638	-0.0227689183023408	-0.0622353875127541	-0.0627048888525502	-0.067525393403549	0.000201943998048935	0.000200271500876348	0.0021137846498858
14	13.6259639633796	0.06	-0.842206749910922	-0.910493411567896	-0.773920088253947	0.067664146235184	-14.5325988541196	-15.6814594744985	-13.3837382337407	15.99	13.49	18.98	-0.951498599401611	-0.881789573084522	-0.812080546767434	-0.94124652600226	-0.872288590706061	-0.803330655409863	-0.974638918091873	-0.903705547475018	-0.8325165492033	-0.842206749910922	16.527035919963	-0.0419273735866572	-41.6321302997521	-0.0324672690236704	-0.0312124237589929	-0.033937902988047	-0.0213141719793503	-0.0200728831170638	-0.0227689183023408	-0.0622353875127541	-0.0627048888525502	-0.067525393403549	0.000201943998048935	0.000200271500876348	0.0021137846498858
14	13.6259639633796	0.06	-0.842081180011819	-0.910914538551283	-0.773247821472355	0.0644363477681532	-14.2116708132141	-15.364947516315	-13.0583941101133	16	13.49	19.03	-0.931506189132645	-0.861588320192302	-0.791670451251959	-0.921445674066173	-0.852282936741804	-0.783120199417436	-0.952594924847289	-0.883443145541465	-0.81041765597483	-0.842081180011819	16.5327525781934	0.0429483044279558	-41.5653583769667	-0.0324672690236704	-0.0312124237589929	-0.033937902988047	-0.0213141719793503	-0.0200728831170638	-0.0227689183023408	-0.0622353875127541	-0.0627048888525502	-0.067525393403549	0.000201943998048935	0.000200271500876348	0.0021137846498858
14	13.6259639633796	0.06	-0.841861212346303	-0.911970805720202	-0.771751618972403	0.0641351014421787	-14.3361293031734	-15.502422556971	-13.1698360493758	15.97	13.5	18.88	-0.941757151475691	-0.870905966220918	-0.800054780966144	-0.931644091003498	-0.861553741299467	-0.791463391595435	-0.962832816107671	-0.893471156625797	-0.821028767612342	-0.841861212346303	16.4505096016856	-0.148956147071804	-41.6949927719969	-0.0324672690236704	-0.0312124237589929	-0.033937902988047	-0.0213141719793503	-0.0200728831170638	-0.0227689183023408	-0.0622353875127541	-0.0627048888525502	-0.067525393403549	0.000201943998048935	0.000200271500876348	0.0021137846498858
14	13.6259639633796	0.06	-0.841784968644417	-0.912161399312902	-0.771408537975932	0.0645228073219647	-14.4967535610301	-15.6723219474319	-13.3211851746283	15.98	13.46	18.84	-0.951162076862536	-0.87981616706982	-0.808470257277103	-0.940920236912409	-0.870342559376811	-0.799764881841212	-0.973050384336493	-0.899825738147863	-0.827516886377085	-0.841784968644417	16.4625385209185	0.128243939359646	-41.4180758953094	-0.0324672690236704	-0.0312124237589929	-0.033937902988047	-0.0213141719793503	-0.0200728831170638	-0.0227689183023408	-0.0622353875127541	-0.0627048888525502	-0.067525393403549	0.000201943998048935	0.000200271500876348	0.0021137846498858
14	13.6259639633796	0.06	-0.841723197864007	-0.910851692515844	-0.77259470321217	0.0643955739183175	-14.2279207447797	-15.3829067711948	-13.0729347183645	16.02	13.51	19	-0.931463471987297	-0.861526930716957	-0.791590389446617	-0.921369189385658	-0.852190551385811	-0.783011913385965	-0.95365799582919	-0.881156828525142	-0.811311225733703	-0.841723197864007	16.531366516136	0.128498677317792	-41.4794984868429	-0.0324672690236704	-0.0312124237589929	-0.033937902988047	-0.0213141719793503	-0.0200728831170638	-0.0227689183023408	-0.0622353875127541	-0.0627048888525502	-0.067525393403549	0.000201943998048935	0.000200271500876348	0.0021137846498858
14	13.6259639633796	0.06	-0.841670923422841	-0.909943011318734	-0.773398835526947	0.0665376122624888	-14.3562590788527	-15.5014377766569	-13.2110803810484	15.93	13.52	18.95	-0.9440402334709	-0.874298653314446	-0.804557073157991	-0.933973949852296	-0.864976022880286	-0.795978095908276	-0.966168973515787	-0.896023845776338	-0.825695739516765	-0.841670923422841	16.5147944305554	0.09222658637979	-41.500934863877	-0.0324672690236704	-0.0312124237589929	-0.033937902988047	-0.0213141719793503	-0.0200728831170638	-0.0227689183023408	-0.0622353875127541	-0.0627048888525502	-0.067525393403549	0.000201943998048935	0.000200271500876348	0.0021137846498858
14	13.6259639633796	0.06	-0.841662887373018	-0.911222112835035	-0.772103661911001	0.0662929271892227	-14.4669081525508	-15.6231924248826	-13.3106238802191	15.99	13.48	18.86	-0.947441814301841	-0.877320929975929	-0.807200045650018	-0.937217656014237	-0.867853469366001	-0.798489282717765	-0.969224350714126	-0.900691704223098	-0.826932798001855	-0.841662887373018	16.444764606946	-0.140523895488339	-41.6695049824226	-0.0324672690236704	-0.0312124237589929	-0.033937902988047	-0.0213141719793503	-0.0200728831170638	-0.0227689183023408	-0.0622353875127541	-0.0627048888525502	-0.067525393403549	0.000201943998048935	0.000200271500876348	0.0021137846498858
14	13.6259639633796	0.06	-0.841653192834623	-0.910972815991662	-0.772333569677584	0.0644143656724104	-14.2484424485692	-15.4049140313129	-13.0919708658255	16.07	13.61	19.03	-0.930033688411259	-0.860214569040927	-0.790395449670594	-0.91987159124107	-0.85081535679009	-0.781759122339109	-0.951933840060553	-0.882283657387565	-0.808170370597392	-0.841653192834623	16.563345584031	-0.141466655214033	-41.7867612042169	-0.0324672690236704	-0.0312124237589929	-0.033937902988047	-0.0213141719793503	-0.0200728831170638	-0.0227689183023408	-0.0622353875127541	-0.0627048888525502	-0.067525393403549	0.000201943998048935	0.000200271500876348	0.0021137846498858
14	13.6259639633796	0.06	-0.841468683263474	-0.911512644175849	-0.771424722351099	0.0636990593525256	-14.3245531504909	-15.4941588375899	-13.154947463392	15.99	13.49	18.92	-0.939865228339094	-0.868917735952153	-0.797970243565211	-0.92973036052317	-0.859547917672621	-0.789365474822073	-0.960816270840975	-0.891944073549841	-0.817414206831085	-0.841468683263474	16.4840042510853	0.174764426662348	-41.392033437534	-0.0324672690236704	-0.0312124237589929	-0.033937902988047	-0.0213141719793503	-0.0200728831170638	-0.0227689183023408	-0.0622353875127541	-0.0627048888525502	-0.067525393403549	0.000201943998048935	0.000200271500876348	0.0021137846498858
14	13.6259639633796	0.06	-0.841321945134149	-0.910397229461936	-0.772246660806363	0.06395672576646	-14.2462969832599	-15.4070077524629	-13.0855862140569	15.97	13.44	19.04	-0.935836330121466	-0.865333652117051	-0.794830974112636	-0.92578307309708	-0.856037772766595	-0.786292472436109	-0.959342447586215	-0.885723540798903	-0.812756884022651	-0.841321945134149	16.5062417256069	-0.148517442616769	-41.7279545334469	-0.0324672690236704	-0.0312124237589929	-0.033937902988047	-0.0213141719793503	-0.0200728831170638	-0.0227689183023408	-0.0622353875127541	-0.0627048888525502	-0.067525393403549	0.000201943998048935	0.000200271500876348	0.0021137846498858
14	13.6259639633796	0.06	-0.841318301131086	-0.911788424095469	-0.770848178166703	0.062680968039541	-14.2140970184084	-15.3847072438077	-13.0434867930091	15.96	13.41	18.91	-0.934916563389696	-0.863779500353306	-0.792642437316916	-0.924886388340668	-0.854512513403269	-0.784138638465871	-0.956306446415158	-0.883654766064207	-0.811306537630184	-0.841318301131086	16.4420387969515	-0.0397274516676395	-41.5736679004236	-0.0324672690236704	-0.0312124237589929	-0.033937902988047	-0.0213141719793503	-0.0200728831170638	-0.0227689183023408	-0.0622353875127541	-0.0627048888525502	-0.067525393403549	0.000201943998048935	0.000200271500876348	0.0021137846498858
14	13.6259639633796	0.06	-0.841269932939276	-0.910980224131083	-0.77155964174747	0.0631919580895321	-14.2511765983577	-15.4197669288469	-13.0825862678685	15.97	13.55	18.91	-0.936511304622533	-0.86553759535535	-0.794563886088167	-0.926447761243217	-0.85623671976069	-0.786025678278162	-0.959423094936478	-0.884939612077449	-0.809431813519264	-0.841269932939276	16.5105848874668	0.101380411455361	-41.4998629975046	-0.0324672690236704	-0.0312124237589929	-0.033937902988047	-0.0213141719793503	-0.0200728831170638	-0.0227689183023408	-0.0622353875127541	-0.0627048888525502	-0.067525393403549	0.000201943998048935	0.000200271500876348	0.0021137846498858
14	13.6259639633796	0.06	-0.841251207274666	-0.910525292750902	-0.77197712179843	0.0657688250531216	-14.313364248132	-15.4622478408962	-13.1644806553677	15.92	13.54	18.84	-0.941958240204957	-0.871968392779394	-0.801978545353831	-0.931923431684488	-0.862679195568763	-0.793434959453039	-0.964526967386728	-0.893400814792022	-0.81952813292144	-0.841251207274666	16.4314832591892	-0.0707743494225271	-41.5965413989646	-0.0324672690236704	-0.0312124237589929	-0.033937902988047	-0.0213141719793503	-0.0200728831170638	-0.0227689183023408	-0.0622353875127541	-0.0627048888525502	-0.067525393403549	0.000201943998048935	0.000200271500876348	0.0021137846498858
14	13.6259639633796	0.06	-0.841157880894179	-0.909490550069816	-0.772825211718542	0.0658550244877852	-14.4042510359041	-15.5596195626158	-13.2488825091923	16.09	13.6	19.07	-0.938062049895553	-0.868406916992689	-0.798751784089825	-0.927772732645249	-0.858881625704878	-0.789990518764507	-0.960510960527268	-0.888966249997556	-0.819209507874289	-0.841157880894179	16.6063775410668	0.146513899816895	-41.524028895171	-0.0324672690236704	-0.0312124237589929	-0.033937902988047	-0.0213141719793503	-0.0200728831170638	-0.0227689183023408	-0.0622353875127541	-0.0627048888525502	-0.067525393403549	0.000201943998048935	0.000200271500876348	0.0021137846498858
14	13.6259639633796	0.06	-0.841131872394724	-0.91153171850823	-0.770732026281218	0.0623200459764891	-14.3273564254147	-15.5109338318892	-13.1437790189402	16.1	13.6	18.98	-0.934873199591374	-0.863536759829118	-0.792200320066862	-0.924611223110994	-0.854057833785262	-0.783504444459529	-0.956364802298232	-0.886051906720922	-0.810932596294355	-0.841131872394724	16.5689168900551	0.0462971220256966	-41.6067591414606	-0.0324672690236704	-0.0312124237589929	-0.033937902988047	-0.0213141719793503	-0.0200728831170638	-0.0227689183023408	-0.0622353875127541	-0.0627048888525502	-0.067525393403549	0.000201943998048935	0.000200271500876348	0.0021137846498858
14	13.6259639633796	0.06	-0.840883557748828	-0.910790838710458	-0.770976276787199	0.0649160096568339	-14.4740497649379	-15.6439710219366	-13.3041285079392	15.97	13.48	18.85	-0.950085134953221	-0.879033814685392	-0.807982494417564	-0.939874422828039	-0.86958670210585	-0.799298981383661	-0.974027111982681	-0.900693493964827	-0.828588151942569	-0.840883557748828	16.4683201852266	0.129620810741098	-41.4300557782287	-0.0324672690236704	-0.0312124237589929	-0.033937902988047	-0.0213141719793503	-0.0200728831170638	-0.0227689183023408	-0.0622353875127541	-0.0627048888525502	-0.067525393403549	0.000201943998048935	0.000200271500876348	0.0021137846498858
14	13.6259639633796	0.06	-0.840847537905651	-0.911157444729119	-0.770537631082184	0.0639498053397177	-14.4850897975775	-15.6653243240114	-13.3048552711436	16.13	13.65	18.99	-0.942499597631299	-0.87149113695299	-0.800482676274681	-0.932103453173507	-0.861878243986013	-0.79165303479852	-0.967350759540784	-0.893445522689206	-0.81981978899299	-0.840847537905651	16.5896787709742	-0.216433686701652	-41.9009339815065	-0.0324672690236704	-0.0312124237589929	-0.033937902988047	-0.0213141719793503	-0.0200728831170638	-0.0227689183023408	-0.0622353875127541	-0.0627048888525502	-0.067525393403549	0.000201943998048935	0.000200271500876348	0.0021137846498858
14	13.6259639633796	0.06	-0.840619674466605	-0.909582646027924	-0.771656702905286	0.0651838347007476	-14.366788636914	-15.5254860151168	-13.2080912587112	16.07	13.51	19.03	-0.937271481382654	-0.867321078085461	-0.797370674788268	-0.927029050075176	-0.857843059453427	-0.788657068831679	-0.961204036308999	-0.88891386557844	-0.815801622653085	-0.840619674466605	16.5640613151052	-0.137086941689864	-41.7731266948124	-0.0324672690236704	-0.0312124237589929	-0.033937902988047	-0.0213141719793503	-0.0200728831170638	-0.0227689183023408	-0.0622353875127541	-0.0627048888525502	-0.067525393403549	0.000201943998048935	0.000200271500876348	0.0021137846498858
14	13.6259639633796	0.06	-0.840597380439371	-0.910752105840755	-0.770442655037987	0.065197415652911	-14.5059865646996	-15.6757800552691	-13.3361930741302	15.96	13.51	18.88	-0.952393822639599	-0.881322138152174	-0.81025045366475	-0.942169738902352	-0.871861019100621	-0.80155229929889	-0.972961735781948	-0.90434830396676	-0.830629150008466	-0.840597380439371	16.4617571833666	-0.0280434087065641	-41.5800886706752	-0.0324672690236704	-0.0312124237589929	-0.033937902988047	-0.0213141719793503	-0.0200728831170638	-0.0227689183023408	-0.0622353875127541	-0.0627048888525502	-0.067525393403549	0.000201943998048935	0.000200271500876348	0.0021137846498858
14	13.6259639633796	0.06	-0.840389325120971	-0.91015053412208	-0.770628116119862	0.0644778957561727	-14.359692955945	-15.5245802826461	-13.1948056292439	16.02	13.51	18.92	-0.940217604060912	-0.869668349177925	-0.799119094294937	-0.93003376387484	-0.860248653732253	-0.790463543589666	-0.963246151826197	-0.892135586155379	-0.820028364114435	-0.840389325120971	16.5048617993751	0.0125934329117393	-41.5719119152165	-0.0324672690236704	-0.0312124237589929	-0.033937902988047	-0.0213141719793503	-0.0200728831170638	-0.0227689183023408	-0.0622353875127541	-0.0627048888525502	-0.067525393403549	0.000201943998048935	0.000200271500876348	0.0021137846498858
14	13.6259639633796	0.06	-0.840383017694398	-0.909877827744458	-0.770888207644338	0.0628383508838685	-14.1027512147511	-15.2626387384168	-12.9428636910854	16.03	13.49	18.97	-0.923623881077125	-0.853432884973383	-0.78324188886964	-0.913597713121973	-0.844168657815013	-0.774739602508053	-0.946719699486693	-0.874317212321285	-0.801490628912033	-0.840383017694398	16.5057097013913	0.0973779477354035	-41.4799228713978	-0.0324672690236704	-0.0312124237589929	-0.033937902988047	-0.0213141719793503	-0.0200728831170638	-0.0227689183023408	-0.0622353875127541	-0.0627048888525502	-0.067525393403549	0.000201943998048935	0.000200271500876348	0.0021137846498858
14	13.6259639633796	0.06	-0.840374165652607	-0.911273535363797	-0.769474795941416	0.0626114199020226	-14.4057556510341	-15.5928528074494	-13.2186584946188	15.98	13.53	18.87	-0.946583001668824	-0.874518832047771	-0.802454662426718	-0.936397866975457	-0.865109100327901	-0.793820333680345	-0.969234158626368	-0.897188246698975	-0.821260306728647	-0.840374165652607	16.4938033821179	-0.0306503965495176	-41.6146542409028	-0.0324672690236704	-0.0312124237589929	-0.033937902988047	-0.0213141719793503	-0.0200728831170638	-0.0227689183023408	-0.0622353875127541	-0.0627048888525502	-0.067525393403549	0.000201943998048935	0.000200271500876348	0.0021137846498858
14	13.6259639633796	0.06	-0.840208334898436	-0.911447487047949	-0.768969182748923	0.061639717252282	-14.2319288799339	-15.4145222025191	-13.0493355573488	15.94	13.57	18.87	-0.937797997683096	-0.86585067194552	-0.793903346207943	-0.927769423642779	-0.856591484366833	-0.785413545090888	-0.960367949134213	-0.88822032219585	-0.815729800122788	-0.840208334898436	16.4355984840264	-0.169322871738871	-41.7092030693609	-0.0324672690236704	-0.0312124237589929	-0.033937902988047	-0.0213141719793503	-0.0200728831170638	-0.0227689183023408	-0.0622353875127541	-0.0627048888525502	-0.067525393403549	0.000201943998048935	0.000200271500876348	0.0021137846498858
14	13.6259639633796	0.06	-0.840200502780755	-0.909383101799844	-0.771017903761666	0.0675831069150613	-14.5318985008495	-15.6814422751922	-13.3823547265068	15.99	13.46	18.96	-0.951182581291086	-0.881455192993634	-0.811727804696182	-0.94092436767532	-0.871948967963544	-0.802973568251768	-0.973125496519762	-0.902858587438966	-0.832609567249793	-0.840200502780755	16.4752410908612	-0.351781124184645	-41.9035894335351	-0.0324672690236704	-0.0312124237589929	-0.033937902988047	-0.0213141719793503	-0.0200728831170638	-0.0227689183023408	-0.0622353875127541	-0.0627048888525502	-0.067525393403549	0.000201943998048935	0.000200271500876348	0.0021137846498858
14	13.6259639633796	0.06	-0.840133295237333	-0.909481795146599	-0.770784795328068	0.0650619686025063	-14.3889186282158	-15.5505628533694	-13.2272744030622	16.04	13.59	19.04	-0.940259015007881	-0.870020627804048	-0.799782240600214	-0.930028445852974	-0.860554293467577	-0.79108014108218	-0.965503949497826	-0.889898307249901	-0.819107030176727	-0.840133295237333	16.553379002213	0.0309806606901312	-41.6004891367628	-0.0324672690236704	-0.0312124237589929	-0.033937902988047	-0.0213141719793503	-0.0200728831170638	-0.0227689183023408	-0.0622353875127541	-0.0627048888525502	-0.067525393403549	0.000201943998048935	0.000200271500876348	0.0021137846498858
14	13.6259639633796	0.06	-0.840078937476392	-0.909938895845304	-0.77021897910748	0.0655214885265151	-14.4984764674448	-15.664567130145	-13.3323858047446	15.94	13.49	18.98	-0.952836585249263	-0.881906195924932	-0.810975806600601	-0.942641910085289	-0.872470425582215	-0.802298941079141	-0.97651926107947	-0.903679505319675	-0.83189795019331	-0.840078937476392	16.4801813505096	-0.0773529656127132	-41.6401215611351	-0.0324672690236704	-0.0312124237589929	-0.033937902988047	-0.0213141719793503	-0.0200728831170638	-0.0227689183023408	-0.0622353875127541	-0.0627048888525502	-0.067525393403549	0.000201943998048935	0.000200271500876348	0.0021137846498858
14	13.6259639633796	0.06	-0.840053339923444	-0.909898429961687	-0.770208249885202	0.0629835639555438	-14.2564614086848	-15.4275477055154	-13.0853751118542	16	13.49	18.98	-0.935204594531913	-0.864214356401077	-0.793224118270242	-0.925101205422579	-0.854877903214636	-0.784654601006693	-0.959474362865331	-0.88481861537853	-0.811403638231326	-0.840053339923444	16.5092427369955	-0.0237814242705162	-41.6163492397682	-0.0324672690236704	-0.0312124237589929	-0.033937902988047	-0.0213141719793503	-0.0200728831170638	-0.0227689183023408	-0.0622353875127541	-0.0627048888525502	-0.067525393403549	0.000201943998048935	0.000200271500876348	0.0021137846498858
14	13.6259639633796	0.06	-0.839998829408373	-0.90891096478352	-0.771086694033227	0.0649469359572602	-14.4305656010077	-15.5966750560422	-13.2644561459732	16.12	13.57	19.03	-0.938484599597213	-0.868317351702245	-0.798150103807277	-0.928136206168713	-0.858742671861931	-0.789349137555149	-0.962113810075469	-0.890415852399619	-0.815375484960526	-0.839998829408373	16.6040358248883	-0.0465178024424135	-41.7221116383083	-0.0324672690236704	-0.0312124237589929	-0.033937902988047	-0.0213141719793503	-0.0200728831170638	-0.0227689183023408	-0.0622353875127541	-0.0627048888525502	-0.067525393403549	0.000201943998048935	0.000200271500876348	0.0021137846498858
14	13.6259639633796	0.06	-0.839998001463466	-0.908558344310984	-0.771437658615948	0.0655718067841765	-14.2590577626403	-15.4054213625541	-13.1126941627265	16.03	13.53	18.99	-0.932336722466774	-0.862958751144499	-0.793580779822225	-0.922218160360822	-0.853593141587442	-0.784968122814062	-0.954308093488403	-0.884902452682908	-0.813206639616161	-0.839998001463466	16.5245614504518	0.189232335415191	-41.4094451903153	-0.0324672690236704	-0.0312124237589929	-0.033937902988047	-0.0213141719793503	-0.0200728831170638	-0.0227689183023408	-0.0622353875127541	-0.0627048888525502	-0.067525393403549	0.000201943998048935	0.000200271500876348	0.0021137846498858
14	13.6259639633796	0.06	-0.83981446453634	-0.908630929706716	-0.770997999365965	0.0631408425368026	-14.0924316234849	-15.2485041244482	-12.9363591225216	16.06	13.64	19.12	-0.921231097100314	-0.851387528859257	-0.7815439606182	-0.911184504487669	-0.842102623383466	-0.773020742279263	-0.942744676750615	-0.871631529383967	-0.800558378293639	-0.83981446453634	16.6077489196878	-0.103172768666534	-41.785001806843	-0.0324672690236704	-0.0312124237589929	-0.033937902988047	-0.0213141719793503	-0.0200728831170638	-0.0227689183023408	-0.0622353875127541	-0.0627048888525502	-0.067525393403549	0.000201943998048935	0.000200271500876348	0.0021137846498858
14	13.6259639633796	0.06	-0.839795992508183	-0.909371123693395	-0.770220861322971	0.0646107398348864	-14.4124673227056	-15.5803503208038	-13.2445843246074	16.08	13.55	19.03	-0.940156535772538	-0.869683612438232	-0.799210689103926	-0.929869703497731	-0.860167867864964	-0.790466032232196	-0.963433003239492	-0.892204410525361	-0.81777048906854	-0.839795992508183	16.5688571297993	-0.239203565986508	-41.8772488378286	-0.0324672690236704	-0.0312124237589929	-0.033937902988047	-0.0213141719793503	-0.0200728831170638	-0.0227689183023408	-0.0622353875127541	-0.0627048888525502	-0.067525393403549	0.000201943998048935	0.000200271500876348	0.0021137846498858
14	13.6259639633796	0.06	-0.839789940876056	-0.909200080227083	-0.770379801525028	0.0654043453695558	-14.3490989150786	-15.5042808121105	-13.1939170180466	16.01	13.47	19.04	-0.939342862475918	-0.869354974421753	-0.799367086367589	-0.92917923158716	-0.859948608094511	-0.790717984601862	-0.961491927578679	-0.890770173802	-0.818656180430606	-0.839789940876056	16.500630210356	0.326237704022824	-41.2542602783981	-0.0324672690236704	-0.0312124237589929	-0.033937902988047	-0.0213141719793503	-0.0200728831170638	-0.0227689183023408	-0.0622353875127541	-0.0627048888525502	-0.067525393403549	0.000201943998048935	0.000200271500876348	0.0021137846498858
14	13.6259639633796	0.06	-0.839730747090654	-0.909600797642669	-0.769860696538638	0.0633047153976289	-14.1873231446515	-15.3495710316641	-13.025075257639	16.03	13.48	18.91	-0.928889514780846	-0.858555309766578	-0.78822110475231	-0.918806335062574	-0.849235614206773	-0.779664893350971	-0.952154186086324	-0.878757707156916	-0.806797063636753	-0.839730747090654	16.4791036386252	0.113735033140817	-41.4447755726116	-0.0324672690236704	-0.0312124237589929	-0.033937902988047	-0.0213141719793503	-0.0200728831170638	-0.0227689183023408	-0.0622353875127541	-0.0627048888525502	-0.067525393403549	0.000201943998048935	0.000200271500876348	0.0021137846498858
14	13.6259639633796	0.06	-0.839565299840319	-0.908041055316993	-0.771089544363645	0.0665592408118952	-14.389336024057	-15.5369534201554	-13.2417186279586	15.99	13.45	18.88	-0.942510152241757	-0.872892832973179	-0.8032755137046	-0.932348249444326	-0.863481526261893	-0.794614803079459	-0.967298444281096	-0.893334948879618	-0.82312089760102	-0.839565299840319	16.4738400138693	0.10814475881018	-41.4492311914855	-0.0324672690236704	-0.0312124237589929	-0.033937902988047	-0.0213141719793503	-0.0200728831170638	-0.0227689183023408	-0.0622353875127541	-0.0627048888525502	-0.067525393403549	0.000201943998048935	0.000200271500876348	0.0021137846498858
14	13.6259639633796	0.06	-0.839537985991591	-0.90895215568926	-0.770123816293921	0.0645031629297782	-14.3883116649577	-15.5552762079353	-13.2213471219802	15.93	13.51	18.84	-0.946926769231135	-0.87588785293563	-0.804848936640125	-0.936817775445592	-0.866537240882126	-0.796256706318659	-0.969372877960426	-0.899019829338915	-0.825546654396548	-0.839537985991591	16.4708279693274	-0.139517415534983	-41.6957724837238	-0.0324672690236704	-0.0312124237589929	-0.033937902988047	-0.0213141719793503	-0.0200728831170638	-0.0227689183023408	-0.0622353875127541	-0.0627048888525502	-0.067525393403549	0.000201943998048935	0.000200271500876348	0.0021137846498858
14	13.6259639633796	0.06	-0.839222574097604	-0.90712179932066	-0.771323348874548	0.0677793732129424	-14.4589815256903	-15.6009798076631	-13.3169832437175	16	13.59	19.07	-0.945899193917481	-0.876658975181821	-0.807418756446162	-0.935685758383829	-0.867193167423878	-0.798700576463926	-0.966244194003223	-0.898541406845625	-0.827137547263535	-0.839222574097604	16.5837407624497	0.0466658796726669	-41.6064938541621	-0.0324672690236704	-0.0312124237589929	-0.033937902988047	-0.0213141719793503	-0.0200728831170638	-0.0227689183023408	-0.0622353875127541	-0.0627048888525502	-0.067525393403549	0.000201943998048935	0.000200271500876348	0.0021137846498858
14	13.6259639633796	0.06	-0.839166219803386	-0.907667035995761	-0.770665403611011	0.0662705172145711	-14.4453633252563	-15.6001346564527	-13.29059199406	16.05	13.52	19.02	-0.942702585924745	-0.872920757495446	-0.803138929066147	-0.932428712854837	-0.863407389020066	-0.794386065185294	-0.966539987325903	-0.893179231711563	-0.8243226479812	-0.839166219803386	16.5803850753715	0.125286055943089	-41.5175524849284	-0.0324672690236704	-0.0312124237589929	-0.033937902988047	-0.0213141719793503	-0.0200728831170638	-0.0227689183023408	-0.0622353875127541	-0.0627048888525502	-0.067525393403549	0.000201943998048935	0.000200271500876348	0.0021137846498858
14	13.6259639633796	0.06	-0.838920760888189	-0.908823059633653	-0.769018462142725	0.0641640379241773	-14.390986385266	-15.5614603334611	-13.2205124370708	15.94	13.51	18.83	-0.946951525515045	-0.875725428023684	-0.804499330532323	-0.936831573406872	-0.866366660280331	-0.79590174715379	-0.970918735999278	-0.898124708680466	-0.823452741378851	-0.838920760888189	16.4374499150348	-0.396375218099469	-41.9244200675156	-0.0324672690236704	-0.0312124237589929	-0.033937902988047	-0.0213141719793503	-0.0200728831170638	-0.0227689183023408	-0.0622353875127541	-0.0627048888525502	-0.067525393403549	0.000201943998048935	0.000200271500876348	0.0021137846498858
14	13.6259639633796	0.06	-0.838737214076439	-0.908307085123138	-0.769167343029739	0.0641837819722094	-14.3579142955259	-15.5255064180565	-13.1903221729954	16	13.52	19	-0.941197427893168	-0.870414892820691	-0.799632357748213	-0.931030951315381	-0.861012983764663	-0.790995016213945	-0.965484644412237	-0.892822093813088	-0.818378027033535	-0.838737214076439	16.5416158605155	0.0381376463647289	-41.5773495797335	-0.0324672690236704	-0.0312124237589929	-0.033937902988047	-0.0213141719793503	-0.0200728831170638	-0.0227689183023408	-0.0622353875127541	-0.0627048888525502	-0.067525393403549	0.000201943998048935	0.000200271500876348	0.0021137846498858
14	13.6259639633796	0.06	-0.838672692022597	-0.90830550079547	-0.769039883249724	0.0634419310013374	-14.2124754833189	-15.3754389036954	-13.0495120629424	15.93	13.46	18.84	-0.936311202552279	-0.865490741069694	-0.794670279587108	-0.926325639210272	-0.856260463152145	-0.786195287094017	-0.960193043823534	-0.887873804564375	-0.815552344906073	-0.838672692022597	16.4446985099274	0.0741923887347797	-41.4603762113624	-0.0324672690236704	-0.0312124237589929	-0.033937902988047	-0.0213141719793503	-0.0200728831170638	-0.0227689183023408	-0.0622353875127541	-0.0627048888525502	-0.067525393403549	0.000201943998048935	0.000200271500876348	0.0021137846498858
14	13.6259639633796	0.06	-0.838499977134955	-0.906766134030422	-0.770233820239489	0.0669869179670211	-14.4865119826665	-15.6379216357515	-13.3351023295815	15.99	13.48	19.06	-0.948362668973949	-0.878535363458771	-0.808708057943593	-0.93812941048995	-0.869055572914786	-0.799981735339622	-0.973964418194782	-0.898486085189398	-0.830294553015548	-0.838499977134955	16.5462536665119	-0.0674598067753863	-41.6852578007777	-0.0324672690236704	-0.0312124237589929	-0.033937902988047	-0.0213141719793503	-0.0200728831170638	-0.0227689183023408	-0.0622353875127541	-0.0627048888525502	-0.067525393403549	0.000201943998048935	0.000200271500876348	0.0021137846498858
14	13.6259639633796	0.06	-0.838223327205011	-0.908635281644041	-0.767811372765981	0.063523205562561	-14.4045558607405	-15.5824312488257	-13.2266804726554	15.93	13.45	18.87	-0.948684577024437	-0.876973545768178	-0.805262514511918	-0.938560004140999	-0.867614288965642	-0.796668573790284	-0.971267153628205	-0.898713701737287	-0.82375294819812	-0.838223327205011	16.4472463176068	0.259026508992179	-41.28492590552	-0.0324672690236704	-0.0312124237589929	-0.033937902988047	-0.0213141719793503	-0.0200728831170638	-0.0227689183023408	-0.0622353875127541	-0.0627048888525502	-0.067525393403549	0.000201943998048935	0.000200271500876348	0.0021137846498858
14	13.6259639633796	0.06	-0.838006104039322	-0.90757743527677	-0.768434772801874	0.0653534709187986	-14.338102280381	-15.4928795102073	-13.1833250505547	16	13.46	18.88	-0.9391710567686	-0.869169005145224	-0.799166953521848	-0.929025001265982	-0.859779196011091	-0.790533390756201	-0.962801844245864	-0.888995606138133	-0.819443556079058	-0.838006104039322	16.4598002374122	0.0284602502090665	-41.5190353995837	-0.0324672690236704	-0.0312124237589929	-0.033937902988047	-0.0213141719793503	-0.0200728831170638	-0.0227689183023408	-0.0622353875127541	-0.0627048888525502	-0.067525393403549	0.000201943998048935	0.000200271500876348	0.0021137846498858
14	13.6259639633796	0.06	-0.837990800247378	-0.908264949478146	-0.767716651016611	0.0628629052123299	-14.2781283073943	-15.4521950568136	-13.104061557975	15.94	13.42	18.96	-0.940080812541528	-0.868652926748343	-0.797225040955158	-0.93002754853985	-0.859363515580784	-0.788699482621718	-0.963895807218423	-0.888009548848195	-0.818474119857787	-0.837990800247378	16.4747809453159	0.0302907171544986	-41.5224874738432	-0.0324672690236704	-0.0312124237589929	-0.033937902988047	-0.0213141719793503	-0.0200728831170638	-0.0227689183023408	-0.0622353875127541	-0.0627048888525502	-0.067525393403549	0.000201943998048935	0.000200271500876348	0.0021137846498858
14	13.6259639633796	0.06	-0.837844445376251	-0.907271605729396	-0.768417285023107	0.0631217409269339	-14.1238413488456	-15.2826776591891	-12.9650050385021	15.94	13.57	18.85	-0.929751173193314	-0.859251131047033	-0.788751088900753	-0.919807872063902	-0.850061798472767	-0.780315724881631	-0.951795731779476	-0.882757075978432	-0.80975452276237	-0.837844445376251	16.4568513009886	0.00280948736570244	-41.5477953010662	-0.0324672690236704	-0.0312124237589929	-0.033937902988047	-0.0213141719793503	-0.0200728831170638	-0.0227689183023408	-0.0622353875127541	-0.0627048888525502	-0.067525393403549	0.000201943998048935	0.000200271500876348	0.0021137846498858
14	13.6259639633796	0.06	-0.837701208706641	-0.90586583308853	-0.769536584324753	0.0654159483904168	-14.2604296721927	-15.4083642579741	-13.1124950864112	16.01	13.51	18.98	-0.933444954272172	-0.863902611620343	-0.794360268968515	-0.923342514267007	-0.854552810901773	-0.785763107536539	-0.958777671845817	-0.88626388375594	-0.814638706954609	-0.837701208706641	16.5304904463355	0.106929541257623	-41.495347488917	-0.0324672690236704	-0.0312124237589929	-0.033937902988047	-0.0213141719793503	-0.0200728831170638	-0.0227689183023408	-0.0622353875127541	-0.0627048888525502	-0.067525393403549	0.000201943998048935	0.000200271500876348	0.0021137846498858
14	13.6259639633796	0.06	-0.83757631361621	-0.906533354161874	-0.768619273070546	0.0645197485244311	-14.3109000137853	-15.4714266003358	-13.1503734272349	16.07	13.57	18.95	-0.933972317792547	-0.863914156131045	-0.793855994469544	-0.92376486587861	-0.854472375000616	-0.785179884122623	-0.958892308077827	-0.883025012254454	-0.813167761938608	-0.83757631361621	16.5433934823791	-0.287789775884212	-41.9063650530845	-0.0324672690236704	-0.0312124237589929	-0.033937902988047	-0.0213141719793503	-0.0200728831170638	-0.0227689183023408	-0.0622353875127541	-0.0627048888525502	-0.067525393403549	0.000201943998048935	0.000200271500876348	0.0021137846498858
14	13.6259639633796	0.06	-0.837458995890775	-0.906571957908837	-0.768346033872712	0.0644116832923684	-14.2261256131015	-15.3808115525196	-13.0714396736834	15.94	13.52	18.91	-0.93598706556709	-0.865719570227387	-0.795452074887683	-0.925985154169416	-0.856468533802646	-0.786951913435876	-0.959233222152523	-0.886666362930711	-0.814076210244408	-0.837458995890775	16.4665059674012	0.0818976374474359	-41.4767807137743	-0.0324672690236704	-0.0312124237589929	-0.033937902988047	-0.0213141719793503	-0.0200728831170638	-0.0227689183023408	-0.0622353875127541	-0.0627048888525502	-0.067525393403549	0.000201943998048935	0.000200271500876348	0.0021137846498858
14	13.6259639633796	0.06	-0.837307040825615	-0.905455380118326	-0.769158701532905	0.0680670847465401	-14.5710650236465	-15.7193038140356	-13.4228262332573	16.08	13.54	19.06	-0.94860393876304	-0.879311821752674	-0.810019704742307	-0.938226565467935	-0.869692478374209	-0.801158391280482	-0.970948043077214	-0.901581260005032	-0.829263351222039	-0.837307040825615	16.5771785498328	-0.121379428227333	-41.7635324791664	-0.0324672690236704	-0.0312124237589929	-0.033937902988047	-0.0213141719793503	-0.0200728831170638	-0.0227689183023408	-0.0622353875127541	-0.0627048888525502	-0.067525393403549	0.000201943998048935	0.000200271500876348	0.0021137846498858
14	13.6259639633796	0.06	-0.837215264787852	-0.906637332715063	-0.767793196860642	0.0635241804128827	-14.1341826824503	-15.2899399070466	-12.978425457854	16.03	13.51	19.07	-0.925251264311413	-0.855312086015365	-0.785372907719318	-0.915206682310985	-0.846026767837138	-0.776846853363292	-0.949470544493477	-0.876088394903539	-0.804367636327316	-0.837215264787852	16.5077363675732	0.178290456215671	-41.4037174943226	-0.0324672690236704	-0.0312124237589929	-0.033937902988047	-0.0213141719793503	-0.0200728831170638	-0.0227689183023408	-0.0622353875127541	-0.0627048888525502	-0.067525393403549	0.000201943998048935	0.000200271500876348	0.0021137846498858
14	13.6259639633796	0.06	-0.837206199447309	-0.905692283906321	-0.768720114988298	0.0657563380105881	-14.3389841097164	-15.4900410873123	-13.1879271321204	15.96	13.5	18.89	-0.941408244260547	-0.871452682347287	-0.801497120434027	-0.931311175702578	-0.862105921755023	-0.792900667807468	-0.966502975085746	-0.892400348746498	-0.819962675393042	-0.837206199447309	16.4939570193036	-0.0180891043137215	-41.5893695644146	-0.0324672690236704	-0.0312124237589929	-0.033937902988047	-0.0213141719793503	-0.0200728831170638	-0.0227689183023408	-0.0622353875127541	-0.0627048888525502	-0.067525393403549	0.000201943998048935	0.000200271500876348	0.0021137846498858
14	13.6259639633796	0.06	-0.837204719310805	-0.905354200687179	-0.769055237934431	0.0661351065936895	-14.3950950433818	-15.5471088930557	-13.2430811937078	16.05	13.5	19.02	-0.9394220830543	-0.869812533278038	-0.800202983501777	-0.929181661885883	-0.860330909587253	-0.791480157288623	-0.961676309835379	-0.890392102958195	-0.818089332374098	-0.837204719310805	16.546489180292	-0.0859286483728198	-41.7003674004592	-0.0324672690236704	-0.0312124237589929	-0.033937902988047	-0.0213141719793503	-0.0200728831170638	-0.0227689183023408	-0.0622353875127541	-0.0627048888525502	-0.067525393403549	0.000201943998048935	0.000200271500876348	0.0021137846498858
14	13.6259639633796	0.06	-0.837164552607046	-0.906720150384986	-0.767608954829106	0.0627501134928174	-14.1802114996335	-15.347344413905	-13.0130785853621	16.05	13.52	18.94	-0.927844863381889	-0.857284234116961	-0.786723604852033	-0.917745543363087	-0.847952945914466	-0.778160348465846	-0.950086569842602	-0.879481960492157	-0.80630148969967	-0.837164552607046	16.5048371299324	-0.076990298296846	-41.6649505783149	-0.0324672690236704	-0.0312124237589929	-0.033937902988047	-0.0213141719793503	-0.0200728831170638	-0.0227689183023408	-0.0622353875127541	-0.0627048888525502	-0.067525393403549	0.000201943998048935	0.000200271500876348	0.0021137846498858
14	13.6259639633796	0.06	-0.837018915405566	-0.906142670330412	-0.76789516048072	0.0636861901201451	-14.2153708162459	-15.3761869640769	-13.054554668415	16.04	13.47	18.94	-0.929797375856336	-0.859602872457901	-0.789408369059466	-0.919683110490783	-0.850252177578791	-0.780821244666798	-0.951755017821962	-0.876916995241089	-0.807887392623825	-0.837018915405566	16.5051509194676	0.0366310559342864	-41.5403653722803	-0.0324672690236704	-0.0312124237589929	-0.033937902988047	-0.0213141719793503	-0.0200728831170638	-0.0227689183023408	-0.0622353875127541	-0.0627048888525502	-0.067525393403549	0.000201943998048935	0.000200271500876348	0.0021137846498858
14	13.6259639633796	0.06	-0.837011371681388	-0.905471924525687	-0.76855081883709	0.0665354486372041	-14.5076585295758	-15.6649343067906	-13.3503827523611	16.19	13.63	19.09	-0.938853573928205	-0.869494042749859	-0.800134511571512	-0.928389219691886	-0.859802761891616	-0.791216304091345	-0.961732375378017	-0.890328372061671	-0.820927273461302	-0.837011371681388	16.6596219148095	-0.265951183940829	-41.9840374335433	-0.0324672690236704	-0.0312124237589929	-0.033937902988047	-0.0213141719793503	-0.0200728831170638	-0.0227689183023408	-0.0622353875127541	-0.0627048888525502	-0.067525393403549	0.000201943998048935	0.000200271500876348	0.0021137846498858
14	13.6259639633796	0.06	-0.836870317103726	-0.907711100284029	-0.766029533923422	0.0605995675590369	-14.0902972255968	-15.2717814784242	-12.9088129727694	16.01	13.48	18.87	-0.925218055068124	-0.853639597503172	-0.782061139938219	-0.915206085567653	-0.844402192798648	-0.773598300029644	-0.948470341007422	-0.873597836942992	-0.800433309097667	-0.836870317103726	16.4713532922394	-0.0625309667880385	-41.6269731464608	-0.0324672690236704	-0.0312124237589929	-0.033937902988047	-0.0213141719793503	-0.0200728831170638	-0.0227689183023408	-0.0622353875127541	-0.0627048888525502	-0.067525393403549	0.000201943998048935	0.000200271500876348	0.0021137846498858
14	13.6259639633796	0.06	-0.836406810555463	-0.907831378290464	-0.764982242820462	0.0598440202703031	-14.081822309429	-15.270504082536	-12.8931405363219	16.05	13.51	18.82	-0.922816881376451	-0.850983260110329	-0.779149638844206	-0.912760742882686	-0.84170990838449	-0.770659073886294	-0.946906470268338	-0.873406535288602	-0.799398476594342	-0.836406810555463	16.4906727817664	0.0203709669868496	-41.5612735481037	-0.0324672690236704	-0.0312124237589929	-0.033937902988047	-0.0213141719793503	-0.0200728831170638	-0.0227689183023408	-0.0622353875127541	-0.0627048888525502	-0.067525393403549	0.000201943998048935	0.000200271500876348	0.0021137846498858
14	13.6259639633796	0.06	-0.836311533542034	-0.905834789845954	-0.766788277238115	0.0635438902975417	-14.2134588251223	-15.3755059953537	-13.0514116548909	16.01	13.46	18.82	-0.931657187651937	-0.861244571711765	-0.790831955771592	-0.921580235284729	-0.85192921340113	-0.782278191517531	-0.952588605019601	-0.884197333695248	-0.81043160161652	-0.836311533542034	16.463187346644	0.109033591639799	-41.4455234357758	-0.0324672690236704	-0.0312124237589929	-0.033937902988047	-0.0213141719793503	-0.0200728831170638	-0.0227689183023408	-0.0622353875127541	-0.0627048888525502	-0.067525393403549	0.000201943998048935	0.000200271500876348	0.0021137846498858
14	13.6259639633796	0.06	-0.836095762447765	-0.904200422982417	-0.767991101913112	0.0665737198455063	-14.3877954860275	-15.5351563278787	-13.2404346441762	16.07	13.6	19.07	-0.93755128672123	-0.868307720006631	-0.799064153292032	-0.927296633795716	-0.858810432309067	-0.790324230822419	-0.959220226718726	-0.887986301984306	-0.817603420261179	-0.836095762447765	16.594141636656	-0.0128209045118977	-41.6749949984441	-0.0324672690236704	-0.0312124237589929	-0.033937902988047	-0.0213141719793503	-0.0200728831170638	-0.0227689183023408	-0.0622353875127541	-0.0627048888525502	-0.067525393403549	0.000201943998048935	0.000200271500876348	0.0021137846498858
14	13.6259639633796	0.06	-0.83602861661984	-0.90431805895984	-0.767739174279841	0.0659020708286939	-14.3108912688353	-15.4583326912635	-13.1634498464072	15.97	13.46	18.92	-0.938940901222235	-0.869245177576482	-0.79954945393073	-0.928853900081141	-0.859906914554081	-0.790959929027021	-0.960897214378974	-0.889954558941586	-0.81793325729035	-0.83602861661984	16.4923278409855	0.20133414564377	-41.3675228796008	-0.0324672690236704	-0.0312124237589929	-0.033937902988047	-0.0213141719793503	-0.0200728831170638	-0.0227689183023408	-0.0622353875127541	-0.0627048888525502	-0.067525393403549	0.000201943998048935	0.000200271500876348	0.0021137846498858
14	13.6259639633796	0.06	-0.835953402144217	-0.9054136585128	-0.766493145775635	0.0633477829001328	-14.1661636923868	-15.3262569336704	-13.0060704511031	15.99	13.46	18.97	-0.929719784813784	-0.859346330726591	-0.788972876639397	-0.919695511844205	-0.85008082693145	-0.780466142018694	-0.950204895654699	-0.880354613477145	-0.80958201238505	-0.835953402144217	16.5012570239554	0.0226084858511309	-41.5473031077161	-0.0324672690236704	-0.0312124237589929	-0.033937902988047	-0.0213141719793503	-0.0200728831170638	-0.0227689183023408	-0.0622353875127541	-0.0627048888525502	-0.067525393403549	0.000201943998048935	0.000200271500876348	0.0021137846498858
14	13.6259639633796	0.06	-0.835923271656487	-0.906465996009802	-0.765380547303171	0.061617713523327	-14.2763230463508	-15.4628309779669	-13.0898151147347	16.04	13.56	18.99	-0.935200267758912	-0.86343963499208	-0.791679002225249	-0.925032170915628	-0.854051765752085	-0.783071360588543	-0.957291549360445	-0.883919672901729	-0.810908034255972	-0.835923271656487	16.5487240555382	-0.135637231577611	-41.7669975084758	-0.0324672690236704	-0.0312124237589929	-0.033937902988047	-0.0213141719793503	-0.0200728831170638	-0.0227689183023408	-0.0622353875127541	-0.0627048888525502	-0.067525393403549	0.000201943998048935	0.000200271500876348	0.0021137846498858
14	13.6259639633796	0.06	-0.835833727675094	-0.904945677473011	-0.766721777877178	0.0643565566859937	-14.3886967406644	-15.5571125287586	-13.2202809525703	16.13	13.63	19.08	-0.935890259794142	-0.865600290916847	-0.795310322039552	-0.925564050232198	-0.856049630561804	-0.78653521089141	-0.957306562894246	-0.885813673299519	-0.811014411687112	-0.835833727675094	16.6500418694473	0.0587040799396526	-41.6627504688658	-0.0324672690236704	-0.0312124237589929	-0.033937902988047	-0.0213141719793503	-0.0200728831170638	-0.0227689183023408	-0.0622353875127541	-0.0627048888525502	-0.067525393403549	0.000201943998048935	0.000200271500876348	0.0021137846498858
14	13.6259639633796	0.06	-0.835727469979335	-0.905512240072032	-0.765942699886638	0.0625738247393541	-14.193932363716	-15.363949133559	-13.023915593873	16.05	13.56	18.97	-0.928353778902318	-0.857656493964665	-0.786959209027012	-0.918233980049229	-0.848307352073704	-0.778380724098178	-0.950395944913632	-0.878192311045591	-0.807409908163828	-0.835727469979335	16.5404671767978	-0.0273054126125004	-41.6497429632696	-0.0324672690236704	-0.0312124237589929	-0.033937902988047	-0.0213141719793503	-0.0200728831170638	-0.0227689183023408	-0.0622353875127541	-0.0627048888525502	-0.067525393403549	0.000201943998048935	0.000200271500876348	0.0021137846498858
14	13.6259639633796	0.06	-0.835508530458366	-0.904641779769401	-0.766375281147332	0.0638626474531794	-14.0910764852654	-15.2400437834261	-12.9421091871046	16.1	13.56	19.12	-0.918366222433397	-0.849129363779557	-0.779892505125716	-0.908280025370715	-0.839803578612831	-0.771327131854948	-0.939090377459605	-0.868154252501498	-0.799502076612477	-0.835508530458366	16.5659112127684	-0.0660349008430262	-41.6974110788056	-0.0324672690236704	-0.0312124237589929	-0.033937902988047	-0.0213141719793503	-0.0200728831170638	-0.0227689183023408	-0.0622353875127541	-0.0627048888525502	-0.067525393403549	0.000201943998048935	0.000200271500876348	0.0021137846498858
14	13.6259639633796	0.06	-0.835459671762532	-0.903446499467244	-0.767472844057821	0.0663238263703048	-14.2496519408256	-15.3882875867372	-13.1110162949139	16.07	13.52	18.96	-0.929192942519809	-0.860438560310675	-0.791684178101541	-0.919044949325911	-0.851041454226204	-0.783037959126497	-2.64455033450407	-0.883504326520722	-0.809093857576332	-0.835459671762532	16.5206411978264	0.138226854371792	-41.460500813683	-0.0324672690236704	-0.0312124237589929	-0.033937902988047	-0.0213141719793503	-0.0200728831170638	-0.0227689183023408	-0.0622353875127541	-0.0627048888525502	-0.067525393403549	0.000201943998048935	0.000200271500876348	0.0021137846498858
14	13.6259639633796	0.06	-0.835440607110679	-0.90597603859728	-0.764905175624078	0.0627624713356048	-14.3323343347821	-15.5118641292899	-13.1528045402742	16.02	13.53	18.93	-0.939408695229183	-0.867975594990103	-0.796542494751022	-0.929232443402481	-0.858573150368386	-0.787913857334291	-0.964383397533767	-0.889261230842362	-0.815244087716045	-0.835440607110679	16.5122394516124	0.0770939835280534	-41.5237048959772	-0.0324672690236704	-0.0312124237589929	-0.033937902988047	-0.0213141719793503	-0.0200728831170638	-0.0227689183023408	-0.0622353875127541	-0.0627048888525502	-0.067525393403549	0.000201943998048935	0.000200271500876348	0.0021137846498858
14	13.6259639633796	0.06	-0.835398529817586	-0.903540557422741	-0.767256502212432	0.0657277770568017	-14.1656576418089	-15.3030653197236	-13.0282499638942	15.92	13.45	19	-0.932004703561864	-0.862733006451768	-0.793461309341673	-0.922068135821967	-0.853534978880351	-0.785001821938734	-0.953406137526097	-0.885477779248545	-0.812026415948871	-0.835398529817586	16.4628982452018	-0.231458789502336	-41.7726031345617	-0.0324672690236704	-0.0312124237589929	-0.033937902988047	-0.0213141719793503	-0.0200728831170638	-0.0227689183023408	-0.0622353875127541	-0.0627048888525502	-0.067525393403549	0.000201943998048935	0.000200271500876348	0.0021137846498858
14	13.6259639633796	0.06	-0.835357588422216	-0.904515991664183	-0.76619918518025	0.0644036269006273	-14.2167204123191	-15.3707201034111	-13.062720721227	16.02	13.57	19.03	-0.930937437984889	-0.861044712814375	-0.791151987643861	-0.920855267229495	-0.851719489154432	-0.782583711079369	-0.953168229942943	-0.88077648968288	-0.809386059005589	-0.835357588422216	16.5436505342311	-0.262686703929683	-41.884400242805	-0.0324672690236704	-0.0312124237589929	-0.033937902988047	-0.0213141719793503	-0.0200728831170638	-0.0227689183023408	-0.0622353875127541	-0.0627048888525502	-0.067525393403549	0.000201943998048935	0.000200271500876348	0.0021137846498858
14	13.6259639633796	0.06	-0.835345164572579	-0.904234078025771	-0.766456251119388	0.0646677749135644	-14.2315427422926	-15.3842210998862	-13.0788643846991	16.07	13.53	18.98	-0.928866776126757	-0.859270491532475	-0.789674206938192	-0.918719913644998	-0.849883893005859	-0.78104787236672	-0.954799291450193	-0.881103097483642	-0.809049613178427	-0.835345164572579	16.5397926440606	0.0731626929829917	-41.5395422607216	-0.0324672690236704	-0.0312124237589929	-0.033937902988047	-0.0213141719793503	-0.0200728831170638	-0.0227689183023408	-0.0622353875127541	-0.0627048888525502	-0.067525393403549	0.000201943998048935	0.000200271500876348	0.0021137846498858
14	13.6259639633796	0.06	-0.835246700046628	-0.903981110967175	-0.766512289126082	0.0660517628455952	-14.42910188457	-15.5846170900506	-13.2735866790894	16.07	13.54	19.07	-0.940799121911783	-0.871043947024241	-0.801288772136699	-0.930516871499082	-0.861524069958911	-0.79253126841874	-0.96235937282351	-0.895007101366043	-0.822005585766383	-0.835246700046628	16.5746379879353	-0.0475322748111583	-41.690933710689	-0.0324672690236704	-0.0312124237589929	-0.033937902988047	-0.0213141719793503	-0.0200728831170638	-0.0227689183023408	-0.0622353875127541	-0.0627048888525502	-0.067525393403549	0.000201943998048935	0.000200271500876348	0.0021137846498858
14	13.6259639633796	0.06	-0.835105807094447	-0.904599981078692	-0.765611633110203	0.064215436330478	-14.2954122464594	-15.457615458405	-13.1332090345138	15.97	13.56	18.94	-0.938969019856224	-0.868371273798247	-0.797773527740271	-0.928883892250535	-0.859044411122085	-0.789204929993635	-0.962397461349468	-0.889023738950171	-0.815971254189278	-0.835105807094447	16.506785450388	-0.0398235667924698	-41.632249764228	-0.0324672690236704	-0.0312124237589929	-0.033937902988047	-0.0213141719793503	-0.0200728831170638	-0.0227689183023408	-0.0622353875127541	-0.0627048888525502	-0.067525393403549	0.000201943998048935	0.000200271500876348	0.0021137846498858
14	13.6259639633796	0.06	-0.834979528094187	-0.904553372182448	-0.765405684005925	0.0637745471514494	-14.3127140987266	-15.4806141951919	-13.1448140022614	16	13.5	18.9	-0.938395394240665	-0.867600265724601	-0.796805137208537	-0.928256744896002	-0.858226503961164	-0.788196263026326	-0.962386895502003	-0.88875180600271	-0.816661200546514	-0.834979528094187	16.4950746844666	0.0440504923621561	-41.5304929038538	-0.0324672690236704	-0.0312124237589929	-0.033937902988047	-0.0213141719793503	-0.0200728831170638	-0.0227689183023408	-0.0622353875127541	-0.0627048888525502	-0.067525393403549	0.000201943998048935	0.000200271500876348	0.0021137846498858
14	13.6259639633796	0.06	-0.834894133470013	-0.903332366047776	-0.766455900892249	0.0673268922704466	-14.5003613379001	-15.6497487477887	-13.3509739280116	16.07	13.63	18.98	-0.944819710392299	-0.875427933103037	-0.806036155813775	-0.934496195054591	-0.865862622816808	-0.797229050579025	-0.967445170062031	-0.897537169551355	-0.824143465619398	-0.834894133470013	16.5915296234237	-0.129953721454293	-41.8023759859933	-0.0324672690236704	-0.0312124237589929	-0.033937902988047	-0.0213141719793503	-0.0200728831170638	-0.0227689183023408	-0.0622353875127541	-0.0627048888525502	-0.067525393403549	0.000201943998048935	0.000200271500876348	0.0021137846498858
14	13.6259639633796	0.06	-0.834880462535942	-0.905128479149489	-0.764632445922395	0.0615708871469037	-14.0988814134136	-15.2711168776009	-12.9266459492262	16	13.51	18.96	-0.925855022206266	-0.854784903339054	-0.783714784471842	-0.915856672673977	-0.845554043178959	-0.775251413683941	-0.94871491427517	-0.875115287634803	-0.803503061236439	-0.834880462535942	16.4959970227813	-0.0845333386404979	-41.6652051905671	-0.0324672690236704	-0.0312124237589929	-0.033937902988047	-0.0213141719793503	-0.0200728831170638	-0.0227689183023408	-0.0622353875127541	-0.0627048888525502	-0.067525393403549	0.000201943998048935	0.000200271500876348	0.0021137846498858
14	13.6259639633796	0.06	-0.834845160521698	-0.904171003816214	-0.765519317227181	0.0637473947880031	-14.2097121116537	-15.3694710978566	-13.0499531254509	15.93	13.51	18.88	-0.93577825571354	-0.865165725571993	-0.794553195430446	-0.92579321847718	-0.855934145405736	-0.786075072334293	-0.966626336312753	-0.885876569673093	-0.813575327809997	-0.834845160521698	16.47641154322	-0.0168248470646611	-41.5721730883484	-0.0324672690236704	-0.0312124237589929	-0.033937902988047	-0.0213141719793503	-0.0200728831170638	-0.0227689183023408	-0.0622353875127541	-0.0627048888525502	-0.067525393403549	0.000201943998048935	0.000200271500876348	0.0021137846498858
14	13.6259639633796	0.06	-0.834801652672744	-0.905636306041385	-0.763966999304102	0.0602943751996119	-14.0041248628928	-15.181542822142	-12.8267069036436	15.95	13.44	18.9	-0.923288100596201	-0.851681676668223	-0.780075252740244	-0.913404488779941	-0.842564597093847	-0.771724705407752	-0.949987803298423	-0.869029117684977	-0.799608883602302	-0.834801652672744	16.4344123893862	-0.0620515784228088	-41.580759871705	-0.0324672690236704	-0.0312124237589929	-0.033937902988047	-0.0213141719793503	-0.0200728831170638	-0.0227689183023408	-0.0622353875127541	-0.0627048888525502	-0.067525393403549	0.000201943998048935	0.000200271500876348	0.0021137846498858
14	13.6259639633796	0.06	-0.834759380698486	-0.904273785174513	-0.765244976222459	0.0635973156815892	-14.1927421954274	-15.3525750698894	-13.0329093209654	15.94	13.55	18.97	-0.934141758330789	-0.863570644638941	-0.792999530947094	-0.924155704655052	-0.854339002082286	-0.78452229950952	-0.956789988632705	-0.885115520201292	-0.810107997625644	-0.834759380698486	16.4923033121298	0.197886038805342	-41.3829866922	-0.0324672690236704	-0.0312124237589929	-0.033937902988047	-0.0213141719793503	-0.0200728831170638	-0.0227689183023408	-0.0622353875127541	-0.0627048888525502	-0.067525393403549	0.000201943998048935	0.000200271500876348	0.0021137846498858
14	13.6259639633796	0.06	-0.834644523209016	-0.903440867265785	-0.765848179152246	0.0643972647003016	-14.1607678367526	-15.3102864331623	-13.011249240343	15.98	13.48	18.88	-0.929076002769262	-0.859319623793365	-0.789563244817467	-0.91906852502347	-0.850063522047112	-0.781058519070753	-0.952736784925072	-0.881015695697812	-0.809908696299851	-0.834644523209016	16.4847334200849	0.133722853646195	-41.4189873512296	-0.0324672690236704	-0.0312124237589929	-0.033937902988047	-0.0213141719793503	-0.0200728831170638	-0.0227689183023408	-0.0622353875127541	-0.0627048888525502	-0.067525393403549	0.000201943998048935	0.000200271500876348	0.0021137846498858
14	13.6259639633796	0.06	-0.834348634295665	-0.903029750203296	-0.765667518388034	0.0664938226869705	-14.3744588283723	-15.5214936932085	-13.2274239635361	16.07	13.59	18.92	-0.936873520196186	-0.867638779465207	-0.798404038734227	-0.92663070583273	-0.85815290676092	-0.789675107689111	-0.967305658489167	-0.885658202163012	-0.816825109686788	-0.834348634295665	16.535543857545	0.0666236668239489	-41.5467925715429	-0.0324672690236704	-0.0312124237589929	-0.033937902988047	-0.0213141719793503	-0.0200728831170638	-0.0227689183023408	-0.0622353875127541	-0.0627048888525502	-0.067525393403549	0.000201943998048935	0.000200271500876348	0.0021137846498858
14	13.6259639633796	0.06	-0.834331612940948	-0.90398547248077	-0.764677753401126	0.062929891194278	-14.2008803550668	-15.3679317666397	-13.0338289434938	15.98	13.47	18.84	-0.932733415797492	-0.861900992407203	-0.791068569016915	-0.922691373454294	-0.852621549733868	-0.782551726013442	-0.9538071729582	-0.884213904093475	-0.811213787452844	-0.834331612940948	16.4632438849374	-0.150232558404071	-41.70164093237	-0.0324672690236704	-0.0312124237589929	-0.033937902988047	-0.0213141719793503	-0.0200728831170638	-0.0227689183023408	-0.0622353875127541	-0.0627048888525502	-0.067525393403549	0.000201943998048935	0.000200271500876348	0.0021137846498858
14	13.6259639633796	0.06	-0.834165529483404	-0.903908523213358	-0.764422535753449	0.0633031315863898	-14.2143672276124	-15.3788461600722	-13.0498882951526	16.02	13.53	18.96	-0.931243829146046	-0.860730488370246	-0.790217147594445	-0.921152720439732	-0.851403473625947	-0.781654226812161	-0.953737869211537	-0.88242229527284	-0.809983414719946	-0.834165529483404	16.5088912997233	-0.00213818466850241	-41.5974563258739	-0.0324672690236704	-0.0312124237589929	-0.033937902988047	-0.0213141719793503	-0.0200728831170638	-0.0227689183023408	-0.0622353875127541	-0.0627048888525502	-0.067525393403549	0.000201943998048935	0.000200271500876348	0.0021137846498858
14	13.6259639633796	0.06	-0.834098452690495	-0.903355753133659	-0.764841152247331	0.0636653604720814	-14.3734884879874	-15.5474214507707	-13.1995555252041	15.98	13.58	18.94	-0.943787715593507	-0.872525512229861	-0.801263308866214	-0.933631525989311	-0.863136181991406	-0.7926408379935	-0.967034257257088	-0.894082020095292	-0.821625189698045	-0.834098452690495	16.5688753164686	-0.00169152046161894	-41.6415680754557	-0.0324672690236704	-0.0312124237589929	-0.033937902988047	-0.0213141719793503	-0.0200728831170638	-0.0227689183023408	-0.0622353875127541	-0.0627048888525502	-0.067525393403549	0.000201943998048935	0.000200271500876348	0.0021137846498858
14	13.6259639633796	0.06	-0.834080794842098	-0.902673031998689	-0.765488557685507	0.0649708567714931	-14.1393048179659	-15.2816530181349	-12.996956617797	15.9	13.41	18.86	-0.931975195359097	-0.862307327245803	-0.792639459132509	-0.922077784969862	-0.853149777193082	-0.784221769416301	-0.95328441268234	-0.882578013515761	-0.813010224644648	-0.834080794842098	16.4312640854335	-0.312408077999109	-41.8227492466375	-0.0324672690236704	-0.0312124237589929	-0.033937902988047	-0.0213141719793503	-0.0200728831170638	-0.0227689183023408	-0.0622353875127541	-0.0627048888525502	-0.067525393403549	0.000201943998048935	0.000200271500876348	0.0021137846498858
14	13.6259639633796	0.06	-0.833743519074914	-0.902177563841214	-0.765309474308614	0.065896421656969	-14.2706203181727	-15.4148853367989	-13.1263552995466	15.93	13.47	18.94	-0.93823576351621	-0.868589422336322	-0.798943081156433	-0.928215149940283	-0.859312650659285	-0.790410151378286	-0.960882914381437	-0.88899060474416	-0.819271159573672	-0.833743519074914	16.4620997840803	-0.294252155938605	-41.8303680838906	-0.0324672690236704	-0.0312124237589929	-0.033937902988047	-0.0213141719793503	-0.0200728831170638	-0.0227689183023408	-0.0622353875127541	-0.0627048888525502	-0.067525393403549	0.000201943998048935	0.000200271500876348	0.0021137846498858
14	13.6259639633796	0.06	-0.83366517201814	-0.903012488800693	-0.764317855235586	0.0638215795620059	-14.1936890024683	-15.3514208807301	-13.0359571242064	16.09	13.5	18.95	-0.925576428393337	-0.855773812385084	-0.785971196376831	-0.915426059074184	-0.846388936125382	-0.77735181317658	-0.947040853895933	-0.875737408823131	-0.805160527900831	-0.83366517201814	16.5299589018461	0.237457474517939	-41.3735267798401	-0.0324672690236704	-0.0312124237589929	-0.033937902988047	-0.0213141719793503	-0.0200728831170638	-0.0227689183023408	-0.0622353875127541	-0.0627048888525502	-0.067525393403549	0.000201943998048935	0.000200271500876348	0.0021137846498858
14	13.6259639633796	0.06	-0.833241718238749	-0.902738090719257	-0.763745345758241	0.0651773902092818	-14.4695876335568	-15.6366375793895	-13.3025376877241	15.94	13.51	18.87	-0.951211788006998	-0.880217518296979	-0.809223248586961	-0.941036748974662	-0.870801899484704	-0.800567049994745	-0.974285690761511	-0.900623497664129	-0.827962109387699	-0.833241718238749	16.4847665370592	0.0169804583951	-41.5535062431969	-0.0324672690236704	-0.0312124237589929	-0.033937902988047	-0.0213141719793503	-0.0200728831170638	-0.0227689183023408	-0.0622353875127541	-0.0627048888525502	-0.067525393403549	0.000201943998048935	0.000200271500876348	0.0021137846498858
14	13.6259639633796	0.06	-0.83321750210659	-0.904245672466708	-0.762189331746473	0.0617561527890377	-14.3263813036676	-15.515626538277	-13.1371360690583	16.02	13.56	18.92	-0.939274570214602	-0.867280841578395	-0.795287112942188	-0.929088824081438	-0.85787581480709	-0.786662805532742	-0.962592905685557	-0.890257462065374	-0.813436024729167	-0.83321750210659	16.5170133807991	-0.0435369934153303	-41.6588174378135	-0.0324672690236704	-0.0312124237589929	-0.033937902988047	-0.0213141719793503	-0.0200728831170638	-0.0227689183023408	-0.0622353875127541	-0.0627048888525502	-0.067525393403549	0.000201943998048935	0.000200271500876348	0.0021137846498858
14	13.6259639633796	0.06	-0.832837598967055	-0.902798081459293	-0.762877116474818	0.0631421366668904	-14.3117643899821	-15.4858170099798	-13.1377117699844	16.1	13.65	18.94	-0.933342641569641	-0.862581546240654	-0.791820450911667	-0.92309696248326	-0.853112640273009	-0.783128318062758	-0.955790747903201	-0.884132387029327	-0.811959243313252	-0.832837598967055	16.5819960972611	0.123568687772317	-41.5464029311619	-0.0324672690236704	-0.0312124237589929	-0.033937902988047	-0.0213141719793503	-0.0200728831170638	-0.0227689183023408	-0.0622353875127541	-0.0627048888525502	-0.067525393403549	0.000201943998048935	0.000200271500876348	0.0021137846498858
14	13.6259639633796	0.06	-0.832744965625938	-0.902718710980666	-0.76277122027121	0.061347839965015	-14.0503791450323	-15.220842753959	-12.8799155361056	15.93	13.46	18.94	-0.926445075020777	-0.855202617325777	-0.783960159630776	-0.916550992124007	-0.846069376923839	-0.775587761723671	-0.948106072014079	-0.87712377034887	-0.803680284290765	-0.832744965625938	16.4724676741372	0.210023586126533	-41.351381634664	-0.0324672690236704	-0.0312124237589929	-0.033937902988047	-0.0213141719793503	-0.0200728831170638	-0.0227689183023408	-0.0622353875127541	-0.0627048888525502	-0.067525393403549	0.000201943998048935	0.000200271500876348	0.0021137846498858
14	13.6259639633796	0.06	-0.832727647329568	-0.902149249456573	-0.763306045202562	0.0618393377426963	-13.9889417756776	-15.1493431241996	-12.8285404271557	16.01	13.51	18.95	-0.917808680694939	-0.847506858230949	-0.77720503576696	-0.907877142857989	-0.83833605106096	-0.768794959263931	-0.936224237809512	-0.867804910475316	-0.797305376329895	-0.832727647329568	16.5107206048215	0.081131908966553	-41.5068486455765	-0.0324672690236704	-0.0312124237589929	-0.033937902988047	-0.0213141719793503	-0.0200728831170638	-0.0227689183023408	-0.0622353875127541	-0.0627048888525502	-0.067525393403549	0.000201943998048935	0.000200271500876348	0.0021137846498858
14	13.6259639633796	0.06	-0.832660273800363	-0.901458038241791	-0.763862509358935	0.0643606957836878	-14.3108925017988	-15.4729503570235	-13.1488346465741	15.96	13.52	18.9	-0.940505999606131	-0.869871611237388	-0.799237222868645	-0.930422752000242	-0.860545641126498	-0.790668530252753	-0.963130034288289	-0.889307707772959	-0.817704585260732	-0.832660273800363	16.5013026819698	-0.154323847973466	-41.7316465036425	-0.0324672690236704	-0.0312124237589929	-0.033937902988047	-0.0213141719793503	-0.0200728831170638	-0.0227689183023408	-0.0622353875127541	-0.0627048888525502	-0.067525393403549	0.000201943998048935	0.000200271500876348	0.0021137846498858
14	13.6259639633796	0.06	-0.832503561271199	-0.901133985468519	-0.763873137073878	0.0654915407664983	-14.3761547779869	-15.53269015624	-13.2196193997338	16.01	13.55	18.98	-0.940848402346526	-0.870794570592885	-0.800740738839245	-0.930661955291628	-0.861366587543848	-0.792071219796069	-0.963509426819781	-0.894523753004461	-0.819697491538321	-0.832503561271199	16.5546836066273	0.0451195034893029	-41.5855921307437	-0.0324672690236704	-0.0312124237589929	-0.033937902988047	-0.0213141719793503	-0.0200728831170638	-0.0227689183023408	-0.0622353875127541	-0.0627048888525502	-0.067525393403549	0.000201943998048935	0.000200271500876348	0.0021137846498858
14	13.6259639633796	0.06	-0.832478980383502	-0.902130319435551	-0.762827641331454	0.0628675218775672	-14.1844706537903	-15.3507903905201	-13.0181509170605	15.96	13.48	19.01	-0.932981403766556	-0.862095501638233	-0.79120959950991	-0.922975814393603	-0.852850115229845	-0.782724416066087	-0.955912199964135	-0.882886465093953	-0.810747928948945	-0.832478980383502	16.5052935642006	-0.0338400018695256	-41.6131791609936	-0.0324672690236704	-0.0312124237589929	-0.033937902988047	-0.0213141719793503	-0.0200728831170638	-0.0227689183023408	-0.0622353875127541	-0.0627048888525502	-0.067525393403549	0.000201943998048935	0.000200271500876348	0.0021137846498858
14	13.6259639633796	0.06	-0.832392062100981	-0.902162386736996	-0.762621737464966	0.061792029223834	-14.1466135763047	-15.3205727365849	-12.9726544160245	15.93	13.47	18.9	-0.932835132457672	-0.861355405974287	-0.789875679490902	-0.922882536077915	-0.852165440462806	-0.781448344847697	-0.958911992837548	-0.883568090440363	-0.807961835677776	-0.832392062100981	16.4907452781896	0.0554039537161599	-41.5190233774663	-0.0324672690236704	-0.0312124237589929	-0.033937902988047	-0.0213141719793503	-0.0200728831170638	-0.0227689183023408	-0.0622353875127541	-0.0627048888525502	-0.067525393403549	0.000201943998048935	0.000200271500876348	0.0021137846498858
14	13.6259639633796	0.06	-0.832338080508909	-0.901082160857761	-0.763594000160056	0.0625794847169955	-13.9592767717444	-15.1098951896081	-12.8086583538806	16.07	13.52	19.07	-0.911966698155454	-0.842520440176264	-0.773074182197073	-0.901994294994127	-0.833307435449128	-0.764620575904129	-0.933096317606906	-0.862429347806674	-0.792117405783754	-0.832338080508909	16.553320100539	-0.282802792520026	-41.9076433943255	-0.0324672690236704	-0.0312124237589929	-0.033937902988047	-0.0213141719793503	-0.0200728831170638	-0.0227689183023408	-0.0622353875127541	-0.0627048888525502	-0.067525393403549	0.000201943998048935	0.000200271500876348	0.0021137846498858
14	13.6259639633796	0.06	-0.831918147974857	-0.900071456830942	-0.763764839118772	0.0654468987025854	-14.3481504193679	-15.5028540850321	-13.1934467537036	16.07	13.59	19.09	-0.93587077022243	-0.866164030867435	-0.796457291512439	-0.925642607729046	-0.856697695625944	-0.787752783522843	-0.956838752338712	-0.888000392841838	-0.814768397168382	-0.831918147974857	16.6400084739213	0.0743499538411796	-41.6313812742579	-0.0324672690236704	-0.0312124237589929	-0.033937902988047	-0.0213141719793503	-0.0200728831170638	-0.0227689183023408	-0.0622353875127541	-0.0627048888525502	-0.067525393403549	0.000201943998048935	0.000200271500876348	0.0021137846498858
14	13.6259639633796	0.06	-0.831832188241034	-0.900638045419567	-0.763026331062501	0.062218513581935	-13.9880021067628	-15.1445506569481	-12.8314535565775	16.02	13.47	18.95	-0.916760043964818	-0.846749548194255	-0.776739052423691	-0.906816921712269	-0.837565755411823	-0.768314589111377	-0.940532241234436	-0.866973040079421	-2.19643908969305	-0.831832188241034	16.5399906260704	-0.215856736856598	-41.8349862965103	-0.0324672690236704	-0.0312124237589929	-0.033937902988047	-0.0213141719793503	-0.0200728831170638	-0.0227689183023408	-0.0622353875127541	-0.0627048888525502	-0.067525393403549	0.000201943998048935	0.000200271500876348	0.0021137846498858
14	13.6259639633796	0.06	-0.831779827630919	-0.900052948801365	-0.763506706460474	0.0653798895245494	-14.3232987966651	-15.4766343745376	-13.1699632187925	16.07	13.63	18.92	-0.93402410355657	-0.864419614418116	-0.794815125279663	-0.923808169591276	-0.854964982931012	-0.786121796270749	-0.956193877904517	-0.884333664321979	-0.816063908842635	-0.831779827630919	16.591527530324	0.285462213598835	-41.3783071407404	-0.0324672690236704	-0.0312124237589929	-0.033937902988047	-0.0213141719793503	-0.0200728831170638	-0.0227689183023408	-0.0622353875127541	-0.0627048888525502	-0.067525393403549	0.000201943998048935	0.000200271500876348	0.0021137846498858
14	13.6259639633796	0.06	-0.83172071939209	-0.899693684262093	-0.763747754522087	0.066091638541315	-14.2572018696628	-15.3985820820774	-13.1158216572482	16.04	13.55	18.99	-0.930993978005686	-0.861986448694942	-0.792978919384198	-0.920861935320943	-0.852605417562436	-0.784348899803928	-0.954323915186236	-0.881376608001506	-0.811402740294725	-0.83172071939209	16.5485958219223	-0.138571612842525	-41.7655676446958	-0.0324672690236704	-0.0312124237589929	-0.033937902988047	-0.0213141719793503	-0.0200728831170638	-0.0227689183023408	-0.0622353875127541	-0.0627048888525502	-0.067525393403549	0.000201943998048935	0.000200271500876348	0.0021137846498858
14	13.6259639633796	0.06	-0.831648842365074	-0.900682886352026	-0.762614798378121	0.065245496122019	-14.3172337195756	-15.4713506094521	-13.1631168296991	15.99	13.49	18.88	-0.938625237797936	-0.868606577659426	-0.798587917520916	-0.928508092023171	-0.859244140966676	-0.789980189910182	-0.960953008243865	-0.890732787546213	-0.818780005840504	-0.831648842365074	16.475719718499	0.0379466676089989	-41.5170067878764	-0.0324672690236704	-0.0312124237589929	-0.033937902988047	-0.0213141719793503	-0.0200728831170638	-0.0227689183023408	-0.0622353875127541	-0.0627048888525502	-0.067525393403549	0.000201943998048935	0.000200271500876348	0.0021137846498858
14	13.6259639633796	0.06	-0.831600118016907	-0.901845905615969	-0.761354330417845	0.0625057273455208	-14.3006815069627	-15.4801824905605	-13.121180523365	15.97	13.48	18.86	-0.940096876709629	-0.868466894864628	-0.796836913019627	-0.929992262866493	-0.859132194552816	-0.78827212623914	-0.961560918703821	-0.889819831726693	-0.817272267562537	-0.831600118016907	16.4855117426409	-0.0410538466278541	-41.6091855474454	-0.0324672690236704	-0.0312124237589929	-0.033937902988047	-0.0213141719793503	-0.0200728831170638	-0.0227689183023408	-0.0622353875127541	-0.0627048888525502	-0.067525393403549	0.000201943998048935	0.000200271500876348	0.0021137846498858
14	13.6259639633796	0.06	-0.831541261462143	-0.902222357362577	-0.76086016556171	0.0608357578943597	-14.1389713101663	-15.3220844945454	-12.9558581257873	15.96	13.48	18.89	-0.931105824957134	-0.859209368704651	-0.787312912452167	-0.921116375116321	-0.849991266249082	-0.778866157381843	-0.952836462617475	-0.880330560835712	-0.805380211541777	-0.831541261462143	16.4678429881609	0.207975975975302	-41.349376752453	-0.0324672690236704	-0.0312124237589929	-0.033937902988047	-0.0213141719793503	-0.0200728831170638	-0.0227689183023408	-0.0622353875127541	-0.0627048888525502	-0.067525393403549	0.000201943998048935	0.000200271500876348	0.0021137846498858
14	13.6259639633796	0.06	-0.831506187611187	-0.900587646298974	-0.762424728923399	0.0628945602685387	-14.1574893075038	-15.3213234593037	-12.9936551557039	15.98	13.58	18.93	-0.929778597227163	-0.859151011565922	-0.788523425904681	-0.91976454701722	-0.849897645879292	-0.780030744741364	-0.951323407676661	-0.881789151794457	-0.808426575197339	-0.831506187611187	16.5477464057028	-0.169572440068977	-41.7974386292699	-0.0324672690236704	-0.0312124237589929	-0.033937902988047	-0.0213141719793503	-0.0200728831170638	-0.0227689183023408	-0.0622353875127541	-0.0627048888525502	-0.067525393403549	0.000201943998048935	0.000200271500876348	0.0021137846498858
14	13.6259639633796	0.06	-0.831462167451746	-0.899536592513305	-0.763387742390187	0.0656400526513698	-14.2016151176697	-15.3427252267274	-13.060505008612	15.95	13.4	18.96	-0.933218507791489	-0.863810690245131	-0.794402872698772	-0.923232478874193	-0.854567368922377	-0.785902258970561	-0.956360568283779	-0.883033695312512	-0.812647575185586	-0.831462167451746	16.482654396151	-0.0419081598351036	-41.592788229922	-0.0324672690236704	-0.0312124237589929	-0.033937902988047	-0.0213141719793503	-0.0200728831170638	-0.0227689183023408	-0.0622353875127541	-0.0627048888525502	-0.067525393403549	0.000201943998048935	0.000200271500876348	0.0021137846498858
14	13.6259639633796	0.06	-0.831434793304758	-0.899661908165504	-0.763207678444013	0.066331274349831	-14.386130724083	-15.5356027475693	-13.2366587005967	16.06	13.55	18.95	-0.938237643293705	-0.868817876331875	-0.799398109370046	-0.927995375718776	-0.859333429372325	-0.790671483025874	-0.960706315735092	-0.889073911693015	-0.817157936357433	-0.831434793304758	16.5673106361057	0.00466536431489882	-41.6367899234629	-0.0324672690236704	-0.0312124237589929	-0.033937902988047	-0.0213141719793503	-0.0200728831170638	-0.0227689183023408	-0.0622353875127541	-0.0627048888525502	-0.067525393403549	0.000201943998048935	0.000200271500876348	0.0021137846498858
14	13.6259639633796	0.06	-0.831399891935119	-0.901097155373512	-0.761702628496726	0.0624932867150072	-14.0439744422547	-15.2024255478968	-12.8855233366126	15.95	13.48	18.88	-0.924539456754365	-0.854087951992021	-0.783636447229676	-0.914641882467795	-0.844944589975021	-0.775247297482247	-0.946843645414028	-0.874432221979127	-0.80396301096194	-0.831399891935119	16.4316070770986	-0.256060028799368	-41.7783114172815	-0.0324672690236704	-0.0312124237589929	-0.033937902988047	-0.0213141719793503	-0.0200728831170638	-0.0227689183023408	-0.0622353875127541	-0.0627048888525502	-0.067525393403549	0.000201943998048935	0.000200271500876348	0.0021137846498858
14	13.6259639633796	0.06	-0.831350858564447	-0.901056125338738	-0.761645591790157	0.0629808624918605	-14.1564372618682	-15.3193337662072	-12.9935407575292	16.05	13.5	18.93	-0.926163333491893	-0.855857919470528	-0.785552505449164	-0.916082675595228	-0.846542488182825	-0.777002300770423	-0.948259564864175	-0.876316328708143	-0.805351643898632	-0.831350858564447	16.4947362439516	-0.43383706102492	-42.0104275139174	-0.0324672690236704	-0.0312124237589929	-0.033937902988047	-0.0213141719793503	-0.0200728831170638	-0.0227689183023408	-0.0622353875127541	-0.0627048888525502	-0.067525393403549	0.000201943998048935	0.000200271500876348	0.0021137846498858
14	13.6259639633796	0.06	-0.831324548492991	-0.900280579272568	-0.762368517713413	0.0641556890838527	-14.2703066658156	-15.4310459667444	-13.1095673648868	15.89	13.46	18.77	-0.94179023258338	-0.870947793351047	-0.800105354118713	-0.931810062154561	-0.861718341705106	-0.791626621255651	-0.965076398904115	-0.895353139981115	-0.820279171702731	-0.831324548492991	16.4384295694624	-0.136210763996423	-41.6630895826126	-0.0324672690236704	-0.0312124237589929	-0.033937902988047	-0.0213141719793503	-0.0200728831170638	-0.0227689183023408	-0.0622353875127541	-0.0627048888525502	-0.067525393403549	0.000201943998048935	0.000200271500876348	0.0021137846498858
14	13.6259639633796	0.06	-0.831227007806467	-0.900734585749985	-0.761719429862949	0.0642674919124737	-14.3896445409829	-15.5590023406648	-13.2202867413009	15.97	13.49	18.87	-0.944864658945053	-0.873852081506619	-0.802839504068185	-0.934708226050164	-0.864458969020233	-0.794209711990303	-0.968117850394283	-0.894294354929617	-0.820057833646127	-0.831227007806467	16.4901355078417	-0.00983891012251753	-41.5867855840326	-0.0324672690236704	-0.0312124237589929	-0.033937902988047	-0.0213141719793503	-0.0200728831170638	-0.0227689183023408	-0.0622353875127541	-0.0627048888525502	-0.067525393403549	0.000201943998048935	0.000200271500876348	0.0021137846498858
14	13.6259639633796	0.06	-0.831215830844828	-0.901767007450462	-0.760664654239193	0.0627356028589263	-14.2884655436798	-15.4646536460204	-13.1122774413391	15.97	13.56	18.83	-0.939452797516108	-0.868001264979948	-0.796549732443789	-0.929364180978447	-0.858679953744578	-0.787995726510709	-0.962255355765312	-0.887729474419285	-0.811050031898543	-0.831215830844828	16.4614541827023	0.0701514441598952	-41.490567900493	-0.0324672690236704	-0.0312124237589929	-0.033937902988047	-0.0213141719793503	-0.0200728831170638	-0.0227689183023408	-0.0622353875127541	-0.0627048888525502	-0.067525393403549	0.000201943998048935	0.000200271500876348	0.0021137846498858
14	13.6259639633796	0.06	-0.831199068534421	-0.900448106547561	-0.761950030521281	0.0618819300113974	-14.0645729803139	-15.2308199931013	-12.8983259675266	16.04	13.51	18.96	-0.920906384852999	-0.850391184694502	-0.779875984536005	-0.910885794777026	-0.841137886415541	-0.771389978054056	-0.944010070968913	-0.869293190816997	-0.80078610121828	-0.831199068534421	16.5284775752399	0.211646409222311	-41.3949787778575	-0.0324672690236704	-0.0312124237589929	-0.033937902988047	-0.0213141719793503	-0.0200728831170638	-0.0227689183023408	-0.0622353875127541	-0.0627048888525502	-0.067525393403549	0.000201943998048935	0.000200271500876348	0.0021137846498858
14	13.6259639633796	0.06	-0.831005222542145	-0.899303671808257	-0.762706773276033	0.0647578332565636	-14.292406891973	-15.4491540059964	-13.1356597779496	16.05	13.59	19	-0.93403449711268	-0.864099165474842	-0.794163833837005	-0.923868849548094	-0.854694665315348	-0.785520481082601	-0.955877023894472	-0.881956305075824	-0.811176010768903	-0.831005222542145	16.5838905511342	0.122579850139079	-41.5295992062773	-0.0324672690236704	-0.0312124237589929	-0.033937902988047	-0.0213141719793503	-0.0200728831170638	-0.0227689183023408	-0.0622353875127541	-0.0627048888525502	-0.067525393403549	0.000201943998048935	0.000200271500876348	0.0021137846498858
14	13.6259639633796	0.06	-0.830961318486298	-0.900894636271314	-0.761028000701282	0.0619184240115582	-14.1141570753378	-15.2841479393305	-12.9441662113452	15.98	13.57	18.96	-0.927790669144626	-0.856768940559841	-0.785747211975056	-0.917806160004572	-0.847548738630217	-0.777291317255863	-0.95284266538442	-0.878606258109059	-0.806095897602917	-0.830961318486298	16.510993896571	0.151390667682614	-41.437224836014	-0.0324672690236704	-0.0312124237589929	-0.033937902988047	-0.0213141719793503	-0.0200728831170638	-0.0227689183023408	-0.0622353875127541	-0.0627048888525502	-0.067525393403549	0.000201943998048935	0.000200271500876348	0.0021137846498858
14	13.6259639633796	0.06	-0.830940333212433	-0.899255162703286	-0.762625503721581	0.0652730522551999	-14.3136866112848	-15.4672569834371	-13.1601162391325	16.02	13.58	19.06	-0.936491203067034	-0.866646336146143	-0.796801469225251	-0.926340020212069	-0.857252243174427	-0.788164466136785	-0.958859081542095	-0.886057678456812	-0.814442572279373	-0.830940333212433	16.5724731671626	-0.0395407850628065	-41.6830405904825	-0.0324672690236704	-0.0312124237589929	-0.033937902988047	-0.0213141719793503	-0.0200728831170638	-0.0227689183023408	-0.0622353875127541	-0.0627048888525502	-0.067525393403549	0.000201943998048935	0.000200271500876348	0.0021137846498858
14	13.6259639633796	0.06	-0.830936031863319	-0.900848198251078	-0.761023865475561	0.0631376638837176	-14.3129394164764	-15.4871328202915	-13.1387460126612	16.02	13.57	18.94	-0.937560991184972	-0.86647759929455	-0.795394207404128	-0.927394170956918	-0.857081600456619	-0.78676902995632	-0.960015547115249	-0.886436205426629	-0.814164481698138	-0.830936031863319	16.5288658169291	-0.00912697488749839	-41.6269267524785	-0.0324672690236704	-0.0312124237589929	-0.033937902988047	-0.0213141719793503	-0.0200728831170638	-0.0227689183023408	-0.0622353875127541	-0.0627048888525502	-0.067525393403549	0.000201943998048935	0.000200271500876348	0.0021137846498858
14	13.6259639633796	0.06	-0.830894826369057	-0.900269435634564	-0.76152021710355	0.0621442739877468	-14.0564133085424	-15.2193582238284	-12.8934683932563	15.98	13.46	19.02	-0.923639578130598	-0.853062229523206	-0.782484880915814	-0.913693126074396	-0.843875807927801	-0.774058489781206	-0.944230100452493	-0.873295121834751	-0.799978750431097	-0.830894826369057	16.5397205579563	0.06592939095489	-41.5449082182057	-0.0324672690236704	-0.0312124237589929	-0.033937902988047	-0.0213141719793503	-0.0200728831170638	-0.0227689183023408	-0.0622353875127541	-0.0627048888525502	-0.067525393403549	0.000201943998048935	0.000200271500876348	0.0021137846498858
14	13.6259639633796	0.06	-0.83065969627889	-0.899771718746688	-0.761547673811092	0.0638737323247951	-14.3791004464169	-15.5514441472731	-13.2067567455606	16.08	13.58	18.95	-0.938515187109064	-0.867765335368887	-0.79701548362871	-0.928249416342837	-0.858273448466965	-0.788297480591094	-0.962835112837224	-0.887313832162735	-0.817345845198436	-0.83065969627889	16.6002853097959	-0.0304605669839239	-41.7040248769049	-0.0324672690236704	-0.0312124237589929	-0.033937902988047	-0.0213141719793503	-0.0200728831170638	-0.0227689183023408	-0.0622353875127541	-0.0627048888525502	-0.067525393403549	0.000201943998048935	0.000200271500876348	0.0021137846498858
14	13.6259639633796	0.06	-0.830585722126416	-0.898715220679401	-0.762456223573432	0.0643863375833722	-14.0752905301444	-15.217974019188	-12.9326070411007	16.08	13.54	19.07	-0.918342874290683	-0.849386570487711	-0.780430266684739	-0.908296316703264	-0.840094386344641	-0.771892455986018	-0.939594521328325	-0.871089490956231	-0.800271053101255	-0.830585722126416	16.5672194660539	-0.0221413667087029	-41.650714916333	-0.0324672690236704	-0.0312124237589929	-0.033937902988047	-0.0213141719793503	-0.0200728831170638	-0.0227689183023408	-0.0622353875127541	-0.0627048888525502	-0.067525393403549	0.000201943998048935	0.000200271500876348	0.0021137846498858
14	13.6259639633796	0.06	-0.830559703941325	-0.901024495068643	-0.760094912814008	0.062855107942459	-14.2801561921664	-15.4544674069137	-13.1058449774191	15.92	13.48	18.89	-0.941444490464079	-0.869908617107522	-0.798372743750965	-0.931413944488498	-0.860640244445263	-0.789866544402029	-0.962947287128419	-0.892202901361336	-0.817423130979726	-0.830559703941325	16.438211113567	0.0365783226674933	-41.5001610532053	-0.0324672690236704	-0.0312124237589929	-0.033937902988047	-0.0213141719793503	-0.0200728831170638	-0.0227689183023408	-0.0622353875127541	-0.0627048888525502	-0.067525393403549	0.000201943998048935	0.000200271500876348	0.0021137846498858
14	13.6259639633796	0.06	-0.830050423760818	-0.899753800338828	-0.760347047182809	0.0614018506203752	-14.1407756509497	-15.3182176321946	-12.9633336697048	15.95	13.55	18.96	-0.931663232253301	-0.860050501035031	-0.78843776981676	-0.921691882419826	-0.850845603682224	-0.779999324944621	-0.954101999843467	-0.880296380124208	-0.809636660640503	-0.830050423760818	16.5209302751961	0.0531745324192433	-41.5477598338263	-0.0324672690236704	-0.0312124237589929	-0.033937902988047	-0.0213141719793503	-0.0200728831170638	-0.0227689183023408	-0.0622353875127541	-0.0627048888525502	-0.067525393403549	0.000201943998048935	0.000200271500876348	0.0021137846498858
14	13.6259639633796	0.06	-0.829972393218921	-0.898865848473687	-0.761078937964156	0.0635147831562049	-14.0714524829426	-15.2221711267319	-12.9207338391533	15.93	13.56	18.85	-0.926548684642757	-0.856506320979895	-0.786463957317033	-0.916654187340675	-0.847359797302708	-0.77806540726474	-0.951028010684384	-0.87543130358595	-0.804781983466009	-0.829972393218921	16.4779586532807	0.00125743196032435	-41.5607563714754	-0.0324672690236704	-0.0312124237589929	-0.033937902988047	-0.0213141719793503	-0.0200728831170638	-0.0227689183023408	-0.0622353875127541	-0.0627048888525502	-0.067525393403549	0.000201943998048935	0.000200271500876348	0.0021137846498858
14	13.6259639633796	0.06	-0.82979272659259	-0.899870512940388	-0.759714940244793	0.0612715877402272	-14.081425059571	-15.2552523175995	-12.9075978015424	15.97	13.56	18.97	-0.926592372115701	-0.85529500116262	-0.783997630209539	-0.916637623909325	-0.84610622880169	-0.775574833694054	-0.949057445474723	-0.875850822771838	-0.800606084521754	-0.82979272659259	16.5218440639712	0.194721122384084	-41.419392985516	-0.0324672690236704	-0.0312124237589929	-0.033937902988047	-0.0213141719793503	-0.0200728831170638	-0.0227689183023408	-0.0622353875127541	-0.0627048888525502	-0.067525393403549	0.000201943998048935	0.000200271500876348	0.0021137846498858
14	13.6259639633796	0.06	-0.829776636298706	-0.899653988630945	-0.759899283966467	0.0624336222422388	-14.164307436972	-15.3332798402259	-12.9953350337181	16	13.53	18.91	-0.929414596649611	-0.858558261541547	-0.787701926433482	-0.919371471012219	-0.849280799665258	-0.779190128318297	-0.949399114625245	-0.878193894988388	-0.807098160356434	-0.829776636298706	16.4888101017561	-0.0897464132045885	-41.6663043611623	-0.0324672690236704	-0.0312124237589929	-0.033937902988047	-0.0213141719793503	-0.0200728831170638	-0.0227689183023408	-0.0622353875127541	-0.0627048888525502	-0.067525393403549	0.000201943998048935	0.000200271500876348	0.0021137846498858
14	13.6259639633796	0.06	-0.829593676219676	-0.899292571290793	-0.759894781148558	0.0620372319392943	-14.0557871746935	-15.2197495297061	-12.8918248196808	16	13.47	18.89	-0.92257250104372	-0.852016828699123	-0.781461156354527	-0.912604504965431	-0.842811156085317	-0.773017807205202	-0.944552331266668	-0.872972521130913	-0.799925469014011	-0.829593676219676	16.4739699572816	-0.0585773131426163	-41.6158436858686	-0.0324672690236704	-0.0312124237589929	-0.033937902988047	-0.0213141719793503	-0.0200728831170638	-0.0227689183023408	-0.0622353875127541	-0.0627048888525502	-0.067525393403549	0.000201943998048935	0.000200271500876348	0.0021137846498858
14	13.6259639633796	0.06	-0.829495179607887	-0.899632544219555	-0.759357814996219	0.0610777054898978	-14.0061119280895	-15.1756334801762	-12.8365903760027	16.01	13.62	18.87	-0.91963122156488	-0.848759153193109	-0.777887084821339	-0.90968691815481	-0.839581214967975	-0.769475511781141	-0.943430403804512	-0.871191202089998	-0.79673025760161	-0.829495179607887	16.5009615260537	-0.0301092481750453	-41.6310674259893	-0.0324672690236704	-0.0312124237589929	-0.033937902988047	-0.0213141719793503	-0.0200728831170638	-0.0227689183023408	-0.0622353875127541	-0.0627048888525502	-0.067525393403549	0.000201943998048935	0.000200271500876348	0.0021137846498858
14	13.6259639633796	0.06	-0.829459933726461	-0.898307594195613	-0.76061227325731	0.0631441189682402	-14.0561067327816	-15.2091673890797	-12.9030460764835	15.96	13.53	18.9	-0.92434491817348	-0.854267067708095	-0.78418921724271	-0.914431068436383	-0.845104821907746	-0.775778575379109	-0.944618384434815	-0.875970097583842	-0.802051233923113	-0.829459933726461	16.4872591443024	0.132262429378348	-41.4367097842659	-0.0324672690236704	-0.0312124237589929	-0.033937902988047	-0.0213141719793503	-0.0200728831170638	-0.0227689183023408	-0.0622353875127541	-0.0627048888525502	-0.067525393403549	0.000201943998048935	0.000200271500876348	0.0021137846498858
14	13.6259639633796	0.06	-0.82932743466368	-0.899190657331037	-0.759464211996323	0.062901448810454	-14.2498417114307	-15.4211993579709	-13.0784840648905	16.1	13.55	19	-0.929415133382285	-0.858818969100498	-0.78822280481871	-0.919211576238985	-0.849390449903616	-0.779569323568247	-0.951443798479518	-0.879393156112001	-0.806939723567457	-0.82932743466368	16.5685672745274	-0.161591924917479	-41.8077780954079	-0.0324672690236704	-0.0312124237589929	-0.033937902988047	-0.0213141719793503	-0.0200728831170638	-0.0227689183023408	-0.0622353875127541	-0.0627048888525502	-0.067525393403549	0.000201943998048935	0.000200271500876348	0.0021137846498858
14	13.6259639633796	0.06	-0.829140327428529	-0.898860707203581	-0.759419947653477	0.0630259836567486	-14.2110445803116	-15.3779808198055	-13.0441083408178	16.04	13.57	18.87	-0.929895245177884	-0.859331464845064	-0.788767684512244	-0.91977959484901	-0.849983426278302	-0.780187257707594	-0.951328395989977	-0.882305159984849	-0.808546513116835	-0.829140327428529	16.5149852548729	0.185458427836324	-41.4126493211523	-0.0324672690236704	-0.0312124237589929	-0.033937902988047	-0.0213141719793503	-0.0200728831170638	-0.0227689183023408	-0.0622353875127541	-0.0627048888525502	-0.067525393403549	0.000201943998048935	0.000200271500876348	0.0021137846498858
14	13.6259639633796	0.06	-0.829071150690085	-0.899022237075548	-0.759120064304621	0.0628678954757423	-14.3666237987583	-15.5479173534015	-13.185330244115	16.02	13.59	18.98	-0.941627053772517	-0.870084483522373	-0.798541913272229	-0.931427828810493	-0.860660171266414	-0.789892513722335	-0.963875277327525	-0.890611951236484	-0.819124024519359	-0.829071150690085	16.5674440590671	-0.147257272430871	-41.7955685681146	-0.0324672690236704	-0.0312124237589929	-0.033937902988047	-0.0213141719793503	-0.0200728831170638	-0.0227689183023408	-0.0622353875127541	-0.0627048888525502	-0.067525393403549	0.000201943998048935	0.000200271500876348	0.0021137846498858
14	13.6259639633796	0.06	-0.828977705550447	-0.899058065299423	-0.758897345801472	0.0590921941737559	-13.8647083461773	-15.0429554578659	-12.6864612344887	16.06	13.56	18.98	-0.908938284528015	-0.837745232640838	-0.766552180753661	-0.89902953488868	-0.828612590839866	-0.758195646791052	-0.930457122862965	-0.858342502842545	-0.786250725084675	-0.828977705550447	16.5753496468333	0.175483599904877	-41.4730280233627	-0.0324672690236704	-0.0312124237589929	-0.033937902988047	-0.0213141719793503	-0.0200728831170638	-0.0227689183023408	-0.0622353875127541	-0.0627048888525502	-0.067525393403549	0.000201943998048935	0.000200271500876348	0.0021137846498858
14	13.6259639633796	0.06	-0.828900700146024	-0.898950631651005	-0.758850768641044	0.0629777265984588	-14.3161497393647	-15.492197251936	-13.1401022267934	16.02	13.55	18.94	-0.938280126524065	-0.867053173306965	-0.795826220089865	-0.928117990190715	-0.857662467582385	-0.787206944974056	-0.960476551991529	-0.887210364002093	-0.816114728361123	-0.828900700146024	16.5181459968512	-0.216202502449196	-41.8241368060488	-0.0324672690236704	-0.0312124237589929	-0.033937902988047	-0.0213141719793503	-0.0200728831170638	-0.0227689183023408	-0.0622353875127541	-0.0627048888525502	-0.067525393403549	0.000201943998048935	0.000200271500876348	0.0021137846498858
14	13.6259639633796	0.06	-0.828739872311381	-0.898255746342188	-0.759223998280575	0.0621544146866278	-14.1555028333169	-15.3265439598365	-12.9844617067972	16.04	13.53	18.92	-0.926649854082859	-0.855848172251775	-0.785046490420691	-0.916565429373455	-0.846534258892023	-0.776503088410591	-0.950210812989534	-0.877525769771041	-0.803882711240394	-0.828739872311381	16.5507990315457	-0.222192875342154	-41.8417367487806	-0.0324672690236704	-0.0312124237589929	-0.033937902988047	-0.0213141719793503	-0.0200728831170638	-0.0227689183023408	-0.0622353875127541	-0.0627048888525502	-0.067525393403549	0.000201943998048935	0.000200271500876348	0.0021137846498858
14	13.6259639633796	0.06	-0.828324097631474	-0.898762446620132	-0.757885748642816	0.0615266097038211	-14.1602884365853	-15.3380808613395	-12.9824960118311	15.95	13.55	18.83	-0.932440213648607	-0.860839272820367	-0.789238331992127	-0.922447452762006	-0.851613843791058	-0.780780234820109	-0.953767839289746	-0.880849970365154	-0.8085385714932	-0.828324097631474	16.455473198531	0.0960040094453514	-41.4544550178959	-0.0324672690236704	-0.0312124237589929	-0.033937902988047	-0.0213141719793503	-0.0200728831170638	-0.0227689183023408	-0.0622353875127541	-0.0627048888525502	-0.067525393403549	0.000201943998048935	0.000200271500876348	0.0021137846498858
14	13.6259639633796	0.06	-0.827965917798538	-0.897188044887445	-0.758743790709632	0.0622101674951691	-13.9953016176045	-15.1525364705056	-12.8380667647035	16.11	13.55	18.97	-0.912403951079062	-0.842721515127262	-0.773039079175461	-0.902362512171004	-0.833446964528649	-0.764531416886295	-0.932976065696493	-0.862665041656326	-0.790404058170298	-0.827965917798538	16.5539143539223	-0.18410798043024	-41.8220329352869	-0.0324672690236704	-0.0312124237589929	-0.033937902988047	-0.0213141719793503	-0.0200728831170638	-0.0227689183023408	-0.0622353875127541	-0.0627048888525502	-0.067525393403549	0.000201943998048935	0.000200271500876348	0.0021137846498858
14	13.6259639633796	0.06	-0.827799531588776	-0.895130217661849	-0.760468845515703	0.0680298785460941	-14.4844063953868	-15.626151126764	-13.3426616640096	15.99	13.43	18.95	-0.947770866738281	-0.878520775345153	-0.809270683952025	-0.937547691603193	-0.869044569585552	-0.800541447567912	-0.970219276427783	-0.900708608199369	-0.827777867939412	-0.827799531588776	16.5253936060076	-0.0873818354792616	-41.6824219534758	-0.0324672690236704	-0.0312124237589929	-0.033937902988047	-0.0213141719793503	-0.0200728831170638	-0.0227689183023408	-0.0622353875127541	-0.0627048888525502	-0.067525393403549	0.000201943998048935	0.000200271500876348	0.0021137846498858
14	13.6259639633796	0.06	-0.827793296445178	-0.897253569537476	-0.75833302335288	0.0620722414754428	-14.0243881844622	-15.185401157443	-12.8633752114813	15.92	13.55	18.9	-0.925092278984015	-0.85436354906973	-0.783634819155445	-0.915237130753154	-0.845261884716447	-0.775286638679739	-0.951009645222524	-0.874633651516284	-0.80485874836704	-0.827793296445178	16.5016650877866	-0.360697768341355	-41.952313722934	-0.0324672690236704	-0.0312124237589929	-0.033937902988047	-0.0213141719793503	-0.0200728831170638	-0.0227689183023408	-0.0622353875127541	-0.0627048888525502	-0.067525393403549	0.000201943998048935	0.000200271500876348	0.0021137846498858
14	13.6259639633796	0.06	-0.827761324328448	-0.897436439225512	-0.758086209431384	0.0617021966301494	-13.9489113958274	-15.1073620005168	-12.790460791138	15.89	13.43	18.82	-0.921950979819083	-0.851254674929528	-0.780558370039973	-0.912178481025398	-0.84223154304295	-0.772284605060502	-0.945545830413018	-0.873866384038277	-0.800190648954357	-0.827761324328448	16.4095906638425	0.19822794716602	-41.2960409550621	-0.0324672690236704	-0.0312124237589929	-0.033937902988047	-0.0213141719793503	-0.0200728831170638	-0.0227689183023408	-0.0622353875127541	-0.0627048888525502	-0.067525393403549	0.000201943998048935	0.000200271500876348	0.0021137846498858
14	13.6259639633796	0.06	-0.827311796445984	-0.895976609296411	-0.758646983595557	0.0619731661780194	-13.883225823784	-15.0335317166548	-12.7329199309133	15.93	13.47	18.95	-0.91542293295496	-0.845378420854018	-0.775333908753077	-0.905658090874973	-0.836360745547566	-0.767063400220159	-0.938524700142092	-0.864384984390763	-0.793475552974715	-0.827311796445984	16.4861128200131	0.201538450821837	-41.3692886959872	-0.0324672690236704	-0.0312124237589929	-0.033937902988047	-0.0213141719793503	-0.0200728831170638	-0.0227689183023408	-0.0622353875127541	-0.0627048888525502	-0.067525393403549	0.000201943998048935	0.000200271500876348	0.0021137846498858
14	13.6259639633796	0.06	-0.827231709381973	-0.897514888301375	-0.756948530462572	0.0631178099062473	-14.2568789026852	-15.4266695900848	-13.0870882152856	15.95	13.5	18.91	-0.93810972419358	-0.8669736949481	-0.795837665702619	-0.928064833005302	-0.857690498959124	-0.787316164912945	-0.962442123660225	-0.890176257796121	-0.813958180773361	-0.827231709381973	16.4690358959792	-0.0957372382612271	-41.6483460635275	-0.0324672690236704	-0.0312124237589929	-0.033937902988047	-0.0213141719793503	-0.0200728831170638	-0.0227689183023408	-0.0622353875127541	-0.0627048888525502	-0.067525393403549	0.000201943998048935	0.000200271500876348	0.0021137846498858
14	13.6259639633796	0.06	-0.827230821017616	-0.897785084444852	-0.756676557590381	0.0617369833107154	-14.1967803835243	-15.3754623223392	-13.0180984447093	15.98	13.55	18.86	-0.933421817521211	-0.861865761869499	-0.790309706217788	-0.923379380708142	-0.852593177607534	-0.781806974506926	-0.955281606579149	-0.88238747067117	-0.808605613801591	-0.827230821017616	16.495001741995	0.0759472194200868	-41.5109964996331	-0.0324672690236704	-0.0312124237589929	-0.033937902988047	-0.0213141719793503	-0.0200728831170638	-0.0227689183023408	-0.0622353875127541	-0.0627048888525502	-0.067525393403549	0.000201943998048935	0.000200271500876348	0.0021137846498858
14	13.6259639633796	0.06	-0.827138119726572	-0.896705847100617	-0.757570392352528	0.0624303986854321	-14.0618002224388	-15.2223447182742	-12.9012557266035	15.96	13.42	18.81	-0.925242237723573	-0.854702198972815	-0.784162160222057	-0.915321693457669	-0.845537992397101	-0.775754291336532	-0.948174176523018	-0.876799157340075	-0.802593536795299	-0.827138119726572	16.4213291448019	0.100381876410389	-41.4102064237223	-0.0324672690236704	-0.0312124237589929	-0.033937902988047	-0.0213141719793503	-0.0200728831170638	-0.0227689183023408	-0.0622353875127541	-0.0627048888525502	-0.067525393403549	0.000201943998048935	0.000200271500876348	0.0021137846498858
14	13.6259639633796	0.06	-0.827077889122931	-0.894991128325326	-0.759164649920535	0.0648226837564469	-14.0421360656815	-15.1780196496176	-12.9062524817454	15.94	13.42	18.88	-0.923785691968019	-0.854651969202812	-0.785518246437604	-0.913918402248402	-0.8455231218274	-0.777127841406398	-0.946634836765432	-0.875082752408353	-0.805096615075133	-0.827077889122931	16.4390900680877	-0.136123738910685	-41.6502798698296	-0.0324672690236704	-0.0312124237589929	-0.033937902988047	-0.0213141719793503	-0.0200728831170638	-0.0227689183023408	-0.0622353875127541	-0.0627048888525502	-0.067525393403549	0.000201943998048935	0.000200271500876348	0.0021137846498858
14	13.6259639633796	0.06	-0.826949665778257	-0.895703300200685	-0.758196031355829	0.0647116043461956	-14.283910442606	-15.4404113447962	-13.1274095404158	16.02	13.58	18.97	-0.934858212428561	-0.864836479072476	-0.794814745716392	-0.924724501371394	-0.855461792222531	-0.786199083073668	-0.956692801813106	-0.887480646096397	-0.813926888579654	-0.826949665778257	16.5584331875291	0.159652939014865	-41.4648369518477	-0.0324672690236704	-0.0312124237589929	-0.033937902988047	-0.0213141719793503	-0.0200728831170638	-0.0227689183023408	-0.0622353875127541	-0.0627048888525502	-0.067525393403549	0.000201943998048935	0.000200271500876348	0.0021137846498858
14	13.6259639633796	0.06	-0.826866867988757	-0.896264392494684	-0.757469343482831	0.0641311141360658	-14.338577265507	-15.5051084168104	-13.1720461142036	16.08	13.61	19	-0.935411045551133	-0.865035134943139	-0.794659224335145	-0.925169952740947	-0.855564533603592	-0.785959114466236	-0.956171537616673	-0.888463966163981	-0.81388709160559	-0.826866867988757	16.5756257025074	0.246216311655161	-41.4071137723359	-0.0324672690236704	-0.0312124237589929	-0.033937902988047	-0.0213141719793503	-0.0200728831170638	-0.0227689183023408	-0.0622353875127541	-0.0627048888525502	-0.067525393403549	0.000201943998048935	0.000200271500876348	0.0021137846498858
14	13.6259639633796	0.06	-0.826848891531215	-0.896732074973646	-0.756965708088785	0.0613842511301598	-13.9434474452724	-15.1046360612126	-12.7822588293323	16	13.51	18.98	-0.915841601093069	-0.845435082400137	-0.775028563707204	-0.905953808904806	-0.836307427144618	-0.76666104538443	-0.938843397334689	-0.865447994994956	-0.792503440947817	-0.826848891531215	16.4853965253805	0.255736623211227	-41.3170165390631	-0.0324672690236704	-0.0312124237589929	-0.033937902988047	-0.0213141719793503	-0.0200728831170638	-0.0227689183023408	-0.0622353875127541	-0.0627048888525502	-0.067525393403549	0.000201943998048935	0.000200271500876348	0.0021137846498858
14	13.6259639633796	0.06	-0.826809367565389	-0.895386131085714	-0.758232604045064	0.0627282999540833	-13.9847686023713	-15.1360286828443	-12.8335085218983	15.92	13.46	18.97	-0.921929756401823	-0.851806942301409	-0.781684128200996	-0.912103588728937	-0.842728161860859	-0.773352734992781	-0.943357963251693	-0.872286447542624	-0.799825132488822	-0.826809367565389	16.4927284158149	-0.141025697040183	-41.7054835648764	-0.0324672690236704	-0.0312124237589929	-0.033937902988047	-0.0213141719793503	-0.0200728831170638	-0.0227689183023408	-0.0622353875127541	-0.0627048888525502	-0.067525393403549	0.000201943998048935	0.000200271500876348	0.0021137846498858
14	13.6259639633796	0.06	-0.826804017686535	-0.896569105282075	-0.757038930090996	0.0625043823080068	-14.1318518585401	-15.2974413768714	-12.9662623402089	16.03	13.51	19.06	-0.925758335236758	-0.855220120023118	-0.784681904809479	-0.91570985464075	-0.845937284045012	-0.776164713449274	-0.947430068561901	-0.876877664124862	-0.804774943943931	-0.826804017686535	16.5287780024515	-0.160457698164769	-41.766484878058	-0.0324672690236704	-0.0312124237589929	-0.033937902988047	-0.0213141719793503	-0.0200728831170638	-0.0227689183023408	-0.0622353875127541	-0.0627048888525502	-0.067525393403549	0.000201943998048935	0.000200271500876348	0.0021137846498858
14	13.6259639633796	0.06	-0.8267242450222	-0.896901313536043	-0.756547176508357	0.0597699784183395	-13.9578580799013	-15.1368516962815	-12.7788644635211	16	13.5	18.84	-0.91753437948928	-0.846068582113925	-0.774602784738571	-0.907620420806395	-0.836926811349289	-0.766233201892182	-0.935785512138978	-0.867642794707576	-0.7923344137241	-0.8267242450222	16.4702494048199	-0.199586732173581	-41.7532529058939	-0.0324672690236704	-0.0312124237589929	-0.033937902988047	-0.0213141719793503	-0.0200728831170638	-0.0227689183023408	-0.0622353875127541	-0.0627048888525502	-0.067525393403549	0.000201943998048935	0.000200271500876348	0.0021137846498858
14	13.6259639633796	0.06	-0.826339646067732	-0.895356250270936	-0.757323041864528	0.062813046726675	-14.077582838967	-15.2356492007789	-12.919516477155	16.03	13.53	18.94	-0.921726076024899	-0.851665394698974	-0.781604713373049	-0.911712514722325	-0.842412967257756	-0.773113419793188	-0.944084743761696	-0.873522326678678	-0.799409057204701	-0.826339646067732	16.5281094061309	0.00898829826800863	-41.6012161661279	-0.0324672690236704	-0.0312124237589929	-0.033937902988047	-0.0213141719793503	-0.0200728831170638	-0.0227689183023408	-0.0622353875127541	-0.0627048888525502	-0.067525393403549	0.000201943998048935	0.000200271500876348	0.0021137846498858
14	13.6259639633796	0.06	-0.82592551320256	-0.896518992551129	-0.755332033853992	0.0594098232077814	-13.9697767256369	-15.1535750536888	-12.7859783975851	16.07	13.6	19.07	-0.915025400658415	-0.84354355326685	-0.772061705875285	-0.905032290301747	-0.834331105380283	-0.763629920458818	-0.93704048330674	-0.863607383263859	-0.788608704942062	-0.82592551320256	16.5446649199335	0.171290399931227	-41.463343140602	-0.0324672690236704	-0.0312124237589929	-0.033937902988047	-0.0213141719793503	-0.0200728831170638	-0.0227689183023408	-0.0622353875127541	-0.0627048888525502	-0.067525393403549	0.000201943998048935	0.000200271500876348	0.0021137846498858
14	13.6259639633796	0.06	-0.825853180967832	-0.893322992207517	-0.758383369728146	0.065360272346385	-14.0991115713693	-15.2345775001131	-12.9636456426255	16.08	13.55	19.04	-0.919271638697162	-0.850756340193258	-0.782241041689355	-0.909212714609065	-0.841447129418955	-0.773681544228845	-0.942765748880572	-0.868780818708828	-0.802173858579853	-0.825853180967832	16.5964430278211	0.125417658913079	-41.5283175026223	-0.0324672690236704	-0.0312124237589929	-0.033937902988047	-0.0213141719793503	-0.0200728831170638	-0.0227689183023408	-0.0622353875127541	-0.0627048888525502	-0.067525393403549	0.000201943998048935	0.000200271500876348	0.0021137846498858
14	13.6259639633796	0.06	-0.825696411422563	-0.893851790395047	-0.757541032450079	0.0638254074122405	-13.9508270933507	-15.0887130860272	-12.8129411006743	16.05	13.57	19.03	-0.911778244568952	-0.843018259074702	-0.774258273580452	-0.901840803784597	-0.833830231086992	-0.765819658389386	-0.934126985835876	-0.863621966346964	-0.793145909933352	-0.825696411422563	16.549583494662	-0.108997818231601	-41.7311709403036	-0.0324672690236704	-0.0312124237589929	-0.033937902988047	-0.0213141719793503	-0.0200728831170638	-0.0227689183023408	-0.0622353875127541	-0.0627048888525502	-0.067525393403549	0.000201943998048935	0.000200271500876348	0.0021137846498858
14	13.6259639633796	0.06	-0.8255507933122	-0.894499710117807	-0.756601876506594	0.0641192988492046	-14.0972724119167	-15.2442848396048	-12.9502599842285	15.99	13.48	18.95	-0.924916854468736	-0.855324142326695	-0.785731430184654	-0.914949509524801	-0.846106761624576	-0.77726401372435	-0.947470363059402	-0.875159445821646	-0.805207493263415	-0.8255507933122	16.476589532998	0.018262517413971	-41.5320674941336	-0.0324672690236704	-0.0312124237589929	-0.033937902988047	-0.0213141719793503	-0.0200728831170638	-0.0227689183023408	-0.0622353875127541	-0.0627048888525502	-0.067525393403549	0.000201943998048935	0.000200271500876348	0.0021137846498858
14	13.6259639633796	0.06	-0.825522600816736	-0.894859925016217	-0.756185276617256	0.0619571214821841	-13.9930187027521	-15.1525816025797	-12.8334558029246	15.92	13.54	18.91	-0.923075019527804	-0.852435997447249	-0.781796975366693	-0.913240816660627	-0.843354364478273	-0.77346791229592	-0.947231799905162	-0.874394198146471	-0.802848532778052	-0.825522600816736	16.4901071541	0.0500694045735063	-41.5196336048197	-0.0324672690236704	-0.0312124237589929	-0.033937902988047	-0.0213141719793503	-0.0200728831170638	-0.0227689183023408	-0.0622353875127541	-0.0627048888525502	-0.067525393403549	0.000201943998048935	0.000200271500876348	0.0021137846498858
14	13.6259639633796	0.06	-0.825423275648709	-0.893539987576578	-0.75730656372084	0.065538515175636	-14.2027647811003	-15.344912999026	-13.0606165631746	15.89	13.46	18.88	-0.936487228157632	-0.866782876049653	-0.797078523941675	-0.926561847120987	-0.857596258162983	-0.788630669204979	-0.957881774555292	-0.888872103622346	-0.817215905182204	-0.825423275648709	16.4770118566234	0.00549125625266959	-41.5469140034052	-0.0324672690236704	-0.0312124237589929	-0.033937902988047	-0.0213141719793503	-0.0200728831170638	-0.0227689183023408	-0.0622353875127541	-0.0627048888525502	-0.067525393403549	0.000201943998048935	0.000200271500876348	0.0021137846498858
14	13.6259639633796	0.06	-0.825135822997898	-0.894619295311585	-0.75565235068421	0.0616544592323336	-13.990359570035	-15.1527317181949	-12.8279874218751	16.11	13.56	19.11	-0.912668351125538	-0.842657194616942	-0.772646038108345	-0.902631602702448	-0.83339036920457	-0.764149135706692	-0.935698903471122	-0.86221288668341	-0.79071022734024	-0.825135822997898	16.5834345837956	-0.174735627229469	-41.8291114514363	-0.0324672690236704	-0.0312124237589929	-0.033937902988047	-0.0213141719793503	-0.0200728831170638	-0.0227689183023408	-0.0622353875127541	-0.0627048888525502	-0.067525393403549	0.000201943998048935	0.000200271500876348	0.0021137846498858
14	13.6259639633796	0.06	-0.824927320930865	-0.894620160204849	-0.755234481656881	0.0615865821990169	-14.0354428781092	-15.2022453532705	-12.8686404029479	16.06	13.48	18.96	-0.91825205384512	-0.847774387924673	-0.777296722004226	-0.9082323874893	-0.838523750829505	-0.768815114169709	-0.94172953215877	-0.868050288848125	-0.795377900197521	-0.824927320930865	16.5305040478427	-0.272075177237803	-41.8825087166851	-0.0324672690236704	-0.0312124237589929	-0.033937902988047	-0.0213141719793503	-0.0200728831170638	-0.0227689183023408	-0.0622353875127541	-0.0627048888525502	-0.067525393403549	0.000201943998048935	0.000200271500876348	0.0021137846498858
14	13.6259639633796	0.06	-0.824889598738122	-0.893100254922145	-0.7566789425541	0.0624017681396343	-13.8776806185853	-15.023309617798	-12.7320516193726	15.92	13.51	18.83	-0.915354800485081	-0.845552804075319	-0.775750807665557	-0.905607561632984	-0.836548858131064	-0.767490154629144	-0.937277929462023	-0.865445974615236	-0.804480186970445	-0.824889598738122	16.4622255817936	0.0911477608417009	-41.4543773843021	-0.0324672690236704	-0.0312124237589929	-0.033937902988047	-0.0213141719793503	-0.0200728831170638	-0.0227689183023408	-0.0622353875127541	-0.0627048888525502	-0.067525393403549	0.000201943998048935	0.000200271500876348	0.0021137846498858
14	13.6259639633796	0.06	-0.824818948311467	-0.894105289131913	-0.75553260749102	0.0632605268724455	-14.2098703388312	-15.3743992936941	-13.0453413839682	16	13.5	19.04	-0.931838602610555	-0.861256785833876	-0.790674969057198	-0.921767211817304	-0.851948249313527	-0.78212928680975	-0.953207733467841	-0.881451200768236	-0.810800481408683	-0.824818948311467	16.5607673019352	0.0729633918920418	-41.5580434984029	-0.0324672690236704	-0.0312124237589929	-0.033937902988047	-0.0213141719793503	-0.0200728831170638	-0.0227689183023408	-0.0622353875127541	-0.0627048888525502	-0.067525393403549	0.000201943998048935	0.000200271500876348	0.0021137846498858
14	13.6259639633796	0.06	-0.824744507639896	-0.893885013622087	-0.755604001657704	0.0611887225046343	-13.8470890816408	-15.0022144185321	-12.6919637447495	15.94	13.5	18.89	-0.912740746654841	-0.842462457526293	-0.772184168397744	-0.902980948654817	-0.833454134584434	-0.763927320514051	-0.935925013393681	-0.860762954329832	-0.790548544423328	-0.824744507639896	16.471330997782	-0.0733710321508848	-41.6228242191802	-0.0324672690236704	-0.0312124237589929	-0.033937902988047	-0.0213141719793503	-0.0200728831170638	-0.0227689183023408	-0.0622353875127541	-0.0627048888525502	-0.067525393403549	0.000201943998048935	0.000200271500876348	0.0021137846498858
14	13.6259639633796	0.06	-0.82466941177987	-0.894169066283455	-0.755169757276285	0.0621042465601739	-14.0185765431641	-15.1787895267571	-12.858363559571	15.94	13.42	18.84	-0.923687137045155	-0.853083759398439	-0.782480381751724	-0.913816478456038	-0.84396757903906	-0.774118679622082	-0.945712329316275	-0.875474480936762	-0.802251442838788	-0.82466941177987	16.4184882782146	-0.103701756895664	-41.610671254968	-0.0324672690236704	-0.0312124237589929	-0.033937902988047	-0.0213141719793503	-0.0200728831170638	-0.0227689183023408	-0.0622353875127541	-0.0627048888525502	-0.067525393403549	0.000201943998048935	0.000200271500876348	0.0021137846498858
14	13.6259639633796	0.06	-0.824658097618511	-0.8941737615099	-0.755142433727122	0.061871363494983	-13.9787071242237	-15.1379395664306	-12.8194746820167	15.98	13.5	18.94	-0.918733940362961	-0.848379174791883	-0.778024409220804	-0.908841393471248	-0.839244178902576	-0.769646964333904	-0.942273686867381	-0.869117511568872	-0.797356078503495	-0.824658097618511	16.4822735039928	-0.0132021972682479	-41.5833691032228	-0.0324672690236704	-0.0312124237589929	-0.033937902988047	-0.0213141719793503	-0.0200728831170638	-0.0227689183023408	-0.0622353875127541	-0.0627048888525502	-0.067525393403549	0.000201943998048935	0.000200271500876348	0.0021137846498858
14	13.6259639633796	0.06	-0.824361092174879	-0.892654859147359	-0.7560673252024	0.0644571763217618	-14.0850817663374	-15.2278883614225	-12.9422751712524	16.11	13.52	18.98	-0.917281762956493	-0.848442563234385	-0.779603363512278	-0.907196886583252	-0.839114526086415	-0.771032165589577	-0.943233116233286	-0.870008952761495	-0.798673457270991	-0.824361092174879	16.5409753716638	0.208331074896898	-41.4019527388522	-0.0324672690236704	-0.0312124237589929	-0.033937902988047	-0.0213141719793503	-0.0200728831170638	-0.0227689183023408	-0.0622353875127541	-0.0627048888525502	-0.067525393403549	0.000201943998048935	0.000200271500876348	0.0021137846498858
14	13.6259639633796	0.06	-0.82434342059256	-0.892677717321361	-0.756009123863759	0.0642094410027702	-14.2212960286125	-15.3775313431683	-13.0650607140566	16.09	13.59	19.07	-0.927409888627567	-0.857678015521946	-0.787946142416325	-0.917247220510512	-0.84827947758319	-0.779311734655868	-0.948488915528588	-0.877729407180281	-0.806816679702793	-0.82434342059256	16.6209733842751	0.0483131818891809	-41.6346509855704	-0.0324672690236704	-0.0312124237589929	-0.033937902988047	-0.0213141719793503	-0.0200728831170638	-0.0227689183023408	-0.0622353875127541	-0.0627048888525502	-0.067525393403549	0.000201943998048935	0.000200271500876348	0.0021137846498858
14	13.6259639633796	0.06	-0.824322676407066	-0.893601001705668	-0.755044351108464	0.0616299938279475	-14.0966451788898	-15.2680956544125	-12.9251947033671	16.07	13.61	18.97	-0.921594015009969	-0.850884361916441	-0.780174708822913	-0.911518719562498	-0.841582097363597	-0.771645475164695	-0.94226908663444	-0.870773167101045	-0.798478442178776	-0.824322676407066	16.6031195014972	0.0430150956663034	-41.6330393834689	-0.0324672690236704	-0.0312124237589929	-0.033937902988047	-0.0213141719793503	-0.0200728831170638	-0.0227689183023408	-0.0622353875127541	-0.0627048888525502	-0.067525393403549	0.000201943998048935	0.000200271500876348	0.0021137846498858
14	13.6259639633796	0.06	-0.824270215379603	-0.892391048416596	-0.75614938234261	0.0635544586465981	-14.000042994952	-15.1445403372475	-12.8555456526565	16.05	13.56	19.08	-0.915440192183467	-0.846258900202776	-0.777077608222086	-0.905471549111249	-0.837043603567518	-0.768615658023786	-0.936567044239223	-0.868138771262448	-0.794021642891324	-0.824270215379603	16.5820929431831	0.191424102372358	-41.4588301654672	-0.0324672690236704	-0.0312124237589929	-0.033937902988047	-0.0213141719793503	-0.0200728831170638	-0.0227689183023408	-0.0622353875127541	-0.0627048888525502	-0.067525393403549	0.000201943998048935	0.000200271500876348	0.0021137846498858
14	13.6259639633796	0.06	-0.824255049998507	-0.892781894787486	-0.755728205209528	0.0649820025164623	-14.2373248475633	-15.3874868133909	-13.0871628817357	16.02	13.51	18.94	-0.931484391594799	-0.861859121921649	-0.792233852248498	-0.92138212803963	-0.852511967985798	-0.783641807931965	-0.95692182194545	-0.882618627215054	-0.810969494655449	-0.824255049998507	16.5387003318431	0.329687475064329	-41.2792600076266	-0.0324672690236704	-0.0312124237589929	-0.033937902988047	-0.0213141719793503	-0.0200728831170638	-0.0227689183023408	-0.0622353875127541	-0.0627048888525502	-0.067525393403549	0.000201943998048935	0.000200271500876348	0.0021137846498858
14	13.6259639633796	0.06	-0.823813163626215	-0.893392715900587	-0.754233611351843	0.0608642953122655	-13.8923787412845	-15.0545674712347	-12.7301900113344	15.95	13.46	18.93	-0.915671495389832	-0.844983108339722	-0.774294721289611	-0.905872626781483	-0.835940696845443	-0.766008766909404	-0.937588992531788	-0.865258361555162	-0.793769968162049	-0.823813163626215	16.4571325343012	-0.0549924716157048	-41.6053379768118	-0.0324672690236704	-0.0312124237589929	-0.033937902988047	-0.0213141719793503	-0.0200728831170638	-0.0227689183023408	-0.0622353875127541	-0.0627048888525502	-0.067525393403549	0.000201943998048935	0.000200271500876348	0.0021137846498858
14	13.6259639633796	0.06	-0.823594031366622	-0.893963160148709	-0.753224902584535	0.0599921985847113	-13.8835400705253	-15.0539438777042	-12.7131362633465	16.02	13.51	18.93	-0.911340643658248	-0.840486350083114	-0.76963205650798	-0.901458277451598	-0.831372311374306	-0.761286345297013	-0.931933001350322	-0.859678351286543	-0.786523691320298	-0.823594031366622	16.4993686529976	-0.0717341361206867	-41.6600287282726	-0.0324672690236704	-0.0312124237589929	-0.033937902988047	-0.0213141719793503	-0.0200728831170638	-0.0227689183023408	-0.0622353875127541	-0.0627048888525502	-0.067525393403549	0.000201943998048935	0.000200271500876348	0.0021137846498858
14	13.6259639633796	0.06	-0.823572876646145	-0.892014133602198	-0.755131619690092	0.0636234432841881	-14.0972341888301	-15.2490094966591	-12.9454588810011	15.98	13.5	18.88	-0.925714499629587	-0.855794213790287	-0.785873927950986	-0.915754057144163	-0.846586095035284	-0.777418132926405	-0.948815845920606	-0.877228920248215	-0.803008057683909	-0.823572876646145	16.507892937787	0.0652676819253606	-41.5165402388774	-0.0324672690236704	-0.0312124237589929	-0.033937902988047	-0.0213141719793503	-0.0200728831170638	-0.0227689183023408	-0.0622353875127541	-0.0627048888525502	-0.067525393403549	0.000201943998048935	0.000200271500876348	0.0021137846498858
14	13.6259639633796	0.06	-0.823461708378521	-0.89206890579622	-0.754854510960821	0.0617026471161477	-13.8815990266312	-15.0344548851353	-12.7287431681272	16.01	13.56	19.06	-0.911068351857544	-0.841206790865725	-0.771345229873907	-0.901216412964071	-0.832110307727565	-0.763004202491059	-0.933465714847565	-0.862931767039342	-0.790460302433828	-0.823461708378521	16.5717997853041	-0.0961212541034753	-41.7424427793167	-0.0324672690236704	-0.0312124237589929	-0.033937902988047	-0.0213141719793503	-0.0200728831170638	-0.0227689183023408	-0.0622353875127541	-0.0627048888525502	-0.067525393403549	0.000201943998048935	0.000200271500876348	0.0021137846498858
14	13.6259639633796	0.06	-0.823449018576966	-0.893458277511868	-0.753439759642064	0.0614209655009384	-13.9740556477405	-15.1374226497345	-12.8106886457465	15.92	13.47	18.8	-0.922360974367011	-0.851474116918763	-0.780587259470515	-0.912540755074417	-0.84240861785442	-0.772276480634424	-0.94610314880792	-0.870799195506492	-0.801652911512519	-0.823449018576966	16.3996147797613	0.0799368533531248	-41.4120250903773	-0.0324672690236704	-0.0312124237589929	-0.033937902988047	-0.0213141719793503	-0.0200728831170638	-0.0227689183023408	-0.0622353875127541	-0.0627048888525502	-0.067525393403549	0.000201943998048935	0.000200271500876348	0.0021137846498858
14	13.6259639633796	0.06	-0.823421858236993	-0.89444365300494	-0.752400063469045	0.0577526814919369	-13.7373552739268	-14.9190809620416	-12.5556295858121	15.86	13.46	18.84	-0.912419740689524	-0.840147872961265	-0.767876005233007	-0.902808143119917	-0.8312976005551	-0.759787057990283	-0.934976739148801	-0.861309134943325	-0.787199459652537	-0.823421858236993	16.383262405547	0.372580132604205	-41.1146783776869	-0.0324672690236704	-0.0312124237589929	-0.033937902988047	-0.0213141719793503	-0.0200728831170638	-0.0227689183023408	-0.0622353875127541	-0.0627048888525502	-0.067525393403549	0.000201943998048935	0.000200271500876348	0.0021137846498858
14	13.6259639633796	0.06	-0.823277776582377	-0.893084588824924	-0.753470964339829	0.0622424970389266	-14.1310999837115	-15.2992400152916	-12.9629599521314	15.98	13.5	18.93	-0.928768626165402	-0.857854527738614	-0.786940429311826	-0.918775467854249	-0.848624375188108	-0.778473282521966	-0.951209369726256	-0.879555666949997	-0.80609070496187	-0.823277776582377	16.4813794981998	0.0502771896364432	-41.5217431789629	-0.0324672690236704	-0.0312124237589929	-0.033937902988047	-0.0213141719793503	-0.0200728831170638	-0.0227689183023408	-0.0622353875127541	-0.0627048888525502	-0.067525393403549	0.000201943998048935	0.000200271500876348	0.0021137846498858
14	13.6259639633796	0.06	-0.82312182856195	-0.892425794483454	-0.753817862640446	0.0617833991479963	-14.0039643876409	-15.1661722870279	-12.841756488254	16.14	13.6	18.97	-0.911711002075112	-0.841845138196195	-0.771979274317278	-0.901631732490407	-0.832538259067677	-0.763444785644947	-0.930231361051009	-0.863157593884536	-0.792592225839544	-0.82312182856195	16.5774439877472	-0.133764307363894	-41.7866021054048	-0.0324672690236704	-0.0312124237589929	-0.033937902988047	-0.0213141719793503	-0.0200728831170638	-0.0227689183023408	-0.0622353875127541	-0.0627048888525502	-0.067525393403549	0.000201943998048935	0.000200271500876348	0.0021137846498858
14	13.6259639633796	0.06	-0.822994943183478	-0.892641283097542	-0.753348603269414	0.0615467064531591	-13.9493869045112	-15.1094355750603	-12.789338233962	15.95	13.46	18.81	-0.918570829608872	-0.848046231625087	-0.777521633641301	-0.908727631415095	-0.838958759144684	-0.769189886874273	-0.94341118419554	-0.869981031424233	-0.797468510160636	-0.822994943183478	16.4324279945727	0.216393470769462	-41.3140690615967	-0.0324672690236704	-0.0312124237589929	-0.033937902988047	-0.0213141719793503	-0.0200728831170638	-0.0227689183023408	-0.0622353875127541	-0.0627048888525502	-0.067525393403549	0.000201943998048935	0.000200271500876348	0.0021137846498858
14	13.6259639633796	0.06	-0.822845368916657	-0.892044870121602	-0.753645867711712	0.0626394216461783	-13.9826725036035	-15.134630984942	-12.8307140222651	15.95	13.48	18.92	-0.920338639555684	-0.850287912676747	-0.780237185797809	-0.910483670611437	-0.84118304560614	-0.771882420600842	-0.944650206098357	-0.869567310470702	-0.799254450028554	-0.822845368916657	16.463307114289	0.282908778221662	-41.2650918325537	-0.0324672690236704	-0.0312124237589929	-0.033937902988047	-0.0213141719793503	-0.0200728831170638	-0.0227689183023408	-0.0622353875127541	-0.0627048888525502	-0.067525393403549	0.000201943998048935	0.000200271500876348	0.0021137846498858
14	13.6259639633796	0.06	-0.822527844588939	-0.891883642517983	-0.753172046659895	0.062441512925584	-13.9992538846907	-15.1545266460472	-12.8439811233341	15.91	13.4	18.85	-0.92388211118064	-0.85345194449312	-0.7830217778056	-0.914060287302595	-0.84437886624456	-0.774697445186526	-0.947187115898286	-0.873166891188356	-0.801608769523271	-0.822527844588939	16.4130952367067	-0.0197118652077483	-41.5184205203792	-0.0324672690236704	-0.0312124237589929	-0.033937902988047	-0.0213141719793503	-0.0200728831170638	-0.0227689183023408	-0.0622353875127541	-0.0627048888525502	-0.067525393403549	0.000201943998048935	0.000200271500876348	0.0021137846498858
14	13.6259639633796	0.06	-0.822327634771046	-0.890114433100413	-0.754540836441678	0.0635841825319775	-13.9839714505885	-15.1268695774028	-12.8410733237742	16	13.54	18.94	-0.916960880965323	-0.847680659578156	-0.778400438190989	-0.907054075222394	-0.838522354354014	-0.769990633485634	-0.939794185518755	-0.869573148199688	-0.798852748724186	-0.822327634771046	16.554087468429	0.00773645693743287	-41.6099444128638	-0.0324672690236704	-0.0312124237589929	-0.033937902988047	-0.0213141719793503	-0.0200728831170638	-0.0227689183023408	-0.0622353875127541	-0.0627048888525502	-0.067525393403549	0.000201943998048935	0.000200271500876348	0.0021137846498858
14	13.6259639633796	0.06	-0.822034482708114	-0.890939188799179	-0.75312977661705	0.0623403036391066	-14.0538868800969	-15.2146718853004	-12.8931018748933	15.95	13.56	18.9	-0.92503037475677	-0.854456300174662	-0.783882225592554	-0.915119833528437	-0.845301871712876	-0.775483909897315	-0.950047466614728	-0.873560872682844	-0.804171591959691	-0.822034482708114	16.5132750309315	-0.0262763081693469	-41.6210536081272	-0.0324672690236704	-0.0312124237589929	-0.033937902988047	-0.0213141719793503	-0.0200728831170638	-0.0227689183023408	-0.0622353875127541	-0.0627048888525502	-0.067525393403549	0.000201943998048935	0.000200271500876348	0.0021137846498858
14	13.6259639633796	0.06	-0.821854158790944	-0.890553339098923	-0.753154978482965	0.0631539734865964	-14.0335422153137	-15.1846559680945	-12.8824284625328	15.94	13.46	18.96	-0.923725119413076	-0.853699648241406	-0.783674177069737	-0.913844358117199	-0.844567924674111	-0.775291491231022	-0.947707883659405	-0.873684316602295	-0.801112919532664	-0.821854158790944	16.4894617263873	0.128928906798478	-41.4285041835489	-0.0324672690236704	-0.0312124237589929	-0.033937902988047	-0.0213141719793503	-0.0200728831170638	-0.0227689183023408	-0.0622353875127541	-0.0627048888525502	-0.067525393403549	0.000201943998048935	0.000200271500876348	0.0021137846498858
14	13.6259639633796	0.06	-0.821723669556363	-0.891440315502865	-0.752007023609861	0.0624105634276609	-14.1301660160925	-15.2965504994015	-12.9637815327835	16.06	13.57	18.92	-0.924069995411147	-0.853608298561187	-0.783146601711226	-0.913990517585984	-0.844297395751389	-0.774604273916794	-0.947302648192203	-0.874640355397525	-0.803219155577	-0.821723669556363	16.5262103655349	0.134209429757996	-41.4738990429187	-0.0324672690236704	-0.0312124237589929	-0.033937902988047	-0.0213141719793503	-0.0200728831170638	-0.0227689183023408	-0.0622353875127541	-0.0627048888525502	-0.067525393403549	0.000201943998048935	0.000200271500876348	0.0021137846498858
14	13.6259639633796	0.06	-0.821476601253107	-0.890423696503688	-0.752529506002526	0.0627789556481614	-14.0141157371004	-15.1672950427488	-12.860936431452	15.94	13.5	18.92	-0.923065774858106	-0.852884483710379	-0.782703192562652	-0.91320413186944	-0.843772627851334	-0.774341123833228	-0.945243058420079	-0.874251693741413	-0.802619545592298	-0.821476601253107	16.4760860575239	0.0845268206730602	-41.4722614261126	-0.0324672690236704	-0.0312124237589929	-0.033937902988047	-0.0213141719793503	-0.0200728831170638	-0.0227689183023408	-0.0622353875127541	-0.0627048888525502	-0.067525393403549	0.000201943998048935	0.000200271500876348	0.0021137846498858
14	13.6259639633796	0.06	-0.821396232087886	-0.891264636441028	-0.751527827734744	0.0612136669002554	-14.1278355684814	-15.306124995552	-12.9495461414108	16.03	13.57	18.92	-0.926331348852223	-0.855020913674554	-0.783710478496885	-0.916278084838185	-0.845741565638514	-0.775205046438843	-0.949397835880838	-0.875477881911365	-0.802988764144586	-0.821396232087886	16.5559666740629	0.0374563653258211	-41.6066778884368	-0.0324672690236704	-0.0312124237589929	-0.033937902988047	-0.0213141719793503	-0.0200728831170638	-0.0227689183023408	-0.0622353875127541	-0.0627048888525502	-0.067525393403549	0.000201943998048935	0.000200271500876348	0.0021137846498858
14	13.6259639633796	0.06	-0.821348207028425	-0.890970817816845	-0.751725596240006	0.0634102272416321	-14.2015791527827	-15.3639611025878	-13.0391972029776	16	13.58	18.86	-0.931689362707055	-0.861201101847447	-0.79071284098784	-0.921634230579593	-0.851906704794087	-0.78217917900858	-0.953992325342746	-0.881343389189085	-0.809977271961089	-0.821348207028425	16.4827608329802	0.0518268301319474	-41.515985622513	-0.0324672690236704	-0.0312124237589929	-0.033937902988047	-0.0213141719793503	-0.0200728831170638	-0.0227689183023408	-0.0622353875127541	-0.0627048888525502	-0.067525393403549	0.000201943998048935	0.000200271500876348	0.0021137846498858
14	13.6259639633796	0.06	-0.821227348976994	-0.891975120551349	-0.750479577402639	0.0600520215710949	-14.1452927559887	-15.3371306819971	-12.9534548299804	15.99	13.59	18.93	-0.930366413381575	-0.858068276295601	-0.785770139209627	-0.920334774644046	-0.848816189337039	-0.777297604030032	-0.954930163747817	-0.879417559939079	-0.805925398206868	-0.821227348976994	16.5437499101743	0.108265254099365	-41.5281710179637	-0.0324672690236704	-0.0312124237589929	-0.033937902988047	-0.0213141719793503	-0.0200728831170638	-0.0227689183023408	-0.0622353875127541	-0.0627048888525502	-0.067525393403549	0.000201943998048935	0.000200271500876348	0.0021137846498858
14	13.6259639633796	0.06	-0.821166246959856	-0.890711162450694	-0.751621331469018	0.0609481038068984	-14.0321260535582	-15.2051458538776	-12.8591062532388	16.09	13.63	19.06	-0.916925806477078	-0.846188430015333	-0.775451053553588	-0.906875385138	-0.836913360872518	-0.766951336607035	-0.938382891459313	-0.865957324376211	-0.795007880051292	-0.821166246959856	16.622623366608	0.189033799333342	-41.5054382816959	-0.0324672690236704	-0.0312124237589929	-0.033937902988047	-0.0213141719793503	-0.0200728831170638	-0.0227689183023408	-0.0622353875127541	-0.0627048888525502	-0.067525393403549	0.000201943998048935	0.000200271500876348	0.0021137846498858
14	13.6259639633796	0.06	-0.82048571090596	-0.889694941161201	-0.751276480650719	0.0621850298496232	-14.0292857183316	-15.1895806225108	-12.8689908141524	15.92	13.47	18.83	-0.925338548851641	-0.854654200839954	-0.783969852828267	-0.915480523115813	-0.845549205573551	-0.77561788803129	-0.945536222334493	-0.876587206932517	-0.803390656002524	-0.82048571090596	16.4432841937419	-0.126896934639789	-41.6672442922962	-0.0324672690236704	-0.0312124237589929	-0.033937902988047	-0.0213141719793503	-0.0200728831170638	-0.0227689183023408	-0.0622353875127541	-0.0627048888525502	-0.067525393403549	0.000201943998048935	0.000200271500876348	0.0021137846498858
14	13.6259639633796	0.06	-0.820479113225601	-0.889897026459647	-0.751061199991556	0.0628877077547838	-14.0918586039706	-15.2503648497657	-12.9333523581755	16.03	13.51	19.03	-0.922625681866006	-0.852537679021329	-0.782449676176653	-0.91260262955304	-0.843276035948135	-0.773949442343231	-0.943143758235169	-0.874938326414683	-0.802643905630278	-0.820479113225601	16.5292021589216	0.0224834268047533	-41.5823619550297	-0.0324672690236704	-0.0312124237589929	-0.033937902988047	-0.0213141719793503	-0.0200728831170638	-0.0227689183023408	-0.0622353875127541	-0.0627048888525502	-0.067525393403549	0.000201943998048935	0.000200271500876348	0.0021137846498858
14	13.6259639633796	0.06	-0.820269701021106	-0.889288768223643	-0.751250633818568	0.061539440096162	-13.9546246195214	-15.1151818689901	-12.7940673700527	16.01	13.5	18.89	-0.915815781568866	-0.845498622722228	-0.77518146387559	-0.90590813125996	-0.836351690709063	-0.766795250158167	-0.934990844707982	-0.864878222877037	-0.792123447485451	-0.820269701021106	16.5091599179593	0.184977642742905	-41.407801358251	-0.0324672690236704	-0.0312124237589929	-0.033937902988047	-0.0213141719793503	-0.0200728831170638	-0.0227689183023408	-0.0622353875127541	-0.0627048888525502	-0.067525393403549	0.000201943998048935	0.000200271500876348	0.0021137846498858
14	13.6259639633796	0.06	-0.819957434730087	-0.889406203572354	-0.75050866588782	0.0621843246535408	-14.0550658038915	-15.2174998834792	-12.8926317243039	16.13	13.56	19.1	-0.915340112172757	-0.845419129820176	-0.775498147467594	-0.905237050799192	-0.836087820898638	-0.766938590998083	-0.937875078357675	-0.864038920917317	-0.791324328920734	-0.819957434730087	16.6023879064131	-0.169579596854515	-41.8422867144546	-0.0324672690236704	-0.0312124237589929	-0.033937902988047	-0.0213141719793503	-0.0200728831170638	-0.0227689183023408	-0.0622353875127541	-0.0627048888525502	-0.067525393403549	0.000201943998048935	0.000200271500876348	0.0021137846498858
14	13.6259639633796	0.06	-0.819829495305848	-0.890607067450279	-0.749051923161417	0.0592138973316455	-13.9296303675241	-15.1121010547868	-12.7471596802614	15.96	13.54	18.87	-0.91830491887784	-0.846450671436961	-0.774596423996082	-0.908451576583466	-0.837368319780647	-0.766285062977829	-0.940393083052512	-0.868000697975283	-0.795108247782274	-0.819829495305848	16.471620564485	0.191374675616466	-41.3813348372857	-0.0324672690236704	-0.0312124237589929	-0.033937902988047	-0.0213141719793503	-0.0200728831170638	-0.0227689183023408	-0.0622353875127541	-0.0627048888525502	-0.067525393403549	0.000201943998048935	0.000200271500876348	0.0021137846498858
14	13.6259639633796	0.06	-0.81975815116816	-0.890085791516178	-0.749430510820141	0.0603161325276967	-13.9654779771746	-15.1394212574513	-12.7915346968978	15.96	13.53	18.9	-0.919794489876209	-0.848471647195263	-0.777148804514317	-0.909919986703269	-0.83936283423259	-0.768805681761912	-0.943677517852912	-0.870215260132403	-0.796773466273706	-0.81975815116816	16.4650665650866	-0.0414239734073495	-41.6023986934162	-0.0324672690236704	-0.0312124237589929	-0.033937902988047	-0.0213141719793503	-0.0200728831170638	-0.0227689183023408	-0.0622353875127541	-0.0627048888525502	-0.067525393403549	0.000201943998048935	0.000200271500876348	0.0021137846498858
14	13.6259639633796	0.06	-0.819496832840063	-0.888074385658764	-0.750919280021361	0.0632057080615805	-14.0499929926069	-15.2019525783779	-12.8980334068359	15.95	13.52	18.9	-0.924296408609145	-0.854255925157996	-0.784215441706848	-0.914394926334619	-0.845104748303822	-0.775814570273026	-0.947674599049294	-0.875589426717642	-0.804243698415946	-0.819496832840063	16.5150512071158	0.277181003461878	-41.3184934855228	-0.0324672690236704	-0.0312124237589929	-0.033937902988047	-0.0213141719793503	-0.0200728831170638	-0.0227689183023408	-0.0622353875127541	-0.0627048888525502	-0.067525393403549	0.000201943998048935	0.000200271500876348	0.0021137846498858
14	13.6259639633796	0.06	-0.819423265271235	-0.888948768579569	-0.7498977619629	0.0627174558642781	-14.1428519592909	-15.3072332304074	-12.9784706881744	15.92	13.48	18.91	-0.932290868766424	-0.861373936197045	-0.790457003627666	-0.922352233889491	-0.852191307329622	-0.782030380769754	-0.955803545692826	-0.881194259559899	-0.810964225205379	-0.819423265271235	16.4832105121357	0.201083561747658	-41.3636042362479	-0.0324672690236704	-0.0312124237589929	-0.033937902988047	-0.0213141719793503	-0.0200728831170638	-0.0227689183023408	-0.0622353875127541	-0.0627048888525502	-0.067525393403549	0.000201943998048935	0.000200271500876348	0.0021137846498858
14	13.6259639633796	0.06	-0.819176452770583	-0.888878335680147	-0.749474569861019	0.0623840079621913	-14.0935389519328	-15.2571640888379	-12.9299138150277	15.96	13.48	18.92	-0.927075278461533	-0.856369602653122	-0.785663926844712	-0.917126477745593	-0.847179571688083	-0.777232665630572	-0.950027322666049	-0.876393987569134	-0.805629886615285	-0.819176452770583	16.4821561251809	-0.0305374731182027	-41.5980000182269	-0.0324672690236704	-0.0312124237589929	-0.033937902988047	-0.0213141719793503	-0.0200728831170638	-0.0227689183023408	-0.0622353875127541	-0.0627048888525502	-0.067525393403549	0.000201943998048935	0.000200271500876348	0.0021137846498858
14	13.6259639633796	0.06	-0.818877507223216	-0.887790017484597	-0.749964996961834	0.0620308310910554	-13.8279321742008	-14.9730888000733	-12.6827755483283	15.95	13.44	18.92	-0.91029953324734	-0.840678925505952	-0.771058317764565	-0.90054551032221	-0.831670899891783	-0.762796289461356	-0.931079950651557	-0.858902239692306	-0.791208435827127	-0.818877507223216	16.4504430536517	0.190460694115307	-41.3429993337699	-0.0324672690236704	-0.0312124237589929	-0.033937902988047	-0.0213141719793503	-0.0200728831170638	-0.0227689183023408	-0.0622353875127541	-0.0627048888525502	-0.067525393403549	0.000201943998048935	0.000200271500876348	0.0021137846498858
14	13.6259639633796	0.06	-0.818838463900279	-0.888394943598206	-0.749281984202353	0.0613759455678618	-13.901165891118	-15.0589168140022	-12.7434149682337	15.87	13.42	18.91	-0.920383535255209	-0.849623141230163	-0.778862747205118	-0.910670076628994	-0.840656467105636	-0.770642857582278	-0.941694337151862	-0.871726039718952	-0.798729117811394	-0.818838463900279	16.4253266895869	0.280913622477771	-41.2302126934601	-0.0324672690236704	-0.0312124237589929	-0.033937902988047	-0.0213141719793503	-0.0200728831170638	-0.0227689183023408	-0.0622353875127541	-0.0627048888525502	-0.067525393403549	0.000201943998048935	0.000200271500876348	0.0021137846498858
14	13.6259639633796	0.06	-0.818810896111999	-0.887864416304329	-0.749757375919668	0.0612173930489472	-13.883338689524	-15.0411990557992	-12.7254783232489	16.06	13.54	19	-0.908660006917498	-0.838712032389269	-0.76876405786104	-0.898749095888256	-0.829564055952666	-0.760379016017076	-0.928949467323536	-0.858165207061999	-0.78678860840248	-0.818810896111999	16.538209759906	0.0877254829016946	-41.5249787989626	-0.0324672690236704	-0.0312124237589929	-0.033937902988047	-0.0213141719793503	-0.0200728831170638	-0.0227689183023408	-0.0622353875127541	-0.0627048888525502	-0.067525393403549	0.000201943998048935	0.000200271500876348	0.0021137846498858
14	13.6259639633796	0.06	-0.818539423523702	-0.887846662233517	-0.749232184813887	0.0634478542738523	-14.1690278906161	-15.3283783406863	-13.0096774405459	16.05	13.55	18.94	-0.926538685364193	-0.856460623744771	-0.78638256212535	-0.916448764842884	-0.84713384682793	-0.777818928812976	-0.947996821824433	-0.879973842316973	-0.806482371387712	-0.818539423523702	16.5134538553793	-0.308718874754673	-41.9058428385268	-0.0324672690236704	-0.0312124237589929	-0.033937902988047	-0.0213141719793503	-0.0200728831170638	-0.0227689183023408	-0.0622353875127541	-0.0627048888525502	-0.067525393403549	0.000201943998048935	0.000200271500876348	0.0021137846498858
14	13.6259639633796	0.06	-0.818466393557774	-0.885857294612484	-0.751075492503063	0.065132989302583	-14.0139473964359	-15.1446595568223	-12.8832352360495	15.96	13.47	19.01	-0.92023422468938	-0.851528815739379	-0.782823406789378	-0.910358688887266	-0.84239059518558	-0.774422501483893	-0.942634624804375	-0.871750628669729	-0.803125715023878	-0.818466393557774	16.5181850104556	-0.0833870284635114	-41.6649937120089	-0.0324672690236704	-0.0312124237589929	-0.033937902988047	-0.0213141719793503	-0.0200728831170638	-0.0227689183023408	-0.0622353875127541	-0.0627048888525502	-0.067525393403549	0.000201943998048935	0.000200271500876348	0.0021137846498858
14	13.6259639633796	0.06	-0.818431586088716	-0.887798540389076	-0.749064631788356	0.0618578495832997	-13.9331001703679	-15.0886850290441	-12.7775153116918	15.96	13.46	18.87	-0.917100486269307	-0.846863256598371	-0.776626026927436	-0.907266702138353	-0.837782604501345	-0.768298506864338	-0.937771174531829	-0.869497306188719	-0.795802441028451	-0.818431586088716	16.4497561891674	-0.32222831580014	-41.8591318125541	-0.0324672690236704	-0.0312124237589929	-0.033937902988047	-0.0213141719793503	-0.0200728831170638	-0.0227689183023408	-0.0622353875127541	-0.0627048888525502	-0.067525393403549	0.000201943998048935	0.000200271500876348	0.0021137846498858
14	13.6259639633796	0.06	-0.81750996358145	-0.887466521376906	-0.747553405785994	0.0600803952476613	-13.9889161229027	-15.1672821079503	-12.8105501378551	16.05	13.55	18.99	-0.916502614035581	-0.845298327209489	-0.774094040383397	-0.906512976594243	-0.836084797766937	-0.765656618939632	-0.938301461516182	-0.866601172473989	-0.793605174426275	-0.81750996358145	16.5742035544223	0.00308628555438741	-41.6512697767253	-0.0324672690236704	-0.0312124237589929	-0.033937902988047	-0.0213141719793503	-0.0200728831170638	-0.0227689183023408	-0.0622353875127541	-0.0627048888525502	-0.067525393403549	0.000201943998048935	0.000200271500876348	0.0021137846498858
14	13.6259639633796	0.06	-0.817444712121777	-0.888034305845129	-0.746855118398426	0.0582356267478682	-13.8429094255798	-15.0284633073429	-12.6573555438167	16.09	13.58	18.99	-0.906414722167315	-0.834910173074287	-0.763405623981259	-0.896483836413358	-0.825762707415529	-0.755041578417701	-0.926439786839908	-0.854650296770449	-0.78314765169088	-0.817444712121777	16.5670579994324	-0.0547921961134434	-41.7119107870176	-0.0324672690236704	-0.0312124237589929	-0.033937902988047	-0.0213141719793503	-0.0200728831170638	-0.0227689183023408	-0.0622353875127541	-0.0627048888525502	-0.067525393403549	0.000201943998048935	0.000200271500876348	0.0021137846498858
14	13.6259639633796	0.06	-0.817395395918091	-0.885697549383654	-0.749093242452527	0.0637772327794696	-14.1295784269624	-15.2825089458119	-12.9766479081129	16.08	13.45	18.99	-0.922110468399826	-0.852545365932792	-0.782980263465758	-0.912018871405443	-0.84321509093076	-0.774411310456078	-0.945304701568963	-0.874363263961726	-0.802832268269488	-0.817395395918091	16.5545652631628	0.263807960963298	-41.3562709720816	-0.0324672690236704	-0.0312124237589929	-0.033937902988047	-0.0213141719793503	-0.0200728831170638	-0.0227689183023408	-0.0622353875127541	-0.0627048888525502	-0.067525393403549	0.000201943998048935	0.000200271500876348	0.0021137846498858
14	13.6259639633796	0.06	-0.817312915918379	-0.886160491027347	-0.748465340809411	0.0624120131790283	-13.9743174277737	-15.1278229905607	-12.8208118649867	16.02	13.53	18.99	-0.916257489976981	-0.846392307637579	-0.776527125298177	-0.906335251102821	-0.837226645419808	-0.768118039736795	-0.936696417243331	-0.868089187257359	-0.796291945423591	-0.817312915918379	16.5106006014685	-0.0225198902742832	-41.6030084155869	-0.0324672690236704	-0.0312124237589929	-0.033937902988047	-0.0213141719793503	-0.0200728831170638	-0.0227689183023408	-0.0622353875127541	-0.0627048888525502	-0.067525393403549	0.000201943998048935	0.000200271500876348	0.0021137846498858
14	13.6259639633796	0.06	-0.817165087540848	-0.887311552871951	-0.747018622209745	0.0600015233723137	-13.9549388410795	-15.1312644229944	-12.7786132591646	16.16	13.57	18.99	-0.908654542983728	-0.838014472586795	-0.767374402189862	-0.898580333120201	-0.828723445836639	-0.758866558553078	-0.929311895588182	-0.855333658350824	-0.785554081382803	-0.817165087540848	16.5726469347007	-0.19114409505685	-41.8509022474012	-0.0324672690236704	-0.0312124237589929	-0.033937902988047	-0.0213141719793503	-0.0200728831170638	-0.0227689183023408	-0.0622353875127541	-0.0627048888525502	-0.067525393403549	0.000201943998048935	0.000200271500876348	0.0021137846498858
14	13.6259639633796	0.06	-0.817033030456129	-0.885718796920264	-0.748347263991993	0.0627247335279368	-14.0223063104996	-15.1766915992271	-12.8679210217722	16.03	13.54	19.02	-0.918496751939283	-0.848633097449746	-0.778769442960209	-0.908528477287071	-0.839423040063614	-0.770317602840157	-0.9401772782326	-0.871013800443955	-0.794937167835191	-0.817033030456129	16.5478199018568	-0.0774282487841503	-41.6983241441052	-0.0324672690236704	-0.0312124237589929	-0.033937902988047	-0.0213141719793503	-0.0200728831170638	-0.0227689183023408	-0.0622353875127541	-0.0627048888525502	-0.067525393403549	0.000201943998048935	0.000200271500876348	0.0021137846498858
14	13.6259639633796	0.06	-0.816427623778212	-0.885830842863882	-0.747024404692542	0.0621809875503062	-14.0084538103423	-15.1670659623308	-12.8498416583539	16.01	13.58	18.95	-0.918704181339975	-0.848524369949513	-0.77834455855905	-0.908757560255922	-0.839337571239004	-0.769917582222086	-0.937139564799304	-0.868572805809883	-0.797639473486569	-0.816427623778212	16.5233016557378	0.105722055938306	-41.5043560977223	-0.0324672690236704	-0.0312124237589929	-0.033937902988047	-0.0213141719793503	-0.0200728831170638	-0.0227689183023408	-0.0622353875127541	-0.0627048888525502	-0.067525393403549	0.000201943998048935	0.000200271500876348	0.0021137846498858
14	13.6259639633796	0.06	-0.816099501583311	-0.885302919625854	-0.746896083540768	0.0612431492578494	-13.9094313473858	-15.0692079562472	-12.7496547385244	16.06	13.58	19.01	-0.910396822112248	-0.840329639939623	-0.770262457766997	-0.900468318075283	-0.831165266756548	-0.761862215437813	-0.933572780853271	-0.860076718134199	-0.787547352641951	-0.816099501583311	16.5716450916706	0.0299954811583325	-41.6273985777827	-0.0324672690236704	-0.0312124237589929	-0.033937902988047	-0.0213141719793503	-0.0200728831170638	-0.0227689183023408	-0.0622353875127541	-0.0627048888525502	-0.067525393403549	0.000201943998048935	0.000200271500876348	0.0021137846498858
14	13.6259639633796	0.06	-0.815786920295932	-0.886217668007454	-0.74535617258441	0.0594916705492259	-13.8933367304911	-15.0697962021706	-12.7168772588115	15.97	13.54	18.89	-0.915116541643778	-0.843675792965809	-0.77223504428784	-0.905278669859881	-0.834605938034036	-0.76393320620819	-0.938625720827136	-0.862687216560893	-0.792025915032643	-0.815786920295932	16.4688881589465	-0.0105331109944075	-41.5704149123135	-0.0324672690236704	-0.0312124237589929	-0.033937902988047	-0.0213141719793503	-0.0200728831170638	-0.0227689183023408	-0.0622353875127541	-0.0627048888525502	-0.067525393403549	0.000201943998048935	0.000200271500876348	0.0021137846498858
14	13.6259639633796	0.06	-0.815258748620104	-0.884831509617147	-0.745685987623062	0.0598949786972554	-13.7770889123445	-14.9395210486387	-12.6146567760502	15.99	13.54	18.96	-0.906089014377661	-0.835586955762351	-0.765084897147042	-0.896314358643834	-0.826572858142083	-0.756831357640331	-0.930028378616847	-0.856536043832719	-0.782459781482963	-0.815258748620104	16.5034986948675	-0.072352229091299	-41.6616453602607	-0.0324672690236704	-0.0312124237589929	-0.033937902988047	-0.0213141719793503	-0.0200728831170638	-0.0227689183023408	-0.0622353875127541	-0.0627048888525502	-0.067525393403549	0.000201943998048935	0.000200271500876348	0.0021137846498858
14	13.6259639633796	0.06	-0.81506733478824	-0.883968751200388	-0.746165918376092	0.063250594016059	-14.0603796878614	-15.2127541502154	-12.9080052255075	15.98	13.5	18.88	-0.923660376356826	-0.853692596749557	-0.783724817142288	-0.91372648932423	-0.844511207102723	-0.775295924881215	-0.946218021410651	-0.878244762911001	-0.803784755839001	-0.81506733478824	16.4790187485166	0.0464519424114133	-41.5190477516954	-0.0324672690236704	-0.0312124237589929	-0.033937902988047	-0.0213141719793503	-0.0200728831170638	-0.0227689183023408	-0.0622353875127541	-0.0627048888525502	-0.067525393403549	0.000201943998048935	0.000200271500876348	0.0021137846498858
14	13.6259639633796	0.06	-0.815039980003411	-0.885620101708918	-0.744459858297905	0.0590411421772457	-13.8242874754011	-14.9996392474118	-12.6489357033904	15.94	13.47	18.8	-0.912662005661437	-0.841147025340421	-0.769632045019405	-0.90290541901553	-0.83215495184139	-0.761404484667249	-0.936838292205867	-0.860502416365249	-0.789863736014426	-0.815039980003411	16.4303997976747	0.0677366694433196	-41.4561464236822	-0.0324672690236704	-0.0312124237589929	-0.033937902988047	-0.0213141719793503	-0.0200728831170638	-0.0227689183023408	-0.0622353875127541	-0.0627048888525502	-0.067525393403549	0.000201943998048935	0.000200271500876348	0.0021137846498858
14	13.6259639633796	0.06	-0.814590860263322	-0.884047158250134	-0.745134562276511	0.0609766389870185	-13.9102072640772	-15.0727454473523	-12.747669080802	15.96	13.51	18.86	-0.916163857796975	-0.845501517578608	-0.774839177360242	-0.906341094458868	-0.836436369200942	-0.766531643943015	-0.937852365876508	-0.866178335950539	-0.795593014701228	-0.814590860263322	16.4826239246906	-0.199238495659147	-41.771124861363	-0.0324672690236704	-0.0312124237589929	-0.033937902988047	-0.0213141719793503	-0.0200728831170638	-0.0227689183023408	-0.0622353875127541	-0.0627048888525502	-0.067525393403549	0.000201943998048935	0.000200271500876348	0.0021137846498858
14	13.6259639633796	0.06	-0.814375768959562	-0.882981230962186	-0.745770306956937	0.0640818637172655	-14.1326744814362	-15.2829261935844	-12.9824227692879	15.99	13.43	18.98	-0.926955617827536	-0.857189378497063	-0.78742313916659	-0.916957037880299	-0.847943330071452	-0.778929622262605	-0.94917294606218	-0.875891573267767	-0.808196412632359	-0.814375768959562	16.488997519459	-0.0262799179576171	-41.5889019121059	-0.0324672690236704	-0.0312124237589929	-0.033937902988047	-0.0213141719793503	-0.0200728831170638	-0.0227689183023408	-0.0622353875127541	-0.0627048888525502	-0.067525393403549	0.000201943998048935	0.000200271500876348	0.0021137846498858
14	13.6259639633796	0.06	-0.81347093411477	-0.882992913242429	-0.743948954987111	0.0617384839310756	-14.0537920770668	-15.220587356235	-12.8869967978986	16.05	13.53	18.93	-0.919771119272023	-0.849262368540913	-0.778753617809804	-0.909747288831837	-0.840006955098249	-0.770266621364662	-0.942694719379417	-0.870197676977845	-0.799436269826948	-0.81347093411477	16.5368025907739	0.171646209614357	-41.4499285479295	-0.0324672690236704	-0.0312124237589929	-0.033937902988047	-0.0213141719793503	-0.0200728831170638	-0.0227689183023408	-0.0622353875127541	-0.0627048888525502	-0.067525393403549	0.000201943998048935	0.000200271500876348	0.0021137846498858
14	13.6259639633796	0.06	-0.813367321747996	-0.883446215973115	-0.743288427522877	0.0589367897083255	-13.7847823818313	-14.9578775390812	-12.6116872245814	16.03	13.49	18.89	-0.905396876972759	-0.834389697712808	-0.763382518452858	-0.895575090902205	-0.825338200718683	-0.755101310535161	-0.928114095925246	-0.85369844005498	-0.782834704926441	-0.813367321747996	16.4772523394709	-0.0207364504109203	-41.5857856585339	-0.0324672690236704	-0.0312124237589929	-0.033937902988047	-0.0213141719793503	-0.0200728831170638	-0.0227689183023408	-0.0622353875127541	-0.0627048888525502	-0.067525393403549	0.000201943998048935	0.000200271500876348	0.0021137846498858
14	13.6259639633796	0.06	-0.813294215222542	-0.883936581427859	-0.742651849017224	0.0586183702562363	-14.0125335003415	-15.2084471464173	-12.8166198542657	16.01	13.6	18.94	-0.921495583198615	-0.849033935264665	-0.776572287330715	-0.91152736259456	-0.839849563986758	-0.768171765378957	-0.94166022937108	-0.871325458739838	-0.795533678803104	-0.813294215222542	16.5486183055406	-0.162730200234133	-41.7960311494686	-0.0324672690236704	-0.0312124237589929	-0.033937902988047	-0.0213141719793503	-0.0200728831170638	-0.0227689183023408	-0.0622353875127541	-0.0627048888525502	-0.067525393403549	0.000201943998048935	0.000200271500876348	0.0021137846498858
14	13.6259639633796	0.06	-0.813124987349988	-0.880375205605711	-0.745874769094265	0.064247138566825	-13.9306188363894	-15.0628660595605	-12.7983716132183	15.95	13.42	18.96	-0.915860427890999	-0.847016927444834	-0.778173426998669	-0.906049942763466	-0.837943877975275	-0.769837813187085	-0.939060877794344	-0.86840004564436	-0.79623189707861	-0.813124987349988	16.494484683332	0.115697728194581	-41.4508422395048	-0.0324672690236704	-0.0312124237589929	-0.033937902988047	-0.0213141719793503	-0.0200728831170638	-0.0227689183023408	-0.0622353875127541	-0.0627048888525502	-0.067525393403549	0.000201943998048935	0.000200271500876348	0.0021137846498858
14	13.6259639633796	0.06	-0.812917767269034	-0.882466362775211	-0.743369171762856	0.061258817733117	-13.9075061406373	-15.0669642385409	-12.7480480427337	16.02	13.51	18.94	-0.912306500063717	-0.84210117253243	-0.771895845001144	-0.902419033331492	-0.832974582589247	-0.763530131847003	-0.93710340355527	-0.861911069894652	-0.790769940515784	-0.812917767269034	16.48522124087	0.152483569889579	-41.4199774889981	-0.0324672690236704	-0.0312124237589929	-0.033937902988047	-0.0213141719793503	-0.0200728831170638	-0.0227689183023408	-0.0622353875127541	-0.0627048888525502	-0.067525393403549	0.000201943998048935	0.000200271500876348	0.0021137846498858
14	13.6259639633796	0.06	-0.81260022815949	-0.881168433693223	-0.744032022625757	0.0626499287754144	-13.9383297855008	-15.086532373174	-12.7901271978275	15.96	13.52	18.95	-0.916904245933051	-0.847120693173046	-0.77733714041304	-0.90707058002382	-0.838035445811165	-0.769000311598511	-0.94061867471583	-0.866578909289277	-0.798093226168272	-0.81260022815949	16.5101655878974	0.140177407415016	-41.4409736306076	-0.0324672690236704	-0.0312124237589929	-0.033937902988047	-0.0213141719793503	-0.0200728831170638	-0.0227689183023408	-0.0622353875127541	-0.0627048888525502	-0.067525393403549	0.000201943998048935	0.000200271500876348	0.0021137846498858
14	13.6259639633796	0.06	-0.812514842103555	-0.8807484445009	-0.744281239706209	0.0619055010326948	-13.833462947199	-14.9803132991788	-12.6866125952192	16.14	13.55	19.05	-0.900314506196456	-0.831388977891216	-0.762463449585976	-0.890354516509394	-0.822191496801283	-0.754028477093173	-0.922149242996847	-0.850914411959218	-0.779951938115799	-0.812514842103555	16.6058409658857	-0.13797584867033	-41.8104283533617	-0.0324672690236704	-0.0312124237589929	-0.033937902988047	-0.0213141719793503	-0.0200728831170638	-0.0227689183023408	-0.0622353875127541	-0.0627048888525502	-0.067525393403549	0.000201943998048935	0.000200271500876348	0.0021137846498858
14	13.6259639633796	0.06	-0.812412505351471	-0.882759040281805	-0.742065970421138	0.0589814995797793	-13.8579148479511	-15.0367585621529	-12.6790711337494	16.03	13.52	18.96	-0.90987084470515	-0.838539279355967	-0.767207714006783	-0.899991435693012	-0.829434390940528	-0.758877346188044	-0.92790051535922	-0.856318043399481	-0.78645146219237	-0.812412505351471	16.5237583090868	-0.0197182439860711	-41.628123252753	-0.0324672690236704	-0.0312124237589929	-0.033937902988047	-0.0213141719793503	-0.0200728831170638	-0.0227689183023408	-0.0622353875127541	-0.0627048888525502	-0.067525393403549	0.000201943998048935	0.000200271500876348	0.0021137846498858
14	13.6259639633796	0.06	-0.812336346244656	-0.882276881794512	-0.742395810694801	0.0600298419963502	-13.9017463698025	-15.0732940312634	-12.7301987083416	16.01	13.56	18.92	-0.913169960667755	-0.842195286537618	-0.771220612407481	-0.903287669013254	-0.833081080190396	-0.762874491367537	-0.936804029518428	-0.861041365870954	-0.78973342836256	-0.812336346244656	16.5282001469491	-0.0620174525876523	-41.6791646804712	-0.0324672690236704	-0.0312124237589929	-0.033937902988047	-0.0213141719793503	-0.0200728831170638	-0.0227689183023408	-0.0622353875127541	-0.0627048888525502	-0.067525393403549	0.000201943998048935	0.000200271500876348	0.0021137846498858
14	13.6259639633796	0.06	-0.811893941271687	-0.881648918908227	-0.742138963635146	0.0588595396365087	-13.653868907449	-14.8166332051502	-12.4911046097478	16.06	13.56	18.93	-0.894972303315586	-0.824737599701203	-0.75450289608682	-0.885207024511053	-0.815738670268609	-0.746270316026164	-0.91588251090784	-0.84360973814517	-0.772004331313613	-0.811893941271687	16.5094806833185	0.0236306191125922	-41.5701594482902	-0.0324672690236704	-0.0312124237589929	-0.033937902988047	-0.0213141719793503	-0.0200728831170638	-0.0227689183023408	-0.0622353875127541	-0.0627048888525502	-0.067525393403549	0.000201943998048935	0.000200271500876348	0.0021137846498858
14	13.6259639633796	0.06	-0.811655547567891	-0.880369891811462	-0.742941203324319	0.0620625975813044	-13.9039786794217	-15.0551188620849	-12.7528384967584	16.06	13.55	19.03	-0.909614937888258	-0.84006422126184	-0.770513504635422	-0.899697052364174	-0.830904674257592	-0.76211229615101	-0.931046340975506	-0.8605537819424	-0.789479601304469	-0.811655547567891	16.5689901257792	0.104086313207977	-41.5339197584392	-0.0324672690236704	-0.0312124237589929	-0.033937902988047	-0.0213141719793503	-0.0200728831170638	-0.0227689183023408	-0.0622353875127541	-0.0627048888525502	-0.067525393403549	0.000201943998048935	0.000200271500876348	0.0021137846498858
14	13.6259639633796	0.06	-0.811365784087255	-0.881703788082995	-0.741027780091514	0.0587038668645699	-13.7360204367255	-14.9074276088626	-12.5646132645885	15.94	13.52	18.91	-0.90717050795604	-0.83588617458526	-0.76460184121448	-0.897476250523913	-0.826953679878566	-0.75643110923322	-0.931289362113981	-0.858343823340555	-0.782210561713795	-0.811365784087255	16.4538095306558	-0.178430514710818	-41.7252922919964	-0.0324672690236704	-0.0312124237589929	-0.033937902988047	-0.0213141719793503	-0.0200728831170638	-0.0227689183023408	-0.0622353875127541	-0.0627048888525502	-0.067525393403549	0.000201943998048935	0.000200271500876348	0.0021137846498858
14	13.6259639633796	0.06	-0.811173657716681	-0.880692002846718	-0.741655312586645	0.0613998731951903	-13.9513217666897	-15.1130086620123	-12.7896348713671	15.95	13.5	18.81	-0.918831845312819	-0.848204286130117	-0.777576726947414	-0.908987180421226	-0.839116348006116	-0.769245515591006	-0.940145310061095	-0.869838195126507	-0.797425080239393	-0.811173657716681	16.4280848064751	0.181313954650007	-41.3343205512247	-0.0324672690236704	-0.0312124237589929	-0.033937902988047	-0.0213141719793503	-0.0200728831170638	-0.0227689183023408	-0.0622353875127541	-0.0627048888525502	-0.067525393403549	0.000201943998048935	0.000200271500876348	0.0021137846498858
14	13.6259639633796	0.06	-0.810452282352041	-0.879368579119193	-0.741535985584888	0.0615658182905074	-13.9375844581202	-15.0964599035132	-12.7787090127273	16.05	13.59	18.93	-0.91234926993408	-0.842313038042208	-0.772276806150337	-0.902408712075767	-0.833135564277062	-0.763862416478358	-0.93317315575177	-0.86262554447884	-0.791326956090411	-0.810452282352041	16.5770931986733	-0.105715465844363	-41.7518720826911	-0.0324672690236704	-0.0312124237589929	-0.033937902988047	-0.0213141719793503	-0.0200728831170638	-0.0227689183023408	-0.0622353875127541	-0.0627048888525502	-0.067525393403549	0.000201943998048935	0.000200271500876348	0.0021137846498858
14	13.6259639633796	0.06	-0.81035844945526	-0.879990998929447	-0.740725899981072	0.0588858893459547	-13.6963683677477	-14.8624746071667	-12.5302621283286	16.01	13.55	18.92	-0.900213177664996	-0.829582664844729	-0.758952152024462	-0.890465508115102	-0.820599795140242	-0.750734082165383	-0.923857977156695	-0.851086918145519	-0.778653752148457	-0.81035844945526	16.507707516311	-0.021368033716754	-41.6240769083944	-0.0324672690236704	-0.0312124237589929	-0.033937902988047	-0.0213141719793503	-0.0200728831170638	-0.0227689183023408	-0.0622353875127541	-0.0627048888525502	-0.067525393403549	0.000201943998048935	0.000200271500876348	0.0021137846498858
14	13.6259639633796	0.06	-0.809833326629478	-0.87834191521237	-0.741324738046585	0.0601319654517878	-13.7680025932798	-14.927230551743	-12.6087746348166	16.05	13.59	19.08	-0.902282401409369	-0.83221240533626	-0.762142409263151	-0.892456372405199	-0.823149452074963	-0.753842531744726	-0.923395500606844	-0.852325935479085	-0.781116760534988	-0.809833326629478	16.5992655798984	-0.222453366113813	-41.8882920959186	-0.0324672690236704	-0.0312124237589929	-0.033937902988047	-0.0213141719793503	-0.0200728831170638	-0.0227689183023408	-0.0622353875127541	-0.0627048888525502	-0.067525393403549	0.000201943998048935	0.000200271500876348	0.0021137846498858
14	13.6259639633796	0.06	-0.809773442506061	-0.877974246741077	-0.741572638271045	0.0620458314595435	-13.8513016606057	-14.9982457827367	-12.7043575384746	16.08	13.56	19.08	-0.904648085886385	-0.835467941772544	-0.766287797658703	-0.894738239328206	-0.826315919857711	-0.757893600387217	-0.926401575270416	-0.856227012374949	-0.786033823957406	-0.809773442506061	16.5856489510901	-0.0296786349278425	-41.6804465408504	-0.0324672690236704	-0.0312124237589929	-0.033937902988047	-0.0213141719793503	-0.0200728831170638	-0.0227689183023408	-0.0622353875127541	-0.0627048888525502	-0.067525393403549	0.000201943998048935	0.000200271500876348	0.0021137846498858
14	13.6259639633796	0.06	-0.809745713015512	-0.878860301899192	-0.740631124131832	0.0602698750869843	-13.7369118023026	-14.8921132026562	-12.5817104019491	15.89	13.4	18.89	-0.909021690109413	-0.838507645858203	-0.767993601606992	-0.899392541765563	-0.829625443599147	-0.75985834543273	-0.933046436510449	-0.85991678610628	-0.783424323669132	-0.809745713015512	16.4331119373422	-0.0237984558323743	-41.5402437623651	-0.0324672690236704	-0.0312124237589929	-0.033937902988047	-0.0213141719793503	-0.0200728831170638	-0.0227689183023408	-0.0622353875127541	-0.0627048888525502	-0.067525393403549	0.000201943998048935	0.000200271500876348	0.0021137846498858
14	13.6259639633796	0.06	-0.809056147364061	-0.878579633590446	-0.739532661137676	0.0612840950467349	-13.8423759995179	-14.9961506930543	-12.6886013059815	15.93	13.44	18.88	-0.913194667926721	-0.842935244712589	-0.772675821498457	-0.903455053650571	-0.833944977432654	-0.764434901214737	-0.934559455487141	-0.861786590773173	-0.790647358618675	-0.809056147364061	16.4500510951981	0.144770423479404	-41.3895896233345	-0.0324672690236704	-0.0312124237589929	-0.033937902988047	-0.0213141719793503	-0.0200728831170638	-0.0227689183023408	-0.0622353875127541	-0.0627048888525502	-0.067525393403549	0.000201943998048935	0.000200271500876348	0.0021137846498858
14	13.6259639633796	0.06	-0.80887377259453	-0.877364248734941	-0.740383296454119	0.0627597810198865	-13.9610811732517	-15.1100836601872	-12.8120786863162	16.04	13.56	18.89	-0.913797327910095	-0.844310260469814	-0.774823193029532	-0.903859865284351	-0.835128463367014	-0.766397061449677	-0.93582730428508	-0.863246326493465	-0.792825205460117	-0.80887377259453	16.5324192898693	0.0817634485149991	-41.5187926250145	-0.0324672690236704	-0.0312124237589929	-0.033937902988047	-0.0213141719793503	-0.0200728831170638	-0.0227689183023408	-0.0622353875127541	-0.0627048888525502	-0.067525393403549	0.000201943998048935	0.000200271500876348	0.0021137846498858
14	13.6259639633796	0.06	-0.808428968732394	-0.878154772376366	-0.738703165088422	0.0570417796682372	-13.5308359706999	-14.7024686840904	-12.3592032573093	16.01	13.58	18.93	-0.891023132418004	-0.820017924193462	-0.749012715968919	-0.881390156204609	-0.811152595257638	-0.740915034310668	-0.912604968327597	-0.838745094083001	-0.767290769505119	-0.808428968732394	16.5239555787362	-0.0442307633282232	-41.6496469663759	-0.0324672690236704	-0.0312124237589929	-0.033937902988047	-0.0213141719793503	-0.0200728831170638	-0.0227689183023408	-0.0622353875127541	-0.0627048888525502	-0.067525393403549	0.000201943998048935	0.000200271500876348	0.0021137846498858
14	13.6259639633796	0.06	-0.808035821655562	-0.877919412108788	-0.738152231202336	0.0593237213622117	-13.8247902400137	-14.9972059290927	-12.6523745509348	16.04	13.52	18.93	-0.907185055802983	-0.836265312662153	-0.765345569521323	-0.897325971313349	-0.827176968095025	-0.757027964876701	-0.930449961737278	-0.858001386073007	-0.78482274805247	-0.808035821655562	16.5258060366434	-0.0250858273342675	-41.6317900426444	-0.0324672690236704	-0.0312124237589929	-0.033937902988047	-0.0213141719793503	-0.0200728831170638	-0.0227689183023408	-0.0622353875127541	-0.0627048888525502	-0.067525393403549	0.000201943998048935	0.000200271500876348	0.0021137846498858
14	13.6259639633796	0.06	-0.808000629770792	-0.876831681611848	-0.739169577929735	0.0612312738727476	-13.8582700433771	-15.0139001480788	-12.7026399386755	16.13	13.54	19.09	-0.903323666385828	-0.833794229472763	-0.764264792559698	-0.893360153161724	-0.824597614637273	-0.755835076112821	-0.924647307767838	-0.853776627833091	-0.784834896040976	-0.808000629770792	16.6128888451398	0.112401487381761	-41.553356617326	-0.0324672690236704	-0.0312124237589929	-0.033937902988047	-0.0213141719793503	-0.0200728831170638	-0.0227689183023408	-0.0622353875127541	-0.0627048888525502	-0.067525393403549	0.000201943998048935	0.000200271500876348	0.0021137846498858
14	13.6259639633796	0.06	-0.806774150544478	-0.874302652115589	-0.739245648973366	0.0607995742327796	-13.6593718409475	-14.802715445934	-12.516028235961	16.07	13.56	19.01	-0.893777661983487	-0.824743370414416	-0.755709078845344	-0.884014742463735	-0.815734526836992	-0.747454311210248	-0.91512801264151	-0.843829978230245	-0.774748813788428	-0.806774150544478	16.5808662441741	0.112782511740662	-41.5385006532544	-0.0324672690236704	-0.0312124237589929	-0.033937902988047	-0.0213141719793503	-0.0200728831170638	-0.0227689183023408	-0.0622353875127541	-0.0627048888525502	-0.067525393403549	0.000201943998048935	0.000200271500876348	0.0021137846498858
14	13.6259639633796	0.06	-0.806186507694842	-0.877163115390469	-0.735209899999215	0.0585021897771182	-13.8545059083882	-15.0381790847836	-12.6708327319927	16	13.52	18.89	-0.911757685558226	-0.839992140695171	-0.768226595832116	-0.901912336548908	-0.830921730956684	-0.75993112536446	-0.934682091721707	-0.860415643723786	-0.787984451947352	-0.806186507694842	16.4821098191088	-0.0192280973735933	-41.5939964278131	-0.0324672690236704	-0.0312124237589929	-0.033937902988047	-0.0213141719793503	-0.0200728831170638	-0.0227689183023408	-0.0622353875127541	-0.0627048888525502	-0.067525393403549	0.000201943998048935	0.000200271500876348	0.0021137846498858
14	13.6259639633796	0.06	-0.806153462723559	-0.8753622179349	-0.736944707512218	0.0598746096681643	-13.8309036627785	-14.9980875070614	-12.6637198184957	16.02	13.5	18.97	-0.908193759915799	-0.837516142949425	-0.766838525983052	-0.898352613689869	-0.828440856162488	-0.758529098635108	-0.93124950461125	-0.859538706315438	-0.786958443507114	-0.806153462723559	16.5428561545829	0.125977056979513	-41.4870174913765	-0.0324672690236704	-0.0312124237589929	-0.033937902988047	-0.0213141719793503	-0.0200728831170638	-0.0227689183023408	-0.0622353875127541	-0.0627048888525502	-0.067525393403549	0.000201943998048935	0.000200271500876348	0.0021137846498858
14	13.6259639633796	0.06	-0.805278644910579	-0.875560914462954	-0.734996375358205	0.0583352479902785	-13.7144786692018	-14.8879678886319	-12.5409894497717	16.02	13.6	18.9	-0.901633472780639	-0.830565536034662	-0.759497599288684	-0.891866677814561	-0.821568572699523	-0.751270467584485	-0.923927916147558	-0.85211957790672	-0.777319971910075	-0.805278644910579	16.5106285563827	-0.0833443596648755	-41.6908533727566	-0.0324672690236704	-0.0312124237589929	-0.033937902988047	-0.0213141719793503	-0.0200728831170638	-0.0227689183023408	-0.0622353875127541	-0.0627048888525502	-0.067525393403549	0.000201943998048935	0.000200271500876348	0.0021137846498858
14	13.6259639633796	0.06	-0.805153557289305	-0.875898972233459	-0.734408142345152	0.0565103510435911	-13.5561182166932	-14.7357788390411	-12.3764575943454	16.1	13.6	18.93	-0.887771929478579	-0.816702079810572	-0.745632230142565	-0.878015505881113	-0.807726698658069	-0.737437891435025	-0.909395345954202	-0.837687244632584	-0.764397028509985	-0.805153557289305	16.5238800770026	0.358614955656505	-41.252683382758	-0.0324672690236704	-0.0312124237589929	-0.033937902988047	-0.0213141719793503	-0.0200728831170638	-0.0227689183023408	-0.0622353875127541	-0.0627048888525502	-0.067525393403549	0.000201943998048935	0.000200271500876348	0.0021137846498858
14	13.6259639633796	0.06	-0.804875629222004	-0.874074533381581	-0.735676725062427	0.0608126513359408	-13.8527417714444	-15.0121384562023	-12.6933450866866	16.03	13.5	19.05	-0.908583119009154	-0.838412685990605	-0.768242252972056	-0.898723800589131	-0.829314808795195	-0.759905817001259	-0.929737254340969	-0.855544732734422	-0.78716487850651	-0.804875629222004	16.5368755437265	-0.199647830926749	-41.8095523028477	-0.0324672690236704	-0.0312124237589929	-0.033937902988047	-0.0213141719793503	-0.0200728831170638	-0.0227689183023408	-0.0622353875127541	-0.0627048888525502	-0.067525393403549	0.000201943998048935	0.000200271500876348	0.0021137846498858
14	13.6259639633796	0.06	-0.804125249189257	-0.87383890609667	-0.734411592281845	0.0580460911302806	-13.6821862873464	-14.8560049327281	-12.5083676419647	15.92	13.53	18.92	-0.904785179610317	-0.83329531953684	-0.761805459463362	-0.895139051913544	-0.824411362059953	-0.753683672206362	-0.928637454737542	-0.853863186299258	-0.780472151670401	-0.804125249189257	16.4990492627048	0.14542209107185	-41.4348487294181	-0.0324672690236704	-0.0312124237589929	-0.033937902988047	-0.0213141719793503	-0.0200728831170638	-0.0227689183023408	-0.0622353875127541	-0.0627048888525502	-0.067525393403549	0.000201943998048935	0.000200271500876348	0.0021137846498858
14	13.6259639633796	0.06	-0.803777618745482	-0.873176018776592	-0.734379218714372	0.0592935918179243	-13.695441689294	-14.8572015908808	-12.5336817877073	16	13.45	19.02	-0.900964277622174	-0.830513313885775	-0.760062350149375	-0.891240906369666	-0.821550262317987	-0.751859618266308	-0.922823775751707	-0.848985107871305	-0.780235774578758	-0.803777618745482	16.5032299188815	0.107134223359843	-41.471452071368	-0.0324672690236704	-0.0312124237589929	-0.033937902988047	-0.0213141719793503	-0.0200728831170638	-0.0227689183023408	-0.0622353875127541	-0.0627048888525502	-0.067525393403549	0.000201943998048935	0.000200271500876348	0.0021137846498858
14	13.6259639633796	0.06	-0.801447561636172	-0.871502951602355	-0.73139217166999	0.0581607576781005	-13.5814559655161	-14.7454127625911	-12.417499168441	16.01	13.48	18.94	-0.893546817299263	-0.823013024298985	-0.752479231298708	-0.883884169062856	-0.814113115314005	-0.744342061565154	-0.916356215866831	-0.842152422127467	-0.770056797479923	-0.801447561636172	16.4622118555983	0.171246461338948	-41.3772690976398	-0.0324672690236704	-0.0312124237589929	-0.033937902988047	-0.0213141719793503	-0.0200728831170638	-0.0227689183023408	-0.0622353875127541	-0.0627048888525502	-0.067525393403549	0.000201943998048935	0.000200271500876348	0.0021137846498858
14	13.6259639633796	0.06	-0.800831771295699	-0.869294252713987	-0.732369289877411	0.0598618891910368	-13.7009298284881	-14.8572759010049	-12.5445837559713	15.97	13.49	19	-0.902202128534395	-0.831983476414158	-0.761764824293921	-0.892502816620095	-0.823039064746239	-0.753575312872382	-0.925001854192165	-0.851079651066022	-0.78020842161816	-0.800831771295699	16.5479647450742	0.249617583867914	-41.3665582033784	-0.0324672690236704	-0.0312124237589929	-0.033937902988047	-0.0213141719793503	-0.0200728831170638	-0.0227689183023408	-0.0622353875127541	-0.0627048888525502	-0.067525393403549	0.000201943998048935	0.000200271500876348	0.0021137846498858
14	13.6259639633796	0.06	-0.799956578583581	-0.868992162043991	-0.730920995123172	0.0593023151500814	-13.6812756663523	-14.8417431470033	-12.5208081857012	16.04	13.59	19.06	-0.897655946325352	-0.827468736898138	-0.757281527470925	-0.887896641617236	-0.818472506691134	-0.749048371765033	-0.918090253145034	-0.848160880473377	-0.775364255482131	-0.799956578583581	16.5636645404666	0.150415534802519	-41.4859767255239	-0.0324672690236704	-0.0312124237589929	-0.033937902988047	-0.0213141719793503	-0.0200728831170638	-0.0227689183023408	-0.0622353875127541	-0.0627048888525502	-0.067525393403549	0.000201943998048935	0.000200271500876348	0.0021137846498858
14	13.6259639633796	0.06	-0.79963120760974	-0.869683128731853	-0.729579286487626	0.0571749364910745	-13.5142707568641	-14.6830231083564	-12.3455184053718	16.01	13.47	18.89	-0.889712176619423	-0.818892074321589	-0.748071972023754	-0.88008936275644	-0.810035225767475	-0.73998108877851	-0.912761620611267	-0.837569539860173	-0.766259851229462	-0.79963120760974	16.4691302469627	-0.160839452759128	-41.7205207367226	-0.0324672690236704	-0.0312124237589929	-0.033937902988047	-0.0213141719793503	-0.0200728831170638	-0.0227689183023408	-0.0622353875127541	-0.0627048888525502	-0.067525393403549	0.000201943998048935	0.000200271500876348	0.0021137846498858
14	13.6259639633796	0.06	-0.799411111032517	-0.868007370108526	-0.730814851956509	0.0597117555367801	-13.6544521564741	-14.80841554786	-12.5004887650882	15.92	13.45	18.9	-0.901982142606681	-0.831694111528139	-0.761406080449598	-0.892368800266915	-0.82282990032216	-0.753291000377404	-0.923604909900702	-0.851020304821207	-0.780713677650498	-0.799411111032517	16.4703797088746	-0.113298444133001	-41.6718454482983	-0.0324672690236704	-0.0312124237589929	-0.033937902988047	-0.0213141719793503	-0.0200728831170638	-0.0227689183023408	-0.0622353875127541	-0.0627048888525502	-0.067525393403549	0.000201943998048935	0.000200271500876348	0.0021137846498858
14	13.6259639633796	0.06	-0.797352797298867	-0.866288514271503	-0.728417080326232	0.0585869607860028	-13.6465284387645	-14.8115366124489	-12.4815202650801	16.03	13.58	18.94	-0.8961067209989	-0.825623037788084	-0.755139354577268	-0.886372653082962	-0.816654607427653	-0.746936561772345	-0.919570738602884	-0.844370168393548	-0.773364628942146	-0.797352797298867	16.5553011319625	-0.0298617653711944	-41.6592674848805	-0.0324672690236704	-0.0312124237589929	-0.033937902988047	-0.0213141719793503	-0.0200728831170638	-0.0227689183023408	-0.0622353875127541	-0.0627048888525502	-0.067525393403549	0.000201943998048935	0.000200271500876348	0.0021137846498858
14	13.6259639633796	0.06	-0.796707337192506	-0.866034490958729	-0.727380183426282	0.060190042505345	-13.7184038624092	-14.8728626876499	-12.5639450371685	15.93	13.43	18.9	-0.905391758205263	-0.835113592695927	-0.764835427186591	-0.89572638416781	-0.826198462682851	-0.756670541197892	-0.926948473075581	-0.854770849584249	-0.783497842661993	-0.796707337192506	16.431961196156	0.125104179445773	-41.3915127578514	-0.0324672690236704	-0.0312124237589929	-0.033937902988047	-0.0213141719793503	-0.0200728831170638	-0.0227689183023408	-0.0622353875127541	-0.0627048888525502	-0.067525393403549	0.000201943998048935	0.000200271500876348	0.0021137846498858
14	13.6259639633796	0.06	-0.796378672425368	-0.864555455623342	-0.728201889227393	0.0597355893093316	-13.6519250563335	-14.805430069316	-12.4984200433511	15.97	13.51	18.97	-0.899143095114331	-0.829090009000174	-0.759036922886016	-0.88947937911207	-0.820179202221113	-0.750879025330157	-0.920144315667083	-0.84764529841255	-0.778910183894117	-0.796378672425368	16.5397632150175	-0.319912295482015	-41.9292501468882	-0.0324672690236704	-0.0312124237589929	-0.033937902988047	-0.0213141719793503	-0.0200728831170638	-0.0227689183023408	-0.0622353875127541	-0.0627048888525502	-0.067525393403549	0.000201943998048935	0.000200271500876348	0.0021137846498858
14	13.6259639633796	0.06	-0.795354214864653	-0.864885028092528	-0.725823401636777	0.0570693198856016	-13.5006183470568	-14.6693353515276	-12.331901342586	15.94	13.46	19	-0.892441642734745	-0.821340144379994	-0.750238646025243	-0.882897483158885	-0.812556375191456	-0.742215267224026	-0.912933411948346	-0.838233816477234	-0.768139283609515	-0.795354214864653	16.5116738078588	-0.28844731582969	-41.8774776111548	-0.0324672690236704	-0.0312124237589929	-0.033937902988047	-0.0213141719793503	-0.0200728831170638	-0.0227689183023408	-0.0622353875127541	-0.0627048888525502	-0.067525393403549	0.000201943998048935	0.000200271500876348	0.0021137846498858
14	13.6259639633796	0.06	-0.792448335074652	-0.860554724274415	-0.724341945874888	0.0590934233986739	-13.571312666957	-14.7246137531221	-12.4180115807919	16.02	13.52	18.97	-0.891447280715653	-0.821624931936535	-0.751802583157418	-0.881781956207364	-0.812716641156971	-0.743651326106577	-0.915053695983428	-0.841234227556713	-0.769389584347638	-0.792448335074652	16.5505179223642	-0.133012013255818	-41.7569886090424	-0.0324672690236704	-0.0312124237589929	-0.033937902988047	-0.0213141719793503	-0.0200728831170638	-0.0227689183023408	-0.0622353875127541	-0.0627048888525502	-0.067525393403549	0.000201943998048935	0.000200271500876348	0.0021137846498858
14	13.6259639633796	0.06	-0.792343831634522	-0.860687390293189	-0.724000272975855	0.0616004990451542	-13.8855765393354	-15.03978127896	-12.7313717997108	16.1	13.6	19.09	-0.906489759510192	-0.836922605743699	-0.767355451977206	-0.896539760010584	-0.827736203557689	-0.758932647104793	-0.929256833141825	-0.85616951876345	-0.784100882850229	-0.792343831634522	16.6342757905181	0.196758013469585	-41.5040600719944	-0.0324672690236704	-0.0312124237589929	-0.033937902988047	-0.0213141719793503	-0.0200728831170638	-0.0227689183023408	-0.0622353875127541	-0.0627048888525502	-0.067525393403549	0.000201943998048935	0.000200271500876348	0.0021137846498858
14	13.6259639633796	0.06	-0.791541166677726	-0.860096028775878	-0.722986304579574	0.0611680707932302	-13.8925519964246	-15.0516782241626	-12.7334257686866	16.08	13.61	19.02	-0.908292463893645	-0.838345073198981	-0.768397682504317	-0.898355400343856	-0.829173260594351	-0.759991120844845	-0.930801420868578	-0.856971390229031	-0.787253549832628	-0.791541166677726	16.6042905015307	-0.286433270849534	-41.9575623558197	-0.0324672690236704	-0.0312124237589929	-0.033937902988047	-0.0213141719793503	-0.0200728831170638	-0.0227689183023408	-0.0622353875127541	-0.0627048888525502	-0.067525393403549	0.000201943998048935	0.000200271500876348	0.0021137846498858
14	13.6259639633796	0.06	-0.791096375964935	-0.860200376809383	-0.721992375120488	0.0587773440256791	-13.6248592612742	-14.7860148054507	-12.4637037170977	16.05	13.56	18.92	-0.893915851977274	-0.823716047553432	-0.753516243129591	-0.884186049036032	-0.814750332486958	-0.745314615937883	-0.91515523557634	-0.844033645584364	-0.773370194803043	-0.791096375964935	16.5388778337776	-0.104064908130936	-41.7173047756113	-0.0324672690236704	-0.0312124237589929	-0.033937902988047	-0.0213141719793503	-0.0200728831170638	-0.0227689183023408	-0.0622353875127541	-0.0627048888525502	-0.067525393403549	0.000201943998048935	0.000200271500876348	0.0021137846498858
14	13.6259639633796	0.06	-0.775938522090344	-0.84426619518591	-0.707610848994779	0.0573556308499977	-13.2626815671326	-14.4077578478281	-12.117605286437	16.03	13.46	18.97	-0.871730807665875	-0.802448808235252	-0.73316680880463	-0.862263126208678	-0.79373358372412	-0.725204041239562	-0.892342500883075	-0.821886311372684	-0.75133936312068	-0.775938522090344	16.5145648688663	-0.00568296025981659	-41.5932587555733	-0.0324672690236704	-0.0312124237589929	-0.033937902988047	-0.0213141719793503	-0.0200728831170638	-0.0227689183023408	-0.0622353875127541	-0.0627048888525502	-0.067525393403549	0.000201943998048935	0.000200271500876348	0.0021137846498858
14	13.6259639633796	0.07	-0.952039588284546	-1.0233044715503	-0.880774705018789	0.0756018004120377	-15.8788656630717	-17.0613628570553	-14.6963684690882	15.92	13.4	18.79	-1.03907486547227	-0.967058161821207	-0.895041458170145	-1.027996292187	-0.956747427654823	-0.885498563122648	-1.06602905095435	-0.98979014838387	-0.916315548944068	-0.952039588284546	16.3607186043711	-0.090705941946275	-41.5521906531916	-0.0324672690236704	-0.0312124237589929	-0.033937902988047	-0.0213141719793503	-0.0200728831170638	-0.0227689183023408	-0.0622353875127541	-0.0627048888525502	-0.067525393403549	0.000201943998048935	0.000200271500876348	0.0021137846498858
14	13.6259639633796	0.07	-0.950713300950239	-1.02193407622606	-0.879492525674418	0.0775959827526353	-16.2515821260641	-17.4448935236255	-15.0582707285027	16.06	13.54	18.86	-1.0538329212816	-0.981745875614756	-0.909658829947915	-1.04233744811803	-0.971036745980762	-0.899736043843498	-1.07870754034957	-1.00398471119357	-0.933165856546451	-0.950713300950239	16.5149542730565	0.224518904406655	-41.3782588770815	-0.0324672690236704	-0.0312124237589929	-0.033937902988047	-0.0213141719793503	-0.0200728831170638	-0.0227689183023408	-0.0622353875127541	-0.0627048888525502	-0.067525393403549	0.000201943998048935	0.000200271500876348	0.0021137846498858
14	13.6259639633796	0.07	-0.945429592718569	-1.01731271833266	-0.873546467104482	0.0747299190998219	-15.9371997056108	-17.1315072786996	-14.7428921325221	16.05	13.6	18.88	-1.03522507196283	-0.96305529009934	-0.890885508235849	-1.02394234526651	-0.952559128514851	-0.881175911763191	-1.05773239875523	-0.986741443496089	-0.911682869323838	-0.945429592718569	16.5020121140247	0.0244093486862649	-41.576692579225	-0.0324672690236704	-0.0312124237589929	-0.033937902988047	-0.0213141719793503	-0.0200728831170638	-0.0227689183023408	-0.0622353875127541	-0.0627048888525502	-0.067525393403549	0.000201943998048935	0.000200271500876348	0.0021137846498858
14	13.6259639633796	0.07	-0.944209304090997	-1.01541983741219	-0.872998770769801	0.0763668999198209	-16.0483975660466	-17.2370257016502	-14.8597694304431	16	13.54	18.9	-1.04521252189968	-0.973136919488981	-0.901061317078285	-1.03393033518509	-0.96263272804992	-0.891335120914755	-1.07226635290419	-0.996380665335477	-0.923766644104683	-0.944209304090997	16.5049917140076	-0.0823174257341171	-41.6738029622259	-0.0324672690236704	-0.0312124237589929	-0.033937902988047	-0.0213141719793503	-0.0200728831170638	-0.0227689183023408	-0.0622353875127541	-0.0627048888525502	-0.067525393403549	0.000201943998048935	0.000200271500876348	0.0021137846498858
14	13.6259639633796	0.07	-0.94340995142888	-1.01507297126557	-0.871746931592191	0.076035783874931	-16.049691123865	-17.2412140659993	-14.8581681817307	15.94	13.49	18.88	-1.04890340417248	-0.976414746159762	-0.903926088147044	-1.03768584669837	-0.965972422786563	-0.894258998874759	-1.06997132591786	-0.998836298551909	-0.924548433171274	-0.94340995142888	16.446284832906	-0.0130702955998164	-41.5582024469324	-0.0324672690236704	-0.0312124237589929	-0.033937902988047	-0.0213141719793503	-0.0200728831170638	-0.0227689183023408	-0.0622353875127541	-0.0627048888525502	-0.067525393403549	0.000201943998048935	0.000200271500876348	0.0021137846498858
14	13.6259639633796	0.07	-0.94275673305097	-1.01359871253891	-0.871914753563034	0.0750050728657002	-15.8376574795822	-17.0221504044626	-14.6531645547017	15.99	13.6	18.82	-1.03288479616943	-0.961011107815778	-0.889137419462129	-1.02175695251495	-0.950657599469394	-0.879558246423842	-1.0563202126067	-0.984639855733333	-0.910827037445912	-0.94275673305097	16.4848326386995	-0.0121569943471311	-41.5966274030028	-0.0324672690236704	-0.0312124237589929	-0.033937902988047	-0.0213141719793503	-0.0200728831170638	-0.0227689183023408	-0.0622353875127541	-0.0627048888525502	-0.067525393403549	0.000201943998048935	0.000200271500876348	0.0021137846498858
14	13.6259639633796	0.07	-0.94206395114642	-1.01415868944618	-0.869969212846655	0.0744995140852428	-15.8210522623936	-17.008635717395	-14.6334688073923	16	13.5	18.83	-1.03120627652177	-0.959204998286486	-0.8872037200512	-1.02007051333297	-0.948846760605407	-0.877623007877844	-1.05439487040629	-0.984097317851527	-0.90980977376835	-0.94206395114642	16.4125582706117	-0.0761405926269297	-41.5896224301957	-0.0324672690236704	-0.0312124237589929	-0.033937902988047	-0.0213141719793503	-0.0200728831170638	-0.0227689183023408	-0.0622353875127541	-0.0627048888525502	-0.067525393403549	0.000201943998048935	0.000200271500876348	0.0021137846498858
14	13.6259639633796	0.07	-0.940139842380563	-1.01058843446728	-0.869691250293847	0.0757553640531931	-15.8031405050115	-16.9787073902466	-14.6275736197764	15.98	13.52	18.79	-1.03078374203449	-0.959414632176894	-0.8880455223193	-1.01969476246854	-0.94909342820594	-0.878492093943339	-1.05259758292759	-0.984432885565705	-0.90899548227179	-0.940139842380563	16.443869378462	-0.0269678290426224	-41.5645340493353	-0.0324672690236704	-0.0312124237589929	-0.033937902988047	-0.0213141719793503	-0.0200728831170638	-0.0227689183023408	-0.0622353875127541	-0.0627048888525502	-0.067525393403549	0.000201943998048935	0.000200271500876348	0.0021137846498858
14	13.6259639633796	0.07	-0.937506479388492	-1.00774402911382	-0.867268929663168	0.0765962686641592	-15.9435485390401	-17.1224952137548	-14.7646018643254	16.1	13.53	18.92	-1.03175198895856	-0.960712075597345	-0.889672162236129	-1.02041897106148	-0.950159377600925	-0.879899784140369	-1.05644566789402	-0.984573984631952	-0.913066926465216	-0.937506479388492	16.5286997526516	-0.0499032000214839	-41.65994908023	-0.0324672690236704	-0.0312124237589929	-0.033937902988047	-0.0213141719793503	-0.0200728831170638	-0.0227689183023408	-0.0622353875127541	-0.0627048888525502	-0.067525393403549	0.000201943998048935	0.000200271500876348	0.0021137846498858
14	13.6259639633796	0.07	-0.936039168686738	-1.00647985255675	-0.865598484816723	0.0750636286652788	-15.7659506097779	-16.9445832959872	-14.5873179235686	15.97	13.52	18.93	-1.02898936924361	-0.957414844030021	-0.885840318816428	-1.01792810713052	-0.947122982075638	-0.876317857020757	-1.05551152496661	-0.980586387512298	-0.908425106642143	-0.936039168686738	16.4893139660119	-0.148268850527432	-41.7317963255504	-0.0324672690236704	-0.0312124237589929	-0.033937902988047	-0.0213141719793503	-0.0200728831170638	-0.0227689183023408	-0.0622353875127541	-0.0627048888525502	-0.067525393403549	0.000201943998048935	0.000200271500876348	0.0021137846498858
14	13.6259639633796	0.07	-0.935573065443653	-1.00558460962254	-0.865561521264769	0.0769928981980097	-15.7036468439088	-16.8616103570257	-14.545683330792	15.9	13.41	18.79	-1.02850303833343	-0.957871054418337	-0.887239070503247	-1.01758575328435	-0.947703509013426	-0.877821264742501	-1.0522372782741	-0.982518086353048	-0.909531692216534	-0.935573065443653	16.3680965479184	-0.0486274555712189	-41.507224158892	-0.0324672690236704	-0.0312124237589929	-0.033937902988047	-0.0213141719793503	-0.0200728831170638	-0.0227689183023408	-0.0622353875127541	-0.0627048888525502	-0.067525393403549	0.000201943998048935	0.000200271500876348	0.0021137846498858
14	13.6259639633796	0.07	-0.933771457917445	-1.00374500367097	-0.863797912163916	0.0756435391776451	-15.7468637339893	-16.9191807199426	-14.5745467480359	16.02	13.53	18.96	-1.02439092102423	-0.953411663999242	-0.882432406974251	-1.01328665500209	-0.943076804007432	-0.872866953012779	-1.04853190515414	-0.977869877583099	-0.903230582819592	-0.933771457917445	16.5069781139027	-0.0258043262732071	-41.6169713788392	-0.0324672690236704	-0.0312124237589929	-0.033937902988047	-0.0213141719793503	-0.0200728831170638	-0.0227689183023408	-0.0622353875127541	-0.0627048888525502	-0.067525393403549	0.000201943998048935	0.000200271500876348	0.0021137846498858
14	13.6259639633796	0.07	-0.93358162494264	-1.0034077986953	-0.863755451189977	0.0789460751741278	-15.97490606139	-17.1369772605644	-14.8128348622157	16.05	13.54	19.03	-1.03562583278787	-0.965399273278265	-0.895172713768663	-1.02434085806252	-0.95487954109904	-0.885418224135561	-1.06310994111691	-0.987090771811993	-0.917327144571825	-0.93358162494264	16.5473404034142	-0.0775786264186468	-41.6969391739694	-0.0324672690236704	-0.0312124237589929	-0.033937902988047	-0.0213141719793503	-0.0200728831170638	-0.0227689183023408	-0.0622353875127541	-0.0627048888525502	-0.067525393403549	0.000201943998048935	0.000200271500876348	0.0021137846498858
14	13.6259639633796	0.07	-0.932882846148231	-1.00328160962013	-0.862484082676332	0.0757453889200808	-15.8019651634675	-16.9775283595314	-14.6264019674037	15.93	13.54	18.93	-1.0337064505888	-0.962130233302509	-0.890554016016218	-1.0226771224097	-0.951864601228646	-0.881052080047587	-1.05759050918235	-0.986074107965494	-0.911876041905348	-0.932882846148231	16.4730999381337	0.0395609366621077	-41.5270612721239	-0.0324672690236704	-0.0312124237589929	-0.033937902988047	-0.0213141719793503	-0.0200728831170638	-0.0227689183023408	-0.0622353875127541	-0.0627048888525502	-0.067525393403549	0.000201943998048935	0.000200271500876348	0.0021137846498858
14	13.6259639633796	0.07	-0.932555637002118	-1.0027761194023	-0.862335154601931	0.0757367431757158	-15.7384770407272	-16.9093894376679	-14.5675646437865	15.98	13.5	18.82	-1.02627223831467	-0.955206698609145	-0.884141158903625	-1.01522259910256	-0.944922205860954	-0.874621812619348	-1.05280909159253	-0.979875425435859	-0.905188909534229	-0.932555637002118	16.4530880564323	-0.098234209796201	-41.6367737404356	-0.0324672690236704	-0.0312124237589929	-0.033937902988047	-0.0213141719793503	-0.0200728831170638	-0.0227689183023408	-0.0622353875127541	-0.0627048888525502	-0.067525393403549	0.000201943998048935	0.000200271500876348	0.0021137846498858
14	13.6259639633796	0.07	-0.932139636868258	-1.00258565929089	-0.861693614445626	0.0781765012433069	-16.2023864305312	-17.3872870494202	-15.0174858116421	15.97	13.56	18.92	-1.05570748268473	-0.983763628186702	-0.911819773688674	-1.04435397949256	-0.973183838163283	-0.902013696834004	-1.07826366275549	-1.00684590523326	-0.933455742966733	-0.932139636868258	16.5245780390814	0.0891702566476971	-41.5153100385271	-0.0324672690236704	-0.0312124237589929	-0.033937902988047	-0.0213141719793503	-0.0200728831170638	-0.0227689183023408	-0.0622353875127541	-0.0627048888525502	-0.067525393403549	0.000201943998048935	0.000200271500876348	0.0021137846498858
14	13.6259639633796	0.07	-0.93193584964648	-1.00291214231934	-0.860959556973619	0.0745140184034428	-15.7288269537244	-16.9093634894486	-14.5482904180002	16.01	13.47	18.89	-1.02462861406269	-0.95309360239864	-0.881558590734587	-1.01354696058003	-0.942785620664216	-0.872024280748403	-1.04795183815517	-0.976331597437684	-0.904140245327227	-0.93193584964648	16.4710890309659	0.045854327444888	-41.5131642671248	-0.0324672690236704	-0.0312124237589929	-0.033937902988047	-0.0213141719793503	-0.0200728831170638	-0.0227689183023408	-0.0622353875127541	-0.0627048888525502	-0.067525393403549	0.000201943998048935	0.000200271500876348	0.0021137846498858
14	13.6259639633796	0.07	-0.931470073409613	-1.00218922216688	-0.860750924652347	0.0746761081654747	-15.6872326087066	-16.8632657321427	-14.5111994852704	15.92	13.49	18.77	-1.02701644977777	-0.955392994248025	-0.883769538718277	-1.0160666296435	-0.945206807408641	-0.874346985173778	-1.05372035104795	-0.978733508254517	-0.904751206413296	-0.931470073409613	16.4188768353771	-0.110180719980005	-41.6336926531698	-0.0324672690236704	-0.0312124237589929	-0.033937902988047	-0.0213141719793503	-0.0200728831170638	-0.0227689183023408	-0.0622353875127541	-0.0627048888525502	-0.067525393403549	0.000201943998048935	0.000200271500876348	0.0021137846498858
14	13.6259639633796	0.07	-0.931395185090127	-1.00131124378927	-0.861479126390979	0.0746049375134165	-15.6013813452316	-16.7715811567731	-14.4311815336902	16.12	13.61	18.96	-1.00967604542292	-0.939228142686292	-0.868780239949665	-0.998557524945958	-0.928885392272102	-0.859213259598247	-1.03506914926392	-0.960136247453151	-0.889684698100943	-0.931395185090127	16.5574167242176	0.054048719961827	-41.5796604437028	-0.0324672690236704	-0.0312124237589929	-0.033937902988047	-0.0213141719793503	-0.0200728831170638	-0.0227689183023408	-0.0622353875127541	-0.0627048888525502	-0.067525393403549	0.000201943998048935	0.000200271500876348	0.0021137846498858
14	13.6259639633796	0.07	-0.930723103927981	-1.00063149441814	-0.860814713437821	0.0786896862381045	-15.9888820925694	-17.1540253530489	-14.8237388320899	16.09	13.62	18.93	-1.0345904673902	-0.964318558282764	-0.894046649175333	-1.0232545449181	-0.953752599326393	-0.884250653734688	-1.06152195493196	-2.74357191048848	-0.916379551352691	-0.930723103927981	16.5306673449098	-0.00700640507197122	-41.6286356862554	-0.0324672690236704	-0.0312124237589929	-0.033937902988047	-0.0213141719793503	-0.0200728831170638	-0.0227689183023408	-0.0622353875127541	-0.0627048888525502	-0.067525393403549	0.000201943998048935	0.000200271500876348	0.0021137846498858
14	13.6259639633796	0.07	-0.930430136355267	-1.00030388828255	-0.860556384427986	0.0759021433947679	-15.8002262303932	-16.9743460916875	-14.6261063690988	15.98	13.53	18.89	-1.03016523073954	-0.95890843820728	-0.887651645675019	-1.01907217910299	-0.948582695790094	-0.878093212477198	-1.05437217741692	-0.978321572362868	-0.909209602193898	-0.930430136355267	16.5017900005542	-0.118488449553412	-41.7050944796072	-0.0324672690236704	-0.0312124237589929	-0.033937902988047	-0.0213141719793503	-0.0200728831170638	-0.0227689183023408	-0.0622353875127541	-0.0627048888525502	-0.067525393403549	0.000201943998048935	0.000200271500876348	0.0021137846498858
14	13.6259639633796	0.07	-0.930164895156376	-1.00091874792628	-0.85941104238647	0.0741456966464443	-15.5974665967954	-16.7712813990807	-14.4236517945101	15.99	13.55	18.96	-1.01731183668046	-0.94611061692745	-0.874909397174436	-1.00634114676989	-0.935907760905169	-0.865474375040448	-1.04116216355692	-0.969794971654709	-0.896089106440642	-0.930164895156376	16.481462193232	-0.0337066647590521	-41.6034842678437	-0.0324672690236704	-0.0312124237589929	-0.033937902988047	-0.0213141719793503	-0.0200728831170638	-0.0227689183023408	-0.0622353875127541	-0.0627048888525502	-0.067525393403549	0.000201943998048935	0.000200271500876348	0.0021137846498858
14	13.6259639633796	0.07	-0.930131692452869	-0.999719541674654	-0.860543843231084	0.0785404224922892	-15.8986755903257	-17.0584396422693	-14.7389115383822	15.98	13.47	18.88	-1.0355970408422	-0.965189181421592	-0.894781322000979	-1.02445545336763	-0.954805084837487	-0.885154716307342	-1.06165938404132	-0.988085612266361	-0.916174359500553	-0.930131692452869	16.4725143697455	0.0971271762924834	-41.4597286061593	-0.0324672690236704	-0.0312124237589929	-0.033937902988047	-0.0213141719793503	-0.0200728831170638	-0.0227689183023408	-0.0622353875127541	-0.0627048888525502	-0.067525393403549	0.000201943998048935	0.000200271500876348	0.0021137846498858
14	13.6259639633796	0.07	-0.930007309027729	-1.00022000933944	-0.859794608716016	0.0766023913336626	-15.8417590741327	-17.013128221685	-14.6703899265804	15.97	13.55	18.88	-1.0330658703789	-0.961938358014145	-0.890810845649389	-1.02195817798396	-0.951595440209883	-0.881232702435807	-1.0564899672133	-0.986329402053939	-0.911220300663515	-0.930007309027729	16.4915956033396	0.0681344322865324	-41.513652968916	-0.0324672690236704	-0.0312124237589929	-0.033937902988047	-0.0213141719793503	-0.0200728831170638	-0.0227689183023408	-0.0622353875127541	-0.0627048888525502	-0.067525393403549	0.000201943998048935	0.000200271500876348	0.0021137846498858
14	13.6259639633796	0.07	-0.929233001518998	-0.999527355685174	-0.858938647352821	0.0752565586549563	-15.6369887188509	-16.8043592964291	-14.4696181412726	16.08	13.57	18.97	-1.01404753824008	-0.94360336125449	-0.873159184268897	-1.00295316240338	-0.933279693047869	-0.863606223692356	-1.03909923260381	-0.96564784740933	-0.896254312341797	-0.929233001518998	16.5333620106088	-0.0297628004228251	-41.6510851570909	-0.0324672690236704	-0.0312124237589929	-0.033937902988047	-0.0213141719793503	-0.0200728831170638	-0.0227689183023408	-0.0622353875127541	-0.0627048888525502	-0.067525393403549	0.000201943998048935	0.000200271500876348	0.0021137846498858
14	13.6259639633796	0.07	-0.928986439545514	-0.999698240817443	-0.858274638273585	0.0744587338089705	-15.7188809486135	-16.8991441390682	-14.5386177581588	16.01	13.56	18.89	-1.02404961240233	-0.952528353528416	-0.881007094654503	-1.01297543931062	-0.942227618355062	-0.871479797399502	-1.05015326465754	-0.976526278584131	-0.901493645860043	-0.928986439545514	16.4907182571354	-0.16716341296416	-41.7530024496694	-0.0324672690236704	-0.0312124237589929	-0.033937902988047	-0.0213141719793503	-0.0200728831170638	-0.0227689183023408	-0.0622353875127541	-0.0627048888525502	-0.067525393403549	0.000201943998048935	0.000200271500876348	0.0021137846498858
14	13.6259639633796	0.07	-0.928499358746647	-0.998953271842196	-0.858045445651099	0.0742260884802928	-15.6070319296812	-16.7808793998492	-14.4331844595131	16.07	13.55	18.91	-1.01298206586236	-0.942122463871015	-0.871262861879666	-1.0019099429096	-0.931824852385007	-0.861739761860418	-1.0410680798524	-0.96318669965888	-0.89203063532979	-0.928499358746647	16.5050554565953	0.149257950628045	-41.4437295059814	-0.0324672690236704	-0.0312124237589929	-0.033937902988047	-0.0213141719793503	-0.0200728831170638	-0.0227689183023408	-0.0622353875127541	-0.0627048888525502	-0.067525393403549	0.000201943998048935	0.000200271500876348	0.0021137846498858
14	13.6259639633796	0.07	-0.928222103391633	-0.998557846045324	-0.857886360737942	0.0759673749829958	-15.7359744297945	-16.9047763105749	-14.5671725490142	16.07	13.57	18.86	-1.02033801321311	-0.949791502158177	-0.879244991103242	-1.00918177606807	-0.939406610975836	-0.869631445883604	-1.0455160807088	-0.973011179109763	-0.901124972137529	-0.928222103391633	16.4928480622116	0.169227544688677	-41.4189793586923	-0.0324672690236704	-0.0312124237589929	-0.033937902988047	-0.0213141719793503	-0.0200728831170638	-0.0227689183023408	-0.0622353875127541	-0.0627048888525502	-0.067525393403549	0.000201943998048935	0.000200271500876348	0.0021137846498858
14	13.6259639633796	0.07	-0.927926708265897	-0.997780831066647	-0.858072585465147	0.0743452261011823	-15.4893350306615	-16.6533214701045	-14.3253485912186	15.95	13.47	18.78	-1.01257208682592	-0.941798206663957	-0.871024326501992	-1.00172588997855	-0.93171010639645	-0.861694322814349	-1.03667913813581	-0.962688913313002	-0.893733484050312	-0.927926708265897	16.4280112211597	-0.117733791397521	-41.6393819366078	-0.0324672690236704	-0.0312124237589929	-0.033937902988047	-0.0213141719793503	-0.0200728831170638	-0.0227689183023408	-0.0622353875127541	-0.0627048888525502	-0.067525393403549	0.000201943998048935	0.000200271500876348	0.0021137846498858
14	13.6259639633796	0.07	-0.927781735754758	-0.998137725993696	-0.85742574551582	0.0744115524881118	-15.6007661772602	-16.7725618113179	-14.4289705432025	15.95	13.49	18.85	-1.01969606097254	-0.948456174916062	-0.877216288859589	-1.00876972198011	-0.938293191961406	-0.867816661942704	-1.04646317287116	-0.973308410407804	-0.899784474412799	-0.927781735754758	16.4441459299183	-0.00902481602066365	-41.5419731848561	-0.0324672690236704	-0.0312124237589929	-0.033937902988047	-0.0213141719793503	-0.0200728831170638	-0.0227689183023408	-0.0622353875127541	-0.0627048888525502	-0.067525393403549	0.000201943998048935	0.000200271500876348	0.0021137846498858
14	13.6259639633796	0.07	-0.927690712164271	-0.997723172327462	-0.857658252001079	0.0769419819893448	-15.7797483905807	-16.9437405550092	-14.6157562261521	15.85	13.46	18.77	-1.03649321506728	-0.965288750096588	-0.894084285125895	-1.02558223362759	-0.955127325513061	-0.88467241739853	-1.07066450004409	-0.988760623027473	-0.915050218481153	-0.927690712164271	16.3910835084531	0.0205809365848715	-41.4611870319763	-0.0324672690236704	-0.0312124237589929	-0.033937902988047	-0.0213141719793503	-0.0200728831170638	-0.0227689183023408	-0.0622353875127541	-0.0627048888525502	-0.067525393403549	0.000201943998048935	0.000200271500876348	0.0021137846498858
14	13.6259639633796	0.07	-0.927673037833891	-0.997402144530802	-0.85794393113698	0.0777252329461865	-15.8565923364953	-17.0198506793463	-14.6933339936443	16.02	13.48	19.02	-1.03077283753032	-0.960322448426944	-0.889872059323566	-1.01960806785938	-0.949920758979818	-0.880233450100258	-1.05509499958828	-0.984381301910122	-0.911562386070565	-0.927673037833891	16.5128320006183	0.0458986812289012	-41.5470202795716	-0.0324672690236704	-0.0312124237589929	-0.033937902988047	-0.0213141719793503	-0.0200728831170638	-0.0227689183023408	-0.0622353875127541	-0.0627048888525502	-0.067525393403549	0.000201943998048935	0.000200271500876348	0.0021137846498858
14	13.6259639633796	0.07	-0.927201707739243	-0.996881313839062	-0.857522101639425	0.076328837124717	-15.8250894075201	-16.9974945367848	-14.6526842782555	16.02	13.54	18.98	-1.02937422495947	-0.958372959528054	-0.887371694096638	-1.01822325319278	-0.947991127970071	-0.877759002747365	-1.05434207157767	-0.980577655577421	-0.909649426227336	-0.927201707739243	16.535297518229	-0.0534754720281239	-41.6762507751109	-0.0324672690236704	-0.0312124237589929	-0.033937902988047	-0.0213141719793503	-0.0200728831170638	-0.0227689183023408	-0.0622353875127541	-0.0627048888525502	-0.067525393403549	0.000201943998048935	0.000200271500876348	0.0021137846498858
14	13.6259639633796	0.07	-0.926777860045991	-0.996708807785189	-0.856846912306794	0.0758624425769713	-15.7701514684569	-16.9423682430439	-14.5979346938699	16.07	13.52	18.99	-1.02251437862047	-0.951768158866481	-0.881021939112497	-1.01133155360486	-0.941359056560864	-0.871386559516865	-1.04556279738944	-0.974833798394864	-0.899536799358804	-0.926777860045991	16.5551805121021	0.0121959006010414	-41.6187726372038	-0.0324672690236704	-0.0312124237589929	-0.033937902988047	-0.0213141719793503	-0.0200728831170638	-0.0227689183023408	-0.0622353875127541	-0.0627048888525502	-0.067525393403549	0.000201943998048935	0.000200271500876348	0.0021137846498858
14	13.6259639633796	0.07	-0.926629133084679	-0.997234274595434	-0.856023991573925	0.0756583476855515	-15.7606006764144	-16.9338161139404	-14.5873852388883	15.93	13.44	18.81	-1.0310566286142	-0.959622549874087	-0.888188471133977	-1.02005592840431	-0.949384004586808	-0.87871208076931	-1.05915168612441	-0.981555702866087	-0.909724278927254	-0.926629133084679	16.4150727614613	-0.142085254793902	-41.6569783110519	-0.0324672690236704	-0.0312124237589929	-0.033937902988047	-0.0213141719793503	-0.0200728831170638	-0.0227689183023408	-0.0622353875127541	-0.0627048888525502	-0.067525393403549	0.000201943998048935	0.000200271500876348	0.0021137846498858
14	13.6259639633796	0.07	-0.926558340041656	-0.99665891039705	-0.856457769686263	0.073769163241298	-15.50240175524	-16.6722737504849	-14.3325297599952	16	13.45	18.79	-1.01053537787391	-0.939627410762082	-0.86871944365025	-0.999614422503563	-0.929472764777018	-0.859331107050474	-1.0367440897754	-0.962038367241182	-0.888102203810064	-0.926558340041656	16.4454651480068	-0.290151290984405	-41.8271818252761	-0.0324672690236704	-0.0312124237589929	-0.033937902988047	-0.0213141719793503	-0.0200728831170638	-0.0227689183023408	-0.0622353875127541	-0.0627048888525502	-0.067525393403549	0.000201943998048935	0.000200271500876348	0.0021137846498858
14	13.6259639633796	0.07	-0.925695506880203	-0.995507843168465	-0.85588317059194	0.0759751640530113	-15.6731985972835	-16.837273171402	-14.5091240231651	16.08	13.65	19.02	-1.01567293456146	-0.945452595038113	-0.875232255514762	-1.00454990535649	-0.935098576073265	-0.865647246790044	-1.0389041578855	-0.968966800691961	-0.897092675300996	-0.925695506880203	16.5556623749768	0.1645276854408	-41.4729664852143	-0.0324672690236704	-0.0312124237589929	-0.033937902988047	-0.0213141719793503	-0.0200728831170638	-0.0227689183023408	-0.0622353875127541	-0.0627048888525502	-0.067525393403549	0.000201943998048935	0.000200271500876348	0.0021137846498858
14	13.6259639633796	0.07	-0.925674860841111	-0.994982018418415	-0.856367703263806	0.0751887203080724	-15.6140897255047	-16.7803193011167	-14.4478601498926	15.99	13.49	19.06	-1.0177571980747	-0.947023231462527	-0.876289264850356	-1.00677858853419	-0.936807633573675	-0.866836678613158	-1.04350183973157	-0.968666343117943	-0.899657103515273	-0.925674860841111	16.5389516163144	-0.0599562012668241	-41.665490939895	-0.0324672690236704	-0.0312124237589929	-0.033937902988047	-0.0213141719793503	-0.0200728831170638	-0.0227689183023408	-0.0622353875127541	-0.0627048888525502	-0.067525393403549	0.000201943998048935	0.000200271500876348	0.0021137846498858
14	13.6259639633796	0.07	-0.925580044228254	-0.995188768398664	-0.855971320057845	0.0761834635063381	-15.7324323737734	-16.8991763059433	-14.5656884416035	16.02	13.51	18.99	-1.0234436913769	-0.952783636992382	-0.882123582607862	-1.01235767932569	-0.942463019482219	-0.872568359638743	-1.04617128400214	-0.973297188337887	-0.905031901252947	-0.925580044228254	16.5275279305454	-0.114073841820332	-41.7271680846349	-0.0324672690236704	-0.0312124237589929	-0.033937902988047	-0.0213141719793503	-0.0200728831170638	-0.0227689183023408	-0.0622353875127541	-0.0627048888525502	-0.067525393403549	0.000201943998048935	0.000200271500876348	0.0021137846498858
14	13.6259639633796	0.07	-0.92552115640999	-0.99627905409846	-0.854763258721519	0.0735127757496951	-15.6657652305688	-16.8501889294142	-14.4813415317234	16.06	13.53	18.83	-1.01776278930615	-0.946222798122255	-0.874682806938364	-1.00665641916545	-0.935897110504341	-0.865137801843233	-1.04370147425437	-0.970254030184702	-0.894968084973391	-0.92552115640999	16.5106422661858	0.0286757520575409	-41.5759427118342	-0.0324672690236704	-0.0312124237589929	-0.033937902988047	-0.0213141719793503	-0.0200728831170638	-0.0227689183023408	-0.0622353875127541	-0.0627048888525502	-0.067525393403549	0.000201943998048935	0.000200271500876348	0.0021137846498858
14	13.6259639633796	0.07	-0.925440892676444	-0.994816535211282	-0.856065250141605	0.0762757449655714	-15.6744405284108	-16.8361222632762	-14.5127587935455	16.07	13.49	18.9	-1.01643359770086	-0.946300325520476	-0.876167053340092	-1.00532727048022	-0.935960327818707	-0.866593385157193	-1.04053744728997	-0.963969176926127	-0.898532836500897	-0.925440892676444	16.5191012497794	-0.0955565977091994	-41.6957472667474	-0.0324672690236704	-0.0312124237589929	-0.033937902988047	-0.0213141719793503	-0.0200728831170638	-0.0227689183023408	-0.0622353875127541	-0.0627048888525502	-0.067525393403549	0.000201943998048935	0.000200271500876348	0.0021137846498858
14	13.6259639633796	0.07	-0.925254118477932	-0.994827316927689	-0.855680920028175	0.0771199749362271	-15.8524526088538	-17.0203449612798	-14.6845602564279	15.94	13.57	18.88	-1.03562120784459	-0.96455954068077	-0.893497873516954	-1.02455040435014	-0.954248387285418	-0.883946370220691	-1.06118385571781	-0.988931010744703	-0.914689030265604	-0.925254118477932	16.4930357330175	-0.0526854507536286	-41.6301169776289	-0.0324672690236704	-0.0312124237589929	-0.033937902988047	-0.0213141719793503	-0.0200728831170638	-0.0227689183023408	-0.0622353875127541	-0.0627048888525502	-0.067525393403549	0.000201943998048935	0.000200271500876348	0.0021137846498858
14	13.6259639633796	0.07	-0.925111902643124	-0.994688213141993	-0.855535592144256	0.0756779078016095	-15.6403526750637	-16.8044540916803	-14.4762512584472	16	13.58	19.06	-1.01861939872664	-0.948056185034512	-0.877492971342385	-1.00761326929113	-0.937812487439836	-0.868011705588544	-1.04316883748183	-0.969583240854724	-0.900366043426939	-0.925111902643124	16.5490990727373	0.264860522541374	-41.3699781564858	-0.0324672690236704	-0.0312124237589929	-0.033937902988047	-0.0213141719793503	-0.0200728831170638	-0.0227689183023408	-0.0622353875127541	-0.0627048888525502	-0.067525393403549	0.000201943998048935	0.000200271500876348	0.0021137846498858
14	13.6259639633796	0.07	-0.924613327926469	-0.994528114416908	-0.854698541436029	0.0740961521580676	-15.4232647205639	-16.584388708515	-14.2621407326128	15.96	13.52	18.92	-1.00776635325326	-0.937209535779997	-0.866652718306732	-0.996952978488741	-0.927153238593099	-0.857353498697456	-1.03353579555061	-0.962090821112276	-0.887033653852128	-0.924613327926469	16.4624176292011	0.0745682255361032	-41.4772847166533	-0.0324672690236704	-0.0312124237589929	-0.033937902988047	-0.0213141719793503	-0.0200728831170638	-0.0227689183023408	-0.0622353875127541	-0.0627048888525502	-0.067525393403549	0.000201943998048935	0.000200271500876348	0.0021137846498858
14	13.6259639633796	0.07	-0.924441209034612	-0.993848237077331	-0.855034180991892	0.0775324210447385	-15.757569908505	-16.9151213318841	-14.6000184851259	15.97	13.48	19	-1.02703122159545	-0.956748459261859	-0.886465696928271	-1.01598588153498	-0.946458984255973	-0.876932086976961	-1.05266012483413	-0.982430288373828	-0.907087390622916	-0.924441209034612	16.5019583460047	-0.141953885725638	-41.7259474563206	-0.0324672690236704	-0.0312124237589929	-0.033937902988047	-0.0213141719793503	-0.0200728831170638	-0.0227689183023408	-0.0622353875127541	-0.0627048888525502	-0.067525393403549	0.000201943998048935	0.000200271500876348	0.0021137846498858
14	13.6259639633796	0.07	-0.924397395207777	-0.993766407253771	-0.855028383161782	0.0769148829261511	-15.5990141661729	-16.749894060609	-14.4481342717368	15.96	13.46	18.9	-1.01773413914811	-0.947805950086825	-0.877877761025539	-1.00681109841171	-0.937633428005895	-0.868455757600078	-1.04333776395339	-0.969565945325965	-0.893113280085368	-0.924397395207777	16.4361620754046	0.154638395156353	-41.3649302567308	-0.0324672690236704	-0.0312124237589929	-0.033937902988047	-0.0213141719793503	-0.0200728831170638	-0.0227689183023408	-0.0622353875127541	-0.0627048888525502	-0.067525393403549	0.000201943998048935	0.000200271500876348	0.0021137846498858
14	13.6259639633796	0.07	-0.924142154209171	-0.994306442882224	-0.853977865536119	0.0745699195498154	-15.6576097502459	-16.8323249847958	-14.482894515696	15.98	13.54	18.85	-1.02153916824168	-0.950246722028401	-0.878954275815124	-1.01053879577332	-0.940014057237744	-0.869489318702163	-1.04718531856267	-0.973969628040178	-0.902415033911871	-0.924142154209171	16.4800347921288	0.0162797841967543	-41.5461633297669	-0.0324672690236704	-0.0312124237589929	-0.033937902988047	-0.0213141719793503	-0.0200728831170638	-0.0227689183023408	-0.0622353875127541	-0.0627048888525502	-0.067525393403549	0.000201943998048935	0.000200271500876348	0.0021137846498858
14	13.6259639633796	0.07	-0.923999618363529	-0.993727172680114	-0.854272064046945	0.0745170974278221	-15.5164993221906	-16.6810734823026	-14.3519251620787	15.97	13.48	18.96	-1.01339706156486	-0.942647656073424	-0.87189825058199	-1.00251584951117	-0.932526106064375	-0.862536362617586	-1.0371621481452	-0.96590313187835	-0.894012095347263	-0.923999618363529	16.4855146397446	-0.281118815877548	-41.8488929030301	-0.0324672690236704	-0.0312124237589929	-0.033937902988047	-0.0213141719793503	-0.0200728831170638	-0.0227689183023408	-0.0622353875127541	-0.0627048888525502	-0.067525393403549	0.000201943998048935	0.000200271500876348	0.0021137846498858
14	13.6259639633796	0.07	-0.923950655255935	-0.993294388639737	-0.854606921872133	0.0775279308734357	-15.8602208556808	-17.0253495942292	-14.6950921171324	16.03	13.48	19.02	-1.03031111581526	-0.959801838808159	-0.889292561801057	-1.01912732028468	-0.949383405627797	-0.879639490970913	-1.05437383096336	-0.985333409108487	-0.912183771669344	-0.923950655255935	16.5267391259315	-0.125449147928681	-41.7297905448435	-0.0324672690236704	-0.0312124237589929	-0.033937902988047	-0.0213141719793503	-0.0200728831170638	-0.0227689183023408	-0.0622353875127541	-0.0627048888525502	-0.067525393403549	0.000201943998048935	0.000200271500876348	0.0021137846498858
14	13.6259639633796	0.07	-0.923863410270614	-0.993486588407964	-0.854240232133263	0.0757880941541831	-15.713188334505	-16.8817907245423	-14.5445859444677	16.12	13.56	19	-1.01590535416198	-0.945581687419717	-0.87525802067745	-1.00470604960978	-0.935157628472678	-0.865609207335573	-1.04015643743407	-0.969409879228573	-0.89655898304742	-0.923863410270614	16.5818284897613	0.0157370794310039	-41.6370357607856	-0.0324672690236704	-0.0312124237589929	-0.033937902988047	-0.0213141719793503	-0.0200728831170638	-0.0227689183023408	-0.0622353875127541	-0.0627048888525502	-0.067525393403549	0.000201943998048935	0.000200271500876348	0.0021137846498858
14	13.6259639633796	0.07	-0.923736734806426	-0.993864631163451	-0.853608838449402	0.0753877751637074	-15.6928203341651	-16.8632559338662	-14.522384734464	15.97	13.48	18.87	-1.0239040136441	-0.95283744660949	-0.881770879574881	-1.01289296962679	-0.942590651083592	-0.872288332540394	-1.04952992491262	-0.975896777094211	-0.904452798194377	-0.923736734806426	16.4616277898464	0.19404492843057	-41.3551209724694	-0.0324672690236704	-0.0312124237589929	-0.033937902988047	-0.0213141719793503	-0.0200728831170638	-0.0227689183023408	-0.0622353875127541	-0.0627048888525502	-0.067525393403549	0.000201943998048935	0.000200271500876348	0.0021137846498858
14	13.6259639633796	0.07	-0.923554157014952	-0.993294776919934	-0.85381353710997	0.0757866403482193	-15.6685023654231	-16.8337935173458	-14.5032112135003	16.01	13.55	18.92	-1.0200546693398	-0.949443093913603	-0.878831518487403	-1.00902264311751	-0.939174741222851	-0.86932683932819	-1.03975266324787	-0.973961086513555	-0.899172182623336	-0.923554157014952	16.4943473942399	-0.0249903727117873	-41.6034670537376	-0.0324672690236704	-0.0312124237589929	-0.033937902988047	-0.0213141719793503	-0.0200728831170638	-0.0227689183023408	-0.0622353875127541	-0.0627048888525502	-0.067525393403549	0.000201943998048935	0.000200271500876348	0.0021137846498858
14	13.6259639633796	0.07	-0.923378117296705	-0.992660691626366	-0.854095542967045	0.076750324851798	-15.7038058210153	-16.8637619260254	-14.5438497160052	16.03	13.57	18.96	-1.02021650189495	-0.95004198419266	-0.879867466490368	-1.0091327331935	-0.93972060084912	-0.870308468504744	-1.0441257647434	-0.972604462798603	-0.901553598160608	-0.923378117296705	16.5168175641711	0.0638965410814995	-41.5351683296441	-0.0324672690236704	-0.0312124237589929	-0.033937902988047	-0.0213141719793503	-0.0200728831170638	-0.0227689183023408	-0.0622353875127541	-0.0627048888525502	-0.067525393403549	0.000201943998048935	0.000200271500876348	0.0021137846498858
14	13.6259639633796	0.07	-0.923218510319865	-0.993027989574308	-0.853409031065421	0.0755615149188938	-15.6616075812728	-16.8282618818455	-14.4949532807	16.01	13.5	18.98	-1.01950934570572	-0.948829737140514	-0.878150128575306	-1.00847685732524	-0.938562098992667	-0.868647340660089	-1.04626672180881	-0.971459486719665	-0.899599497999436	-0.923218510319865	16.5035032317011	-0.0612647475562635	-41.6467413845067	-0.0324672690236704	-0.0312124237589929	-0.033937902988047	-0.0213141719793503	-0.0200728831170638	-0.0227689183023408	-0.0622353875127541	-0.0627048888525502	-0.067525393403549	0.000201943998048935	0.000200271500876348	0.0021137846498858
14	13.6259639633796	0.07	-0.923202359858704	-0.992520337010973	-0.853884382706436	0.0758149170337274	-15.5341409222696	-16.6892062662959	-14.3790755782434	15.97	13.51	18.92	-1.01366173003434	-0.943505875031645	-0.873350020028946	-1.00277071433164	-0.933368630035508	-0.86396654573938	-1.03919405283182	-0.968097804495643	-0.894909984388367	-0.923202359858704	16.4663593953346	0.0798122626454998	-41.477317039046	-0.0324672690236704	-0.0312124237589929	-0.033937902988047	-0.0213141719793503	-0.0200728831170638	-0.0227689183023408	-0.0622353875127541	-0.0627048888525502	-0.067525393403549	0.000201943998048935	0.000200271500876348	0.0021137846498858
14	13.6259639633796	0.07	-0.922858175312162	-0.992474425385543	-0.853241925238781	0.0760299257402736	-15.5998690120216	-16.7580456200732	-14.4416924039701	15.9	13.47	18.91	-1.02239681226934	-0.951737255721865	-0.881077699174386	-1.01155077256241	-0.941640803989771	-0.871730835417128	-1.04869785215883	-0.976852375026856	-0.902707689493506	-0.922858175312162	16.4379334168809	0.0790945235203928	-41.4422077129658	-0.0324672690236704	-0.0312124237589929	-0.033937902988047	-0.0213141719793503	-0.0200728831170638	-0.0227689183023408	-0.0622353875127541	-0.0627048888525502	-0.067525393403549	0.000201943998048935	0.000200271500876348	0.0021137846498858
14	13.6259639633796	0.07	-0.922741284361541	-0.992997054620979	-0.852485514102102	0.0746444728851997	-15.7703306847515	-16.9528641823147	-14.5877971871883	16.03	13.58	18.95	-1.02567490125243	-0.954129767917021	-0.882584634581608	-1.01453388487573	-0.943765884237229	-0.872997883598726	-1.05175462993685	-0.977298086683671	-0.904553551122519	-0.922741284361541	16.524609571537	0.295285833628095	-41.3134351180399	-0.0324672690236704	-0.0312124237589929	-0.033937902988047	-0.0213141719793503	-0.0200728831170638	-0.0227689183023408	-0.0622353875127541	-0.0627048888525502	-0.067525393403549	0.000201943998048935	0.000200271500876348	0.0021137846498858
14	13.6259639633796	0.07	-0.922623126052783	-0.993029196772429	-0.852217055333136	0.0740400128309374	-15.5299283988098	-16.6995610642136	-14.360295733406	15.95	13.48	18.9	-1.01519354588473	-0.944089669057786	-0.872985792230843	-1.00431349654005	-0.93397165537775	-0.863629814215445	-1.0401310864358	-0.967110974920125	-0.893346158446583	-0.922623126052783	16.4496384853317	0.332635182950625	-41.2085025279188	-0.0324672690236704	-0.0312124237589929	-0.033937902988047	-0.0213141719793503	-0.0200728831170638	-0.0227689183023408	-0.0622353875127541	-0.0627048888525502	-0.067525393403549	0.000201943998048935	0.000200271500876348	0.0021137846498858
14	13.6259639633796	0.07	-0.922502301605777	-0.992629618229199	-0.852374984982355	0.0749662676742441	-15.6175990005343	-16.785960603497	-14.4492373975716	15.94	13.47	18.87	-1.0214130094882	-0.950319089441466	-0.879225169394736	-1.0104957084287	-0.940161670742423	-0.869827633056148	-1.04770766162397	-0.974371795053332	-0.899784303927471	-0.922502301605777	16.4385137195014	-0.153300576015584	-41.6887057622042	-0.0324672690236704	-0.0312124237589929	-0.033937902988047	-0.0213141719793503	-0.0200728831170638	-0.0227689183023408	-0.0622353875127541	-0.0627048888525502	-0.067525393403549	0.000201943998048935	0.000200271500876348	0.0021137846498858
14	13.6259639633796	0.07	-0.922430592070948	-0.99244311826917	-0.852418065872726	0.0730621107786425	-15.4825186535831	-16.6569780033907	-14.3080593037754	16.01	13.57	18.88	-1.00930684206633	-0.938142081132603	-0.866977320198876	-0.998390038607416	-0.927995005645337	-0.857599972683258	-1.03284156733368	-0.960167834867521	-0.889019260643485	-0.922430592070948	16.4922605549538	-0.261536174528084	-41.846760723706	-0.0324672690236704	-0.0312124237589929	-0.033937902988047	-0.0213141719793503	-0.0200728831170638	-0.0227689183023408	-0.0622353875127541	-0.0627048888525502	-0.067525393403549	0.000201943998048935	0.000200271500876348	0.0021137846498858
14	13.6259639633796	0.07	-0.922376797192901	-0.991737371167731	-0.85301622321807	0.076241222886143	-15.6265381713005	-16.7849535305623	-14.4681228120388	16.03	13.55	18.97	-1.0158272280292	-0.94571980347407	-0.875612378918936	-1.00480258654183	-0.935456028795532	-0.866109471049238	-1.04151451739077	-0.970433699129079	-0.89572194827372	-0.922376797192901	16.5320352818449	-0.0100879518393956	-41.6208111403087	-0.0324672690236704	-0.0312124237589929	-0.033937902988047	-0.0213141719793503	-0.0200728831170638	-0.0227689183023408	-0.0622353875127541	-0.0627048888525502	-0.067525393403549	0.000201943998048935	0.000200271500876348	0.0021137846498858
14	13.6259639633796	0.07	-0.921554299508138	-0.991313281043192	-0.851795317973083	0.0755623052293588	-15.6668855752846	-16.8339264387785	-14.4998447117908	16.02	13.56	18.95	-1.0195510762289	-0.948868946738457	-0.878186817248016	-1.00850901535043	-0.93859239569569	-0.868675776040951	-1.04509467584384	-0.969930566993877	-0.900332780547426	-0.921554299508138	16.5269708340673	0.0892806832867707	-41.5210320593149	-0.0324672690236704	-0.0312124237589929	-0.033937902988047	-0.0213141719793503	-0.0200728831170638	-0.0227689183023408	-0.0622353875127541	-0.0627048888525502	-0.067525393403549	0.000201943998048935	0.000200271500876348	0.0021137846498858
14	13.6259639633796	0.07	-0.921390808936233	-0.991632991350194	-0.851148626522272	0.0745928408626592	-15.6043527143778	-16.77487794666	-14.4338274820956	15.92	13.49	18.9	-1.02190806920925	-0.950600892853884	-0.879293716498519	-1.01102107446535	-0.940473575890768	-0.869926077316188	-1.04617518083454	-0.973308511362004	-0.89700529622391	-0.921390808936233	16.4641068170314	-0.130887438491219	-41.6776254073795	-0.0324672690236704	-0.0312124237589929	-0.033937902988047	-0.0213141719793503	-0.0200728831170638	-0.0227689183023408	-0.0622353875127541	-0.0627048888525502	-0.067525393403549	0.000201943998048935	0.000200271500876348	0.0021137846498858
14	13.6259639633796	0.07	-0.921310923831466	-0.990421745360537	-0.852200102302395	0.0774601989692621	-15.686485378994	-16.8393971380807	-14.5335736199073	15.95	13.54	18.99	-1.0238014687751	-0.953706753231404	-0.883612037687711	-1.01283241871614	-0.943488700770242	-0.874144982824342	-1.04783126871488	-0.978077633247047	-0.906281917554002	-0.921310923831466	16.5223939086016	0.0247626750437931	-41.5718748969327	-0.0324672690236704	-0.0312124237589929	-0.033937902988047	-0.0213141719793503	-0.0200728831170638	-0.0227689183023408	-0.0622353875127541	-0.0627048888525502	-0.067525393403549	0.000201943998048935	0.000200271500876348	0.0021137846498858
14	13.6259639633796	0.07	-0.921193829926861	-0.990115791292926	-0.852271868560796	0.0769225064213507	-15.6051367104977	-16.7564065127398	-14.4538669082555	16.02	13.44	18.94	-1.01438738463569	-0.944692634581821	-0.874997884527947	-1.00338707407839	-0.934448114077128	-0.86550915407587	-1.03788433302698	-0.969505758642207	-0.896299235441294	-0.921193829926861	16.4812514481274	0.159122594017221	-41.3973184969258	-0.0324672690236704	-0.0312124237589929	-0.033937902988047	-0.0213141719793503	-0.0200728831170638	-0.0227689183023408	-0.0622353875127541	-0.0627048888525502	-0.067525393403549	0.000201943998048935	0.000200271500876348	0.0021137846498858
14	13.6259639633796	0.07	-0.92110794265767	-0.990431288208177	-0.851784597107164	0.0756324844449612	-15.4999576553355	-16.6539842935629	-14.3459310171082	15.99	13.47	18.9	-1.01013129462746	-0.940134926097332	-0.870138557567205	-0.999236053662319	-0.929994663525474	-0.860753273388628	-1.03479601716912	-0.963929422766328	-0.89123975094659	-0.92110794265767	16.4647974267341	-0.166156542811572	-41.7209744185612	-0.0324672690236704	-0.0312124237589929	-0.033937902988047	-0.0213141719793503	-0.0200728831170638	-0.0227689183023408	-0.0622353875127541	-0.0627048888525502	-0.067525393403549	0.000201943998048935	0.000200271500876348	0.0021137846498858
14	13.6259639633796	0.07	-0.920993062755555	-0.991045854113817	-0.850940271397293	0.0751629451995299	-15.6710056734905	-16.8417033383628	-14.5003080086182	15.95	13.58	18.88	-1.02408062369108	-0.952894902703753	-0.881709181716422	-1.01311280413886	-0.942689476389347	-0.872266148639835	-1.04929313716107	-0.976594192040986	-0.903126940314093	-0.920993062755555	16.49044573343	0.026332560339695	-41.5527941608578	-0.0324672690236704	-0.0312124237589929	-0.033937902988047	-0.0213141719793503	-0.0200728831170638	-0.0227689183023408	-0.0622353875127541	-0.0627048888525502	-0.067525393403549	0.000201943998048935	0.000200271500876348	0.0021137846498858
14	13.6259639633796	0.07	-0.920952136535151	-0.991186928476159	-0.850717344594143	0.0759245874490177	-15.7575900179941	-16.9283542657871	-14.5868257702011	15.99	13.55	18.88	-1.02664806011962	-0.955645124749627	-0.884642189379631	-1.01557088612148	-0.945334047625399	-0.875097209129323	-1.05247009637248	-0.978654916435573	-0.905390375215841	-0.920952136535151	16.4727093503573	-0.0750940571812352	-41.6396524248398	-0.0324672690236704	-0.0312124237589929	-0.033937902988047	-0.0213141719793503	-0.0200728831170638	-0.0227689183023408	-0.0622353875127541	-0.0627048888525502	-0.067525393403549	0.000201943998048935	0.000200271500876348	0.0021137846498858
14	13.6259639633796	0.07	-0.920948357409501	-0.990326277645524	-0.851570437173477	0.0752465077023444	-15.5245196066771	-16.6835775665275	-14.3654616468267	15.91	13.51	18.86	-1.01678306849373	-0.94614411205412	-0.875505155614512	-1.00596397961219	-0.936076657588915	-0.866189335565635	-1.04060605821995	-0.967559394316632	-0.895590430485628	-0.920948357409501	16.4500540683183	0.106684850609646	-41.4342594179803	-0.0324672690236704	-0.0312124237589929	-0.033937902988047	-0.0213141719793503	-0.0200728831170638	-0.0227689183023408	-0.0622353875127541	-0.0627048888525502	-0.067525393403549	0.000201943998048935	0.000200271500876348	0.0021137846498858
14	13.6259639633796	0.07	-0.92094698741195	-0.990498626052113	-0.851395348771788	0.0759467089705045	-15.5656268817877	-16.7219462851071	-14.4093074784683	15.99	13.51	18.9	-1.01423057960545	-0.944096728040449	-0.873962876475447	-1.00329043045904	-0.933913088125528	-0.864535745792019	-1.0398269425653	-0.966938463242902	-0.895040349696069	-0.92094698741195	16.4623061555835	-0.165707827738265	-41.7166776219987	-0.0324672690236704	-0.0312124237589929	-0.033937902988047	-0.0213141719793503	-0.0200728831170638	-0.0227689183023408	-0.0622353875127541	-0.0627048888525502	-0.067525393403549	0.000201943998048935	0.000200271500876348	0.0021137846498858
14	13.6259639633796	0.07	-0.920892287924	-0.991946874049926	-0.849837701798074	0.0736428245986073	-15.6646945326318	-16.8479080277162	-14.4814810375475	15.89	13.49	18.82	-1.02825649454676	-0.956042961640817	-0.883829428734869	-1.01735979825667	-0.945911530574222	-0.87446326289177	-1.05325397344135	-0.978599413509135	-0.906686260730023	-0.920892287924	16.4329082294011	-0.110176445707769	-41.6274984659172	-0.0324672690236704	-0.0312124237589929	-0.033937902988047	-0.0213141719793503	-0.0200728831170638	-0.0227689183023408	-0.0622353875127541	-0.0627048888525502	-0.067525393403549	0.000201943998048935	0.000200271500876348	0.0021137846498858
14	13.6259639633796	0.07	-0.920762912405839	-0.990573925864493	-0.850951898947185	0.0769347082727821	-15.917001707404	-17.0911784820454	-14.7428249327626	16.06	13.6	19.02	-1.03211669998482	-0.961209508937997	-0.890302317891175	-1.02084759826622	-0.950714602955689	-0.880581607645161	-1.05730551918447	-0.984558369931664	-0.909889847038384	-0.920762912405839	16.577705182668	0.081629293957816	-41.5723898455988	-0.0324672690236704	-0.0312124237589929	-0.033937902988047	-0.0213141719793503	-0.0200728831170638	-0.0227689183023408	-0.0622353875127541	-0.0627048888525502	-0.067525393403549	0.000201943998048935	0.000200271500876348	0.0021137846498858
14	13.6259639633796	0.07	-0.920525850195595	-0.989540788564766	-0.851510911826424	0.0775681585661337	-15.755500754171	-16.9126111112118	-14.5983903971302	16.04	13.51	18.91	-1.02311671700801	-0.953118125901827	-0.883119534795649	-1.01199977661664	-0.942761773380712	-0.873523770144784	-1.04477665065091	-0.975046253430999	-0.905954806139866	-0.920525850195595	16.5372634776896	0.103972386551088	-41.5075351419493	-0.0324672690236704	-0.0312124237589929	-0.033937902988047	-0.0213141719793503	-0.0200728831170638	-0.0227689183023408	-0.0622353875127541	-0.0627048888525502	-0.067525393403549	0.000201943998048935	0.000200271500876348	0.0021137846498858
14	13.6259639633796	0.07	-0.920516875828187	-0.990029046257327	-0.851004705399048	0.0767745726107123	-15.7178048816756	-16.8785964262874	-14.5570133370639	15.98	13.52	18.93	-1.02473310576395	-0.954259146045237	-0.883785186326528	-1.0137100410064	-0.943994170410931	-0.874278299815459	-1.04983237960682	-0.978143663299044	-0.905470140917687	-0.920516875828187	16.4806678781645	0.0641459730941043	-41.504654325004	-0.0324672690236704	-0.0312124237589929	-0.033937902988047	-0.0213141719793503	-0.0200728831170638	-0.0227689183023408	-0.0622353875127541	-0.0627048888525502	-0.067525393403549	0.000201943998048935	0.000200271500876348	0.0021137846498858
14	13.6259639633796	0.07	-0.920387318966945	-0.989707529823202	-0.851067108110688	0.0779749685256367	-15.7586668446222	-16.9127321731822	-14.6046015160622	16.02	13.54	18.92	-1.02412412074103	-0.954241494575916	-0.8843588684108	-1.01302648683417	-0.943901124154917	-0.874775761475666	-1.05125520736837	-0.97696404720625	-0.9042610857343	-0.920387318966945	16.5010621126263	-0.0676656432748744	-41.6539320546761	-0.0324672690236704	-0.0312124237589929	-0.033937902988047	-0.0213141719793503	-0.0200728831170638	-0.0227689183023408	-0.0622353875127541	-0.0627048888525502	-0.067525393403549	0.000201943998048935	0.000200271500876348	0.0021137846498858
14	13.6259639633796	0.07	-0.920199724783904	-0.989202765882801	-0.851196683685007	0.0772774530203647	-15.7725827176718	-16.9333072088257	-14.611858226518	16.05	13.54	19.03	-1.02368222221509	-0.953512053338423	-0.883341884461753	-1.01253840552186	-0.943132109927664	-0.87372581433347	-1.04811658362898	-0.974239523276179	-0.90325813504802	-0.920199724783904	16.5691439318698	0.095502665845589	-41.5436433880961	-0.0324672690236704	-0.0312124237589929	-0.033937902988047	-0.0213141719793503	-0.0200728831170638	-0.0227689183023408	-0.0622353875127541	-0.0627048888525502	-0.067525393403549	0.000201943998048935	0.000200271500876348	0.0021137846498858
14	13.6259639633796	0.07	-0.920092065299406	-0.990131425829514	-0.850052704769298	0.072458941072021	-15.3557268669212	-16.5257868510917	-14.1856668827506	15.92	13.5	18.83	-1.00651400080201	-0.935250721996738	-0.863987443191466	-0.995784321888733	-0.925280726604285	-0.854777131319838	-1.03088054403438	-0.96092121589841	-0.885198762656862	-0.920092065299406	16.4455390850071	0.0963447126618737	-41.4470408534842	-0.0324672690236704	-0.0312124237589929	-0.033937902988047	-0.0213141719793503	-0.0200728831170638	-0.0227689183023408	-0.0622353875127541	-0.0627048888525502	-0.067525393403549	0.000201943998048935	0.000200271500876348	0.0021137846498858
14	13.6259639633796	0.07	-0.919869359240277	-0.988969915045576	-0.850768803434979	0.0752371808437715	-15.500087755021	-16.6573991998367	-14.3427763102053	16.06	13.52	18.97	-1.00642199867878	-0.93649849601117	-0.866574993343561	-0.995448555388557	-0.926287458145495	-0.857126360902434	-1.03217045627176	-0.960523587223797	-0.885959800875826	-0.919869359240277	16.5328827281919	-0.20007374425342	-41.8079148691616	-0.0324672690236704	-0.0312124237589929	-0.033937902988047	-0.0213141719793503	-0.0200728831170638	-0.0227689183023408	-0.0622353875127541	-0.0627048888525502	-0.067525393403549	0.000201943998048935	0.000200271500876348	0.0021137846498858
14	13.6259639633796	0.07	-0.919858365845073	-0.989543995273312	-0.850172736416833	0.0749474100171868	-15.5423964366407	-16.70529021534	-14.3795026579415	15.95	13.45	18.96	-1.01603975255348	-0.945310882122331	-0.87458201169118	-1.00516576603632	-0.935193858884915	-0.865221951733507	-1.04185509380378	-0.966633455685461	-0.894806046538636	-0.919858365845073	16.4564034497699	-0.0636787283678865	-41.6056753408614	-0.0324672690236704	-0.0312124237589929	-0.033937902988047	-0.0213141719793503	-0.0200728831170638	-0.0227689183023408	-0.0622353875127541	-0.0627048888525502	-0.067525393403549	0.000201943998048935	0.000200271500876348	0.0021137846498858
14	13.6259639633796	0.07	-0.919813354707943	-0.989284630773259	-0.850342078642628	0.0745838573148106	-15.5351755208383	-16.7005874186994	-14.3697636229773	15.94	13.51	19	-1.01639993597071	-0.945472815345049	-0.874545694719388	-1.00554174598702	-0.93537233905603	-0.865202932125041	-1.04227359524104	-0.970124151892956	-0.89572886932352	-0.919813354707943	16.5047109018535	-0.183570805370856	-41.766442282806	-0.0324672690236704	-0.0312124237589929	-0.033937902988047	-0.0213141719793503	-0.0200728831170638	-0.0227689183023408	-0.0622353875127541	-0.0627048888525502	-0.067525393403549	0.000201943998048935	0.000200271500876348	0.0021137846498858
14	13.6259639633796	0.07	-0.919619608558722	-0.98937309627964	-0.849866120837804	0.0753017524626333	-15.6213386566945	-16.7871623867804	-14.4555149266086	15.95	13.58	18.94	-1.02081786697593	-0.949924784154895	-0.879031701333858	-1.0098866220889	-0.939752685119616	-0.869618748150336	-1.04667864507445	-0.972674533478277	-0.899930841685934	-0.919619608558722	16.5118345413689	0.22631119098276	-41.364362439394	-0.0324672690236704	-0.0312124237589929	-0.033937902988047	-0.0213141719793503	-0.0200728831170638	-0.0227689183023408	-0.0622353875127541	-0.0627048888525502	-0.067525393403549	0.000201943998048935	0.000200271500876348	0.0021137846498858
14	13.6259639633796	0.07	-0.919479312376994	-0.98880970870868	-0.850148916045308	0.0771602173523743	-15.7583169918158	-16.9189460329838	-14.5976879506479	16.07	13.52	18.97	-1.0216106129095	-0.951528768343258	-0.88144692377702	-1.01045304919353	-0.94113660647042	-0.87182016374731	-1.04555052801087	-0.975039310067991	-0.903982662097068	-0.919479312376994	16.5309697613415	-0.137662994670108	-41.7497110486168	-0.0324672690236704	-0.0312124237589929	-0.033937902988047	-0.0213141719793503	-0.0200728831170638	-0.0227689183023408	-0.0622353875127541	-0.0627048888525502	-0.067525393403549	0.000201943998048935	0.000200271500876348	0.0021137846498858
14	13.6259639633796	0.07	-0.919387558426079	-0.98832886078489	-0.850446256067268	0.077911312667034	-15.6706883968028	-16.8188190949718	-14.5225576986339	16.01	13.39	18.93	-1.01878350529755	-0.949236611986242	-0.879689718674929	-1.00775421827586	-0.938960235316755	-0.87016625235765	-1.04482307491438	-0.970673519535514	-0.900583651823396	-0.919387558426079	16.4527751544314	0.0307450737254578	-41.4966693271561	-0.0324672690236704	-0.0312124237589929	-0.033937902988047	-0.0213141719793503	-0.0200728831170638	-0.0227689183023408	-0.0622353875127541	-0.0627048888525502	-0.067525393403549	0.000201943998048935	0.000200271500876348	0.0021137846498858
14	13.6259639633796	0.07	-0.919335667189902	-0.989174281314406	-0.849497053065399	0.0742114413783588	-15.5267008183839	-16.6946308446087	-14.358770792159	15.94	13.52	18.91	-1.01607976691526	-0.944996430010982	-0.873913093106705	-1.00522628519065	-0.93490224073873	-0.864578196286813	-1.04166838869017	-0.970921361943209	-0.894527099286452	-0.919335667189902	16.4532842162427	-0.47490640433297	-42.0158817798668	-0.0324672690236704	-0.0312124237589929	-0.033937902988047	-0.0213141719793503	-0.0200728831170638	-0.0227689183023408	-0.0622353875127541	-0.0627048888525502	-0.067525393403549	0.000201943998048935	0.000200271500876348	0.0021137846498858
14	13.6259639633796	0.07	-0.919331585646737	-0.988685907320192	-0.849977263973281	0.0759089019794905	-15.6309486850987	-16.7924335201758	-14.4694638500216	15.99	13.48	18.95	-1.0185854796932	-0.948132820972122	-0.877680162251042	-1.00760076990115	-0.937907892293744	-0.868215014686334	-1.04437835825034	-0.972991379881896	-0.897798280104361	-0.919331585646737	16.5028289514313	0.219917363666923	-41.3623253583001	-0.0324672690236704	-0.0312124237589929	-0.033937902988047	-0.0213141719793503	-0.0200728831170638	-0.0227689183023408	-0.0622353875127541	-0.0627048888525502	-0.067525393403549	0.000201943998048935	0.000200271500876348	0.0021137846498858
14	13.6259639633796	0.07	-0.919171951560517	-0.988411880172118	-0.849932022948916	0.0748896269178613	-15.5519939744454	-16.716091025306	-14.3878969235848	16	13.56	18.93	-1.01359188273998	-0.943006043042909	-0.87242020334584	-1.0026500328891	-0.932826176069669	-0.863002319250242	-1.03702784087519	-0.965053180505175	-2.46916902665996	-0.919171951560517	16.5336008945901	-0.19017693378049	-41.7972321387622	-0.0324672690236704	-0.0312124237589929	-0.033937902988047	-0.0213141719793503	-0.0200728831170638	-0.0227689183023408	-0.0622353875127541	-0.0627048888525502	-0.067525393403549	0.000201943998048935	0.000200271500876348	0.0021137846498858
14	13.6259639633796	0.07	-0.918996845395773	-0.988322214132386	-0.84967147665916	0.0739173164419316	-15.3542161275517	-16.5116511073593	-14.1967811477442	16.08	13.49	18.99	-0.996291961498177	-0.926453811525088	-0.856615661551999	-0.98538906194039	-0.91631518425282	-0.84724130656525	-1.022527967468	-0.946482537344761	-0.87802333388783	-0.918996845395773	16.5259775935921	-0.201785980975144	-41.8084138467719	-0.0324672690236704	-0.0312124237589929	-0.033937902988047	-0.0213141719793503	-0.0200728831170638	-0.0227689183023408	-0.0622353875127541	-0.0627048888525502	-0.067525393403549	0.000201943998048935	0.000200271500876348	0.0021137846498858
14	13.6259639633796	0.07	-0.918990913770297	-0.987938380926757	-0.850043446613837	0.0767234810013785	-15.5855856305465	-16.7370275579049	-14.4341437031881	15.99	13.48	18.84	-1.01558559092874	-0.945717280909489	-0.875848970890242	-1.00464417357995	-0.935528590210432	-0.866413006840917	-1.0416504798918	-0.96895347744691	-0.895913661554067	-0.918990913770297	16.4928444890214	0.0709496255725586	-41.4962300351339	-0.0324672690236704	-0.0312124237589929	-0.033937902988047	-0.0213141719793503	-0.0200728831170638	-0.0227689183023408	-0.0622353875127541	-0.0627048888525502	-0.067525393403549	0.000201943998048935	0.000200271500876348	0.0021137846498858
14	13.6259639633796	0.07	-0.918773067046212	-0.989033865652123	-0.848512268440301	0.0742200941028767	-15.6627358784215	-16.8408243797094	-14.4846473771336	16.04	13.52	18.91	-1.01856990484465	-0.94731653472453	-0.876063164604409	-1.0074962016454	-0.937017484957414	-0.866538768269427	-1.04548152485473	-0.97171162046839	-0.896627230655447	-0.918773067046212	16.5080116877569	-0.217227264901653	-41.8090947448538	-0.0324672690236704	-0.0312124237589929	-0.033937902988047	-0.0213141719793503	-0.0200728831170638	-0.0227689183023408	-0.0622353875127541	-0.0627048888525502	-0.067525393403549	0.000201943998048935	0.000200271500876348	0.0021137846498858
14	13.6259639633796	0.07	-0.918651384665527	-0.988296648578535	-0.849006120752519	0.0756695930443648	-15.6220089808861	-16.7848141984633	-14.4592037633089	16.01	13.62	18.85	-1.01714688711221	-0.946681781368903	-0.876216675625596	-1.00614813000308	-0.936444987544092	-0.866741845085105	-1.04042711606774	-0.969790145269703	-0.899040435316706	-0.918651384665527	16.4971313245975	-0.0984743414105595	-41.6844050491738	-0.0324672690236704	-0.0312124237589929	-0.033937902988047	-0.0213141719793503	-0.0200728831170638	-0.0227689183023408	-0.0622353875127541	-0.0627048888525502	-0.067525393403549	0.000201943998048935	0.000200271500876348	0.0021137846498858
14	13.6259639633796	0.07	-0.918616439096001	-0.988347699871537	-0.848885178320464	0.0744386351816197	-15.4179876933576	-16.5758269507287	-14.2601484359866	15.94	13.48	18.71	-1.0084741930486	-0.938031191065772	-0.86758818908294	-0.997690556406851	-0.928000802987614	-0.858311049568378	-1.03357522019168	-0.960672929419219	-0.887958979527853	-0.918616439096001	16.3914514432298	-0.180539982419549	-41.6704763966431	-0.0324672690236704	-0.0312124237589929	-0.033937902988047	-0.0213141719793503	-0.0200728831170638	-0.0227689183023408	-0.0622353875127541	-0.0627048888525502	-0.067525393403549	0.000201943998048935	0.000200271500876348	0.0021137846498858
14	13.6259639633796	0.07	-0.918612023232266	-0.98858674930855	-0.848637297155981	0.0729200621610263	-15.5025338960645	-16.6797465829179	-14.325321209211	15.91	13.53	18.89	-1.016498720696	-0.944756911896634	-0.873015103097263	-1.0056811083388	-0.934702778195717	-0.863724448052635	-1.04025694916458	-0.971156143454198	-0.895877195821312	-0.918612023232266	16.4587081957274	-0.100371721382169	-41.6458355630216	-0.0324672690236704	-0.0312124237589929	-0.033937902988047	-0.0213141719793503	-0.0200728831170638	-0.0227689183023408	-0.0622353875127541	-0.0627048888525502	-0.067525393403549	0.000201943998048935	0.000200271500876348	0.0021137846498858
14	13.6259639633796	0.07	-0.918590063624106	-0.98796569587763	-0.849214431370582	0.0747108510382004	-15.5034372917409	-16.6653996455117	-14.3414749379701	16.04	13.53	19.01	-1.00765266777579	-0.937396058841277	-0.867139449906759	-0.996688376999608	-0.927196231767654	-0.857704086535701	-1.03252442065395	-0.962609980190423	-0.886694507560776	-0.918590063624106	16.5390802544663	0.0706089655368861	-41.5457754597756	-0.0324672690236704	-0.0312124237589929	-0.033937902988047	-0.0213141719793503	-0.0200728831170638	-0.0227689183023408	-0.0622353875127541	-0.0627048888525502	-0.067525393403549	0.000201943998048935	0.000200271500876348	0.0021137846498858
[truncated: 1,395 more rows]
