# Supplementary material for: Re-expressing coefficients from regression models for inclusion in a meta-analysis
Source: BMC Med Res Methodol. 2024 Jan 8;24:6. doi: 10.1186/s12874-023-02132-y (PMC10773134; doi:10.1186/s12874-023-02132-y)
Supplement: Supplementary file 2 — Additional file 2. [file 12874_2023_2132_MOESM2_ESM.zip › Supp_Files_R1/simdata/simdata_scenario_140.csv]

ex_no	errsd	rsquare	beta	b_low_ci	b_hi_ci	lrsquare	lbeta	lb_low_ci	lb_hi_ci	x_median	x_25	x_75	rbl	rb	rbu	altl	alt	altu	dzl	dz	dzu	observed_beta	xlog	error	ylog	RelBias_rb	RelBias_rbl	RelBias_rbu	RelBias_alt	RelBias_altl	RelBias_altu	RelBias_dz	RelBias_dzl	RelBias_dzu	MC_SE_RelBias_rb	MC_SE_RelBias_alt	MC_SE_RelBias_dz
140	9.86818893304458	0.13	0.933735528237547	0.883295273661153	0.984175782813942	0.153112250566077	9.45321652559873	8.97973315710895	9.9266998940885	8.03	5.91	10.83	1.05423648254664	1.10982426363185	1.16541204471706	1.07333116460809	1.12992577008602	1.18652037556395	1.09579878880614	1.15506543307242	1.21264419941925	0.933735528237547	8.87789647206396	0.0172274755488999	20.8346120314427	0.156222684047622	0.159860903308681	0.152929985448357	0.177400038219187	0.181104888578594	0.174047036461566	0.202566356342318	0.205764297710438	0.198540394966968	0.000358785999795107	0.000368069995070725	0.000718351085185419
140	9.86818893304458	0.13	0.934497899253266	0.883953340155951	0.985042458350581	0.152647439839917	9.31263909604192	8.84535903391314	9.77991915817071	8.02	5.92	10.78	1.03917886912081	1.09407630908497	1.14897374904913	1.05804461303705	1.11393868705026	1.16983276106348	1.08100477408594	1.13713917221861	1.19561076189519	0.934497899253266	8.86441783302699	0.137431307854978	20.9432054123608	0.156222684047622	0.159860903308681	0.152929985448357	0.177400038219187	0.181104888578594	0.174047036461566	0.202566356342318	0.205764297710438	0.198540394966968	0.000358785999795107	0.000368069995070725	0.000718351085185419
140	9.86818893304458	0.13	0.970920727788811	0.917889972261783	1.02395148331584	0.148187037286372	9.43834067746924	8.95641526047389	9.92026609446459	8.02	5.92	10.71	1.05268675320382	1.10932956037045	1.16597236753707	1.07182582952864	1.12949846917517	1.1871711088217	1.0945578279427	1.15347111786911	1.21224152591616	0.970920727788811	8.79811147735227	-0.0802911832175536	20.6876633683335	0.156222684047622	0.159860903308681	0.152929985448357	0.177400038219187	0.181104888578594	0.174047036461566	0.202566356342318	0.205764297710438	0.198540394966968	0.000358785999795107	0.000368069995070725	0.000718351085185419
140	9.86818893304458	0.14	0.92635145309893	0.876783389532292	0.975919516665568	0.156590454913545	9.4223451058997	8.95663808249761	9.8880521293018	8.01	5.93	10.87	1.05374386628664	1.10853405819532	1.16332425010399	1.07296512028378	1.12875473551431	1.18454435074484	1.09599754940408	1.15454301404889	1.21096107296937	0.92635145309893	8.89609974250621	-0.134290940431283	20.6928093418203	0.156222684047622	0.159860903308681	0.152929985448357	0.177400038219187	0.181104888578594	0.174047036461566	0.202566356342318	0.205764297710438	0.198540394966968	0.000358785999795107	0.000368069995070725	0.000718351085185419
140	9.86818893304458	0.14	0.938127479447977	0.88924079526581	0.987014163630143	0.159573090220802	9.38186971017355	8.92333025310328	9.84040916724383	8.05	5.9	10.89	1.04517801617924	1.09888614380502	1.15259427143079	1.06396051331261	1.11863380929971	1.17330710528681	1.08618897605932	1.14164928444419	1.19806209819704	0.938127479447977	8.92509424433101	-0.0314657682167056	20.8077463434205	0.156222684047622	0.159860903308681	0.152929985448357	0.177400038219187	0.181104888578594	0.174047036461566	0.202566356342318	0.205764297710438	0.198540394966968	0.000358785999795107	0.000368069995070725	0.000718351085185419
140	9.86818893304458	0.14	0.93902933792013	0.889951418602728	0.988107257237532	0.157767287240442	9.36844635887916	8.90745549742259	9.82943722033574	7.97	5.9	10.85	1.0525411114278	1.10701366352935	1.16148621563089	1.07202162564686	1.12750236005525	1.18298309446363	1.09387192338515	1.15091807520167	1.20808909155025	0.93902933792013	8.88985242865611	0.165455080361221	20.9904946880151	0.156222684047622	0.159860903308681	0.152929985448357	0.177400038219187	0.181104888578594	0.174047036461566	0.202566356342318	0.205764297710438	0.198540394966968	0.000358785999795107	0.000368069995070725	0.000718351085185419
140	9.86818893304458	0.14	0.94125714612931	0.891621748435036	0.990892543823584	0.15390540173838	9.30232741218638	8.83782142210904	9.76683340226373	8	5.94	10.8	1.04110023200629	1.09581929351935	1.15053835503241	1.06017249963829	1.11589397816526	1.17161545669224	1.08300629083281	1.1400842874834	1.19652893729817	0.94125714612931	8.87440109428645	0.0322145409151315	20.8508385220734	0.156222684047622	0.159860903308681	0.152929985448357	0.177400038219187	0.181104888578594	0.174047036461566	0.202566356342318	0.205764297710438	0.198540394966968	0.000358785999795107	0.000368069995070725	0.000718351085185419
140	9.86818893304458	0.14	0.949357922171894	0.899749398912142	0.998966445431646	0.159163545043449	9.45355236365858	8.9908026417347	9.91630208558245	7.94	5.94	10.84	1.06664920802534	1.12154882534235	1.17644844265937	1.08665328766356	1.14258249962956	1.19851171159555	1.10846608070905	1.16617091004082	1.22339667830159	0.949357922171894	8.86250040313479	0.0988003205948597	20.8830215932855	0.156222684047622	0.159860903308681	0.152929985448357	0.177400038219187	0.181104888578594	0.174047036461566	0.202566356342318	0.205764297710438	0.198540394966968	0.000358785999795107	0.000368069995070725	0.000718351085185419
140	9.86818893304458	0.14	0.950823742344649	0.901453414277501	1.0001940704118	0.160612510618629	9.53043121504216	9.06642769025137	9.99443473983295	7.95	5.94	10.88	1.07372581331949	1.12867717664143	1.18362853996338	1.09374601752966	1.14972197903271	1.20569794053575	1.11796673240869	1.17456703843283	1.23148264160072	0.950823742344649	8.91448548170508	0.125468086865735	20.971362973805	0.156222684047622	0.159860903308681	0.152929985448357	0.177400038219187	0.181104888578594	0.174047036461566	0.202566356342318	0.205764297710438	0.198540394966968	0.000358785999795107	0.000368069995070725	0.000718351085185419
140	9.86818893304458	0.14	0.952799766028158	0.903435805310163	1.00216372674615	0.165678999145411	9.73853560391782	9.27311706250874	10.2039541453269	8.02	5.93	10.98	1.0897814467402	1.14447767110332	1.19917389546645	1.10958709985065	1.16527737164359	1.22096764343652	1.13258764636136	1.18941080002902	1.24455295667382	0.952799766028158	8.95377533473506	0.0561424034053354	20.9347563142855	0.156222684047622	0.159860903308681	0.152929985448357	0.177400038219187	0.181104888578594	0.174047036461566	0.202566356342318	0.205764297710438	0.198540394966968	0.000358785999795107	0.000368069995070725	0.000718351085185419
140	9.86818893304458	0.14	0.953304879697619	0.902140068738771	1.00446969065647	0.152477989941357	9.34963417511466	8.88019027523259	9.81907807499674	8.05	5.94	10.84	1.04025000551474	1.09524196000058	1.15023391448642	1.05895153678058	1.11493213221882	1.17091272765706	1.08223976601309	1.13900110758256	1.1951278328733	0.953304879697619	8.85932865873381	0.160968399623175	20.9860003921086	0.156222684047622	0.159860903308681	0.152929985448357	0.177400038219187	0.181104888578594	0.174047036461566	0.202566356342318	0.205764297710438	0.198540394966968	0.000358785999795107	0.000368069995070725	0.000718351085185419
140	9.86818893304458	0.14	0.953698426063303	0.903497542669823	1.00389930945678	0.154342364773111	9.26459364901718	8.80274651212983	9.72644078590454	7.97	5.9	10.76	1.04046988924896	1.09505944703129	1.14964900481362	1.05974550121813	1.11534637815948	1.17094725510083	1.08199525831315	1.13874571171105	1.19492424745323	0.953698426063303	8.80816472887353	-0.00685978062856289	20.7360351120442	0.156222684047622	0.159860903308681	0.152929985448357	0.177400038219187	0.181104888578594	0.174047036461566	0.202566356342318	0.205764297710438	0.198540394966968	0.000358785999795107	0.000368069995070725	0.000718351085185419
140	9.86818893304458	0.14	0.954236573176074	0.903746705175123	1.00472644117703	0.155085358180704	9.47465191019957	9.00367301063953	9.9456308097596	7.98	5.91	10.82	1.06327528463821	1.11889483267117	1.17451438070412	1.08291551105531	1.13956243227409	1.19620935349286	1.10610363930266	1.16393026364698	1.22105335256653	0.954236573176074	8.84734104490038	-0.0603717493029125	20.7235065824183	0.156222684047622	0.159860903308681	0.152929985448357	0.177400038219187	0.181104888578594	0.174047036461566	0.202566356342318	0.205764297710438	0.198540394966968	0.000358785999795107	0.000368069995070725	0.000718351085185419
140	9.86818893304458	0.14	0.954797849954975	0.9042720947427	1.00532360516725	0.158810600129925	9.63295076147338	9.16079677538959	10.1051047475572	8.08	5.92	10.97	1.06930063401794	1.12441314977965	1.17952566554136	1.08829305967592	1.14438445857407	1.20047585747223	1.1105429511434	1.16667710578043	1.22543058953116	0.954797849954975	8.95872546767017	0.0572503452744071	20.9518238889489	0.156222684047622	0.159860903308681	0.152929985448357	0.177400038219187	0.181104888578594	0.174047036461566	0.202566356342318	0.205764297710438	0.198540394966968	0.000358785999795107	0.000368069995070725	0.000718351085185419
140	9.86818893304458	0.14	0.956337642638043	0.905610749419994	1.00706453585609	0.160122411610053	9.67703716804681	9.20503769687877	10.1490366392149	8.01	5.91	10.76	1.08258343147212	1.1380942098064	1.19360498814068	1.10230727073626	1.15882941284858	1.21535155496089	1.12613453204604	1.18348394313802	1.24239252289191	0.956337642638043	8.82880490087919	0.0247161110463027	20.801591727263	0.156222684047622	0.159860903308681	0.152929985448357	0.177400038219187	0.181104888578594	0.174047036461566	0.202566356342318	0.205764297710438	0.198540394966968	0.000358785999795107	0.000368069995070725	0.000718351085185419
140	9.86818893304458	0.14	0.956413540689794	0.906547739440805	1.00627934193878	0.158358655433734	9.44940556985753	8.98546293444005	9.91334820527502	7.93	5.91	10.83	1.06656716515086	1.12163677982294	1.17670639449502	1.08660370799043	1.1427078610672	1.19881201414397	1.10951121411462	1.16701966905636	1.2247810743772	0.956413540689794	8.8299413235106	0.0274553985608746	20.7902913209452	0.156222684047622	0.159860903308681	0.152929985448357	0.177400038219187	0.181104888578594	0.174047036461566	0.202566356342318	0.205764297710438	0.198540394966968	0.000358785999795107	0.000368069995070725	0.000718351085185419
140	9.86818893304458	0.14	0.957238142050066	0.907404123660924	1.00707216043921	0.161409006849865	9.5998311719982	9.1338246688214	10.065837675175	8.03	5.98	10.91	1.07190726709601	1.12659583134822	1.18128439560042	1.0912964370912	1.14697423418251	1.20265203127381	1.11399024383956	1.17259586052444	1.22829474294114	0.957238142050066	8.93817430788377	0.0627452251274864	20.9488696331954	0.156222684047622	0.159860903308681	0.152929985448357	0.177400038219187	0.181104888578594	0.174047036461566	0.202566356342318	0.205764297710438	0.198540394966968	0.000358785999795107	0.000368069995070725	0.000718351085185419
140	9.86818893304458	0.14	0.957577125797567	0.9077244177827	1.00742983381243	0.160356453468536	9.50084346569001	9.03784069860093	9.9638462327791	8	5.86	10.91	1.06436213499658	1.11888872272063	1.17341531044468	1.08384217448147	1.13936671210144	1.19489124972141	1.1053747609357	1.16112090500775	1.21810666087324	0.957577125797567	8.86380259931021	0.0335983870599349	20.8240694563627	0.156222684047622	0.159860903308681	0.152929985448357	0.177400038219187	0.181104888578594	0.174047036461566	0.202566356342318	0.205764297710438	0.198540394966968	0.000358785999795107	0.000368069995070725	0.000718351085185419
140	9.86818893304458	0.14	0.957766068203334	0.907788601762024	1.00774353464464	0.157875971915324	9.49592336142871	9.02885077341888	9.96299594943855	7.98	5.94	10.8	1.06569724239876	1.12082695730196	1.17595667220517	1.08534841344728	1.14149470549296	1.19764099753863	1.10933670218039	1.1667055866073	1.22311746224265	0.957766068203334	8.88002938945137	0.077317182156369	20.8942005072645	0.156222684047622	0.159860903308681	0.152929985448357	0.177400038219187	0.181104888578594	0.174047036461566	0.202566356342318	0.205764297710438	0.198540394966968	0.000358785999795107	0.000368069995070725	0.000718351085185419
140	9.86818893304458	0.14	0.958311521442894	0.907320754941645	1.00930228794414	0.156929081259592	9.6143874062848	9.13979681514838	10.0889779974212	8.05	5.98	10.94	1.07052268512872	1.1261103534583	1.18169802178787	1.08976004745581	1.14634662980321	1.20293321215061	1.11325091951173	1.17131081536855	1.22755797014089	0.958311521442894	8.90660677205868	0.134974164643956	21.0029964541644	0.156222684047622	0.159860903308681	0.152929985448357	0.177400038219187	0.181104888578594	0.174047036461566	0.202566356342318	0.205764297710438	0.198540394966968	0.000358785999795107	0.000368069995070725	0.000718351085185419
140	9.86818893304458	0.14	0.959770327767109	0.909503315964893	1.01003733956933	0.159007443697586	9.52517086696418	9.05864332170242	9.99169841222593	7.99	5.98	10.85	1.06837705449718	1.12339934723438	1.17842163997157	1.08802640534664	1.14406065573491	1.20009490612319	1.11176011717118	1.16925298261441	1.22481545742941	0.959770327767109	8.89559781663911	-0.116215063372642	20.7400781953493	0.156222684047622	0.159860903308681	0.152929985448357	0.177400038219187	0.181104888578594	0.174047036461566	0.202566356342318	0.205764297710438	0.198540394966968	0.000358785999795107	0.000368069995070725	0.000718351085185419
140	9.86818893304458	0.14	0.960664598736664	0.910167017474602	1.01116217999873	0.155310526186185	9.37253019717408	8.90702759635743	9.83803279799072	7.95	5.85	10.77	1.05545892222994	1.11061973407632	1.16578054592269	1.07517611412663	1.13136739365815	1.18755867318967	1.09789736709273	1.15450972099861	1.2120518383688	0.960664598736664	8.79438116369615	-0.0899556428989961	20.6337534642218	0.156222684047622	0.159860903308681	0.152929985448357	0.177400038219187	0.181104888578594	0.174047036461566	0.202566356342318	0.205764297710438	0.198540394966968	0.000358785999795107	0.000368069995070725	0.000718351085185419
140	9.86818893304458	0.14	0.960692216444651	0.910707221715775	1.01067721117353	0.159925491784896	9.47489710634581	9.01241841654142	9.9373757961502	7.93	5.87	10.85	1.06995164896763	1.12485698224203	1.17976231551644	1.09006317520262	1.14600054581409	1.20193791642556	1.11334641241757	1.16944359232121	1.22565815247141	0.960692216444651	8.82955084882346	-0.000146345387687438	20.7482363055189	0.156222684047622	0.159860903308681	0.152929985448357	0.177400038219187	0.181104888578594	0.174047036461566	0.202566356342318	0.205764297710438	0.198540394966968	0.000358785999795107	0.000368069995070725	0.000718351085185419
140	9.86818893304458	0.14	0.961053295796445	0.91084291090465	1.01126368068824	0.160354334606085	9.61116214330802	9.14277955197021	10.0795447346458	8.02	5.88	10.89	1.07380920154263	1.12882021143979	1.18383122133694	1.09328465128554	1.14929338420185	1.20530211711816	1.11532595250397	1.1724563896971	1.2288203518681	0.961053295796445	8.89253670322552	-0.132747401171048	20.7008544210909	0.156222684047622	0.159860903308681	0.152929985448357	0.177400038219187	0.181104888578594	0.174047036461566	0.202566356342318	0.205764297710438	0.198540394966968	0.000358785999795107	0.000368069995070725	0.000718351085185419
140	9.86818893304458	0.14	0.961272084601551	0.911374988174088	1.01116918102901	0.162502049159707	9.60361904446562	9.1393020840992	10.067936004832	8	5.89	10.8	1.0766073413902	1.13130375514943	1.18600016890866	1.09632961841338	1.15202801105838	1.20772640370337	1.11856187218547	1.17650574434248	1.23398813116081	0.961272084601551	8.84464350461885	0.0891003989698469	20.850693674422	0.156222684047622	0.159860903308681	0.152929985448357	0.177400038219187	0.181104888578594	0.174047036461566	0.202566356342318	0.205764297710438	0.198540394966968	0.000358785999795107	0.000368069995070725	0.000718351085185419
140	9.86818893304458	0.14	0.961573402074184	0.910408419319204	1.01273838482917	0.153371977338751	9.41889203062319	8.94759978122313	9.89018428002325	8	5.89	10.72	1.05433130236052	1.1098655443083	1.16539978625609	1.07366425296385	1.13021680931999	1.18676936567612	1.09704918765427	1.15482661992291	1.21068769491113	0.961573402074184	8.79654618683011	-0.0838604554472224	20.6583163381873	0.156222684047622	0.159860903308681	0.152929985448357	0.177400038219187	0.181104888578594	0.174047036461566	0.202566356342318	0.205764297710438	0.198540394966968	0.000358785999795107	0.000368069995070725	0.000718351085185419
140	9.86818893304458	0.14	0.961703021895856	0.911013774747884	1.01239226904383	0.156508044113805	9.484484132738	9.01555952613012	9.95340873934589	7.99	5.9	10.8	1.06324469452865	1.11854704139516	1.17384938826168	1.08279652604233	1.13911581865408	1.19543511126583	1.10499049829836	1.1627001406104	1.22022357489742	0.961703021895856	8.85120412745301	0.083320643466479	20.8658092140038	0.156222684047622	0.159860903308681	0.152929985448357	0.177400038219187	0.181104888578594	0.174047036461566	0.202566356342318	0.205764297710438	0.198540394966968	0.000358785999795107	0.000368069995070725	0.000718351085185419
140	9.86818893304458	0.14	0.962065747906162	0.911500526643033	1.01263096916929	0.157686062280581	9.46401037185454	8.99817472913335	9.92984601457574	7.98	5.97	10.89	1.06288330942656	1.11790879453758	1.17293427964861	1.08253207952506	1.13857478176323	1.19461748400141	1.10578252126925	1.16237888496988	1.22048178772743	0.962065747906162	8.86712812980297	-0.0433583972966576	20.7750167637556	0.156222684047622	0.159860903308681	0.152929985448357	0.177400038219187	0.181104888578594	0.174047036461566	0.202566356342318	0.205764297710438	0.198540394966968	0.000358785999795107	0.000368069995070725	0.000718351085185419
140	9.86818893304458	0.14	0.962174249584354	0.911618413752143	1.01273008541656	0.159261307848197	9.57492386746796	9.10640414663345	10.0434435883025	8.12	5.95	11.03	1.05789797224885	1.11232626849492	1.16675456474099	1.07638335861937	1.13176271830633	1.18714207799329	1.09872337175651	1.15336265466292	1.20973371734701	0.962174249584354	8.95816758908507	0.0312167690431288	20.936552366606	0.156222684047622	0.159860903308681	0.152929985448357	0.177400038219187	0.181104888578594	0.174047036461566	0.202566356342318	0.205764297710438	0.198540394966968	0.000358785999795107	0.000368069995070725	0.000718351085185419
140	9.86818893304458	0.14	0.962488974391931	0.912469339990486	1.01250860879338	0.160058554265987	9.61691246722216	9.14773419476778	10.0860907396765	8.01	5.9	10.88	1.07675260806661	1.13197818827667	1.18720376848673	1.09642572616541	1.1526603212164	1.20889491626738	1.11960232227539	1.17592459309669	1.23291452357241	0.962488974391931	8.87551131164149	-0.0136566361018925	20.7966633036451	0.156222684047622	0.159860903308681	0.152929985448357	0.177400038219187	0.181104888578594	0.174047036461566	0.202566356342318	0.205764297710438	0.198540394966968	0.000358785999795107	0.000368069995070725	0.000718351085185419
140	9.86818893304458	0.14	0.963312116333585	0.91347881225884	1.01314542040833	0.157752782653046	9.45912184716927	8.99364373338445	9.9245999609541	7.96	5.94	10.92	1.0641765616899	1.11925444929075	1.1743323368916	1.08396159206193	1.14006348048956	1.19616536891719	1.10469727817967	1.16455066820453	1.22125353603155	0.963312116333585	8.88464053428778	-0.0987273013880923	20.7302339599758	0.156222684047622	0.159860903308681	0.152929985448357	0.177400038219187	0.181104888578594	0.174047036461566	0.202566356342318	0.205764297710438	0.198540394966968	0.000358785999795107	0.000368069995070725	0.000718351085185419
140	9.86818893304458	0.14	0.963669572620798	0.913563120092697	1.0137760251489	0.156898409086392	9.31515705800297	8.8552839289096	9.77503018709633	7.93	5.84	10.76	1.05136188752833	1.10596127529598	1.16056066306363	1.07112800935915	1.12675389253556	1.18237977571198	1.09351185390895	1.14980669757938	1.20633197443063	0.963669572620798	8.79128954635059	-0.0279769958660262	20.6938994884872	0.156222684047622	0.159860903308681	0.152929985448357	0.177400038219187	0.181104888578594	0.174047036461566	0.202566356342318	0.205764297710438	0.198540394966968	0.000358785999795107	0.000368069995070725	0.000718351085185419
140	9.86818893304458	0.14	0.963692011162451	0.913662058792561	1.01372196353234	0.160930897495892	9.61029681918799	9.14295664394707	10.0776369944289	7.97	5.83	10.81	1.08052235737957	1.13575301497913	1.1909836725787	1.10053016933488	1.15678352174855	1.21303687416222	1.12263308377263	1.17989834843535	1.23712659845991	0.963692011162451	8.8415384560827	0.0273516988391847	20.7925409087562	0.156222684047622	0.159860903308681	0.152929985448357	0.177400038219187	0.181104888578594	0.174047036461566	0.202566356342318	0.205764297710438	0.198540394966968	0.000358785999795107	0.000368069995070725	0.000718351085185419
140	9.86818893304458	0.14	0.963720546437832	0.912889549052835	1.01455154382283	0.152924882207126	9.3193712548587	8.85225426244833	9.78648824726907	8.05	5.9	10.92	1.03607312887222	1.09074478080714	1.14541643274206	1.05464464309151	1.11029627928913	1.16594791548676	1.07703323926907	1.13468653600314	1.18926940229482	0.963720546437832	8.88198937372269	0.0757154651906074	20.8948186955208	0.156222684047622	0.159860903308681	0.152929985448357	0.177400038219187	0.181104888578594	0.174047036461566	0.202566356342318	0.205764297710438	0.198540394966968	0.000358785999795107	0.000368069995070725	0.000718351085185419
140	9.86818893304458	0.14	0.963835795636819	0.913315486506254	1.01435610476738	0.164801108786419	9.70398783925135	9.2387422105004	10.1692334680023	7.9	5.85	10.67	1.10079076723393	1.1562245136202	1.21165826000647	1.12172772703691	1.17821581922109	1.23470391140528	1.1450854759052	1.20418838702468	1.2650953088203	0.963835795636819	8.77029483529177	0.063116267897142	20.7508418726013	0.156222684047622	0.159860903308681	0.152929985448357	0.177400038219187	0.181104888578594	0.174047036461566	0.202566356342318	0.205764297710438	0.198540394966968	0.000358785999795107	0.000368069995070725	0.000718351085185419
140	9.86818893304458	0.14	0.964579315044977	0.914585148478286	1.01457348161167	0.168804622104903	9.83495905156764	9.37017724822427	10.299740854911	8.1	5.98	10.82	1.09086315051244	1.14497240894638	1.19908166738032	1.11006478538045	1.16512648796189	1.22018819054333	1.13455119332552	1.19027819784638	1.2468648608801	0.964579315044977	8.92388504028632	0.0110537659345434	20.8986905525698	0.156222684047622	0.159860903308681	0.152929985448357	0.177400038219187	0.181104888578594	0.174047036461566	0.202566356342318	0.205764297710438	0.198540394966968	0.000358785999795107	0.000368069995070725	0.000718351085185419
140	9.86818893304458	0.14	0.964628990931334	0.914700103459222	1.01455787840345	0.162575244252084	9.66172979045437	9.1947288605723	10.1287307203364	8.03	5.9	10.81	1.07917037196466	1.13398151156985	1.18879265117504	1.09869796489295	1.15450091232566	1.21030385975837	1.12157332410073	1.17805488949371	1.23638600590779	0.964628990931334	8.88088945386264	0.0664256488921272	20.8982104738507	0.156222684047622	0.159860903308681	0.152929985448357	0.177400038219187	0.181104888578594	0.174047036461566	0.202566356342318	0.205764297710438	0.198540394966968	0.000358785999795107	0.000368069995070725	0.000718351085185419
140	9.86818893304458	0.14	0.964848044690414	0.913775834312857	1.01592025506797	0.152675759665458	9.44681752296686	8.97285667801755	9.92077836791617	7.94	5.89	10.85	1.06452269304363	1.12075250849345	1.17698232394328	1.08448704919465	1.14177141432132	1.199055779448	1.10626860684536	1.16582425806185	1.22332614984498	0.964848044690414	8.86214419270477	0.111260814967049	20.9158066794916	0.156222684047622	0.159860903308681	0.152929985448357	0.177400038219187	0.181104888578594	0.174047036461566	0.202566356342318	0.205764297710438	0.198540394966968	0.000358785999795107	0.000368069995070725	0.000718351085185419
140	9.86818893304458	0.14	0.965051788479978	0.914414997027569	1.01568857993239	0.158436473204894	9.49378545828574	9.02779990746561	9.95977100910587	8.06	5.88	10.8	1.05592199249583	1.11042523762085	1.16492848274587	1.07480698897224	1.13028501594617	1.18576304292009	1.09803263389547	1.15263602657094	1.21102059770128	0.965051788479978	8.86035093307919	0.113753919811352	20.9197200599757	0.156222684047622	0.159860903308681	0.152929985448357	0.177400038219187	0.181104888578594	0.174047036461566	0.202566356342318	0.205764297710438	0.198540394966968	0.000358785999795107	0.000368069995070725	0.000718351085185419
140	9.86818893304458	0.14	0.96578669682006	0.914878386637852	1.01669500700227	0.153959493947803	9.41765322430998	8.94748615961068	9.88782028900928	7.99	5.9	10.85	1.05568628201936	1.11115984315219	1.16663340428503	1.07512790182795	1.13162306938245	1.18811823693695	1.09680365001785	1.15498778174518	1.21227478230823	0.96578669682006	8.83333557433898	0.162639594379028	20.9411820343827	0.156222684047622	0.159860903308681	0.152929985448357	0.177400038219187	0.181104888578594	0.174047036461566	0.202566356342318	0.205764297710438	0.198540394966968	0.000358785999795107	0.000368069995070725	0.000718351085185419
140	9.86818893304458	0.14	0.96579099978705	0.915379774064692	1.01620222550941	0.158264659505036	9.5101217594003	9.04303339142506	9.97721012737555	7.98	5.92	10.84	1.0678512639524	1.12300763488794	1.17816400582347	1.08757158666041	1.14374654648652	1.19992150631263	1.11184694064231	1.16699858767934	1.22495395843227	0.96579099978705	8.85085104228784	-0.0954514848413726	20.7161633606141	0.156222684047622	0.159860903308681	0.152929985448357	0.177400038219187	0.181104888578594	0.174047036461566	0.202566356342318	0.205764297710438	0.198540394966968	0.000358785999795107	0.000368069995070725	0.000718351085185419
140	9.86818893304458	0.14	0.967186886717073	0.91632918549494	1.01804458793921	0.15609250778892	9.47245089851593	9.00338277253554	9.94151902449632	8.01	5.92	10.74	1.05956170915927	1.1147639190211	1.16996612888294	1.0789085345342	1.13511869655707	1.19132885857995	1.10285091452665	1.15811622711541	1.21600046058526	0.967186886717073	8.83095530220398	-0.0361851499798362	20.746782303579	0.156222684047622	0.159860903308681	0.152929985448357	0.177400038219187	0.181104888578594	0.174047036461566	0.202566356342318	0.205764297710438	0.198540394966968	0.000358785999795107	0.000368069995070725	0.000718351085185419
140	9.86818893304458	0.14	0.967453466932948	0.916856150307487	1.01805078355841	0.157630906056208	9.47588000157855	9.00936324611594	9.94239675704116	8	5.89	10.89	1.06131243065832	1.11626859328128	1.17122475590424	1.08075524621752	1.1367181835685	1.19268112091948	1.10317950317908	1.16015743693406	1.21818823897	0.967453466932948	8.86083176508394	-0.110113818518928	20.6868732385785	0.156222684047622	0.159860903308681	0.152929985448357	0.177400038219187	0.181104888578594	0.174047036461566	0.202566356342318	0.205764297710438	0.198540394966968	0.000358785999795107	0.000368069995070725	0.000718351085185419
140	9.86818893304458	0.14	0.967637628382811	0.91736396842432	1.0179112883413	0.161517764104141	9.67381404934526	9.20440475005842	10.1432233486321	8.03	5.87	10.81	1.08053177952216	1.13563709912248	1.1907424187228	1.10009776242998	1.15620091454376	1.21230406665753	1.12261293753235	1.17898291787811	1.23777093140231	0.967637628382811	8.86184973326436	-0.216362547317282	20.5780649575455	0.156222684047622	0.159860903308681	0.152929985448357	0.177400038219187	0.181104888578594	0.174047036461566	0.202566356342318	0.205764297710438	0.198540394966968	0.000358785999795107	0.000368069995070725	0.000718351085185419
140	9.86818893304458	0.14	0.967767195974637	0.916691222078441	1.01884316987083	0.1636099414126	9.70661616285718	9.23922057258786	10.1740117531265	8.02	5.91	10.8	1.08586406695541	1.14079598167046	1.1957278963855	1.10560256130188	1.16153301102793	1.21746346075397	1.12861140148239	1.18689419417129	1.24330435677832	0.967767195974637	8.83894392485212	-0.00259782384300371	20.7767473256621	0.156222684047622	0.159860903308681	0.152929985448357	0.177400038219187	0.181104888578594	0.174047036461566	0.202566356342318	0.205764297710438	0.198540394966968	0.000358785999795107	0.000368069995070725	0.000718351085185419
140	9.86818893304458	0.14	0.968277427062132	0.918099121422446	1.01845573270182	0.166560159114156	9.79591175185477	9.32923776103484	10.2625857426747	7.95	5.86	10.81	1.1059611879555	1.16128439168291	1.21660759541031	1.1266508523804	1.18300900971423	1.23936716704805	1.1493560357695	1.20707822199457	1.26367780765071	0.968277427062132	8.83815539846756	-0.00179261875588523	20.7664710274303	0.156222684047622	0.159860903308681	0.152929985448357	0.177400038219187	0.181104888578594	0.174047036461566	0.202566356342318	0.205764297710438	0.198540394966968	0.000358785999795107	0.000368069995070725	0.000718351085185419
140	9.86818893304458	0.14	0.96868954466002	0.918425634784319	1.01895345453572	0.161501464770263	9.6091073778938	9.1428098256705	10.0754049301171	7.99	5.91	10.83	1.07764990714873	1.13261173217173	1.18757355719474	1.09742979514497	1.15340042528717	1.20937105542936	1.12062913527432	1.17700766283812	1.23425681117348	0.96868954466002	8.8465457507241	-0.077831072728362	20.7134197542491	0.156222684047622	0.159860903308681	0.152929985448357	0.177400038219187	0.181104888578594	0.174047036461566	0.202566356342318	0.205764297710438	0.198540394966968	0.000358785999795107	0.000368069995070725	0.000718351085185419
140	9.86818893304458	0.14	0.969100493586971	0.918670096653972	1.01953089051997	0.164700635906465	9.69216784114296	9.22731923659772	10.1570164456882	8.08	5.95	10.83	1.07606831673231	1.13027787019009	1.18448742364787	1.09512061973939	1.1502899792079	1.20545933867641	1.11788198024434	1.17367956239813	1.23078845483041	0.969100493586971	8.89636839138138	0.0157831528852888	20.8565693503151	0.156222684047622	0.159860903308681	0.152929985448357	0.177400038219187	0.181104888578594	0.174047036461566	0.202566356342318	0.205764297710438	0.198540394966968	0.000358785999795107	0.000368069995070725	0.000718351085185419
140	9.86818893304458	0.14	0.96928756557513	0.918723205004227	1.01985192614603	0.160020810288873	9.56793851621514	9.1010839891813	10.034793043249	7.99	5.9	10.8	1.07345762993746	1.12852234032921	1.18358705072097	1.09320502188358	1.14928270604177	1.20536039019997	1.11440224690242	1.17391013391674	1.22991880514553	0.96928756557513	8.80836908382554	-0.0382994038171425	20.7051051163195	0.156222684047622	0.159860903308681	0.152929985448357	0.177400038219187	0.181104888578594	0.174047036461566	0.202566356342318	0.205764297710438	0.198540394966968	0.000358785999795107	0.000368069995070725	0.000718351085185419
140	9.86818893304458	0.14	0.969517469080384	0.917998233821992	1.02103670433878	0.156824993982157	9.58450915054369	9.1112072300912	10.0578110709962	7.97	5.88	10.77	1.07638554599946	1.13230078677966	1.18821602755986	1.09629316104239	1.15324254715521	1.21019193326802	1.11983167177002	1.176889949583	1.23550484931886	0.969517469080384	8.79181014876698	0.161660764643708	20.8988392274183	0.156222684047622	0.159860903308681	0.152929985448357	0.177400038219187	0.181104888578594	0.174047036461566	0.202566356342318	0.205764297710438	0.198540394966968	0.000358785999795107	0.000368069995070725	0.000718351085185419
140	9.86818893304458	0.14	0.969569329757973	0.919146706549289	1.01999195296666	0.160613471830652	9.58017695975864	9.11375315055289	10.0466007689644	7.96	5.92	10.82	1.07822976731567	1.13341142814877	1.18859308898186	1.09826631674689	1.15447340843758	1.21068050012828	1.12062518348975	1.17923126409948	1.23604777069761	0.969569329757973	8.85160412589423	0.115977770312849	20.9172847005271	0.156222684047622	0.159860903308681	0.152929985448357	0.177400038219187	0.181104888578594	0.174047036461566	0.202566356342318	0.205764297710438	0.198540394966968	0.000358785999795107	0.000368069995070725	0.000718351085185419
140	9.86818893304458	0.14	0.969634152313615	0.919004158003723	1.02026414662351	0.162764061327386	9.57098397003188	9.1086897868975	10.0332781531663	7.93	5.85	10.76	1.0818769818421	1.1367855853047	1.19169418876729	1.10224326997779	1.15818552556352	1.21412778114925	1.12506080629226	1.18228154053792	1.23932647118387	0.969634152313615	8.77966981316087	0.0153635169522225	20.7297852696986	0.156222684047622	0.159860903308681	0.152929985448357	0.177400038219187	0.181104888578594	0.174047036461566	0.202566356342318	0.205764297710438	0.198540394966968	0.000358785999795107	0.000368069995070725	0.000718351085185419
140	9.86818893304458	0.14	0.970204490355309	0.919686045852984	1.02072293485763	0.159544869897025	9.55153429332418	9.08465334613635	10.018415240512	7.93	5.91	10.85	1.07860648262423	1.13403851696428	1.18947055130434	1.09888557101101	1.15535979371351	1.211834016416	1.12187617314525	1.18156618007636	1.23641547314776	0.970204490355309	8.83894279765571	-0.231639633698249	20.5448471418649	0.156222684047622	0.159860903308681	0.152929985448357	0.177400038219187	0.181104888578594	0.174047036461566	0.202566356342318	0.205764297710438	0.198540394966968	0.000358785999795107	0.000368069995070725	0.000718351085185419
140	9.86818893304458	0.14	0.970303630269093	0.918452927696764	1.02215433284142	0.150224149461343	9.40321994855316	8.92692488749779	9.87951500960852	8.05	5.95	10.88	1.04487658892363	1.10062586036801	1.15637513181239	1.0636097892783	1.12035856849486	1.17710734771142	1.08652279741857	1.1447487449046	1.2022856792407	0.970303630269093	8.86373137899778	0.151212922010088	20.9700890912296	0.156222684047622	0.159860903308681	0.152929985448357	0.177400038219187	0.181104888578594	0.174047036461566	0.202566356342318	0.205764297710438	0.198540394966968	0.000358785999795107	0.000368069995070725	0.000718351085185419
140	9.86818893304458	0.14	0.970366999525804	0.919232612085265	1.02150138696634	0.157240069701265	9.55386417601425	9.08281466631328	10.0249136857152	8.03	5.93	10.93	1.06587502212945	1.12115303065678	1.17643103918411	1.08515228091848	1.14143003937296	1.19770779782744	1.10777640231158	1.16501002108361	1.22313806841002	0.970366999525804	8.88776263128485	-0.0818677323651237	20.7348896694984	0.156222684047622	0.159860903308681	0.152929985448357	0.177400038219187	0.181104888578594	0.174047036461566	0.202566356342318	0.205764297710438	0.198540394966968	0.000358785999795107	0.000368069995070725	0.000718351085185419
140	9.86818893304458	0.14	0.970488010774572	0.918765630359065	1.02221039119008	0.155204927574341	9.58500558208087	9.10875834267893	10.0612528214828	7.97	5.89	10.75	1.07610766807311	1.1323714624278	1.18863525678249	1.09601084500951	1.15331526781373	1.21061969061795	1.12027544860748	1.17725117319603	1.23876234379554	0.970488010774572	8.81042146380364	-0.170311241079692	20.5849220937248	0.156222684047622	0.159860903308681	0.152929985448357	0.177400038219187	0.181104888578594	0.174047036461566	0.202566356342318	0.205764297710438	0.198540394966968	0.000358785999795107	0.000368069995070725	0.000718351085185419
140	9.86818893304458	0.14	0.970761513191456	0.920110667535537	1.02141235884738	0.159428378398133	9.58373399315116	9.11507552757368	10.0523924587287	8.13	5.94	10.94	1.05689855645931	1.11123979085094	1.16558102524256	1.07524582037271	1.13053039314121	1.1858149659097	1.09778906957584	1.1551857228303	1.21089948006612	0.970761513191456	8.91714720680742	0.112795092060148	20.9962754297811	0.156222684047622	0.159860903308681	0.152929985448357	0.177400038219187	0.181104888578594	0.174047036461566	0.202566356342318	0.205764297710438	0.198540394966968	0.000358785999795107	0.000368069995070725	0.000718351085185419
140	9.86818893304458	0.14	0.971075644500121	0.920266189969422	1.02188509903082	0.158133938919616	9.59655318155791	9.12498836086273	10.0681180022531	8.03	5.91	10.95	1.07151769452027	1.12689201715013	1.18226633978	1.09093927520766	1.14731727410014	1.20369527299262	1.11222436848464	1.17151770562044	1.22717332035238	0.971075644500121	8.91528717628118	0.161573447123593	21.017444628644	0.156222684047622	0.159860903308681	0.152929985448357	0.177400038219187	0.181104888578594	0.174047036461566	0.202566356342318	0.205764297710438	0.198540394966968	0.000358785999795107	0.000368069995070725	0.000718351085185419
140	9.86818893304458	0.14	0.971204224565871	0.920797081655745	1.021611367476	0.167268266400016	9.76534344119	9.30130872901509	10.2293781533649	8.07	5.85	10.9	1.08610289391634	1.14028768214928	1.19447247038221	1.10541803933653	1.16056644443315	1.21571484952977	1.12800298276749	1.18393471186522	1.24043161242378	0.971204224565871	8.87962147407942	-0.119236956250062	20.6761630215464	0.156222684047622	0.159860903308681	0.152929985448357	0.177400038219187	0.181104888578594	0.174047036461566	0.202566356342318	0.205764297710438	0.198540394966968	0.000358785999795107	0.000368069995070725	0.000718351085185419
140	9.86818893304458	0.14	0.971434723153655	0.921165808692866	1.02170363761444	0.159550769137356	9.52342304070167	9.05792641689639	9.98891966450694	8.04	5.91	10.91	1.06196168684708	1.11653704516703	1.17111240348699	1.08110776944236	1.13666706563032	1.19222636181827	1.10303487866832	1.15954106191163	1.21739441626545	0.971434723153655	8.8912135122616	-0.124294190986322	20.7185355803933	0.156222684047622	0.159860903308681	0.152929985448357	0.177400038219187	0.181104888578594	0.174047036461566	0.202566356342318	0.205764297710438	0.198540394966968	0.000358785999795107	0.000368069995070725	0.000718351085185419
140	9.86818893304458	0.14	0.972431158513176	0.921664172654819	1.02319814437153	0.159250830279192	9.65968635313729	9.18700054420069	10.1323721620739	8.01	5.91	10.83	1.08108283022517	1.13670626353987	1.19232969685456	1.1008172455992	1.15745604601332	1.21409484642744	1.12382769082433	1.1816412580638	1.24073634669338	0.972431158513176	8.86731786857532	-0.0601851670715851	20.7548571554186	0.156222684047622	0.159860903308681	0.152929985448357	0.177400038219187	0.181104888578594	0.174047036461566	0.202566356342318	0.205764297710438	0.198540394966968	0.000358785999795107	0.000368069995070725	0.000718351085185419
140	9.86818893304458	0.14	0.972718965249542	0.922185916351633	1.02325201414745	0.158164628294757	9.48933430428892	9.02309184907252	9.95557675950531	7.95	5.88	10.91	1.06877464918343	1.12400052129506	1.17922639340668	1.08871367410602	1.14496983828272	1.20122600245941	1.11074781652438	1.16824878413859	1.22803693675135	0.972718965249542	8.84440755989273	0.000933172456660074	20.7869465730919	0.156222684047622	0.159860903308681	0.152929985448357	0.177400038219187	0.181104888578594	0.174047036461566	0.202566356342318	0.205764297710438	0.198540394966968	0.000358785999795107	0.000368069995070725	0.000718351085185419
140	9.86818893304458	0.14	0.973332395634856	0.922759362313798	1.02390542895591	0.159939188070624	9.53103782242043	9.06584256318525	9.99623308165561	7.98	5.92	10.71	1.0697350164631	1.12462629157936	1.17951756669562	1.08944051940677	1.14534294229958	1.20124536519238	1.11021328270106	1.17140448583292	1.22725705695097	0.973332395634856	8.80228139194292	0.028492654019436	20.7853532206065	0.156222684047622	0.159860903308681	0.152929985448357	0.177400038219187	0.181104888578594	0.174047036461566	0.202566356342318	0.205764297710438	0.198540394966968	0.000358785999795107	0.000368069995070725	0.000718351085185419
140	9.86818893304458	0.14	0.973582804545338	0.922939297321878	1.0242263117688	0.160325690788646	9.60124911444205	9.13329983933841	10.0691983895457	8.02	5.91	10.81	1.0736630003528	1.12867267172663	1.18368234310047	1.09319481268123	1.14920520642062	1.20521560016001	1.11561781959165	1.17475114307165	1.22990992055588	0.973582804545338	8.85480395089666	-0.143764728721245	20.6698837023745	0.156222684047622	0.159860903308681	0.152929985448357	0.177400038219187	0.181104888578594	0.174047036461566	0.202566356342318	0.205764297710438	0.198540394966968	0.000358785999795107	0.000368069995070725	0.000718351085185419
140	9.86818893304458	0.14	0.973688529631713	0.922626262513439	1.02475079674999	0.161505555743371	9.7003237630506	9.22960689760497	10.1710406284962	7.99	5.89	10.77	1.08831627205202	1.14382121715718	1.19932616226235	1.10831861221927	1.16484369165622	1.22136877109316	1.13213100642659	1.18967047284852	1.24727211843261	0.973688529631713	8.82856895703965	0.0473752112466102	20.8109977675691	0.156222684047622	0.159860903308681	0.152929985448357	0.177400038219187	0.181104888578594	0.174047036461566	0.202566356342318	0.205764297710438	0.198540394966968	0.000358785999795107	0.000368069995070725	0.000718351085185419
140	9.86818893304458	0.14	0.973991063925104	0.923423736224423	1.02455839162579	0.163237872212538	9.70840539309081	9.24028709660459	10.176523689577	7.98	5.88	10.78	1.09054472988079	1.14579235756342	1.20103998524605	1.11064741117302	1.16691345233382	1.22317949349462	1.13408640602781	1.19115425957953	1.24961729375	0.973991063925104	8.83310324297058	0.156185560295126	20.9312060835207	0.156222684047622	0.159860903308681	0.152929985448357	0.177400038219187	0.181104888578594	0.174047036461566	0.202566356342318	0.205764297710438	0.198540394966968	0.000358785999795107	0.000368069995070725	0.000718351085185419
140	9.86818893304458	0.14	0.974310217355786	0.922346491901415	1.02627394281016	0.151967161543385	9.45514537465394	8.97946324361282	9.93082750569506	8.04	5.97	10.84	1.05326057138714	1.10905647138099	1.16485237137483	1.07228009644628	1.12908354532875	1.18588699421121	1.09504490078508	1.15395321255264	1.21030816495183	0.974310217355786	8.86080764127841	-0.108019194769058	20.7267987757229	0.156222684047622	0.159860903308681	0.152929985448357	0.177400038219187	0.181104888578594	0.174047036461566	0.202566356342318	0.205764297710438	0.198540394966968	0.000358785999795107	0.000368069995070725	0.000718351085185419
140	9.86818893304458	0.14	0.97472106032251	0.923264692168406	1.02617742847661	0.15477536047222	9.4971674651121	9.02451010361605	9.96982482660816	7.92	5.85	10.85	1.0729148752048	1.12910863067757	1.18530238615034	1.09317645646554	1.15043140921423	1.20768636196292	1.11428834423658	1.17409968596297	1.23174670665086	0.97472106032251	8.80789951667526	-0.105426107049568	20.6363625835439	0.156222684047622	0.159860903308681	0.152929985448357	0.177400038219187	0.181104888578594	0.174047036461566	0.202566356342318	0.205764297710438	0.198540394966968	0.000358785999795107	0.000368069995070725	0.000718351085185419
140	9.86818893304458	0.14	0.974740977975763	0.923924467210104	1.02555748874142	0.158165026812223	9.50832904796541	9.04115401715106	9.97550407877977	7.95	5.87	10.97	1.07140710976944	1.12676891961935	1.18213072946926	1.09142559078213	1.14782179673526	1.20421800268839	1.11222904161979	1.17012346925818	1.22698149236032	0.974740977975763	8.87099820793155	-0.00633506301718352	20.789015140748	0.156222684047622	0.159860903308681	0.152929985448357	0.177400038219187	0.181104888578594	0.174047036461566	0.202566356342318	0.205764297710438	0.198540394966968	0.000358785999795107	0.000368069995070725	0.000718351085185419
140	9.86818893304458	0.14	0.974925927187914	0.923977161104081	1.02587469327175	0.158508866498804	9.54172266408935	9.07351130121653	10.0099340269622	7.95	5.83	10.71	1.07501365982758	1.13048651857713	1.18595937732667	1.09508550257787	1.15159410862936	1.20810271468086	1.11733841199851	1.17433896642574	1.23395800704682	0.974925927187914	8.77910470353445	0.036967373004593	20.7527488873416	0.156222684047622	0.159860903308681	0.152929985448357	0.177400038219187	0.181104888578594	0.174047036461566	0.202566356342318	0.205764297710438	0.198540394966968	0.000358785999795107	0.000368069995070725	0.000718351085185419
140	9.86818893304458	0.14	0.975144709935685	0.923603409755245	1.02668601011612	0.157090559861156	9.54421308659243	9.07337378164275	10.0150523915421	7.97	5.91	10.84	1.07303204614778	1.12871427361417	1.18439650108055	1.09294618063924	1.14966180069677	1.2063774207543	1.11540951572867	1.17426465406006	1.23158440639499	0.975144709935685	8.82208851988706	-0.0525812045749701	20.7259559766215	0.156222684047622	0.159860903308681	0.152929985448357	0.177400038219187	0.181104888578594	0.174047036461566	0.202566356342318	0.205764297710438	0.198540394966968	0.000358785999795107	0.000368069995070725	0.000718351085185419
140	9.86818893304458	0.14	0.975258407591413	0.924731472893341	1.02578534228948	0.164627336998923	9.77059830154106	9.30186319759014	10.239333405492	7.95	5.95	10.66	1.10264778532334	1.15821189256679	1.21377599981023	1.12327126498813	1.17987462089383	1.23647797679952	1.14910426689737	1.20597204500243	1.26327136067116	0.975258407591413	8.79978772809077	0.0233890488884144	20.7647246053878	0.156222684047622	0.159860903308681	0.152929985448357	0.177400038219187	0.181104888578594	0.174047036461566	0.202566356342318	0.205764297710438	0.198540394966968	0.000358785999795107	0.000368069995070725	0.000718351085185419
140	9.86818893304458	0.14	0.97528678775782	0.924455600628553	1.02611797488709	0.163288746380709	9.7224130886981	9.25370665476858	10.1911195226276	7.95	5.94	10.75	1.09591145786785	1.15142010650813	1.20692875514841	1.11634572094915	1.17288937868752	1.2294330364259	1.14045648011392	1.19754087784516	1.25683913471351	0.97528678775782	8.82277815060967	0.0255423558123121	20.7949653257435	0.156222684047622	0.159860903308681	0.152929985448357	0.177400038219187	0.181104888578594	0.174047036461566	0.202566356342318	0.205764297710438	0.198540394966968	0.000358785999795107	0.000368069995070725	0.000718351085185419
140	9.86818893304458	0.14	0.97568726544002	0.924242207782167	1.02713232309787	0.155890080925032	9.59632425410626	9.12075656245846	10.0718919457541	8.02	5.95	10.8	1.07130473167148	1.12716390462533	1.18302307757919	1.09073976389614	1.14761230381674	1.20448484373735	1.11388929448917	1.17207388719119	1.23035045573891	0.97568726544002	8.84369786237563	0.0576478076655254	20.8600898757304	0.156222684047622	0.159860903308681	0.152929985448357	0.177400038219187	0.181104888578594	0.174047036461566	0.202566356342318	0.205764297710438	0.198540394966968	0.000358785999795107	0.000368069995070725	0.000718351085185419
140	9.86818893304458	0.14	0.975754902986912	0.924459410280807	1.02705039569302	0.158423944805635	9.68673392518852	9.21125550380223	10.1622123465748	7.98	5.95	10.8	1.08752707236938	1.14366444206579	1.1998018117622	1.10759918040093	1.16477265795873	1.22194613551653	1.13242365441191	1.19064471033947	1.24913998786864	0.975754902986912	8.84650916109144	0.0267680845092513	20.8393843074314	0.156222684047622	0.159860903308681	0.152929985448357	0.177400038219187	0.181104888578594	0.174047036461566	0.202566356342318	0.205764297710438	0.198540394966968	0.000358785999795107	0.000368069995070725	0.000718351085185419
140	9.86818893304458	0.14	0.975977609430362	0.925352042950632	1.02660317591009	0.158400742477549	9.51708963374494	9.04989763875971	9.98428162873017	8.01	5.88	10.79	1.06501070755745	1.11999082965446	1.17497095175146	1.08445549452706	1.14043943447693	1.19642337442679	1.10716245113946	1.16488204847862	1.22207058030385	0.975977609430362	8.84806847036709	-0.0197321081390551	20.7693705168244	0.156222684047622	0.159860903308681	0.152929985448357	0.177400038219187	0.181104888578594	0.174047036461566	0.202566356342318	0.205764297710438	0.198540394966968	0.000358785999795107	0.000368069995070725	0.000718351085185419
140	9.86818893304458	0.14	0.976178644097274	0.925507094347903	1.02685019384665	0.163078400641684	9.68463182227737	9.21738705197187	10.1518765925829	8.07	5.91	10.88	1.07737561062878	1.1319895827754	1.18660355492202	1.09660056797568	1.15218908537346	1.20777760277125	1.11989682403404	1.17577878205976	1.23471766461528	0.976178644097274	8.87538162381487	-0.111321029238636	20.7039772484645	0.156222684047622	0.159860903308681	0.152929985448357	0.177400038219187	0.181104888578594	0.174047036461566	0.202566356342318	0.205764297710438	0.198540394966968	0.000358785999795107	0.000368069995070725	0.000718351085185419
140	9.86818893304458	0.14	0.976399873658304	0.925723173661508	1.0270765736551	0.15981970105317	9.61476627835169	9.14527558324621	10.0842569734572	8	5.95	10.83	1.07705963027286	1.13235260311812	1.18764557596338	1.09677482255975	1.15307991354696	1.20938500453416	1.11936597300214	1.17766339966053	1.23520726075446	0.976399873658304	8.86264650840802	0.0210248533131695	20.8485225757633	0.156222684047622	0.159860903308681	0.152929985448357	0.177400038219187	0.181104888578594	0.174047036461566	0.202566356342318	0.205764297710438	0.198540394966968	0.000358785999795107	0.000368069995070725	0.000718351085185419
140	9.86818893304458	0.14	0.976531572142949	0.925732614081344	1.02733053020455	0.15749863830593	9.51443383232249	9.04578555807199	9.983082106573	8.01	5.91	10.8	1.06442105755535	1.11956707981033	1.17471310206531	1.08384862027893	1.14000115475829	1.19615368923764	1.10644026478348	1.16345824943773	1.22111913434275	0.976531572142949	8.84002055579073	-0.146139178116482	20.6374580434816	0.156222684047622	0.159860903308681	0.152929985448357	0.177400038219187	0.181104888578594	0.174047036461566	0.202566356342318	0.205764297710438	0.198540394966968	0.000358785999795107	0.000368069995070725	0.000718351085185419
140	9.86818893304458	0.14	0.97657330316775	0.925996038871053	1.02715056746445	0.164542777684704	9.70687655742317	9.24105522720878	10.1726978876376	8.01	5.89	10.88	1.08697639538951	1.14176849195887	1.19656058852823	1.10678985865	1.16258070845535	1.2183715582607	1.12940793270782	1.18663916878202	1.24241533015222	0.97657330316775	8.87467588467112	-0.0236489322165909	20.7850016939622	0.156222684047622	0.159860903308681	0.152929985448357	0.177400038219187	0.181104888578594	0.174047036461566	0.202566356342318	0.205764297710438	0.198540394966968	0.000358785999795107	0.000368069995070725	0.000718351085185419
140	9.86818893304458	0.14	0.976833682832083	0.925262536380754	1.02840482928341	0.161638259549649	9.75717911849466	9.28393514944559	10.2304230875437	7.96	5.87	10.72	1.09827409124769	1.15425806589629	1.21024204054489	1.11867761821525	1.17570165248612	1.23272568675699	1.14186088110481	1.19994084361497	1.25906472010744	0.976833682832083	8.78985642282537	-0.172102491642469	20.5520254389789	0.156222684047622	0.159860903308681	0.152929985448357	0.177400038219187	0.181104888578594	0.174047036461566	0.202566356342318	0.205764297710438	0.198540394966968	0.000358785999795107	0.000368069995070725	0.000718351085185419
140	9.86818893304458	0.14	0.976937127024309	0.925469151756999	1.02840510229162	0.157021642824909	9.68147237673792	9.20373740695978	10.1592073465161	8.09	6.01	10.79	1.07210090841979	1.12775005098396	1.18339919354813	1.09100941056392	1.14764002970667	1.20427064884943	1.11579677794088	1.17276182009144	1.231526589737	0.976937127024309	8.8819230577951	-0.0161324992527546	20.8495678791584	0.156222684047622	0.159860903308681	0.152929985448357	0.177400038219187	0.181104888578594	0.174047036461566	0.202566356342318	0.205764297710438	0.198540394966968	0.000358785999795107	0.000368069995070725	0.000718351085185419
140	9.86818893304458	0.14	0.976977907293028	0.926419476015885	1.02753633857017	0.164092895938311	9.6491448578278	9.18533485310417	10.1129548625514	8.02	5.94	10.79	1.07930746757281	1.13380668939095	1.18830591120909	1.09891314450791	1.15440234755779	1.20989155060768	1.12339415887165	1.17905950421768	1.23462927849922	0.976977907293028	8.82998317692862	-0.112625895838345	20.6664306966956	0.156222684047622	0.159860903308681	0.152929985448357	0.177400038219187	0.181104888578594	0.174047036461566	0.202566356342318	0.205764297710438	0.198540394966968	0.000358785999795107	0.000368069995070725	0.000718351085185419
140	9.86818893304458	0.14	0.977189229274518	0.926042734371048	1.02833572417799	0.152817194608569	9.61492814341939	9.13279646716538	10.0970598196734	7.99	5.93	10.71	1.07755632399333	1.13444186158445	1.19132739917557	1.09740106300889	1.1553342290368	1.21326739506471	1.12121271601604	1.18109209662431	1.23959721929176	0.977189229274518	8.82262431025195	0.0489202396123398	20.8267552364801	0.156222684047622	0.159860903308681	0.152929985448357	0.177400038219187	0.181104888578594	0.174047036461566	0.202566356342318	0.205764297710438	0.198540394966968	0.000358785999795107	0.000368069995070725	0.000718351085185419
140	9.86818893304458	0.14	0.978087668890295	0.927101435022484	1.02907390275811	0.161525236921806	9.73287796590999	9.2606156958671	10.2051402359529	7.97	5.89	10.86	1.09399519323977	1.14978550679376	1.20557582034775	1.11422596518413	1.17104798446881	1.22787000375349	1.13752147015422	1.19538727169673	1.25317568217166	0.978087668890295	8.84308408645603	0.01760499068149	20.8050424209395	0.156222684047622	0.159860903308681	0.152929985448357	0.177400038219187	0.181104888578594	0.174047036461566	0.202566356342318	0.205764297710438	0.198540394966968	0.000358785999795107	0.000368069995070725	0.000718351085185419
140	9.86818893304458	0.14	0.978420871709443	0.926873416302509	1.02996832711638	0.157216234386825	9.57440521226232	9.10230047589723	10.0465099486274	7.95	5.89	10.72	1.07787925289151	1.1337851089844	1.18969096507729	1.09797106175609	1.15491901024663	1.21186695873718	1.12125557946513	1.17979524788786	1.23737293170819	0.978420871709443	8.78929502010945	-0.0483138277669487	20.6905325201634	0.156222684047622	0.159860903308681	0.152929985448357	0.177400038219187	0.181104888578594	0.174047036461566	0.202566356342318	0.205764297710438	0.198540394966968	0.000358785999795107	0.000368069995070725	0.000718351085185419
140	9.86818893304458	0.14	0.979085348377067	0.928194781816501	1.02997591493763	0.16427720534907	9.6555180540591	9.19171327534447	10.1193228327737	7.99	5.91	10.74	1.08432325377287	1.13903713482052	1.19375101586816	1.10428131348921	1.1600022585295	1.21572320356979	1.12881745052187	1.18405291635424	1.24263355942911	0.979085348377067	8.79840125328634	-0.11405737449029	20.6235561496492	0.156222684047622	0.159860903308681	0.152929985448357	0.177400038219187	0.181104888578594	0.174047036461566	0.202566356342318	0.205764297710438	0.198540394966968	0.000358785999795107	0.000368069995070725	0.000718351085185419
140	9.86818893304458	0.14	0.979409658415879	0.92824284630147	1.03057647053029	0.160178547147756	9.65410201485785	9.18331946304078	10.1248845666749	7.94	5.88	10.74	1.08987873345478	1.14575132869357	1.20162392393236	1.11034249033218	1.1672641593532	1.22418582837422	1.1331030513362	1.19226778541139	1.25102646691591	0.979409658415879	8.7855554349965	0.0481426525678623	20.7746181788697	0.156222684047622	0.159860903308681	0.152929985448357	0.177400038219187	0.181104888578594	0.174047036461566	0.202566356342318	0.205764297710438	0.198540394966968	0.000358785999795107	0.000368069995070725	0.000718351085185419
140	9.86818893304458	0.14	0.979577396630931	0.92752909000092	1.03162570326094	0.15935911703539	9.69023628176398	9.21624720764299	10.164225355885	8	5.89	10.8	1.0859653467884	1.14181624766537	1.19766714854233	1.10587703057256	1.1627519839026	1.21962693723263	1.12809495361718	1.18729802880032	1.24575508626811	0.979577396630931	8.7910189914195	-0.159766448445785	20.5790029900929	0.156222684047622	0.159860903308681	0.152929985448357	0.177400038219187	0.181104888578594	0.174047036461566	0.202566356342318	0.205764297710438	0.198540394966968	0.000358785999795107	0.000368069995070725	0.000718351085185419
140	9.86818893304458	0.14	0.979655578042783	0.928742196156838	1.03056895992873	0.163978933247578	9.77500580167833	9.30495069638697	10.2450609069697	7.95	5.91	10.78	1.10197178277916	1.15763972549954	1.21330766821991	1.12251852457491	1.17922442022952	1.23593031588412	1.14696880192098	1.20555448320635	1.26310150709934	0.979655578042783	8.81394463971181	-0.0879852353200845	20.6795180379776	0.156222684047622	0.159860903308681	0.152929985448357	0.177400038219187	0.181104888578594	0.174047036461566	0.202566356342318	0.205764297710438	0.198540394966968	0.000358785999795107	0.000368069995070725	0.000718351085185419
140	9.86818893304458	0.14	0.979964816577234	0.928994581723216	1.03093505143125	0.161706769395806	9.61233294524454	9.14623214107295	10.0784337494161	8.02	5.94	10.84	1.07526020905752	1.13005650554389	1.18485280203026	1.09482577346677	1.15061914997086	1.20641252647495	1.11787872891741	1.17526890478691	1.23257772460591	0.979964816577234	8.84039798108297	-0.160120013802573	20.6298292719052	0.156222684047622	0.159860903308681	0.152929985448357	0.177400038219187	0.181104888578594	0.174047036461566	0.202566356342318	0.205764297710438	0.198540394966968	0.000358785999795107	0.000368069995070725	0.000718351085185419
140	9.86818893304458	0.14	0.980938348850395	0.929290602102814	1.03258609559798	0.157917925694585	9.57277275288951	9.10199447806415	10.0435510277149	8.12	5.99	10.9	1.05650160265248	1.11114654921289	1.1657914957733	1.07490937380152	1.13050641704424	1.18610346028696	1.09700738992869	1.15422452612704	1.21084079576127	0.980938348850395	8.89335411934166	-0.0572008826400514	20.820884101957	0.156222684047622	0.159860903308681	0.152929985448357	0.177400038219187	0.181104888578594	0.174047036461566	0.202566356342318	0.205764297710438	0.198540394966968	0.000358785999795107	0.000368069995070725	0.000718351085185419
140	9.86818893304458	0.14	0.981163973746194	0.930306266850122	1.03202168064227	0.162708936380879	9.6214693906794	9.15664265957396	10.0862961217848	7.98	5.88	10.87	1.08104806079166	1.13592625741324	1.19080445403483	1.10099867868419	1.15688964612618	1.21278061356817	1.12260710594917	1.1795047467225	1.23635909520439	0.981163973746194	8.84210054176138	-0.158406878768895	20.6133605818222	0.156222684047622	0.159860903308681	0.152929985448357	0.177400038219187	0.181104888578594	0.174047036461566	0.202566356342318	0.205764297710438	0.198540394966968	0.000358785999795107	0.000368069995070725	0.000718351085185419
140	9.86818893304458	0.14	0.981307985807487	0.929830191261489	1.03278578035348	0.156249529966222	9.56815183609668	9.09462687130967	10.0416768008837	7.94	5.86	10.74	1.07880775736839	1.13497745102909	1.19114714468979	1.0990300672755	1.15625266488951	1.21347526250351	1.12268531217635	1.18080063017221	1.23851916411526	0.981307985807487	8.80182924442221	-0.15376279609797	20.5905604106408	0.156222684047622	0.159860903308681	0.152929985448357	0.177400038219187	0.181104888578594	0.174047036461566	0.202566356342318	0.205764297710438	0.198540394966968	0.000358785999795107	0.000368069995070725	0.000718351085185419
140	9.86818893304458	0.14	0.982013439664666	0.930581606181127	1.03344527314821	0.157759823487535	9.70207862560131	9.2246573937787	10.1794998574239	7.96	5.88	10.81	1.09190592278912	1.14841740591953	1.20492888904995	1.11223074988721	1.16979414243556	1.22735753498392	1.13459373650066	1.19327864817645	1.2533147851283	0.982013439664666	8.84486243662777	-0.0465813281915377	20.7379298346373	0.156222684047622	0.159860903308681	0.152929985448357	0.177400038219187	0.181104888578594	0.174047036461566	0.202566356342318	0.205764297710438	0.198540394966968	0.000358785999795107	0.000368069995070725	0.000718351085185419
140	9.86818893304458	0.14	0.982040067139247	0.93025495302849	1.03382518125	0.158437562961886	9.65398172396958	9.18013516115707	10.1278282867821	8.01	5.9	10.84	1.08011201729619	1.1358636329166	1.19161524853702	1.09981876008236	1.15658756904139	1.21335637800041	1.12201738705923	1.18092090911067	1.23775876529433	0.982040067139247	8.85597603729317	-0.124167014976305	20.672902154797	0.156222684047622	0.159860903308681	0.152929985448357	0.177400038219187	0.181104888578594	0.174047036461566	0.202566356342318	0.205764297710438	0.198540394966968	0.000358785999795107	0.000368069995070725	0.000718351085185419
140	9.86818893304458	0.14	0.982059980752512	0.930286271067763	1.03383369043726	0.155155458362473	9.55238489703628	9.07766891504879	10.0271008790238	8.01	5.91	10.88	1.06741016619421	1.12323029688749	1.17905042758077	1.0868457364679	1.1436822487801	1.2005187610923	1.1090178721879	1.16750872028549	1.2243784831303	0.982059980752512	8.86483577674847	-0.0962146024147529	20.7145703751989	0.156222684047622	0.159860903308681	0.152929985448357	0.177400038219187	0.181104888578594	0.174047036461566	0.202566356342318	0.205764297710438	0.198540394966968	0.000358785999795107	0.000368069995070725	0.000718351085185419
140	9.86818893304458	0.14	0.982087532626932	0.930967062461446	1.03320800279242	0.160789195178632	9.71518808110718	9.24249909482972	10.1878770673846	7.98	5.91	10.82	1.09067727708352	1.14645776796275	1.20223825884198	1.1107745273145	1.16758285154716	1.22439117577981	1.13475306881258	1.19221722058254	1.25016251207938	0.982087532626932	8.86017733211411	0.0464252124539403	20.8451882231977	0.156222684047622	0.159860903308681	0.152929985448357	0.177400038219187	0.181104888578594	0.174047036461566	0.202566356342318	0.205764297710438	0.198540394966968	0.000358785999795107	0.000368069995070725	0.000718351085185419
140	9.86818893304458	0.14	0.982648966827091	0.931623657652623	1.03367427600156	0.163438734376536	9.69797635610415	9.23070445113893	10.1652482610694	8	5.9	10.78	1.08737656482299	1.14242117399111	1.19746578315923	1.10729624763294	1.16334922059195	1.21940219355096	1.13011745730897	1.18825332373955	1.24404763035145	0.982648966827091	8.8098977897104	0.00853636296581649	20.7607660207133	0.156222684047622	0.159860903308681	0.152929985448357	0.177400038219187	0.181104888578594	0.174047036461566	0.202566356342318	0.205764297710438	0.198540394966968	0.000358785999795107	0.000368069995070725	0.000718351085185419
140	9.86818893304458	0.14	0.982672369289544	0.93154509254903	1.03379964603006	0.164060788714159	9.69736217023953	9.23117991928538	10.1635444211937	8.01	5.94	10.83	1.08563431215817	1.1404597463692	1.19528518058023	1.10541229258641	1.16123653123154	1.21706076987667	1.1295055112541	1.18449539427659	1.24351866524034	0.982672369289544	8.84577733912299	-0.198659827306387	20.6010336904309	0.156222684047622	0.159860903308681	0.152929985448357	0.177400038219187	0.181104888578594	0.174047036461566	0.202566356342318	0.205764297710438	0.198540394966968	0.000358785999795107	0.000368069995070725	0.000718351085185419
140	9.86818893304458	0.14	0.98270451460213	0.930467689285254	1.03494133991901	0.156847774449245	9.58813345409771	9.11469333938915	10.0615735688063	7.95	5.92	10.73	1.07936301437615	1.13542784621532	1.19149267805448	1.09948347829325	1.15659341767364	1.21370335705402	1.12228337081574	1.18227661388225	1.23752639442144	0.98270451460213	8.77792099429638	-0.0358553850167893	20.7064928203208	0.156222684047622	0.159860903308681	0.152929985448357	0.177400038219187	0.181104888578594	0.174047036461566	0.202566356342318	0.205764297710438	0.198540394966968	0.000358785999795107	0.000368069995070725	0.000718351085185419
140	9.86818893304458	0.14	0.982761472917332	0.931601942475564	1.0339210033591	0.15840780902453	9.68574182164279	9.21028332663196	10.1612003166536	8.09	5.98	10.9	1.0736941668997	1.12912101910303	1.18454787130636	1.09268100398756	1.14908800551602	1.20549500704448	1.11630130770063	1.17512935975297	1.23198817556396	0.982761472917332	8.92446155193959	-0.203470081390069	20.6790052276466	0.156222684047622	0.159860903308681	0.152929985448357	0.177400038219187	0.181104888578594	0.174047036461566	0.202566356342318	0.205764297710438	0.198540394966968	0.000358785999795107	0.000368069995070725	0.000718351085185419
140	9.86818893304458	0.14	0.983475771586213	0.932367278795313	1.03458426437711	0.162679226429591	9.74873539050289	9.27770889828603	10.2197618827197	7.98	5.93	10.84	1.09483427787664	1.15041868509622	1.2060030923158	1.11500824957835	1.17161688327765	1.22822551697694	1.13789185463625	1.19721410999299	1.25497839550556	0.983475771586213	8.84135103363576	-0.0351300555252008	20.7531167331104	0.156222684047622	0.159860903308681	0.152929985448357	0.177400038219187	0.181104888578594	0.174047036461566	0.202566356342318	0.205764297710438	0.198540394966968	0.000358785999795107	0.000368069995070725	0.000718351085185419
140	9.86818893304458	0.14	0.984100487155464	0.93200373799604	1.03619723631489	0.151822646691365	9.40331851035069	8.92997833006132	9.87665869064007	7.9	5.86	10.7	1.06448242543109	1.12090611253818	1.17732979964526	1.08475857853584	1.14225701830318	1.19975545807051	1.10846942041126	1.1666515686147	1.2235682768282	0.984100487155464	8.74894435270918	0.170891044930334	20.8553370991251	0.156222684047622	0.159860903308681	0.152929985448357	0.177400038219187	0.181104888578594	0.174047036461566	0.202566356342318	0.205764297710438	0.198540394966968	0.000358785999795107	0.000368069995070725	0.000718351085185419
140	9.86818893304458	0.14	0.984124508364716	0.932422152019798	1.03582686470963	0.159722910563669	9.80235940470548	9.32353591968748	10.2811828897235	8.1	5.96	10.9	1.08504643785017	1.14077054523315	1.19649465261614	1.1041223384578	1.16082611592384	1.21752989338988	1.12744564196973	1.184824380666	1.24245015961138	0.984124508364716	8.90771954372349	0.0203516896020986	20.9178433275281	0.156222684047622	0.159860903308681	0.152929985448357	0.177400038219187	0.181104888578594	0.174047036461566	0.202566356342318	0.205764297710438	0.198540394966968	0.000358785999795107	0.000368069995070725	0.000718351085185419
140	9.86818893304458	0.14	0.984357112646382	0.93333687411191	1.03537735118085	0.1623494127787	9.71399619621905	9.24407916600001	10.1839132264381	8.03	5.9	10.8	1.08537207304645	1.14054628911381	1.19572050518117	1.10503684226457	1.1612107046769	1.21738456708924	1.12672473373244	1.18497760081281	1.24439299155024	0.984357112646382	8.84553769865882	0.0730395250324643	20.8657776206431	0.156222684047622	0.159860903308681	0.152929985448357	0.177400038219187	0.181104888578594	0.174047036461566	0.202566356342318	0.205764297710438	0.198540394966968	0.000358785999795107	0.000368069995070725	0.000718351085185419
140	9.86818893304458	0.14	0.984485878829865	0.93326589613754	1.03570586152219	0.162534417452029	9.75650400689492	9.28485143223392	10.2281565815559	7.98	5.86	10.76	1.09652046442224	1.15222159265115	1.20792272088006	1.11677722001659	1.17350735242505	1.23023748483352	1.14098163639133	1.197492723106	1.25534817294628	0.984485878829865	8.82084868158137	-0.222761079051933	20.5263568206327	0.156222684047622	0.159860903308681	0.152929985448357	0.177400038219187	0.181104888578594	0.174047036461566	0.202566356342318	0.205764297710438	0.198540394966968	0.000358785999795107	0.000368069995070725	0.000718351085185419
140	9.86818893304458	0.14	0.985274673024147	0.933957449740281	1.03659189630801	0.164639661615707	9.81324157331707	9.342481793126	10.2840013535081	8.02	5.88	10.76	1.09774468075596	1.15305910962633	1.2083735384967	1.11768355831537	1.17400269041395	1.23032182251254	1.14107522602401	1.19887949303426	1.25703067784199	0.985274673024147	8.82546878824336	-0.150252094863296	20.6301642736321	0.156222684047622	0.159860903308681	0.152929985448357	0.177400038219187	0.181104888578594	0.174047036461566	0.202566356342318	0.205764297710438	0.198540394966968	0.000358785999795107	0.000368069995070725	0.000718351085185419
140	9.86818893304458	0.14	0.985691283068102	0.93444472577352	1.03693784036268	0.154587418091114	9.48659166622819	9.01412121004276	9.95906212241363	8.05	5.97	10.81	1.05521487647201	1.11052341320491	1.1658319499378	1.07414145546843	1.13044201895624	1.18674258244406	1.09701812385092	1.15507568076809	1.21306037632751	0.985691283068102	8.84043200714814	0.0472612280085094	20.8590495153118	0.156222684047622	0.159860903308681	0.152929985448357	0.177400038219187	0.181104888578594	0.174047036461566	0.202566356342318	0.205764297710438	0.198540394966968	0.000358785999795107	0.000368069995070725	0.000718351085185419
140	9.86818893304458	0.14	0.985986837430475	0.934710488050619	1.03726318681033	0.16357677215964	9.78165389244896	9.31058797290616	10.2527198119918	8.01	5.95	10.83	1.09551919244972	1.15094660017841	1.2063740079071	1.11551060882668	1.1719494752265	1.22838834162633	1.14045844077105	1.19641596099892	1.2541758786162	0.985986837430475	8.85798777222501	-0.0462205293284429	20.7689266874393	0.156222684047622	0.159860903308681	0.152929985448357	0.177400038219187	0.181104888578594	0.174047036461566	0.202566356342318	0.205764297710438	0.198540394966968	0.000358785999795107	0.000368069995070725	0.000718351085185419
140	9.86818893304458	0.14	0.986745792338195	0.935610534229437	1.03788105044695	0.162214783500982	9.72891266889548	9.25804095377733	10.1997843840136	8.03	5.92	10.81	1.08645645737118	1.14171454253604	1.19697262770089	1.10610707577046	1.16236460784153	1.21862213991259	1.12938770034819	1.18743330875652	1.24342610203615	0.986745792338195	8.84958795019837	-0.132359358737755	20.6686672926457	0.156222684047622	0.159860903308681	0.152929985448357	0.177400038219187	0.181104888578594	0.174047036461566	0.202566356342318	0.205764297710438	0.198540394966968	0.000358785999795107	0.000368069995070725	0.000718351085185419
140	9.86818893304458	0.14	0.986759417560722	0.935551275975479	1.03796755914596	0.158412173696852	9.52196252415977	9.05455135988065	9.98937368843889	8.02	5.87	10.78	1.06337625181171	1.11826952174537	1.17316279167902	1.08265817500838	1.13854681023543	1.19443544546248	1.10561549955402	1.16172406013983	1.21892274951983	0.986759417560722	8.80647179099889	-0.0309891006545715	20.7235498832322	0.156222684047622	0.159860903308681	0.152929985448357	0.177400038219187	0.181104888578594	0.174047036461566	0.202566356342318	0.205764297710438	0.198540394966968	0.000358785999795107	0.000368069995070725	0.000718351085185419
140	9.86818893304458	0.14	0.9872848192476	0.936184092854052	1.03838554564115	0.160789201622174	9.63759812401949	9.16868426042884	10.1065119876101	7.95	5.97	10.75	1.08627012137787	1.14182521576767	1.19738031015747	1.10655093859381	1.16314325447443	1.21973557035505	1.13127140519012	1.18945598667418	1.24605089590235	0.9872848192476	8.81075804517671	0.0255482172091297	20.8036815436441	0.156222684047622	0.159860903308681	0.152929985448357	0.177400038219187	0.181104888578594	0.174047036461566	0.202566356342318	0.205764297710438	0.198540394966968	0.000358785999795107	0.000368069995070725	0.000718351085185419
140	9.86818893304458	0.14	0.987522971063132	0.936043150833751	1.03900279129251	0.162604929300046	9.6842552906469	9.21621661263291	10.1522939686609	7.98	5.9	10.72	1.08845241933354	1.14372866259455	1.19900490585555	1.10856243287865	1.16485994815941	1.22115746344017	1.13255225755691	1.1898200396941	1.24719616821169	0.987522971063132	8.77484331083803	0.0196825261346571	20.7513011895097	0.156222684047622	0.159860903308681	0.152929985448357	0.177400038219187	0.181104888578594	0.174047036461566	0.202566356342318	0.205764297710438	0.198540394966968	0.000358785999795107	0.000368069995070725	0.000718351085185419
140	9.86818893304458	0.14	0.988102418816245	0.936966604070978	1.03923823356151	0.163453248518531	9.82544520350661	9.35205666779624	10.298833739217	7.97	5.93	10.81	1.10600713312121	1.16199172729464	1.21797632146807	1.12653432449233	1.18355797749641	1.24058163050049	1.15128722106779	1.20878569552406	1.26707117776679	0.988102418816245	8.82515363172118	0.104679701300941	20.8974628917167	0.156222684047622	0.159860903308681	0.152929985448357	0.177400038219187	0.181104888578594	0.174047036461566	0.202566356342318	0.205764297710438	0.198540394966968	0.000358785999795107	0.000368069995070725	0.000718351085185419
140	9.86818893304458	0.14	0.988510147338348	0.936641618486377	1.04037867619032	0.15322132475348	9.45744428231512	8.98394828832656	9.93094027630367	8.06	5.87	10.9	1.05123326563251	1.10663816379641	1.16204306196031	1.07006113785561	1.12645835273671	1.18285556761781	1.09109205549174	1.14897986071694	1.20676780321085	0.988510147338348	8.85160473598482	0.126488865692828	20.9447592245828	0.156222684047622	0.159860903308681	0.152929985448357	0.177400038219187	0.181104888578594	0.174047036461566	0.202566356342318	0.205764297710438	0.198540394966968	0.000358785999795107	0.000368069995070725	0.000718351085185419
140	9.86818893304458	0.14	0.988933765100176	0.93758234152462	1.04028518867573	0.163332189744604	9.8486557551104	9.37393877811988	10.3233727321009	7.92	5.89	10.78	1.11418284382145	1.17060752547909	1.22703220713673	1.13520675750215	1.19269613661336	1.25018551572457	1.15935679456039	1.21763605473933	1.27523635265176	0.988933765100176	8.8113254569607	0.0391535850615284	20.7975772871724	0.156222684047622	0.159860903308681	0.152929985448357	0.177400038219187	0.181104888578594	0.174047036461566	0.202566356342318	0.205764297710438	0.198540394966968	0.000358785999795107	0.000368069995070725	0.000718351085185419
140	9.86818893304458	0.14	0.989172425028963	0.937438631254204	1.04090621880372	0.159925343365967	9.71532946455874	9.24111478199345	10.189544147124	7.96	5.88	10.82	1.09310636538458	1.14919993204832	1.20529349871205	1.11340761243318	1.17054295269803	1.22767829296289	1.13904636195515	1.19502113543143	1.2528333432916	0.989172425028963	8.81446633242147	-0.0387861988462412	20.7340188677087	0.156222684047622	0.159860903308681	0.152929985448357	0.177400038219187	0.181104888578594	0.174047036461566	0.202566356342318	0.205764297710438	0.198540394966968	0.000358785999795107	0.000368069995070725	0.000718351085185419
140	9.86818893304458	0.14	0.989717840882609	0.938120426300916	1.0413152554643	0.154667451876656	9.49668871752334	9.02386015762614	9.96951727742055	7.99	5.91	10.94	1.06465551888179	1.12044090639736	1.17622629391293	1.08425975055977	1.14107235264541	1.19788495473105	1.10551228827866	1.1643678694801	1.22148242825176	0.989717840882609	8.87854771265948	0.161655351592791	20.9909038240128	0.156222684047622	0.159860903308681	0.152929985448357	0.177400038219187	0.181104888578594	0.174047036461566	0.202566356342318	0.205764297710438	0.198540394966968	0.000358785999795107	0.000368069995070725	0.000718351085185419
140	9.86818893304458	0.14	0.989746564368925	0.938486845620066	1.04100628311778	0.158645800557729	9.64506101396778	9.17202164105331	10.1181003868822	7.98	5.9	10.67	1.0824777523278	1.13830564035448	1.19413352838116	1.10243110233003	1.15928806775556	1.21614503318109	1.12760716010387	1.18511535221712	1.24259597727891	0.989746564368925	8.80268242578186	-0.021430271161191	20.7228801751593	0.156222684047622	0.159860903308681	0.152929985448357	0.177400038219187	0.181104888578594	0.174047036461566	0.202566356342318	0.205764297710438	0.198540394966968	0.000358785999795107	0.000368069995070725	0.000718351085185419
140	9.86818893304458	0.14	0.990067173312292	0.938225966494701	1.04190838012988	0.158217135659612	9.64362086522716	9.16989120441226	10.1173505260421	7.96	5.89	10.76	1.08534325836404	1.14141363937413	1.19748402038423	1.10554100433552	1.16265482971535	1.21976865509517	1.12877662960686	1.18768831092454	1.24515857619706	0.990067173312292	8.79432585656085	0.180361664353102	20.9217081797692	0.156222684047622	0.159860903308681	0.152929985448357	0.177400038219187	0.181104888578594	0.174047036461566	0.202566356342318	0.205764297710438	0.198540394966968	0.000358785999795107	0.000368069995070725	0.000718351085185419
140	9.86818893304458	0.14	0.990145991600885	0.938344769103246	1.04194721409852	0.159725407252434	9.71406522189189	9.23955912512171	10.1885713186621	7.95	5.9	10.78	1.09521313664364	1.15145881931775	1.20770450199185	1.1156945391762	1.17299206320339	1.23028958723058	1.13886190560278	1.19814947642581	1.25581674857561	0.990145991600885	8.80900425448822	0.0149325769208369	20.7822952919991	0.156222684047622	0.159860903308681	0.152929985448357	0.177400038219187	0.181104888578594	0.174047036461566	0.202566356342318	0.205764297710438	0.198540394966968	0.000358785999795107	0.000368069995070725	0.000718351085185419
140	9.86818893304458	0.14	0.990372504481938	0.938159355792964	1.04258565317091	0.158970185738465	9.75547577691973	9.27760169378352	10.2333498600559	7.95	5.86	10.67	1.09941451888504	1.15604356187907	1.21267260487311	1.11995553310527	1.17764261013237	1.23532968715946	1.14321544396533	1.20349473907093	1.26459124951456	0.990372504481938	8.76445582284888	0.0506647306716717	20.7652689475136	0.156222684047622	0.159860903308681	0.152929985448357	0.177400038219187	0.181104888578594	0.174047036461566	0.202566356342318	0.205764297710438	0.198540394966968	0.000358785999795107	0.000368069995070725	0.000718351085185419
140	9.86818893304458	0.14	0.990570907998861	0.939173642516731	1.04196817348099	0.162790333585543	9.8003956456296	9.32706612978062	10.2737251614786	7.94	5.9	10.81	1.10602075385803	1.16214904336066	1.2182773328633	1.12673105837858	1.18391035344667	1.24108964851476	1.15003222666194	1.20908355075134	1.26612586035849	0.990570907998861	8.83173945127478	0.104435764797014	20.872706334621	0.156222684047622	0.159860903308681	0.152929985448357	0.177400038219187	0.181104888578594	0.174047036461566	0.202566356342318	0.205764297710438	0.198540394966968	0.000358785999795107	0.000368069995070725	0.000718351085185419
140	9.86818893304458	0.14	0.990975497735014	0.939720098494618	1.04223089697541	0.163465285892904	9.83499263010075	9.36116495694782	10.3088203032537	8.02	5.95	10.8	1.10058758178283	1.15629526938106	1.21200295697929	1.12061761804712	1.17733915226807	1.23406068648901	1.14487488043283	1.20327138139207	1.26004091892733	0.990975497735014	8.85656934736522	-0.0523254122604507	20.7643325959175	0.156222684047622	0.159860903308681	0.152929985448357	0.177400038219187	0.181104888578594	0.174047036461566	0.202566356342318	0.205764297710438	0.198540394966968	0.000358785999795107	0.000368069995070725	0.000718351085185419
140	9.86818893304458	0.14	0.990997747538917	0.939662294103482	1.04233320097435	0.162153182989417	9.66250950520792	9.1947456340287	10.1302733763871	8.04	5.9	10.87	1.07845236219376	1.13331641954791	1.18818047690206	1.09792313600102	1.15377772913434	1.20963232226766	1.12097519603249	1.1779429641793	1.23522280945048	0.990997747538917	8.84744338428427	0.0285114119257902	20.8453094821859	0.156222684047622	0.159860903308681	0.152929985448357	0.177400038219187	0.181104888578594	0.174047036461566	0.202566356342318	0.205764297710438	0.198540394966968	0.000358785999795107	0.000368069995070725	0.000718351085185419
140	9.86818893304458	0.14	0.991679344792512	0.940171323478386	1.04318736610664	0.155569342228761	9.39760962046693	8.93132127936098	9.86389796157287	8.04	5.89	10.78	1.04672829448997	1.10137611027892	1.15602392606786	1.06557601121995	1.12120783265517	1.1768396540904	1.08707572044656	1.14597761332043	1.20232617318146	0.991679344792512	8.80612418029899	-0.014489714610451	20.7503678366776	0.156222684047622	0.159860903308681	0.152929985448357	0.177400038219187	0.181104888578594	0.174047036461566	0.202566356342318	0.205764297710438	0.198540394966968	0.000358785999795107	0.000368069995070725	0.000718351085185419
140	9.86818893304458	0.14	0.992927834861025	0.941307858897661	1.04454781082439	0.16237351005041	9.79381652131001	9.32008013409366	10.2675529085264	8.02	5.9	10.86	1.09553551600512	1.15122120002848	1.20690688405183	1.11546007817239	1.17215852066586	1.22885696315933	1.13796638807237	1.19597917590462	1.25384429331476	0.992927834861025	8.84023731497035	0.21394672813306	21.0097577372058	0.156222684047622	0.159860903308681	0.152929985448357	0.177400038219187	0.181104888578594	0.174047036461566	0.202566356342318	0.205764297710438	0.198540394966968	0.000358785999795107	0.000368069995070725	0.000718351085185419
140	9.86818893304458	0.14	0.993185182039555	0.941719401867969	1.04465096221114	0.162155923093432	9.82236756497856	9.34686973064495	10.2978653993122	7.97	5.89	10.77	1.1050406123251	1.16125669676336	1.21747278120161	1.12552818679438	1.18278652361996	1.24004486044555	1.14916019723813	1.20808497899421	1.26554363897143	0.993185182039555	8.83543584180948	-0.139726838425914	20.6476817934938	0.156222684047622	0.159860903308681	0.152929985448357	0.177400038219187	0.181104888578594	0.174047036461566	0.202566356342318	0.205764297710438	0.198540394966968	0.000358785999795107	0.000368069995070725	0.000718351085185419
140	9.86818893304458	0.14	0.993735990244973	0.942187268628985	1.04528471186096	0.159745177383669	9.80362314629276	9.32477765196293	10.2824686406226	8.05	5.93	10.88	1.09151276112371	1.14756406735057	1.20361537357744	1.11108623822218	1.16814268062137	1.22519912302057	1.13348866993678	1.19176324006899	1.25125829131807	0.993735990244973	8.90564378919785	0.0235218947994359	20.8996312235978	0.156222684047622	0.159860903308681	0.152929985448357	0.177400038219187	0.181104888578594	0.174047036461566	0.202566356342318	0.205764297710438	0.198540394966968	0.000358785999795107	0.000368069995070725	0.000718351085185419
140	9.86818893304458	0.14	0.994608955234955	0.943132115759185	1.04608579471073	0.163141613709453	9.75367940334061	9.28321230830356	10.2241464983777	7.97	5.92	10.77	1.09792255303024	1.15356454601124	1.20920653899225	1.11830320974961	1.1749780810106	1.23165295227159	1.14351732577258	1.19943233026384	1.25766160956664	0.994608955234955	8.80891896218709	-0.0434935561368404	20.720699642509	0.156222684047622	0.159860903308681	0.152929985448357	0.177400038219187	0.181104888578594	0.174047036461566	0.202566356342318	0.205764297710438	0.198540394966968	0.000358785999795107	0.000368069995070725	0.000718351085185419
140	9.86818893304458	0.14	0.994858538588347	0.94307703088564	1.04664004629106	0.161826128019389	9.77063086658746	9.2970626886354	10.2441990445395	7.94	5.89	10.68	1.10237208953435	1.15852405487542	1.21467602021649	1.12300848023796	1.18021160961571	1.23741473899345	1.14871551134533	1.20511255271379	1.26495608201863	0.994858538588347	8.76295178973016	0.0333564185438273	20.7429981557635	0.156222684047622	0.159860903308681	0.152929985448357	0.177400038219187	0.181104888578594	0.174047036461566	0.202566356342318	0.205764297710438	0.198540394966968	0.000358785999795107	0.000368069995070725	0.000718351085185419
140	9.86818893304458	0.14	0.996220210895463	0.944198833144702	1.04824158864622	0.160685796529573	9.70832381175851	9.2357877444187	10.1808598790983	8.04	5.95	10.8	1.08278040959446	1.13817934368664	1.19357827777881	1.1022997672992	1.15869738182688	1.21509499635455	1.12548202059118	1.18399538960697	1.24043784763854	0.996220210895463	8.82699773643943	-0.0595672555840697	20.7420487615591	0.156222684047622	0.159860903308681	0.152929985448357	0.177400038219187	0.181104888578594	0.174047036461566	0.202566356342318	0.205764297710438	0.198540394966968	0.000358785999795107	0.000368069995070725	0.000718351085185419
140	9.86818893304458	0.14	0.996251687466201	0.944728023327916	1.04777535160449	0.162142010498057	9.80099001692711	9.32650276856321	10.275477265291	8.06	5.99	10.91	1.09059211949576	1.14607615962398	1.2015601997522	1.11008097587985	1.1665565145439	1.22303205320795	1.13322453385241	1.19039722470427	1.25095802705012	0.996251687466201	8.90539314904111	0.133792022296805	21.0144465539103	0.156222684047622	0.159860903308681	0.152929985448357	0.177400038219187	0.181104888578594	0.174047036461566	0.202566356342318	0.205764297710438	0.198540394966968	0.000358785999795107	0.000368069995070725	0.000718351085185419
140	9.86818893304458	0.14	0.997277333333686	0.945105376171756	1.04944929049561	0.156040124848037	9.66861052271687	9.1897335115035	10.1474875339302	7.94	5.9	10.68	1.09040869652279	1.14722989345285	1.20405109038291	1.11086815021928	1.16875548927686	1.22664282833443	1.13560425874315	1.19491255554984	1.25312692199281	0.997277333333686	8.76691898709178	0.0394885965900543	20.7638952987908	0.156222684047622	0.159860903308681	0.152929985448357	0.177400038219187	0.181104888578594	0.174047036461566	0.202566356342318	0.205764297710438	0.198540394966968	0.000358785999795107	0.000368069995070725	0.000718351085185419
140	9.86818893304458	0.14	0.997974899010272	0.946199005143905	1.04975079287664	0.158886955320754	9.72631788161714	9.24972375058782	10.2029120126465	7.95	5.87	10.8	1.09544678942375	1.1518899357027	1.20833308198164	1.11587282042895	1.17336842262547	1.230864024822	1.13796902320889	1.19765502812956	1.25710533005072	0.997974899010272	8.80720174679477	-0.0809869458072411	20.6638154227754	0.156222684047622	0.159860903308681	0.152929985448357	0.177400038219187	0.181104888578594	0.174047036461566	0.202566356342318	0.205764297710438	0.198540394966968	0.000358785999795107	0.000368069995070725	0.000718351085185419
140	9.86818893304458	0.14	0.999675194341167	0.947795279708991	1.05155510897334	0.161514223115282	9.78202049046618	9.30735440835228	10.2566865725801	7.96	5.96	10.8	1.10131114381881	1.15747694807311	1.2136427523274	1.12178747501383	1.17899755237496	1.23620762973608	1.14349908313876	1.20657088249639	1.2630826169855	0.999675194341167	8.78762127852568	0.171079721960036	20.9292199830051	0.156222684047622	0.159860903308681	0.152929985448357	0.177400038219187	0.181104888578594	0.174047036461566	0.202566356342318	0.205764297710438	0.198540394966968	0.000358785999795107	0.000368069995070725	0.000718351085185419
140	9.86818893304458	0.14	1.00022796827505	0.948435266655521	1.05202066989457	0.16244166036379	9.80174762861034	9.32774635581108	10.2757489014096	8.1	5.9	10.86	1.08629417732175	1.14149559501083	1.19669701269991	1.10543778435093	1.16161200873432	1.21778623311772	1.12844147582385	1.18422246953673	1.24423583247742	1.00022796827505	8.88940853344335	-0.018923541708816	20.8278302152861	0.156222684047622	0.159860903308681	0.152929985448357	0.177400038219187	0.181104888578594	0.174047036461566	0.202566356342318	0.205764297710438	0.198540394966968	0.000358785999795107	0.000368069995070725	0.000718351085185419
140	9.86818893304458	0.14	1.0007124874723	0.948806609805609	1.05261836513899	0.15555445965448	9.46629100734467	8.9965682420135	9.93601377267584	8.05	5.88	10.88	1.05342905228855	1.10842998088823	1.16343090948791	1.07233994269732	1.12832823397783	1.18431652525834	1.09564764756612	1.15154097401261	1.20905484928866	1.0007124874723	8.82152460207159	0.00319760952438672	20.7906770215052	0.156222684047622	0.159860903308681	0.152929985448357	0.177400038219187	0.181104888578594	0.174047036461566	0.202566356342318	0.205764297710438	0.198540394966968	0.000358785999795107	0.000368069995070725	0.000718351085185419
140	9.86818893304458	0.14	1.0020467276087	0.950132830733015	1.05396062448439	0.160728454757972	9.79438848145435	9.31773874372318	10.2710382191855	7.96	5.87	10.72	1.10322428786235	1.15965982248414	1.21609535710594	1.12377827403951	1.18126524961604	1.23875222519257	1.1483648701176	1.20550906920967	1.26451245129069	1.0020467276087	8.78218874975538	-0.0293695519776169	20.6994540843004	0.156222684047622	0.159860903308681	0.152929985448357	0.177400038219187	0.181104888578594	0.174047036461566	0.202566356342318	0.205764297710438	0.198540394966968	0.000358785999795107	0.000368069995070725	0.000718351085185419
140	9.86818893304458	0.14	1.00275135129559	0.950476713428103	1.05502598916308	0.158326516867393	9.67955942978857	9.20425949773798	10.1548593618392	7.94	5.88	10.77	1.0923284975273	1.14873538835641	1.20514227918551	1.1128360689925	1.17030195292434	1.22776783685618	1.13601644562794	1.19409926272095	1.25284804525851	1.00275135129559	8.78152347961174	-0.143621155402719	20.5847871136224	0.156222684047622	0.159860903308681	0.152929985448357	0.177400038219187	0.181104888578594	0.174047036461566	0.202566356342318	0.205764297710438	0.198540394966968	0.000358785999795107	0.000368069995070725	0.000718351085185419
140	9.86818893304458	0.14	1.00293847824805	0.950931809957631	1.05494514653848	0.161531263128088	9.78525393053593	9.3104608177275	10.2600470433444	7.97	5.9	10.71	1.10069407935552	1.15682470257795	1.21295532580037	1.12109848632173	1.17826964578486	1.23544080524799	1.14510811992302	1.20233916635745	1.26254394444195	1.00293847824805	8.79009708815178	0.0246944260239946	20.7709312415973	0.156222684047622	0.159860903308681	0.152929985448357	0.177400038219187	0.181104888578594	0.174047036461566	0.202566356342318	0.205764297710438	0.198540394966968	0.000358785999795107	0.000368069995070725	0.000718351085185419
140	9.86818893304458	0.14	1.00914167984368	0.956276536749105	1.06200682293826	0.160054613613254	9.85517054011659	9.37436137483017	10.335979705403	7.95	5.89	10.7	1.11067422881444	1.16764049323595	1.22460675765747	1.13141290683383	1.18944285400331	1.2474728011728	1.15686923344574	1.21470822879731	1.27489864741561	1.00914167984368	8.74145928682294	0.0617160883230603	20.7493976413384	0.156222684047622	0.159860903308681	0.152929985448357	0.177400038219187	0.181104888578594	0.174047036461566	0.202566356342318	0.205764297710438	0.198540394966968	0.000358785999795107	0.000368069995070725	0.000718351085185419
140	9.86818893304458	0.14	1.01949863368988	0.966040801659069	1.07295646572069	0.152444767101902	9.64159010619268	9.15742489984967	10.1257553125357	8.01	5.95	10.87	1.07698569960545	1.13392736270186	1.19086902579827	1.09660766850198	1.15458677113227	1.21256587376256	1.11972211897563	1.1794617846893	1.23699782393343	1.01949863368988	8.82208557575216	0.197747566716224	20.9995339559626	0.156222684047622	0.159860903308681	0.152929985448357	0.177400038219187	0.181104888578594	0.174047036461566	0.202566356342318	0.205764297710438	0.198540394966968	0.000358785999795107	0.000368069995070725	0.000718351085185419
140	9.86818893304458	0.15	0.948360977625528	0.899636780287348	0.997085174963708	0.162294990800553	9.49989015539371	9.04023858317584	9.95954172761159	8.02	5.86	10.85	1.06229657891983	1.11630912385098	1.17032166878214	1.08159559468995	1.13658939944731	1.19158320420468	1.10338608582494	1.15868687462092	1.21574401029442	0.948360977625528	8.90163618364383	0.0168008056409983	20.8301522293903	0.156222684047622	0.159860903308681	0.152929985448357	0.177400038219187	0.181104888578594	0.174047036461566	0.202566356342318	0.205764297710438	0.198540394966968	0.000358785999795107	0.000368069995070725	0.000718351085185419
140	9.86818893304458	0.15	0.950362247698531	0.90194178506278	0.998782710334282	0.164151605733312	9.48854968917277	9.03255667148364	9.94454270686189	8	5.87	10.89	1.06384662478409	1.11755308359051	1.17125954239693	1.08332375807589	1.1380134863052	1.19270321453452	1.10377209566975	1.1610939991915	1.2163244682278	0.950362247698531	8.94216061037213	-0.141063950059574	20.7089306432185	0.156222684047622	0.159860903308681	0.152929985448357	0.177400038219187	0.181104888578594	0.174047036461566	0.202566356342318	0.205764297710438	0.198540394966968	0.000358785999795107	0.000368069995070725	0.000718351085185419
140	9.86818893304458	0.15	0.952993570905103	0.904326232410663	1.00166090939954	0.163491280609433	9.53021619784044	9.07111559915176	9.98931679652911	8.01	5.92	10.95	1.06768557308721	1.12172248623839	1.17575939938956	1.08719006664901	1.14221412681352	1.19723818697803	1.11013545761982	1.16614175979558	1.21996084221218	0.952993570905103	8.94101098771637	0.0656020264289771	20.9394277906166	0.156222684047622	0.159860903308681	0.152929985448357	0.177400038219187	0.181104888578594	0.174047036461566	0.202566356342318	0.205764297710438	0.198540394966968	0.000358785999795107	0.000368069995070725	0.000718351085185419
140	9.86818893304458	0.15	0.954219227787275	0.905081990930765	1.00335646464379	0.162332071518735	9.5344991369747	9.07323591282264	9.99576236112676	7.96	5.91	10.85	1.07337015551358	1.12793791759955	1.18250567968552	1.09331233871953	1.14889391724438	1.20447549576922	1.11669163083115	1.17221685817787	1.23023066700216	0.954219227787275	8.86711734933524	-0.0442262154671171	20.752752917281	0.156222684047622	0.159860903308681	0.152929985448357	0.177400038219187	0.181104888578594	0.174047036461566	0.202566356342318	0.205764297710438	0.198540394966968	0.000358785999795107	0.000368069995070725	0.000718351085185419
140	9.86818893304458	0.15	0.95467689222516	0.905449830012675	1.00390395443764	0.162650637018362	9.58927049904299	9.12590019225588	10.0526408058301	8.06	5.92	10.97	1.06671409253534	1.12087681904989	1.17503954556444	1.0857507399385	1.14088005790831	1.19600937587812	1.10846132730281	1.16334552733521	1.21938345126568	0.95467689222516	8.93100357667859	-0.0308647417002488	20.8310912252043	0.156222684047622	0.159860903308681	0.152929985448357	0.177400038219187	0.181104888578594	0.174047036461566	0.202566356342318	0.205764297710438	0.198540394966968	0.000358785999795107	0.000368069995070725	0.000718351085185419
140	9.86818893304458	0.15	0.961775087249566	0.912809817981808	1.01074035651732	0.165729574859338	9.65670545585945	9.19528210494484	10.1181288067741	8.03	5.97	10.81	1.0793627868084	1.13352569211762	1.18768859742683	1.09890162790987	1.1540450009667	1.20918837402352	1.12289128058551	1.17745792435561	1.23577685887198	0.961775087249566	8.91178315899242	0.0904417460535791	20.9360561960124	0.156222684047622	0.159860903308681	0.152929985448357	0.177400038219187	0.181104888578594	0.174047036461566	0.202566356342318	0.205764297710438	0.198540394966968	0.000358785999795107	0.000368069995070725	0.000718351085185419
140	9.86818893304458	0.15	0.962443317970557	0.913318976750664	1.01156765919045	0.168255051745905	9.68733565779033	9.22863163862097	10.1460396769597	8	5.92	10.85	1.08639291902844	1.1403914767637	1.19439003449895	1.10624939123352	1.16123490391114	1.21622041658876	1.1304488598652	1.18464392910831	1.24239334285456	0.962443317970557	8.88674937459216	0.107209704993059	20.9260521770657	0.156222684047622	0.159860903308681	0.152929985448357	0.177400038219187	0.181104888578594	0.174047036461566	0.202566356342318	0.205764297710438	0.198540394966968	0.000358785999795107	0.000368069995070725	0.000718351085185419
140	9.86818893304458	0.15	0.963430511674875	0.913617747254595	1.01324327609516	0.163052859039752	9.47808190885654	9.02075955379595	9.93540426391712	8	5.86	10.97	1.06227606467545	1.11612991021083	1.1699837557462	1.08171337212655	1.13655262417527	1.19139187622398	1.10321034397413	1.15904123127339	1.21487985428138	0.963430511674875	8.87461994982849	0.0071650793328713	20.8094818470538	0.156222684047622	0.159860903308681	0.152929985448357	0.177400038219187	0.181104888578594	0.174047036461566	0.202566356342318	0.205764297710438	0.198540394966968	0.000358785999795107	0.000368069995070725	0.000718351085185419
140	9.86818893304458	0.15	0.963723637527154	0.914040796216553	1.01340647883776	0.161079240575573	9.53951072332401	9.07586746167633	10.0031539849717	7.94	5.89	10.75	1.07606557447547	1.1310366893362	1.18600780419693	1.09620464632693	1.1522045713812	1.20820449643547	1.11904200924278	1.17737097476294	1.23315068581333	0.963723637527154	8.79599746699861	-0.0766555305647525	20.6461084247403	0.156222684047622	0.159860903308681	0.152929985448357	0.177400038219187	0.181104888578594	0.174047036461566	0.202566356342318	0.205764297710438	0.198540394966968	0.000358785999795107	0.000368069995070725	0.000718351085185419
140	9.86818893304458	0.15	0.964125743803187	0.914799268845147	1.01345221876123	0.163624123212127	9.50951560619766	9.05163458129018	9.96739663110515	8.11	5.99	11.01	1.05239369803137	1.10562950872757	1.15886531942378	1.07083465891922	1.12500331395374	1.17917196898825	1.09349821599746	1.14869044843008	1.20441435003984	0.964125743803187	8.97426934483934	0.0135667950348986	20.9386811668801	0.156222684047622	0.159860903308681	0.152929985448357	0.177400038219187	0.181104888578594	0.174047036461566	0.202566356342318	0.205764297710438	0.198540394966968	0.000358785999795107	0.000368069995070725	0.000718351085185419
140	9.86818893304458	0.15	0.965177158812038	0.915898251491727	1.01445606613235	0.163480955511116	9.57597485592945	9.1146525039145	10.0372972079444	8	5.92	10.87	1.07320952440374	1.12752816593068	1.18184680745762	1.09283935412439	1.14815152548831	1.20346369685224	1.11488075174581	1.17102697749323	1.22922896089779	0.965177158812038	8.89423305977962	0.0832898588425998	20.9230496745265	0.156222684047622	0.159860903308681	0.152929985448357	0.177400038219187	0.181104888578594	0.174047036461566	0.202566356342318	0.205764297710438	0.198540394966968	0.000358785999795107	0.000368069995070725	0.000718351085185419
140	9.86818893304458	0.15	0.965820492264846	0.916118722454658	1.01552226207503	0.161564049980366	9.57586937146513	9.11129209779418	10.0404466451361	8.04	5.94	10.84	1.06772349097945	1.122165831665	1.17660817235055	1.08694335923459	1.14236570515962	1.19778805108465	1.11070940924989	1.16624129820393	1.22367259942962	0.965820492264846	8.89611439602123	0.00756199440345991	20.8482624376842	0.156222684047622	0.159860903308681	0.152929985448357	0.177400038219187	0.181104888578594	0.174047036461566	0.202566356342318	0.205764297710438	0.198540394966968	0.000358785999795107	0.000368069995070725	0.000718351085185419
140	9.86818893304458	0.15	0.967773203502302	0.918224153507017	1.01732225349759	0.17041923321512	9.82307957177293	9.36151245199082	10.2846466915551	8.09	5.9	10.96	1.09149890753972	1.14531499864488	1.19913108975004	1.1108111887379	1.16557946722248	1.22034774570706	1.13257485858531	1.18926337308864	1.24421620657742	0.967773203502302	8.9348694746328	0.208082977293292	21.0758734326572	0.156222684047622	0.159860903308681	0.152929985448357	0.177400038219187	0.181104888578594	0.174047036461566	0.202566356342318	0.205764297710438	0.198540394966968	0.000358785999795107	0.000368069995070725	0.000718351085185419
140	9.86818893304458	0.15	0.967903221332043	0.918015590344813	1.01779085231927	0.163283824964993	9.69189435705393	9.22465078096698	10.1591379331409	7.99	5.93	10.76	1.08762218845664	1.14271202251458	1.19780185657253	1.10760505795995	1.16370705688233	1.21980905580472	1.13237234668264	1.18865830366859	1.2464031770994	0.967903221332043	8.84390047695988	0.152655785867485	20.9495667129523	0.156222684047622	0.159860903308681	0.152929985448357	0.177400038219187	0.181104888578594	0.174047036461566	0.202566356342318	0.205764297710438	0.198540394966968	0.000358785999795107	0.000368069995070725	0.000718351085185419
140	9.86818893304458	0.15	0.968370580670464	0.919354481770561	1.01738667957037	0.166592871798035	9.63356449408112	9.17467874040951	10.0924502477527	8	5.86	10.89	1.08033886986948	1.13437369011199	1.1884085103545	1.1001028617943	1.1551262086748	1.21014955555531	1.12301154401218	1.17884532271198	1.23512165040387	0.968370580670464	8.9097645033601	0.0344215776012958	20.8551002356866	0.156222684047622	0.159860903308681	0.152929985448357	0.177400038219187	0.181104888578594	0.174047036461566	0.202566356342318	0.205764297710438	0.198540394966968	0.000358785999795107	0.000368069995070725	0.000718351085185419
140	9.86818893304458	0.15	0.968490623290335	0.919102430838206	1.01787881574246	0.170191165841879	9.8013799906648	9.34046066804507	10.2622993132845	8.01	5.88	10.88	1.09892090411346	1.15314883748183	1.2073767708502	1.11896748117521	1.17418464356006	1.22940180594491	1.14243667991725	1.19675425645226	1.25501140349576	0.968490623290335	8.87507664669406	-0.00849702119901232	20.7877372893714	0.156222684047622	0.159860903308681	0.152929985448357	0.177400038219187	0.181104888578594	0.174047036461566	0.202566356342318	0.205764297710438	0.198540394966968	0.000358785999795107	0.000368069995070725	0.000718351085185419
140	9.86818893304458	0.15	0.969491495351343	0.920100131785786	1.0188828589169	0.162819016259251	9.50299348050201	9.04407588076782	9.9619110802362	7.99	5.86	10.86	1.06688801792919	1.12102441559193	1.17516081325467	1.08652401162183	1.14165678561009	1.19678955959835	1.10793632755995	1.16393495271649	1.22055079311472	0.969491495351343	8.86044923165128	-0.145811892382321	20.6418670367541	0.156222684047622	0.159860903308681	0.152929985448357	0.177400038219187	0.181104888578594	0.174047036461566	0.202566356342318	0.205764297710438	0.198540394966968	0.000358785999795107	0.000368069995070725	0.000718351085185419
140	9.86818893304458	0.15	0.969903372214512	0.920392401719328	1.0194143427097	0.163372620061477	9.50247542811378	9.04451250068842	9.96043835553914	8.08	5.94	10.97	1.05530233534445	1.1087368733338	1.16217141132315	1.07402040872834	1.12840272402265	1.18278503931697	1.09668919463312	1.15218155289639	1.20769759603894	0.969903372214512	8.90976980217554	-0.104889990999201	20.7377681145844	0.156222684047622	0.159860903308681	0.152929985448357	0.177400038219187	0.181104888578594	0.174047036461566	0.202566356342318	0.205764297710438	0.198540394966968	0.000358785999795107	0.000368069995070725	0.000718351085185419
140	9.86818893304458	0.15	0.970023633956894	0.920137804536353	1.01990946337743	0.162184024199534	9.55305412047909	9.09064148936087	10.0154667515973	7.99	5.91	10.9	1.0725590936869	1.12711683563745	1.181674577588	1.09231036394514	1.14787279152308	1.20343521910101	1.11563732772438	1.17256184363173	1.22764175730868	0.970023633956894	8.87115464654184	-0.0505482979210102	20.7564770169115	0.156222684047622	0.159860903308681	0.152929985448357	0.177400038219187	0.181104888578594	0.174047036461566	0.202566356342318	0.205764297710438	0.198540394966968	0.000358785999795107	0.000368069995070725	0.000718351085185419
140	9.86818893304458	0.15	0.970612030065055	0.921011204383425	1.02021285574668	0.168701873051474	9.84806709819407	9.38249535327578	10.3136388431124	7.98	5.88	10.83	1.10781009165042	1.16278108369336	1.21775207573629	1.12826057709341	1.18424634908918	1.24023212108495	1.15123782522756	1.20934903266231	1.26647459641544	0.970612030065055	8.87951391624448	0.163269942702976	20.9622613230417	0.156222684047622	0.159860903308681	0.152929985448357	0.177400038219187	0.181104888578594	0.174047036461566	0.202566356342318	0.205764297710438	0.198540394966968	0.000358785999795107	0.000368069995070725	0.000718351085185419
140	9.86818893304458	0.15	0.97071462990558	0.920663062138391	1.02076619767277	0.161466636219437	9.62594660713659	9.15877182588547	10.0931213883877	8	5.9	10.9	1.07916917713918	1.13421592727636	1.18926267741353	1.09895479697855	1.15501078097329	1.21106676496803	1.12701704845175	1.1792009431854	1.23586040272058	0.97071462990558	8.86470453986197	0.00727083606491452	20.8063891417056	0.156222684047622	0.159860903308681	0.152929985448357	0.177400038219187	0.181104888578594	0.174047036461566	0.202566356342318	0.205764297710438	0.198540394966968	0.000358785999795107	0.000368069995070725	0.000718351085185419
140	9.86818893304458	0.15	0.971642345027306	0.921810695963994	1.02147399409062	0.164534757337014	9.55778057872379	9.09910080470246	10.0164603527451	7.95	5.85	10.79	1.07854779554895	1.13291669086638	1.18728558618381	1.09871655201527	1.15410214127387	1.20948773053248	1.12174086356746	1.17862627022326	1.23339723040104	0.971642345027306	8.80885264652281	-0.0216392835000606	20.7111770633497	0.156222684047622	0.159860903308681	0.152929985448357	0.177400038219187	0.181104888578594	0.174047036461566	0.202566356342318	0.205764297710438	0.198540394966968	0.000358785999795107	0.000368069995070725	0.000718351085185419
140	9.86818893304458	0.15	0.972035495589362	0.923338391425943	1.02073259975278	0.175145643359805	9.78157927479454	9.32949946280417	10.2336590867849	8.04	5.89	10.98	1.09327097792973	1.14624763976754	1.19922430160535	1.11294928945008	1.1668795037703	1.22080971809052	1.13533162976485	1.19023457840313	1.24412478127871	0.972035495589362	8.93233071775373	0.0794771997233853	20.9208145063454	0.156222684047622	0.159860903308681	0.152929985448357	0.177400038219187	0.181104888578594	0.174047036461566	0.202566356342318	0.205764297710438	0.198540394966968	0.000358785999795107	0.000368069995070725	0.000718351085185419
140	9.86818893304458	0.15	0.972063280811454	0.922257093697665	1.02186946792524	0.161993846542798	9.59328407976975	9.1285989040741	10.0579692554654	7.95	5.89	10.76	1.08156772301017	1.13662419911073	1.19168067521129	1.10176362324441	1.15784815803692	1.21393269282942	1.12475172540941	1.18188143603763	1.23905273371445	0.972063280811454	8.82893487221464	0.0502753943226898	20.8027576671802	0.156222684047622	0.159860903308681	0.152929985448357	0.177400038219187	0.181104888578594	0.174047036461566	0.202566356342318	0.205764297710438	0.198540394966968	0.000358785999795107	0.000368069995070725	0.000718351085185419
140	9.86818893304458	0.15	0.972082142096744	0.922561887098178	1.02160239709531	0.170740536580019	9.87311284251072	9.40972123310585	10.3365044519156	8.02	5.98	10.88	1.10517095380901	1.15959625868959	1.21402156357017	1.12521579944126	1.18062823380716	1.23604066817306	1.15079128477825	1.20601560391972	1.26307792575057	0.972082142096744	8.92380464811395	-0.0667930884338074	20.807941027242	0.156222684047622	0.159860903308681	0.152929985448357	0.177400038219187	0.181104888578594	0.174047036461566	0.202566356342318	0.205764297710438	0.198540394966968	0.000358785999795107	0.000368069995070725	0.000718351085185419
140	9.86818893304458	0.15	0.972429120096294	0.922254561539874	1.02260367865271	0.160124619234499	9.55315576168664	9.08720245595186	10.0191090674214	8.01	5.87	10.83	1.06944730473563	1.12428403907342	1.17912077341121	1.0889759345043	1.14481401437624	1.20065209424818	1.11200017019166	1.16764031175489	1.22545999621694	0.972429120096294	8.85558609198951	-0.148200537257123	20.6420344705395	0.156222684047622	0.159860903308681	0.152929985448357	0.177400038219187	0.181104888578594	0.174047036461566	0.202566356342318	0.205764297710438	0.198540394966968	0.000358785999795107	0.000368069995070725	0.000718351085185419
140	9.86818893304458	0.15	0.972654908205526	0.923165458780457	1.02214435763059	0.164250322291513	9.70043181697783	9.23442397079279	10.1664396631629	8	5.91	10.88	1.08744025662772	1.14231706252799	1.19719386842826	1.1073382133691	1.16321915379837	1.21910009422765	1.12975396894426	1.1872547547949	1.24496167571946	0.972654908205526	8.8982734900376	-0.102084133545707	20.7303654179841	0.156222684047622	0.159860903308681	0.152929985448357	0.177400038219187	0.181104888578594	0.174047036461566	0.202566356342318	0.205764297710438	0.198540394966968	0.000358785999795107	0.000368069995070725	0.000718351085185419
140	9.86818893304458	0.15	0.972903759929965	0.924070345870515	1.02173717398942	0.176162382146737	9.94867931345202	9.49048803100792	10.4068705958961	8.01	5.9	10.9	1.11652931101534	1.17043423089186	1.22433915076838	1.13689450217254	1.19178263313611	1.24667076409967	1.16079736573511	1.216352451665	1.27301856472495	0.972903759929965	8.90681262110123	-0.0865832063589722	20.7334476420025	0.156222684047622	0.159860903308681	0.152929985448357	0.177400038219187	0.181104888578594	0.174047036461566	0.202566356342318	0.205764297710438	0.198540394966968	0.000358785999795107	0.000368069995070725	0.000718351085185419
140	9.86818893304458	0.15	0.973252996386322	0.923991344574613	1.02251464819803	0.167710193635249	9.71399612793894	9.25313226951767	10.1748599863602	7.94	5.9	10.79	1.09752718824289	1.15219090642642	1.20685462460996	1.11809530987447	1.17378344915343	1.22947158843238	1.141405104939	1.19854075912457	1.25119699807298	0.973252996386322	8.8592914591709	-0.0266406341360604	20.7570894279755	0.156222684047622	0.159860903308681	0.152929985448357	0.177400038219187	0.181104888578594	0.174047036461566	0.202566356342318	0.205764297710438	0.198540394966968	0.000358785999795107	0.000368069995070725	0.000718351085185419
140	9.86818893304458	0.15	0.973499492374592	0.924218636563882	1.0227803481853	0.171085605285917	9.81104993652093	9.35113156326293	10.2709683097789	7.91	5.87	10.86	1.11291235834854	1.16764892557226	1.22238549279598	1.13400136225326	1.18977515372132	1.24554894518939	1.15722830778423	1.21215696073737	1.27112855813432	0.973499492374592	8.88611876010998	-0.176641378985791	20.6150441683899	0.156222684047622	0.159860903308681	0.152929985448357	0.177400038219187	0.181104888578594	0.174047036461566	0.202566356342318	0.205764297710438	0.198540394966968	0.000358785999795107	0.000368069995070725	0.000718351085185419
140	9.86818893304458	0.15	0.973613836960409	0.923576740642646	1.02365093327817	0.165428279673389	9.65651537472363	9.19459772196357	10.1184330274837	8.01	5.86	10.85	1.08166278540958	1.13600329600319	1.19034380659679	1.10138860937519	1.15672010473838	1.21205160010157	1.12313298303567	1.18066500059548	1.23742455522677	0.973613836960409	8.86086497017717	-0.073618065541248	20.7188704708244	0.156222684047622	0.159860903308681	0.152929985448357	0.177400038219187	0.181104888578594	0.174047036461566	0.202566356342318	0.205764297710438	0.198540394966968	0.000358785999795107	0.000368069995070725	0.000718351085185419
140	9.86818893304458	0.15	0.974076528808735	0.924186317635603	1.02396673998187	0.162406454686756	9.58367828290843	9.12016262210439	10.0471939437125	7.99	5.9	10.87	1.07519073603531	1.12983534766712	1.18447995929892	1.09493835391961	1.15058660227723	1.20623485063485	1.11905759737462	1.17354434347001	1.23076566972956	0.974076528808735	8.85005477218026	0.0771168536737089	20.8689760370598	0.156222684047622	0.159860903308681	0.152929985448357	0.177400038219187	0.181104888578594	0.174047036461566	0.202566356342318	0.205764297710438	0.198540394966968	0.000358785999795107	0.000368069995070725	0.000718351085185419
140	9.86818893304458	0.15	0.974289089545934	0.92436910070465	1.02420907838722	0.164211770226482	9.68528607715972	9.21994048457299	10.1506316697465	8.05	5.93	10.88	1.07978869074191	1.13428740567423	1.18878612060656	1.0991852083601	1.154662897506	1.21014058665191	1.12147237355045	1.17966619898201	1.23495450814506	0.974289089545934	8.89662254545271	0.0173135158467192	20.864639819637	0.156222684047622	0.159860903308681	0.152929985448357	0.177400038219187	0.181104888578594	0.174047036461566	0.202566356342318	0.205764297710438	0.198540394966968	0.000358785999795107	0.000368069995070725	0.000718351085185419
140	9.86818893304458	0.15	0.974487093324475	0.924824250981321	1.02414993566763	0.172217623664811	9.91036808253953	9.44763958721494	10.3730965778641	7.95	5.91	10.79	1.11913589274925	1.1739491678467	1.22876244294416	1.1400190119823	1.19585510492237	1.25169119786244	1.16388530514738	1.22093143607255	1.27831770533642	0.974487093324475	8.85693819868395	-0.0107601523175001	20.7576209310987	0.156222684047622	0.159860903308681	0.152929985448357	0.177400038219187	0.181104888578594	0.174047036461566	0.202566356342318	0.205764297710438	0.198540394966968	0.000358785999795107	0.000368069995070725	0.000718351085185419
140	9.86818893304458	0.15	0.974565491694371	0.925071660901616	1.02405932248713	0.169251009359451	9.91337676698081	9.44563294759511	10.3811205863665	8.02	5.88	10.83	1.11021786111041	1.16519538835364	1.22017291559688	1.13040482425517	1.18638200152668	1.24235917879818	1.15378642172742	1.21131911469284	1.26893111792601	0.974565491694371	8.88233388167546	-0.0205809647635354	20.7820864280128	0.156222684047622	0.159860903308681	0.152929985448357	0.177400038219187	0.181104888578594	0.174047036461566	0.202566356342318	0.205764297710438	0.198540394966968	0.000358785999795107	0.000368069995070725	0.000718351085185419
140	9.86818893304458	0.15	0.975150083364485	0.925487620342587	1.02481254638638	0.170370344004191	9.88453486287853	9.4199997579508	10.3490699678063	7.93	5.88	10.77	1.11824255876108	1.17338724429361	1.22853192982615	1.13925580993484	1.19543673677201	1.25161766360918	1.16422186373833	1.22027925472786	1.27701035792452	0.975150083364485	8.8620733986765	-0.0918265143756787	20.6958324030556	0.156222684047622	0.159860903308681	0.152929985448357	0.177400038219187	0.181104888578594	0.174047036461566	0.202566356342318	0.205764297710438	0.198540394966968	0.000358785999795107	0.000368069995070725	0.000718351085185419
140	9.86818893304458	0.15	0.97575935966069	0.925867513379764	1.02565120594162	0.163692411385537	9.62603851333951	9.16266254310723	10.0894144835718	7.99	5.88	10.85	1.07998232915979	1.13459940768404	1.1892164862083	1.09980456352171	1.15542409597641	1.2110436284311	1.1225983771612	1.17759961450353	1.23655418126735	0.97575935966069	8.85798729046391	-0.100261872880689	20.6959211052989	0.156222684047622	0.159860903308681	0.152929985448357	0.177400038219187	0.181104888578594	0.174047036461566	0.202566356342318	0.205764297710438	0.198540394966968	0.000358785999795107	0.000368069995070725	0.000718351085185419
140	9.86818893304458	0.15	0.975875234496385	0.926165637699167	1.0255848312936	0.16535323332161	9.66187698525654	9.19957720871175	10.1241767618013	7.95	5.9	10.84	1.08951274091071	1.14426324576965	1.19901375062858	1.10982842017115	1.16559983433596	1.22137124850077	1.13280277389281	1.18979593901025	1.24575993848753	0.975875234496385	8.86275738162251	-0.0278734560340622	20.7573092270257	0.156222684047622	0.159860903308681	0.152929985448357	0.177400038219187	0.181104888578594	0.174047036461566	0.202566356342318	0.205764297710438	0.198540394966968	0.000358785999795107	0.000368069995070725	0.000718351085185419
140	9.86818893304458	0.15	0.975995194733884	0.925902893137202	1.02608749633057	0.164785288209747	9.75288994882009	9.28527289496013	10.2205070026801	7.98	5.92	10.89	1.09671791015324	1.15194988920898	1.20718186826473	1.1169873702768	1.17324014272586	1.22949291517492	1.14098163639133	1.19809188260198	1.25438786690594	0.975995194733884	8.89397018026209	0.109071046687638	20.9457481583784	0.156222684047622	0.159860903308681	0.152929985448357	0.177400038219187	0.181104888578594	0.174047036461566	0.202566356342318	0.205764297710438	0.198540394966968	0.000358785999795107	0.000368069995070725	0.000718351085185419
140	9.86818893304458	0.15	0.976072851798781	0.926261001858969	1.02588470173859	0.162764933780168	9.54703382931421	9.08589795331974	10.0081697053087	8.04	5.92	10.82	1.06558283678051	1.11966428006855	1.1737457233566	1.08481500421149	1.13987253620547	1.19493006819946	1.10842974378111	1.16365597502234	1.22072837206695	0.976072851798781	8.87171238099398	0.116199604195757	20.9002165120007	0.156222684047622	0.159860903308681	0.152929985448357	0.177400038219187	0.181104888578594	0.174047036461566	0.202566356342318	0.205764297710438	0.198540394966968	0.000358785999795107	0.000368069995070725	0.000718351085185419
140	9.86818893304458	0.15	0.976253114662108	0.92666516641253	1.02584106291169	0.164176070714449	9.63696334781862	9.17387927231152	10.1000474233257	8.02	5.94	10.89	1.07794924617185	1.13236255544808	1.18677586472431	1.09752950977213	1.15293120226099	1.20833289474986	1.12030120187004	1.17772085795293	1.23409756232279	0.976253114662108	8.90133724941398	-0.231156290857847	20.6170334720542	0.156222684047622	0.159860903308681	0.152929985448357	0.177400038219187	0.181104888578594	0.174047036461566	0.202566356342318	0.205764297710438	0.198540394966968	0.000358785999795107	0.000368069995070725	0.000718351085185419
140	9.86818893304458	0.15	0.97634875531489	0.926955488212258	1.02574202241752	0.168270781229577	9.82011856010702	9.35515328179456	10.2850838384195	7.96	5.91	10.83	1.10686908011014	1.16188214877791	1.21689521744567	1.12744272900591	1.18347833916461	1.23951394932332	1.15268251936962	1.20914994742669	1.26603809832607	0.97634875531489	8.88807364302818	-0.0584813482819973	20.7626397101157	0.156222684047622	0.159860903308681	0.152929985448357	0.177400038219187	0.181104888578594	0.174047036461566	0.202566356342318	0.205764297710438	0.198540394966968	0.000358785999795107	0.000368069995070725	0.000718351085185419
140	9.86818893304458	0.15	0.976466141914336	0.92601405002336	1.02691823380531	0.158816222523693	9.55499450486855	9.08667135858668	10.0233176511504	7.94	5.93	10.84	1.07748079795122	1.13301369635169	1.18854659475215	1.097654626788	1.154227275678	1.21079992456801	1.12074965199642	1.17754336367132	1.23590974419777	0.976466141914336	8.8638872716785	-0.038456172010444	20.7593841458658	0.156222684047622	0.159860903308681	0.152929985448357	0.177400038219187	0.181104888578594	0.174047036461566	0.202566356342318	0.205764297710438	0.198540394966968	0.000358785999795107	0.000368069995070725	0.000718351085185419
140	9.86818893304458	0.15	0.976580139071678	0.926262133400461	1.02689814474289	0.164956939353733	9.71446102536051	9.24897674552354	10.1799453051975	8.03	5.87	10.89	1.08532225146379	1.13994455839716	1.19456686533054	1.10494806226722	1.16055810077993	1.21616813929264	1.12651262843196	1.18218206991445	1.23992168598685	0.976580139071678	8.86012130139393	0.00632301844372938	20.8095449391848	0.156222684047622	0.159860903308681	0.152929985448357	0.177400038219187	0.181104888578594	0.174047036461566	0.202566356342318	0.205764297710438	0.198540394966968	0.000358785999795107	0.000368069995070725	0.000718351085185419
140	9.86818893304458	0.15	0.976842994245423	0.926965539544849	1.026720448946	0.17202587211707	9.922153285372	9.45856270927427	10.3857438614697	8.03	5.91	10.89	1.10989440836785	1.16429343325124	1.21869245813463	1.12996323235895	1.18534588635826	1.24072854035758	1.15375270105353	1.20916285600188	1.26634045490379	0.976842994245423	8.86705930925625	-0.0558304791416321	20.7588861747165	0.156222684047622	0.159860903308681	0.152929985448357	0.177400038219187	0.181104888578594	0.174047036461566	0.202566356342318	0.205764297710438	0.198540394966968	0.000358785999795107	0.000368069995070725	0.000718351085185419
140	9.86818893304458	0.15	0.977029321554386	0.927873151445936	1.02618549166284	0.174523180133745	9.98074914959181	9.51846799375693	10.4430303054267	8.08	5.9	10.9	1.11089176355562	1.16484417783077	1.21879659210592	1.13061332716895	1.18552355390174	1.24043378063453	1.15519152090768	1.20940863727871	1.26667837048201	0.977029321554386	8.92020265519473	0.0180250338360145	20.8638195903876	0.156222684047622	0.159860903308681	0.152929985448357	0.177400038219187	0.181104888578594	0.174047036461566	0.202566356342318	0.205764297710438	0.198540394966968	0.000358785999795107	0.000368069995070725	0.000718351085185419
140	9.86818893304458	0.15	0.977052424145472	0.926659548227048	1.0274453000639	0.163023495437527	9.64214165476388	9.1768532729747	10.1074300365531	8.08	5.94	10.92	1.07133217156846	1.12565127176981	1.17997037197116	1.09037020907604	1.14565458325539	1.20093895743474	1.11234873119279	1.16907700013216	1.22716087155965	0.977052424145472	8.9107798468904	-0.053437092254509	20.8106992218847	0.156222684047622	0.159860903308681	0.152929985448357	0.177400038219187	0.181104888578594	0.174047036461566	0.202566356342318	0.205764297710438	0.198540394966968	0.000358785999795107	0.000368069995070725	0.000718351085185419
140	9.86818893304458	0.15	0.977133494552213	0.92731739595258	1.02694959315185	0.162246618824187	9.59754325648064	9.13308411699414	10.0620023959671	7.96	5.91	10.8	1.08107278069456	1.13605028084803	1.19102778100149	1.10119634117645	1.15719721650801	1.21319809183958	1.12338018864425	1.18094462785518	1.23803724119236	0.977133494552213	8.85788944198543	-0.0501978007949602	20.7453884171653	0.156222684047622	0.159860903308681	0.152929985448357	0.177400038219187	0.181104888578594	0.174047036461566	0.202566356342318	0.205764297710438	0.198540394966968	0.000358785999795107	0.000368069995070725	0.000718351085185419
140	9.86818893304458	0.15	0.977326693661226	0.927775037311485	1.02687835001097	0.165726914737009	9.71337835565081	9.24924255631877	10.1775141549828	8.05	5.94	11.01	1.08296539638528	1.13730963126069	1.19165386613609	1.1024034853084	1.15772314199645	1.2130427986845	1.12391588009086	1.18068299918884	1.23704396422361	0.977326693661226	8.94833209382604	-0.13463727535578	20.7423616018362	0.156222684047622	0.159860903308681	0.152929985448357	0.177400038219187	0.181104888578594	0.174047036461566	0.202566356342318	0.205764297710438	0.198540394966968	0.000358785999795107	0.000368069995070725	0.000718351085185419
140	9.86818893304458	0.15	0.977564195119357	0.927796891338995	1.02733149889972	0.169334488116416	9.72231564174841	9.26372280721767	10.1809084762791	8.04	5.88	10.88	1.08640962087206	1.14019141873728	1.19397321660249	1.10601595837446	1.16076835154754	1.21552074472061	1.12802258871188	1.18491457356726	1.24026135896057	0.977564195119357	8.85176433913549	-0.0564689882349029	20.7194652491188	0.156222684047622	0.159860903308681	0.152929985448357	0.177400038219187	0.181104888578594	0.174047036461566	0.202566356342318	0.205764297710438	0.198540394966968	0.000358785999795107	0.000368069995070725	0.000718351085185419
140	9.86818893304458	0.15	0.977572895117497	0.927634179498115	1.02751161073688	0.165390942836069	9.78643081133826	9.31823536750638	10.2546262551701	8.12	5.98	10.9	1.08272187162853	1.13712331430954	1.19152475699056	1.10165399675294	1.15700668549887	1.2123593742448	1.12507248002224	1.18133040794541	1.23909260629503	0.977572895117497	8.92053412454347	-0.0700471875484881	20.8098346023434	0.156222684047622	0.159860903308681	0.152929985448357	0.177400038219187	0.181104888578594	0.174047036461566	0.202566356342318	0.205764297710438	0.198540394966968	0.000358785999795107	0.000368069995070725	0.000718351085185419
140	9.86818893304458	0.15	0.977609902263112	0.92715722297659	1.02806258154963	0.158806572906679	9.51577013450152	9.04935266449027	9.98218760451276	8.03	5.89	10.92	1.06228368777324	1.11703541294687	1.1717871381205	1.08151643177649	1.13725944197701	1.19300245217753	1.10461171695013	1.16066082898006	1.21740139419645	0.977609902263112	8.88521821973651	0.165468532099415	20.9785349674461	0.156222684047622	0.159860903308681	0.152929985448357	0.177400038219187	0.181104888578594	0.174047036461566	0.202566356342318	0.205764297710438	0.198540394966968	0.000358785999795107	0.000368069995070725	0.000718351085185419
140	9.86818893304458	0.15	0.977808896819954	0.927537838876185	1.02807995476372	0.157890932521948	9.54696684578354	9.07741001881351	10.0165236727536	8.01	5.95	10.88	1.06747274035122	1.1226910362966	1.17790933224197	1.08691512793233	1.14313914090518	1.19936315387803	1.11005376894813	1.16644966764252	1.22570171295945	0.977808896819954	8.89834183103607	-0.158141486456598	20.7036856256475	0.156222684047622	0.159860903308681	0.152929985448357	0.177400038219187	0.181104888578594	0.174047036461566	0.202566356342318	0.205764297710438	0.198540394966968	0.000358785999795107	0.000368069995070725	0.000718351085185419
140	9.86818893304458	0.15	0.97781401051403	0.928076940583067	1.02755108044499	0.16689979628973	9.73088786719744	9.26787788636979	10.1938978480251	7.97	5.88	10.8	1.09578688083904	1.15053083289678	1.20527478495453	1.11610811756889	1.1718672896742	1.22762646177952	1.13925443273667	1.19642335018647	1.25337115761607	0.97781401051403	8.84708731216802	-0.0199282572305966	20.7534851337632	0.156222684047622	0.159860903308681	0.152929985448357	0.177400038219187	0.181104888578594	0.174047036461566	0.202566356342318	0.205764297710438	0.198540394966968	0.000358785999795107	0.000368069995070725	0.000718351085185419
140	9.86818893304458	0.15	0.977832881830817	0.92754556271177	1.02812020094986	0.162075224566438	9.61718044578449	9.15147734197725	10.0828835495917	8.07	5.92	11.05	1.06953361354318	1.12396035852003	1.17838710349688	1.08861026064946	1.14400778372427	1.19940530679909	1.11065318140584	1.16596288120302	1.22272424260913	0.977832881830817	8.93018378886989	-0.168520161651893	20.6948947371784	0.156222684047622	0.159860903308681	0.152929985448357	0.177400038219187	0.181104888578594	0.174047036461566	0.202566356342318	0.205764297710438	0.198540394966968	0.000358785999795107	0.000368069995070725	0.000718351085185419
140	9.86818893304458	0.15	0.977846414469264	0.92764665592789	1.02804617301064	0.165553115140214	9.82250772442739	9.35286216844148	10.2921532804133	8.03	5.95	10.82	1.09762497837862	1.15274122877885	1.20785747917908	1.11748009732352	1.17359335465148	1.22970661197944	1.1418505119684	1.19869879392366	1.25664610815719	0.977846414469264	8.8914137510251	-0.061303084211335	20.7794845329752	0.156222684047622	0.159860903308681	0.152929985448357	0.177400038219187	0.181104888578594	0.174047036461566	0.202566356342318	0.205764297710438	0.198540394966968	0.000358785999795107	0.000368069995070725	0.000718351085185419
140	9.86818893304458	0.15	0.978174006178993	0.928198933966921	1.02814907839106	0.165575336279132	9.75049812927847	9.28433307429382	10.2166631842631	8.03	5.93	10.88	1.08961581228352	1.14432526863119	1.19903472497885	1.10932807499799	1.165027281278	1.22072648755802	1.13200702535417	1.18923372771714	1.24580544708381	0.978174006178993	8.88515356317967	-0.0369216073439201	20.7987711545278	0.156222684047622	0.159860903308681	0.152929985448357	0.177400038219187	0.181104888578594	0.174047036461566	0.202566356342318	0.205764297710438	0.198540394966968	0.000358785999795107	0.000368069995070725	0.000718351085185419
140	9.86818893304458	0.15	0.978180774887344	0.927729715251827	1.02863183452286	0.163197471735701	9.75213037209407	9.28183419870792	10.2224265454802	8.04	5.91	10.94	1.0885163036507	1.1436697400638	1.19882317647689	1.10815960472036	1.16430833679679	1.22045706887323	1.13008561290753	1.18792051865763	1.24475086870905	0.978180774887344	8.89753952432942	0.0346148317197033	20.8719607053584	0.156222684047622	0.159860903308681	0.152929985448357	0.177400038219187	0.181104888578594	0.174047036461566	0.202566356342318	0.205764297710438	0.198540394966968	0.000358785999795107	0.000368069995070725	0.000718351085185419
140	9.86818893304458	0.15	0.978282109927326	0.92787005061372	1.02869416924093	0.162139512594811	9.58756195832052	9.12340295933705	10.051720957304	8.01	5.85	10.86	1.07367960576769	1.1283037469202	1.18292788807271	1.09328380675582	1.14890532425431	1.20452684175281	1.11478600672156	1.17017582985001	1.22875395346797	0.978282109927326	8.83154283383655	0.0752697972087501	20.8404268583886	0.156222684047622	0.159860903308681	0.152929985448357	0.177400038219187	0.181104888578594	0.174047036461566	0.202566356342318	0.205764297710438	0.198540394966968	0.000358785999795107	0.000368069995070725	0.000718351085185419
140	9.86818893304458	0.15	0.978371328488346	0.929324889144052	1.02741776783264	0.17478672554432	9.85872356259946	9.40251152892728	10.3149355962716	8.02	5.88	10.93	1.10507383350136	1.15869227144622	1.21231070939107	1.12516264922673	1.17975580115603	1.23434895308532	1.14805458443622	1.20371217710853	1.25928985000665	0.978371328488346	8.91602070966827	0.0106139849241817	20.847530582396	0.156222684047622	0.159860903308681	0.152929985448357	0.177400038219187	0.181104888578594	0.174047036461566	0.202566356342318	0.205764297710438	0.198540394966968	0.000358785999795107	0.000368069995070725	0.000718351085185419
140	9.86818893304458	0.15	0.97886436980609	0.930078376096954	1.02765036351522	0.172548421618908	9.87852475999119	9.41781749639068	10.3392320235917	8.02	5.9	10.91	1.10626030876123	1.16037711022554	1.21449391168984	1.12633335338671	1.18143210183238	1.23653085027804	1.1540986870532	1.20564124186998	1.26231950481397	0.97886436980609	8.94571864979239	0.184152997632782	21.0527898347627	0.156222684047622	0.159860903308681	0.152929985448357	0.177400038219187	0.181104888578594	0.174047036461566	0.202566356342318	0.205764297710438	0.198540394966968	0.000358785999795107	0.000368069995070725	0.000718351085185419
140	9.86818893304458	0.15	0.979055202758189	0.929512063924485	1.02859834159189	0.17164900489656	9.8619648667632	9.40057593394663	10.3233537995798	8.06	5.92	10.89	1.09928478942921	1.15323870027681	1.2071926111244	1.1189308611121	1.17384901926874	1.22876717742539	1.14277885527925	1.19866346160696	1.25409067286557	0.979055202758189	8.91032865349539	-0.0906355898689857	20.7336489013858	0.156222684047622	0.159860903308681	0.152929985448357	0.177400038219187	0.181104888578594	0.174047036461566	0.202566356342318	0.205764297710438	0.198540394966968	0.000358785999795107	0.000368069995070725	0.000718351085185419
140	9.86818893304458	0.15	0.979169060117511	0.929874406064572	1.02846371417045	0.170084991754694	9.72509271616384	9.26758888954496	10.1825965427827	8.04	5.92	10.82	1.08683195052331	1.14048450052119	1.19413705051906	1.10644401895453	1.16106473839347	1.21568545783241	1.12866275595301	1.1863809484374	1.24131934616762	0.979169060117511	8.8841004827069	-0.180145624725178	20.6288065356932	0.156222684047622	0.159860903308681	0.152929985448357	0.177400038219187	0.181104888578594	0.174047036461566	0.202566356342318	0.205764297710438	0.198540394966968	0.000358785999795107	0.000368069995070725	0.000718351085185419
140	9.86818893304458	0.15	0.979221207033849	0.929725512825512	1.02871690124219	0.173037887662072	9.93240995128685	9.46998207333478	10.3948378292389	8.06	5.92	10.97	1.10765707765727	1.16174498489438	1.21583289213149	1.12746831674158	1.18252362488593	1.23757893303029	1.15056646934693	1.20821179970794	1.2630486675282	0.979221207033849	8.93916098492769	0.0383644302055025	20.8976791524879	0.156222684047622	0.159860903308681	0.152929985448357	0.177400038219187	0.181104888578594	0.174047036461566	0.202566356342318	0.205764297710438	0.198540394966968	0.000358785999795107	0.000368069995070725	0.000718351085185419
140	9.86818893304458	0.15	0.979589414583697	0.930268751455495	1.0289100777119	0.171974850764939	9.94954656906717	9.48459282404544	10.4145003140889	8.09	5.99	10.93	1.10585706453897	1.16006839370775	1.21427972287652	1.12542385475269	1.18059438718477	1.23576491961685	1.15020919340334	1.20468101531841	1.26110574849794	0.979589414583697	8.9680100638957	-0.0151585565661263	20.8961539217239	0.156222684047622	0.159860903308681	0.152929985448357	0.177400038219187	0.181104888578594	0.174047036461566	0.202566356342318	0.205764297710438	0.198540394966968	0.000358785999795107	0.000368069995070725	0.000718351085185419
140	9.86818893304458	0.15	0.979602082944092	0.93033799489231	1.02886617099587	0.168040054261401	9.54980131625575	9.09726201030022	10.0023406222113	7.95	5.86	10.78	1.07798410748644	1.13160795379104	1.18523180009564	1.09812104444227	1.15274659383773	1.20737214323319	1.12065234374106	1.17733333073304	1.23230775080843	0.979602082944092	8.80061786252553	-0.0923159278956719	20.6297081147468	0.156222684047622	0.159860903308681	0.152929985448357	0.177400038219187	0.181104888578594	0.174047036461566	0.202566356342318	0.205764297710438	0.198540394966968	0.000358785999795107	0.000368069995070725	0.000718351085185419
140	9.86818893304458	0.15	0.979604801812535	0.929224049841305	1.02998555378376	0.166754254723414	9.67447009374159	9.21390348864071	10.1350366988425	8.03	5.89	10.92	1.08114085886185	1.13518281573884	1.18922477261583	1.10068705579519	1.15570604977435	1.21072504375351	1.12237446807107	1.17850501660033	1.23481231548024	0.979604801812535	8.87085259820502	-0.0170303033653026	20.8049956984228	0.156222684047622	0.159860903308681	0.152929985448357	0.177400038219187	0.181104888578594	0.174047036461566	0.202566356342318	0.205764297710438	0.198540394966968	0.000358785999795107	0.000368069995070725	0.000718351085185419
140	9.86818893304458	0.15	0.979610490587624	0.930820995844894	1.02839998533035	0.174453477198102	9.88657277056436	9.42854280003454	10.3446027410942	7.97	5.88	10.95	1.1146406671164	1.16878888945981	1.22293711180323	1.13530280172449	1.19045477163594	1.24560674154739	1.15817042772725	1.21414866713744	1.27050067744759	0.979610490587624	8.90786176751593	0.0275213752367481	20.8382299064012	0.156222684047622	0.159860903308681	0.152929985448357	0.177400038219187	0.181104888578594	0.174047036461566	0.202566356342318	0.205764297710438	0.198540394966968	0.000358785999795107	0.000368069995070725	0.000718351085185419
140	9.86818893304458	0.15	0.979693279075858	0.930108066600737	1.02927849155098	0.171691027512648	9.88543089166714	9.4230124399798	10.3478493433545	8.01	5.92	10.89	1.10846147006926	1.16285734824616	1.21725322642305	1.12867159666787	1.1840592527406	1.23944690881333	1.15201800017517	1.20925396803315	1.26377833145195	0.979693279075858	8.92084772345039	-0.216111085931822	20.6419125065361	0.156222684047622	0.159860903308681	0.152929985448357	0.177400038219187	0.181104888578594	0.174047036461566	0.202566356342318	0.205764297710438	0.198540394966968	0.000358785999795107	0.000368069995070725	0.000718351085185419
140	9.86818893304458	0.15	0.979746382901761	0.929748445521225	1.0297443202823	0.167827792235494	9.86770301091908	9.39974390679281	10.3356621150454	8.04	5.92	10.9	1.10252439540239	1.15741273421947	1.21230107303656	1.12243146501758	1.17831086216086	1.23419025930413	1.14509998348053	1.20265557913258	1.25973857558578	0.979746382901761	8.88914510555824	-0.0760948244269003	20.753597266831	0.156222684047622	0.159860903308681	0.152929985448357	0.177400038219187	0.181104888578594	0.174047036461566	0.202566356342318	0.205764297710438	0.198540394966968	0.000358785999795107	0.000368069995070725	0.000718351085185419
140	9.86818893304458	0.15	0.97982971310961	0.929709070674467	1.02995035554475	0.165270481358153	9.7834597645141	9.31520212552772	10.2517174035005	7.94	5.87	10.81	1.10542713384949	1.16099487062992	1.21656260741035	1.12617645208455	1.18278721795189	1.23939798381923	1.14978767548682	1.20792770783606	1.26380916641712	0.97982971310961	8.84481312734316	-0.126705542252379	20.6531336551298	0.156222684047622	0.159860903308681	0.152929985448357	0.177400038219187	0.181104888578594	0.174047036461566	0.202566356342318	0.205764297710438	0.198540394966968	0.000358785999795107	0.000368069995070725	0.000718351085185419
140	9.86818893304458	0.15	0.979864330405515	0.929496430250983	1.03023223056005	0.162733397856174	9.74431816969023	9.27359870021794	10.2150376391625	7.95	5.89	10.91	1.09862150636909	1.15438653883882	1.21015157130855	1.11912809734022	1.17593402579162	1.23273995424301	1.14140486932939	1.19941464567914	1.25691694724103	0.979864330405515	8.87270889750039	-0.116935576055464	20.6768419459548	0.156222684047622	0.159860903308681	0.152929985448357	0.177400038219187	0.181104888578594	0.174047036461566	0.202566356342318	0.205764297710438	0.198540394966968	0.000358785999795107	0.000368069995070725	0.000718351085185419
140	9.86818893304458	0.15	0.979884926527446	0.930027667413831	1.02974218564106	0.168368833193848	9.77317690879933	9.31059626585581	10.2357575517429	8.1	5.96	10.92	1.08436100004127	1.13823557415652	1.19211014827177	1.10347441083279	1.15829860123472	1.21312279163665	1.12671350161521	1.18326801362886	1.23945769924035	0.979884926527446	8.93396228220852	-0.0252193714866735	20.8552369301438	0.156222684047622	0.159860903308681	0.152929985448357	0.177400038219187	0.181104888578594	0.174047036461566	0.202566356342318	0.205764297710438	0.198540394966968	0.000358785999795107	0.000368069995070725	0.000718351085185419
140	9.86818893304458	0.15	0.979975566516458	0.930160633085307	1.02979049994761	0.164559549536435	9.70263715700336	9.23704767236469	10.168226641642	8.01	5.88	10.88	1.08655491014847	1.14132225125045	1.19608959235243	1.10636373763347	1.16212953431425	1.21789533099502	1.12814596685144	1.18614454430357	1.24283890660503	0.979975566516458	8.86596326535276	-0.0752161080722381	20.7226147559239	0.156222684047622	0.159860903308681	0.152929985448357	0.177400038219187	0.181104888578594	0.174047036461566	0.202566356342318	0.205764297710438	0.198540394966968	0.000358785999795107	0.000368069995070725	0.000718351085185419
140	9.86818893304458	0.15	0.98003702455922	0.930493523778128	1.02958052534031	0.168893106719448	9.76983145184287	9.30827298803529	10.2313899156505	8.08	5.9	10.93	1.08562669990976	1.1394584034409	1.19329010697204	1.10485536245872	1.15964053522723	1.21442570799575	1.12673621602647	1.1844308554378	1.23876856332577	0.98003702455922	8.90752836709459	0.184785317010109	21.0283140669823	0.156222684047622	0.159860903308681	0.152929985448357	0.177400038219187	0.181104888578594	0.174047036461566	0.202566356342318	0.205764297710438	0.198540394966968	0.000358785999795107	0.000368069995070725	0.000718351085185419
140	9.86818893304458	0.15	0.980065449955107	0.929671491507363	1.03045940840285	0.162653320182302	9.56959937562985	9.10718416687555	10.0320145843842	7.99	5.88	10.85	1.07371642508012	1.12823413283135	1.18275184058257	1.09344037676488	1.1489595636856	1.20447875060631	1.11444574114785	1.1712052080917	1.23003368433022	0.980065449955107	8.84813044581417	-0.0109524681988546	20.7733971020178	0.156222684047622	0.159860903308681	0.152929985448357	0.177400038219187	0.181104888578594	0.174047036461566	0.202566356342318	0.205764297710438	0.198540394966968	0.000358785999795107	0.000368069995070725	0.000718351085185419
140	9.86818893304458	0.15	0.980254818181159	0.930105908625773	1.03040372773654	0.165202036819753	9.71916169143062	9.25386606890048	10.1844573139608	8.02	5.93	10.94	1.08784019096586	1.14253811668686	1.19723604240785	1.1076301586627	1.16332314798963	1.21901613731656	1.13070564744614	1.18740681770411	1.24292891047091	0.980254818181159	8.88681300464039	0.0553700642863162	20.8921727811419	0.156222684047622	0.159860903308681	0.152929985448357	0.177400038219187	0.181104888578594	0.174047036461566	0.202566356342318	0.205764297710438	0.198540394966968	0.000358785999795107	0.000368069995070725	0.000718351085185419
140	9.86818893304458	0.15	0.980273938893367	0.930188115938648	1.03035976184809	0.169279097160365	9.87459170279639	9.40872441380753	10.3404589917852	8.07	5.93	10.89	1.09865714090072	1.15305648360105	1.20745582630138	1.11819624304728	1.17356305255246	1.22892986205763	1.14195546108857	1.19835011894017	1.25490398992476	0.980273938893367	8.9141730548114	-0.0717381294068618	20.779334895026	0.156222684047622	0.159860903308681	0.152929985448357	0.177400038219187	0.181104888578594	0.174047036461566	0.202566356342318	0.205764297710438	0.198540394966968	0.000358785999795107	0.000368069995070725	0.000718351085185419
140	9.86818893304458	0.15	0.980431859251459	0.930536612875305	1.03032710562761	0.166600252664921	9.80462924807219	9.33760739991115	10.2716510962332	7.97	5.9	10.87	1.10326055828031	1.15844030217661	1.21362004607291	1.12367310146287	1.17987378179764	1.23607446213242	1.14667129053593	1.2050711468711	1.26180232876782	0.980431859251459	8.87457694101362	-0.0391898486439714	20.7697972699846	0.156222684047622	0.159860903308681	0.152929985448357	0.177400038219187	0.181104888578594	0.174047036461566	0.202566356342318	0.205764297710438	0.198540394966968	0.000358785999795107	0.000368069995070725	0.000718351085185419
140	9.86818893304458	0.15	0.980779169717728	0.930403983507706	1.03115435592775	0.165568362940778	9.76703676018061	9.30006921922649	10.2340043011347	8.03	5.92	10.92	1.09149396205184	1.14629917257349	1.20110438309514	1.11124211169011	1.16703890030194	1.22283568891377	1.13524996169241	1.19005546573491	1.24665595987971	0.980779169717728	8.90648488630318	0.060427188114478	20.9059720048413	0.156222684047622	0.159860903308681	0.152929985448357	0.177400038219187	0.181104888578594	0.174047036461566	0.202566356342318	0.205764297710438	0.198540394966968	0.000358785999795107	0.000368069995070725	0.000718351085185419
140	9.86818893304458	0.15	0.980965493112497	0.931012836930154	1.03091814929484	0.166978711705646	9.86531369126121	9.39604069478081	10.3345866877416	8	5.91	10.76	1.10705630697371	1.16234679020189	1.21763727343007	1.12734892921818	1.18365290099504	1.2399568727719	1.15213608460691	1.20961644506839	1.26624359684468	0.980965493112497	8.86157380174109	-0.0254215132018515	20.7784823881696	0.156222684047622	0.159860903308681	0.152929985448357	0.177400038219187	0.181104888578594	0.174047036461566	0.202566356342318	0.205764297710438	0.198540394966968	0.000358785999795107	0.000368069995070725	0.000718351085185419
140	9.86818893304458	0.15	0.980979118172477	0.931154546920591	1.03080368942436	0.168381736054751	9.91086484946716	9.44178882077114	10.3799408781632	8.02	5.94	10.88	1.10944493654401	1.16456309633023	1.21968125611644	1.12959826179747	1.18571765577292	1.24183704974838	1.15368538038118	1.21146153610472	1.2675549452509	0.980979118172477	8.9165811262135	0.0733565771419599	20.9476178098024	0.156222684047622	0.159860903308681	0.152929985448357	0.177400038219187	0.181104888578594	0.174047036461566	0.202566356342318	0.205764297710438	0.198540394966968	0.000358785999795107	0.000368069995070725	0.000718351085185419
140	9.86818893304458	0.15	0.980987821541583	0.931154898572908	1.03082074451026	0.168241589829983	9.71293648297676	9.25299811994702	10.1728748460065	8.07	5.99	10.96	1.08109866637488	1.134836789353	1.18857491233113	1.10036342621643	1.15505914174897	1.20975485728151	1.12379379649302	1.17984915083504	1.2350897412045	0.980987821541583	8.93671700889288	0.00123661041660308	20.8757564003717	0.156222684047622	0.159860903308681	0.152929985448357	0.177400038219187	0.181104888578594	0.174047036461566	0.202566356342318	0.205764297710438	0.198540394966968	0.000358785999795107	0.000368069995070725	0.000718351085185419
140	9.86818893304458	0.15	0.981315712888625	0.931380420115138	1.03125100566211	0.167850555494942	9.84766927868375	9.38069829535637	10.3146402620111	8.04	5.93	10.93	1.09994162401754	1.15469669721123	1.20945177040493	1.11978083081375	1.1755234993457	1.23126616787765	1.14244521788254	1.20036878752918	1.25765226552587	0.981315712888625	8.91978854481986	0.0642726047101383	20.9184208695545	0.156222684047622	0.159860903308681	0.152929985448357	0.177400038219187	0.181104888578594	0.174047036461566	0.202566356342318	0.205764297710438	0.198540394966968	0.000358785999795107	0.000368069995070725	0.000718351085185419
140	9.86818893304458	0.15	0.98151866808112	0.93178482408115	1.03125251208109	0.166523571797806	9.77453050548868	9.30881373585529	10.2402472751221	8	5.94	10.8	1.09596379533365	1.15079448943509	1.20562518353653	1.11600325734555	1.17183651888234	1.22766978041914	1.14076480935758	1.19691028855919	1.2530573309351	0.98151866808112	8.87974038986343	0.110095590373957	20.9359358692593	0.156222684047622	0.159860903308681	0.152929985448357	0.177400038219187	0.181104888578594	0.174047036461566	0.202566356342318	0.205764297710438	0.198540394966968	0.000358785999795107	0.000368069995070725	0.000718351085185419
140	9.86818893304458	0.15	0.981577142503245	0.93222975345896	1.03092453154753	0.166325473882699	9.7665168044701	9.30084949546759	10.2321841134726	8	5.89	10.87	1.09485239761348	1.14966857005021	1.20448474248694	1.11486092108756	1.1706788638774	1.22649680666724	1.13774176460697	1.19512111813667	1.25122410546868	0.981577142503245	8.91652277564525	-0.0710192520505835	20.7716053751711	0.156222684047622	0.159860903308681	0.152929985448357	0.177400038219187	0.181104888578594	0.174047036461566	0.202566356342318	0.205764297710438	0.198540394966968	0.000358785999795107	0.000368069995070725	0.000718351085185419
140	9.86818893304458	0.15	0.981610289690929	0.93090158649922	1.03231899288264	0.158520680757707	9.59670063726562	9.12581236474969	10.0675889097816	8.02	5.94	10.88	1.07233618489482	1.12766830366727	1.18300042243972	1.09181661921513	1.14815392061662	1.20449122201812	1.11427574175643	1.17144322048801	1.22909137741492	0.981610289690929	8.88721033780063	-0.12337369802581	20.7241061609945	0.156222684047622	0.159860903308681	0.152929985448357	0.177400038219187	0.181104888578594	0.174047036461566	0.202566356342318	0.205764297710438	0.198540394966968	0.000358785999795107	0.000368069995070725	0.000718351085185419
140	9.86818893304458	0.15	0.981658499706687	0.930951108850196	1.03236589056318	0.164265096870283	9.74180342978407	9.27383327869282	10.2097735808753	8	5.95	10.79	1.09270451025904	1.14784385548955	1.20298320072006	1.11273692773917	1.1688871358085	1.22503734387783	1.13599004910238	1.19481068111494	1.25024630187814	0.981658499706687	8.84148616190968	-0.0115891685877069	20.7839274913646	0.156222684047622	0.159860903308681	0.152929985448357	0.177400038219187	0.181104888578594	0.174047036461566	0.202566356342318	0.205764297710438	0.198540394966968	0.000358785999795107	0.000368069995070725	0.000718351085185419
140	9.86818893304458	0.15	0.981686080390422	0.932869908273724	1.03050225250712	0.171406590184923	9.82825883032452	9.36805446620576	10.2884631944433	8.02	5.87	10.87	1.1004821745194	1.15454320727446	1.20860424002952	1.12045447620824	1.17549664548763	1.23053881476702	1.14291670612593	1.19973801178941	1.25535589434245	0.981686080390422	8.91016491805068	0.0224959422399473	20.8498784377929	0.156222684047622	0.159860903308681	0.152929985448357	0.177400038219187	0.181104888578594	0.174047036461566	0.202566356342318	0.205764297710438	0.198540394966968	0.000358785999795107	0.000368069995070725	0.000718351085185419
140	9.86818893304458	0.15	0.981761998165023	0.931240957461053	1.03228303886899	0.163678169603173	9.72518187801477	9.25700901503531	10.1933547409942	7.99	5.9	10.95	1.09121814156016	1.14640645569484	1.20159476982952	1.11125366352621	1.16745527338794	1.22365688324966	1.13413392864053	1.19037061285764	1.2467723507883	0.981761998165023	8.88883902060009	-0.0258502018071209	20.791062719395	0.156222684047622	0.159860903308681	0.152929985448357	0.177400038219187	0.181104888578594	0.174047036461566	0.202566356342318	0.205764297710438	0.198540394966968	0.000358785999795107	0.000368069995070725	0.000718351085185419
140	9.86818893304458	0.15	0.982295014690889	0.93271671539595	1.03187331398583	0.171794034513835	9.88859002570766	9.42619124818491	10.3509888032304	8.01	5.98	10.83	1.10851755425784	1.16289552606592	1.21727349787399	1.12870930032761	1.18407777173971	1.2394462431518	1.15251934458465	1.20870793155205	1.2672645200863	0.982295014690889	8.89692845867337	-0.152775159225429	20.6842137603561	0.156222684047622	0.159860903308681	0.152929985448357	0.177400038219187	0.181104888578594	0.174047036461566	0.202566356342318	0.205764297710438	0.198540394966968	0.000358785999795107	0.000368069995070725	0.000718351085185419
140	9.86818893304458	0.15	0.982430679307343	0.931847349283356	1.03301400933133	0.15987612110548	9.56135612880356	9.09457152251126	10.0281407350959	8.03	5.9	10.84	1.06716190608636	1.12193466244433	1.1767074188023	1.08645678832674	1.1422198666573	1.19798294498787	1.10970665094043	1.16624232454762	1.22362369901113	0.982430679307343	8.84024655570541	0.130867951822481	20.9154740391543	0.156222684047622	0.159860903308681	0.152929985448357	0.177400038219187	0.181104888578594	0.174047036461566	0.202566356342318	0.205764297710438	0.198540394966968	0.000358785999795107	0.000368069995070725	0.000718351085185419
140	9.86818893304458	0.15	0.982515870358654	0.93249102556767	1.03254071514964	0.165167266828378	9.7078927707809	9.24307804124344	10.1727075003184	8.08	5.99	10.9	1.07894995348225	1.13320805111754	1.18746614875282	1.09811648973209	1.15333843169752	1.20856037366295	1.12187455727918	1.17722455504697	1.23411437008075	0.982515870358654	8.93523034688332	0.00617203821543738	20.8876229130909	0.156222684047622	0.159860903308681	0.152929985448357	0.177400038219187	0.181104888578594	0.174047036461566	0.202566356342318	0.205764297710438	0.198540394966968	0.000358785999795107	0.000368069995070725	0.000718351085185419
140	9.86818893304458	0.15	0.982554696467721	0.932034373343079	1.03307501959236	0.165759758690035	9.75600967447886	9.28989217839718	10.2221271705605	7.96	5.88	10.85	1.09900428231992	1.15414648574067	1.20928868916142	1.11942294032926	1.17558964366474	1.23175634700023	1.14281809772896	1.20006169251415	1.25803680349622	0.982554696467721	8.82285968290859	0.113657435476301	20.8755493753575	0.156222684047622	0.159860903308681	0.152929985448357	0.177400038219187	0.181104888578594	0.174047036461566	0.202566356342318	0.205764297710438	0.198540394966968	0.000358785999795107	0.000368069995070725	0.000718351085185419
140	9.86818893304458	0.15	0.982646248546978	0.932628483401145	1.03266401369281	0.167244610657987	9.713245622787	9.2516473245898	10.1748439209842	7.89	5.89	10.79	1.10367333512535	1.15873960769125	1.21380588025716	1.12474849565816	1.18086628455352	1.23698407344889	1.14845142791165	1.20619539429863	1.26359174422894	0.982646248546978	8.80351810667144	-0.0242665593519345	20.7133346036599	0.156222684047622	0.159860903308681	0.152929985448357	0.177400038219187	0.181104888578594	0.174047036461566	0.202566356342318	0.205764297710438	0.198540394966968	0.000358785999795107	0.000368069995070725	0.000718351085185419
140	9.86818893304458	0.15	0.982702278732205	0.933584190597516	1.03182036686689	0.171477564738337	9.67735228639402	9.22432725219624	10.1303773205918	7.94	5.86	10.86	1.09437665635973	1.14812366778048	1.20187067920124	1.11490213287327	1.16965719121661	1.22441224955995	1.13815090206546	1.19225634714657	1.25018335307169	0.982702278732205	8.85745644489303	-0.241959669185833	20.5248332732335	0.156222684047622	0.159860903308681	0.152929985448357	0.177400038219187	0.181104888578594	0.174047036461566	0.202566356342318	0.205764297710438	0.198540394966968	0.000358785999795107	0.000368069995070725	0.000718351085185419
140	9.86818893304458	0.15	0.983059512183182	0.932377478948957	1.03374154541741	0.163889731826113	9.60229574058623	9.1403955390726	10.0641959420999	7.96	5.91	10.83	1.08225101102767	1.13694141889296	1.19163182675826	1.10241573793307	1.15812514890182	1.21383455987056	1.12648480252288	1.18148637797564	1.23857380706149	0.983059512183182	8.80433950661311	-0.0754518132473491	20.6613327514811	0.156222684047622	0.159860903308681	0.152929985448357	0.177400038219187	0.181104888578594	0.174047036461566	0.202566356342318	0.205764297710438	0.198540394966968	0.000358785999795107	0.000368069995070725	0.000718351085185419
140	9.86818893304458	0.15	0.983096674329206	0.933058353398424	1.03313499525999	0.167950293810047	9.85693475634687	9.38969122065098	10.3241782920428	7.98	5.93	10.82	1.10851666473984	1.16367792975265	1.21883919476547	1.12897142422466	1.185150545301	1.24132966637733	1.1528688663754	1.21045536792809	1.26838690812253	0.983096674329206	8.86264098506244	0.0290885706031684	20.8249516186021	0.156222684047622	0.159860903308681	0.152929985448357	0.177400038219187	0.181104888578594	0.174047036461566	0.202566356342318	0.205764297710438	0.198540394966968	0.000358785999795107	0.000368069995070725	0.000718351085185419
140	9.86818893304458	0.15	0.983114808969554	0.933714344711842	1.03251527322727	0.170460912199239	9.69519877123894	9.23970765758307	10.1506898848948	7.96	5.86	10.83	1.09326133215051	1.14715598338328	1.20105063461604	1.11358520742704	1.16848176747842	1.22337832752979	1.13621570972979	1.19283585485918	1.24757897822251	0.983114808969554	8.85459866939513	0.0346514935167279	20.7913404920003	0.156222684047622	0.159860903308681	0.152929985448357	0.177400038219187	0.181104888578594	0.174047036461566	0.202566356342318	0.205764297710438	0.198540394966968	0.000358785999795107	0.000368069995070725	0.000718351085185419
140	9.86818893304458	0.15	0.983217050650267	0.932964089110099	1.03347001219043	0.164558827190831	9.72233873316604	9.25580262561899	10.1888748407131	7.96	5.91	10.77	1.09540235309796	1.15061579818566	1.20582924327336	1.11578057423285	1.17202117778012	1.22826178132739	1.13877785477481	1.19756687114251	1.254721700028	0.983217050650267	8.83508044601215	-0.167083686276715	20.6001898783662	0.156222684047622	0.159860903308681	0.152929985448357	0.177400038219187	0.181104888578594	0.174047036461566	0.202566356342318	0.205764297710438	0.198540394966968	0.000358785999795107	0.000368069995070725	0.000718351085185419
140	9.86818893304458	0.15	0.983235029763324	0.933617419656212	1.03285263987044	0.169440259697988	9.83284974982448	9.3692174283802	10.2964820712688	8.06	5.92	10.86	1.09626113379121	1.1505092178232	1.20475730185519	1.11589222559639	1.17111174707613	1.22633126855588	1.14117410846209	1.19603748995019	1.25218767648379	0.983235029763324	8.91754858830989	-0.0465310222872386	20.7991732920401	0.156222684047622	0.159860903308681	0.152929985448357	0.177400038219187	0.181104888578594	0.174047036461566	0.202566356342318	0.205764297710438	0.198540394966968	0.000358785999795107	0.000368069995070725	0.000718351085185419
140	9.86818893304458	0.15	0.983299813503716	0.932823293394905	1.03377633361253	0.169260068182618	9.97067410145633	9.5002419706536	10.4411062322591	8.06	5.95	10.87	1.11083509583196	1.16584132859075	1.22084756134955	1.1306812546323	1.18667022770461	1.24265920077692	1.15408942314739	1.21102242686389	1.26918878417932	0.983299813503716	8.91282712705127	-0.142391329813191	20.7203535805811	0.156222684047622	0.159860903308681	0.152929985448357	0.177400038219187	0.181104888578594	0.174047036461566	0.202566356342318	0.205764297710438	0.198540394966968	0.000358785999795107	0.000368069995070725	0.000718351085185419
140	9.86818893304458	0.15	0.983453142477121	0.933485368760115	1.03342091619413	0.165675098634047	9.64314308278402	9.18227698406378	10.1040091815043	7.96	5.91	10.9	1.08655189097915	1.14108683170483	1.19562177243051	1.10675631420087	1.16230533168803	1.21785434917519	1.13005905061455	1.18591399088688	1.24337181346798	0.983453142477121	8.8718939993325	0.0491197820863767	20.8490209983993	0.156222684047622	0.159860903308681	0.152929985448357	0.177400038219187	0.181104888578594	0.174047036461566	0.202566356342318	0.205764297710438	0.198540394966968	0.000358785999795107	0.000368069995070725	0.000718351085185419
140	9.86818893304458	0.15	0.983506590388367	0.932885536163867	1.03412764461287	0.161842342553877	9.57813650386458	9.11392599205288	10.0423470156763	8.03	5.97	10.96	1.06998821095798	1.12448720244358	1.17898619392919	1.08936802620395	1.14485411303814	1.20034019987233	1.11160420982214	1.16958783597809	1.22582574990797	0.983506590388367	8.89380680553604	0.0645499040180204	20.9183913315282	0.156222684047622	0.159860903308681	0.152929985448357	0.177400038219187	0.181104888578594	0.174047036461566	0.202566356342318	0.205764297710438	0.198540394966968	0.000358785999795107	0.000368069995070725	0.000718351085185419
140	9.86818893304458	0.15	0.983774918665222	0.933504776095113	1.03404506123533	0.165044013289321	9.6238767560192	9.1628786678291	10.0848748442093	8.02	5.9	10.77	1.0767784360635	1.13095276472425	1.18512709338501	1.09634486098451	1.15150360565777	1.20666235033104	1.11937311758556	1.17626085486178	1.23336943775939	0.983774918665222	8.82639748124368	-0.0511010903174084	20.7222429484158	0.156222684047622	0.159860903308681	0.152929985448357	0.177400038219187	0.181104888578594	0.174047036461566	0.202566356342318	0.205764297710438	0.198540394966968	0.000358785999795107	0.000368069995070725	0.000718351085185419
140	9.86818893304458	0.15	0.983886307213232	0.934957414165026	1.03281520026144	0.170696172435967	9.80015677732042	9.34011726471004	10.2601962899308	8.08	5.97	10.91	1.09005537158011	1.14374511954021	1.1974348675003	1.10940574258994	1.16404857657625	1.21869141056256	1.13253157247863	1.18838905007409	1.24419206784549	0.983886307213232	8.97025607773389	0.0344017752541375	20.9429628713862	0.156222684047622	0.159860903308681	0.152929985448357	0.177400038219187	0.181104888578594	0.174047036461566	0.202566356342318	0.205764297710438	0.198540394966968	0.000358785999795107	0.000368069995070725	0.000718351085185419
140	9.86818893304458	0.15	0.983893080410752	0.933820911982166	1.03396524883934	0.167216093526431	9.78192298976981	9.31701336999557	10.2468326095441	8.1	5.94	10.85	1.08498205956603	1.13912157581908	1.19326109207212	1.10409878806129	1.1591922098872	1.2142856317131	1.12559995508494	1.18459703627975	1.23886170000461	0.983893080410752	8.91741805134371	0.0355933301967152	20.9037448144982	0.156222684047622	0.159860903308681	0.152929985448357	0.177400038219187	0.181104888578594	0.174047036461566	0.202566356342318	0.205764297710438	0.198540394966968	0.000358785999795107	0.000368069995070725	0.000718351085185419
140	9.86818893304458	0.15	0.983913236457474	0.934736457354074	1.03309001556087	0.176590445386901	10.0342926948544	9.57283883503462	10.4957465546742	7.99	5.88	10.88	1.12823485853286	1.18262084990125	1.23700684126965	1.14893697729609	1.2043209038407	1.25970483038531	1.17295664462285	1.22926098311721	1.28484785312577	0.983913236457474	8.87618542236658	0.0958817887555617	20.8907614917667	0.156222684047622	0.159860903308681	0.152929985448357	0.177400038219187	0.181104888578594	0.174047036461566	0.202566356342318	0.205764297710438	0.198540394966968	0.000358785999795107	0.000368069995070725	0.000718351085185419
140	9.86818893304458	0.15	0.983961711386239	0.934155933436174	1.0337674893363	0.170157473883683	9.87671992101372	9.41220225524279	10.3412375867847	7.96	5.92	10.84	1.11447547644249	1.16947785875824	1.22448024107399	1.13524318148731	1.19127050627765	1.24729783106799	1.15849096435131	1.21600516701377	1.27431193050943	0.983961711386239	8.87110716715528	-0.179289188923107	20.6292178678502	0.156222684047622	0.159860903308681	0.152929985448357	0.177400038219187	0.181104888578594	0.174047036461566	0.202566356342318	0.205764297710438	0.198540394966968	0.000358785999795107	0.000368069995070725	0.000718351085185419
140	9.86818893304458	0.15	0.984236684693785	0.933479764039725	1.03499360534785	0.160772161832203	9.65927241335969	9.18927431890033	10.1292705078191	8.02	5.92	10.86	1.07969480641058	1.13491728470432	1.19013976299805	1.09930291120539	1.15552827303157	1.21175363485774	1.12136870706455	1.17912968078484	1.23764099955494	0.984236684693785	8.88354858807906	-0.10719799017484	20.7100092998701	0.156222684047622	0.159860903308681	0.152929985448357	0.177400038219187	0.181104888578594	0.174047036461566	0.202566356342318	0.205764297710438	0.198540394966968	0.000358785999795107	0.000368069995070725	0.000718351085185419
140	9.86818893304458	0.15	0.984282066955845	0.934496950712914	1.03406718319878	0.168346721598414	9.82726389693341	9.3620864972222	10.2924412966446	7.97	5.87	10.8	1.10622427534144	1.16118964359065	1.21615501183985	1.126696037493	1.18267859364023	1.23866114978745	1.15024651433169	1.20790447759588	1.26298796881424	0.984282066955845	8.85658422675818	-0.0187628242119484	20.7658357970576	0.156222684047622	0.159860903308681	0.152929985448357	0.177400038219187	0.181104888578594	0.174047036461566	0.202566356342318	0.205764297710438	0.198540394966968	0.000358785999795107	0.000368069995070725	0.000718351085185419
140	9.86818893304458	0.15	0.98430716575796	0.934941915582109	1.03367241593381	0.173867987096817	9.99969228870623	9.53547777286017	10.4639068045523	8.1	6.01	10.9	1.10976356164453	1.16379004744251	1.21781653324049	1.12927714222617	1.18425360531715	1.23923006840814	1.15341524890661	1.20887936531317	1.26546525424243	0.98430716575796	8.94325009454618	-0.0732298823088566	20.8152358598987	0.156222684047622	0.159860903308681	0.152929985448357	0.177400038219187	0.181104888578594	0.174047036461566	0.202566356342318	0.205764297710438	0.198540394966968	0.000358785999795107	0.000368069995070725	0.000718351085185419
140	9.86818893304458	0.15	0.984380533520443	0.933730200061461	1.03503086697942	0.163050763115679	9.62289203354035	9.15857894947088	10.0872051176098	7.9	5.87	10.79	1.09105283130758	1.14636600901583	1.20167918672409	1.11179302969177	1.16815767461225	1.22452231953273	1.13568335183163	1.19289997493012	1.25046912338845	0.984380533520443	8.79543829999679	-0.0522680090829251	20.6749003203267	0.156222684047622	0.159860903308681	0.152929985448357	0.177400038219187	0.181104888578594	0.174047036461566	0.202566356342318	0.205764297710438	0.198540394966968	0.000358785999795107	0.000368069995070725	0.000718351085185419
140	9.86818893304458	0.15	0.984445668177539	0.934940159550136	1.03395117680494	0.167046864722979	9.7434252824882	9.28006378238813	10.2067867825883	8.03	5.92	10.83	1.08956372328377	1.14396656933247	1.19836941538117	1.10930240151201	1.16469081660078	1.22007923168956	1.13240361892941	1.18863904557302	1.2452090657998	0.984445668177539	8.87436777949144	-0.0112080570478395	20.805297451506	0.156222684047622	0.159860903308681	0.152929985448357	0.177400038219187	0.181104888578594	0.174047036461566	0.202566356342318	0.205764297710438	0.198540394966968	0.000358785999795107	0.000368069995070725	0.000718351085185419
140	9.86818893304458	0.15	0.984452933663219	0.934651306217359	1.03425456110908	0.16671501250152	9.70199021517201	9.24004824283416	10.1639321875099	7.96	5.92	10.91	1.09321017542972	1.14786353343675	1.20251689144377	1.11352748034347	1.16919657069927	1.22486566105506	1.13496652410753	1.19330626194282	1.25126756662997	0.984452933663219	8.89870918755455	0.0830506399409836	20.911246368079	0.156222684047622	0.159860903308681	0.152929985448357	0.177400038219187	0.181104888578594	0.174047036461566	0.202566356342318	0.205764297710438	0.198540394966968	0.000358785999795107	0.000368069995070725	0.000718351085185419
140	9.86818893304458	0.15	0.984471214475505	0.933771851778499	1.03517057717251	0.161891823250104	9.63634557645171	9.16939908577231	10.1032920671311	7.98	5.83	10.92	1.08198238215054	1.13708172634923	1.19218107054792	1.10191521379165	1.1580296262295	1.21414403866735	1.12359319533481	1.17968358460345	1.23722021500352	0.984471214475505	8.86305090538674	0.119561138743851	20.8919658055272	0.156222684047622	0.159860903308681	0.152929985448357	0.177400038219187	0.181104888578594	0.174047036461566	0.202566356342318	0.205764297710438	0.198540394966968	0.000358785999795107	0.000368069995070725	0.000718351085185419
140	9.86818893304458	0.15	0.984486745936897	0.934450702344249	1.03452278952954	0.170447555633134	9.93177457227803	9.46514682875216	10.3984023158039	7.96	5.92	10.82	1.11963468277103	1.17483220004648	1.23002971732194	1.14043034639284	1.19665308110723	1.25287581582162	1.16365949037266	1.22288086227323	1.27909201583031	0.984486745936897	8.86273528414605	0.158429107619422	20.9557335567092	0.156222684047622	0.159860903308681	0.152929985448357	0.177400038219187	0.181104888578594	0.174047036461566	0.202566356342318	0.205764297710438	0.198540394966968	0.000358785999795107	0.000368069995070725	0.000718351085185419
140	9.86818893304458	0.15	0.98455724675357	0.934387733862936	1.0347267596442	0.16562236652649	9.77456086089756	9.30732490434274	10.2417968174524	8.09	5.9	10.96	1.08412676297905	1.13855088702471	1.19297501107037	1.10324491206616	1.15862878413481	1.21401265620346	1.12420155057974	1.18117750347486	1.23811154803337	0.98455724675357	8.91119531133603	0.0801600930093446	20.9339128095596	0.156222684047622	0.159860903308681	0.152929985448357	0.177400038219187	0.181104888578594	0.174047036461566	0.202566356342318	0.205764297710438	0.198540394966968	0.000358785999795107	0.000368069995070725	0.000718351085185419
140	9.86818893304458	0.15	0.984557713165964	0.934267746906252	1.03484767942568	0.163108908445937	9.62123480567001	9.15710056021022	10.0853690511298	7.93	5.83	10.78	1.08790676668306	1.14304810568714	1.19818944469123	1.10840383645489	1.16458408422164	1.2207643319884	1.12968513236751	1.18857799492859	1.24512385430552	0.984557713165964	8.79111072860521	0.0396012334388903	20.7555551379147	0.156222684047622	0.159860903308681	0.152929985448357	0.177400038219187	0.181104888578594	0.174047036461566	0.202566356342318	0.205764297710438	0.198540394966968	0.000358785999795107	0.000368069995070725	0.000718351085185419
140	9.86818893304458	0.15	0.984562250812161	0.935501940509292	1.03362256111503	0.172958039644622	9.83912716026651	9.38091444529614	10.2973398752369	8.06	5.92	10.91	1.09704968020688	1.15063529974923	1.20422091929158	1.1166596940987	1.17120316884359	1.22574664358847	1.13942699891048	1.19601192417169	1.25146386702637	0.984562250812161	8.94020538073855	-0.143406564071189	20.722462613736	0.156222684047622	0.159860903308681	0.152929985448357	0.177400038219187	0.181104888578594	0.174047036461566	0.202566356342318	0.205764297710438	0.198540394966968	0.000358785999795107	0.000368069995070725	0.000718351085185419
140	9.86818893304458	0.15	0.984691318266107	0.934786289615624	1.03459634691659	0.16330084886889	9.60681376210808	9.14370075117614	10.06992677304	7.92	5.93	10.8	1.08772515329143	1.14281659651723	1.19790803974304	1.10830596497454	1.1644397915772	1.22057361817987	1.13517942846277	1.18935830827138	1.24739504964397	0.984691318266107	8.84934356722356	-0.101817297377053	20.6757905420519	0.156222684047622	0.159860903308681	0.152929985448357	0.177400038219187	0.181104888578594	0.174047036461566	0.202566356342318	0.205764297710438	0.198540394966968	0.000358785999795107	0.000368069995070725	0.000718351085185419
140	9.86818893304458	0.15	0.98484592553276	0.934380190248062	1.03531166081746	0.167673525304498	9.89472491781869	9.4252250227161	10.3642248129213	7.92	5.86	10.78	1.12025800524859	1.17606155526298	1.23186510527737	1.14139527496333	1.19825173839782	1.25510820183231	1.16463887830515	1.22348521444568	1.28122255282201	0.98484592553276	8.82450512347487	0.144944491416126	20.8897808710747	0.156222684047622	0.159860903308681	0.152929985448357	0.177400038219187	0.181104888578594	0.174047036461566	0.202566356342318	0.205764297710438	0.198540394966968	0.000358785999795107	0.000368069995070725	0.000718351085185419
140	9.86818893304458	0.15	0.985159407275708	0.934562105609747	1.03575670894167	0.165564826320788	9.73364076069072	9.26826394475798	10.1990175766235	7.96	5.87	10.75	1.09654349960599	1.15160299353279	1.20666248745959	1.1169224509985	1.17300521007697	1.22908796915543	1.13986395307056	1.19738467647785	1.2535448926687	0.985159407275708	8.81936233370907	-0.00228476283111935	20.7510510694415	0.156222684047622	0.159860903308681	0.152929985448357	0.177400038219187	0.181104888578594	0.174047036461566	0.202566356342318	0.205764297710438	0.198540394966968	0.000358785999795107	0.000368069995070725	0.000718351085185419
140	9.86818893304458	0.15	0.985162490862829	0.935802978128046	1.03452200359761	0.170677520618209	9.84297796677551	9.38089789731085	10.3050580362402	8.02	5.91	10.86	1.10271950577941	1.15703676958596	1.21135403339252	1.12277686655277	1.17808210685804	1.23338734716332	1.14574334933248	1.20300895972999	1.26000557104524	0.985162490862829	8.8937585933458	-0.178622678729946	20.6475583451505	0.156222684047622	0.159860903308681	0.152929985448357	0.177400038219187	0.181104888578594	0.174047036461566	0.202566356342318	0.205764297710438	0.198540394966968	0.000358785999795107	0.000368069995070725	0.000718351085185419
140	9.86818893304458	0.15	0.985199306209368	0.934943766045566	1.03545484637317	0.16216268027004	9.61486085411749	9.14941993120374	10.0803017770312	7.91	5.84	10.81	1.08926870203766	1.14468098323031	1.20009326442295	1.10993211432967	1.1663955657342	1.22285901713874	1.13295340441415	1.19064204068997	1.24678786005102	0.985199306209368	8.81359413844653	0.0700062177883488	20.7922929650181	0.156222684047622	0.159860903308681	0.152929985448357	0.177400038219187	0.181104888578594	0.174047036461566	0.202566356342318	0.205764297710438	0.198540394966968	0.000358785999795107	0.000368069995070725	0.000718351085185419
140	9.86818893304458	0.15	0.985223678144916	0.935799336039214	1.03464802025062	0.171647413825183	9.85819973302735	9.39698437028625	10.3194150957684	8.01	5.93	10.91	1.1051938654329	1.15943811757369	1.21368236971448	1.12533184878124	1.18056449751065	1.23579714624005	1.14823319220077	1.20418788690291	1.26088937844746	0.985223678144916	8.91332626790421	-0.0431043875939239	20.8015949734389	0.156222684047622	0.159860903308681	0.152929985448357	0.177400038219187	0.181104888578594	0.174047036461566	0.202566356342318	0.205764297710438	0.198540394966968	0.000358785999795107	0.000368069995070725	0.000718351085185419
140	9.86818893304458	0.15	0.98526698644314	0.935928924833569	1.03460504805271	0.171185812920248	9.88662477528898	9.4233273111382	10.3499222394398	8.11	5.95	10.96	1.09629306415739	1.15019226343383	1.20409146271027	1.11554455568531	1.17039025367835	1.22523595167138	1.13838521699497	1.19499597388964	1.25016411315922	0.98526698644314	8.96085705356759	0.0874756288130711	20.9844416669559	0.156222684047622	0.159860903308681	0.152929985448357	0.177400038219187	0.181104888578594	0.174047036461566	0.202566356342318	0.205764297710438	0.198540394966968	0.000358785999795107	0.000368069995070725	0.000718351085185419
140	9.86818893304458	0.15	0.985305668116841	0.935074331453813	1.03553700477987	0.164685504681778	9.59757572950087	9.13723856652294	10.0579128924788	7.98	5.9	10.86	1.07866130585649	1.1330046265148	1.18734794717311	1.09856199950709	1.1539079238284	1.2092538481497	1.12143510009497	1.17695142881927	1.2348960079042	0.985305668116841	8.83650838866673	0.15882702545828	20.9330820829401	0.156222684047622	0.159860903308681	0.152929985448357	0.177400038219187	0.181104888578594	0.174047036461566	0.202566356342318	0.205764297710438	0.198540394966968	0.000358785999795107	0.000368069995070725	0.000718351085185419
140	9.86818893304458	0.15	0.985339727506666	0.935695148093984	1.03498430691935	0.168277895162311	9.79504211470195	9.33127594835218	10.2588082810517	8.06	5.92	10.84	1.09089046099256	1.14510792169164	1.19932538239072	1.11036888956509	1.16555443182082	1.22073997407654	1.13316251015826	1.19114205934251	1.24584550165353	0.985339727506666	8.90543111603376	0.123118521320211	20.9601789603773	0.156222684047622	0.159860903308681	0.152929985448357	0.177400038219187	0.181104888578594	0.174047036461566	0.202566356342318	0.205764297710438	0.198540394966968	0.000358785999795107	0.000368069995070725	0.000718351085185419
140	9.86818893304458	0.15	0.98547569255083	0.935839697149253	1.03511168795241	0.169644865493313	9.77433230522819	9.31379390744722	10.2348707030092	8.02	5.93	10.85	1.09408374717734	1.14818281582437	1.2022818844714	1.113938441676	1.16901926376139	1.22410008584678	1.13744784887095	1.19322024844759	1.24937223682754	0.98547569255083	8.88127244338097	0.0294755170839894	20.8676358695818	0.156222684047622	0.159860903308681	0.152929985448357	0.177400038219187	0.181104888578594	0.174047036461566	0.202566356342318	0.205764297710438	0.198540394966968	0.000358785999795107	0.000368069995070725	0.000718351085185419
140	9.86818893304458	0.15	0.9856274790885	0.935713592332194	1.03554136584481	0.167781540520986	9.78409961610708	9.32002841611686	10.2481708160973	7.96	5.92	10.75	1.10269810263155	1.15760463390673	1.21251116518192	1.12319329512395	1.17912034137499	1.23504738762602	1.14693288667898	1.20388120369356	1.26283644624992	0.9856274790885	8.82430538015488	-0.0790603855505218	20.6797848732245	0.156222684047622	0.159860903308681	0.152929985448357	0.177400038219187	0.181104888578594	0.174047036461566	0.202566356342318	0.205764297710438	0.198540394966968	0.000358785999795107	0.000368069995070725	0.000718351085185419
140	9.86818893304458	0.15	0.98569717549117	0.936412473788657	1.03498187719368	0.17180799455129	9.87181995049254	9.41022800039685	10.3334119005882	8.1	5.94	10.96	1.09513621183942	1.14885500160966	1.20257379137991	1.11438954611185	1.16905275339379	1.22371596067573	1.13660074920983	1.19212385023078	1.24834979554129	0.98569717549117	8.9515301676805	-0.0213266806940795	20.8695673322763	0.156222684047622	0.159860903308681	0.152929985448357	0.177400038219187	0.181104888578594	0.174047036461566	0.202566356342318	0.205764297710438	0.198540394966968	0.000358785999795107	0.000368069995070725	0.000718351085185419
140	9.86818893304458	0.15	0.985835152579127	0.936539473586784	1.03513083157147	0.175189624301189	9.9772635953473	9.51620992759625	10.4383172630984	7.92	5.89	10.84	1.13139342759586	1.18620864220665	1.24102385681744	1.15276064198424	1.20861108308103	1.26446152417781	1.17616675483773	1.23391710526232	1.2903616957649	0.985835152579127	8.84505677312128	-0.11243992991132	20.6558816414231	0.156222684047622	0.159860903308681	0.152929985448357	0.177400038219187	0.181104888578594	0.174047036461566	0.202566356342318	0.205764297710438	0.198540394966968	0.000358785999795107	0.000368069995070725	0.000718351085185419
140	9.86818893304458	0.15	0.985930346151103	0.936719394462211	1.03514129783999	0.170959776694508	9.84176123053031	9.38019840587943	10.3033240551812	8.06	5.93	10.91	1.09684911407825	1.150820763014	1.20479241194975	1.11644845470711	1.17138451043155	1.226320566156	1.13942699891048	1.1960934808822	1.25145715807315	0.985930346151103	8.93490829759594	0.000815344456440897	20.8698099407439	0.156222684047622	0.159860903308681	0.152929985448357	0.177400038219187	0.181104888578594	0.174047036461566	0.202566356342318	0.205764297710438	0.198540394966968	0.000358785999795107	0.000368069995070725	0.000718351085185419
140	9.86818893304458	0.15	0.986027727853306	0.935528137127012	1.0365273185796	0.166645107520223	9.81860751603124	9.3509953748414	10.2862196572211	8.04	5.93	10.91	1.09624907266609	1.15106883843413	1.20588860420216	1.11600891972434	1.17181680964623	1.22762469956812	1.13995154970387	1.19623360776327	1.25457635751487	0.986027727853306	8.9133688193019	-0.133032890299134	20.7312285785272	0.156222684047622	0.159860903308681	0.152929985448357	0.177400038219187	0.181104888578594	0.174047036461566	0.202566356342318	0.205764297710438	0.198540394966968	0.000358785999795107	0.000368069995070725	0.000718351085185419
140	9.86818893304458	0.15	0.986163975997025	0.935857138077443	1.03647081391661	0.165521452593118	9.62595675194076	9.16565617662425	10.0862573272573	8	5.89	10.87	1.07928810471893	1.13349010902294	1.18769211332694	1.09903358657211	1.15422721182302	1.20942083707394	1.12349473132324	1.17811080362732	1.23517534789621	0.986163975997025	8.82423144194206	0.000223293436340499	20.7448708521877	0.156222684047622	0.159860903308681	0.152929985448357	0.177400038219187	0.181104888578594	0.174047036461566	0.202566356342318	0.205764297710438	0.198540394966968	0.000358785999795107	0.000368069995070725	0.000718351085185419
140	9.86818893304458	0.15	0.98619166342564	0.936038702481651	1.03634462436963	0.16280647514671	9.66942465488142	9.20244829545217	10.1364010143107	7.95	5.9	10.74	1.09063823558614	1.14598245012088	1.20132666465562	1.11102325181752	1.16740189983789	1.22378054785827	1.13392968611809	1.19104555512571	1.24909835348684	0.98619166342564	8.79978073252455	-0.00800018038474753	20.7284099613431	0.156222684047622	0.159860903308681	0.152929985448357	0.177400038219187	0.181104888578594	0.174047036461566	0.202566356342318	0.205764297710438	0.198540394966968	0.000358785999795107	0.000368069995070725	0.000718351085185419
140	9.86818893304458	0.15	0.986285136867258	0.935702734917222	1.03686753881729	0.1640697105505	9.76084001349533	9.29162144811606	10.2300585788746	8.1	5.98	11.03	1.08113164264164	1.13572782277867	1.1903240029157	1.10012660763563	1.15568201650078	1.21123742536594	1.12204645746574	1.17933963794984	1.23543834023258	0.986285136867258	8.9742024756054	-0.105050508433388	20.8250373840682	0.156222684047622	0.159860903308681	0.152929985448357	0.177400038219187	0.181104888578594	0.174047036461566	0.202566356342318	0.205764297710438	0.198540394966968	0.000358785999795107	0.000368069995070725	0.000718351085185419
140	9.86818893304458	0.15	0.986299731739077	0.936068653318792	1.03653081015936	0.164140748709969	9.64019037720677	9.17689160402941	10.1034891503841	8.04	5.86	10.86	1.07560574825186	1.12990810302401	1.18421045779617	1.09497935552914	1.15025979404369	1.20554023255823	1.11665917340706	1.17325830712437	1.2300581036877	0.986299731739077	8.86521718122562	-0.00554095469025077	20.7761331196427	0.156222684047622	0.159860903308681	0.152929985448357	0.177400038219187	0.181104888578594	0.174047036461566	0.202566356342318	0.205764297710438	0.198540394966968	0.000358785999795107	0.000368069995070725	0.000718351085185419
140	9.86818893304458	0.15	0.986475125345382	0.937011896088023	1.03593835460274	0.173740384077801	9.95135617772468	9.48918025880685	10.4135320966425	8.06	5.89	10.81	1.11012952069653	1.16419901008888	1.21826849948124	1.12999875597098	1.18503598776264	1.24007321955431	1.15309003325729	1.21111518337756	1.26512522960233	0.986475125345382	8.86555627233437	0.00888032993125559	20.7959465343671	0.156222684047622	0.159860903308681	0.152929985448357	0.177400038219187	0.181104888578594	0.174047036461566	0.202566356342318	0.205764297710438	0.198540394966968	0.000358785999795107	0.000368069995070725	0.000718351085185419
140	9.86818893304458	0.15	0.986583076673001	0.935608127761778	1.03755802558422	0.16200348160306	9.65661069496946	9.18887466598789	10.124346723951	7.94	5.86	10.86	1.09033050646382	1.14583097631554	1.20133144616726	1.11078995487811	1.16733186032497	1.22387376577183	1.13336251770063	1.19016564301431	1.24786311571492	0.986583076673001	8.82173199054944	-0.00013621578669601	20.7435363434731	0.156222684047622	0.159860903308681	0.152929985448357	0.177400038219187	0.181104888578594	0.174047036461566	0.202566356342318	0.205764297710438	0.198540394966968	0.000358785999795107	0.000368069995070725	0.000718351085185419
140	9.86818893304458	0.15	0.98670517464315	0.936612199124701	1.0367981501616	0.167143644700229	9.70735959716553	9.24587373187162	10.1688454624594	7.97	5.93	10.85	1.09276835648061	1.14731129803279	1.20185423958496	1.11300802965992	1.16856118651043	1.22411434336094	1.13921147657096	1.194793967762	1.25020357075437	0.98670517464315	8.85525745905433	-0.0793158307774028	20.7218424832132	0.156222684047622	0.159860903308681	0.152929985448357	0.177400038219187	0.181104888578594	0.174047036461566	0.202566356342318	0.205764297710438	0.198540394966968	0.000358785999795107	0.000368069995070725	0.000718351085185419
140	9.86818893304458	0.15	0.986749565494906	0.936076154302847	1.03742297668696	0.167098361786696	9.79539883858289	9.32965185187862	10.2611458252872	8.06	5.92	10.88	1.0910824351507	1.14555052940388	1.20001862365705	1.11058746103855	1.16602926869251	1.22147107634647	1.13384935548701	1.18938978905859	1.24753871392177	0.986749565494906	8.886011481901	0.112476453192536	20.9437310233792	0.156222684047622	0.159860903308681	0.152929985448357	0.177400038219187	0.181104888578594	0.174047036461566	0.202566356342318	0.205764297710438	0.198540394966968	0.000358785999795107	0.000368069995070725	0.000718351085185419
140	9.86818893304458	0.15	0.986759113575982	0.936128596273326	1.03738963087864	0.163860889660412	9.75834399979675	9.28888798647141	10.2278000131221	7.98	5.89	10.83	1.09650204256945	1.15191873811551	1.20733543366157	1.11672810913746	1.17316702053864	1.22960593193983	1.14055524549372	1.19687646241078	1.25503616987723	0.986759113575982	8.85435719419072	-0.0583759288072311	20.741966336431	0.156222684047622	0.159860903308681	0.152929985448357	0.177400038219187	0.181104888578594	0.174047036461566	0.202566356342318	0.205764297710438	0.198540394966968	0.000358785999795107	0.000368069995070725	0.000718351085185419
140	9.86818893304458	0.15	0.98691270719232	0.936405990841145	1.03741942354349	0.166064895062217	9.8123389173549	9.3440467234099	10.2806311112999	7.99	5.94	10.88	1.10146274995498	1.15666435831518	1.21186596667538	1.12168542665116	1.17790052755028	1.2341156284494	1.1449160470289	1.20290027594655	1.25869340773335	0.98691270719232	8.90711206403195	0.0140620517176344	20.8640262037478	0.156222684047622	0.159860903308681	0.152929985448357	0.177400038219187	0.181104888578594	0.174047036461566	0.202566356342318	0.205764297710438	0.198540394966968	0.000358785999795107	0.000368069995070725	0.000718351085185419
140	9.86818893304458	0.15	0.986975199879243	0.937440708977184	1.0365096907813	0.171692985669238	9.84768105891006	9.38703163174069	10.3083304860794	7.94	5.87	10.86	1.11335503110044	1.16799065793464	1.22262628476883	1.13421643702756	1.189875794799	1.24553515257043	1.15793506578993	1.21300169547021	1.27052949382052	0.986975199879243	8.8732776830276	0.131965838889045	20.9274196233748	0.156222684047622	0.159860903308681	0.152929985448357	0.177400038219187	0.181104888578594	0.174047036461566	0.202566356342318	0.205764297710438	0.198540394966968	0.000358785999795107	0.000368069995070725	0.000718351085185419
140	9.86818893304458	0.15	0.986981001228398	0.936267980287521	1.03769402216927	0.163106671177819	9.75666699106972	9.28599555714828	10.2273384249912	7.95	5.94	10.88	1.09981734418732	1.15556285938325	1.21130837457917	1.12032947584321	1.17711467217616	1.23389986850912	1.1427373500523	1.20129510259165	1.25945869751778	0.986981001228398	8.88519540906218	-0.00330444403730155	20.8236914269062	0.156222684047622	0.159860903308681	0.152929985448357	0.177400038219187	0.181104888578594	0.174047036461566	0.202566356342318	0.205764297710438	0.198540394966968	0.000358785999795107	0.000368069995070725	0.000718351085185419
140	9.86818893304458	0.15	0.987063249366976	0.936700617998975	1.03742588073498	0.164504302728615	9.67478416363527	9.21043792614724	10.1391304011233	8	5.9	10.89	1.08440287283668	1.13907328025492	1.19374368767317	1.10423224494046	1.15990235447949	1.21557246401852	1.12696005421326	1.18433110142248	1.24129567047002	0.987063249366976	8.86081289475772	-0.248002454031841	20.5435988700822	0.156222684047622	0.159860903308681	0.152929985448357	0.177400038219187	0.181104888578594	0.174047036461566	0.202566356342318	0.205764297710438	0.198540394966968	0.000358785999795107	0.000368069995070725	0.000718351085185419
140	9.86818893304458	0.15	0.987276473293659	0.936326419735389	1.03822652685193	0.161634566586552	9.67533971057913	9.2060587326713	10.144620688487	7.99	5.88	10.8	1.08563332998268	1.14097374063372	1.19631415128476	1.10559210042291	1.16194991402368	1.21830772762445	1.12778345003538	1.18633542019185	1.24412076437871	0.987276473293659	8.81914243243213	0.119249030105034	20.8835439290492	0.156222684047622	0.159860903308681	0.152929985448357	0.177400038219187	0.181104888578594	0.174047036461566	0.202566356342318	0.205764297710438	0.198540394966968	0.000358785999795107	0.000368069995070725	0.000718351085185419
140	9.86818893304458	0.15	0.987371059124252	0.93771761256341	1.03702450568509	0.167599999303239	9.79545342293259	9.33054143852485	10.2603654073403	7.96	5.88	10.85	1.10449648107577	1.15953012024575	1.21456375941573	1.12505918988359	1.18111740515343	1.23717562042326	1.14731968200083	1.20456507158422	1.26315369462972	0.987371059124252	8.86787155291322	0.0971931083417462	20.8936086215112	0.156222684047622	0.159860903308681	0.152929985448357	0.177400038219187	0.181104888578594	0.174047036461566	0.202566356342318	0.205764297710438	0.198540394966968	0.000358785999795107	0.000368069995070725	0.000718351085185419
140	9.86818893304458	0.15	0.987378021267996	0.93632480127395	1.03843124126204	0.153747938305348	9.45292801291359	8.98061627592314	9.92523974990405	7.95	5.88	10.8	1.0634246050667	1.1193526067701	1.17528060847351	1.0832442094437	1.14021457076722	1.19718493209074	1.10671953331227	1.16398239960238	1.22145210570572	0.987378021267996	8.8023079964004	-0.0075999005155022	20.7409028406918	0.156222684047622	0.159860903308681	0.152929985448357	0.177400038219187	0.181104888578594	0.174047036461566	0.202566356342318	0.205764297710438	0.198540394966968	0.000358785999795107	0.000368069995070725	0.000718351085185419
140	9.86818893304458	0.15	0.987548654278933	0.936737528905458	1.03835977965241	0.16219123261864	9.6914410212092	9.22234225767464	10.1605397847438	8.09	5.98	10.87	1.07428248758956	1.12892637008001	1.18357025257046	1.09323033517307	1.148838008816	1.20444568245893	1.11619148890441	1.17290177441093	1.22937560984021	0.987548654278933	8.90167488183654	-0.0279116171611773	20.8494821305826	0.156222684047622	0.159860903308681	0.152929985448357	0.177400038219187	0.181104888578594	0.174047036461566	0.202566356342318	0.205764297710438	0.198540394966968	0.000358785999795107	0.000368069995070725	0.000718351085185419
140	9.86818893304458	0.15	0.987613835039236	0.937810527697644	1.03741714238083	0.161562870459833	9.4652588156133	9.00604585964173	9.92447177158486	7.97	5.92	10.77	1.06466502954965	1.11895167020845	1.17323831086725	1.08439903742889	1.13969190348701	1.19498476954513	1.10784185799446	1.16494746682592	1.21959690958993	0.987613835039236	8.82484076835179	-0.0275717139865242	20.737247096223	0.156222684047622	0.159860903308681	0.152929985448357	0.177400038219187	0.181104888578594	0.174047036461566	0.202566356342318	0.205764297710438	0.198540394966968	0.000358785999795107	0.000368069995070725	0.000718351085185419
140	9.86818893304458	0.15	0.987811583903461	0.937133484799073	1.03848968300785	0.163059926142344	9.66194670038746	9.19576484488744	10.1281285558875	8.07	5.92	10.95	1.07422172509046	1.12867969410861	1.18313766312676	1.09335242898723	1.14878023435832	1.20420803972941	1.11579908332782	1.1717672515442	1.22870376496037	0.987811583903461	8.89994640727278	-0.0859446510935322	20.7587673182848	0.156222684047622	0.159860903308681	0.152929985448357	0.177400038219187	0.181104888578594	0.174047036461566	0.202566356342318	0.205764297710438	0.198540394966968	0.000358785999795107	0.000368069995070725	0.000718351085185419
140	9.86818893304458	0.15	0.987905039034026	0.937940410134276	1.03786966793378	0.168853857656171	9.80718552355374	9.34379754589174	10.2705735012157	8.06	5.91	10.89	1.09262831779925	1.14681515393675	1.20100199007426	1.1121544005947	1.16730959590029	1.22246479120587	1.1352864006444	1.19211545604848	1.24621247141119	0.987905039034026	8.88814211645393	0.0971042054499719	20.9206620175865	0.156222684047622	0.159860903308681	0.152929985448357	0.177400038219187	0.181104888578594	0.174047036461566	0.202566356342318	0.205764297710438	0.198540394966968	0.000358785999795107	0.000368069995070725	0.000718351085185419
140	9.86818893304458	0.15	0.987963025494845	0.937138680637115	1.03878737035257	0.165131097854956	9.77114246679291	9.30323796736247	10.2390469662233	8.02	5.93	10.75	1.09359034464024	1.14859225307105	1.20359416150185	1.11348163816797	1.16948397524241	1.22548631231685	1.13878449803518	1.19547908348734	1.25200378701644	0.987963025494845	8.8204666842038	0.0205849848512023	20.8103901778882	0.156222684047622	0.159860903308681	0.152929985448357	0.177400038219187	0.181104888578594	0.174047036461566	0.202566356342318	0.205764297710438	0.198540394966968	0.000358785999795107	0.000368069995070725	0.000718351085185419
140	9.86818893304458	0.15	0.987989240640926	0.937523933763562	1.03845454751829	0.167624960918899	9.81772989624123	9.3518023074699	10.2836574850126	8.02	5.88	10.9	1.09874264548442	1.15348444761618	1.20822624974793	1.11869372211388	1.17442953125324	1.23016534039259	1.14078430626044	1.19723867446188	1.25415021101941	0.987989240640926	8.85759952101063	0.106561533740022	20.8888127942558	0.156222684047622	0.159860903308681	0.152929985448357	0.177400038219187	0.181104888578594	0.174047036461566	0.202566356342318	0.205764297710438	0.198540394966968	0.000358785999795107	0.000368069995070725	0.000718351085185419
140	9.86818893304458	0.15	0.988129944387412	0.937819644509957	1.03844024426487	0.170897100674534	9.84513252589969	9.38330947716723	10.3069555746321	8.02	5.88	10.88	1.10314195484629	1.15743584571832	1.21172973659035	1.12321547998927	1.17849733961613	1.23377919924299	1.14574334933248	1.20289845994059	1.2580354931367	0.988129944387412	8.84973897670696	-0.11216110371069	20.6705952890825	0.156222684047622	0.159860903308681	0.152929985448357	0.177400038219187	0.181104888578594	0.174047036461566	0.202566356342318	0.205764297710438	0.198540394966968	0.000358785999795107	0.000368069995070725	0.000718351085185419
140	9.86818893304458	0.15	0.988141802808157	0.937516615166238	1.03876699045008	0.162043813852412	9.6529253723968	9.1854372897759	10.1204134550177	7.98	5.89	10.8	1.08436594866995	1.13955419308455	1.19474243749914	1.10437279263938	1.16057927503563	1.21678575743189	1.12807306459085	1.18330172409184	1.24255825613616	0.988141802808157	8.82266537615009	0.111868923916158	20.8750340940084	0.156222684047622	0.159860903308681	0.152929985448357	0.177400038219187	0.181104888578594	0.174047036461566	0.202566356342318	0.205764297710438	0.198540394966968	0.000358785999795107	0.000368069995070725	0.000718351085185419
140	9.86818893304458	0.15	0.98823216577073	0.938170146412549	1.03829418512891	0.165475545484435	9.70454761154744	9.24041179225891	10.168683430836	8	5.9	10.88	1.0881963552048	1.1428552728185	1.1975141904322	1.10811126353467	1.16377048530164	1.21942970706862	1.13013817453471	1.18841360987566	1.24472738898676	0.98823216577073	8.87845333853874	0.135881864136862	20.9423232733971	0.156222684047622	0.159860903308681	0.152929985448357	0.177400038219187	0.181104888578594	0.174047036461566	0.202566356342318	0.205764297710438	0.198540394966968	0.000358785999795107	0.000368069995070725	0.000718351085185419
140	9.86818893304458	0.15	0.98833839929247	0.937889076008868	1.03878772257607	0.166131378795326	9.82343965278425	9.35473018048036	10.2921491250881	7.99	5.96	10.85	1.10346160891116	1.15874945777927	1.21403730664738	1.12376627404726	1.1800714680122	1.23637666197713	1.14751625859142	1.20440503777257	1.26185769562118	0.98833839929247	8.8674450792266	0.167651910720342	20.9830564088314	0.156222684047622	0.159860903308681	0.152929985448357	0.177400038219187	0.181104888578594	0.174047036461566	0.202566356342318	0.205764297710438	0.198540394966968	0.000358785999795107	0.000368069995070725	0.000718351085185419
140	9.86818893304458	0.15	0.988358826352772	0.939059353024254	1.03765829968129	0.174110274378728	9.93558121069002	9.47473154466319	10.3964308767169	7.96	5.85	10.89	1.12129643096687	1.17583613832346	1.23037584568004	1.14215540890349	1.19770969413708	1.25326397937068	1.1656472327542	1.22252382940333	1.27784224199491	0.988358826352772	8.87705323990089	-0.0867736449809058	20.7031656103825	0.156222684047622	0.159860903308681	0.152929985448357	0.177400038219187	0.181104888578594	0.174047036461566	0.202566356342318	0.205764297710438	0.198540394966968	0.000358785999795107	0.000368069995070725	0.000718351085185419
140	9.86818893304458	0.15	0.988382314122468	0.937349329956595	1.03941529828834	0.161436147337102	9.66860651421564	9.1993084850327	10.1379045433986	8.03	5.94	10.82	1.07958454512056	1.13465899992178	1.18973345472301	1.09911212082255	1.15518276493589	1.21125340904923	1.12312229082177	1.18014377471199	1.23677123100479	0.988382314122468	8.86309408558318	-0.0801425458232934	20.7367300110787	0.156222684047622	0.159860903308681	0.152929985448357	0.177400038219187	0.181104888578594	0.174047036461566	0.202566356342318	0.205764297710438	0.198540394966968	0.000358785999795107	0.000368069995070725	0.000718351085185419
140	9.86818893304458	0.15	0.988767603443668	0.938168986669977	1.03936622021736	0.16698690784963	9.82207361703133	9.35487122798152	10.2892760060811	7.93	5.93	10.73	1.11065456694779	1.16612304475377	1.22159152255975	1.13153407246494	1.18804531768289	1.24455656290085	1.15537737821199	1.21355183759929	1.27095144889766	0.988767603443668	8.80542922297277	-0.0656753265602453	20.6667190136882	0.156222684047622	0.159860903308681	0.152929985448357	0.177400038219187	0.181104888578594	0.174047036461566	0.202566356342318	0.205764297710438	0.198540394966968	0.000358785999795107	0.000368069995070725	0.000718351085185419
140	9.86818893304458	0.15	0.988929699263049	0.938924091313977	1.03893530721212	0.164374604910276	9.71868534682194	9.25201184335832	10.1853588502856	8.04	5.97	10.89	1.08462965280591	1.13933861001491	1.19404756722391	1.10417913291972	1.15987417018677	1.21556920745383	1.12763752336651	1.18426671681963	1.24031362876682	0.988929699263049	8.94001903188554	-0.00349709249595488	20.8884117119273	0.156222684047622	0.159860903308681	0.152929985448357	0.177400038219187	0.181104888578594	0.174047036461566	0.202566356342318	0.205764297710438	0.198540394966968	0.000358785999795107	0.000368069995070725	0.000718351085185419
140	9.86818893304458	0.15	0.989035551478348	0.938305840954598	1.0397652620021	0.166660195939386	9.85313145820162	9.38390060113037	10.3223623152729	8.01	5.95	10.84	1.10439061811301	1.15961436549757	1.21483811288213	1.12455890259454	1.18079114120414	1.23702337981374	1.14936667317524	1.20713097435412	1.26301304204559	0.989035551478348	8.86440334156201	-0.0157659610832281	20.7929810970168	0.156222684047622	0.159860903308681	0.152929985448357	0.177400038219187	0.181104888578594	0.174047036461566	0.202566356342318	0.205764297710438	0.198540394966968	0.000358785999795107	0.000368069995070725	0.000718351085185419
140	9.86818893304458	0.15	0.989175720930634	0.93904055101791	1.03931089084336	0.165411637831703	9.76406614296356	9.29697566718777	10.2311566187394	8.04	5.95	10.86	1.09015495944441	1.14492556624221	1.19969617304	1.1098194920777	1.16557806703121	1.22133664198471	1.13320475444105	1.19038920422678	1.24792129450942	0.989175720930634	8.91104972659313	-0.14836481488269	20.7121767484652	0.156222684047622	0.159860903308681	0.152929985448357	0.177400038219187	0.181104888578594	0.174047036461566	0.202566356342318	0.205764297710438	0.198540394966968	0.000358785999795107	0.000368069995070725	0.000718351085185419
140	9.86818893304458	0.15	0.989222726624973	0.938322024585306	1.04012342866464	0.162543037365226	9.7433115969563	9.27231168820311	10.2143115057095	7.97	5.92	10.74	1.09548261765841	1.15112917380408	1.20677572994976	1.11574738227568	1.17242331519455	1.22909924811342	1.14013520259262	1.19834326784911	1.25508912721588	0.989222726624973	8.81332043890574	-0.130118548136047	20.6266455121655	0.156222684047622	0.159860903308681	0.152929985448357	0.177400038219187	0.181104888578594	0.174047036461566	0.202566356342318	0.205764297710438	0.198540394966968	0.000358785999795107	0.000368069995070725	0.000718351085185419
140	9.86818893304458	0.15	0.98922765884812	0.939432503827379	1.03902281386886	0.17195293512004	9.93388077363883	9.46962338361563	10.398138163662	8.02	5.94	10.88	1.11305630566598	1.16762496109017	1.22219361651436	1.13329601862874	1.18885694543842	1.2444178722481	1.15675506257374	1.212788786076	1.2713199083204	0.98922765884812	8.92741965578362	-0.103464532959596	20.7701810430231	0.156222684047622	0.159860903308681	0.152929985448357	0.177400038219187	0.181104888578594	0.174047036461566	0.202566356342318	0.205764297710438	0.198540394966968	0.000358785999795107	0.000368069995070725	0.000718351085185419
140	9.86818893304458	0.15	0.989239902628713	0.939350457926237	1.03912934733119	0.165692871150414	9.74766610625535	9.28183457912534	10.2134976333854	8.01	5.95	10.9	1.09202144265715	1.14682720459518	1.20163296653321	1.11194203699354	1.16774756258841	1.22355308818328	1.13595129787685	1.1927450855257	1.24871034402766	0.989239902628713	8.92089917381485	0.0417321081772618	20.9068195186982	0.156222684047622	0.159860903308681	0.152929985448357	0.177400038219187	0.181104888578594	0.174047036461566	0.202566356342318	0.205764297710438	0.198540394966968	0.000358785999795107	0.000368069995070725	0.000718351085185419
140	9.86818893304458	0.15	0.989254690578025	0.938248168161244	1.04026121299481	0.163732611577563	9.80321906168895	9.33138329213035	10.2750548312476	7.88	5.8	10.76	1.11482881764289	1.17119946459105	1.22757011153921	1.13621903568809	1.1936712661139	1.25112349653971	1.15841882600511	1.21689749741776	1.27498090218406	0.989254690578025	8.77390771345949	0.0380050100676989	20.7274438436585	0.156222684047622	0.159860903308681	0.152929985448357	0.177400038219187	0.181104888578594	0.174047036461566	0.202566356342318	0.205764297710438	0.198540394966968	0.000358785999795107	0.000368069995070725	0.000718351085185419
140	9.86818893304458	0.15	0.98926328664963	0.939202826696356	1.0393237466029	0.166928154128364	9.87266468635152	9.40295665285943	10.3423727198436	8.09	5.94	10.94	1.09640706914821	1.15117614098051	1.20594521281281	1.11581078938	1.1715491396647	1.2272874899494	1.13826708921992	1.19412528758854	1.25168167714607	0.98926328664963	8.9514790156564	0.0496151159879691	20.946559752521	0.156222684047622	0.159860903308681	0.152929985448357	0.177400038219187	0.181104888578594	0.174047036461566	0.202566356342318	0.205764297710438	0.198540394966968	0.000358785999795107	0.000368069995070725	0.000718351085185419
140	9.86818893304458	0.15	0.989263933396747	0.93811384973342	1.04041401706008	0.160714619008443	9.69063960501424	9.21901468124318	10.1622645287853	8.01	5.93	10.85	1.08464319032041	1.14013119849057	1.19561920666073	1.10442996056306	1.1609302172576	1.21743047395215	1.13006709965152	1.18607739041986	1.24271131962799	0.989263933396747	8.84371406469119	-0.0812366130116879	20.7068030285301	0.156222684047622	0.159860903308681	0.152929985448357	0.177400038219187	0.181104888578594	0.174047036461566	0.202566356342318	0.205764297710438	0.198540394966968	0.000358785999795107	0.000368069995070725	0.000718351085185419
140	9.86818893304458	0.15	0.989401445529376	0.938498834011118	1.04030405704763	0.162828068376306	9.78766387400681	9.31501469437312	10.2603130536405	7.92	5.88	10.73	1.10780430366932	1.16401492839762	1.22022555312592	1.1287464846286	1.18601972761086	1.24329297059311	1.15365244438938	1.21136327795671	1.26906549353943	0.989401445529376	8.82388450982102	0.0558424446924584	20.8078385445373	0.156222684047622	0.159860903308681	0.152929985448357	0.177400038219187	0.181104888578594	0.174047036461566	0.202566356342318	0.205764297710438	0.198540394966968	0.000358785999795107	0.000368069995070725	0.000718351085185419
140	9.86818893304458	0.15	0.989505468079788	0.939997719949369	1.03901321621021	0.17296867065462	9.87438988796217	9.41455205890577	10.3342277170186	8.01	5.91	10.96	1.10766207758914	1.16176395327051	1.21586582895188	1.1278695894369	1.18295846676429	1.23804734409168	1.15107903913616	1.20769362756498	1.26405061222516	0.989505468079788	8.89905731656519	-0.104586463165189	20.7467315741915	0.156222684047622	0.159860903308681	0.152929985448357	0.177400038219187	0.181104888578594	0.174047036461566	0.202566356342318	0.205764297710438	0.198540394966968	0.000358785999795107	0.000368069995070725	0.000718351085185419
140	9.86818893304458	0.15	0.989508022823637	0.9391592521114	1.03985679353587	0.165856818996277	9.82831345752646	9.35890619664053	10.2977207184124	8.03	5.94	10.84	1.09847819590577	1.15357369854775	1.20866920118973	1.11835751520403	1.17445008915156	1.2305426630991	1.14167626645662	1.20047560735761	1.2562315162255	0.989508022823637	8.8922253196313	0.00160387690038275	20.83727746762	0.156222684047622	0.159860903308681	0.152929985448357	0.177400038219187	0.181104888578594	0.174047036461566	0.202566356342318	0.205764297710438	0.198540394966968	0.000358785999795107	0.000368069995070725	0.000718351085185419
140	9.86818893304458	0.15	0.989655637784479	0.938693888111968	1.04061738745699	0.161016696007569	9.67398215821261	9.20369442202752	10.1442698943977	8.03	5.92	10.92	1.07999329935698	1.1351784870175	1.19036367467802	1.09952181574229	1.15570486592853	1.21188791611477	1.12174535992179	1.17860303752823	1.23704122231017	0.989655637784479	8.87442656531255	0.0912873435458022	20.9229462422831	0.156222684047622	0.159860903308681	0.152929985448357	0.177400038219187	0.181104888578594	0.174047036461566	0.202566356342318	0.205764297710438	0.198540394966968	0.000358785999795107	0.000368069995070725	0.000718351085185419
140	9.86818893304458	0.15	0.989671334777385	0.93935772801804	1.03998494153673	0.167138565115378	9.81666386919541	9.34997318675404	10.2833545516368	7.96	5.82	10.82	1.10615195045868	1.16136395998345	1.21657596950822	1.12670586547252	1.18294379458369	1.23918172369487	1.14940114501106	1.20603215674031	1.26313695170756	0.989671334777385	8.83306366102894	0.0498289742851106	20.793320306718	0.156222684047622	0.159860903308681	0.152929985448357	0.177400038219187	0.181104888578594	0.174047036461566	0.202566356342318	0.205764297710438	0.198540394966968	0.000358785999795107	0.000368069995070725	0.000718351085185419
140	9.86818893304458	0.15	0.989742066790916	0.938612899312158	1.04087123426967	0.16562227781631	9.76766459691411	9.3007581403449	10.2345710534833	8.11	5.97	10.99	1.08159974597979	1.13589702983571	1.19019431369163	1.10056704886767	1.15581650845469	1.21106596804172	1.12267329550235	1.1803439409286	1.23647931858811	0.989742066790916	8.91806118866007	0.0367402909641385	20.9119369212121	0.156222684047622	0.159860903308681	0.152929985448357	0.177400038219187	0.181104888578594	0.174047036461566	0.202566356342318	0.205764297710438	0.198540394966968	0.000358785999795107	0.000368069995070725	0.000718351085185419
140	9.86818893304458	0.15	0.989777605408169	0.939570815785277	1.03998439503106	0.165766272822051	9.80303973253648	9.33468629043177	10.2713931746412	8.05	5.93	10.8	1.09356797068423	1.1484360516577	1.20330413263118	1.11323273195804	1.16908746190334	1.22494219184865	1.13763604010024	1.19618417370294	1.25063938750214	0.989777605408169	8.87251418085419	-0.0732393795981657	20.7394985560401	0.156222684047622	0.159860903308681	0.152929985448357	0.177400038219187	0.181104888578594	0.174047036461566	0.202566356342318	0.205764297710438	0.198540394966968	0.000358785999795107	0.000368069995070725	0.000718351085185419
140	9.86818893304458	0.15	0.989914736463331	0.938979776815619	1.04084969611104	0.161107215508784	9.66894895125094	9.19906331564354	10.1388345868583	7.93	5.88	10.72	1.09253187813145	1.14833810734874	1.20414433656602	1.11309386123959	1.1699503909245	1.22680692060941	1.13691113082806	1.19634513710074	1.25355951911436	0.989914736463331	8.79493275485183	0.142152596411115	20.8741576369784	0.156222684047622	0.159860903308681	0.152929985448357	0.177400038219187	0.181104888578594	0.174047036461566	0.202566356342318	0.205764297710438	0.198540394966968	0.000358785999795107	0.000368069995070725	0.000718351085185419
140	9.86818893304458	0.15	0.989917080873379	0.939629295618755	1.040204866128	0.170703877363376	9.92332149658587	9.4575130554825	10.3891299376892	7.96	5.91	10.9	1.11881154000861	1.17391607502564	1.22902061004267	1.1395968210387	1.19572508811909	1.25185335519948	1.16371594502391	1.22114010354914	1.27785066900588	0.989917080873379	8.87235606310982	-0.00864942019893825	20.803389785248	0.156222684047622	0.159860903308681	0.152929985448357	0.177400038219187	0.181104888578594	0.174047036461566	0.202566356342318	0.205764297710438	0.198540394966968	0.000358785999795107	0.000368069995070725	0.000718351085185419
140	9.86818893304458	0.15	0.989940328779713	0.940565412532643	1.03931524502678	0.173136927061929	9.86776363072153	9.40850444459143	10.3270228168516	8.03	5.9	10.88	1.1036937007017	1.15756851935182	1.21144333800194	1.12363051330501	1.1784785115273	1.2333265097496	1.1473241335805	1.20203565384208	1.25904838998578	0.989940328779713	8.89579330178451	-0.00163586963338711	20.8272444835442	0.156222684047622	0.159860903308681	0.152929985448357	0.177400038219187	0.181104888578594	0.174047036461566	0.202566356342318	0.205764297710438	0.198540394966968	0.000358785999795107	0.000368069995070725	0.000718351085185419
140	9.86818893304458	0.15	0.989942995003926	0.93999514607251	1.03989084393534	0.162381740185019	9.63982486912356	9.17355131470653	10.1060984235406	8.03	5.96	10.88	1.0764406977113	1.13115405931166	1.18586742091202	1.09590403143122	1.15160667596935	1.20730932050748	1.1196537178005	1.17540554826989	1.23266484791302	0.989942995003926	8.89340885786789	-0.068379671229902	20.7697288071399	0.156222684047622	0.159860903308681	0.152929985448357	0.177400038219187	0.181104888578594	0.174047036461566	0.202566356342318	0.205764297710438	0.198540394966968	0.000358785999795107	0.000368069995070725	0.000718351085185419
140	9.86818893304458	0.15	0.990176092413613	0.940719420271345	1.03963276455588	0.173389444167203	9.98074296573159	9.51663482584349	10.4448511056197	8	5.87	10.73	1.12045835799619	1.17510097630277	1.22974359460935	1.1409473454019	1.19658917256824	1.25223099973458	1.16545249522749	1.22193389111924	1.27921249612969	0.990176092413613	8.83418563169085	0.0472257192283171	20.8045039735887	0.156222684047622	0.159860903308681	0.152929985448357	0.177400038219187	0.181104888578594	0.174047036461566	0.202566356342318	0.205764297710438	0.198540394966968	0.000358785999795107	0.000368069995070725	0.000718351085185419
140	9.86818893304458	0.15	0.990190128926829	0.940065928534328	1.04031432931933	0.167961789130652	9.87111110432611	9.40321481857597	10.3390073900763	8.01	5.94	10.84	1.10673926553425	1.16180970704053	1.2168801485468	1.12695505735528	1.1830314201437	1.23910778293212	1.15121842091181	1.20694158452348	1.26551141240889	0.990190128926829	8.88445865179932	0.134807386427406	20.9769962474986	0.156222684047622	0.159860903308681	0.152929985448357	0.177400038219187	0.181104888578594	0.174047036461566	0.202566356342318	0.205764297710438	0.198540394966968	0.000358785999795107	0.000368069995070725	0.000718351085185419
140	9.86818893304458	0.15	0.990203905970222	0.940121224496031	1.04028658744441	0.165438321301528	9.68548532384115	9.22219874682295	10.1487719008594	8.14	5.91	10.95	1.0690163559026	1.12271948483086	1.17642261375911	1.08755575554764	1.14219023016007	1.19682470477251	1.11016267261052	1.16515395428447	1.22248031370523	0.990203905970222	8.92585461233592	-0.0313696298129337	20.8440259281865	0.156222684047622	0.159860903308681	0.152929985448357	0.177400038219187	0.181104888578594	0.174047036461566	0.202566356342318	0.205764297710438	0.198540394966968	0.000358785999795107	0.000368069995070725	0.000718351085185419
140	9.86818893304458	0.15	0.990374924800776	0.940782414685967	1.03996743491559	0.167896714306658	9.78301914790685	9.31919047609396	10.2468478197197	7.95	5.9	10.93	1.10358137805115	1.15850811081104	1.21343484357093	1.12415340785723	1.18010403827067	1.2360546686841	1.14785361360574	1.2043716894779	1.26041484345627	0.990374924800776	8.91185181944549	0.0140432682789478	20.8388650552744	0.156222684047622	0.159860903308681	0.152929985448357	0.177400038219187	0.181104888578594	0.174047036461566	0.202566356342318	0.205764297710438	0.198540394966968	0.000358785999795107	0.000368069995070725	0.000718351085185419
140	9.86818893304458	0.15	0.990462293226029	0.93955581195794	1.04136877449412	0.161530819338698	9.73372920527786	9.26143536466617	10.2060230458896	7.99	5.9	10.9	1.09276640678381	1.14849284905003	1.20421929131624	1.11289323962746	1.16964606482557	1.22639889002367	1.13474153667845	1.19353900879645	1.25159387916562	0.990462293226029	8.86478855701007	0.0496459250583997	20.8589316976289	0.156222684047622	0.159860903308681	0.152929985448357	0.177400038219187	0.181104888578594	0.174047036461566	0.202566356342318	0.205764297710438	0.198540394966968	0.000358785999795107	0.000368069995070725	0.000718351085185419
140	9.86818893304458	0.15	0.99057109384163	0.93983196019311	1.04131022749015	0.16313900373	9.73128852501162	9.26189696355351	10.2006800864697	7.87	5.85	10.71	1.10796818824424	1.16411985134008	1.22027151443592	1.1293163672974	1.18654995293454	1.24378353857168	1.15210588524175	1.21101144407922	1.26876674779257	0.99057109384163	8.77797947389332	0.212172530549561	20.9139516884927	0.156222684047622	0.159860903308681	0.152929985448357	0.177400038219187	0.181104888578594	0.174047036461566	0.202566356342318	0.205764297710438	0.198540394966968	0.000358785999795107	0.000368069995070725	0.000718351085185419
140	9.86818893304458	0.15	0.990623702315144	0.941259934216156	1.03998747041413	0.17356789088788	9.79966416287976	9.34425972493972	10.2550686008198	7.92	5.83	10.81	1.11137504630726	1.16553932932193	1.21970361233659	1.13239045928278	1.18757895530264	1.24276745132249	1.15582723988485	1.21201935486969	1.26913385752653	0.990623702315144	8.8224444208599	0.0326216471704635	20.7707222047548	0.156222684047622	0.159860903308681	0.152929985448357	0.177400038219187	0.181104888578594	0.174047036461566	0.202566356342318	0.205764297710438	0.198540394966968	0.000358785999795107	0.000368069995070725	0.000718351085185419
140	9.86818893304458	0.15	0.990655890587804	0.940599446707813	1.0407123344678	0.167272830686495	9.80701621122119	9.34100890561836	10.273023516824	7.95	5.89	10.81	1.10722273839468	1.16246022828843	1.21769771818218	1.12792775962033	1.18419818838089	1.24046861714145	1.1520836660573	1.20795382459016	1.26516859321423	0.990655890587804	8.84107064201875	-0.150725138064655	20.6095446475158	0.156222684047622	0.159860903308681	0.152929985448357	0.177400038219187	0.181104888578594	0.174047036461566	0.202566356342318	0.205764297710438	0.198540394966968	0.000358785999795107	0.000368069995070725	0.000718351085185419
140	9.86818893304458	0.15	0.990749965507306	0.940418843536101	1.04108108747851	0.165930195985714	9.80798572177009	9.33967351387839	10.2762979296618	8.03	5.9	10.77	1.09624250978914	1.15121057150792	1.2061786332267	1.11608269158941	1.17204558458682	1.22800847758424	1.13853518705715	1.19606797402936	1.25423826608883	0.990749965507306	8.85632518327062	0.109006613994397	20.9002495835352	0.156222684047622	0.159860903308681	0.152929985448357	0.177400038219187	0.181104888578594	0.174047036461566	0.202566356342318	0.205764297710438	0.198540394966968	0.000358785999795107	0.000368069995070725	0.000718351085185419
140	9.86818893304458	0.15	0.990751517551325	0.940310958604255	1.0411920764984	0.168510878778305	9.93782911889239	9.46769366152755	10.4079645762572	7.99	5.89	10.72	1.11611295340698	1.17153556133874	1.22695816927049	1.13660918849762	1.19304957406383	1.24948995963004	1.16136442526342	1.21769364599736	1.27549462351294	0.990751517551325	8.85581052322751	0.215722590853087	20.9982776899695	0.156222684047622	0.159860903308681	0.152929985448357	0.177400038219187	0.181104888578594	0.174047036461566	0.202566356342318	0.205764297710438	0.198540394966968	0.000358785999795107	0.000368069995070725	0.000718351085185419
140	9.86818893304458	0.15	0.990788604816257	0.941028325048597	1.04054888458392	0.168660440244547	9.78953172875899	9.32665889246318	10.2524045650548	8.05	5.92	10.93	1.09150963658345	1.14568017794826	1.19985071931306	1.11106949546443	1.16621077323786	1.2213520510113	1.13498759565444	1.19052453779604	1.24498212340336	0.990788604816257	8.90950011946746	-0.122180444199352	20.7293362584302	0.156222684047622	0.159860903308681	0.152929985448357	0.177400038219187	0.181104888578594	0.174047036461566	0.202566356342318	0.205764297710438	0.198540394966968	0.000358785999795107	0.000368069995070725	0.000718351085185419
140	9.86818893304458	0.15	0.99081331818425	0.939848272917757	1.04177836345074	0.16220952361565	9.68039289333848	9.21186043015053	10.1489253565264	8.04	5.94	10.93	1.07971354487041	1.13462979664728	1.18954604842415	1.09916169865086	1.15506711992984	1.21097254120882	1.12116958254901	1.17933166479724	1.23637517900237	0.99081331818425	8.90891086119087	-0.136949188294511	20.7218602290567	0.156222684047622	0.159860903308681	0.152929985448357	0.177400038219187	0.181104888578594	0.174047036461566	0.202566356342318	0.205764297710438	0.198540394966968	0.000358785999795107	0.000368069995070725	0.000718351085185419
140	9.86818893304458	0.15	0.99088210956863	0.940434498878418	1.04132972025884	0.165116801818134	9.69706529419752	9.23268400351503	10.16144658488	7.98	5.98	10.75	1.09003877602439	1.14486504469246	1.19969131336054	1.11015612274106	1.16599424445532	1.22183236616958	1.13456126090924	1.19270410088649	1.25035653113128	0.99088210956863	8.8350714410187	0.00559772291111077	20.7969393378464	0.156222684047622	0.159860903308681	0.152929985448357	0.177400038219187	0.181104888578594	0.174047036461566	0.202566356342318	0.205764297710438	0.198540394966968	0.000358785999795107	0.000368069995070725	0.000718351085185419
140	9.86818893304458	0.15	0.99110655338782	0.940518284794937	1.0416948219807	0.165442803003704	9.78552806178012	9.31746372931545	10.2535923942448	8.02	5.91	10.88	1.09453007528828	1.14951397476303	1.20449787423778	1.11439379848552	1.1703755553825	1.22635731227947	1.13883309886264	1.19532870885595	1.2511442681502	0.99110655338782	8.88495354840379	-0.0104062133805989	20.8181661968488	0.156222684047622	0.159860903308681	0.152929985448357	0.177400038219187	0.181104888578594	0.174047036461566	0.202566356342318	0.205764297710438	0.198540394966968	0.000358785999795107	0.000368069995070725	0.000718351085185419
140	9.86818893304458	0.15	0.991137122315884	0.941355093418885	1.04091915121288	0.173721001623689	9.95269709848536	9.49042769484816	10.4149665021226	8.06	5.94	10.87	1.10988458239844	1.1639459693568	1.21800735631515	1.12972571550567	1.18475354455324	1.2397813736008	1.1535605530994	1.21028872955204	1.26442881618166	0.991137122315884	8.92060621588139	-0.0161033237215373	20.8504616950712	0.156222684047622	0.159860903308681	0.152929985448357	0.177400038219187	0.181104888578594	0.174047036461566	0.202566356342318	0.205764297710438	0.198540394966968	0.000358785999795107	0.000368069995070725	0.000718351085185419
140	9.86818893304458	0.15	0.991148651597383	0.941258262419633	1.04103904077513	0.167483816388538	9.8113880731661	9.34552580176011	10.2772503445721	8.06	5.93	10.89	1.09312035784714	1.14761098187718	1.20210160590723	1.11267283028854	1.16813811956657	1.22360340884461	1.13706777519204	1.19355889402896	1.24972640312095	0.991148651597383	8.89109884332473	-0.0432201125886188	20.8101756257055	0.156222684047622	0.159860903308681	0.152929985448357	0.177400038219187	0.181104888578594	0.174047036461566	0.202566356342318	0.205764297710438	0.198540394966968	0.000358785999795107	0.000368069995070725	0.000718351085185419
140	9.86818893304458	0.15	0.991195648859731	0.941097723734178	1.04129357398528	0.169577824184993	10.0309736863535	9.55823058629812	10.5037167864088	8.02	5.93	10.91	1.12314784504234	1.1786979167101	1.23424798837786	1.14355134156137	1.20011055525696	1.25666976895255	1.16672782642978	1.22422325429661	1.28171390342045	0.991195648859731	8.91260957075625	-0.0767310641603842	20.7803902787937	0.156222684047622	0.159860903308681	0.152929985448357	0.177400038219187	0.181104888578594	0.174047036461566	0.202566356342318	0.205764297710438	0.198540394966968	0.000358785999795107	0.000368069995070725	0.000718351085185419
140	9.86818893304458	0.15	0.991300334881395	0.940923526805802	1.04167714295699	0.172798990865361	10.1902130752867	9.71538612599417	10.6650400245793	8.06	5.97	10.88	1.13691004976963	1.19247506011006	1.2480400704505	1.15727785048464	1.21383831077959	1.27039877107455	1.18223090963213	1.23963912625442	1.29808421214165	0.991300334881395	8.9223585571956	0.0695829770411879	20.9289539410797	0.156222684047622	0.159860903308681	0.152929985448357	0.177400038219187	0.181104888578594	0.174047036461566	0.202566356342318	0.205764297710438	0.198540394966968	0.000358785999795107	0.000368069995070725	0.000718351085185419
140	9.86818893304458	0.15	0.991389865285228	0.940932149564727	1.04184758100573	0.165411521656423	9.67683351421054	9.21391585205616	10.1397511763649	8.01	5.89	10.92	1.08382217683477	1.13827464160082	1.19272710636687	1.10358046771643	1.15902561159633	1.21447075547623	1.12656042471038	1.18282657894594	1.23855619827818	0.991389865285228	8.8781343890343	0.0510740553571213	20.8542318848503	0.156222684047622	0.159860903308681	0.152929985448357	0.177400038219187	0.181104888578594	0.174047036461566	0.202566356342318	0.205764297710438	0.198540394966968	0.000358785999795107	0.000368069995070725	0.000718351085185419
140	9.86818893304458	0.15	0.991433939396763	0.940524423551929	1.0423434552416	0.164408473022103	9.64747074237341	9.18427393861762	10.1106675461292	7.94	5.88	10.86	1.08931019050332	1.14424812048145	1.19918605045958	1.10972126555883	1.16568860132235	1.22165593708586	1.13297192816813	1.19017532848226	1.24753210302469	0.991433939396763	8.8272582104635	-0.0760556069845691	20.6872800799163	0.156222684047622	0.159860903308681	0.152929985448357	0.177400038219187	0.181104888578594	0.174047036461566	0.202566356342318	0.205764297710438	0.198540394966968	0.000358785999795107	0.000368069995070725	0.000718351085185419
140	9.86818893304458	0.15	0.991551745592251	0.940657645562813	1.04244584562169	0.164449263401323	9.75540291754098	9.2870935703604	10.2237122647216	8.12	5.96	10.95	1.07914671803956	1.13356358066815	1.18798044329674	1.09801894038988	1.1533874503839	1.20875596037792	1.12127042465978	1.17683512590524	1.23431949536043	0.991551745592251	8.92257728395047	0.138705552783929	21.0207101514404	0.156222684047622	0.159860903308681	0.152929985448357	0.177400038219187	0.181104888578594	0.174047036461566	0.202566356342318	0.205764297710438	0.198540394966968	0.000358785999795107	0.000368069995070725	0.000718351085185419
140	9.86818893304458	0.15	0.991561422053434	0.941702180112775	1.04142066399409	0.169017393729311	9.84661255902532	9.38163254729809	10.3115925707525	8.05	5.96	10.93	1.0978782639763	1.15229218879003	1.20670611360377	1.11754830159884	1.17293712862477	1.22832595565071	1.14020297248821	1.19773708239515	1.253134155274	0.991561422053434	8.93705497458186	0.0342850425417349	20.9056762530617	0.156222684047622	0.159860903308681	0.152929985448357	0.177400038219187	0.181104888578594	0.174047036461566	0.202566356342318	0.205764297710438	0.198540394966968	0.000358785999795107	0.000368069995070725	0.000718351085185419
140	9.86818893304458	0.15	0.991576922274605	0.941278577349602	1.04187526719961	0.171279822738555	9.99265883827659	9.52454758428212	10.4607700922711	8.04	5.99	10.87	1.11688335753885	1.17177579882665	1.22666824011445	1.13703267329934	1.19291541059693	1.24879814789452	1.16066319777394	1.21995914686465	1.27638163193859	0.991576922274605	8.87800206392625	0.0342625822683887	20.8677142174763	0.156222684047622	0.159860903308681	0.152929985448357	0.177400038219187	0.181104888578594	0.174047036461566	0.202566356342318	0.205764297710438	0.198540394966968	0.000358785999795107	0.000368069995070725	0.000718351085185419
140	9.86818893304458	0.15	0.991600197794756	0.940720226489684	1.04248016909983	0.166898719514965	9.8497481095773	9.38108076859726	10.3184154505573	7.97	5.91	10.79	1.10923801829273	1.16465419531654	1.22007037234035	1.12981279442805	1.18625686214596	1.24270092986386	1.15329970729218	1.21122204134106	1.26844131491583	0.991600197794756	8.82553257968131	0.0526755987034965	20.8189055464081	0.156222684047622	0.159860903308681	0.152929985448357	0.177400038219187	0.181104888578594	0.174047036461566	0.202566356342318	0.205764297710438	0.198540394966968	0.000358785999795107	0.000368069995070725	0.000718351085185419
140	9.86818893304458	0.15	0.991996220157581	0.94226099055	1.04173144976516	0.171697829777918	9.81843573915328	9.35916215538714	10.2777093229194	7.91	5.85	10.83	1.11427597720141	1.16895582063796	1.2236356640745	1.13541605177975	1.1911332827144	1.24685051364904	1.15878090740277	1.21464042927471	1.2716516792286	0.991996220157581	8.83912383730646	-0.111736070779865	20.6431739224994	0.156222684047622	0.159860903308681	0.152929985448357	0.177400038219187	0.181104888578594	0.174047036461566	0.202566356342318	0.205764297710438	0.198540394966968	0.000358785999795107	0.000368069995070725	0.000718351085185419
140	9.86818893304458	0.15	0.992036004381132	0.94209208910338	1.04197991965888	0.168183989280635	9.89797431636895	9.42917733851251	10.3667712942254	8.03	5.9	10.93	1.10638791263644	1.16139497116978	1.21640202970313	1.12638978074948	1.18239128609258	1.23839279143568	1.14973754368842	1.20690657590853	1.26444153537741	0.992036004381132	8.92639239718839	-0.102813745357835	20.7631119284413	0.156222684047622	0.159860903308681	0.152929985448357	0.177400038219187	0.181104888578594	0.174047036461566	0.202566356342318	0.205764297710438	0.198540394966968	0.000358785999795107	0.000368069995070725	0.000718351085185419
140	9.86818893304458	0.15	0.992062009456617	0.941270893846713	1.04285312506652	0.168215066149458	9.97926776921215	9.50667298592737	10.4518625524969	8.04	5.93	10.83	1.11420560093758	1.16959487910979	1.224984157282	1.13427122656904	1.19065800512975	1.24704478369046	1.15764452877984	1.21678296332849	1.2748567890729	0.992062009456617	8.84783284951165	-0.0490396820562818	20.7616586780299	0.156222684047622	0.159860903308681	0.152929985448357	0.177400038219187	0.181104888578594	0.174047036461566	0.202566356342318	0.205764297710438	0.198540394966968	0.000358785999795107	0.000368069995070725	0.000718351085185419
140	9.86818893304458	0.15	0.992111409980688	0.941052137853577	1.0431706821078	0.161781950435447	9.71136612699737	9.24059375649712	10.1821384974976	8.02	5.93	10.77	1.0859242041421	1.14124782567974	1.19657144721739	1.10565761561806	1.16198657784521	1.21831554007236	1.12954778303556	1.18642478368355	1.24372862638554	0.992111409980688	8.8388376717352	0.0795089305739172	20.8905299235642	0.156222684047622	0.159860903308681	0.152929985448357	0.177400038219187	0.181104888578594	0.174047036461566	0.202566356342318	0.205764297710438	0.198540394966968	0.000358785999795107	0.000368069995070725	0.000718351085185419
140	9.86818893304458	0.15	0.992139196608152	0.941444249236034	1.04283414398027	0.163918640515103	9.77610063780502	9.30588948022633	10.2463117953837	7.96	5.87	10.91	1.10091982927537	1.15654748189524	1.21217513451511	1.12137549276804	1.17803673612959	1.23469797949114	1.14346571225059	1.20128815927873	1.26091954382032	0.992139196608152	8.84933743752031	0.0837878266670928	20.8598238870357	0.156222684047622	0.159860903308681	0.152929985448357	0.177400038219187	0.181104888578594	0.174047036461566	0.202566356342318	0.205764297710438	0.198540394966968	0.000358785999795107	0.000368069995070725	0.000718351085185419
140	9.86818893304458	0.15	0.992148823099185	0.941587046783113	1.04271059941526	0.165700059408501	9.76494056113154	9.29829563697585	10.2315854852872	7.95	5.89	10.79	1.10144009993158	1.15671705088706	1.21199400184253	1.12199270697534	1.17830111252524	1.23460951807514	1.14600916529309	1.20349431278149	1.2607515191941	0.992148823099185	8.83033102685941	-0.0481878257742114	20.7185504008297	0.156222684047622	0.159860903308681	0.152929985448357	0.177400038219187	0.181104888578594	0.174047036461566	0.202566356342318	0.205764297710438	0.198540394966968	0.000358785999795107	0.000368069995070725	0.000718351085185419
140	9.86818893304458	0.15	0.99215928999721	0.940905432931619	1.0434131470628	0.161311190277919	9.75657203405933	9.28278562382386	10.2303584442948	8.05	5.95	10.81	1.08724671052199	1.14273896649918	1.19823122247636	1.1067831512189	1.16327253246447	1.21976191371005	1.13158220637436	1.18612824747182	1.24529357949206	0.99215928999721	8.8715677649785	0.143804344336448	20.9632405204951	0.156222684047622	0.159860903308681	0.152929985448357	0.177400038219187	0.181104888578594	0.174047036461566	0.202566356342318	0.205764297710438	0.198540394966968	0.000358785999795107	0.000368069995070725	0.000718351085185419
140	9.86818893304458	0.15	0.99217019770123	0.941417471211328	1.04292292419113	0.158839973059994	9.65975411676358	9.18633842326988	10.1331698102573	7.96	5.84	10.75	1.08648619808296	1.14247799734368	1.1984697966044	1.10665584556166	1.16368708264937	1.22071831973708	1.12833396487842	1.18773319036624	1.24547903931847	0.99217019770123	8.8252022667582	0.0418206385360527	20.8046606612903	0.156222684047622	0.159860903308681	0.152929985448357	0.177400038219187	0.181104888578594	0.174047036461566	0.202566356342318	0.205764297710438	0.198540394966968	0.000358785999795107	0.000368069995070725	0.000718351085185419
140	9.86818893304458	0.15	0.992174311066756	0.941075742142895	1.04327287999062	0.163884979739505	9.7977810363166	9.32646921350269	10.2690928591305	8.01	5.93	10.77	1.09776950635866	1.15324513547695	1.20872076459524	1.1178253078824	1.17431445413753	1.23080360039267	1.14093416444026	1.20005781591994	1.25485844854398	0.992174311066756	8.82947620079088	0.153613065819386	20.935257351775	0.156222684047622	0.159860903308681	0.152929985448357	0.177400038219187	0.181104888578594	0.174047036461566	0.202566356342318	0.205764297710438	0.198540394966968	0.000358785999795107	0.000368069995070725	0.000718351085185419
140	9.86818893304458	0.15	0.992272734040352	0.941293656540147	1.04325181154056	0.163289087792466	9.76431130166863	9.29358559087633	10.2350370124609	7.96	5.87	10.78	1.10025428436003	1.15598282691158	1.21171136946313	1.12074615741694	1.17751262568788	1.23427909395883	1.14417945025958	1.20192582033239	1.26048061979109	0.992272734040352	8.82909495157176	0.0584389402806903	20.8361310344374	0.156222684047622	0.159860903308681	0.152929985448357	0.177400038219187	0.181104888578594	0.174047036461566	0.202566356342318	0.205764297710438	0.198540394966968	0.000358785999795107	0.000368069995070725	0.000718351085185419
140	9.86818893304458	0.15	0.992288916447709	0.941913164647577	1.04266466824784	0.165940020499638	9.91430808573684	9.4409359938323	10.3876801776414	8.03	5.99	10.93	1.10801471447507	1.16357099020819	1.21912726594131	1.1280610426835	1.18462244887457	1.24118385506565	1.15265832655859	1.20844398115171	1.2682361554009	0.992288916447709	8.92315249651794	0.0984187994712676	20.9808916422059	0.156222684047622	0.159860903308681	0.152929985448357	0.177400038219187	0.181104888578594	0.174047036461566	0.202566356342318	0.205764297710438	0.198540394966968	0.000358785999795107	0.000368069995070725	0.000718351085185419
140	9.86818893304458	0.15	0.992343810462306	0.942343920837928	1.04234370008669	0.166399893581299	9.72128290202537	9.25789668890627	10.1846691151445	8.1	5.99	10.94	1.07743986580703	1.13136904605789	1.18529822630875	1.09638398910594	1.15126138101344	1.20613877292093	1.11894767519075	1.17632510773835	1.23207161891886	0.992343810462306	8.91557702357183	0.103975476412766	20.9781010734234	0.156222684047622	0.159860903308681	0.152929985448357	0.177400038219187	0.181104888578594	0.174047036461566	0.202566356342318	0.205764297710438	0.198540394966968	0.000358785999795107	0.000368069995070725	0.000718351085185419
140	9.86818893304458	0.15	0.992371706756658	0.94116059398947	1.04358281952385	0.161638509612861	9.6169374221138	9.15049590440914	10.0833789398185	7.97	5.86	10.77	1.08098336569542	1.13608590079033	1.19118843588523	1.10097333670617	1.15709484962638	1.21321636254658	1.12325290084071	1.18144119118512	1.23861343057559	0.992371706756658	8.78176579349067	-0.0152087423365842	20.708422977866	0.156222684047622	0.159860903308681	0.152929985448357	0.177400038219187	0.181104888578594	0.174047036461566	0.202566356342318	0.205764297710438	0.198540394966968	0.000358785999795107	0.000368069995070725	0.000718351085185419
140	9.86818893304458	0.15	0.992400911469759	0.941530895819893	1.04327092711962	0.167308229880409	9.80065052502614	9.33500486977109	10.2662961802812	7.97	5.87	10.89	1.10344621537842	1.15848795806272	1.21352970074702	1.12389246442163	1.17995410020357	1.23601573598552	1.14851237095335	1.20478900791034	1.2615688099465	0.992400911469759	8.83823950934554	0.0136077082432173	20.7849219480768	0.156222684047622	0.159860903308681	0.152929985448357	0.177400038219187	0.181104888578594	0.174047036461566	0.202566356342318	0.205764297710438	0.198540394966968	0.000358785999795107	0.000368069995070725	0.000718351085185419
140	9.86818893304458	0.15	0.992452511623761	0.942498409155525	1.042406614092	0.175182580783908	10.0200273601983	9.5569862749379	10.4830684454588	8.04	6	10.82	1.11999185518363	1.17425605826898	1.22852026135432	1.14015495949619	1.19539607574584	1.25063719199549	1.1647517776026	1.22320934814829	1.27922073790822	0.992452511623761	8.88245659694788	-0.125777123607688	20.7212794599833	0.156222684047622	0.159860903308681	0.152929985448357	0.177400038219187	0.181104888578594	0.174047036461566	0.202566356342318	0.205764297710438	0.198540394966968	0.000358785999795107	0.000368069995070725	0.000718351085185419
140	9.86818893304458	0.15	0.992474189436822	0.941765215646819	1.04318316322683	0.162049082359729	9.772467011574	9.2991987470907	10.2457352760573	8.05	5.96	10.78	1.08874442810488	1.14415438330304	1.19956433850119	1.10828198061252	1.16468626917412	1.22109055773573	1.13314217848327	1.18933956847126	1.24814496558188	0.992474189436822	8.88749687763597	0.0192184003908308	20.8823938261278	0.156222684047622	0.159860903308681	0.152929985448357	0.177400038219187	0.181104888578594	0.174047036461566	0.202566356342318	0.205764297710438	0.198540394966968	0.000358785999795107	0.000368069995070725	0.000718351085185419
140	9.86818893304458	0.15	0.992543158402662	0.942449537825435	1.04263677897989	0.171086867908424	9.87599809875027	9.41303717312834	10.3389590243722	8.05	5.96	10.85	1.10198801647892	1.1561870367048	1.21038605693068	1.12175808972098	1.1769294604475	1.23210083117401	1.14499906587254	1.20191165336838	1.2605223066123	0.992543158402662	8.90044755746861	0.043874010624195	20.8905277715954	0.156222684047622	0.159860903308681	0.152929985448357	0.177400038219187	0.181104888578594	0.174047036461566	0.202566356342318	0.205764297710438	0.198540394966968	0.000358785999795107	0.000368069995070725	0.000718351085185419
140	9.86818893304458	0.15	0.992568394918284	0.94144883259683	1.04368795723974	0.164556812213604	9.76108135788938	9.29268271433851	10.2294800014403	8.09	5.95	10.88	1.08362090187365	1.13824092670005	1.19286095152645	1.10280269569518	1.15838958084416	1.21397646599314	1.12548125803902	1.18148484773941	1.2391182432618	0.992568394918284	8.86627585245927	0.0827216486916353	20.9116188778542	0.156222684047622	0.159860903308681	0.152929985448357	0.177400038219187	0.181104888578594	0.174047036461566	0.202566356342318	0.205764297710438	0.198540394966968	0.000358785999795107	0.000368069995070725	0.000718351085185419
140	9.86818893304458	0.15	0.992588317869991	0.943026711691939	1.04214992404804	0.171189334239727	9.98078775864987	9.5130835236059	10.4484919936938	8.02	5.93	10.84	1.1182936016094	1.17327374050942	1.22825387940944	1.13863642073031	1.19461670039772	1.25059698006513	1.16249504683461	1.21908050201991	1.27643524215647	0.992588317869991	8.90812667021275	0.00270168321914913	20.8291088428188	0.156222684047622	0.159860903308681	0.152929985448357	0.177400038219187	0.181104888578594	0.174047036461566	0.202566356342318	0.205764297710438	0.198540394966968	0.000358785999795107	0.000368069995070725	0.000718351085185419
140	9.86818893304458	0.15	0.992709038395945	0.943154696411025	1.04226338038087	0.170772212591035	9.86396529851602	9.40105480644517	10.3268757905869	8.01	5.88	10.86	1.10558832432945	1.16002779370604	1.21446726308263	1.12572835077889	1.18115952052804	1.2365906902772	1.1490631599065	1.20452721837807	1.26104161976913	0.992709038395945	8.90121825934729	-0.0453212223694302	20.7864319345622	0.156222684047622	0.159860903308681	0.152929985448357	0.177400038219187	0.181104888578594	0.174047036461566	0.202566356342318	0.205764297710438	0.198540394966968	0.000358785999795107	0.000368069995070725	0.000718351085185419
140	9.86818893304458	0.15	0.992843385689533	0.942281627396027	1.04340514398304	0.163874158179855	9.827196382464	9.35445089829758	10.2999418666304	7.98	5.94	10.81	1.10386000576333	1.15964573156916	1.21543145737499	1.12419842976629	1.18101199763436	1.23782556550244	1.14779201528835	1.20624379325244	1.26463408121182	0.992843385689533	8.88566934055626	0.060851529541312	20.8905594337323	0.156222684047622	0.159860903308681	0.152929985448357	0.177400038219187	0.181104888578594	0.174047036461566	0.202566356342318	0.205764297710438	0.198540394966968	0.000358785999795107	0.000368069995070725	0.000718351085185419
140	9.86818893304458	0.15	0.992861924365912	0.941990205524038	1.04373364320779	0.168177184676271	9.82776856035164	9.36228541166001	10.2932517090433	8.02	5.89	10.8	1.10051732282818	1.15523390602289	1.20995048921761	1.12053375587697	1.17624553542294	1.23195731496891	1.14332166150599	1.20113334522033	1.25802882237175	0.992861924365912	8.83910602515101	-0.0138144110365199	20.7677216291008	0.156222684047622	0.159860903308681	0.152929985448357	0.177400038219187	0.181104888578594	0.174047036461566	0.202566356342318	0.205764297710438	0.198540394966968	0.000358785999795107	0.000368069995070725	0.000718351085185419
140	9.86818893304458	0.15	0.99286576831019	0.942160608976495	1.04357092764388	0.166291600399139	9.6375771277514	9.17800152386891	10.0971527316339	8.02	5.92	10.9	1.07872408281581	1.13273968419628	1.18675528557675	1.09833614099602	1.1533337887902	1.20833143658438	1.12100193619667	1.17766918264676	1.23411313667484	0.99286576831019	8.83416194294033	0.0358526924654697	20.8203385550747	0.156222684047622	0.159860903308681	0.152929985448357	0.177400038219187	0.181104888578594	0.174047036461566	0.202566356342318	0.205764297710438	0.198540394966968	0.000358785999795107	0.000368069995070725	0.000718351085185419
140	9.86818893304458	0.15	0.992867831066959	0.943262742994847	1.04247291913907	0.173469031365812	9.99190572047889	9.52740746854125	10.4564039724165	8.02	5.9	10.77	1.11983206242079	1.17442824057059	1.22902441872038	1.14019399890501	1.19578290082927	1.25137180275352	1.16451939941713	1.22115452716035	1.27693531154728	0.992867831066959	8.86236038659975	0.0193510003179429	20.8119848787013	0.156222684047622	0.159860903308681	0.152929985448357	0.177400038219187	0.181104888578594	0.174047036461566	0.202566356342318	0.205764297710438	0.198540394966968	0.000358785999795107	0.000368069995070725	0.000718351085185419
140	9.86818893304458	0.15	0.992936917851692	0.942684405568076	1.04318943013531	0.16607450346595	9.78297718497439	9.31610247072271	10.2498518992261	7.96	5.93	10.81	1.10223341012692	1.15747162911484	1.21270984810276	1.12271995369202	1.17898485193803	1.23524975018404	1.14590303257797	1.20213959621678	1.26073374812068	0.992936917851692	8.85426200673632	0.0809933282842841	20.8777281090045	0.156222684047622	0.159860903308681	0.152929985448357	0.177400038219187	0.181104888578594	0.174047036461566	0.202566356342318	0.205764297710438	0.198540394966968	0.000358785999795107	0.000368069995070725	0.000718351085185419
140	9.86818893304458	0.15	0.992967457134729	0.942198728693228	1.04373618557623	0.169038824266178	9.96488841949016	9.49435904300304	10.4354177959773	8.03	5.98	10.85	1.11426863542803	1.16949049125763	1.22471234708722	1.13442713828419	1.19064802603756	1.24686891379094	1.1599616986952	1.21614429920118	1.27378586495185	0.992967457134729	8.89844229969677	0.0420793078153164	20.898805692997	0.156222684047622	0.159860903308681	0.152929985448357	0.177400038219187	0.181104888578594	0.174047036461566	0.202566356342318	0.205764297710438	0.198540394966968	0.000358785999795107	0.000368069995070725	0.000718351085185419
140	9.86818893304458	0.15	0.992990262239525	0.942344028376807	1.04363649610224	0.162800621774078	9.62076057751918	9.15612443006012	10.0853967249782	8.02	5.91	10.87	1.07581109379695	1.13040413977768	1.18499718575841	1.0953493526408	1.15093388594639	1.20651841925198	1.11743861964853	1.17632607941047	1.23240463597112	0.992990262239525	8.85508591840279	0.0239305502559887	20.8361238989892	0.156222684047622	0.159860903308681	0.152929985448357	0.177400038219187	0.181104888578594	0.174047036461566	0.202566356342318	0.205764297710438	0.198540394966968	0.000358785999795107	0.000368069995070725	0.000718351085185419
140	9.86818893304458	0.15	0.992996970479873	0.942164532116869	1.04382940884288	0.165799511157566	9.87992053266573	9.40795072595443	10.351890339377	8.06	5.95	10.86	1.10018890996711	1.15538222063683	1.21057553130656	1.11985367162976	1.1760335067862	1.23221334194264	1.14256878060452	1.20203808982718	1.25907561816188	0.992996970479873	8.9142430556681	-0.00918656982873283	20.8573795474174	0.156222684047622	0.159860903308681	0.152929985448357	0.177400038219187	0.181104888578594	0.174047036461566	0.202566356342318	0.205764297710438	0.198540394966968	0.000358785999795107	0.000368069995070725	0.000718351085185419
140	9.86818893304458	0.15	0.993048428344588	0.943320349243135	1.04277650744604	0.174217915970129	9.9076702990157	9.44828717709949	10.3670534209319	8.03	5.92	10.96	1.10842739029979	1.16231999807399	1.21621260584818	1.12845378126832	1.18332008785495	1.23818639444157	1.15087078365795	1.20610621297275	1.26331589221246	0.993048428344588	8.89180549944381	-0.0341320120421244	20.7861925574753	0.156222684047622	0.159860903308681	0.152929985448357	0.177400038219187	0.181104888578594	0.174047036461566	0.202566356342318	0.205764297710438	0.198540394966968	0.000358785999795107	0.000368069995070725	0.000718351085185419
140	9.86818893304458	0.15	0.993094832654829	0.943433366593191	1.04275629871647	0.172491035593638	9.87766304059632	9.41690336531314	10.3384227158795	7.98	5.88	10.84	1.11168409876284	1.16607769127333	1.22047128378381	1.13219453769079	1.1875916854905	1.2429888332902	1.15562182103096	1.21226301751637	1.26774632356129	0.993094832654829	8.85294611039463	-0.121295067152685	20.6468743824008	0.156222684047622	0.159860903308681	0.152929985448357	0.177400038219187	0.181104888578594	0.174047036461566	0.202566356342318	0.205764297710438	0.198540394966968	0.000358785999795107	0.000368069995070725	0.000718351085185419
140	9.86818893304458	0.15	0.993186303364928	0.942200792686649	1.04417181404321	0.159452902587091	9.55491982299949	9.08771316107073	10.0221264849283	7.98	5.88	10.84	1.07275687422742	1.12790817020097	1.18305946617452	1.0925450854342	1.14871370930307	1.20488233317195	1.11529139859039	1.17298906522798	1.23010418031492	0.993186303364928	8.83530390377073	0.114885412165721	20.8967313422839	0.156222684047622	0.159860903308681	0.152929985448357	0.177400038219187	0.181104888578594	0.174047036461566	0.202566356342318	0.205764297710438	0.198540394966968	0.000358785999795107	0.000368069995070725	0.000718351085185419
140	9.86818893304458	0.15	0.993306562066607	0.943829236386669	1.04278388774655	0.169380644764139	9.87675876872758	9.41095741421772	10.3425601232374	7.96	5.91	10.89	1.11356937109416	1.16868619912408	1.223803027154	1.13427356626625	1.19041516167432	1.24655675708238	1.15795597299255	1.21513471046677	1.27304173836997	0.993306562066607	8.88151317054411	-0.0317496473999976	20.7720807660292	0.156222684047622	0.159860903308681	0.152929985448357	0.177400038219187	0.181104888578594	0.174047036461566	0.202566356342318	0.205764297710438	0.198540394966968	0.000358785999795107	0.000368069995070725	0.000718351085185419
140	9.86818893304458	0.15	0.993321923537604	0.943213595169211	1.043430251906	0.174593392974698	9.99075477039992	9.52812291365624	10.4533866271436	8.06	5.92	10.87	1.11491141382906	1.16904521774391	1.22317902165876	1.13487995950902	1.18998332326773	1.24508668702643	1.15843262970172	1.21442471973924	1.27201196221662	0.993321923537604	8.88503797457612	0.0407038873581194	20.8576694267137	0.156222684047622	0.159860903308681	0.152929985448357	0.177400038219187	0.181104888578594	0.174047036461566	0.202566356342318	0.205764297710438	0.198540394966968	0.000358785999795107	0.000368069995070725	0.000718351085185419
140	9.86818893304458	0.15	0.993341895446828	0.942810937009841	1.04387285388381	0.164101860214577	9.74915719941737	9.2805551664743	10.2177592323604	8.01	5.94	10.74	1.09168140125053	1.14680354801607	1.20192569478162	1.11158422029291	1.16771131787199	1.22383841545106	1.13526327320812	1.19282353859136	1.25131402839796	0.993341895446828	8.81718609245262	-0.0456649889661765	20.7270463887057	0.156222684047622	0.159860903308681	0.152929985448357	0.177400038219187	0.181104888578594	0.174047036461566	0.202566356342318	0.205764297710438	0.198540394966968	0.000358785999795107	0.000368069995070725	0.000718351085185419
140	9.86818893304458	0.15	0.99335315366604	0.942177391266883	1.0445289160652	0.164608521230201	9.83686219089214	9.36491585476298	10.3088085270213	8.06	5.9	10.88	1.09581867009979	1.15104261598848	1.20626656187716	1.11544553306093	1.17165857764606	1.22787162223118	1.13837967256804	1.19370592524318	1.25323186183407	0.99335315366604	8.8782132759276	-0.0278358815214421	20.800933245481	0.156222684047622	0.159860903308681	0.152929985448357	0.177400038219187	0.181104888578594	0.174047036461566	0.202566356342318	0.205764297710438	0.198540394966968	0.000358785999795107	0.000368069995070725	0.000718351085185419
140	9.86818893304458	0.15	0.993377953185029	0.942569201342037	1.04418670502802	0.163775963199181	9.8487742477017	9.37482090247252	10.3227275929309	8.05	5.95	10.91	1.09741249524109	1.15289326960752	1.20837404397396	1.11709431498795	1.1735701232229	1.23004593145785	1.13971804664053	1.19887468401797	1.25545782713043	0.993377953185029	8.90257303040776	-0.132963161170086	20.7239359427198	0.156222684047622	0.159860903308681	0.152929985448357	0.177400038219187	0.181104888578594	0.174047036461566	0.202566356342318	0.205764297710438	0.198540394966968	0.000358785999795107	0.000368069995070725	0.000718351085185419
140	9.86818893304458	0.15	0.993379133440469	0.942705189342743	1.04405307753819	0.167833904683519	9.71984871029628	9.25891143266545	10.1807859879271	7.94	5.83	10.81	1.09888763732383	1.15359366617548	1.20829969502712	1.11952286690582	1.17525618137478	1.23098949584375	1.14198686928011	1.19910803362117	1.25626687675933	0.993379133440469	8.78797907953771	-0.0062809457490308	20.7046322698394	0.156222684047622	0.159860903308681	0.152929985448357	0.177400038219187	0.181104888578594	0.174047036461566	0.202566356342318	0.205764297710438	0.198540394966968	0.000358785999795107	0.000368069995070725	0.000718351085185419
140	9.86818893304458	0.15	0.993433534348997	0.942201044357119	1.04466602434088	0.162276589929709	9.73360922411772	9.26261729626495	10.2046011519705	8.02	5.93	10.83	1.08853235067621	1.14388279148324	1.19923323229027	1.10831437812328	1.16467070905252	1.22102703998176	1.13171635158149	1.18925022924265	1.24789592370762	0.993433534348997	8.83897601400525	0.056155771286819	20.8563752646681	0.156222684047622	0.159860903308681	0.152929985448357	0.177400038219187	0.181104888578594	0.174047036461566	0.202566356342318	0.205764297710438	0.198540394966968	0.000358785999795107	0.000368069995070725	0.000718351085185419
140	9.86818893304458	0.15	0.993469841857757	0.943335867218184	1.04360381649733	0.16913151420593	9.844996459089	9.38028154872312	10.3097113694549	8.01	5.93	10.84	1.10349374248651	1.15816267677865	1.21283161107079	1.12361688856921	1.17928275733283	1.23494862609645	1.14658466731187	1.204237930956	1.26140629014685	0.993469841857757	8.8705177195058	-0.0236701215025367	20.7718246783745	0.156222684047622	0.159860903308681	0.152929985448357	0.177400038219187	0.181104888578594	0.174047036461566	0.202566356342318	0.205764297710438	0.198540394966968	0.000358785999795107	0.000368069995070725	0.000718351085185419
140	9.86818893304458	0.15	0.993501542350527	0.943596959785027	1.04340612491603	0.170166235028602	9.87845308048427	9.41386831425234	10.3430378467162	7.97	5.88	10.75	1.11322839614905	1.16816744319357	1.22310649023809	1.13388415891046	1.18984259058981	1.24580102226916	1.15781438292466	1.21410693137952	1.27214545573275	0.993501542350527	8.82996354832191	0.0893655188229478	20.8419085700499	0.156222684047622	0.159860903308681	0.152929985448357	0.177400038219187	0.181104888578594	0.174047036461566	0.202566356342318	0.205764297710438	0.198540394966968	0.000358785999795107	0.000368069995070725	0.000718351085185419
140	9.86818893304458	0.15	0.993520797171328	0.942333341655828	1.04470825268683	0.161168065872885	9.73677752762382	9.26370209447586	10.2098529607718	8.17	5.98	10.97	1.070203406538	1.1248561722402	1.1795089379424	1.08854634783483	1.14413584431817	1.19972534080151	1.1125519810046	1.16788560668013	1.22521292293258	0.993520797171328	8.95574017781191	-0.0798526089190159	20.8503489963131	0.156222684047622	0.159860903308681	0.152929985448357	0.177400038219187	0.181104888578594	0.174047036461566	0.202566356342318	0.205764297710438	0.198540394966968	0.000358785999795107	0.000368069995070725	0.000718351085185419
140	9.86818893304458	0.15	0.993525995180991	0.943301404789048	1.04375058557293	0.170576476245298	9.91177603323171	9.44630007678329	10.3772519896801	8.04	5.95	10.92	1.10675355210505	1.16128994879277	1.2158263454805	1.12666210179803	1.18217951233611	1.23769692287418	1.14925483123551	1.20731021911909	1.26415584000842	0.993525995180991	8.92620764427477	-0.0487435123607454	20.8196415494005	0.156222684047622	0.159860903308681	0.152929985448357	0.177400038219187	0.181104888578594	0.174047036461566	0.202566356342318	0.205764297710438	0.198540394966968	0.000358785999795107	0.000368069995070725	0.000718351085185419
140	9.86818893304458	0.15	0.993532470534586	0.943094236207131	1.04397070486204	0.173234449642012	10.0174274243021	9.55136141739111	10.4834934312131	8	5.86	10.95	1.12484971500633	1.17973761968696	1.23462552436758	1.14543751393627	1.20133001605794	1.2572225181796	1.16892654519014	1.22417214001573	1.28039613130473	0.993532470534586	8.89834275093837	-0.0120166193921148	20.8187565450373	0.156222684047622	0.159860903308681	0.152929985448357	0.177400038219187	0.181104888578594	0.174047036461566	0.202566356342318	0.205764297710438	0.198540394966968	0.000358785999795107	0.000368069995070725	0.000718351085185419
140	9.86818893304458	0.15	0.993535333027364	0.942592578384475	1.04447808767025	0.162185362019547	9.68403554779519	9.21528510874041	10.15278598685	8.05	5.91	10.84	1.07941388631241	1.13432002618331	1.18922616605422	1.09881402899634	1.15470698862307	1.21059994824979	1.12148762799005	1.17878448995993	1.23620664633946	0.993535333027364	8.84701624775558	0.04340082250868	20.8303159040801	0.156222684047622	0.159860903308681	0.152929985448357	0.177400038219187	0.181104888578594	0.174047036461566	0.202566356342318	0.205764297710438	0.198540394966968	0.000358785999795107	0.000368069995070725	0.000718351085185419
140	9.86818893304458	0.15	0.993608691600884	0.943088858265094	1.04412852493667	0.165244672174023	9.76050306977753	9.29330048466342	10.2277056548916	8.09	5.93	10.85	1.08299464143517	1.13744008812854	1.19188553482191	1.10212313758066	1.15753023216901	1.21293732675737	1.1259763702145	1.18120540556505	1.23827628446811	0.993608691600884	8.90427216898146	-0.0157121552809227	20.8414226570595	0.156222684047622	0.159860903308681	0.152929985448357	0.177400038219187	0.181104888578594	0.174047036461566	0.202566356342318	0.205764297710438	0.198540394966968	0.000358785999795107	0.000368069995070725	0.000718351085185419
140	9.86818893304458	0.15	0.993738698816503	0.94265760731958	1.04481979031343	0.164182594279145	9.75086748536004	9.28232112258658	10.2194138481335	8.06	5.97	10.82	1.08582036938563	1.14062963292888	1.19543889647214	1.10524790597178	1.1610378188036	1.21682773163542	1.12852009990751	1.18567458612023	1.24374848770197	0.993738698816503	8.87171615809944	-0.0908279313678179	20.7535505652074	0.156222684047622	0.159860903308681	0.152929985448357	0.177400038219187	0.181104888578594	0.174047036461566	0.202566356342318	0.205764297710438	0.198540394966968	0.000358785999795107	0.000368069995070725	0.000718351085185419
140	9.86818893304458	0.15	0.99379594029225	0.94407068422528	1.04352119635922	0.166334990124465	9.80100261668111	9.33370705991522	10.268298173447	7.98	5.92	10.84	1.10170886843045	1.15686633756488	1.21202380669932	1.1220258429343	1.17820048904372	1.23437513515313	1.145405869739	1.20207894885653	1.25917572287503	0.99379594029225	8.87786632739488	-0.0518159584389006	20.7703337961473	0.156222684047622	0.159860903308681	0.152929985448357	0.177400038219187	0.181104888578594	0.174047036461566	0.202566356342318	0.205764297710438	0.198540394966968	0.000358785999795107	0.000368069995070725	0.000718351085185419
140	9.86818893304458	0.15	0.993817846370469	0.944045980866957	1.04358971187398	0.168134359592547	9.83228101891882	9.3665128481339	10.2980491897037	8.02	5.97	10.91	1.10067271190939	1.15540581525009	1.2101389185908	1.12067113899306	1.17639870323425	1.23212626747543	1.14404374591672	1.20054120162193	1.2575667243986	0.993817846370469	8.92635695337106	-0.147311051081065	20.7234734099564	0.156222684047622	0.159860903308681	0.152929985448357	0.177400038219187	0.181104888578594	0.174047036461566	0.202566356342318	0.205764297710438	0.198540394966968	0.000358785999795107	0.000368069995070725	0.000718351085185419
140	9.86818893304458	0.15	0.99386410518488	0.943337253410722	1.04439095695904	0.163868165241007	9.74229969531656	9.27362798775168	10.2109714028814	8.01	5.88	10.86	1.09153198996313	1.14669596271181	1.20185993546049	1.11147274366789	1.16764448458468	1.22381622550146	1.13562201951575	1.19192477446417	1.24824520507228	0.99386410518488	8.85803292832677	-0.0826800277295344	20.7256668947302	0.156222684047622	0.159860903308681	0.152929985448357	0.177400038219187	0.181104888578594	0.174047036461566	0.202566356342318	0.205764297710438	0.198540394966968	0.000358785999795107	0.000368069995070725	0.000718351085185419
140	9.86818893304458	0.15	0.993872360345915	0.943591435390618	1.04415328530121	0.170099652696639	9.86068378960078	9.39682535315902	10.3245422260425	7.95	5.88	10.81	1.11389254282839	1.1688779696999	1.22386339657141	1.13472559448815	1.1907394098213	1.24675322515445	1.15882056669493	1.21575626739143	1.27218651617478	0.993872360345915	8.83639076160971	-0.103397528871675	20.6569280608467	0.156222684047622	0.159860903308681	0.152929985448357	0.177400038219187	0.181104888578594	0.174047036461566	0.202566356342318	0.205764297710438	0.198540394966968	0.000358785999795107	0.000368069995070725	0.000718351085185419
140	9.86818893304458	0.15	0.993896697794432	0.944292749324061	1.0435006462648	0.172730179265023	9.95326593866939	9.48936820087885	10.4171636764599	8	5.95	10.79	1.11813547258657	1.17279670032018	1.22745792805378	1.13863626662656	1.19429969722306	1.24996312781957	1.16398723816743	1.22076923287377	1.2760536529851	0.993896697794432	8.91277437527801	0.0117041498722703	20.8730161408534	0.156222684047622	0.159860903308681	0.152929985448357	0.177400038219187	0.181104888578594	0.174047036461566	0.202566356342318	0.205764297710438	0.198540394966968	0.000358785999795107	0.000368069995070725	0.000718351085185419
140	9.86818893304458	0.15	0.994041798735918	0.943747772246823	1.04433582522501	0.168258447279645	9.9539623985539	9.48263908234093	10.4252857147669	7.96	5.93	10.7	1.12284018500197	1.17864962317387	1.23445906134576	1.14376526647753	1.20061476097841	1.25746425547929	1.16814709737385	1.22735197951752	1.28496196883136	0.994041798735918	8.8160598513495	0.129276095265089	20.8930495658105	0.156222684047622	0.159860903308681	0.152929985448357	0.177400038219187	0.181104888578594	0.174047036461566	0.202566356342318	0.205764297710438	0.198540394966968	0.000358785999795107	0.000368069995070725	0.000718351085185419
140	9.86818893304458	0.15	0.994142533214612	0.942911049663937	1.04537401676529	0.165416616857182	9.84403962748753	9.37313189608797	10.3149473588871	7.97	5.87	10.79	1.10839629683909	1.16408231421542	1.21976833159175	1.12896148879916	1.18568070489701	1.24239992099486	1.15286864825647	1.20941573821576	1.26757800611856	0.994142533214612	8.78178024559166	0.0273771815363604	20.7582007495284	0.156222684047622	0.159860903308681	0.152929985448357	0.177400038219187	0.181104888578594	0.174047036461566	0.202566356342318	0.205764297710438	0.198540394966968	0.000358785999795107	0.000368069995070725	0.000718351085185419
140	9.86818893304458	0.15	0.99417425920009	0.943433088362993	1.04491543003719	0.165908232437435	9.78979903975253	9.32231811557716	10.2572799639279	8.01	5.93	10.88	1.09682631913552	1.15182823764682	1.20683015615811	1.11683712460108	1.17284251346348	1.22884790232588	1.13921867665417	1.19674433400672	1.2550848285036	0.99417425920009	8.88146358657559	-0.00766679914880264	20.8094405353299	0.156222684047622	0.159860903308681	0.152929985448357	0.177400038219187	0.181104888578594	0.174047036461566	0.202566356342318	0.205764297710438	0.198540394966968	0.000358785999795107	0.000368069995070725	0.000718351085185419
140	9.86818893304458	0.15	0.994257984998824	0.944084421983249	1.0444315480144	0.168812181332487	9.83563030920679	9.3708293040803	10.3004313143333	8.08	5.95	10.89	1.09349347349498	1.14773166833206	1.20196986316914	1.11289602628447	1.16809660403836	1.22329718179225	1.1357354851722	1.19318355806319	1.24963202834947	0.994257984998824	8.91620364370941	-0.0937007792186011	20.7693728683631	0.156222684047622	0.159860903308681	0.152929985448357	0.177400038219187	0.181104888578594	0.174047036461566	0.202566356342318	0.205764297710438	0.198540394966968	0.000358785999795107	0.000368069995070725	0.000718351085185419
140	9.86818893304458	0.15	0.994263323554679	0.944570955811324	1.04395569129804	0.170911632032569	9.85646881735753	9.394137704478	10.3187999302371	8	5.87	10.89	1.10637778829157	1.16082800929293	1.21527823029429	1.12663019584444	1.18207713612083	1.23752407639723	1.14904596707077	1.20477218685277	1.26281627904794	0.994263323554679	8.82580473656364	-0.016220069153631	20.7293781466384	0.156222684047622	0.159860903308681	0.152929985448357	0.177400038219187	0.181104888578594	0.174047036461566	0.202566356342318	0.205764297710438	0.198540394966968	0.000358785999795107	0.000368069995070725	0.000718351085185419
140	9.86818893304458	0.15	0.994299600650794	0.943839598497142	1.04475960280445	0.167245246881042	9.89147309980857	9.42140604930223	10.3615401503149	7.99	5.92	10.8	1.11083648330303	1.16626001844934	1.22168355359564	1.1312468533465	1.1876887335674	1.2441306137883	1.15493204587185	1.21360401605716	1.27012848918643	0.994299600650794	8.84142409427301	0.275285934939384	21.0611896324678	0.156222684047622	0.159860903308681	0.152929985448357	0.177400038219187	0.181104888578594	0.174047036461566	0.202566356342318	0.205764297710438	0.198540394966968	0.000358785999795107	0.000368069995070725	0.000718351085185419
140	9.86818893304458	0.15	0.994407489604882	0.944599239033798	1.04421574017597	0.173038233839126	9.81317931202435	9.35630306361524	10.2700555604335	8.04	5.87	10.8	1.09705411627597	1.15062420325777	1.20419429023957	1.11683959781492	1.17137582671378	1.22591205561264	1.13927912096716	1.19446163785933	1.2514183598966	0.994407489604882	8.83141285926581	0.0131199201428241	20.7798554132278	0.156222684047622	0.159860903308681	0.152929985448357	0.177400038219187	0.181104888578594	0.174047036461566	0.202566356342318	0.205764297710438	0.198540394966968	0.000358785999795107	0.000368069995070725	0.000718351085185419
140	9.86818893304458	0.15	0.994437474518531	0.944028863460802	1.04484608557626	0.172146594526183	9.94290375420466	9.47854043655586	10.4072670718535	7.93	5.92	10.81	1.12589360840585	1.18105227917573	1.2362109499456	1.14709393336835	1.20329122957858	1.25948852578881	1.17180210458124	1.22868991289247	1.28645991110357	0.994437474518531	8.82288677442084	0.0951848786805579	20.8516863612491	0.156222684047622	0.159860903308681	0.152929985448357	0.177400038219187	0.181104888578594	0.174047036461566	0.202566356342318	0.205764297710438	0.198540394966968	0.000358785999795107	0.000368069995070725	0.000718351085185419
140	9.86818893304458	0.15	0.994492008056222	0.944209953222703	1.04477406288974	0.162253177845653	9.77210466648949	9.29920929145184	10.2450000415271	8	5.91	10.91	1.09592180655464	1.15165303460637	1.20738426265809	1.11602711515855	1.17278076427367	1.22953441338879	1.13845292361468	1.19712641179648	1.25441559957894	0.994492008056222	8.90400071902022	0.0801931082265661	20.9240873861836	0.156222684047622	0.159860903308681	0.152929985448357	0.177400038219187	0.181104888578594	0.174047036461566	0.202566356342318	0.205764297710438	0.198540394966968	0.000358785999795107	0.000368069995070725	0.000718351085185419
140	9.86818893304458	0.15	0.994539273588506	0.944554549806639	1.04452399737037	0.171243453647021	9.95436388927599	9.48798683240615	10.4207409461458	7.99	5.92	10.85	1.1189334490983	1.17393404069286	1.22893463228741	1.13950769825717	1.19551960636591	1.25153151447466	1.16378001156635	1.21972412041168	1.27748324258732	0.994539273588506	8.88967698330165	-0.00911325845297121	20.8333451439686	0.156222684047622	0.159860903308681	0.152929985448357	0.177400038219187	0.181104888578594	0.174047036461566	0.202566356342318	0.205764297710438	0.198540394966968	0.000358785999795107	0.000368069995070725	0.000718351085185419
140	9.86818893304458	0.15	0.994586410675499	0.944600622670736	1.04457219868026	0.168715856504308	9.89241390486336	9.42476895916447	10.3600588505622	8.01	5.91	10.92	1.10922958993922	1.16426813927685	1.21930668861448	1.12948802594125	1.18553177288586	1.24157551983047	1.15301452424567	1.2095046734376	1.26632334927626	0.994586410675499	8.89021302692015	0.0319495238136587	20.8658764429278	0.156222684047622	0.159860903308681	0.152929985448357	0.177400038219187	0.181104888578594	0.174047036461566	0.202566356342318	0.205764297710438	0.198540394966968	0.000358785999795107	0.000368069995070725	0.000718351085185419
140	9.86818893304458	0.15	0.994638235884047	0.944701682139005	1.04457478962909	0.171415327505064	9.87662469458535	9.41416984265738	10.3390795465133	8.04	5.89	10.9	1.10393522948045	1.15816414308834	1.21239305669623	1.12385065852754	1.1790578832287	1.23426510792986	1.14630881737326	1.20342688438445	1.25898981428535	0.994638235884047	8.86486993829944	0.00451892659676909	20.7904474857687	0.156222684047622	0.159860903308681	0.152929985448357	0.177400038219187	0.181104888578594	0.174047036461566	0.202566356342318	0.205764297710438	0.198540394966968	0.000358785999795107	0.000368069995070725	0.000718351085185419
140	9.86818893304458	0.15	0.994728501529068	0.944438923187073	1.04501807987106	0.170478535736635	9.87739065460351	9.41336888147354	10.3414124277335	8	5.86	10.82	1.10880993799709	1.16346751701815	1.21812509603922	1.12911709280329	1.18477569091742	1.24043428903154	1.15153591217091	1.21167654341044	1.26621194077033	0.994728501529068	8.85137969263657	-0.0764911989868569	20.7045791874695	0.156222684047622	0.159860903308681	0.152929985448357	0.177400038219187	0.181104888578594	0.174047036461566	0.202566356342318	0.205764297710438	0.198540394966968	0.000358785999795107	0.000368069995070725	0.000718351085185419
140	9.86818893304458	0.15	0.994912725786363	0.944481505978753	1.04534394559397	0.170093161402737	9.97435540974578	9.50513893530216	10.4435718841894	8.03	5.95	10.88	1.11551493578936	1.17058177793896	1.22564862008856	1.13569483823925	1.19175785127563	1.24782086431201	1.15978940585301	1.21701240595513	1.2745295596808	0.994912725786363	8.88426752319819	0.0410396935346357	20.8788368376142	0.156222684047622	0.159860903308681	0.152929985448357	0.177400038219187	0.181104888578594	0.174047036461566	0.202566356342318	0.205764297710438	0.198540394966968	0.000358785999795107	0.000368069995070725	0.000718351085185419
140	9.86818893304458	0.15	0.994931885392004	0.943839383978178	1.04602438680583	0.164478635799778	9.81268403213818	9.34167523927953	10.2836928249968	8.06	5.9	10.9	1.09293756092023	1.14804365142896	1.2031497419377	1.11250300802456	1.1685955915751	1.22468817512563	1.13615162080396	1.19286735117118	1.24857826212017	0.994931885392004	8.87947356906162	-0.0970373957112117	20.7197176025442	0.156222684047622	0.159860903308681	0.152929985448357	0.177400038219187	0.181104888578594	0.174047036461566	0.202566356342318	0.205764297710438	0.198540394966968	0.000358785999795107	0.000368069995070725	0.000718351085185419
140	9.86818893304458	0.15	0.994975075691425	0.944713279762106	1.04523687162074	0.16614286826887	9.78193066076193	9.31522107633599	10.2486402451879	7.98	5.87	10.83	1.10004597391581	1.15516028576396	1.21027459761212	1.12036411329382	1.17649640102335	1.23262868875289	1.14367982531729	1.20112556208945	1.25811296140414	0.994975075691425	8.82258326289456	-0.0082343714126903	20.7541072927417	0.156222684047622	0.159860903308681	0.152929985448357	0.177400038219187	0.181104888578594	0.174047036461566	0.202566356342318	0.205764297710438	0.198540394966968	0.000358785999795107	0.000368069995070725	0.000718351085185419
140	9.86818893304458	0.15	0.995069033968837	0.945006600005016	1.04513146793266	0.169884152040174	9.89349813744025	9.4277405233044	10.3592557515761	7.97	5.88	10.87	1.11390727681688	1.16893751384307	1.22396775086925	1.13451663857273	1.19056503760035	1.24661343662798	1.15905150227311	1.21550481790174	1.2727715866771	0.995069033968837	8.86377273305753	-0.0234180685037358	20.7822777489185	0.156222684047622	0.159860903308681	0.152929985448357	0.177400038219187	0.181104888578594	0.174047036461566	0.202566356342318	0.205764297710438	0.198540394966968	0.000358785999795107	0.000368069995070725	0.000718351085185419
140	9.86818893304458	0.15	0.995087012812255	0.945402639483722	1.04477138614079	0.171623544064579	9.95665149874438	9.49079097071357	10.4225120267752	8.04	5.94	10.86	1.11258818021661	1.1672001634239	1.22181214663119	1.1326395211679	1.18823573512183	1.24383194907576	1.1559084746715	1.21267038853426	1.27010664008128	0.995087012812255	8.91221078512124	0.0191668499490559	20.8750212901326	0.156222684047622	0.159860903308681	0.152929985448357	0.177400038219187	0.181104888578594	0.174047036461566	0.202566356342318	0.205764297710438	0.198540394966968	0.000358785999795107	0.000368069995070725	0.000718351085185419
140	9.86818893304458	0.15	0.995140981917188	0.94528863565917	1.04499332817521	0.171593039492394	10.002266890976	9.53422185598112	10.470311925971	8.04	5.98	10.86	1.11829286177992	1.17319104115237	1.22808922052482	1.1384843494577	1.19437375031623	1.25026315117477	1.16161271148233	1.22136869306596	1.27646577310945	0.995140981917188	8.94720230093888	0.0656254375089817	20.9544565299767	0.156222684047622	0.159860903308681	0.152929985448357	0.177400038219187	0.181104888578594	0.174047036461566	0.202566356342318	0.205764297710438	0.198540394966968	0.000358785999795107	0.000368069995070725	0.000718351085185419
140	9.86818893304458	0.15	0.995148721938439	0.944144091089229	1.04615335278765	0.162272078074301	9.65417236429697	9.18701649158362	10.1213282370103	7.96	5.89	10.77	1.08699978062958	1.14227325615065	1.19754673167172	1.10720559228537	1.16350652471659	1.21980745714781	1.13103304051835	1.18823932889503	1.24635820024018	0.995148721938439	8.7929032239529	0.0173508249856229	20.750023399038	0.156222684047622	0.159860903308681	0.152929985448357	0.177400038219187	0.181104888578594	0.174047036461566	0.202566356342318	0.205764297710438	0.198540394966968	0.000358785999795107	0.000368069995070725	0.000718351085185419
140	9.86818893304458	0.15	0.995526573478944	0.944857131973035	1.04619601498485	0.169622286890079	9.81303670252151	9.35063760670824	10.2754357983348	8.03	5.89	10.82	1.09739273859758	1.151659990888	1.20592724317843	1.11724541245222	1.17249440083658	1.22774338922095	1.14019140405937	1.1966593471649	1.25365228420036	0.995526573478944	8.83979851700755	0.0512442548420472	20.8275722543148	0.156222684047622	0.159860903308681	0.152929985448357	0.177400038219187	0.181104888578594	0.174047036461566	0.202566356342318	0.205764297710438	0.198540394966968	0.000358785999795107	0.000368069995070725	0.000718351085185419
140	9.86818893304458	0.15	0.995562281881088	0.944860861269602	1.04626370249257	0.164217060368059	9.6534820030358	9.18967342850062	10.117290577571	8	5.91	10.91	1.08206349309279	1.13667591541582	1.19128833773884	1.10185652737544	1.15746791653747	1.2130793056995	1.12306975075005	1.1811267735687	1.23776932635183	0.995562281881088	8.85631104856737	0.135890090449499	20.9353949444251	0.156222684047622	0.159860903308681	0.152929985448357	0.177400038219187	0.181104888578594	0.174047036461566	0.202566356342318	0.205764297710438	0.198540394966968	0.000358785999795107	0.000368069995070725	0.000718351085185419
140	9.86818893304458	0.15	0.995565539776497	0.944990272918522	1.04614080663447	0.167256157286948	9.91696138020337	9.44570152268101	10.3882212377257	7.97	5.94	10.69	1.1158651562907	1.1715373002077	1.2272094441247	1.13650066666259	1.19320234635884	1.2499040260551	1.16225630359004	1.21912706976253	1.27750849161744	0.995565539776497	8.83839629767745	-0.0714665683527717	20.7142096223926	0.156222684047622	0.159860903308681	0.152929985448357	0.177400038219187	0.181104888578594	0.174047036461566	0.202566356342318	0.205764297710438	0.198540394966968	0.000358785999795107	0.000368069995070725	0.000718351085185419
140	9.86818893304458	0.15	0.995664631866079	0.945877483592845	1.04545178013931	0.167543456969569	9.67257366943898	9.21340075349447	10.1317465853835	8	5.86	10.89	1.0854763446853	1.13957377859849	1.19367121251169	1.10536966745086	1.16045853495806	1.21554740246526	1.12726901235277	1.1842153426827	1.23951413021019	0.995664631866079	8.85188086617306	0.0121436675427788	20.7912106735688	0.156222684047622	0.159860903308681	0.152929985448357	0.177400038219187	0.181104888578594	0.174047036461566	0.202566356342318	0.205764297710438	0.198540394966968	0.000358785999795107	0.000368069995070725	0.000718351085185419
140	9.86818893304458	0.15	0.995685398427003	0.945889746429505	1.0454810504245	0.170049432623101	9.90333780436585	9.43738998831087	10.3692856204208	7.9	5.83	10.68	1.12434098355341	1.17985254198606	1.23536410041871	1.14571852769357	1.20228554955594	1.25885257141832	1.17071438223999	1.22731672174266	1.28522647698368	0.995685398427003	8.78140358791428	0.00150002643980611	20.7029351633602	0.156222684047622	0.159860903308681	0.152929985448357	0.177400038219187	0.181104888578594	0.174047036461566	0.202566356342318	0.205764297710438	0.198540394966968	0.000358785999795107	0.000368069995070725	0.000718351085185419
140	9.86818893304458	0.15	0.995780364230482	0.945155510977952	1.04640521748301	0.16554328646698	9.84098310837629	9.37043744596337	10.3115287707892	8.04	5.97	10.89	1.09791506325269	1.15304793977959	1.20818081630649	1.1176676506913	1.17379242267605	1.22991719466079	1.14155609100675	1.19945937247355	1.25573350967131	0.995780364230482	8.91635010954162	0.139629610927307	21.0170290502531	0.156222684047622	0.159860903308681	0.152929985448357	0.177400038219187	0.181104888578594	0.174047036461566	0.202566356342318	0.205764297710438	0.198540394966968	0.000358785999795107	0.000368069995070725	0.000718351085185419
140	9.86818893304458	0.15	0.99579822694914	0.945311189026903	1.04628526487138	0.166121455091375	9.86491478031541	9.39420953008942	10.3356200305414	7.97	5.9	10.67	1.11013557818056	1.16575991181273	1.22138424544491	1.13068681932877	1.18734089123495	1.24399496314113	1.15586979152179	1.21370904275613	1.26905181914929	0.99579822694914	8.79966476085038	-0.0670420374064613	20.6740166556231	0.156222684047622	0.159860903308681	0.152929985448357	0.177400038219187	0.181104888578594	0.174047036461566	0.202566356342318	0.205764297710438	0.198540394966968	0.000358785999795107	0.000368069995070725	0.000718351085185419
140	9.86818893304458	0.15	0.995826463608995	0.945589156276794	1.0460637709412	0.169131413676461	9.82052570748846	9.35696572803374	10.2840856869432	8.03	5.93	10.88	1.09879513712117	1.15323131504397	1.20766749296678	1.1187133905889	1.17413635262919	1.22955931466948	1.14234514771288	1.199045478245	1.25418841545381	0.995826463608995	8.89393611310174	-0.0355986321682814	20.7928792192194	0.156222684047622	0.159860903308681	0.152929985448357	0.177400038219187	0.181104888578594	0.174047036461566	0.202566356342318	0.205764297710438	0.198540394966968	0.000358785999795107	0.000368069995070725	0.000718351085185419
140	9.86818893304458	0.15	0.995883338255068	0.946022425911576	1.04574425059856	0.173576014594324	9.89320383904319	9.43346549666316	10.3529421814232	8	5.88	10.91	1.11132356697245	1.16548373268339	1.21964389839434	1.13168571285146	1.18683822429125	1.24199073573103	1.15401775521426	1.21026674408577	1.26735180156847	0.995883338255068	8.86111615699254	0.0961648771447451	20.8772121889151	0.156222684047622	0.159860903308681	0.152929985448357	0.177400038219187	0.181104888578594	0.174047036461566	0.202566356342318	0.205764297710438	0.198540394966968	0.000358785999795107	0.000368069995070725	0.000718351085185419
140	9.86818893304458	0.15	0.995886058556981	0.945111126218661	1.0466609908953	0.161784684645762	9.68570744661228	9.21618365074605	10.1552312424785	8.01	5.94	10.99	1.0838053408462	1.13902042953131	1.19423551821642	1.103546013117	1.15976680174569	1.21598759037437	1.12569645465859	1.18296281776854	1.23955744668198	0.995886058556981	8.91255764414148	-0.0445400119339148	20.8146851697253	0.156222684047622	0.159860903308681	0.152929985448357	0.177400038219187	0.181104888578594	0.174047036461566	0.202566356342318	0.205764297710438	0.198540394966968	0.000358785999795107	0.000368069995070725	0.000718351085185419
140	9.86818893304458	0.15	0.995897064023682	0.944793624334534	1.04700050371283	0.164928037096746	9.85869829834504	9.38625308806511	10.331143508625	8.12	5.95	10.96	1.09048551705027	1.1453737301185	1.20026194318673	1.10954498414828	1.16539253145312	1.22124007875797	1.13206085896851	1.18980041705744	1.24569947598162	0.995897064023682	8.91053024848123	0.0172690758969004	20.8819181317113	0.156222684047622	0.159860903308681	0.152929985448357	0.177400038219187	0.181104888578594	0.174047036461566	0.202566356342318	0.205764297710438	0.198540394966968	0.000358785999795107	0.000368069995070725	0.000718351085185419
140	9.86818893304458	0.15	0.995907082148666	0.946190914210943	1.04562325008639	0.171923038522138	9.79664805630414	9.33875612984167	10.2545399827666	7.96	5.9	10.82	1.10487397543552	1.15904745058322	1.21322092573093	1.12540715835625	1.18058740341562	1.235767648475	1.14932480578311	1.20559517453195	1.26266534195493	0.995907082148666	8.81854758663046	-0.0906716025199741	20.6478479640418	0.156222684047622	0.159860903308681	0.152929985448357	0.177400038219187	0.181104888578594	0.174047036461566	0.202566356342318	0.205764297710438	0.198540394966968	0.000358785999795107	0.000368069995070725	0.000718351085185419
140	9.86818893304458	0.15	0.995915897346889	0.945564895842457	1.04626689885132	0.161780307339111	9.66579333109381	9.19722732840719	10.1343593337804	7.95	5.96	10.81	1.08919021011792	1.14468057527873	1.20017094043955	1.10949715464978	1.16602208636922	1.22254701808867	1.1335386556088	1.1906631371626	1.24976781497948	0.995915897346889	8.85619944515913	0.100273657823666	20.9180690185435	0.156222684047622	0.159860903308681	0.152929985448357	0.177400038219187	0.181104888578594	0.174047036461566	0.202566356342318	0.205764297710438	0.198540394966968	0.000358785999795107	0.000368069995070725	0.000718351085185419
140	9.86818893304458	0.15	0.995922307601935	0.945845234455696	1.04599938074818	0.168763068059934	9.63993681531495	9.18430392710344	10.0955697035265	7.91	5.81	10.82	1.09397173461072	1.14824362119229	1.20251550777386	1.11475840229687	1.17006151449002	1.22536462668317	1.13729880806046	1.1933718523054	1.25062781738796	0.995922307601935	8.76965083666522	-0.144012802463117	20.5417017781826	0.156222684047622	0.159860903308681	0.152929985448357	0.177400038219187	0.181104888578594	0.174047036461566	0.202566356342318	0.205764297710438	0.198540394966968	0.000358785999795107	0.000368069995070725	0.000718351085185419
140	9.86818893304458	0.15	0.995932189383923	0.944504442855169	1.04735993591268	0.162127512491102	9.77963242823534	9.30615388235299	10.2531109741177	8.06	5.92	10.9	1.08877730525316	1.14417212268236	1.19956694011156	1.10826800939061	1.16465447496682	1.22104094054303	1.13000398595108	1.18838695646262	1.24480327524036	0.995932189383923	8.86255098609953	-0.158906663628205	20.6614405774169	0.156222684047622	0.159860903308681	0.152929985448357	0.177400038219187	0.181104888578594	0.174047036461566	0.202566356342318	0.205764297710438	0.198540394966968	0.000358785999795107	0.000368069995070725	0.000718351085185419
140	9.86818893304458	0.15	0.9959546331188	0.944718385059129	1.04719088117847	0.162154356134757	9.71043868001511	9.24035657819919	10.180520781831	7.95	5.88	10.76	1.09515561908503	1.1508691676779	1.20658271627078	1.11562658623748	1.17238154867449	1.22913651111149	1.13894680629158	1.19761324491036	1.25404952952009	0.9959546331188	8.80711559336184	-0.120372877496122	20.624402491594	0.156222684047622	0.159860903308681	0.152929985448357	0.177400038219187	0.181104888578594	0.174047036461566	0.202566356342318	0.205764297710438	0.198540394966968	0.000358785999795107	0.000368069995070725	0.000718351085185419
140	9.86818893304458	0.15	0.996028800571055	0.94505904864393	1.04699855249818	0.166450584729779	9.92685682435201	9.45375792360302	10.399955725101	8.1	5.95	10.9	1.10098874959038	1.15608605284032	1.21118335609025	1.12039249307346	1.17646082708031	1.23252916108716	1.1439097013942	1.20208486425682	1.25884367191038	0.996028800571055	8.90934772674405	0.135936441372682	21.0154295135813	0.156222684047622	0.159860903308681	0.152929985448357	0.177400038219187	0.181104888578594	0.174047036461566	0.202566356342318	0.205764297710438	0.198540394966968	0.000358785999795107	0.000368069995070725	0.000718351085185419
140	9.86818893304458	0.15	0.996064902356524	0.945850411798548	1.0462793929145	0.171011326626424	9.9376831301402	9.47170646056519	10.4036597997152	7.97	5.87	10.88	1.11896743035133	1.17401693159262	1.22906643283391	1.13966216249264	1.19572977619351	1.25179738989438	1.16186257644823	1.21938944919972	1.27660188143871	0.996064902356524	8.83745846249282	0.0377942151077684	20.8077564338351	0.156222684047622	0.159860903308681	0.152929985448357	0.177400038219187	0.181104888578594	0.174047036461566	0.202566356342318	0.205764297710438	0.198540394966968	0.000358785999795107	0.000368069995070725	0.000718351085185419
140	9.86818893304458	0.15	0.996066317390522	0.945496095756894	1.04663653902415	0.166523693764236	9.82183388775031	9.3538635092551	10.2898042662455	7.99	5.89	10.73	1.10279788901203	1.15797046502985	1.21314304104767	1.12305597110014	1.17924205157341	1.23542813204668	1.1465099097265	1.20505736454905	1.26222147759056	0.996066317390522	8.81880308725816	-0.026313356441226	20.7437240392534	0.156222684047622	0.159860903308681	0.152929985448357	0.177400038219187	0.181104888578594	0.174047036461566	0.202566356342318	0.205764297710438	0.198540394966968	0.000358785999795107	0.000368069995070725	0.000718351085185419
140	9.86818893304458	0.15	0.99611544244353	0.945033940533391	1.04719694435367	0.161243176570317	9.72121453523907	9.24902641565021	10.1934026548279	8.01	5.89	10.77	1.08767772609337	1.14320665174696	1.19873557740054	1.10748954982012	1.16402992331381	1.2205702968075	1.13035257540335	1.18839227373193	1.24694383865451	0.99611544244353	8.81634870779287	0.0930522801884953	20.8549489659271	0.156222684047622	0.159860903308681	0.152929985448357	0.177400038219187	0.181104888578594	0.174047036461566	0.202566356342318	0.205764297710438	0.198540394966968	0.000358785999795107	0.000368069995070725	0.000718351085185419
140	9.86818893304458	0.15	0.996130987279039	0.944623006099859	1.04763896845822	0.165011460505517	9.83685713512125	9.36560130609796	10.3081129641445	7.98	5.91	10.82	1.10523666711453	1.16084967100024	1.21646267488594	1.12560418571209	1.18224203696724	1.2388798882224	1.14941922213685	1.20686017808433	1.26534669687951	0.996130987279039	8.8027992660315	0.0991538601825672	20.8419184425166	0.156222684047622	0.159860903308681	0.152929985448357	0.177400038219187	0.181104888578594	0.174047036461566	0.202566356342318	0.205764297710438	0.198540394966968	0.000358785999795107	0.000368069995070725	0.000718351085185419
140	9.86818893304458	0.15	0.996144967745737	0.945945835612951	1.04634409987852	0.163104452990034	9.6826385989319	9.21553457389024	10.1497426239736	8.03	5.92	10.82	1.0818860834101	1.13672320003589	1.19156031666168	1.10147949863824	1.15730973867364	1.21313997870904	1.12525478086282	1.18132816307477	1.23860004311666	0.996144967745737	8.86294398795152	0.0916116037062536	20.9002852500891	0.156222684047622	0.159860903308681	0.152929985448357	0.177400038219187	0.181104888578594	0.174047036461566	0.202566356342318	0.205764297710438	0.198540394966968	0.000358785999795107	0.000368069995070725	0.000718351085185419
140	9.86818893304458	0.15	0.996176102158988	0.945358643296329	1.04699356102165	0.163376080995512	9.82800936586597	9.35436363097132	10.3016551007606	8.01	5.94	10.87	1.10105160389075	1.15680188436468	1.21255216483861	1.12116729423295	1.17793610587703	1.23470491752111	1.14438971926466	1.20216734561266	1.25948857655132	0.996176102158988	8.8697926111764	-0.102991806437052	20.7251608266139	0.156222684047622	0.159860903308681	0.152929985448357	0.177400038219187	0.181104888578594	0.174047036461566	0.202566356342318	0.205764297710438	0.198540394966968	0.000358785999795107	0.000368069995070725	0.000718351085185419
140	9.86818893304458	0.15	0.996297263547015	0.946669918172061	1.04592460892197	0.17181262881496	9.82131732074864	9.362094278435	10.2805403630623	7.95	5.88	10.82	1.10871133971198	1.16309508968584	1.21747883965971	1.12938202899736	1.18477970347765	1.24017737795793	1.15280119056005	1.20826678320724	1.26611430217386	0.996297263547015	8.85702257457403	-0.0687937604491313	20.7063647614283	0.156222684047622	0.159860903308681	0.152929985448357	0.177400038219187	0.181104888578594	0.174047036461566	0.202566356342318	0.205764297710438	0.198540394966968	0.000358785999795107	0.000368069995070725	0.000718351085185419
140	9.86818893304458	0.15	0.996350129518522	0.946045581734592	1.04665467730245	0.16674198144491	9.75483847849537	9.29042531358502	10.2192516434057	7.95	5.82	10.83	1.10072914767485	1.15575279728465	1.21077644689445	1.12128210885498	1.17733316737532	1.23338422589567	1.14292478406487	1.20162544935424	1.25664137798877	0.996350129518522	8.8258604467691	0.00578080530769826	20.7552786707118	0.156222684047622	0.159860903308681	0.152929985448357	0.177400038219187	0.181104888578594	0.174047036461566	0.202566356342318	0.205764297710438	0.198540394966968	0.000358785999795107	0.000368069995070725	0.000718351085185419
140	9.86818893304458	0.15	0.996378374058876	0.94523707376077	1.04751967435698	0.166974528010487	9.8512661381033	9.38265430791093	10.3198779682957	7.87	5.88	10.69	1.1218003730235	1.17782811407219	1.23385585512089	1.14337693668191	1.20048230807415	1.25758767946639	1.16905785746124	1.22596428170122	1.28393634823342	0.996378374058876	8.75079107770722	-0.0246019473195521	20.6541502339855	0.156222684047622	0.159860903308681	0.152929985448357	0.177400038219187	0.181104888578594	0.174047036461566	0.202566356342318	0.205764297710438	0.198540394966968	0.000358785999795107	0.000368069995070725	0.000718351085185419
140	9.86818893304458	0.15	0.996586143949933	0.945936736354341	1.04723555154552	0.17140328416615	10.0509401252572	9.58030331922676	10.5215769312877	8.03	5.94	10.8	1.1241111599767	1.17933363762967	1.23455611528263	1.1444328679951	1.20065365889935	1.25687444980359	1.17017119908436	1.22633674738845	1.28413914360137	0.996586143949933	8.8948792945173	0.119129851760718	20.9632459436557	0.156222684047622	0.159860903308681	0.152929985448357	0.177400038219187	0.181104888578594	0.174047036461566	0.202566356342318	0.205764297710438	0.198540394966968	0.000358785999795107	0.000368069995070725	0.000718351085185419
140	9.86818893304458	0.15	0.996594179008727	0.945658963902795	1.04752939411466	0.167122355277431	9.84514140181865	9.37706962557275	10.3132131780646	8.04	5.93	10.9	1.09941220873463	1.15429116835816	1.20917012798169	1.11923554284684	1.17510401663412	1.23097249042141	1.14236795928236	1.19982912023244	1.25765226552587	0.996594179008727	8.88054147808801	0.0690599243840203	20.9178345499678	0.156222684047622	0.159860903308681	0.152929985448357	0.177400038219187	0.181104888578594	0.174047036461566	0.202566356342318	0.205764297710438	0.198540394966968	0.000358785999795107	0.000368069995070725	0.000718351085185419
140	9.86818893304458	0.15	0.99670424710498	0.946091385711674	1.04731710849829	0.166509135941307	9.70034880495526	9.23814245558615	10.1625551543244	8	5.88	10.8	1.08844921419317	1.14290693014468	1.19736464609619	1.10840056347476	1.16385649312136	1.21931242276797	1.13187415421013	1.18924696355356	1.24396576396583	0.99670424710498	8.8327845415569	0.0403589307928111	20.8078136081164	0.156222684047622	0.159860903308681	0.152929985448357	0.177400038219187	0.181104888578594	0.174047036461566	0.202566356342318	0.205764297710438	0.198540394966968	0.000358785999795107	0.000368069995070725	0.000718351085185419
140	9.86818893304458	0.15	0.996721010257667	0.946305169623202	1.04713685089213	0.167576640748377	9.74994185931352	9.28715120190288	10.2127325167242	7.91	5.89	10.7	1.10518311324022	1.16025580543788	1.21532849763555	1.12611856026713	1.18223449264492	1.23835042502272	1.15087752607091	1.20742030278286	1.26504695070318	0.996721010257667	8.78299964267168	-0.100578305067258	20.6160626853327	0.156222684047622	0.159860903308681	0.152929985448357	0.177400038219187	0.181104888578594	0.174047036461566	0.202566356342318	0.205764297710438	0.198540394966968	0.000358785999795107	0.000368069995070725	0.000718351085185419
140	9.86818893304458	0.15	0.996728967722988	0.945886014612474	1.0475719208335	0.165696990718661	9.7834543530521	9.31591950659447	10.2509891995097	7.94	5.89	10.81	1.10497630406574	1.1604313695904	1.21588643511507	1.12568413815289	1.18217846062085	1.23867278308881	1.14863732598028	1.20667240826362	1.26450399450466	0.996728967722988	8.82572023872048	-0.112253413186931	20.6489418676229	0.156222684047622	0.159860903308681	0.152929985448357	0.177400038219187	0.181104888578594	0.174047036461566	0.202566356342318	0.205764297710438	0.198540394966968	0.000358785999795107	0.000368069995070725	0.000718351085185419
140	9.86818893304458	0.15	0.996804768525404	0.945442707509567	1.04816682954124	0.161532293988195	9.73426019976988	9.26194316586068	10.2065772336791	7.96	5.82	10.83	1.09566970680269	1.15154388534102	1.20741806387936	1.1160246798753	1.17293686958848	1.22984905930166	1.13799646335245	1.19616733162428	1.25498232076598	0.996804768525404	8.82037117917907	-0.103858314718958	20.6472926034798	0.156222684047622	0.159860903308681	0.152929985448357	0.177400038219187	0.181104888578594	0.174047036461566	0.202566356342318	0.205764297710438	0.198540394966968	0.000358785999795107	0.000368069995070725	0.000718351085185419
140	9.86818893304458	0.15	0.996892426774622	0.94693996976791	1.04684488378133	0.168978387826206	9.80868353890418	9.3454302952046	10.2719367826038	8.09	5.98	10.88	1.0887750184044	1.14274562681969	1.19671623523499	1.10798780983843	1.16291079686779	1.21783378389714	1.13085852758951	1.18692114207946	1.24435892364503	0.996892426774622	8.9513800612244	0.0834989575148511	20.9772369968128	0.156222684047622	0.159860903308681	0.152929985448357	0.177400038219187	0.181104888578594	0.174047036461566	0.202566356342318	0.205764297710438	0.198540394966968	0.000358785999795107	0.000368069995070725	0.000718351085185419
140	9.86818893304458	0.15	0.996908545750242	0.946635230399159	1.04718186110133	0.165019888683565	9.83408643935899	9.36297775528814	10.3051951234298	7.94	5.89	10.79	1.11106777464012	1.16697239076811	1.22287700689609	1.13192119147014	1.18887507055889	1.24582894964765	1.15509825630825	1.21440857195882	1.27129913352571	0.996908545750242	8.83529050505098	-0.0690568836158709	20.7128077359537	0.156222684047622	0.159860903308681	0.152929985448357	0.177400038219187	0.181104888578594	0.174047036461566	0.202566356342318	0.205764297710438	0.198540394966968	0.000358785999795107	0.000368069995070725	0.000718351085185419
140	9.86818893304458	0.15	0.996943027183296	0.946782886165585	1.04710316820101	0.170370826924489	9.95488946137318	9.48704876024368	10.4227301625027	7.88	5.89	10.69	1.13295283097596	1.18882283440755	1.24469283783913	1.15466140706108	1.21160193892704	1.26854247079301	1.17990778818082	1.23700571483092	1.29550330047812	0.996943027183296	8.80372853238048	-0.0924478515651528	20.6305288507364	0.156222684047622	0.159860903308681	0.152929985448357	0.177400038219187	0.181104888578594	0.174047036461566	0.202566356342318	0.205764297710438	0.198540394966968	0.000358785999795107	0.000368069995070725	0.000718351085185419
140	9.86818893304458	0.15	0.997021750830211	0.947042513206971	1.04700098845345	0.17392499467034	9.93530444259445	9.47417050156009	10.3964383836288	8.01	5.88	10.86	1.11515607334918	1.16943378714874	1.2237115009483	1.13552960757898	1.19079895733555	1.24606830709212	1.15815872396243	1.21443087329806	1.27080832044525	0.997021750830211	8.8384975321859	-0.022511280254084	20.7385167219071	0.156222684047622	0.159860903308681	0.152929985448357	0.177400038219187	0.181104888578594	0.174047036461566	0.202566356342318	0.205764297710438	0.198540394966968	0.000358785999795107	0.000368069995070725	0.000718351085185419
140	9.86818893304458	0.15	0.997033649778595	0.945665733839053	1.04840156571814	0.159980046853979	9.72529459470821	9.25069012416032	10.1998990652561	8.02	5.92	10.85	1.08645733930454	1.14219777632845	1.19793821335236	1.10616061061115	1.16291191931286	1.21966322801456	1.13001022921209	1.18808316933661	1.24569781616743	0.997033649778595	8.88016083684421	0.0622029475960045	20.9055886261826	0.156222684047622	0.159860903308681	0.152929985448357	0.177400038219187	0.181104888578594	0.174047036461566	0.202566356342318	0.205764297710438	0.198540394966968	0.000358785999795107	0.000368069995070725	0.000718351085185419
140	9.86818893304458	0.15	0.997061379561759	0.946427557949523	1.04769520117399	0.166315803258228	9.79108231503043	9.32422744304627	10.2579371870146	8.04	5.94	10.94	1.09370856247628	1.14846947152121	1.20323038056613	1.11345899408625	1.16920878776288	1.2249585814395	1.13588256259134	1.1927268743831	1.25007637848978	0.997061379561759	8.89506509989548	-0.136102395649088	20.7002453090707	0.156222684047622	0.159860903308681	0.152929985448357	0.177400038219187	0.181104888578594	0.174047036461566	0.202566356342318	0.205764297710438	0.198540394966968	0.000358785999795107	0.000368069995070725	0.000718351085185419
140	9.86818893304458	0.15	0.997064947752382	0.947116800774723	1.04701309473004	0.169172135760172	9.88791293371484	9.4212396788015	10.3545861886282	8.04	6.01	10.92	1.1041896040501	1.15888471574787	1.21357982744565	1.12407466994214	1.17975477180473	1.23543487366732	1.15030750725861	1.20601147967496	1.26284373073492	0.997064947752382	8.93476331360394	-0.109267377598091	20.7843300689823	0.156222684047622	0.159860903308681	0.152929985448357	0.177400038219187	0.181104888578594	0.174047036461566	0.202566356342318	0.205764297710438	0.198540394966968	0.000358785999795107	0.000368069995070725	0.000718351085185419
140	9.86818893304458	0.15	0.997233574910754	0.946577539573782	1.04788961024773	0.164102459179309	9.75049853419914	9.28183305200582	10.2191640163925	8.05	5.93	10.79	1.08687871310218	1.14175823240701	1.19663775171183	1.10639295995729	1.16225780768385	1.21812265541041	1.13011014971929	1.18600832005757	1.24488491784248	0.997233574910754	8.87081042180861	0.17712587499452	21.0188761629034	0.156222684047622	0.159860903308681	0.152929985448357	0.177400038219187	0.181104888578594	0.174047036461566	0.202566356342318	0.205764297710438	0.198540394966968	0.000358785999795107	0.000368069995070725	0.000718351085185419
140	9.86818893304458	0.15	0.997265708896167	0.947310811547689	1.04722060624465	0.165733038279589	9.77891582847423	9.31165878962124	10.2461728673272	8.04	5.95	10.89	1.09174132892709	1.14652467441614	1.20130801990518	1.11142624089857	1.167197371044	1.22296850118943	1.13535119211516	1.19238912686784	1.24749247319322	0.997265708896167	8.9057634308294	0.0389661165015866	20.9004587402224	0.156222684047622	0.159860903308681	0.152929985448357	0.177400038219187	0.181104888578594	0.174047036461566	0.202566356342318	0.205764297710438	0.198540394966968	0.000358785999795107	0.000368069995070725	0.000718351085185419
140	9.86818893304458	0.15	0.997266012561142	0.946269374478926	1.04826265064336	0.165790022854011	9.81811419127374	9.34908082270679	10.2871475598407	7.97	5.9	10.83	1.10567113820055	1.16114147462313	1.21661181104572	1.12619307252289	1.18269297240388	1.23919287228487	1.14901541747188	1.2068308654496	1.26556443163995	0.997266012561142	8.85820897959933	0.144148665694102	20.927171031624	0.156222684047622	0.159860903308681	0.152929985448357	0.177400038219187	0.181104888578594	0.174047036461566	0.202566356342318	0.205764297710438	0.198540394966968	0.000358785999795107	0.000368069995070725	0.000718351085185419
140	9.86818893304458	0.15	0.997485678187399	0.94705370620573	1.04791765016907	0.160771277018778	9.52093051812836	9.05766230473298	9.98419873152374	7.9	5.88	10.71	1.07907244123272	1.13426327802433	1.18945411481594	1.09958748254345	1.15582759300149	1.21206770345953	1.12302835589155	1.18045925103548	1.23854532960691	0.997485678187399	8.75642136851706	0.0574556013432643	20.7460904112534	0.156222684047622	0.159860903308681	0.152929985448357	0.177400038219187	0.181104888578594	0.174047036461566	0.202566356342318	0.205764297710438	0.198540394966968	0.000358785999795107	0.000368069995070725	0.000718351085185419
140	9.86818893304458	0.15	0.997557887753168	0.947088866317642	1.04802690918869	0.16963892621873	9.93317040125994	9.46513814289684	10.401202659623	8.07	5.93	10.93	1.1053436776523	1.16000072437562	1.21465777109893	1.12500770091406	1.1806370944829	1.23626648805175	1.1474822183394	1.2044322833394	1.26100858971553	0.997557887753168	8.89919613930723	-0.0884849243928153	20.7559371174939	0.156222684047622	0.159860903308681	0.152929985448357	0.177400038219187	0.181104888578594	0.174047036461566	0.202566356342318	0.205764297710438	0.198540394966968	0.000358785999795107	0.000368069995070725	0.000718351085185419
140	9.86818893304458	0.15	0.997622203752547	0.947507071398275	1.04773733610682	0.166612997864107	9.85462328849553	9.38524162790418	10.3240049490869	8.05	5.98	10.89	1.09841412325283	1.15334882452429	1.20828352579575	1.11810065479174	1.17401993347009	1.22993921214844	1.14239940347456	1.19848434136473	1.25660534679787	0.997622203752547	8.91475511782279	-0.141388084466325	20.7157940115801	0.156222684047622	0.159860903308681	0.152929985448357	0.177400038219187	0.181104888578594	0.174047036461566	0.202566356342318	0.205764297710438	0.198540394966968	0.000358785999795107	0.000368069995070725	0.000718351085185419
140	9.86818893304458	0.15	0.997653414361473	0.946761606570646	1.0485452221523	0.162811228910652	9.67006179831971	9.20306281236346	10.137060784276	8.09	5.94	10.89	1.0728841718541	1.12732646248275	1.18176875311139	1.09185860470902	1.1472637314155	1.20266885812198	1.11431963483676	1.17076550543422	1.22846422074117	0.997653414361473	8.8544938605962	-0.0300778658619107	20.7891317800354	0.156222684047622	0.159860903308681	0.152929985448357	0.177400038219187	0.181104888578594	0.174047036461566	0.202566356342318	0.205764297710438	0.198540394966968	0.000358785999795107	0.000368069995070725	0.000718351085185419
140	9.86818893304458	0.15	0.99766104687301	0.946219043556496	1.04910305018952	0.16209589901712	9.73297093667717	9.26169665657238	10.204245216782	8.09	5.95	10.76	1.07926047827885	1.13417781403347	1.18909514978809	1.0983199239278	1.15420708485166	1.21009424577552	1.12176546550028	1.1782306578359	1.23704161353647	0.99766104687301	8.85553238711849	-0.0615699984946235	20.7563277195264	0.156222684047622	0.159860903308681	0.152929985448357	0.177400038219187	0.181104888578594	0.174047036461566	0.202566356342318	0.205764297710438	0.198540394966968	0.000358785999795107	0.000368069995070725	0.000718351085185419
140	9.86818893304458	0.15	0.997746548523205	0.946533896728096	1.04895920031831	0.161625312690626	9.76201783575515	9.28851655908028	10.23551911243	8.03	5.93	10.94	1.09029621076951	1.14587630738337	1.20145640399723	1.11003232239581	1.16661850797901	1.22320469356222	1.13301950663598	1.1907998790848	1.24902958498721	0.997746548523205	8.88244822695234	0.00366214940322083	20.8469246857982	0.156222684047622	0.159860903308681	0.152929985448357	0.177400038219187	0.181104888578594	0.174047036461566	0.202566356342318	0.205764297710438	0.198540394966968	0.000358785999795107	0.000368069995070725	0.000718351085185419
140	9.86818893304458	0.15	0.997763833519424	0.947076383087912	1.04845128395094	0.173051418205994	10.0030991402002	9.53740216948668	10.4687961109137	7.98	5.87	10.77	1.12634978479286	1.18134774686056	1.23634570892826	1.14715782031323	1.20317180738817	1.25918579446311	1.171067220845	1.23031144330682	1.28463104266436	0.997763833519424	8.8018472412684	0.0664100934774552	20.7994606521822	0.156222684047622	0.159860903308681	0.152929985448357	0.177400038219187	0.181104888578594	0.174047036461566	0.202566356342318	0.205764297710438	0.198540394966968	0.000358785999795107	0.000368069995070725	0.000718351085185419
140	9.86818893304458	0.15	0.997795593500355	0.948071745427789	1.04751944157292	0.172644854120533	9.9088992013368	9.44693135875916	10.3708670439144	8.02	5.91	10.76	1.10956937789359	1.16382883551318	1.21808829313276	1.12969571208156	1.18493937492406	1.24018303776656	1.15426838040795	1.21131911469284	1.26649680133987	0.997795593500355	8.85266565502868	-0.12886902520025	20.6596522423477	0.156222684047622	0.159860903308681	0.152929985448357	0.177400038219187	0.181104888578594	0.174047036461566	0.202566356342318	0.205764297710438	0.198540394966968	0.000358785999795107	0.000368069995070725	0.000718351085185419
140	9.86818893304458	0.15	0.997914882788949	0.946907818327633	1.04892194725027	0.166404133144602	9.91746619294841	9.44473569840216	10.3901966874947	7.93	5.88	10.76	1.12112956423021	1.17724464783584	1.23335973144148	1.1421940209025	1.19936342845514	1.25653283600779	1.16773462234192	1.22374728111104	1.2817461744438	0.997914882788949	8.80930480688877	0.112426920428382	20.8525731339455	0.156222684047622	0.159860903308681	0.152929985448357	0.177400038219187	0.181104888578594	0.174047036461566	0.202566356342318	0.205764297710438	0.198540394966968	0.000358785999795107	0.000368069995070725	0.000718351085185419
140	9.86818893304458	0.15	0.997916005090822	0.94753072867759	1.04830128150405	0.167006684828107	9.77741942239424	9.31237413908998	10.2424647056985	8.05	5.92	10.97	1.0898515465234	1.14427701457725	1.1987024826311	1.1093825226185	1.16478333682744	1.22018415103639	1.13084192201135	1.18773295675739	1.24464056197974	0.997916005090822	8.919142235004	0.00412080847577683	20.8569067253524	0.156222684047622	0.159860903308681	0.152929985448357	0.177400038219187	0.181104888578594	0.174047036461566	0.202566356342318	0.205764297710438	0.198540394966968	0.000358785999795107	0.000368069995070725	0.000718351085185419
140	9.86818893304458	0.15	0.997969228794865	0.947025696633652	1.04891276095608	0.16735167674547	9.88485979155392	9.41528642835049	10.3544331547573	8.04	5.94	10.73	1.10387235274805	1.15892633938689	1.21398032602572	1.12377485513493	1.17982144938619	1.23586804363745	1.14868830503698	1.20653214056293	1.26323499355404	0.997969228794865	8.83358789001322	-0.0444602225675317	20.7590052881962	0.156222684047622	0.159860903308681	0.152929985448357	0.177400038219187	0.181104888578594	0.174047036461566	0.202566356342318	0.205764297710438	0.198540394966968	0.000358785999795107	0.000368069995070725	0.000718351085185419
140	9.86818893304458	0.15	0.998060655327306	0.946946727118839	1.04917458353577	0.168361921625207	9.93703784564027	9.46668978480042	10.4073859064801	7.89	5.86	10.67	1.12987875235953	1.18601625049639	1.24215374863325	1.15148855435844	1.20869972541544	1.26591089647244	1.17590789219529	1.23536364347494	1.29350212246803	0.998060655327306	8.75306013948307	-0.0385207447416683	20.643610416845	0.156222684047622	0.159860903308681	0.152929985448357	0.177400038219187	0.181104888578594	0.174047036461566	0.202566356342318	0.205764297710438	0.198540394966968	0.000358785999795107	0.000368069995070725	0.000718351085185419
140	9.86818893304458	0.15	0.998152318646545	0.947814722009542	1.04848991528355	0.170852365169709	9.91556378499719	9.45036345302913	10.3807641169652	8.19	5.98	10.98	1.08883454322228	1.14243313691477	1.19603173060726	1.10732165351904	1.16183028732691	1.21633892113478	1.13015620812657	1.18629706690934	1.24097326695593	0.998152318646545	8.96263655441149	-0.0480399015860642	20.8790708574543	0.156222684047622	0.159860903308681	0.152929985448357	0.177400038219187	0.181104888578594	0.174047036461566	0.202566356342318	0.205764297710438	0.198540394966968	0.000358785999795107	0.000368069995070725	0.000718351085185419
140	9.86818893304458	0.15	0.998154053813296	0.947961873920564	1.04834623370603	0.168097007566566	9.77663181117417	9.31343796603694	10.2398256563114	7.94	5.9	10.85	1.10486861016861	1.1598180651155	1.21476752006239	1.12558592752037	1.18156573601878	1.23754554451718	1.1486732025529	1.204739176856	1.26330468228828	0.998154053813296	8.82436997811201	0.141272964610608	20.8978979951147	0.156222684047622	0.159860903308681	0.152929985448357	0.177400038219187	0.181104888578594	0.174047036461566	0.202566356342318	0.205764297710438	0.198540394966968	0.000358785999795107	0.000368069995070725	0.000718351085185419
140	9.86818893304458	0.15	0.998208277787964	0.947442719478973	1.04897383609696	0.167238425575559	9.84303733174933	9.37526061236767	10.310814051131	7.89	5.94	10.85	1.11858499046391	1.17439656081093	1.23020813115795	1.13995514126067	1.19683297093057	1.25371080060047	1.16299020251972	1.22171629517351	1.27918574942637	0.998208277787964	8.83046797027928	0.15111094476251	20.9372373281945	0.156222684047622	0.159860903308681	0.152929985448357	0.177400038219187	0.181104888578594	0.174047036461566	0.202566356342318	0.205764297710438	0.198540394966968	0.000358785999795107	0.000368069995070725	0.000718351085185419
140	9.86818893304458	0.15	0.998253851148047	0.947953898027926	1.04855380426817	0.17252632640357	9.88912728717972	9.42788986100655	10.3503647133529	8.01	5.87	10.79	1.10860750980303	1.16284353525478	1.21707956070652	1.12879419241536	1.18401780402566	1.23924141563595	1.15229307698563	1.20808395645448	1.26503835503874	0.998253851148047	8.83420192596407	-0.00196604027027218	20.7586143758877	0.156222684047622	0.159860903308681	0.152929985448357	0.177400038219187	0.181104888578594	0.174047036461566	0.202566356342318	0.205764297710438	0.198540394966968	0.000358785999795107	0.000368069995070725	0.000718351085185419
140	9.86818893304458	0.15	0.998255765637302	0.946908174089975	1.04960335718463	0.165146186413047	9.80558624029466	9.33605804753107	10.2751144330582	7.92	5.83	10.73	1.11071949574703	1.16657970086254	1.22243990597805	1.13174228821535	1.18865976972141	1.24557725122747	1.15589597622856	1.21359219450197	1.27158802279655	0.998255765637302	8.7584819647347	-0.00591910847897209	20.6975122565276	0.156222684047622	0.159860903308681	0.152929985448357	0.177400038219187	0.181104888578594	0.174047036461566	0.202566356342318	0.205764297710438	0.198540394966968	0.000358785999795107	0.000368069995070725	0.000718351085185419
140	9.86818893304458	0.15	0.998259096160147	0.947291098331345	1.04922709398895	0.163216244457028	9.88668216319943	9.40993000189477	10.3634343245041	7.98	5.97	10.75	1.11055946205123	1.16682572797284	1.22309199389444	1.13103068064243	1.18833411662863	1.24563755261482	1.15708595697077	1.21439706172164	1.27321843630939	0.998259096160147	8.82056219209779	0.105699646118071	20.9107116166217	0.156222684047622	0.159860903308681	0.152929985448357	0.177400038219187	0.181104888578594	0.174047036461566	0.202566356342318	0.205764297710438	0.198540394966968	0.000358785999795107	0.000368069995070725	0.000718351085185419
140	9.86818893304458	0.15	0.998305792181766	0.948617973852031	1.0479936105115	0.174414603020604	9.97891319298827	9.51654282679142	10.4412835591851	7.89	5.84	10.74	1.13522241681786	1.19037828740368	1.24553415798951	1.15689682484509	1.21310576734569	1.26931470984629	1.18116456418646	1.23865765573151	1.29524710225668	0.998305792181766	8.79292065292684	0.0171845771185488	20.7204320386396	0.156222684047622	0.159860903308681	0.152929985448357	0.177400038219187	0.181104888578594	0.174047036461566	0.202566356342318	0.205764297710438	0.198540394966968	0.000358785999795107	0.000368069995070725	0.000718351085185419
140	9.86818893304458	0.15	0.998364254431869	0.948218730056898	1.04850977880684	0.168296743224827	9.8278167925945	9.36253017158947	10.2931034135995	7.98	5.9	10.88	1.10573375381325	1.16068504503624	1.21563633625922	1.12616314125489	1.18212970511013	1.23809626896537	1.14821008434545	1.20674046832237	1.26325651503854	0.998364254431869	8.86266361878208	0.0664129441767097	20.866529873159	0.156222684047622	0.159860903308681	0.152929985448357	0.177400038219187	0.181104888578594	0.174047036461566	0.202566356342318	0.205764297710438	0.198540394966968	0.000358785999795107	0.000368069995070725	0.000718351085185419
140	9.86818893304458	0.15	0.998562974075595	0.948113946461265	1.04901200168992	0.165827194077197	9.7763360456613	9.30936126482509	10.2433108264975	8.07	5.93	10.87	1.08794733646125	1.14252078726554	1.19709423806984	1.10735010347913	1.16289683296689	1.21844356245465	1.13015089892268	1.18664505451196	1.24421419536768	0.998562974075595	8.90657986445962	-0.142049873601326	20.7146793277792	0.156222684047622	0.159860903308681	0.152929985448357	0.177400038219187	0.181104888578594	0.174047036461566	0.202566356342318	0.205764297710438	0.198540394966968	0.000358785999795107	0.000368069995070725	0.000718351085185419
140	9.86818893304458	0.15	0.998620924222776	0.947952060916101	1.04928978752945	0.169077879553939	9.85579486352597	9.39048143342706	10.3211082936249	7.95	5.88	10.81	1.11323047461303	1.16839283176214	1.22355518891126	1.13405668149987	1.19025101063372	1.24644533976757	1.15780660286189	1.21475117005154	1.27157179322579	0.998620924222776	8.80529457678143	-0.0833188313086879	20.6576567351947	0.156222684047622	0.159860903308681	0.152929985448357	0.177400038219187	0.181104888578594	0.174047036461566	0.202566356342318	0.205764297710438	0.198540394966968	0.000358785999795107	0.000368069995070725	0.000718351085185419
140	9.86818893304458	0.15	0.998640942466834	0.948221713734352	1.04906017119932	0.168523963757099	9.97616340970619	9.50423648254046	10.4480903368719	8	5.9	10.77	1.11979778272694	1.17540064231699	1.23100350190704	1.1403235727238	1.19694562759783	1.25356768247187	1.16488458693212	1.22329051230759	1.28011450702644	0.998640942466834	8.87323983778185	-0.0513840032960523	20.7566929044447	0.156222684047622	0.159860903308681	0.152929985448357	0.177400038219187	0.181104888578594	0.174047036461566	0.202566356342318	0.205764297710438	0.198540394966968	0.000358785999795107	0.000368069995070725	0.000718351085185419
140	9.86818893304458	0.15	0.998651053207145	0.948023542745311	1.04927856366898	0.169010356168275	9.7949042195506	9.33235440766981	10.2574540314314	8.04	5.88	10.89	1.09341910110535	1.14761344236477	1.2018077836242	1.11308874359833	1.16825799312178	1.22342724264524	1.13602216472638	1.19194089704537	1.25249793712892	0.998651053207145	8.85215970470587	0.0146459765596587	20.7986763743394	0.156222684047622	0.159860903308681	0.152929985448357	0.177400038219187	0.181104888578594	0.174047036461566	0.202566356342318	0.205764297710438	0.198540394966968	0.000358785999795107	0.000368069995070725	0.000718351085185419
140	9.86818893304458	0.15	0.998666670895102	0.948905371360695	1.04842797042951	0.168963419642059	9.7258778680793	9.26651096167638	10.1852447744822	7.98	5.87	10.85	1.09449738816161	1.14875468967943	1.20301199119725	1.11472553395146	1.16998560132065	1.22524566868985	1.13783196936955	1.19441917477101	1.24897675526071	0.998666670895102	8.84543648410255	0.0297653855824784	20.7910985554995	0.156222684047622	0.159860903308681	0.152929985448357	0.177400038219187	0.181104888578594	0.174047036461566	0.202566356342318	0.205764297710438	0.198540394966968	0.000358785999795107	0.000368069995070725	0.000718351085185419
140	9.86818893304458	0.15	0.998718202067521	0.94769463876692	1.04974176536812	0.161631682174097	9.77465570777994	9.30055258099763	10.2487588345622	8.06	5.99	10.9	1.08802302737142	1.14348587377711	1.1989487201828	1.10749422248989	1.16394962868248	1.22040503487508	1.13083001723162	1.18781370160454	1.24686583521303	0.998718202067521	8.90545848604804	-0.0186318799252791	20.8591037757784	0.156222684047622	0.159860903308681	0.152929985448357	0.177400038219187	0.181104888578594	0.174047036461566	0.202566356342318	0.205764297710438	0.198540394966968	0.000358785999795107	0.000368069995070725	0.000718351085185419
140	9.86818893304458	0.15	0.998718234639344	0.947846653136613	1.04958981614207	0.163968002856271	9.85298282963823	9.37915911840453	10.3268065408719	8.05	5.96	10.82	1.09884248428761	1.15435467012362	1.20986685595964	1.11860601289427	1.17511662815805	1.23162724342182	1.14403652956923	1.20078260085963	1.25820410754848	0.998718234639344	8.89974782791763	0.0379129554042737	20.8941719235949	0.156222684047622	0.159860903308681	0.152929985448357	0.177400038219187	0.181104888578594	0.174047036461566	0.202566356342318	0.205764297710438	0.198540394966968	0.000358785999795107	0.000368069995070725	0.000718351085185419
140	9.86818893304458	0.15	0.998751127415412	0.948058467085718	1.04944378774511	0.165831343362724	9.71273053353312	9.24880088058578	10.1766601864805	7.95	5.92	10.76	1.09635191545756	1.15134608932004	1.20634026318252	1.11685728045962	1.17288002515975	1.22890276985987	1.1411707719575	1.19838808308599	1.2559247485131	0.998751127415412	8.81320650389704	0.0653697352810655	20.8261073647663	0.156222684047622	0.159860903308681	0.152929985448357	0.177400038219187	0.181104888578594	0.174047036461566	0.202566356342318	0.205764297710438	0.198540394966968	0.000358785999795107	0.000368069995070725	0.000718351085185419
140	9.86818893304458	0.15	0.998786141548127	0.948905312714971	1.04866697038128	0.168619846194024	9.83280979420094	9.36782335405566	10.2977962343462	7.96	5.88	10.81	1.10920283474877	1.16425983764429	1.2193168405398	1.12987118922335	1.18595409794646	1.24203700666957	1.15311983572436	1.21031199828195	1.26691162310056	0.998786141548127	8.86339063594018	0.0385822916968105	20.8258019607764	0.156222684047622	0.159860903308681	0.152929985448357	0.177400038219187	0.181104888578594	0.174047036461566	0.202566356342318	0.205764297710438	0.198540394966968	0.000358785999795107	0.000368069995070725	0.000718351085185419
140	9.86818893304458	0.15	0.999002769646781	0.948001565911484	1.05000397338208	0.165644490448592	9.81030428010052	9.3413972789794	10.2792112812216	8	5.91	10.85	1.10032262090267	1.15555514822428	1.21078767554588	1.12047374197954	1.17671778839954	1.23296183481954	1.14512821144824	1.20118750736528	1.25650504828862	0.999002769646781	8.86133653935966	-0.0927567103521356	20.7107453152835	0.156222684047622	0.159860903308681	0.152929985448357	0.177400038219187	0.181104888578594	0.174047036461566	0.202566356342318	0.205764297710438	0.198540394966968	0.000358785999795107	0.000368069995070725	0.000718351085185419
140	9.86818893304458	0.15	0.99903582519237	0.947757709991349	1.05031394039339	0.162224660107556	9.77598586711841	9.30285303859791	10.2491186956389	8.01	5.96	10.87	1.09383120262325	1.14946224921443	1.2050932958056	1.11374433889307	1.17038814559655	1.22703195230002	1.13794378812683	1.1949526911685	1.25233859118296	0.99903582519237	8.87588126555752	0.0728020133311409	20.9107221109869	0.156222684047622	0.159860903308681	0.152929985448357	0.177400038219187	0.181104888578594	0.174047036461566	0.202566356342318	0.205764297710438	0.198540394966968	0.000358785999795107	0.000368069995070725	0.000718351085185419
140	9.86818893304458	0.15	0.999038188634756	0.948979651999966	1.04909672526955	0.17081990191148	9.89750332973209	9.43309711257261	10.3619095468916	7.97	5.91	10.88	1.11444124818539	1.16930694480018	1.22417264141498	1.13505442081234	1.19093493635766	1.24681545190298	1.15838557418914	1.21618718695224	1.27265801904258	0.999038188634756	8.85821338835727	-0.0956111433316101	20.7151868722227	0.156222684047622	0.159860903308681	0.152929985448357	0.177400038219187	0.181104888578594	0.174047036461566	0.202566356342318	0.205764297710438	0.198540394966968	0.000358785999795107	0.000368069995070725	0.000718351085185419
140	9.86818893304458	0.15	0.999066184611454	0.947994601138424	1.05013776808448	0.168594329809228	10.0189197853747	9.54508921566066	10.4927503550888	8.09	5.95	10.79	1.1126982115509	1.16793398940345	1.223169767256	1.13237320156804	1.18858567136325	1.24479814115847	1.15709443673652	1.21430813078171	1.27161260365114	0.999066184611454	8.88798587421474	0.0030105650545225	20.843650446636	0.156222684047622	0.159860903308681	0.152929985448357	0.177400038219187	0.181104888578594	0.174047036461566	0.202566356342318	0.205764297710438	0.198540394966968	0.000358785999795107	0.000368069995070725	0.000718351085185419
140	9.86818893304458	0.15	0.999185618158587	0.947835012859412	1.05053622345776	0.162951466665492	9.73028454494543	9.26061879413135	10.1999502957595	7.99	5.91	10.76	1.09165789418107	1.14702291199474	1.2023879298084	1.11170236128398	1.1680839633995	1.22446556551503	1.1353171664607	1.1924933737759	1.25090585852886	0.999185618158587	8.81870447542564	-0.0407305512287839	20.7154247436703	0.156222684047622	0.159860903308681	0.152929985448357	0.177400038219187	0.181104888578594	0.174047036461566	0.202566356342318	0.205764297710438	0.198540394966968	0.000358785999795107	0.000368069995070725	0.000718351085185419
140	9.86818893304458	0.15	0.999252743001436	0.947983278363713	1.05052220763916	0.159452715131835	9.68626576630523	9.21263635404334	10.1598951785671	7.96	5.95	10.86	1.09073028843635	1.14680565335854	1.20288101828072	1.11104843689713	1.16816837498425	1.22528831307136	1.13373150443561	1.19242400798679	1.25011242735311	0.999252743001436	8.85511736135971	0.21252522884965	21.017004229807	0.156222684047622	0.159860903308681	0.152929985448357	0.177400038219187	0.181104888578594	0.174047036461566	0.202566356342318	0.205764297710438	0.198540394966968	0.000358785999795107	0.000368069995070725	0.000718351085185419
140	9.86818893304458	0.15	0.999272857104647	0.948881318019253	1.04966439619004	0.165620106547151	9.72052869164271	9.2558717393266	10.1851856439588	7.98	5.92	10.81	1.09283281890954	1.14769446579991	1.20255611269029	1.11300519087889	1.16887951741136	1.22475384394383	1.13714649339891	1.19374991131873	1.25178981907242	0.999272857104647	8.83603579496121	-0.0626934485993041	20.7229948338469	0.156222684047622	0.159860903308681	0.152929985448357	0.177400038219187	0.181104888578594	0.174047036461566	0.202566356342318	0.205764297710438	0.198540394966968	0.000358785999795107	0.000368069995070725	0.000718351085185419
140	9.86818893304458	0.15	0.99931577551708	0.948137817090405	1.05049373394376	0.161181375612021	9.71873185073867	9.2465564355536	10.1909072659237	8.04	6.01	10.82	1.08346499746065	1.13879213882188	1.19411928018311	1.10296155523603	1.15928428834283	1.21560702144964	1.12685464429023	1.18430648315101	1.24115014086403	0.99931577551708	8.89175900793307	-0.233943537978515	20.6372740607563	0.156222684047622	0.159860903308681	0.152929985448357	0.177400038219187	0.181104888578594	0.174047036461566	0.202566356342318	0.205764297710438	0.198540394966968	0.000358785999795107	0.000368069995070725	0.000718351085185419
140	9.86818893304458	0.15	0.999376501324622	0.948456780904816	1.05029622174443	0.167770631772896	9.88745841262048	9.41846646469842	10.3564503605425	8.03	5.86	10.8	1.10591050402848	1.16097924833583	1.21604799264317	1.12595123714402	1.1820179085021	1.23808457986019	1.14850423194445	1.20707322051604	1.2647210379081	0.999376501324622	8.83413498070088	-0.134883607750943	20.6372579321209	0.156222684047622	0.159860903308681	0.152929985448357	0.177400038219187	0.181104888578594	0.174047036461566	0.202566356342318	0.205764297710438	0.198540394966968	0.000358785999795107	0.000368069995070725	0.000718351085185419
140	9.86818893304458	0.15	0.999459029687964	0.948901844417251	1.05001621495868	0.16457741408451	9.75245233060279	9.28450282460574	10.2204018365998	7.95	5.87	10.84	1.1001187511873	1.15556598793022	1.21101322467313	1.12066593380173	1.1771487719264	1.23363161005107	1.14453882298587	1.20235490194466	1.25820370946815	0.999459029687964	8.84703113889092	-0.00826008213903574	20.7705957858816	0.156222684047622	0.159860903308681	0.152929985448357	0.177400038219187	0.181104888578594	0.174047036461566	0.202566356342318	0.205764297710438	0.198540394966968	0.000358785999795107	0.000368069995070725	0.000718351085185419
140	9.86818893304458	0.15	0.999505610639485	0.948192250480181	1.05081897079879	0.163886640929385	9.75507030560589	9.28581588141782	10.224324729794	7.91	5.85	10.75	1.10499826673431	1.16083884466595	1.2166794225976	1.1259286082897	1.18282689138156	1.23972517447343	1.14867154203355	1.20668208644291	1.26631621651391	0.999505610639485	8.7931521464581	0.136079764536567	20.8654598488592	0.156222684047622	0.159860903308681	0.152929985448357	0.177400038219187	0.181104888578594	0.174047036461566	0.202566356342318	0.205764297710438	0.198540394966968	0.000358785999795107	0.000368069995070725	0.000718351085185419
140	9.86818893304458	0.15	0.999580041587247	0.948965904441036	1.05019417873346	0.161134481331129	9.66118407027123	9.1917231418095	10.130644998733	8.03	5.95	10.89	1.07899773822276	1.13410680451852	1.18921587081427	1.09853318254731	1.15464000820646	1.21074683386561	1.12247765435006	1.17832346045421	1.23585318911767	0.999580041587247	8.87009291854064	-0.0256559558297184	20.7979085249179	0.156222684047622	0.159860903308681	0.152929985448357	0.177400038219187	0.181104888578594	0.174047036461566	0.202566356342318	0.205764297710438	0.198540394966968	0.000358785999795107	0.000368069995070725	0.000718351085185419
140	9.86818893304458	0.15	0.999604212126504	0.947971456643921	1.05123696760909	0.160193963204164	9.64524176507189	9.17491823267786	10.1155652974659	7.98	5.94	10.83	1.08343787896507	1.13897693854485	1.19451599812464	1.10344683682019	1.16001159314182	1.21657634946345	1.12646825487098	1.18556884029637	1.24263820343955	0.999604212126504	8.82089972579974	0.0350369400119461	20.8138420798368	0.156222684047622	0.159860903308681	0.152929985448357	0.177400038219187	0.181104888578594	0.174047036461566	0.202566356342318	0.205764297710438	0.198540394966968	0.000358785999795107	0.000368069995070725	0.000718351085185419
140	9.86818893304458	0.15	0.999662521990047	0.94801247843278	1.05131256554731	0.160680656671969	9.71263358711569	9.23987874024368	10.1853884339877	7.99	5.85	10.82	1.09006904188854	1.1458420057407	1.20161496959286	1.11013676842284	1.16693648979547	1.2237362111681	1.13220178571645	1.19148741871971	1.24871793206446	0.999662521990047	8.80332829308321	0.096511030506814	20.8591934888252	0.156222684047622	0.159860903308681	0.152929985448357	0.177400038219187	0.181104888578594	0.174047036461566	0.202566356342318	0.205764297710438	0.198540394966968	0.000358785999795107	0.000368069995070725	0.000718351085185419
140	9.86818893304458	0.15	0.999771730418688	0.949073652695087	1.05046980814229	0.169918463897259	9.96082493176349	9.49195480291257	10.4296950606144	7.96	5.89	10.86	1.12354318895706	1.17904238282323	1.23454157668941	1.14445677690824	1.20098903054777	1.25752128418731	1.16793345630033	1.22529046609429	1.2837396027065	0.999771730418688	8.83037563260085	0.00650212054961348	20.7790384254361	0.156222684047622	0.159860903308681	0.152929985448357	0.177400038219187	0.181104888578594	0.174047036461566	0.202566356342318	0.205764297710438	0.198540394966968	0.000358785999795107	0.000368069995070725	0.000718351085185419
140	9.86818893304458	0.15	0.999946868404726	0.949847634382735	1.05004610242672	0.17326578647561	9.93074073282261	9.4687584081857	10.3927230574595	8.05	5.92	10.85	1.10889155534285	1.16299456192761	1.21709756851236	1.1288085870593	1.18388334899101	1.23895811092273	1.15297461337078	1.20711002379745	1.26515597955631	0.999946868404726	8.87058243952246	0.0132348091723584	20.8308689750115	0.156222684047622	0.159860903308681	0.152929985448357	0.177400038219187	0.181104888578594	0.174047036461566	0.202566356342318	0.205764297710438	0.198540394966968	0.000358785999795107	0.000368069995070725	0.000718351085185419
140	9.86818893304458	0.15	1.00000558010745	0.949278718963814	1.05073244125109	0.16761092781879	9.8766362838016	9.40788955649572	10.3453830111075	7.99	5.92	10.78	1.10975202122141	1.16504525409206	1.2203384869627	1.13017365178637	1.1864843894264	1.24279512706643	1.15367269160225	1.21215586639355	1.26970192434699	1.00000558010745	8.85790458044794	-0.213241652302953	20.585302509005	0.156222684047622	0.159860903308681	0.152929985448357	0.177400038219187	0.181104888578594	0.174047036461566	0.202566356342318	0.205764297710438	0.198540394966968	0.000358785999795107	0.000368069995070725	0.000718351085185419
140	9.86818893304458	0.15	1.00016530209312	0.949884627014471	1.05044597717177	0.169326872123365	9.89975791657129	9.43278264829835	10.3667331848442	8	5.88	10.77	1.11065014246498	1.16563350925851	1.22061687605203	1.13096370303172	1.18695270419093	1.24294170535015	1.15504506941715	1.21173749026603	1.26940153909727	1.00016530209312	8.84205934171289	-0.0458269346818063	20.7340589236286	0.156222684047622	0.159860903308681	0.152929985448357	0.177400038219187	0.181104888578594	0.174047036461566	0.202566356342318	0.205764297710438	0.198540394966968	0.000358785999795107	0.000368069995070725	0.000718351085185419
140	9.86818893304458	0.15	1.00021377571363	0.9487643887536	1.05166316267367	0.160591867249324	9.69839595171675	9.2261786544885	10.170613248945	8.06	5.97	10.8	1.07934507605969	1.1345884692001	1.1898318623405	1.09866234690368	1.15489444292633	1.21112653894898	1.1229112180325	1.18051611105915	1.23627143111594	1.00021377571363	8.86737393861017	0.0966848764982683	20.9368970927618	0.156222684047622	0.159860903308681	0.152929985448357	0.177400038219187	0.181104888578594	0.174047036461566	0.202566356342318	0.205764297710438	0.198540394966968	0.000358785999795107	0.000368069995070725	0.000718351085185419
140	9.86818893304458	0.15	1.00023285621171	0.949053421193837	1.05141229122958	0.164363177023248	9.82395367377488	9.35220575300944	10.2957015945403	7.98	5.89	10.87	1.10454158647844	1.16025734066322	1.21597309484801	1.12495061369553	1.18169584866899	1.23844108364245	1.14861937783019	1.20498528288371	1.26400285916932	1.00023285621171	8.85104332388381	0.0204238707753332	20.8294719671605	0.156222684047622	0.159860903308681	0.152929985448357	0.177400038219187	0.181104888578594	0.174047036461566	0.202566356342318	0.205764297710438	0.198540394966968	0.000358785999795107	0.000368069995070725	0.000718351085185419
140	9.86818893304458	0.15	1.00024896657067	0.949445987062231	1.05105194607911	0.163523775814704	9.78925747333425	9.31773405551282	10.2607808911557	7.99	5.85	10.74	1.09892431377515	1.15453531804627	1.21014632231739	1.11913487546582	1.17576863409628	1.23240239272675	1.14201725849621	1.20074603801015	1.25797340193179	1.00024896657067	8.83848341979844	0.124494153039345	20.9018992117358	0.156222684047622	0.159860903308681	0.152929985448357	0.177400038219187	0.181104888578594	0.174047036461566	0.202566356342318	0.205764297710438	0.198540394966968	0.000358785999795107	0.000368069995070725	0.000718351085185419
140	9.86818893304458	0.15	1.00026534806178	0.950155705188707	1.05037499093485	0.169258059329853	9.93381807250039	9.46512151923559	10.4025146257652	8.01	5.93	10.85	1.11373020432268	1.16888021026524	1.22403021620781	1.13405565231312	1.19021213951399	1.24636862671486	1.15702156744238	1.21510499794167	1.27350654862176	1.00026534806178	8.88880037506322	-0.0304444229373548	20.8060821478201	0.156222684047622	0.159860903308681	0.152929985448357	0.177400038219187	0.181104888578594	0.174047036461566	0.202566356342318	0.205764297710438	0.198540394966968	0.000358785999795107	0.000368069995070725	0.000718351085185419
140	9.86818893304458	0.15	1.00033147898862	0.949722462218538	1.05094049575871	0.167624401394123	9.81538340747369	9.34956624383099	10.2812005711164	8.02	5.89	10.85	1.09919838244515	1.15396300568413	1.2087276289231	1.11920157725195	1.17496280623986	1.23072403522778	1.14307627956642	1.19964487233427	1.25588280894442	1.00033147898862	8.8547202240049	0.154948780863927	20.956157759701	0.156222684047622	0.159860903308681	0.152929985448357	0.177400038219187	0.181104888578594	0.174047036461566	0.202566356342318	0.205764297710438	0.198540394966968	0.000358785999795107	0.000368069995070725	0.000718351085185419
140	9.86818893304458	0.15	1.00035291787173	0.948662644097888	1.05204319164557	0.157094289266787	9.65217833126351	9.17601954299395	10.1283371195331	7.98	5.92	10.81	1.08313491377056	1.13934057088113	1.1955462279917	1.10311173622818	1.16035402360423	1.21759631098029	1.12717707072574	1.18435980015635	1.24350340057159	1.00035291787173	8.84790147023232	-0.00504274946741054	20.7811050847411	0.156222684047622	0.159860903308681	0.152929985448357	0.177400038219187	0.181104888578594	0.174047036461566	0.202566356342318	0.205764297710438	0.198540394966968	0.000358785999795107	0.000368069995070725	0.000718351085185419
140	9.86818893304458	0.15	1.00041190474172	0.949668536685689	1.05115527279774	0.16712226538588	9.85439617599621	9.38588424477169	10.3229081072207	7.94	5.83	10.77	1.11341450899018	1.16899243518834	1.2245703613865	1.13428907991105	1.19090899483191	1.24752890975277	1.15773486472294	1.21579635726296	1.27167795364003	1.00041190474172	8.80902302311414	-0.0424891023678925	20.6915582026133	0.156222684047622	0.159860903308681	0.152929985448357	0.177400038219187	0.181104888578594	0.174047036461566	0.202566356342318	0.205764297710438	0.198540394966968	0.000358785999795107	0.000368069995070725	0.000718351085185419
140	9.86818893304458	0.15	1.00043911934606	0.950131169119893	1.05074706957222	0.172939832932865	10.0340242242584	9.56670532195449	10.5013431265624	8.03	5.92	10.93	1.12256218474942	1.17739762812208	1.23223307149475	1.14285872548279	1.19868562378345	1.25451252208411	1.16703660107681	1.22308214712843	1.28117329708803	1.00043911934606	8.8937906822737	0.113297925665654	20.9560765383501	0.156222684047622	0.159860903308681	0.152929985448357	0.177400038219187	0.181104888578594	0.174047036461566	0.202566356342318	0.205764297710438	0.198540394966968	0.000358785999795107	0.000368069995070725	0.000718351085185419
140	9.86818893304458	0.15	1.00044256207626	0.950400699550547	1.05048442460198	0.170698998454342	9.85415026678398	9.39158080599791	10.31671972757	8	5.9	10.89	1.10670013712079	1.16120913792211	1.21571813872343	1.12699658821588	1.18250526294141	1.23801393766695	1.15088809473055	1.20616882844918	1.26379637557554	1.00044256207626	8.86907292789034	-0.050710718131967	20.7464168384088	0.156222684047622	0.159860903308681	0.152929985448357	0.177400038219187	0.181104888578594	0.174047036461566	0.202566356342318	0.205764297710438	0.198540394966968	0.000358785999795107	0.000368069995070725	0.000718351085185419
140	9.86818893304458	0.15	1.00053474047508	0.949573516249506	1.05149596470065	0.16466908661277	9.68988412398641	9.22509175400136	10.1546764939715	7.94	5.88	10.82	1.09441346775952	1.14955384391924	1.20469422007895	1.11493631379918	1.17111070268245	1.22728509156572	1.13710679888069	1.19525244458608	1.25173697688782	1.00053474047508	8.80964809386536	0.0405907428058593	20.7791054413896	0.156222684047622	0.159860903308681	0.152929985448357	0.177400038219187	0.181104888578594	0.174047036461566	0.202566356342318	0.205764297710438	0.198540394966968	0.000358785999795107	0.000368069995070725	0.000718351085185419
140	9.86818893304458	0.15	1.00064564017125	0.950613346074176	1.05067793426833	0.168428419387181	9.79468498755547	9.33118495002033	10.2581850250906	8.07	5.96	10.81	1.08974697856406	1.14387705616659	1.19800713376913	1.10913634982799	1.16422953922787	1.21932272862776	1.13307172992386	1.18917946173035	1.24562306056498	1.00064564017125	8.87958999284296	-0.0327314295252392	20.7878235489638	0.156222684047622	0.159860903308681	0.152929985448357	0.177400038219187	0.181104888578594	0.174047036461566	0.202566356342318	0.205764297710438	0.198540394966968	0.000358785999795107	0.000368069995070725	0.000718351085185419
140	9.86818893304458	0.15	1.00065386015319	0.950154401563545	1.05115331874283	0.164892117956736	9.55979447784601	9.10161348738323	10.0179754683088	8.01	5.88	10.84	1.07114090517003	1.12506281709656	1.17898472902309	1.09070031469349	1.14560685968983	1.20051340468618	1.11345630673383	1.16947245843379	1.22480135475848	1.00065386015319	8.81967359199931	0.0469134537860321	20.7953968364488	0.156222684047622	0.159860903308681	0.152929985448357	0.177400038219187	0.181104888578594	0.174047036461566	0.202566356342318	0.205764297710438	0.198540394966968	0.000358785999795107	0.000368069995070725	0.000718351085185419
140	9.86818893304458	0.15	1.00070055328912	0.9503245379652	1.05107656861305	0.168083294479516	9.82376869971486	9.35831879779315	10.2892186016366	7.97	5.92	10.79	1.10575999683742	1.16075661462718	1.21575323241694	1.12622199593533	1.18223632167873	1.23825064742213	1.15092380650112	1.20737060061735	1.26414044321577	1.00070055328912	8.83701410154197	0.0787634935381199	20.8506006328195	0.156222684047622	0.159860903308681	0.152929985448357	0.177400038219187	0.181104888578594	0.174047036461566	0.202566356342318	0.205764297710438	0.198540394966968	0.000358785999795107	0.000368069995070725	0.000718351085185419
140	9.86818893304458	0.15	1.00081483453549	0.950698366262799	1.05093130280818	0.168067059378213	9.75398101329326	9.291810819743	10.2161512068435	7.97	5.87	10.76	1.09798825878423	1.15260166578559	1.20721507278694	1.11831176319273	1.17393605151188	1.22956033983102	1.14185279653804	1.19926720226288	1.25545044324584	1.00081483453549	8.79784865497379	-0.019148099107442	20.7159182531779	0.156222684047622	0.159860903308681	0.152929985448357	0.177400038219187	0.181104888578594	0.174047036461566	0.202566356342318	0.205764297710438	0.198540394966968	0.000358785999795107	0.000368069995070725	0.000718351085185419
140	9.86818893304458	0.15	1.00089948990292	0.950208384229947	1.05159059557589	0.167957144285361	9.9115828481788	9.44176037104204	10.3814053253156	8.06	5.96	10.97	1.10411948489958	1.15906052672494	1.2140015685503	1.12385309345554	1.17977608064811	1.23569906784068	1.14764451610433	1.20602095508367	1.26104006102351	1.00089948990292	8.94641610518364	-0.12268111735823	20.7761143354498	0.156222684047622	0.159860903308681	0.152929985448357	0.177400038219187	0.181104888578594	0.174047036461566	0.202566356342318	0.205764297710438	0.198540394966968	0.000358785999795107	0.000368069995070725	0.000718351085185419
140	9.86818893304458	0.15	1.00093119553791	0.950329116676334	1.05153327439949	0.166866558057011	9.75146227807468	9.28741787095069	10.2155066851987	8.06	5.95	10.85	1.0860253892077	1.14028848093665	1.1945515726656	1.10543285978808	1.16066564280307	1.21589842581805	1.12853425713296	1.1858793930512	1.24180825288128	1.00093119553791	8.87517548472639	-0.112036337907665	20.7262047650773	0.156222684047622	0.159860903308681	0.152929985448357	0.177400038219187	0.181104888578594	0.174047036461566	0.202566356342318	0.205764297710438	0.198540394966968	0.000358785999795107	0.000368069995070725	0.000718351085185419
140	9.86818893304458	0.15	1.0009755189859	0.950599263443012	1.05135177452878	0.167587845968128	9.80858067992939	9.34302537101174	10.274135988847	7.95	5.86	10.82	1.10753752931319	1.16272521811013	1.21791290690707	1.12825310255218	1.18447303141224	1.24069296027229	1.15042967596046	1.2073179313771	1.26567984706214	1.0009755189859	8.83086146626626	-0.223751220009948	20.5418565970208	0.156222684047622	0.159860903308681	0.152929985448357	0.177400038219187	0.181104888578594	0.174047036461566	0.202566356342318	0.205764297710438	0.198540394966968	0.000358785999795107	0.000368069995070725	0.000718351085185419
140	9.86818893304458	0.15	1.00103356000642	0.950048301554195	1.05201881845864	0.164031042483564	9.73777885877041	9.26960287854905	10.2059548389918	8.03	5.9	10.91	1.08733595307587	1.1422535781706	1.19717120326533	1.10697342005858	1.16288286653705	1.21879231301552	1.12876859094625	1.18686605744464	1.24382470269139	1.00103356000642	8.87481408505034	0.0813148801577432	20.8937797453631	0.156222684047622	0.159860903308681	0.152929985448357	0.177400038219187	0.181104888578594	0.174047036461566	0.202566356342318	0.205764297710438	0.198540394966968	0.000358785999795107	0.000368069995070725	0.000718351085185419
140	9.86818893304458	0.15	1.00103366196563	0.950690320880409	1.05137700305086	0.1685988207677	9.85404642324992	9.38802077038561	10.3200720761142	7.98	5.92	10.91	1.10803826370546	1.16304179084622	1.21804531798699	1.12846696291115	1.18448458004142	1.24050219717169	1.15149220305711	1.20842348099213	1.26776619583312	1.00103366196563	8.8825048969505	0.238021336524975	21.0602391455961	0.156222684047622	0.159860903308681	0.152929985448357	0.177400038219187	0.181104888578594	0.174047036461566	0.202566356342318	0.205764297710438	0.198540394966968	0.000358785999795107	0.000368069995070725	0.000718351085185419
140	9.86818893304458	0.15	1.0010491288311	0.950519422868808	1.0515788347934	0.169978784350554	9.93138072375969	9.46399651386842	10.398764933651	8.02	5.87	10.8	1.11143377868942	1.1663224927478	1.22121120680618	1.1315854004458	1.18746931244184	1.24335322443788	1.15391248894033	1.21239448652545	1.26980829024512	1.0010491288311	8.84015655997873	-0.035400886159985	20.7522511796888	0.156222684047622	0.159860903308681	0.152929985448357	0.177400038219187	0.181104888578594	0.174047036461566	0.202566356342318	0.205764297710438	0.198540394966968	0.000358785999795107	0.000368069995070725	0.000718351085185419
140	9.86818893304458	0.15	1.00106249121304	0.950473322895659	1.05165165953043	0.16505842388382	9.77624617492695	9.30797384776301	10.2445185020909	7.94	5.89	10.87	1.10411716760377	1.15966389818035	1.21521062875692	1.1248140343275	1.18140199794837	1.23798996156924	1.14752704819117	1.20511255271379	1.26300426629777	1.00106249121304	8.84704659239816	0.0203800246381276	20.8033703624748	0.156222684047622	0.159860903308681	0.152929985448357	0.177400038219187	0.181104888578594	0.174047036461566	0.202566356342318	0.205764297710438	0.198540394966968	0.000358785999795107	0.000368069995070725	0.000718351085185419
140	9.86818893304458	0.15	1.00109748416008	0.949757490031566	1.05243747828859	0.165465052991553	9.88214811485421	9.40950030552387	10.3547959241846	7.95	5.89	10.87	1.11504895708331	1.17105888638339	1.22706881568347	1.1358823364803	1.19293874548847	1.24999515449663	1.15917777359732	1.21751585701117	1.27565653120452	1.00109748416008	8.84159859223907	0.0136265537991396	20.794815268363	0.156222684047622	0.159860903308681	0.152929985448357	0.177400038219187	0.181104888578594	0.174047036461566	0.202566356342318	0.205764297710438	0.198540394966968	0.000358785999795107	0.000368069995070725	0.000718351085185419
140	9.86818893304458	0.15	1.00112945285467	0.950703616310091	1.05155528939925	0.168038030634552	9.85223256004959	9.38535847484473	10.3191066452545	8	5.93	10.7	1.10483981565839	1.15980000493789	1.21476019421739	1.12503326890119	1.18099798028127	1.23696269166135	1.15003904890114	1.20683654050737	1.26272248071304	1.00112945285467	8.83409596857437	0.00160223514136082	20.7889816625603	0.156222684047622	0.159860903308681	0.152929985448357	0.177400038219187	0.181104888578594	0.174047036461566	0.202566356342318	0.205764297710438	0.198540394966968	0.000358785999795107	0.000368069995070725	0.000718351085185419
140	9.86818893304458	0.15	1.00115873301763	0.950489003631689	1.05182846240358	0.167896899289036	9.73130122879534	9.26992489215259	10.1926775654381	8	5.87	10.83	1.09180467074041	1.14614522313712	1.20048577553384	1.11179372860783	1.16712916266746	1.2224645967271	1.13509841579911	1.19003840070872	1.24721227605169	1.00115873301763	8.84039054415309	0.0672308321318216	20.8263230188983	0.156222684047622	0.159860903308681	0.152929985448357	0.177400038219187	0.181104888578594	0.174047036461566	0.202566356342318	0.205764297710438	0.198540394966968	0.000358785999795107	0.000368069995070725	0.000718351085185419
140	9.86818893304458	0.15	1.0011756426878	0.95008430114962	1.05226698422598	0.160672564170805	9.64841443398154	9.17877131349489	10.1180575544682	7.95	5.9	10.86	1.08740867581054	1.1430472777878	1.19868587976507	1.10770727218269	1.16438447680252	1.22106168142236	1.13029619036312	1.1889125801739	1.24642132310192	1.0011756426878	8.83318941578991	0.111496085127002	20.886939851502	0.156222684047622	0.159860903308681	0.152929985448357	0.177400038219187	0.181104888578594	0.174047036461566	0.202566356342318	0.205764297710438	0.198540394966968	0.000358785999795107	0.000368069995070725	0.000718351085185419
140	9.86818893304458	0.15	1.00118800576983	0.949640282851027	1.05273572868863	0.160697067300894	9.7112810862774	9.23862082867	10.1839413438848	7.96	5.88	10.87	1.09274074007423	1.14864682489792	1.20455290972162	1.11303085870533	1.16997501326658	1.22691916782784	1.13563063414682	1.19388093899747	1.25171430498986	1.00118800576983	8.83062197346515	-0.221392805133586	20.5516089641451	0.156222684047622	0.159860903308681	0.152929985448357	0.177400038219187	0.181104888578594	0.174047036461566	0.202566356342318	0.205764297710438	0.198540394966968	0.000358785999795107	0.000368069995070725	0.000718351085185419
140	9.86818893304458	0.15	1.00119220442924	0.949746764903278	1.05263764395519	0.163003390840748	9.78227989115028	9.31019425951293	10.2543655227876	8.04	5.95	10.83	1.09200044233584	1.14737175943179	1.20274307652774	1.11171625049383	1.16808728354501	1.22445831659619	1.13471946902647	1.19399435816366	1.25107202061074	1.00119220442924	8.8495134080426	0.0744176731078393	20.8901106384453	0.156222684047622	0.159860903308681	0.152929985448357	0.177400038219187	0.181104888578594	0.174047036461566	0.202566356342318	0.205764297710438	0.198540394966968	0.000358785999795107	0.000368069995070725	0.000718351085185419
140	9.86818893304458	0.15	1.00123553105534	0.950892210310661	1.05157885180002	0.16944490609085	9.92205107059591	9.45422050780722	10.3898816333846	8.02	5.94	10.86	1.1112678449482	1.16625757793378	1.22124731091936	1.13147637823557	1.18746610582601	1.24345583341644	1.15594826902717	1.21028813258206	1.26895835364542	1.00123553105534	8.87116893181428	0.0324635252089653	20.8410742457607	0.156222684047622	0.159860903308681	0.152929985448357	0.177400038219187	0.181104888578594	0.174047036461566	0.202566356342318	0.205764297710438	0.198540394966968	0.000358785999795107	0.000368069995070725	0.000718351085185419
140	9.86818893304458	0.15	1.00126083530061	0.949620803737935	1.05290086686329	0.165681489721633	9.89700123834059	9.42401365874244	10.3699888179387	8.01	5.94	10.77	1.10834423281713	1.16397159871716	1.21959896461719	1.12853787437603	1.18517875129059	1.24181962820515	1.15343631274288	1.21284853851882	1.27010671819112	1.00126083530061	8.82906570457693	0.0256053098796651	20.7985376136192	0.156222684047622	0.159860903308681	0.152929985448357	0.177400038219187	0.181104888578594	0.174047036461566	0.202566356342318	0.205764297710438	0.198540394966968	0.000358785999795107	0.000368069995070725	0.000718351085185419
140	9.86818893304458	0.15	1.00129221843293	0.951185119009113	1.05139931785676	0.171877645131413	9.90209549927683	9.43920119696225	10.3649898015914	8.08	5.93	10.85	1.10131434858454	1.15532232302852	1.2093302974725	1.12084613776272	1.17581194261374	1.23077774746475	1.14526308170849	1.19979197699653	1.25724968141311	1.00129221843293	8.86577742144359	0.0847765489724153	20.8950410732594	0.156222684047622	0.159860903308681	0.152929985448357	0.177400038219187	0.181104888578594	0.174047036461566	0.202566356342318	0.205764297710438	0.198540394966968	0.000358785999795107	0.000368069995070725	0.000718351085185419
140	9.86818893304458	0.15	1.00134626817822	0.94999178912059	1.05270074723584	0.161848533453372	9.73023077962248	9.25865968242449	10.2018018768205	8.03	5.94	10.9	1.08692635649775	1.14228675120802	1.19764714591829	1.10660968033874	1.16297260532213	1.21933553030553	1.12957177298798	1.18685202519015	1.24342610203615	1.00134626817822	8.86930924624288	0.143109599192077	20.96923753869	0.156222684047622	0.159860903308681	0.152929985448357	0.177400038219187	0.181104888578594	0.174047036461566	0.202566356342318	0.205764297710438	0.198540394966968	0.000358785999795107	0.000368069995070725	0.000718351085185419
140	9.86818893304458	0.15	1.00140986546756	0.95055264802471	1.0522670829104	0.16405176593805	9.72449600893774	9.25699397167666	10.1919980461988	8.06	5.92	10.87	1.08321799041124	1.13792328879045	1.19262858716965	1.1026208426097	1.15830603499761	1.21399122738552	1.12507119027567	1.18152391418574	1.23963912625442	1.00140986546756	8.8695244977258	0.245732513350755	21.0645482009269	0.156222684047622	0.159860903308681	0.152929985448357	0.177400038219187	0.181104888578594	0.174047036461566	0.202566356342318	0.205764297710438	0.198540394966968	0.000358785999795107	0.000368069995070725	0.000718351085185419
140	9.86818893304458	0.15	1.00142486803207	0.951080900277698	1.05176883578644	0.16922554804621	9.87421581439595	9.4082775424776	10.3401540863143	8	5.9	10.8	1.10775997925684	1.16262100648577	1.2174820337147	1.12802038331838	1.18388479268758	1.23974920205678	1.15222067393152	1.20848905216018	1.26556163954655	1.00142486803207	8.84922493680181	0.0972983085984876	20.8849134196477	0.156222684047622	0.159860903308681	0.152929985448357	0.177400038219187	0.181104888578594	0.174047036461566	0.202566356342318	0.205764297710438	0.198540394966968	0.000358785999795107	0.000368069995070725	0.000718351085185419
140	9.86818893304458	0.15	1.00153598368334	0.950156225640831	1.05291574172585	0.164382932719413	9.85282508830035	9.37972478153113	10.3259253950696	8	5.89	10.77	1.10521967881575	1.16096542629489	1.21671117377404	1.12548388010644	1.18225172578893	1.23901957147142	1.14903876390697	1.2072681398741	1.26603225355631	1.00153598368334	8.82000714529117	0.0539452329665572	20.8380046246879	0.156222684047622	0.159860903308681	0.152929985448357	0.177400038219187	0.181104888578594	0.174047036461566	0.202566356342318	0.205764297710438	0.198540394966968	0.000358785999795107	0.000368069995070725	0.000718351085185419
140	9.86818893304458	0.15	1.00168768502348	0.950519623101095	1.05285574694587	0.165283956673698	9.89660992856924	9.42295980937786	10.3702600477606	7.99	5.92	10.91	1.11180619424864	1.16769172778339	1.22357726131814	1.13228256390421	1.18919735312127	1.24611214233833	1.15536229935701	1.21445600772572	1.27090107260638	1.00168768502348	8.85011571380803	-0.137949597195093	20.6613296764905	0.156222684047622	0.159860903308681	0.152929985448357	0.177400038219187	0.181104888578594	0.174047036461566	0.202566356342318	0.205764297710438	0.198540394966968	0.000358785999795107	0.000368069995070725	0.000718351085185419
140	9.86818893304458	0.15	1.00173967237044	0.950850339557131	1.05262900518374	0.1647732595462	9.77504434799784	9.30634458614339	10.2437441098523	7.91	5.92	10.83	1.10764132202364	1.16342597721743	1.21921063241122	1.12863410556458	1.18547603008203	1.24231795459947	1.15301480350706	1.21101631213507	1.26882811668827	1.00173967237044	8.8244821933996	0.0994282324362946	20.8656875580215	0.156222684047622	0.159860903308681	0.152929985448357	0.177400038219187	0.181104888578594	0.174047036461566	0.202566356342318	0.205764297710438	0.198540394966968	0.000358785999795107	0.000368069995070725	0.000718351085185419
140	9.86818893304458	0.15	1.0017830056966	0.951904109734799	1.05166190165839	0.176077325737478	10.1858484336262	9.71659669756303	10.6551001696895	7.96	5.88	10.86	1.15017881958697	1.20572536789742	1.26127191620786	1.1715909827797	1.22817160660689	1.28475223043409	1.19453598276829	1.25351018669666	1.31003841004628	1.0017830056966	8.86713897377712	0.0301714130615315	20.8278594609566	0.156222684047622	0.159860903308681	0.152929985448357	0.177400038219187	0.181104888578594	0.174047036461566	0.202566356342318	0.205764297710438	0.198540394966968	0.000358785999795107	0.000368069995070725	0.000718351085185419
140	9.86818893304458	0.15	1.00179484035545	0.950728979559181	1.05286070115173	0.166726804408789	9.90478777049247	9.43320998900436	10.3763655519806	8.02	5.96	10.76	1.10851255929621	1.16392846693253	1.21934437456884	1.12865356298468	1.18507634419291	1.24149912540115	1.15281960842843	1.21014441799556	1.26874450440471	1.00179484035545	8.84390293697492	0.0183571677549338	20.8133698771803	0.156222684047622	0.159860903308681	0.152929985448357	0.177400038219187	0.181104888578594	0.174047036461566	0.202566356342318	0.205764297710438	0.198540394966968	0.000358785999795107	0.000368069995070725	0.000718351085185419
140	9.86818893304458	0.15	1.00183930855157	0.951351949938881	1.05232666716426	0.168344508961499	9.87439730469431	9.4069851331352	10.3418094762534	7.84	5.83	10.69	1.12946956591149	1.18559039687284	1.24171122783419	1.15149075766877	1.20870577267675	1.26592078768474	1.17484244764693	1.23435266100418	1.29241371292447	1.00183930855157	8.72900685589498	-0.0102635250291084	20.6292648537982	0.156222684047622	0.159860903308681	0.152929985448357	0.177400038219187	0.181104888578594	0.174047036461566	0.202566356342318	0.205764297710438	0.198540394966968	0.000358785999795107	0.000368069995070725	0.000718351085185419
140	9.86818893304458	0.15	1.00191062467343	0.950891775873027	1.05292947347383	0.166633942775314	9.86986047328113	9.39978850927735	10.3399324372849	7.96	5.94	10.91	1.11228468541903	1.16790868654312	1.22353268766721	1.13296726230025	1.18962557387991	1.24628388545956	1.15709475849203	1.21406488055329	1.27126467251618	1.00191062467343	8.87569042590142	0.135391080000106	20.9550617104537	0.156222684047622	0.159860903308681	0.152929985448357	0.177400038219187	0.181104888578594	0.174047036461566	0.202566356342318	0.205764297710438	0.198540394966968	0.000358785999795107	0.000368069995070725	0.000718351085185419
140	9.86818893304458	0.15	1.0019478935902	0.950347766630675	1.05354802054973	0.159708007248497	9.61381289051829	9.14417340847225	10.0834523725643	7.96	5.88	10.8	1.08197179307141	1.13754124148276	1.1931106898941	1.10208667124642	1.15868920822089	1.21529174519536	1.12426016195819	1.18261908596573	1.24126825653273	1.0019478935902	8.78384157204457	-0.0993539587993052	20.6319585937765	0.156222684047622	0.159860903308681	0.152929985448357	0.177400038219187	0.181104888578594	0.174047036461566	0.202566356342318	0.205764297710438	0.198540394966968	0.000358785999795107	0.000368069995070725	0.000718351085185419
140	9.86818893304458	0.15	1.00196643104004	0.951234783324712	1.05269807875536	0.170173238020002	10.0591845265577	9.58611167043522	10.5322573826801	7.99	5.9	10.77	1.1298836679647	1.18564322014462	1.24140277232454	1.15062121182694	1.20740415800029	1.26418710417364	1.17533821371437	1.23348981519996	1.29190888181527	1.00196643104004	8.84479963834172	-0.0141061146514663	20.7724836091609	0.156222684047622	0.159860903308681	0.152929985448357	0.177400038219187	0.181104888578594	0.174047036461566	0.202566356342318	0.205764297710438	0.198540394966968	0.000358785999795107	0.000368069995070725	0.000718351085185419
140	9.86818893304458	0.15	1.00217531300815	0.951962513995165	1.05238811202114	0.169521961397817	9.98745557914926	9.51667003342033	10.4582411248782	7.99	5.97	10.72	1.12273147065614	1.17827251035423	1.23381355005233	1.14340099811954	1.19996455039111	1.25652810266269	1.1687926310963	1.22518547354284	1.28506020680591	1.00217531300815	8.8723126722781	0.173982529405074	20.9954931977307	0.156222684047622	0.159860903308681	0.152929985448357	0.177400038219187	0.181104888578594	0.174047036461566	0.202566356342318	0.205764297710438	0.198540394966968	0.000358785999795107	0.000368069995070725	0.000718351085185419
140	9.86818893304458	0.15	1.00221557023275	0.950684997510887	1.05374614295461	0.164055582963256	9.77607124953594	9.30609628953065	10.2460462095412	7.99	5.9	10.82	1.09784163108491	1.15328465043575	1.20872766978659	1.11805003537542	1.17451361627031	1.23097719716519	1.14241524967461	1.19876994735822	1.25585756126112	1.00221557023275	8.8247019358818	-0.134454982468505	20.6246939391342	0.156222684047622	0.159860903308681	0.152929985448357	0.177400038219187	0.181104888578594	0.174047036461566	0.202566356342318	0.205764297710438	0.198540394966968	0.000358785999795107	0.000368069995070725	0.000718351085185419
140	9.86818893304458	0.15	1.00232084347027	0.951802654613157	1.05283903232737	0.164521871952999	9.70324715446555	9.23756458476756	10.1689297241635	8.01	5.94	10.86	1.08661312853746	1.14139128887632	1.19616944921517	1.10642285948551	1.16219966468668	1.21797646988785	1.12906128070254	1.18721419955622	1.24258742245976	1.00232084347027	8.85224363332737	-0.220020416364574	20.57046559215	0.156222684047622	0.159860903308681	0.152929985448357	0.177400038219187	0.181104888578594	0.174047036461566	0.202566356342318	0.205764297710438	0.198540394966968	0.000358785999795107	0.000368069995070725	0.000718351085185419
140	9.86818893304458	0.15	1.00239489875087	0.951022646279015	1.05376715122272	0.162119385439597	9.77067035336165	9.29761155321746	10.2437291535058	8.02	5.97	10.87	1.09215875761139	1.14772736342864	1.20329596924588	1.1119770516673	1.16855400445122	1.22513095723514	1.13549400203118	1.19360503202627	1.2501717444737	1.00239489875087	8.8795623418517	0.0428577463770666	20.8974315142321	0.156222684047622	0.159860903308681	0.152929985448357	0.177400038219187	0.181104888578594	0.174047036461566	0.202566356342318	0.205764297710438	0.198540394966968	0.000358785999795107	0.000368069995070725	0.000718351085185419
140	9.86818893304458	0.15	1.00243958811011	0.95096139899518	1.05391777722503	0.164113776252567	9.97030288809929	9.49109210232717	10.4495136738714	8.05	5.99	10.89	1.11147252679322	1.16759142409041	1.22371032138761	1.13143381694821	1.18856057144846	1.24568732594871	1.15580147922215	1.21365525072333	1.27172188719883	1.00243958811011	8.90036933463738	0.176021921145881	21.052986393394	0.156222684047622	0.159860903308681	0.152929985448357	0.177400038219187	0.181104888578594	0.174047036461566	0.202566356342318	0.205764297710438	0.198540394966968	0.000358785999795107	0.000368069995070725	0.000718351085185419
140	9.86818893304458	0.15	1.0025043323215	0.951281553016943	1.05372711162606	0.162020792032784	9.74904379332154	9.27686069755447	10.2212268890886	8	5.92	10.8	1.09269874489265	1.14831603752271	1.20393333015277	1.11270889122391	1.16934468064394	1.22598047006397	1.13645009339892	1.19389860436586	1.25291584585052	1.0025043323215	8.83860166393296	-0.102519907436108	20.6922074218727	0.156222684047622	0.159860903308681	0.152929985448357	0.177400038219187	0.181104888578594	0.174047036461566	0.202566356342318	0.205764297710438	0.198540394966968	0.000358785999795107	0.000368069995070725	0.000718351085185419
140	9.86818893304458	0.15	1.00258392417809	0.952207856738582	1.0529599916176	0.170374525345216	9.88235429484347	9.41792853768303	10.3467800520039	7.92	5.89	10.71	1.1195585663267	1.17476729219155	1.22997601805641	1.14069300216659	1.19694392922545	1.25319485628432	1.16624017971167	1.22242919502138	1.27960836375958	1.00258392417809	8.78433518129668	-0.0816101236033955	20.6302609526328	0.156222684047622	0.159860903308681	0.152929985448357	0.177400038219187	0.181104888578594	0.174047036461566	0.202566356342318	0.205764297710438	0.198540394966968	0.000358785999795107	0.000368069995070725	0.000718351085185419
140	9.86818893304458	0.15	1.0026192622515	0.952477614491048	1.05276091001195	0.178551990657453	10.2069270128583	9.74067591262288	10.6731781130938	7.98	5.9	10.8	1.1499107015817	1.20495278845476	1.25999487532783	1.17112669948398	1.22718431982241	1.28324194016084	1.19648799313517	1.25155923858852	1.30979262009932	1.0026192622515	8.86732293317441	0.109254942227076	20.8893458366763	0.156222684047622	0.159860903308681	0.152929985448357	0.177400038219187	0.181104888578594	0.174047036461566	0.202566356342318	0.205764297710438	0.198540394966968	0.000358785999795107	0.000368069995070725	0.000718351085185419
140	9.86818893304458	0.15	1.00265693355124	0.951764267064497	1.05354960003799	0.168548003026843	10.0098500580712	9.53637018271086	10.4833299334316	8.05	5.92	10.94	1.11676761959049	1.17221502601445	1.22766243243842	1.13682356340285	1.19326674553545	1.24970992766806	1.1604232705615	1.21832223560401	1.27442281126352	1.00265693355124	8.90091378925694	-0.0783672014897534	20.7713889024119	0.156222684047622	0.159860903308681	0.152929985448357	0.177400038219187	0.181104888578594	0.174047036461566	0.202566356342318	0.205764297710438	0.198540394966968	0.000358785999795107	0.000368069995070725	0.000718351085185419
140	9.86818893304458	0.15	1.00265785671142	0.952173771671354	1.05314194175148	0.167847136717068	9.82075772168446	9.35505717003855	10.2864582733304	8.04	5.9	10.77	1.09674848880691	1.15134530921866	1.2059421296304	1.11651875163088	1.17209974799537	1.22768074435986	1.14087534793035	1.19619679650559	1.25418272049421	1.00265785671142	8.85843876205602	0.129546597769792	20.9326668409871	0.156222684047622	0.159860903308681	0.152929985448357	0.177400038219187	0.181104888578594	0.174047036461566	0.202566356342318	0.205764297710438	0.198540394966968	0.000358785999795107	0.000368069995070725	0.000718351085185419
140	9.86818893304458	0.15	1.00271991940111	0.95213719905881	1.05330263974341	0.169817185947013	9.87166884892715	9.40682852462052	10.3365091732338	8.09	5.93	10.81	1.09691035737562	1.15111440339636	1.20531844941711	1.11632611903	1.17148959881957	1.22665307860914	1.13909720814627	1.19707055647846	1.2526599603797	1.00271991940111	8.86872693567778	0.0650857582271031	20.8732642872984	0.156222684047622	0.159860903308681	0.152929985448357	0.177400038219187	0.181104888578594	0.174047036461566	0.202566356342318	0.205764297710438	0.198540394966968	0.000358785999795107	0.000368069995070725	0.000718351085185419
140	9.86818893304458	0.15	1.0028715624419	0.951900459415228	1.05384266546858	0.167576446698206	9.90253765463394	9.43250355956912	10.3725717496987	7.95	5.89	10.84	1.11785620975771	1.17356045928678	1.22926470881585	1.13874704441468	1.19549231179241	1.25223757917015	1.16258887035845	1.22085293030903	1.27750416485363	1.0028715624419	8.81710176810034	-0.0981889685296028	20.6637738941547	0.156222684047622	0.159860903308681	0.152929985448357	0.177400038219187	0.181104888578594	0.174047036461566	0.202566356342318	0.205764297710438	0.198540394966968	0.000358785999795107	0.000368069995070725	0.000718351085185419
140	9.86818893304458	0.15	1.00310110046056	0.95280151718076	1.05340068374036	0.174805105417811	10.1047184462325	9.63715279967859	10.5722840927865	8.01	5.91	10.72	1.13413268432006	1.18915738848784	1.24418209265563	1.15484025682026	1.21086963007713	1.266899003334	1.18022745351269	1.23759439949824	1.29410221054899	1.00310110046056	8.82805012089055	0.215071818026925	20.9857655607219	0.156222684047622	0.159860903308681	0.152929985448357	0.177400038219187	0.181104888578594	0.174047036461566	0.202566356342318	0.205764297710438	0.198540394966968	0.000358785999795107	0.000368069995070725	0.000718351085185419
140	9.86818893304458	0.15	1.00316586765119	0.952546062175734	1.05378567312666	0.170244377397132	9.91509941975037	9.44892015307151	10.3812786864292	7.96	5.97	10.88	1.11802379200919	1.17318348253942	1.22834317306966	1.13880849661303	1.19499363747975	1.25117877834647	1.16215028657632	1.22066558397719	1.27770106192326	1.00316586765119	8.86250644593524	0.040408300485135	20.8554817570078	0.156222684047622	0.159860903308681	0.152929985448357	0.177400038219187	0.181104888578594	0.174047036461566	0.202566356342318	0.205764297710438	0.198540394966968	0.000358785999795107	0.000368069995070725	0.000718351085185419
140	9.86818893304458	0.15	1.00318581776088	0.952995255156877	1.05337638036489	0.16991942166755	9.82860839720773	9.3659634585759	10.2912533358396	8	5.87	10.93	1.10256195811177	1.1570245568294	1.21148715554703	1.12271410310673	1.17817214537117	1.23363018763561	1.14507114932489	1.20223414568526	1.25884318200767	1.00318581776088	8.88441403680037	0.0166396442162724	20.8129707180004	0.156222684047622	0.159860903308681	0.152929985448357	0.177400038219187	0.181104888578594	0.174047036461566	0.202566356342318	0.205764297710438	0.198540394966968	0.000358785999795107	0.000368069995070725	0.000718351085185419
140	9.86818893304458	0.15	1.0031891690148	0.953091869513079	1.05328646851653	0.172551181876026	10.0362643764749	9.56820509484477	10.5043236581049	8.06	5.97	10.95	1.11864263023861	1.17336460376658	1.22808657729455	1.13861983497123	1.19431905721026	1.25001827944929	1.16157062661848	1.2195668625968	1.27573627948938	1.0031891690148	8.95278587978898	-0.172354999634235	20.7287300840869	0.156222684047622	0.159860903308681	0.152929985448357	0.177400038219187	0.181104888578594	0.174047036461566	0.202566356342318	0.205764297710438	0.198540394966968	0.000358785999795107	0.000368069995070725	0.000718351085185419
140	9.86818893304458	0.15	1.00318924664278	0.953239963124289	1.05313853016127	0.171922784481976	9.98296812853361	9.51636725032254	10.4495690067447	8	5.94	10.92	1.12026523572512	1.17519341672832	1.23012159773152	1.14074081484223	1.19667294230385	1.25260506976547	1.16426507386621	1.22236202250519	1.27874792503135	1.00318924664278	8.91529472009569	0.0667656275161251	20.9189485711202	0.156222684047622	0.159860903308681	0.152929985448357	0.177400038219187	0.181104888578594	0.174047036461566	0.202566356342318	0.205764297710438	0.198540394966968	0.000358785999795107	0.000368069995070725	0.000718351085185419
140	9.86818893304458	0.15	1.00319718425035	0.952615937038173	1.05377843146253	0.167018252231758	9.76146314075949	9.29719609084445	10.2257301906745	7.91	5.84	10.78	1.10669577623078	1.16196000623772	1.21722423624467	1.12767950257904	1.18399158105909	1.24030365953914	1.15150466059165	1.20907675976478	1.26613617490669	1.00319718425035	8.79061889828806	-0.0930975287607683	20.6206467464743	0.156222684047622	0.159860903308681	0.152929985448357	0.177400038219187	0.181104888578594	0.174047036461566	0.202566356342318	0.205764297710438	0.198540394966968	0.000358785999795107	0.000368069995070725	0.000718351085185419
140	9.86818893304458	0.15	1.00320193656134	0.952769285643499	1.05363458747918	0.167898439293459	9.80824025990902	9.34321868545317	10.2732618343649	8.07	5.96	10.87	1.0918812641821	1.146225314309	1.20056936443589	1.1113528044504	1.16666597310245	1.2219791417545	1.13487619573868	1.19080369488369	1.2479553277011	1.00320193656134	8.90464415316734	-0.000132649840559576	20.8571498301643	0.156222684047622	0.159860903308681	0.152929985448357	0.177400038219187	0.181104888578594	0.174047036461566	0.202566356342318	0.205764297710438	0.198540394966968	0.000358785999795107	0.000368069995070725	0.000718351085185419
140	9.86818893304458	0.15	1.00321535952719	0.953047226240893	1.05338349281348	0.174941628297194	10.0424944225211	9.57802778683462	10.5069610582076	7.98	5.89	10.75	1.1313221914047	1.18618331979289	1.24104444818108	1.15223279500317	1.20810793983814	1.26398308467311	1.17702385454441	1.23405429630419	1.29073964467739	1.00321535952719	8.83642606423991	-0.0288122519011518	20.7378570498235	0.156222684047622	0.159860903308681	0.152929985448357	0.177400038219187	0.181104888578594	0.174047036461566	0.202566356342318	0.205764297710438	0.198540394966968	0.000358785999795107	0.000368069995070725	0.000718351085185419
140	9.86818893304458	0.15	1.00325495817526	0.952467619660626	1.0540422966899	0.167767136777107	9.86901665702965	9.40089359821458	10.3371397158447	7.99	5.9	10.87	1.10818486221939	1.16336758309745	1.21855030397552	1.12853224621542	1.18472817711822	1.24092410802101	1.15299271757255	1.20764734554997	1.26572300671769	1.00325495817526	8.86061156179924	0.153155551471763	20.9575997019493	0.156222684047622	0.159860903308681	0.152929985448357	0.177400038219187	0.181104888578594	0.174047036461566	0.202566356342318	0.205764297710438	0.198540394966968	0.000358785999795107	0.000368069995070725	0.000718351085185419
140	9.86818893304458	0.15	1.00331634445149	0.952784861732859	1.05384782717013	0.164625202718116	9.86043210053808	9.38738363537111	10.3334805657051	7.98	5.92	10.88	1.10764696482216	1.16346344330097	1.21927992177977	1.12804908378738	1.18489366460413	1.24173824542087	1.1509478561424	1.21047154751646	1.26820246638502	1.00331634445149	8.90773342033072	-0.000886811822345616	20.8407002425839	0.156222684047622	0.159860903308681	0.152929985448357	0.177400038219187	0.181104888578594	0.174047036461566	0.202566356342318	0.205764297710438	0.198540394966968	0.000358785999795107	0.000368069995070725	0.000718351085185419
140	9.86818893304458	0.15	1.00335441987102	0.953217852934939	1.05349098680709	0.171871295161748	9.96190824057355	9.49620747763309	10.427609003514	7.99	5.89	10.87	1.11948199552126	1.17438218811291	1.22928238070457	1.14004056767409	1.19594896725355	1.251857366833	1.16305662102315	1.22073527521188	1.27666662106188	1.00335441987102	8.88707252865002	-0.0111222215305818	20.8150103408069	0.156222684047622	0.159860903308681	0.152929985448357	0.177400038219187	0.181104888578594	0.174047036461566	0.202566356342318	0.205764297710438	0.198540394966968	0.000358785999795107	0.000368069995070725	0.000718351085185419
140	9.86818893304458	0.15	1.0034238747155	0.953479323205439	1.05336842622556	0.173136945169916	9.86027190206337	9.40136142023232	10.3191823838944	7.97	5.85	10.84	1.11171742653252	1.16598390529719	1.22025038406186	1.13234318975647	1.18761647790928	1.2428897660621	1.15460706624391	1.2108064071728	1.26735721102048	1.0034238747155	8.81547875024018	-0.0747310520661424	20.6638524806401	0.156222684047622	0.159860903308681	0.152929985448357	0.177400038219187	0.181104888578594	0.174047036461566	0.202566356342318	0.205764297710438	0.198540394966968	0.000358785999795107	0.000368069995070725	0.000718351085185419
140	9.86818893304458	0.15	1.00343044679622	0.95157762281097	1.05528327078147	0.165421514218687	9.94458716407188	9.46887799411729	10.4202963340265	7.99	5.91	10.82	1.11625420935014	1.1723339649155	1.22841372048086	1.13675313878139	1.19386274484337	1.25097235090535	1.16080817810414	1.21872158816346	1.27675600335066	1.00343044679622	8.82423268183061	0.279846435973435	21.0464845260399	0.156222684047622	0.159860903308681	0.152929985448357	0.177400038219187	0.181104888578594	0.174047036461566	0.202566356342318	0.205764297710438	0.198540394966968	0.000358785999795107	0.000368069995070725	0.000718351085185419
140	9.86818893304458	0.15	1.00345563573619	0.952106654827542	1.05480461664485	0.16366844757189	9.84692190055911	9.37287160615499	10.3209721949632	7.98	5.9	10.84	1.10628355605157	1.16223589034966	1.21818822464775	1.12668194483848	1.18366596532797	1.24064998581746	1.1492172605886	1.20711608090652	1.26720532294902	1.00345563573619	8.84532676882586	0.0187590124875733	20.8004442450885	0.156222684047622	0.159860903308681	0.152929985448357	0.177400038219187	0.181104888578594	0.174047036461566	0.202566356342318	0.205764297710438	0.198540394966968	0.000358785999795107	0.000368069995070725	0.000718351085185419
140	9.86818893304458	0.15	1.00353128567712	0.953181303849418	1.05388126750482	0.17034002464339	9.97238647706364	9.50367241218592	10.4411005419414	7.95	5.89	10.75	1.12621669346495	1.18176086433202	1.23730503519909	1.14725922805766	1.2038412011023	1.26042317414694	1.17229259524833	1.22951978902484	1.28836526684743	1.00353128567712	8.82926704957486	0.0494174649589443	20.8141035850789	0.156222684047622	0.159860903308681	0.152929985448357	0.177400038219187	0.181104888578594	0.174047036461566	0.202566356342318	0.205764297710438	0.198540394966968	0.000358785999795107	0.000368069995070725	0.000718351085185419
140	9.86818893304458	0.15	1.00361402030418	0.953524386509145	1.05370365409921	0.171245013844767	9.82521954670143	9.36489562859462	10.2855434648082	7.95	5.87	10.84	1.10954761632488	1.16408653766782	1.21862545901076	1.13026494354905	1.18582220846128	1.24137947337352	1.15299367412292	1.2105628205326	1.26753672956766	1.00361402030418	8.81688908272553	0.0466514824519512	20.7754228765158	0.156222684047622	0.159860903308681	0.152929985448357	0.177400038219187	0.181104888578594	0.174047036461566	0.202566356342318	0.205764297710438	0.198540394966968	0.000358785999795107	0.000368069995070725	0.000718351085185419
140	9.86818893304458	0.15	1.00366791129629	0.953371469671005	1.05396435292157	0.172276992130877	9.87848110402724	9.41733747322005	10.3396247348344	8.01	5.86	10.83	1.10785815656168	1.16210721944054	1.21635628231941	1.12806120687237	1.18329956295647	1.23853791904057	1.15075506338749	1.20863497390348	1.26272737294448	1.00366791129629	8.82954187938213	-0.0287899003979757	20.7349226026582	0.156222684047622	0.159860903308681	0.152929985448357	0.177400038219187	0.181104888578594	0.174047036461566	0.202566356342318	0.205764297710438	0.198540394966968	0.000358785999795107	0.000368069995070725	0.000718351085185419
140	9.86818893304458	0.15	1.00367133853986	0.952258227704033	1.05508444937569	0.165872333732091	9.86885143299451	9.39753447658074	10.3401683894083	7.97	5.86	10.75	1.11082038850819	1.16653164830072	1.22224290809325	1.13140222406348	1.18814572993242	1.24488923580135	1.15553406336243	1.21201862569666	1.2717149954892	1.00367133853986	8.79727563135242	-0.0550305998422426	20.677061276331	0.156222684047622	0.159860903308681	0.152929985448357	0.177400038219187	0.181104888578594	0.174047036461566	0.202566356342318	0.205764297710438	0.198540394966968	0.000358785999795107	0.000368069995070725	0.000718351085185419
140	9.86818893304458	0.15	1.00367920469651	0.953213886857773	1.05414452253525	0.172094056429114	10.0125549132661	9.54485246498926	10.4802573615429	7.97	5.9	10.89	1.12872163382956	1.18402954702166	1.23933746021377	1.14966510596634	1.20599925955658	1.26233341314682	1.17276702415953	1.22964670136126	1.28665488698938	1.00367920469651	8.84835798465895	0.106779391015477	20.9003951735056	0.156222684047622	0.159860903308681	0.152929985448357	0.177400038219187	0.181104888578594	0.174047036461566	0.202566356342318	0.205764297710438	0.198540394966968	0.000358785999795107	0.000368069995070725	0.000718351085185419
140	9.86818893304458	0.15	1.00371388243061	0.952641644439549	1.05478612042167	0.160782982457463	9.68404316316353	9.21285867450448	10.1552276518226	8.01	5.89	10.77	1.08338185859928	1.13879058081047	1.19419930302166	1.10311283536937	1.15953068303539	1.21594853070141	1.12695804557964	1.18512184815747	1.24122365645105	1.00371388243061	8.81659108584908	-0.019422959258585	20.7549404774913	0.156222684047622	0.159860903308681	0.152929985448357	0.177400038219187	0.181104888578594	0.174047036461566	0.202566356342318	0.205764297710438	0.198540394966968	0.000358785999795107	0.000368069995070725	0.000718351085185419
140	9.86818893304458	0.15	1.00371641350935	0.952340629628741	1.05509219738997	0.169135657098444	9.92384004088474	9.45541036951894	10.3922697122506	7.9	5.88	10.81	1.12652187163902	1.18233079473128	1.23813971782354	1.14794298652989	1.20481313123141	1.26168327593294	1.17132493835781	1.23108930485802	1.28784240023809	1.00371641350935	8.8006242738711	0.0746116670694131	20.8127582459068	0.156222684047622	0.159860903308681	0.152929985448357	0.177400038219187	0.181104888578594	0.174047036461566	0.202566356342318	0.205764297710438	0.198540394966968	0.000358785999795107	0.000368069995070725	0.000718351085185419
140	9.86818893304458	0.15	1.00372988157527	0.953036616683057	1.05442314646748	0.169421178215222	9.83958655452081	9.37560512777081	10.3035679812708	8.04	5.93	10.95	1.09965773143339	1.15407776685658	1.20849780227977	1.11951088887037	1.17491342048315	1.23031595209593	1.14188022193455	1.19911634688627	1.25611064712116	1.00372988157527	8.90398883797406	0.07348128660411	20.9263200079814	0.156222684047622	0.159860903308681	0.152929985448357	0.177400038219187	0.181104888578594	0.174047036461566	0.202566356342318	0.205764297710438	0.198540394966968	0.000358785999795107	0.000368069995070725	0.000718351085185419
140	9.86818893304458	0.15	1.00374920016873	0.952722848885191	1.05477555145227	0.168279995872862	9.88440873252721	9.41641483424901	10.3524026308054	7.98	5.94	10.79	1.11123365157053	1.16646173759377	1.22168982361701	1.13171171250437	1.18795755398277	1.24420339546117	1.15528713741673	1.21358898868544	1.27167184410701	1.00374920016873	8.83096759531291	-0.0268562233568127	20.7609945383483	0.156222684047622	0.159860903308681	0.152929985448357	0.177400038219187	0.181104888578594	0.174047036461566	0.202566356342318	0.205764297710438	0.198540394966968	0.000358785999795107	0.000368069995070725	0.000718351085185419
140	9.86818893304458	0.15	1.00375800609574	0.953765501485152	1.05375051070633	0.175313936479437	10.012865147226	9.5503652484715	10.4753650459804	8.06	5.92	10.99	1.11703473011053	1.17112988104353	1.22522503197653	1.13701221620924	1.19207482598361	1.24713743575799	1.15983308874083	1.21678814708866	1.27164546044068	1.00375800609574	8.91959194283707	0.00939803586166442	20.8562724733205	0.156222684047622	0.159860903308681	0.152929985448357	0.177400038219187	0.181104888578594	0.174047036461566	0.202566356342318	0.205764297710438	0.198540394966968	0.000358785999795107	0.000368069995070725	0.000718351085185419
140	9.86818893304458	0.15	1.00391282747944	0.953648465505812	1.05417718945307	0.169760226652109	9.93802848348022	9.46996883813641	10.406088128824	8.01	5.92	10.88	1.11393234902006	1.16898921236682	1.22404607571357	1.13423900214519	1.19029953562248	1.24636006909976	1.15761639440918	1.21580576306955	1.27311505737757	1.00391282747944	8.8849181309129	0.0943802669830821	20.9286216563452	0.156222684047622	0.159860903308681	0.152929985448357	0.177400038219187	0.181104888578594	0.174047036461566	0.202566356342318	0.205764297710438	0.198540394966968	0.000358785999795107	0.000368069995070725	0.000718351085185419
140	9.86818893304458	0.15	1.00392240692304	0.953970163048092	1.05387465079798	0.170597156895441	9.79716430449225	9.3371043578935	10.257224251091	7.85	5.81	10.65	1.11911281766581	1.17425400099189	1.22939518431796	1.14080955138004	1.19701978114399	1.25323001090795	1.16390851030752	1.22267072325274	1.27890043636573	1.00392240692304	8.72812696643123	0.0143255010480847	20.6538134229485	0.156222684047622	0.159860903308681	0.152929985448357	0.177400038219187	0.181104888578594	0.174047036461566	0.202566356342318	0.205764297710438	0.198540394966968	0.000358785999795107	0.000368069995070725	0.000718351085185419
140	9.86818893304458	0.15	1.00394936194555	0.953146327169296	1.05475239672181	0.165548942466857	9.76102615817731	9.294313184258	10.2277391320966	7.95	5.91	10.82	1.10055383353427	1.15581803029891	1.21108222706356	1.12106441004337	1.1773585432831	1.23365267652283	1.14415737071371	1.20277456198906	1.25951663033492	1.00394936194555	8.83227625061903	0.0179010844889329	20.7882401020141	0.156222684047622	0.159860903308681	0.152929985448357	0.177400038219187	0.181104888578594	0.174047036461566	0.202566356342318	0.205764297710438	0.198540394966968	0.000358785999795107	0.000368069995070725	0.000718351085185419
140	9.86818893304458	0.15	1.00395801601297	0.952775911988416	1.05514012003752	0.164547710192019	9.82230667309059	9.35095444674052	10.2936588994407	7.99	5.96	10.9	1.10205733378099	1.15760858053358	1.21315982728617	1.12227748470887	1.17884796572372	1.23541844673857	1.14605980354247	1.20335886390119	1.26079734806634	1.00395801601297	8.86124477048498	0.13579199498218	20.9613251493115	0.156222684047622	0.159860903308681	0.152929985448357	0.177400038219187	0.181104888578594	0.174047036461566	0.202566356342318	0.205764297710438	0.198540394966968	0.000358785999795107	0.000368069995070725	0.000718351085185419
140	9.86818893304458	0.15	1.00396160488093	0.953161126353454	1.05476208340841	0.170768930749961	10.0072260436366	9.53758696117859	10.4768651260946	7.99	5.91	10.81	1.12453856986392	1.17991182772141	1.23528508557889	1.14520092725484	1.20159161757254	1.25798230789025	1.17028820536592	1.22702559725027	1.28364450203342	1.00396160488093	8.85157836688241	0.133891082772823	20.9294975136113	0.156222684047622	0.159860903308681	0.152929985448357	0.177400038219187	0.181104888578594	0.174047036461566	0.202566356342318	0.205764297710438	0.198540394966968	0.000358785999795107	0.000368069995070725	0.000718351085185419
140	9.86818893304458	0.15	1.00405755747824	0.95331712554839	1.0547979894081	0.165841633725708	9.80271418476305	9.33450386751744	10.2709245020086	8.09	5.99	10.88	1.08761981980765	1.1421738516129	1.19672788341815	1.10681934390285	1.162336406566	1.21785346922914	1.13170244886112	1.18650141539598	1.24395251401959	1.00405755747824	8.90678648482624	0.106114073300857	20.9766688310116	0.156222684047622	0.159860903308681	0.152929985448357	0.177400038219187	0.181104888578594	0.174047036461566	0.202566356342318	0.205764297710438	0.198540394966968	0.000358785999795107	0.000368069995070725	0.000718351085185419
140	9.86818893304458	0.15	1.00408825220241	0.952836224507246	1.05534027989757	0.16471120792711	9.76509637071786	9.29676801626686	10.2334247251689	8.04	5.96	10.86	1.08924013882789	1.14411104029888	1.19898194176988	1.10883402750036	1.16469197883892	1.22054993017748	1.13192628216947	1.18892976338817	1.24585477414334	1.00408825220241	8.88963911559541	-0.0668496783678155	20.7850645153417	0.156222684047622	0.159860903308681	0.152929985448357	0.177400038219187	0.181104888578594	0.174047036461566	0.202566356342318	0.205764297710438	0.198540394966968	0.000358785999795107	0.000368069995070725	0.000718351085185419
140	9.86818893304458	0.15	1.0042539960382	0.954069617548203	1.05443837452819	0.170890225390848	9.83197707758679	9.37075994488352	10.2931942102901	8	5.88	10.83	1.10380499058887	1.15813289737736	1.21246080416586	1.1240213391266	1.17934426940957	1.23466719969254	1.14662414516336	1.20426321505354	1.25927591298033	1.0042539960382	8.84687524269055	0.0805459693858031	20.854191833976	0.156222684047622	0.159860903308681	0.152929985448357	0.177400038219187	0.181104888578594	0.174047036461566	0.202566356342318	0.205764297710438	0.198540394966968	0.000358785999795107	0.000368069995070725	0.000718351085185419
140	9.86818893304458	0.15	1.0045971384667	0.953811916171011	1.05538236076238	0.165697715079536	9.75463686003118	9.28848037443709	10.2207933456253	7.94	5.85	10.68	1.10149687906109	1.1567771717825	1.21205746450392	1.122125658073	1.17844123737937	1.23475681668574	1.14618787161114	1.20351343781623	1.26228899322508	1.0045971384667	8.75207019080988	-0.0217844396614139	20.6561180140423	0.156222684047622	0.159860903308681	0.152929985448357	0.177400038219187	0.181104888578594	0.174047036461566	0.202566356342318	0.205764297710438	0.198540394966968	0.000358785999795107	0.000368069995070725	0.000718351085185419
140	9.86818893304458	0.15	1.00461430591885	0.954071262571105	1.0551573492666	0.168473443104181	9.89425486577406	9.42611826510499	10.3623914664431	8.01	5.88	10.87	1.10843089951623	1.16347976043463	1.21852862135302	1.12861630167857	1.18466764583403	1.24071898998949	1.15098205029552	1.20934009481908	1.26711231067935	1.00461430591885	8.8731284738008	-0.0182909291180939	20.7919143867924	0.156222684047622	0.159860903308681	0.152929985448357	0.177400038219187	0.181104888578594	0.174047036461566	0.202566356342318	0.205764297710438	0.198540394966968	0.000358785999795107	0.000368069995070725	0.000718351085185419
140	9.86818893304458	0.15	1.00464690691395	0.954388628126574	1.05490518570133	0.170691282054073	9.92832316946689	9.46225921235721	10.3943871265766	7.93	5.85	10.79	1.12400761789207	1.17937065820405	1.23473369851604	1.14517538904413	1.20158104877342	1.2579867085027	1.16778436074164	1.22537996404392	1.28225324148173	1.00464690691395	8.81121171521255	-0.07464108237951	20.6638157421987	0.156222684047622	0.159860903308681	0.152929985448357	0.177400038219187	0.181104888578594	0.174047036461566	0.202566356342318	0.205764297710438	0.198540394966968	0.000358785999795107	0.000368069995070725	0.000718351085185419
140	9.86818893304458	0.15	1.00467101669218	0.954689164892122	1.05465286849224	0.167050125268159	9.80244990013194	9.33628686795938	10.2686129323045	8	5.88	10.76	1.10012186908879	1.15505121664491	1.20998056420103	1.12029385678074	1.17623039649799	1.23216693621523	1.1435505627399	1.20080628155644	1.25740974756194	1.00467101669218	8.85256012672905	0.103470670588891	20.897806671219	0.156222684047622	0.159860903308681	0.152929985448357	0.177400038219187	0.181104888578594	0.174047036461566	0.202566356342318	0.205764297710438	0.198540394966968	0.000358785999795107	0.000368069995070725	0.000718351085185419
140	9.86818893304458	0.15	1.00475020178371	0.954097599677434	1.05540280388999	0.167315824132942	9.8150153184437	9.34869987688768	10.2813307599997	7.96	5.92	10.74	1.10603460367309	1.16120388083249	1.21637315799189	1.12658838375941	1.18278288850797	1.23897739325653	1.15043508694558	1.20899889131523	1.26698964298332	1.00475020178371	8.78784864222273	0.0470087462294349	20.7608471806281	0.156222684047622	0.159860903308681	0.152929985448357	0.177400038219187	0.181104888578594	0.174047036461566	0.202566356342318	0.205764297710438	0.198540394966968	0.000358785999795107	0.000368069995070725	0.000718351085185419
140	9.86818893304458	0.15	1.00475499069013	0.953504704188928	1.05600527719134	0.159887034528277	9.67180924786176	9.19965151127695	10.1439669844466	7.97	5.96	10.82	1.087490868017	1.14330463728534	1.19911840655368	1.10764418193355	1.16449228854302	1.2213403951525	1.13086057283024	1.18981300380335	1.24796696085846	1.00475499069013	8.82968731809073	0.0544060204538663	20.8520859452525	0.156222684047622	0.159860903308681	0.152929985448357	0.177400038219187	0.181104888578594	0.174047036461566	0.202566356342318	0.205764297710438	0.198540394966968	0.000358785999795107	0.000368069995070725	0.000718351085185419
140	9.86818893304458	0.15	1.00479340889857	0.953777692126478	1.05580912567067	0.164307752152595	9.77706036815717	9.30746952012827	10.2466512161861	8.03	5.89	10.78	1.09288091920629	1.14802016801444	1.2031594168226	1.11268575685076	1.16882422144839	1.22496268604602	1.13656476178446	1.19277302920447	1.25017756728742	1.00479340889857	8.84491966440919	-0.0697117247385486	20.7123728143813	0.156222684047622	0.159860903308681	0.152929985448357	0.177400038219187	0.181104888578594	0.174047036461566	0.202566356342318	0.205764297710438	0.198540394966968	0.000358785999795107	0.000368069995070725	0.000718351085185419
140	9.86818893304458	0.15	1.00480178897222	0.953489168475312	1.05611440946913	0.165902524306935	9.86384966851595	9.39282297581796	10.3348763612139	7.99	5.89	10.75	1.10777093633146	1.16332289145193	1.2188748465724	1.1281436293517	1.18471722431776	1.24129081928382	1.15130379807286	1.20926759581937	1.26851791902143	1.00480178897222	8.81142729711008	-0.0613130840437909	20.6856506468169	0.156222684047622	0.159860903308681	0.152929985448357	0.177400038219187	0.181104888578594	0.174047036461566	0.202566356342318	0.205764297710438	0.198540394966968	0.000358785999795107	0.000368069995070725	0.000718351085185419
140	9.86818893304458	0.15	1.00488641100863	0.953991320739924	1.05578150127733	0.164412573901641	9.68607893109731	9.22103540221392	10.1511224599807	7.97	5.91	10.77	1.08978995537098	1.14475121996668	1.19971248456238	1.10997183973784	1.16595093522953	1.22193003072123	1.13288738582656	1.19094081302101	1.24871749613039	1.00488641100863	8.80437531511892	-0.131208887932848	20.6237515627686	0.156222684047622	0.159860903308681	0.152929985448357	0.177400038219187	0.181104888578594	0.174047036461566	0.202566356342318	0.205764297710438	0.198540394966968	0.000358785999795107	0.000368069995070725	0.000718351085185419
140	9.86818893304458	0.15	1.00492674484459	0.953326651294919	1.05652683839426	0.164524197846327	9.9003320093961	9.42519487528531	10.3754691435069	8	5.93	10.83	1.10987137723497	1.16582153130487	1.22177168537476	1.13017770285232	1.18715152693496	1.24412535101761	1.15440424207268	1.21313848827068	1.27084421169026	1.00492674484459	8.86570752320333	0.149593848445134	20.9769865504371	0.156222684047622	0.159860903308681	0.152929985448357	0.177400038219187	0.181104888578594	0.174047036461566	0.202566356342318	0.205764297710438	0.198540394966968	0.000358785999795107	0.000368069995070725	0.000718351085185419
140	9.86818893304458	0.15	1.0049360022357	0.953544431188795	1.05632757328261	0.169972752785234	9.98606228958291	9.5160946454184	10.4560299337474	7.93	5.88	10.8	1.12961766277615	1.18540564845336	1.24119363413056	1.15084267767766	1.20767889486394	1.26451511205021	1.17469606221344	1.23318645588445	1.290449732157	1.0049360022357	8.80550799136675	0.0952055637024014	20.8392376989332	0.156222684047622	0.159860903308681	0.152929985448357	0.177400038219187	0.181104888578594	0.174047036461566	0.202566356342318	0.205764297710438	0.198540394966968	0.000358785999795107	0.000368069995070725	0.000718351085185419
140	9.86818893304458	0.15	1.00501852044746	0.954062503335568	1.05597453755936	0.164872106113708	9.78613702803165	9.31707382763253	10.2552002284308	7.99	5.88	10.89	1.09888753254795	1.15421044963882	1.20953336672969	1.11909993371608	1.17544043355397	1.23178093339186	1.14283379118462	1.19789670099743	1.25757944125211	1.00501852044746	8.85075056331135	-0.0539587500768863	20.7267768486011	0.156222684047622	0.159860903308681	0.152929985448357	0.177400038219187	0.181104888578594	0.174047036461566	0.202566356342318	0.205764297710438	0.198540394966968	0.000358785999795107	0.000368069995070725	0.000718351085185419
140	9.86818893304458	0.15	1.00517543991021	0.954971163159656	1.05537971666077	0.170562346982428	9.79733533471764	9.33721075639278	10.2574599130425	7.96	5.85	10.67	1.10551972919849	1.15999818240027	1.21447663560204	1.12611586315264	1.18160926479009	1.23710266642754	1.14974173105353	1.20717600612808	1.26393330846202	1.00517543991021	8.76516590714099	0.0096248919576184	20.7117974636782	0.156222684047622	0.159860903308681	0.152929985448357	0.177400038219187	0.181104888578594	0.174047036461566	0.202566356342318	0.205764297710438	0.198540394966968	0.000358785999795107	0.000368069995070725	0.000718351085185419
140	9.86818893304458	0.15	1.00519554143544	0.953779135014304	1.05661194785658	0.165051138231604	9.86101341233389	9.38866833452976	10.333358490138	8.02	5.9	10.8	1.10310794483433	1.15860544346391	1.21410294209349	1.12314035511919	1.17964568681492	1.23615101851064	1.1470629467781	1.20544759344593	1.26154666050687	1.00519554143544	8.80158544529391	-0.231155814388187	20.5241340368729	0.156222684047622	0.159860903308681	0.152929985448357	0.177400038219187	0.181104888578594	0.174047036461566	0.202566356342318	0.205764297710438	0.198540394966968	0.000358785999795107	0.000368069995070725	0.000718351085185419
140	9.86818893304458	0.15	1.00544733792577	0.954790977387896	1.05610369846364	0.170471808625418	9.90567174372424	9.44031030806352	10.371033179385	8.07	5.91	10.91	1.10325275032175	1.15763775113553	1.21202275194931	1.12292859551418	1.17828351990756	1.23363844430095	1.1431087001347	1.20238937865689	1.25807453677485	1.00544733792577	8.87242849087701	-0.000404478067131042	20.8192640203717	0.156222684047622	0.159860903308681	0.152929985448357	0.177400038219187	0.181104888578594	0.174047036461566	0.202566356342318	0.205764297710438	0.198540394966968	0.000358785999795107	0.000368069995070725	0.000718351085185419
140	9.86818893304458	0.15	1.005515392969	0.955337230905934	1.05569355503207	0.170893945528464	10.010695831942	9.54110118389227	10.4802904799917	8.03	5.88	10.92	1.12037379187442	1.17551643488167	1.23065907788891	1.14068049705065	1.19682259702691	1.25296469700317	1.16318964530161	1.22170978466211	1.27853000722427	1.005515392969	8.91687986492036	-0.0529304457630677	20.7914451248828	0.156222684047622	0.159860903308681	0.152929985448357	0.177400038219187	0.181104888578594	0.174047036461566	0.202566356342318	0.205764297710438	0.198540394966968	0.000358785999795107	0.000368069995070725	0.000718351085185419
140	9.86818893304458	0.15	1.00558471866107	0.954359370358564	1.05681006696357	0.1690875131559	9.97310867641879	9.50227274982543	10.4439446030122	8	5.86	10.75	1.11929946285386	1.17476055238509	1.23022164191633	1.13979979387018	1.19627667116121	1.25275354845224	1.16412908554513	1.22161072165972	1.2785313169616	1.00558471866107	8.81416803141507	0.0532652077344672	20.8166115398804	0.156222684047622	0.159860903308681	0.152929985448357	0.177400038219187	0.181104888578594	0.174047036461566	0.202566356342318	0.205764297710438	0.198540394966968	0.000358785999795107	0.000368069995070725	0.000718351085185419
140	9.86818893304458	0.15	1.00559200280109	0.95412557650532	1.05705842909686	0.163046980599183	9.71531655559794	9.24653740950155	10.1840957016943	7.86	5.82	10.67	1.10724500897576	1.16337989999926	1.21951479102277	1.12864861040276	1.18586861702749	1.24308862365222	1.15358692805012	1.21013344229185	1.26978604251004	1.00559200280109	8.68477960221254	0.00930622994607777	20.6267344381702	0.156222684047622	0.159860903308681	0.152929985448357	0.177400038219187	0.181104888578594	0.174047036461566	0.202566356342318	0.205764297710438	0.198540394966968	0.000358785999795107	0.000368069995070725	0.000718351085185419
140	9.86818893304458	0.15	1.00560075681195	0.954866026682865	1.05633548694104	0.16725242575863	9.89060659226066	9.42059283367005	10.3606203508513	8.02	5.97	10.78	1.10658054435945	1.16179024188281	1.21699993940617	1.12665904796184	1.18287050547118	1.23908196298052	1.15199302434891	1.20822047188917	1.26611838026391	1.00560075681195	8.83630768665548	0.0166341850421856	20.8223893818636	0.156222684047622	0.159860903308681	0.152929985448357	0.177400038219187	0.181104888578594	0.174047036461566	0.202566356342318	0.205764297710438	0.198540394966968	0.000358785999795107	0.000368069995070725	0.000718351085185419
140	9.86818893304458	0.15	1.00562858834844	0.954815813896163	1.05644136280072	0.16790482145971	9.99068980621691	9.51702887758864	10.4643507348452	8.09	6.02	10.89	1.10950406796268	1.16472389905783	1.21994373015297	1.12912723061305	1.18532370321713	1.24152017582121	1.15363766709971	1.21313596258595	1.26888546975204	1.00562858834844	8.89844506134703	0.253729149953451	21.1178063502779	0.156222684047622	0.159860903308681	0.152929985448357	0.177400038219187	0.181104888578594	0.174047036461566	0.202566356342318	0.205764297710438	0.198540394966968	0.000358785999795107	0.000368069995070725	0.000718351085185419
140	9.86818893304458	0.15	1.00564320375375	0.955616666832235	1.05566974067526	0.17188998669523	9.83795376351582	9.37807783887916	10.2978296881525	8.03	5.96	10.87	1.10120389090928	1.1552039926621	1.20920409441493	1.12116151472859	1.17614028512388	1.23111905551917	1.14509241037351	1.20114373030403	1.25771014300567	1.00564320375375	8.87346753586222	-0.118599535290349	20.6981134718709	0.156222684047622	0.159860903308681	0.152929985448357	0.177400038219187	0.181104888578594	0.174047036461566	0.202566356342318	0.205764297710438	0.198540394966968	0.000358785999795107	0.000368069995070725	0.000718351085185419
140	9.86818893304458	0.15	1.00564379639437	0.95527097194847	1.05601662084027	0.168103841091638	9.82563090486901	9.36012697154703	10.291134838191	7.97	5.92	10.74	1.10675910581619	1.16180117079709	1.21684323577799	1.12728782228033	1.18335083476431	1.23941384724829	1.15213851079168	1.20982241946946	1.2655214400705	1.00564379639437	8.83340067213662	-0.15872608742419	20.6127592552085	0.156222684047622	0.159860903308681	0.152929985448357	0.177400038219187	0.181104888578594	0.174047036461566	0.202566356342318	0.205764297710438	0.198540394966968	0.000358785999795107	0.000368069995070725	0.000718351085185419
140	9.86818893304458	0.15	1.00569860393253	0.954576087620542	1.05682112024452	0.16368597884717	9.7999502318995	9.32819145683487	10.2717090069641	7.98	5.9	10.8	1.10154723609488	1.15725627435601	1.21296531261714	1.12189123852164	1.17862914306506	1.23536704760849	1.14510881182541	1.20304594411112	1.26121566064882	1.00569860393253	8.82574056583466	0.115274848102675	20.8886511024753	0.156222684047622	0.159860903308681	0.152929985448357	0.177400038219187	0.181104888578594	0.174047036461566	0.202566356342318	0.205764297710438	0.198540394966968	0.000358785999795107	0.000368069995070725	0.000718351085185419
140	9.86818893304458	0.15	1.00571637358428	0.955228810458066	1.05620393671049	0.169202107576114	9.71306801205139	9.25469566802157	10.1714403560812	8.03	5.87	10.93	1.08634996364476	1.14015538276764	1.19396080189051	1.10601608488488	1.16079553993656	1.21557499498824	1.12858862059242	1.18481021878394	1.23936793160992	1.00571637358428	8.85926467056257	0.137574287713843	20.9397177552544	0.156222684047622	0.159860903308681	0.152929985448357	0.177400038219187	0.181104888578594	0.174047036461566	0.202566356342318	0.205764297710438	0.198540394966968	0.000358785999795107	0.000368069995070725	0.000718351085185419
140	9.86818893304458	0.15	1.00584863960423	0.955657014353211	1.05604026485526	0.165368592715789	9.6210460873421	9.16072559480188	10.0813665798823	7.97	5.88	10.94	1.08253550337451	1.13693220710161	1.1913289108287	1.1025752656678	1.15797895439338	1.21338264311896	1.12419589913906	1.18078772853475	1.23714605274051	1.00584863960423	8.87586639527166	0.210889957457597	21.0123342701031	0.156222684047622	0.159860903308681	0.152929985448357	0.177400038219187	0.181104888578594	0.174047036461566	0.202566356342318	0.205764297710438	0.198540394966968	0.000358785999795107	0.000368069995070725	0.000718351085185419
140	9.86818893304458	0.15	1.00584908654342	0.955365462500173	1.05633271058666	0.174778924145051	10.1267940147001	9.65816435812896	10.5954236712713	7.99	5.91	10.7	1.1394015649307	1.19468716002628	1.24997275512187	1.16037659695585	1.21667993431488	1.2729832716739	1.18504136640698	1.24425453155793	1.30075137953574	1.00584908654342	8.82511813586594	-0.0681180104304789	20.6922376019258	0.156222684047622	0.159860903308681	0.152929985448357	0.177400038219187	0.181104888578594	0.174047036461566	0.202566356342318	0.205764297710438	0.198540394966968	0.000358785999795107	0.000368069995070725	0.000718351085185419
140	9.86818893304458	0.15	1.00585416571186	0.954870880039196	1.05683745138453	0.164941914474237	9.71632955770057	9.25073035086059	10.1819287645405	8.06	5.93	10.95	1.08237113323623	1.13684803635928	1.19132493948233	1.10175190064052	1.1572042586292	1.21265661661788	1.12458899279324	1.17992581967262	1.2369239790107	1.00585416571186	8.88011161206217	-0.153317571149669	20.6830714652639	0.156222684047622	0.159860903308681	0.152929985448357	0.177400038219187	0.181104888578594	0.174047036461566	0.202566356342318	0.205764297710438	0.198540394966968	0.000358785999795107	0.000368069995070725	0.000718351085185419
140	9.86818893304458	0.15	1.00588440106893	0.955823955174394	1.05594484696346	0.170748837971072	9.82468562992608	9.36358045467097	10.2857908051812	7.96	5.88	10.88	1.10746095448349	1.16199735538028	1.21653375627707	1.12802071636121	1.18356957319296	1.23911843002472	1.15024651433169	1.20752680205527	1.26428395173846	1.00588440106893	8.86015267937531	0.0109959429641427	20.8026241427701	0.156222684047622	0.159860903308681	0.152929985448357	0.177400038219187	0.181104888578594	0.174047036461566	0.202566356342318	0.205764297710438	0.198540394966968	0.000358785999795107	0.000368069995070725	0.000718351085185419
140	9.86818893304458	0.15	1.00589063633713	0.954111857396483	1.05766941527778	0.163671568811359	9.87856430656523	9.40299610623329	10.3541325068972	7.96	5.96	10.78	1.11299313224041	1.16928414149973	1.22557515075906	1.1337091001823	1.19104784523573	1.24838659028915	1.15648300165173	1.21685215056318	1.27542018051641	1.00589063633713	8.82111905190556	-0.0476861060698572	20.7360551544696	0.156222684047622	0.159860903308681	0.152929985448357	0.177400038219187	0.181104888578594	0.174047036461566	0.202566356342318	0.205764297710438	0.198540394966968	0.000358785999795107	0.000368069995070725	0.000718351085185419
140	9.86818893304458	0.15	1.00589731273689	0.955177383123089	1.0566172423507	0.170387288504825	10.0426290416529	9.57069240649374	10.514565676812	8.03	5.95	10.88	1.12335694906595	1.17875036012836	1.23414377119077	1.14368777453916	1.20008371091074	1.25647964728233	1.16770304687975	1.2247367598099	1.28416599203167	1.00589731273689	8.89884835455337	-0.0426985883391639	20.7986432852657	0.156222684047622	0.159860903308681	0.152929985448357	0.177400038219187	0.181104888578594	0.174047036461566	0.202566356342318	0.205764297710438	0.198540394966968	0.000358785999795107	0.000368069995070725	0.000718351085185419
140	9.86818893304458	0.15	1.00595116131683	0.955634402523283	1.05626792011038	0.17605204615613	10.0363717023676	9.57396591985194	10.4987774848833	7.98	5.92	10.85	1.13051087930774	1.18511257438008	1.23971426945243	1.15138615886441	1.2069960933706	1.26260602787678	1.1760654575133	1.23174123668996	1.288688752078	1.00595116131683	8.86969606359571	0.148530614159083	20.9582299934439	0.156222684047622	0.159860903308681	0.152929985448357	0.177400038219187	0.181104888578594	0.174047036461566	0.202566356342318	0.205764297710438	0.198540394966968	0.000358785999795107	0.000368069995070725	0.000718351085185419
140	9.86818893304458	0.15	1.00597924292259	0.955311439167387	1.05664704667778	0.17238600889965	9.88509029531731	9.42381445031291	10.3463661403217	8.03	5.93	10.9	1.10545278740174	1.15956237023677	1.2136719530718	1.12541912917812	1.18050602233937	1.23559291550061	1.14836599353772	1.204241922836	1.26194055922199	1.00597924292259	8.87283383344333	0.217527781653352	21.0360877546978	0.156222684047622	0.159860903308681	0.152929985448357	0.177400038219187	0.181104888578594	0.174047036461566	0.202566356342318	0.205764297710438	0.198540394966968	0.000358785999795107	0.000368069995070725	0.000718351085185419
140	9.86818893304458	0.15	1.00617133981214	0.955406501718999	1.05693617790529	0.168569756918125	9.84630730160283	9.38059937233479	10.3120152308709	7.99	5.92	10.88	1.10632013385321	1.16124434905462	1.21616856425603	1.1266655837796	1.18259986635295	1.2385341489263	1.15012802292622	1.20653633427967	1.26367840522388	1.00617133981214	8.85678613040609	-0.21538320013997	20.5879975236749	0.156222684047622	0.159860903308681	0.152929985448357	0.177400038219187	0.181104888578594	0.174047036461566	0.202566356342318	0.205764297710438	0.198540394966968	0.000358785999795107	0.000368069995070725	0.000718351085185419
140	9.86818893304458	0.15	1.00619121908088	0.95566051068182	1.05672192747993	0.163965493726096	9.76079712410104	9.29140226926871	10.2301919789334	8	5.93	10.85	1.09475400301674	1.15006017547929	1.20536634794185	1.11482273336021	1.17114276341856	1.2274627934769	1.1385748291512	1.1962423390518	1.25290022409716	1.00619121908088	8.86670510995345	0.0775012372734958	20.8820041283418	0.156222684047622	0.159860903308681	0.152929985448357	0.177400038219187	0.181104888578594	0.174047036461566	0.202566356342318	0.205764297710438	0.198540394966968	0.000358785999795107	0.000368069995070725	0.000718351085185419
140	9.86818893304458	0.15	1.00648235257794	0.95553648469828	1.05742822045759	0.161365328238707	9.81143911951792	9.33508362917217	10.2877946098637	7.93	5.89	10.79	1.10807622223918	1.1646197105627	1.22116319888623	1.12889313209389	1.18649887649302	1.24410462089214	1.15349963057639	1.21125819321288	1.27101206559435	1.00648235257794	8.82711922283184	0.0437366937858236	20.8212733314351	0.156222684047622	0.159860903308681	0.152929985448357	0.177400038219187	0.181104888578594	0.174047036461566	0.202566356342318	0.205764297710438	0.198540394966968	0.000358785999795107	0.000368069995070725	0.000718351085185419
140	9.86818893304458	0.15	1.00653275405711	0.955457129989114	1.0576083781251	0.169243691751917	10.0613923878841	9.58665237941182	10.5361323963563	7.98	5.92	10.75	1.13193649435748	1.18799105017671	1.24404560599594	1.15283365803314	1.20992306097813	1.26701246392311	1.17734781810579	1.23472070260087	1.295000140841	1.00653275405711	8.84241609256964	-0.0370957569583144	20.7431557080446	0.156222684047622	0.159860903308681	0.152929985448357	0.177400038219187	0.181104888578594	0.174047036461566	0.202566356342318	0.205764297710438	0.198540394966968	0.000358785999795107	0.000368069995070725	0.000718351085185419
140	9.86818893304458	0.15	1.00655223071663	0.956332152632439	1.05677230880082	0.167007011017417	9.83134257505425	9.3637330826642	10.2989520674443	7.97	5.86	10.78	1.10724482264889	1.16253881542928	1.21783280820967	1.12778619132769	1.18410598641322	1.24042578149875	1.15182432738948	1.20755362987999	1.26547866735284	1.00655223071663	8.84047467873136	0.164957939197587	20.9293081677597	0.156222684047622	0.159860903308681	0.152929985448357	0.177400038219187	0.181104888578594	0.174047036461566	0.202566356342318	0.205764297710438	0.198540394966968	0.000358785999795107	0.000368069995070725	0.000718351085185419
140	9.86818893304458	0.15	1.00660408624659	0.955098975122129	1.05810919737106	0.163606292956587	9.86304105897755	9.38810692373871	10.3379751942164	8.09	5.91	10.86	1.09442520755698	1.14979099043066	1.20515677330435	1.11377871480264	1.17012357059297	1.22646842638329	1.13627672247254	1.19449916587039	1.2533229099463	1.00660408624659	8.87071171267509	0.0896373919995765	20.934051420099	0.156222684047622	0.159860903308681	0.152929985448357	0.177400038219187	0.181104888578594	0.174047036461566	0.202566356342318	0.205764297710438	0.198540394966968	0.000358785999795107	0.000368069995070725	0.000718351085185419
140	9.86818893304458	0.15	1.00663656932174	0.955848679898097	1.05742445874538	0.166230035426145	9.86614724183314	9.39556760002972	10.3367268836366	7.99	5.91	10.81	1.10842781287314	1.16394373116051	1.21945964944789	1.12883299458528	1.1853709121291	1.24190882967292	1.15332689366493	1.21177304768938	1.26877694631495	1.00663656932174	8.85416786436723	0.0625269313010763	20.8690477312311	0.156222684047622	0.159860903308681	0.152929985448357	0.177400038219187	0.181104888578594	0.174047036461566	0.202566356342318	0.205764297710438	0.198540394966968	0.000358785999795107	0.000368069995070725	0.000718351085185419
140	9.86818893304458	0.15	1.00664598206569	0.956147912950164	1.05714405118122	0.170069264109995	9.97587353893086	9.50654592133711	10.4452011565246	8.01	5.94	10.81	1.11886340837794	1.17410045264322	1.22933749690851	1.13929835635639	1.19554425131569	1.25179014627498	1.16311071932524	1.22149925040474	1.27817784416049	1.00664598206569	8.87036874222666	-0.104004852458119	20.7205634445083	0.156222684047622	0.159860903308681	0.152929985448357	0.177400038219187	0.181104888578594	0.174047036461566	0.202566356342318	0.205764297710438	0.198540394966968	0.000358785999795107	0.000368069995070725	0.000718351085185419
140	9.86818893304458	0.15	1.00665538014687	0.956593163185571	1.05671759710817	0.174284651930039	9.93457856186176	9.47405460953388	10.3951025141896	7.96	5.88	10.8	1.12093328555156	1.17542068806648	1.22990809058141	1.14176811675916	1.19726827877456	1.25276844078997	1.16545526032774	1.22282093677547	1.27831777251355	1.00665538014687	8.84907817929231	-0.00979550606022376	20.761712001539	0.156222684047622	0.159860903308681	0.152929985448357	0.177400038219187	0.181104888578594	0.174047036461566	0.202566356342318	0.205764297710438	0.198540394966968	0.000358785999795107	0.000368069995070725	0.000718351085185419
140	9.86818893304458	0.15	1.00668659595252	0.955032760549954	1.05834043135509	0.162287196832027	9.76681319344115	9.2942330212799	10.2393933656024	7.94	5.95	10.71	1.1026161773921	1.15868046389607	1.21474475040004	1.12329285446363	1.18040847974809	1.23752410503256	1.148356764977	1.20624320030162	1.26384261147458	1.00668659595252	8.79035872045474	-0.00123049933769933	20.7468590135693	0.156222684047622	0.159860903308681	0.152929985448357	0.177400038219187	0.181104888578594	0.174047036461566	0.202566356342318	0.205764297710438	0.198540394966968	0.000358785999795107	0.000368069995070725	0.000718351085185419
140	9.86818893304458	0.15	1.00672582005082	0.956048310463983	1.05740332963766	0.164485807693016	9.73260965762986	9.26545662414322	10.1997626911165	7.91	5.86	10.69	1.10310638429113	1.15872366410628	1.21434094392142	1.12403372807046	1.18070613906002	1.23737855004958	1.14777015299877	1.20594874005954	1.26293260154702	1.00672582005082	8.76728818386587	-0.198053148892163	20.5037186194753	0.156222684047622	0.159860903308681	0.152929985448357	0.177400038219187	0.181104888578594	0.174047036461566	0.202566356342318	0.205764297710438	0.198540394966968	0.000358785999795107	0.000368069995070725	0.000718351085185419
140	9.86818893304458	0.15	1.00674163397425	0.956512615302931	1.05697065264556	0.168932091031217	9.85333629205707	9.38789742073901	10.3187751633751	8.02	5.91	10.84	1.10291278802889	1.15759366706027	1.21227454609165	1.12293527716351	1.17860884330321	1.2342824094429	1.14596760503391	1.20441659196741	1.26006863607495	1.00674163397425	8.8560438653313	0.246442058486399	21.0366649479381	0.156222684047622	0.159860903308681	0.152929985448357	0.177400038219187	0.181104888578594	0.174047036461566	0.202566356342318	0.205764297710438	0.198540394966968	0.000358785999795107	0.000368069995070725	0.000718351085185419
140	9.86818893304458	0.15	1.00675635503334	0.955308975617536	1.05820373444914	0.16273647907399	9.74629054362922	9.27548111803653	10.2170999692219	7.98	5.9	10.75	1.09531936095426	1.15091611896703	1.20651287697979	1.11554813384938	1.1721716738507	1.22879521385202	1.1380727870638	1.2000777306336	1.25543629717706	1.00675635503334	8.7937344979045	-0.235114410004009	20.5051287962506	0.156222684047622	0.159860903308681	0.152929985448357	0.177400038219187	0.181104888578594	0.174047036461566	0.202566356342318	0.205764297710438	0.198540394966968	0.000358785999795107	0.000368069995070725	0.000718351085185419
140	9.86818893304458	0.15	1.00678488644699	0.95549731508306	1.05807245781092	0.164689347715696	9.90207933196211	9.42714362258843	10.3770150413358	8.03	5.94	10.76	1.1068917567664	1.1626565188986	1.2184212810308	1.12694797941348	1.18372316598723	1.24049835256097	1.15104286345737	1.20979797852565	1.26644145301678	1.00678488644699	8.86486447961472	-0.118363450804398	20.6978290681033	0.156222684047622	0.159860903308681	0.152929985448357	0.177400038219187	0.181104888578594	0.174047036461566	0.202566356342318	0.205764297710438	0.198540394966968	0.000358785999795107	0.000368069995070725	0.000718351085185419
140	9.86818893304458	0.15	1.0068312161935	0.956447026478032	1.05721540590896	0.170977186103145	9.81079274603723	9.35071054999024	10.2708749420842	7.96	5.87	10.86	1.10657339630029	1.16102003065339	1.21546666500649	1.12715568267145	1.18261502546662	1.23807436826179	1.14950050789548	1.20733184035404	1.26422889218163	1.0068312161935	8.82661410364255	0.032952702256692	20.799288572675	0.156222684047622	0.159860903308681	0.152929985448357	0.177400038219187	0.181104888578594	0.174047036461566	0.202566356342318	0.205764297710438	0.198540394966968	0.000358785999795107	0.000368069995070725	0.000718351085185419
140	9.86818893304458	0.15	1.00695293849395	0.955715508894992	1.05819036809291	0.164559904750427	9.87175207488064	9.39804807575631	10.345456074005	7.9	5.88	10.7	1.12001701744459	1.17647092531717	1.23292483318975	1.14133483430556	1.19886325627066	1.25639167823577	1.16547825278903	1.2252908037513	1.28365226795446	1.00695293849395	8.77510654944476	0.109859491332565	20.8161240716056	0.156222684047622	0.159860903308681	0.152929985448357	0.177400038219187	0.181104888578594	0.174047036461566	0.202566356342318	0.205764297710438	0.198540394966968	0.000358785999795107	0.000368069995070725	0.000718351085185419
140	9.86818893304458	0.15	1.00697145653173	0.954922046593325	1.05902086647014	0.16279440613727	9.88062423181449	9.40342704720331	10.3578214164257	7.99	5.9	10.79	1.10909229825318	1.16537557875757	1.22165885926197	1.12949362393502	1.18681221370793	1.24413080348083	1.1523529784418	1.21201163979611	1.27045302316003	1.00697145653173	8.8308632622655	-0.050185125258912	20.7334987006735	0.156222684047622	0.159860903308681	0.152929985448357	0.177400038219187	0.181104888578594	0.174047036461566	0.202566356342318	0.205764297710438	0.198540394966968	0.000358785999795107	0.000368069995070725	0.000718351085185419
140	9.86818893304458	0.15	1.00698718545657	0.956523371541099	1.05745099937203	0.165854835001247	9.78012423120175	9.31301517282571	10.2472332895778	7.95	5.85	10.88	1.10300319368569	1.1583260696423	1.21364894559891	1.12357386290395	1.17992849342666	1.23628312394938	1.14540955745945	1.20293394460143	1.26163170163805	1.00698718545657	8.839885076848	-0.0147805975894866	20.7614052794575	0.156222684047622	0.159860903308681	0.152929985448357	0.177400038219187	0.181104888578594	0.174047036461566	0.202566356342318	0.205764297710438	0.198540394966968	0.000358785999795107	0.000368069995070725	0.000718351085185419
[truncated: 1,352 more rows]
